# Supplementary material for: Development and implementation of high-throughput SNP genotyping in barley
Source: BMC Genomics. 2009 Dec 4;10:582. doi: 10.1186/1471-2164-10-582 (PMC2797026; doi:10.1186/1471-2164-10-582)
Supplement: Additional file 3 — Table S1. All individual and consensus maps, including SxM bin markers. [file 1471-2164-10-582-S3.XLS]

## Sheet: Sheet1
Cons123L_POPA	POPA	BOPA	BOPA_C	U32	U35	35 to 32	Cons123L_cM	Cons123L_chrom	SxM Bin	KS_POPA	KS_cM	KS_Chr	Cons_POPA	Cons_cM_NAI	Cons_chrom	SM_POPA	SM12_cM	SM12_chrom	SM_123_POPA	SM123_cM	SM123_chrom	SM_123L91_POPA	SM123L91_cM	SM123L91_cM	OWB123_POPA	OWB123_cM	OWB123_chrom	MB123_POPA	MB123_cM	MB123_chrom
3_0969	3_0969	12_1184	12_30969	15015	23204	15015	0	1H					3_0969	0	1H													3_0969	0	1H
1_1223	1_1223	11_1393	11_11223	7092	17306	7092	1.07	1H					1_1223	1.07	1H													1_1223	1.07	1H
1_0895	1_0895	11_1105	11_10895	7174	3803	7174	1.1	1H		1_0895	0	1H	1_0895	1.1	1H
2_1354	2_1354	11_1235	11_21354	8670	4527	8670	1.1	1H		2_1354	0	1H	2_1354	1.1	1H
1_0460	1_0460	11_0510	11_10460	337	197	188	1.42	1H					1_0460	1.35	1H										1_0460	0	1H
1_1311	1_1311	12_0330	12_11311	10441	5087	10441	1.42	1H					1_1311	1.35	1H										1_1311	0	1H
2_0842	2_0842			4945	16353	4945	1.42	1H					2_0842	1.35	1H										2_0842	0	1H
*Hor5							2.08	1H	1H_bin01													*Hor5	0	1H
2_0502	2_0502	11_0481	11_20502	3220	1696	3220	3.18	1H		2_0502	1.05	1H	2_0502	2.14	1H	2_0502	0	1H	2_0502	0	1H	2_0502	1.1	1H				2_0502	2.15	1H
2_0836	2_0836			491	298	491	3.18	1H					2_0836	2.14	1H	2_0836	0	1H	2_0836	0	1H	2_0836	1.1	1H				2_0836	2.15	1H
2_1067	2_1067	11_0992	11_21067	6195	16734	6195	3.18	1H					2_1067	2.14	1H													2_1067	2.15	1H
3_0715	3_0715	12_0994	12_30715	7636	19074	7636	3.18	1H					3_0715	2.14	1H													3_0715	2.15	1H
*MWG938							6.37	1H	1H_bin02													*MWG938	1.1	1H
1_0410	1_0410	12_0096	12_10410	3040	15664	3040	6.37	1H					1_0410	5.33	1H	1_0410	0	1H	1_0410	0	1H	1_0410	1.1	1H	1_0410	1.07	1H
1_0419	1_0419	11_0453	11_10419	3101	15699	3101	6.37	1H		1_0419	5.27	1H	1_0419	5.33	1H	1_0419	0	1H	1_0419	0	1H	1_0419	1.1	1H				1_0419	4.3	1H
2_0238	2_0238			1714	14915	1714	6.37	1H					2_0238	5.33	1H	2_0238	0	1H	2_0238	0	1H	2_0238	1.1	1H				2_0238	4.3	1H
2_1456	2_1456			9993	5699	9993	6.37	1H					2_1456	5.33	1H													2_1456	4.3	1H
3_1144	3_1144	12_1292	12_31144		16501		6.37	1H					3_1144	5.33	1H				3_1144	0	1H	3_1144	1.1	1H				3_1144	4.3	1H
1_0636	1_0636	12_0150	12_10636	4314	16297	4314	7.45	1H					1_0636	6.4	1H	1_0636	0	1H	1_0636	0	1H	1_0636	1.1	1H	1_0636	2.15	1H	1_0636	4.3	1H
1_0730	1_0730			5053	1635	5053	9.6	1H					1_0730	8.56	1H										1_0730	4.3	1H
2_0865	2_0865			5053	1635	5053	9.6	1H					2_0865	8.56	1H										2_0865	4.3	1H
1_1011	1_1011	12_0233	12_11011	931	14172	931	9.6	1H					1_1011	8.56	1H	1_1011	0	1H	1_1011	0	1H	1_1011	1.1	1H	1_1011	4.3	1H	1_1011	6.46	1H
3_0933	3_0933	12_1157	12_30933	931	14172	931	9.6	1H					3_0933	8.56	1H				3_0933	0	1H	3_0933	1.1	1H	3_0933	4.3	1H	3_0933	6.46	1H
1_0716	1_0716			4943	2726	4943	11.75	1H					1_0716	10.71	1H													1_0716	8.61	1H
2_1174	2_1174	11_1079	11_21174	6949	18344	6949	12.82	1H					2_1174	11.78	1H	2_1174	4.06	1H	2_1174	4.36	1H	2_1174	5.51	1H				2_1174	9.68	1H
1_0549	1_0549			3822	1291	3822	13.5	1H					1_0549	12.46	1H	1_0549	4.74	1H	1_0549	4.36	1H	1_0549	5.51	1H
2_1226	2_1226	11_1126	11_21226	7372	18735	7372	13.5	1H					2_1226	12.46	1H										2_1226	7.53	1H	2_1226	9.68	1H
2_0665	2_0665			40	906	641	16.19	1H					2_0665	15.15	1H													2_0665	11.83	1H
3_1149	3_1149	12_1294	12_31149	4866	16668	4866	16.19	1H					3_1149	15.15	1H													3_1149	11.83	1H
3_0817	3_0817	12_1055	12_30817	0	0		16.19	1H					3_0817	15.15	1H										3_0817	10.76	1H	3_0817	11.83	1H
3_0919	3_0919	12_1145	12_30919	12816	7605	12816	16.19	1H					3_0919	15.15	1H										3_0919	10.76	1H
3_0950	3_0950	12_1168	12_30950	5112	17234	5112	16.19	1H					3_0950	15.15	1H										3_0950	10.76	1H
3_1533	3_1533			26	904	26	16.19	1H					3_1533	15.15	1H										3_1533	10.76	1H
3_0918	3_0918	12_1144	12_30918	12816	7605	12816	17.27	1H					3_0918	16.22	1H													3_0918	12.91	1H
3_0951	3_0951	12_1169	12_30951	5112	17234	5112	17.27	1H					3_0951	16.22	1H													3_0951	12.91	1H
3_0952	3_0952	12_1170	12_30952	5112	17234	5112	17.27	1H					3_0952	16.22	1H										3_0952	10.76	1H	3_0952	12.91	1H
*MWG837							19.35	1H	1H_bin03													*MWG837	11.02	1H
3_0588	3_0588	12_0916	12_30588	5200	2776	5200	20.71	1H					3_0588	18.54	1H				3_0588	10.96	1H	3_0588	12.38	1H				3_0588	15.23	1H
3_0955	3_0955	12_1172	12_30955	7107	2554	7107	23.67	1H					3_0955	21.73	1H				3_0955	13.93	1H	3_0955	14.85	1H	3_0955	18.35	1H	3_0955	18.63	1H
1_0332	1_0332	11_0370	11_10332	2609	14245	2609	24.17	1H		1_0332	21.62	1H	1_0332	21.87	1H
2_0318	2_0318			2199	1078	2199	24.27	1H					2_0318	22.35	1H	2_0318	15.02	1H	2_0318	15.02	1H	2_0318	15.95	1H	2_0318	19.42	1H	2_0318	18.63	1H
1_0775	1_0775	11_0897	11_10775	5494	17344	5494	26.42	1H		1_0775	27.97	1H	1_0775	24.51	1H													1_0775	20.78	1H
2_0575	2_0575			3519	2010	3519	26.42	1H					2_0575	24.51	1H													2_0575	20.78	1H
2_0749	2_0749	11_0729	11_20749	4473	16758	4473	26.42	1H					2_0749	24.51	1H													2_0749	20.78	1H
3_0948	3_0948	12_1166	12_30948	4473	16758	4473	26.42	1H					3_0948	24.51	1H													3_0948	20.78	1H
1_0484	1_0484			3519	2010	3519	27.14	1H					1_0484	25.21	1H										1_0484	21.57	1H
*ABA004							28.09	1H	1H_bin04													*ABA004	20.45	1H
1_0030	1_0030	11_0042	11_10030	10922	20838	10922	29.28	1H		1_0030	27.97	1H	1_0030	25.64	1H	1_0030	18.4	1H	1_0030	20.48	1H	1_0030	21.64	1H				1_0030	21.86	1H
2_0371	2_0371	11_0346	11_20371	2496	1285	2496	29.28	1H					2_0371	25.64	1H	2_0371	18.4	1H	2_0371	20.48	1H	2_0371	21.64	1H				2_0371	21.86	1H
3_0876	3_0876	12_1111	12_30876	27253	30825	27253	29.58	1H					3_0876	26.34	1H										3_0876	22.65	1H
2_0712	2_0712	11_0683	11_20712	4226	1986	4226	32.81	1H					2_0712	29.57	1H	2_0712	23.14	1H	2_0712	24.84	1H	2_0712	26.05	1H	2_0712	25.88	1H	2_0712	26.17	1H
3_0241	3_0241	12_0726	12_30241	11714	15292	11714	32.81	1H					3_0241	29.57	1H				3_0241	24.84	1H	3_0241	26.05	1H	3_0241	25.88	1H	3_0241	26.17	1H
1_0873	1_0873	11_1060	11_10873	6792	17898	6792	32.99	1H		1_0873	33.25	1H	1_0873	29.67	1H
1_0186	1_0186	11_0231	11_10186	1906	860	1906	37.21	1H		1_0186	37.48	1H	1_0186	33.89	1H										1_0186	25.88	1H
1_0757	1_0757	11_0875	11_10757	5318	17361	5318	37.21	1H		1_0757	37.48	1H	1_0757	33.89	1H													1_0757	28.32	1H
2_0767	2_0767			4572	2446	4572	37.21	1H					2_0767	33.89	1H													2_0767	28.32	1H
*BCD98							37.64	1H	1H_bin05													*BCD98	29.35	1H
*ABG053							39.84	1H	1H_bin05													*ABG053	31.55	1H
1_0744	1_0744	11_0851	11_10744	5194	2603	5194	39.84	1H					1_0744	37.08	1H	1_0744	30.63	1H	1_0744	30.29	1H	1_0744	31.55	1H
2_1048	2_1048	11_0978	11_21048	6081	17397	6081	40.51	1H					2_1048	37.75	1H	2_1048	31.31	1H	2_1048	30.29	1H	2_1048	31.55	1H
3_1276	3_1276	12_1385	12_31276	10500	19740	10500	41.79	1H					3_1276	38.84	1H										3_1276	30.19	1H	3_1276	34.81	1H
2_1233	2_1233			7434	18346	7434	47.19	1H					2_1233	44.24	1H	2_1233	33.34	1H	2_1233	30.29	1H	2_1233	31.55	1H	2_1233	35.59	1H
2_0617	2_0617	11_0585	11_20617	3751	2055	3751	50.96	1H					2_0617	47.73	1H	2_0617	36.04	1H	2_0617	34.65	1H	2_0617	35.95	1H
1_0760	1_0760	11_0879	11_10760	5346	17207	5346	52.84	1H					1_0760	49.47	1H	1_0760	37.39	1H	1_0760	36.83	1H	1_0760	38.15	1H	1_0760	38.82	1H	1_0760	35.88	1H
1_0814	1_0814	11_0964	11_10814	596	455	596	53.7	1H		1_0814	43.82	1H	1_0814	50.34	1H	1_0814	38.07	1H	1_0814	36.83	1H	1_0814	38.15	1H	1_0814	39.9	1H
*Ica1							55.85	1H	1H_bin06													*Ica1	38.15	1H
1_0238	1_0238	11_0274	11_10238	2151	15370	2151	55.85	1H		1_0238	44.88	1H	1_0238	52.48	1H	1_0238	38.07	1H	1_0238	36.83	1H	1_0238	38.15	1H	1_0238	43.13	1H
1_1357	1_1357	12_0343	12_11357	11925	7188	11925	55.85	1H					1_1357	52.48	1H										1_1357	43.13	1H
2_1072	2_1072	11_0997	11_21072	6238	3545	6238	55.85	1H					2_1072	52.48	1H	2_1072	38.07	1H	2_1072	36.83	1H	2_1072	38.15	1H				2_1072	36.96	1H
3_1177	3_1177	12_1313	12_31177	6082	17276	6082	55.85	1H					3_1177	52.48	1H													3_1177	36.96	1H
1_0764	1_0764	11_0883	11_10764	5381	2984	5381	61.55	1H		1_0764	50.16	1H	1_0764	58.22	1H													1_0764	44.54	1H
1_1498	1_1498	12_0390	12_11498	3280	1798	3280	61.55	1H					1_1498	58.22	1H	1_1498	42.81	1H	1_1498	42.28	1H	1_1498	43.67	1H	1_1498	43.13	1H
3_0336	3_0336	12_0773	12_30336	11789	7003	11789	62.64	1H					3_0336	59.31	1H				3_0336	43.37	1H	3_0336	44.77	1H	3_0336	43.13	1H	3_0336	44.54	1H
1_0275	1_0275	11_0307	11_10275	2314	1266	2314	63.72	1H		1_0275	51.21	1H	1_0275	60.39	1H													1_0275	45.62	1H
1_0597	1_0597	11_0648	11_10597	409	16128	409	63.72	1H		1_0597	51.21	1H	1_0597	60.39	1H													1_0597	45.62	1H
1_1266	1_1266	12_0311	12_11266	8406	4898	8406	63.72	1H					1_1266	60.39	1H										1_1266	44.2	1H
3_0268	3_0268	12_0739	12_30268	13742	6967	13742	63.72	1H					3_0268	60.39	1H										3_0268	44.2	1H
2_0514	2_0514	11_0491	11_20514	3277	15376	3277	63.72	1H		2_0514	51.21	1H	2_0514	60.39	1H										2_0514	44.2	1H	2_0514	45.62	1H
2_1134	2_1134	11_1052	11_21134	6720	17863	6720	64.79	1H					2_1134	61.46	1H													2_1134	46.69	1H
*JS074							66.21	1H	1H_bin07													*JS074	48.23	1H
1_0314	1_0314	12_0072	12_10314	2510	15702	2510	67.46	1H					1_0314	64.09	1H	1_0314	49.61	1H	1_0314	47.73	1H	1_0314	49.48	1H
1_0235	1_0235	12_0057	12_10235	2141	15353	2141	70.78	1H					1_0235	67.42	1H	1_0235	52.99	1H	1_0235	50.99	1H	1_0235	52.78	1H				1_0235	51.01	1H
2_1432	2_1432			9640	4243	9640	70.78	1H					2_1432	67.42	1H	2_1432	52.99	1H	2_1432	50.99	1H	2_1432	52.78	1H				2_1432	51.01	1H
1_0259	1_0259	11_0295	11_10259	2265	1119	2265	70.78	1H					1_0259	67.42	1H													1_0259	51.01	1H
3_0683	3_0683	12_0975	12_30683	7097	17174	7097	70.78	1H					3_0683	67.42	1H													3_0683	51.01	1H
3_1467	3_1467	12_1494	12_31467	9865	5390	9865	70.78	1H					3_1467	67.42	1H													3_1467	51.01	1H
1_0294	1_0294	11_0330	11_10294	2407	15366	2407	70.78	1H		1_0294	55.43	1H	1_0294	67.42	1H										1_0294	48.51	1H
1_0526	1_0526	11_0579	11_10526	3710	16244	3710	70.78	1H		1_0526	55.43	1H	1_0526	67.42	1H													1_0526	51.01	1H
3_0796	3_0796	12_1048	12_30796	9600	17909	9600	70.78	1H					3_0796	67.42	1H				3_0796	50.99	1H	3_0796	52.78	1H				3_0796	51.01	1H
1_0957	1_0957	11_1196	11_10957	8166	19180	8166	73.43	1H		1_0957	59.65	1H	1_0957	70.07	1H	1_0957	52.99	1H	1_0957	50.99	1H	1_0957	52.78	1H				1_0957	51.01	1H
1_1064	1_1064	11_1326	11_11064	1784	574	1784	73.43	1H		1_1064	59.65	1H	1_1064	70.07	1H	1_1064	52.99	1H	1_1064	50.99	1H	1_1064	52.78	1H				1_1064	51.01	1H
2_0855	2_0855	11_0819	11_20855	5019	17177	5019	73.43	1H		2_0855	59.65	1H	2_0855	70.07	1H	2_0855	52.99	1H	2_0855	50.99	1H	2_0855	52.78	1H				2_0855	51.01	1H
1_1301	1_1301	12_0326	12_11301	10316	5440	10316	73.43	1H					1_1301	70.07	1H	1_1301	52.99	1H	1_1301	50.99	1H	1_1301	52.78	1H	1_1301	49.59	1H	1_1301	51.01	1H
*Pcr2							74.4	1H	1H_bin08													*Pcr2	53.88	1H
1_0159	1_0159	12_0032	12_10159	1749	15052	1749	74.4	1H					1_0159	71.01	1H	1_0159	53.67	1H	1_0159	52.08	1H	1_0159	53.88	1H				1_0159	52.08	1H
1_0300	1_0300	12_0068	12_10300	243	157	243	74.4	1H					1_0300	71.01	1H	1_0300	53.67	1H	1_0300	52.08	1H	1_0300	53.88	1H				1_0300	52.08	1H
2_0260	2_0260	11_0225	11_20260	1866	14486	1866	74.4	1H					2_0260	71.01	1H	2_0260	53.67	1H	2_0260	52.08	1H	2_0260	53.88	1H				2_0260	52.08	1H
2_0660	2_0660	11_0629	11_20660	4020	2141	4020	74.4	1H					2_0660	71.01	1H	2_0660	53.67	1H	2_0660	52.08	1H	2_0660	53.88	1H				2_0660	52.08	1H
1_0438	1_0438	11_0479	11_10438	3217	1191	3217	74.4	1H					1_0438	71.01	1H										1_0438	49.59	1H
1_0938	1_0938	12_0217	12_10938	7833	4264	7833	74.4	1H					1_0938	71.01	1H										1_0938	49.59	1H
1_1036	1_1036	12_0238	12_11036	408	414	408	74.4	1H					1_1036	71.01	1H										1_1036	49.59	1H
1_1209	1_1209	12_0297	12_11209	6787	18455	6787	74.4	1H					1_1209	71.01	1H										1_1209	49.59	1H
1_1336	1_1336	11_1442	11_11336	9882	4935	9882	74.4	1H					1_1336	71.01	1H										1_1336	49.59	1H
2_1408	2_1408	12_0558	12_21408	933	14420	933	74.4	1H					2_1408	71.01	1H										2_1408	49.59	1H
3_0258	3_0258			15248	8281	15248	74.4	1H					3_0258	71.01	1H										3_0258	49.59	1H
3_0462	3_0462	12_0841	12_30462	2905	1443	2905	74.4	1H					3_0462	71.01	1H										3_0462	49.59	1H
3_0498	3_0498	12_0861	12_30498	3590	16345	3590	74.4	1H					3_0498	71.01	1H										3_0498	49.59	1H
3_1381	3_1381	12_1446	12_31381	8030	3371	8030	74.4	1H					3_1381	71.01	1H										3_1381	49.59	1H
1_0470	1_0470	11_0526	11_10470	3444	1826	3444	74.4	1H		1_0470	59.65	1H	1_0470	71.01	1H	1_0470	53.67	1H	1_0470	52.08	1H	1_0470	53.88	1H				1_0470	52.08	1H
1_1478	1_1478	11_1504	11_11478	1026	14431	1026	74.4	1H		1_1478	59.65	1H	1_1478	71.01	1H	1_1478	53.67	1H	1_1478	52.08	1H	1_1478	53.88	1H				1_1478	52.08	1H
2_1193	2_1193	11_1095	11_21193	7090	3986	7090	74.4	1H		2_1193	59.65	1H	2_1193	71.01	1H	2_1193	53.67	1H	2_1193	52.08	1H	2_1193	53.88	1H				2_1193	52.08	1H
1_0506	1_0506	12_0118	12_10506	3640	2062	3640	74.4	1H					1_0506	71.01	1H													1_0506	52.08	1H
2_1188	2_1188	11_1089	11_21188	7037	3892	7037	74.4	1H					2_1188	71.01	1H													2_1188	52.08	1H
1_1162	1_1162	11_1369	11_11162	5189	3046	5189	74.4	1H		1_1162	59.65	1H	1_1162	71.01	1H
1_1287	1_1287	11_1422	11_11287	9329	19092	9329	74.4	1H					1_1287	71.01	1H	1_1287	53.67	1H	1_1287	52.08	1H	1_1287	53.88	1H	1_1287	49.59	1H	1_1287	52.08	1H
2_0047	2_0047	11_0041	11_20047	10795	19150	10795	74.4	1H					2_0047	71.01	1H	2_0047	53.67	1H	2_0047	52.08	1H	2_0047	53.88	1H	2_0047	49.59	1H	2_0047	52.08	1H
2_0427	2_0427	11_0409	11_20427	2851	15519	2851	74.4	1H					2_0427	71.01	1H	2_0427	53.67	1H	2_0427	52.08	1H	2_0427	53.88	1H	2_0427	49.59	1H	2_0427	52.08	1H
2_0698	2_0698	11_0667	11_20698	4163	16403	4162	74.4	1H					2_0698	71.01	1H	2_0698	53.67	1H	2_0698	52.08	1H	2_0698	53.88	1H	2_0698	49.59	1H	2_0698	52.08	1H
2_0757	2_0757	11_0735	11_20757	4511	2504	4511	74.4	1H					2_0757	71.01	1H	2_0757	53.67	1H	2_0757	52.08	1H	2_0757	53.88	1H	2_0757	49.59	1H	2_0757	52.08	1H
3_0043	3_0043	12_0606	12_30043	4162	16403	4162	74.4	1H					3_0043	71.01	1H				3_0043	52.08	1H	3_0043	53.88	1H				3_0043	52.08	1H
3_0404	3_0404	12_0814	12_30404	1867	14487	1867	74.4	1H					3_0404	71.01	1H				3_0404	52.08	1H	3_0404	53.88	1H				3_0404	52.08	1H
3_0438	3_0438	12_0831	12_30438	2509	15529	2509	74.4	1H					3_0438	71.01	1H				3_0438	52.08	1H	3_0438	53.88	1H				3_0438	52.08	1H
3_1208	3_1208	12_1334	12_31208	8368	17973	8368	74.4	1H					3_1208	71.01	1H				3_1208	52.08	1H	3_1208	53.88	1H				3_1208	52.08	1H
3_0436	3_0436	12_0830	12_30436	2485	1312	2485	74.4	1H					3_0436	71.01	1H				3_0436	52.08	1H	3_0436	53.88	1H	3_0436	49.59	1H	3_0436	52.08	1H
3_0562	3_0562	12_0898	12_30562	4758	540	4758	74.4	1H					3_0562	71.01	1H				3_0562	52.08	1H	3_0562	53.88	1H	3_0562	49.59	1H	3_0562	52.08	1H
3_0762	3_0762	12_1024	12_30762	8648	4996	8648	74.4	1H					3_0762	71.01	1H				3_0762	52.08	1H	3_0762	53.88	1H	3_0762	49.59	1H	3_0762	52.08	1H
3_1191	3_1191			8218	17686	8218	74.4	1H					3_1191	71.01	1H				3_1191	52.08	1H	3_1191	53.88	1H	3_1191	49.59	1H	3_1191	52.08	1H
1_1484	1_1484	11_1510	11_11484	5736	16897	5736	76.28	1H					1_1484	72.75	1H	1_1484	55.02	1H	1_1484	54.26	1H	1_1484	56.08	1H
2_1357	2_1357	11_1239	11_21357	8717	19855	8717	76.96	1H		2_1357	59.65	1H	2_1357	73.43	1H	2_1357	55.7	1H	2_1357	54.26	1H	2_1357	56.08	1H	2_1357	49.59	1H	2_1357	54.23	1H
1_0833	1_0833	11_1004	11_10833	6313	17877	6313	78.03	1H					1_0833	74.5	1H	1_0833	55.7	1H	1_0833	54.26	1H	1_0833	56.08	1H
1_1169	1_1169	12_0284	12_11169	5320	2712	5320	78.03	1H					1_1169	74.5	1H	1_1169	55.7	1H	1_1169	54.26	1H	1_1169	56.08	1H	1_1169	49.59	1H	1_1169	55.31	1H
2_0810	2_0810	11_0788	11_20810	4793	2367	4793	78.03	1H		2_0810	59.65	1H	2_0810	74.5	1H										2_0810	49.59	1H	2_0810	55.31	1H
2_1312	2_1312	11_1202	11_21312	8224	4090	8224	78.03	1H		2_1312	59.65	1H	2_1312	74.5	1H										2_1312	49.59	1H	2_1312	55.31	1H
2_0912	2_0912	11_0872	11_20912	5297	3138	5297	78.03	1H					2_0912	74.5	1H	2_0912	55.7	1H	2_0912	54.26	1H	2_0912	56.08	1H	2_0912	49.59	1H
2_1000	2_1000	11_0945	11_21000	5798	3175	5798	78.03	1H					2_1000	74.5	1H	2_1000	55.7	1H	2_1000	54.26	1H	2_1000	56.08	1H	2_1000	49.59	1H
3_0059	3_0059	12_0616	12_30059	4815	15752	4815	78.03	1H					3_0059	74.5	1H				3_0059	54.26	1H	3_0059	56.08	1H
3_0592	3_0592	12_0920	12_30592	5342	17659	5342	78.03	1H					3_0592	74.5	1H				3_0592	54.26	1H	3_0592	56.08	1H
3_1272	3_1272	12_1382	12_31272	10297	19606	10297	78.03	1H					3_1272	74.5	1H				3_1272	54.26	1H	3_1272	56.08	1H
3_0350	3_0350	12_0782	12_30350	12209	20711	12209	78.03	1H					3_0350	74.5	1H				3_0350	54.26	1H	3_0350	56.08	1H				3_0350	55.31	1H
3_1134	3_1134	12_1287	12_31134	6998	16274	6998	78.03	1H					3_1134	74.5	1H				3_1134	54.26	1H	3_1134	56.08	1H	3_1134	49.59	1H	3_1134	55.31	1H
1_1107	1_1107	12_0263	12_11107	3606	2014	3606	79.11	1H					1_1107	75.58	1H										1_1107	50.66	1H
3_0522	3_0522	12_0877	12_30522	4007	2115	4007	79.11	1H					3_0522	75.58	1H										3_0522	50.66	1H
3_0774	3_0774	12_1031	12_30774	8995	18903	8995	79.11	1H					3_0774	75.58	1H										3_0774	50.66	1H
1_1217	1_1217	12_0298	12_11217	6968	4205	6968	81.26	1H					1_1217	77.73	1H										1_1217	52.82	1H
1_1359	1_1359	11_1457	11_11359	12324	21151	12324	81.26	1H		1_1359	60.71	1H	1_1359	77.73	1H										1_1359	52.82	1H	1_1359	55.31	1H
2_1217	2_1217	11_1117	11_21217	7284	3566	7284	81.26	1H		2_1217	60.71	1H	2_1217	77.73	1H										2_1217	52.82	1H	2_1217	55.31	1H
3_0672	3_0672	12_0968	12_30672	6986	17270	6986	81.26	1H					3_0672	77.73	1H				3_0672	55.34	1H	3_0672	57.18	1H				3_0672	55.31	1H
3_0786	3_0786	12_1040	12_30786	9376	5596	9376	81.26	1H					3_0786	77.73	1H				3_0786	55.34	1H	3_0786	57.18	1H				3_0786	55.31	1H
1_0075	1_0075	11_0112	11_10075	1294	16457	1294	82.35	1H					1_0075	78.81	1H													1_0075	55.31	1H
1_0520	1_0520	11_0571	11_10520	3689	16483	3689	82.35	1H					1_0520	78.81	1H													1_0520	55.31	1H
1_0933	1_0933	11_1162	11_10933	7800	18398	7800	82.35	1H					1_0933	78.81	1H													1_0933	55.31	1H
1_1326	1_1326	11_1437	11_11326	11066	20162	11066	82.35	1H					1_1326	78.81	1H													1_1326	55.31	1H
3_0110	3_0110	12_0642	12_30110	6663	17958	6663	82.35	1H					3_0110	78.81	1H													3_0110	55.31	1H
3_0406	3_0406	12_0815	12_30406	1918	15128	1918	82.35	1H					3_0406	78.81	1H													3_0406	55.31	1H
3_0478	3_0478	12_0850	12_30478	3183	1782	3183	82.35	1H					3_0478	78.81	1H													3_0478	55.31	1H
3_0499	3_0499	12_0862	12_30499	3648	1929	3648	82.35	1H					3_0499	78.81	1H													3_0499	55.31	1H
3_0694	3_0694	12_0981	12_30694	7229	3552	7229	82.35	1H					3_0694	78.81	1H													3_0694	55.31	1H
3_0750	3_0750	12_1015	12_30750	8403	4334	8403	82.35	1H					3_0750	78.81	1H													3_0750	55.31	1H
1_0293	1_0293	11_0329	11_10293	2401	15338	2401	82.35	1H		1_0293	60.71	1H	1_0293	78.81	1H	1_0293	57.05	1H	1_0293	56.43	1H	1_0293	58.28	1H	1_0293	53.89	1H	1_0293	55.31	1H
1_1256	1_1256	11_1409	11_11256	7878	4520	7878	82.35	1H					1_1256	78.81	1H										1_1256	53.89	1H
3_0243	3_0243	12_0728	12_30243	12112	6169	12112	82.35	1H					3_0243	78.81	1H										3_0243	53.89	1H
2_0798	2_0798	11_0776	11_20798	4716	2475	4716	82.35	1H		2_0798	60.71	1H	2_0798	78.81	1H													2_0798	55.31	1H
2_1361	2_1361	11_1243	11_21361	8743	18165	8743	82.35	1H		2_1361	60.71	1H	2_1361	78.81	1H													2_1361	55.31	1H
3_0348	3_0348	12_0781	12_30348	12176	21403	12176	82.35	1H					3_0348	78.81	1H				3_0348	56.43	1H	3_0348	58.28	1H	3_0348	53.89	1H
3_0741	3_0741			824	14218	824	82.35	1H					3_0741	78.81	1H				3_0741	56.43	1H	3_0741	58.28	1H	3_0741	53.89	1H	3_0741	55.31	1H
3_0710	3_0710	12_0992	12_30710	7545	18291	7545	83.42	1H					3_0710	79.89	1H				3_0710	56.43	1H	3_0710	58.28	1H	3_0710	53.89	1H	3_0710	56.38	1H
1_0324	1_0324	11_0361	11_10324	2577	15598	2577	84.5	1H					1_0324	80.96	1H													1_0324	57.46	1H
1_0198	1_0198	12_0042	12_10198	1955	14783	1955	85.57	1H					1_0198	82.04	1H										1_0198	53.89	1H	1_0198	58.53	1H
1_1248	1_1248			8123	18210	8123	87.19	1H					1_1248	83.65	1H	1_1248	57.72	1H	1_1248	56.43	1H	1_1248	58.28	1H	1_1248	56.04	1H	1_1248	59.61	1H
2_1053	2_1053	11_0982	11_21053	6118	16434	6118	87.19	1H					2_1053	83.65	1H													2_1053	59.61	1H
3_0343	3_0343	12_0778	12_30343	12084	6609	12084	87.19	1H					3_0343	83.65	1H				3_0343	56.43	1H	3_0343	58.28	1H	3_0343	56.04	1H	3_0343	59.61	1H
1_0552	1_0552	11_0599	11_10552	3845	2095	3845	88.33	1H		1_0552	63.87	1H	1_0552	84.8	1H
1_0768	1_0768	11_0886	11_10768	5402	14672	5402	88.33	1H					1_0768	84.8	1H	1_0768	59.08	1H	1_0768	57.52	1H	1_0768	59.38	1H	1_0768	57.12	1H	1_0768	60.69	1H
1_1444	1_1444	12_0369	12_11444	4179	16715	4179	88.33	1H					1_1444	84.8	1H										1_1444	57.12	1H
2_0478	2_0478			310	725	310	88.33	1H					2_0478	84.8	1H													2_0478	60.69	1H
3_0820	3_0820	12_1058	12_30820	11606	5442	11606	88.33	1H					3_0820	84.8	1H													3_0820	60.69	1H
3_0821	3_0821	12_1059	12_30821	11606	5442	11606	88.33	1H					3_0821	84.8	1H													3_0821	60.69	1H
2_1333	2_1333	11_1218	11_21333	8486	5111	8486	88.33	1H		2_1333	63.87	1H	2_1333	84.8	1H	2_1333	59.08	1H	2_1333	57.52	1H	2_1333	59.38	1H	2_1333	57.12	1H	2_1333	60.69	1H
2_0997	2_0997	11_0942	11_20997	5790	15774	5790	89.01	1H		2_0997	63.87	1H	2_0997	85.48	1H	2_0997	59.75	1H	2_0997	57.52	1H	2_0997	59.38	1H
1_0201	1_0201	12_0044	12_10201	1968	15132	1968	89.85	1H					1_0201	86.31	1H										1_0201	59.27	1H	1_0201	61.76	1H
3_1532	3_1532			22125	8839	22125	89.85	1H					3_1532	86.31	1H										3_1532	59.27	1H	3_1532	61.76	1H
2_0095	2_0095	11_0071	11_20095	1190	14623	1190	89.85	1H					2_0095	86.31	1H													2_0095	61.76	1H
3_0753	3_0753	12_1018	12_30753	8495	5170	8495	89.85	1H					3_0753	86.31	1H													3_0753	61.76	1H
2_1463	2_1463	12_0567	12_21463	1755	836	1755	89.85	1H					2_1463	86.31	1H										2_1463	59.27	1H
*Glb1							90.92	1H	1H_bin09													*Glb1	60.48	1H
1_0176	1_0176	11_0220	11_10176	1857	14631	1857	90.92	1H					1_0176	87.38	1H	1_0176	60.43	1H	1_0176	58.6	1H	1_0176	60.48	1H
1_0617	1_0617	11_0672	11_10617	4178	16844	4178	90.92	1H		1_0617	64.92	1H	1_0617	87.38	1H	1_0617	60.43	1H	1_0617	58.6	1H	1_0617	60.48	1H	1_0617	60.35	1H	1_0617	62.84	1H
1_1049	1_1049	11_1321	11_11049	1237	14798	1237	90.92	1H		1_1049	64.92	1H	1_1049	87.38	1H	1_1049	60.43	1H	1_1049	58.6	1H	1_1049	60.48	1H	1_1049	60.35	1H	1_1049	62.84	1H
1_0798	1_0798	11_0935	11_10798	5768	3279	5768	90.92	1H		1_0798	64.92	1H	1_0798	87.38	1H	1_0798	60.43	1H	1_0798	58.6	1H	1_0798	60.48	1H				1_0798	62.84	1H
3_0304	3_0304	12_0756	12_30304	10148	19877	10148	90.92	1H					3_0304	87.38	1H				3_0304	58.6	1H	3_0304	60.48	1H	3_0304	60.35	1H	3_0304	62.84	1H
3_0744	3_0744	12_1010	12_30744	8279	18797	8279	90.92	1H					3_0744	87.38	1H										3_0744	60.35	1H
1_0302	1_0302	11_0338	11_10302	2459	1223	2459	92.7	1H		1_0302	67.03	1H	1_0302	89.16	1H										1_0302	61.42	1H
2_1131	2_1131	12_0534	12_21131	6710	3010	6710	92.7	1H					2_1131	89.16	1H										2_1131	61.42	1H
2_1306	2_1306			8182	19158	8182	92.7	1H					2_1306	89.16	1H										2_1306	61.42	1H	2_1306	64.99	1H
3_1179	3_1179	12_1315	12_31179	6308	17286	6308	93.78	1H					3_1179	90.24	1H				3_1179	59.69	1H	3_1179	61.58	1H	3_1179	62.5	1H	3_1179	64.99	1H
3_1401	3_1401	12_1459	12_31401	8101	3782	8101	93.78	1H					3_1401	90.24	1H				3_1401	59.69	1H	3_1401	61.58	1H	3_1401	62.5	1H	3_1401	64.99	1H
2_0432	2_0432	11_0413	11_20432	2877	1405	2877	94.86	1H		2_0432	68.08	1H	2_0432	91.32	1H	2_0432	63.13	1H	2_0432	60.78	1H	2_0432	62.67	1H				2_0432	66.06	1H
2_0642	2_0642	11_0608	11_20642	3914	16511	3914	95.8	1H		2_0642	68.08	1H	2_0642	92.19	1H	2_0642	63.81	1H	2_0642	61.87	1H	2_0642	63.77	1H	2_0642	63.57	1H	2_0642	66.06	1H
2_1431	2_1431	11_1295	11_21431	9638	5005	9638	95.8	1H					2_1431	92.19	1H	2_1431	63.81	1H	2_1431	61.87	1H	2_1431	63.77	1H	2_1431	63.57	1H	2_1431	66.06	1H
1_0516	1_0516	11_0566	11_10516	3675	15515	3675	96.74	1H					1_0516	93.06	1H	1_0516	64.48	1H	1_0516	62.95	1H	1_0516	64.87	1H
1_0043	1_0043	11_0059	11_10043	11603	18187	11603	97.18	1H		1_0043	70.19	1H	1_0043	93.68	1H													1_0043	67.14	1H
1_0002	1_0002	11_0004	11_10002	10070	17380	10070	98.23	1H		1_0002	71.24	1H	1_0002	94.73	1H										1_0002	67.88	1H	1_0002	67.14	1H
1_0960	1_0960	12_0222	12_10960	8214	16887	8214	98.23	1H					1_0960	94.73	1H	1_0960	66.51	1H	1_0960	64.04	1H	1_0960	65.97	1H				1_0960	67.14	1H
1_1062	1_1062	12_0249	12_11062	1686	766	1686	98.23	1H					1_1062	94.73	1H										1_1062	67.88	1H
3_0295	3_0295	12_0750	12_30295	39470	48387	39470	98.23	1H					3_0295	94.73	1H										3_0295	67.88	1H
1_1367	1_1367	11_1461	11_11367	13202	19320	13202	98.23	1H					1_1367	94.73	1H										1_1367	67.88	1H	1_1367	67.14	1H
2_0956	2_0956	11_0906	11_20956	5547	17774	5547	98.23	1H					2_0956	94.73	1H													2_0956	67.14	1H
3_1464	3_1464	12_1493	12_31464	11561	5351	11561	98.23	1H					3_1464	94.73	1H													3_1464	67.14	1H
2_1219	2_1219	11_1118	11_21219	7299	18712	7299	98.23	1H		2_1219	71.24	1H	2_1219	94.73	1H													2_1219	67.14	1H
1_0166	1_0166	12_0034	12_10166	1770	599	1770	102.33	1H					1_0166	98.75	1H										1_0166	70.04	1H	1_0166	70.37	1H
2_0157	2_0157	11_0136	11_20157	1386	14840	1386	102.33	1H					2_0157	98.75	1H													2_0157	70.37	1H
2_0290	2_0290	11_0254	11_20290	2036	719	2036	102.33	1H		2_0290	77.59	1H	2_0290	98.75	1H													2_0290	70.37	1H
2_0696	2_0696	12_0491	12_20696	4151	2491	4151	102.33	1H					2_0696	98.75	1H										2_0696	70.04	1H
3_0298	3_0298	12_0753	12_30298	20605	1694	20605	102.33	1H					3_0298	98.75	1H				3_0298	68.4	1H	3_0298	70.38	1H	3_0298	70.04	1H
3_0505	3_0505	12_0866	12_30505	3713	15770	3713	103.4	1H					3_0505	99.83	1H										3_0505	70.04	1H	3_0505	71.44	1H
*DAK123B							105.41	1H	1H_bin10													*DAK123B	73.78	1H
1_0686	1_0686	11_0766	11_10686	4665	15669	4665	106.61	1H					1_0686	101.44	1H													1_0686	73.6	1H
2_0229	2_0229	11_0194	11_20229	1670	763	1670	106.61	1H					2_0229	101.44	1H													2_0229	73.6	1H
1_1075	1_1075	11_1334	11_11075	2364			106.61	1H		1_1075	81.81	1H	1_1075	101.44	1H										1_1075	71.11	1H
2_0120	2_0120			1245	13849	1245	106.61	1H					2_0120	101.44	1H	2_0120	72.62	1H	2_0120	70.58	1H	2_0120	74.97	1H	2_0120	71.11	1H	2_0120	73.6	1H
2_1057	2_1057	11_0984	11_21057	6142	3770	6142	106.61	1H					2_1057	101.44	1H	2_1057	72.62	1H	2_1057	70.58	1H	2_1057	74.97	1H
2_1176	2_1176	12_0540	12_21176	6961	18020	6961	106.61	1H					2_1176	101.44	1H										2_1176	71.11	1H
3_0742	3_0742	12_1008	12_30742	825	14219	825	106.61	1H					3_0742	101.44	1H										3_0742	71.11	1H	3_0742	73.6	1H
1_1267	1_1267	12_0312	12_11267	8379	19102	8379	107.95	1H					1_1267	102.86	1H	1_1267	74.65	1H	1_1267	71.66	1H	1_1267	76.07	1H	1_1267	72.19	1H
1_0006	1_0006	11_0011	11_10006	1016	14336	1016	110.1	1H		1_0006	83.92	1H	1_0006	105.01	1H	1_0006	74.65	1H	1_0006	71.66	1H	1_0006	76.07	1H				1_0006	74.67	1H
1_0890	1_0890	11_1097	11_10890	713	13916	713	110.1	1H					1_0890	105.01	1H	1_0890	74.65	1H	1_0890	71.66	1H	1_0890	76.07	1H	1_0890	74.34	1H
2_1126	2_1126	11_1046	11_21126	6655	3916	6655	110.1	1H					2_1126	105.01	1H	2_1126	74.65	1H	2_1126	71.66	1H	2_1126	76.07	1H				2_1126	74.67	1H
1_0279	1_0279	11_0312	11_10279	233	13884	233	112.25	1H		1_0279	84.97	1H	1_0279	107.15	1H	1_0279	74.65	1H	1_0279	71.66	1H	1_0279	76.07	1H	1_0279	74.34	1H
2_0121	2_0121	11_0098	11_20121	12492	22108	12492	112.25	1H					2_0121	107.15	1H	2_0121	74.65	1H	2_0121	71.66	1H	2_0121	76.07	1H	2_0121	74.34	1H	2_0121	77.9	1H
2_0990	2_0990	11_0937	11_20990	5772	17333	5772	112.25	1H		2_0990	84.97	1H	2_0990	107.15	1H													2_0990	77.9	1H
2_0657	2_0657	11_0626	11_20657	4005	1170	4005	115.07	1H		2_0657	84.97	1H	2_0657	109.77	1H	2_0657	76.68	1H	2_0657	74.93	1H	2_0657	79.37	1H				2_0657	77.9	1H
1_0466	1_0466	11_0517	11_10466	3406	1715	3406	119.29	1H		1_0466	89.19	1H	1_0466	113.99	1H										1_0466	80.83	1H
3_0072	3_0072	12_0624	12_30072	5430	3288	5430	123.6	1H					3_0072	118.3	1H										3_0072	85.14	1H
1_1037	1_1037	11_1313	11_11037	455	17561	455	125.59	1H		1_1037	94.47	1H	1_1037	120.27	1H
1_1463	1_1463	12_0377	12_11463	7722	3912	7722	126.63	1H					1_1463	121.33	1H										1_1463	88.37	1H
*PSR330							127.71	1H	1H_bin11													*PSR330	84.89	1H
1_0434	1_0434	11_0474	11_10434	3204	1707	3204	127.71	1H		1_0434	95.53	1H	1_0434	122.4	1H	1_0434	81.42	1H	1_0434	80.38	1H	1_0434	84.89	1H
3_0204	3_0204	12_0704	12_30204	9807	5017	9807	127.71	1H					3_0204	122.4	1H										3_0204	89.44	1H
1_1144	1_1144	12_0275	12_11144	4786	154	4786	129.74	1H					1_1144	124.43	1H	1_1144	83.45	1H	1_1144	80.38	1H	1_1144	84.89	1H	1_1144	89.44	1H
1_0471	1_0471	11_0527	11_10471	34	14765	34	130.68	1H		1_0471	96.58	1H	1_0471	125.3	1H
2_1192	2_1192	11_1094	11_21192	7083	17780	7083	130.68	1H		2_1192	96.58	1H	2_1192	125.3	1H
1_0830	1_0830	11_0999	11_10830	6250	3052	6250	130.68	1H		1_0830	96.58	1H	1_0830	125.3	1H													1_0830	86.59	1H
2_0434	2_0434	11_0415	11_20434	2881	132	2881	130.68	1H		2_0434	96.58	1H	2_0434	125.3	1H													2_0434	86.59	1H
2_0550	2_0550	11_0516	11_20550	3404	16190	3404	130.68	1H					2_0550	125.3	1H	2_0550	84.13	1H	2_0550	81.47	1H	2_0550	85.99	1H				2_0550	86.59	1H
3_1160	3_1160	12_1301	12_31160	5637	17015	5637	130.68	1H					3_1160	125.3	1H													3_1160	86.59	1H
1_1189	1_1189	11_1377	11_11189	6029	17369	6029	134.94	1H		1_1189	97.63	1H	1_1189	129.2	1H	1_1189	88.19	1H	1_1189	88.03	1H	1_1189	91.51	1H
2_0792	2_0792	11_0771	11_20792	4691	16783	4691	134.94	1H					2_0792	129.2	1H	2_0792	88.19	1H	2_0792	88.03	1H	2_0792	91.51	1H
1_0535	1_0535	12_0123	12_10535	3752	2159	3752	136.36	1H					1_0535	130.71	1H										1_0535	91.6	1H
2_0937	2_0937			5454	900	5454	136.36	1H					2_0937	130.71	1H	2_0937	89.54	1H	2_0937	89.12	1H	2_0937	92.61	1H	2_0937	91.6	1H	2_0937	87.67	1H
2_1446	2_1446	11_1305	11_21446	9757	4617	9757	136.36	1H		2_1446	99.74	1H	2_1446	130.71	1H													2_1446	87.67	1H
2_0475	2_0475	11_0451	11_20475	3087	1384	3087	137.44	1H					2_0475	131.79	1H										2_0475	92.67	1H	2_0475	87.67	1H
3_0546	3_0546	12_0891	12_30546	4421	16469	4421	137.44	1H					3_0546	131.79	1H				3_0546	90.2	1H	3_0546	93.7	1H				3_0546	87.67	1H
1_0433	1_0433	11_0473	11_10433	3201	15974	3201	139.25	1H		1_0433	99.74	1H	1_0433	133.42	1H													1_0433	88.74	1H
1_1008	1_1008	12_0231	12_11008	9279	19276	9279	139.25	1H					1_1008	133.42	1H										1_1008	92.67	1H	1_1008	88.74	1H
3_1163	3_1163	12_1303	12_31163	3772	1704	3772	139.25	1H					3_1163	133.42	1H				3_1163	92.38	1H	3_1163	95.9	1H				3_1163	88.74	1H
2_1373	2_1373	11_1251	11_21373	8867	19241	8867	141.35	1H		2_1373	101.84	1H	2_1373	135.52	1H													2_1373	88.74	1H
1_0396	1_0396	11_0425	11_10396	2935	15915	2935	143.47	1H		1_0396	105.01	1H	1_0396	137.64	1H													1_0396	89.82	1H
1_0865	1_0865			6678	18228	6678	143.47	1H					1_0865	137.64	1H	1_0865	91.57	1H	1_0865	92.38	1H	1_0865	95.9	1H				1_0865	89.82	1H
2_0769	2_0769	11_0746	11_20769	4578	2823	4578	143.47	1H					2_0769	137.64	1H										2_0769	92.67	1H
2_1301	2_1301			8091	4210	8091	143.47	1H					2_1301	137.64	1H	2_1301	91.57	1H	2_1301	92.38	1H	2_1301	95.9	1H	2_1301	92.67	1H
3_1192	3_1192	12_1324	12_31192	6438	17735	6438	143.47	1H					3_1192	137.64	1H										3_1192	92.67	1H	3_1192	89.82	1H
1_0822	1_0822			6105	18019	6105	144.55	1H					1_0822	138.72	1H										1_0822	93.75	1H	1_0822	90.89	1H
1_1277	1_1277	11_1419	11_11277	9053	19734	9053	144.55	1H					1_1277	138.72	1H										1_1277	93.75	1H	1_1277	90.89	1H
3_1319	3_1319	12_1415	12_31319	21677	21782	21677	144.55	1H					3_1319	138.72	1H													3_1319	90.89	1H
1_0522	1_0522	11_0575	11_10522	3702	16343	3702	146.7	1H		1_0522	109.23	1H	1_0522	140.87	1H													1_0522	93.04	1H
2_0169	2_0169	11_0143	11_20169	14371	7262	14371	147.77	1H		2_0169	109.23	1H	2_0169	141.94	1H										2_0169	96.98	1H	2_0169	94.12	1H
2_0754	2_0754	11_0733	11_20754	4499	2119	4499	147.77	1H		2_0754	109.23	1H	2_0754	141.94	1H										2_0754	96.98	1H	2_0754	94.12	1H
1_0357	1_0357	11_0387	11_10357	2711	15710	2711	148.83	1H		1_0357	110.28	1H	1_0357	143	1H													1_0357	94.12	1H
1_0111	1_0111	11_0157	11_10111	1497	14803	1497	149.9	1H					1_0111	144.07	1H										1_0111	102.37	1H	1_0111	95.19	1H
2_0187	2_0187	12_0428	12_20187	1498	14805	1498	149.9	1H					2_0187	144.07	1H										2_0187	102.37	1H	2_0187	95.19	1H
2_0909	2_0909	11_0869	11_20909	5284	17169	5284	149.9	1H					2_0909	144.07	1H										2_0909	102.37	1H	2_0909	95.19	1H
1_1173	1_1173	12_0286	12_11173	5462	17416	5462	149.9	1H					1_1173	144.07	1H										1_1173	102.37	1H
2_0613	2_0613	12_0480	12_20613	3723	14294	3723	149.9	1H					2_0613	144.07	1H										2_0613	102.37	1H
2_1020	2_1020	12_0523	12_21020	5914	17507	5914	149.9	1H					2_1020	144.07	1H										2_1020	102.37	1H
2_0267	2_0267	11_0236	11_20267	1923	955	1923	149.9	1H		2_0267	110.28	1H	2_0267	144.07	1H													2_0267	95.19	1H
3_1152	3_1152	12_1296	12_31152	4825	16827	4825	149.9	1H					3_1152	144.07	1H													3_1152	95.19	1H
*cMWG706A							151.16	1H	1H_bin12													*cMWG706A	105.93	1H
3_0509	3_0509	12_0869	12_30509	3796	16289	3796	151.78	1H					3_0509	146.22	1H													3_0509	97.35	1H
3_0191	3_0191	12_0696	12_30191	9569	5393	9569	153.82	1H					3_0191	148.19	1H										3_0191	107.77	1H
2_0780	2_0780	11_0754	11_20780	4625	2782	4625	154.89	1H		2_0780	111.33	1H	2_0780	149.26	1H										2_0780	108.85	1H
2_0921	2_0921	11_0877	11_20921	5336	2235	5336	155.95	1H		2_0921	112.39	1H	2_0921	150.32	1H										2_0921	108.85	1H
2_0625	2_0625	11_0591	11_20625	3786	2158	3786	157.02	1H		2_0625	112.39	1H	2_0625	151.39	1H	2_0625	105.43	1H	2_0625	108.09	1H	2_0625	111.44	1H	2_0625	109.92	1H
2_0220	2_0220	11_0185	11_20220	1625	45406	1625	158.37	1H					2_0220	152.74	1H	2_0220	106.78	1H	2_0220	108.09	1H	2_0220	111.44	1H				2_0220	100.58	1H
2_0844	2_0844	11_0807	11_20844	4962	2965	4962	159.45	1H					2_0844	153.82	1H	2_0844	106.78	1H	2_0844	108.09	1H	2_0844	111.44	1H	2_0844	109.92	1H	2_0844	101.65	1H
1_0231	1_0231			2121	15299	2121	161.6	1H					1_0231	155.97	1H	1_0231	106.78	1H	1_0231	108.09	1H	1_0231	111.44	1H	1_0231	112.07	1H	1_0231	101.65	1H
2_0021	2_0021	11_0023	11_20021	10360	20144	10360	161.6	1H					2_0021	155.97	1H										2_0021	112.07	1H	2_0021	101.65	1H
3_0532	3_0532	12_0883	12_30532	4190	3573	4190	161.6	1H					3_0532	155.97	1H				3_0532	108.09	1H	3_0532	111.44	1H
*BCD1930							165.62	1H	1H_bin13													*BCD1930	115.85	1H
1_0789	1_0789	11_0923	11_10789	5690	17365	5690	165.62	1H					1_0789	159.82	1H	1_0789	110.16	1H	1_0789	112.45	1H	1_0789	115.85	1H
3_1526	3_1526	12_1531	12_31526	15753	8362	15753	166.11	1H					3_1526	160.35	1H										3_1526	114.23	1H
3_0014	3_0014	12_0596	12_30014	2203	15343	2203	166.72	1H					3_0014	160.91	1H				3_0014	113.54	1H	3_0014	116.95	1H
1_0905	1_0905	12_0209	12_10905	7389	18486	7389	168.91	1H					1_0905	163.09	1H	1_0905	113.55	1H	1_0905	115.72	1H	1_0905	119.15	1H	1_0905	116.38	1H	1_0905	107.05	1H
2_1392	2_1392	11_1265	11_21392	9105	18402	9105	168.91	1H					2_1392	163.09	1H													2_1392	107.05	1H
1_0963	1_0963			8301	5194	8301	170.59	1H					1_0963	164.62	1H	1_0963	114.9	1H	1_0963	117.89	1H	1_0963	121.35	1H	1_0963	117.45	1H
1_1409	1_1409	12_0357	12_11409	26950	30571	26950	170.59	1H					1_1409	164.62	1H										1_1409	117.45	1H
1_0729	1_0729	11_0825	11_10729	5048	16847	5048	171.39	1H		1_0729	120.89	1H	1_0729	165.18	1H
1_0338	1_0338	11_0375	11_10338	2633	1019	2633	173.49	1H		1_0338	122.99	1H	1_0338	167.29	1H										1_0338	119.61	1H
1_0854	1_0854	11_1036	11_10854	6547	17584	6547	173.49	1H		1_0854	122.99	1H	1_0854	167.29	1H	1_0854	118.28	1H	1_0854	122.25	1H	1_0854	125.75	1H	1_0854	119.61	1H	1_0854	113.54	1H
2_0959	2_0959	11_0910	11_20959	557	13804	557	173.49	1H					2_0959	167.29	1H	2_0959	118.28	1H	2_0959	122.25	1H	2_0959	125.75	1H
3_0257	3_0257	12_0734	12_30257	12785	6224	12785	173.49	1H					3_0257	167.29	1H				3_0257	122.25	1H	3_0257	125.75	1H	3_0257	119.61	1H
1_0911	1_0911	11_1134	11_10911	7527	4245	7527	177.51	1H					1_0911	171.14	1H	1_0911	121.67	1H	1_0911	126.61	1H	1_0911	130.16	1H
1_0858	1_0858			6595	18265	6595	178.45	1H					1_0858	172.01	1H										1_0858	123.92	1H	1_0858	117.85	1H
1_1528	1_1528	11_1532	11_11528	16561	8487	16561	178.45	1H					1_1528	172.01	1H													1_1528	117.85	1H
2_0908	2_0908	11_0868	11_20908	5283	17541	5283	178.45	1H		2_0908	130.42	1H	2_0908	172.01	1H													2_0908	117.85	1H
2_1038	2_1038	11_0972	11_21038	6026	18064	6026	178.45	1H					2_1038	172.01	1H	2_1038	122.34	1H	2_1038	127.7	1H	2_1038	131.26	1H				2_1038	117.85	1H
2_1172	2_1172	12_0539	12_21172	6937	4012	6937	178.45	1H					2_1172	172.01	1H										2_1172	123.92	1H
1_0339	1_0339			2643	1406	2643	179.38	1H					1_0339	172.94	1H										1_0339	124.99	1H
1_0586	1_0586	11_0632	11_10586	4027	16527	4027	179.38	1H		1_0586	130.42	1H	1_0586	172.94	1H	1_0586	123.02	1H	1_0586	127.7	1H	1_0586	131.26	1H				1_0586	118.92	1H
3_1105	3_1105	12_1273	12_31105	1535	14833	1535	179.38	1H					3_1105	172.94	1H				3_1105	127.7	1H	3_1105	131.26	1H	3_1105	124.99	1H
1_1457	1_1457	12_0375	12_11457	1976	15283	1976	180.46	1H					1_1457	174.02	1H										1_1457	126.07	1H
1_1443	1_1443	12_0368	12_11443	6531	3602	6531	182.25	1H					1_1443	175.75	1H	1_1443	123.69	1H	1_1443	128.78	1H	1_1443	132.36	1H				1_1443	118.92	1H
1_0722	1_0722	11_0810	11_10722	4978	2770	4978	184.4	1H		1_0722	130.42	1H	1_0722	177.9	1H	1_0722	123.69	1H	1_0722	128.78	1H	1_0722	132.36	1H				1_0722	121.08	1H
2_1140	2_1140	11_1057	11_21140	677	13742	677	185.46	1H		2_1140	131.47	1H	2_1140	178.96	1H	2_1140	123.69	1H	2_1140	128.78	1H	2_1140	132.36	1H				2_1140	121.08	1H
*ABC261							186.13	1H	1H_bin14													*ABC261	132.36	1H
1_0207	1_0207	12_0048	12_10207	199	14719	199	186.13	1H					1_0207	179.63	1H	1_0207	124.37	1H	1_0207	128.78	1H	1_0207	132.36	1H	1_0207	130.38	1H
1_1481	1_1481	11_1508	11_11481	130	14722	130	186.13	1H					1_1481	179.63	1H													1_1481	121.08	1H
2_1068	2_1068	11_0993	11_21068	6201	3618	6201	186.13	1H					2_1068	179.63	1H	2_1068	124.37	1H	2_1068	128.78	1H	2_1068	132.36	1H
3_0403	3_0403	12_0813	12_30403	185	214	185	186.13	1H					3_0403	179.63	1H				3_0403	128.78	1H	3_0403	132.36	1H				3_0403	121.08	1H
3_1377	3_1377	12_1444	12_31377	343	326	343	186.13	1H					3_1377	179.63	1H				3_1377	128.78	1H	3_1377	132.36	1H				3_1377	121.08	1H
1_0644	1_0644	11_0714	11_10644	4393	16630	4393	187.07	1H		1_0644	131.47	1H	1_0644	180.5	1H	1_0644	125.04	1H	1_0644	129.87	1H	1_0644	133.46	1H				1_0644	121.08	1H
1_0808	1_0808	12_0189	12_10808	5878	17553	5878	187.42	1H					1_0808	180.9	1H										1_0808	131.46	1H
3_1387	3_1387	12_1450	12_31387	6356	3467	6356	187.42	1H					3_1387	180.9	1H										3_1387	131.46	1H
1_0693	1_0693	12_0167	12_10693	472	280	472	188.5	1H					1_0693	181.98	1H										1_0693	132.53	1H	1_0693	123.23	1H
1_1038	1_1038	11_1314	11_11038	429	18679	429	188.5	1H		1_1038	132.52	1H	1_1038	181.98	1H
2_0133	2_0133	11_0113	11_20133	1298	462	1298	188.5	1H		2_0133	132.52	1H	2_0133	181.98	1H	2_0133	126.4	1H	2_0133	130.96	1H	2_0133	134.56	1H
3_0649	3_0649	12_0956	12_30649	6455	3458	6455	188.5	1H					3_0649	181.98	1H				3_0649	130.96	1H	3_0649	134.56	1H	3_0649	132.53	1H
1_0903	1_0903	11_1127	11_10903	7381	4509	7381	190.63	1H		1_0903	134.63	1H	1_0903	184.11	1H										1_0903	134.68	1H
1_0059	1_0059			1217	14667	1217	191.7	1H					1_0059	185.18	1H										1_0059	135.76	1H
2_0383	2_0383	11_0358	11_20383	2572	15713	2572	192.78	1H		2_0383	134.63	1H	2_0383	186.26	1H										2_0383	136.83	1H	2_0383	127.54	1H
1_0782	1_0782	11_0908	11_10782	5555	3369	5555	193.83	1H		1_0782	135.68	1H	1_0782	187.31	1H													1_0782	127.54	1H
1_1271	1_1271	12_0314	12_11271	8443	19448	8443	194.73	1H					1_1271	188.21	1H										1_1271	137.91	1H
3_0803	3_0803			9795	6097	9795	194.73	1H					3_0803	188.21	1H										3_0803	137.91	1H
2_1105	2_1105	12_0529	12_21105	6473	17123	6473	196.88	1H					2_1105	190.37	1H										2_1105	140.06	1H
*MWG912							199.04	1H	1H_bin14													*MWG912	141.19	1H
1_0041	1_0041	11_0056	11_10041	11454	4779	11454	199.04	1H		1_0041	143.1	1H	1_0041	192.52	1H	1_0041	132.51	1H	1_0041	137.52	1H	1_0041	141.19	1H	1_0041	142.21	1H
1_1105	1_1105	11_1349	11_11105	3630	2039	3630	199.04	1H					1_1105	192.52	1H	1_1105	132.51	1H	1_1105	137.52	1H	1_1105	141.19	1H
1_1496	1_1496	12_0389	12_11496	8025	3786	8025	199.04	1H					1_1496	192.52	1H	1_1496	132.51	1H	1_1496	137.52	1H	1_1496	141.19	1H				1_1496	130.77	1H
2_0599	2_0599	12_0477	12_20599	3653	16253	3653	199.04	1H					2_0599	192.52	1H	2_0599	132.51	1H	2_0599	137.52	1H	2_0599	141.19	1H				2_0599	130.77	1H
1_1509	1_1509	11_1524	11_11509	4040	2375	4040	199.04	1H					1_1509	192.52	1H										1_1509	142.21	1H	1_1509	130.77	1H
2_0603	2_0603	11_0564	11_20603	3671	1948	3671	199.04	1H		2_0603	143.1	1H	2_0603	192.52	1H													2_0603	130.77	1H
2_1384	2_1384	11_1259	11_21384	9022	4257	9022	199.04	1H		2_1384	143.1	1H	2_1384	192.52	1H
3_0277	3_0277	12_0744	12_30277	17967	23125	17967	199.04	1H					3_0277	192.52	1H				3_0277	137.52	1H	3_0277	141.19	1H				3_0277	130.77	1H
3_0517	3_0517	12_0875	12_30517	3959	16551	3959	199.04	1H					3_0517	192.52	1H				3_0517	137.52	1H	3_0517	141.19	1H				3_0517	130.77	1H
2_0594	2_0594	11_0555	11_20594	3639	2103	3639	200.11	1H					2_0594	193.59	1H										2_0594	143.29	1H
2_0138	2_0138	11_0119	11_20138	13095	7337	13095	202.26	1H		2_0138	144.16	1H	2_0138	195.74	1H	2_0138	132.51	1H	2_0138	137.52	1H	2_0138	141.19	1H				2_0138	134	1H
2_0840	2_0840	11_0805	11_20840	4927	17200	4927	202.26	1H		2_0840	144.16	1H	2_0840	195.74	1H	2_0840	132.51	1H	2_0840	137.52	1H	2_0840	141.19	1H	2_0840	145.44	1H	2_0840	134	1H
1_0590	1_0590	11_0641	11_10590	4057	15898	4057	202.94	1H		1_0590	144.16	1H	1_0590	196.42	1H													1_0590	134	1H
2_0915	2_0915	11_0874	11_20915	5316	2728	5316	202.94	1H		2_0915	144.16	1H	2_0915	196.42	1H													2_0915	134	1H
1_0746	1_0746	12_0180	12_10746	5222	17154	5222	202.94	1H					1_0746	196.42	1H	1_0746	133.18	1H	1_0746	137.52	1H	1_0746	141.19	1H				1_0746	134	1H
3_0231	3_0231	12_0719	12_30231	11963	20940	11963	202.94	1H					3_0231	196.42	1H				3_0231	137.52	1H	3_0231	141.19	1H				3_0231	134	1H
2_0509	2_0509	11_0485	11_20509	3246	1739	3246	203.88	1H					2_0509	197.29	1H	2_0509	133.86	1H	2_0509	138.6	1H	2_0509	142.29	1H	2_0509	145.44	1H	2_0509	134	1H
2_0772	2_0772	11_0748	11_20772	4592	16871	4592	205.07	1H		2_0772	144.16	1H	2_0772	198.52	1H	2_0772	135.21	1H	2_0772	139.69	1H	2_0772	143.39	1H				2_0772	134	1H
1_0443	1_0443	11_0487	11_10443	3263	16085	3263	206.12	1H		1_0443	145.21	1H	1_0443	199.57	1H													1_0443	134	1H
2_0429	2_0429	12_0465	12_20429	2864	1459	2864	206.12	1H					2_0429	199.57	1H													2_0429	134	1H
3_0934	3_0934	12_1158	12_30934	1078	14389	1078	206.12	1H					3_0934	199.57	1H													3_0934	134	1H
3_0048	3_0048	12_0608	12_30048	4507	2567	4507	206.12	1H					3_0048	199.57	1H										3_0048	145.44	1H	3_0048	134	1H
3_1081	3_1081	12_1262	12_31081	2217	1042	2217	206.12	1H					3_1081	199.57	1H										3_1081	145.44	1H
*ABG387A							210.4	1H	1H_bin15													*ABG387A	147.78	1H
*MWG844A							0	2H	2H_bin01													*MWG844A	0	2H
3_1446	3_1446	12_1484	12_31446	10045	4853	10045	7.18	2H					3_1446	0	2H										3_1446	0	2H
1_1407	1_1407			21504	9875	21504	7.18	2H					1_1407	0	2H										1_1407	0	2H
1_0970	1_0970	12_0225	12_10970	842	14707	842	7.18	2H					1_0970	0	2H										1_0970	0	2H
*ABG703B							10.03	2H	2H_bin02													*ABG703B	10.02	2H
1_0718	1_0718	12_0174	12_10718	4953	2946	4953	10.41	2H					1_0718	3.23	2H										1_0718	3.23	2H
2_1415	2_1415	12_0560	12_21415	9452	19593	9452	11.49	2H					2_1415	4.31	2H										2_1415	4.31	2H
1_1030	1_1030	12_0236	12_11030	9837	4971	9837	12.56	2H					1_1030	5.38	2H										1_1030	5.38	2H
3_1224	3_1224	12_1346	12_31224	8635	18360	8635	13.33	2H					3_1224	6.15	2H				3_1224	0	2H	3_1224	13.32	2H				3_1224	0	2H
1_0326	1_0326	11_0363	11_10326	2582	1246	2582	16.91	2H		1_0326	0	2H	1_0326	9.73	2H
1_1059	1_1059	11_1324	11_11059	1570	14747	1570	17.96	2H		1_1059	1.05	2H	1_1059	10.78	2H										1_1059	10.78	2H	1_1059	4.31	2H
1_0230	1_0230	12_0055	12_10230	2118	1027	2118	17.96	2H					1_0230	10.78	2H										1_0230	10.78	2H
3_0781	3_0781	12_1036	12_30781	9193	5737	9193	20.11	2H					3_0781	12.93	2H				3_0781	8.78	2H	3_0781	22.21	2H				3_0781	6.46	2H
2_1377	2_1377	11_1256	11_21377	8930	19544	8930	20.11	2H					2_1377	12.93	2H													2_1377	6.46	2H
1_0592	1_0592	12_0138	12_10592	4063	16007	4063	20.11	2H					1_0592	12.93	2H													1_0592	6.46	2H
1_0701	1_0701			4782	16859	4782	20.18	2H					1_0701	13.12	2H										1_0701	12.93	2H
2_0774	2_0774			4608	16709	4608	21.19	2H					2_0774	14	2H													2_0774	7.54	2H
2_1532	2_1532			4872	17116	4872	21.19	2H					2_1532	14	2H	2_1532	0	2H	2_1532	9.87	2H	2_1532	23.31	2H				2_1532	7.54	2H
2_0563	2_0563	11_0530	11_20563	3453	16078	3453	21.19	2H					2_0563	14	2H	2_0563	0	2H	2_0563	9.87	2H	2_0563	23.31	2H				2_0563	7.54	2H
*MWG878							21.19	2H	2H_bin03													*MWG878	23.31	2H
3_0402	3_0402	12_0812	12_30402	1824	15782	1824	22.35	2H					3_0402	15.18	2H				3_0402	10.96	2H	3_0402	24.41	2H	3_0402	14.01	2H	3_0402	8.62	2H
3_0155	3_0155	12_0678	12_30155	8496	4480	8496	22.35	2H					3_0155	15.18	2H										3_0155	14.01	2H	3_0155	8.62	2H
3_1497	3_1497	12_1512	12_31497	11936	6429	11936	22.35	2H					3_1497	15.18	2H													3_1497	8.62	2H
2_1416	2_1416	11_1283	11_21416	9490	5583	9490	22.35	2H					2_1416	15.18	2H													2_1416	8.62	2H
2_0430	2_0430			2873	15635	2873	22.35	2H					2_0430	15.18	2H													2_0430	8.62	2H
2_0261	2_0261			1870	15221	1870	22.35	2H					2_0261	15.18	2H													2_0261	8.62	2H
3_0775	3_0775	12_1032	12_30775	9035	4660	9035	22.35	2H					3_0775	15.18	2H										3_0775	14.01	2H
2_0161	2_0161			14041	8359	14041	22.35	2H					2_0161	15.18	2H										2_0161	14.01	2H
1_1119	1_1119	12_0267	12_11119	4084	2282	4084	22.35	2H					1_1119	15.18	2H	1_1119	1.35	2H	1_1119	10.96	2H	1_1119	24.41	2H				1_1119	8.62	2H
1_0502	1_0502	12_0115	12_10502	3627	15997	3627	22.35	2H					1_0502	15.18	2H	1_0502	1.35	2H	1_0502	10.96	2H	1_0502	24.41	2H				1_0502	8.62	2H
2_0562	2_0562	11_0529	11_20562	3452	16004	3452	23.43	2H		2_0562	7.4	2H	2_0562	16.51	2H
3_0631	3_0631	12_0945	12_30631	6062	3020	6062	29.78	2H					3_0631	22.86	2H				3_0631	14.22	2H	3_0631	27.71	2H	3_0631	14.01	2H
2_0112	2_0112	11_0090	11_20112	12224	20594	12224	29.78	2H		2_0112	13.75	2H	2_0112	22.86	2H	2_0112	6.78	2H	2_0112	14.22	2H	2_0112	27.71	2H				2_0112	9.69	2H
2_1423	2_1423	11_1289	11_21423	9573	4465	9573	31.16	2H					2_1423	24.24	2H	2_1423	7.45	2H	2_1423	14.22	2H	2_1423	27.71	2H	2_1423	16.16	2H	2_1423	9.69	2H
3_1534	3_1534			364	907	364	32.23	2H					3_1534	25.31	2H				3_1534	14.22	2H	3_1534	27.71	2H				3_1534	10.77	2H
2_0964	2_0964			559	351	559	33.69	2H					2_0964	26.93	2H													2_0964	12.92	2H
2_0107	2_0107	11_0083	11_20107	12100	20251	12100	33.69	2H					2_0107	26.93	2H	2_0107	9.48	2H	2_0107	15.31	2H	2_0107	28.81	2H				2_0107	12.92	2H
2_0724	2_0724	11_0698	11_20724	4277	16557	4277	34.3	2H		2_0724	16.91	2H	2_0724	27.46	2H										2_0724	18.31	2H
1_0943	1_0943	11_1175	11_10943	791	13833	791	34.31	2H					1_0943	27.65	2H	1_0943	10.83	2H	1_0943	16.4	2H	1_0943	29.91	2H
1_1040	1_1040	11_1315	11_11040	559	351	559	35.9	2H		1_1040	17.97	2H	1_1040	29.07	2H										1_1040	20.46	2H
3_1284	3_1284	12_1393	12_31284	9922	20027	9922	36.16	2H					3_1284	29.38	2H													3_1284	15.07	2H
*ABG318							39.71	2H	2H_bin04													*ABG318	35.52	2H
2_0633	2_0633			3828	2142	3828	40.06	2H					2_0633	32.61	2H													2_0633	18.3	2H
1_0777	1_0777	12_0185	12_10777	5510	3218	5510	40.06	2H					1_0777	32.61	2H													1_0777	18.3	2H
1_0180	1_0180	11_0224	11_10180	1865	14822	1865	40.06	2H		1_0180	22.19	2H	1_0180	32.61	2H													1_0180	18.3	2H
1_0216	1_0216	11_0252	11_10216	2029	922	2029	47.48	2H		1_0216	29.61	2H	1_0216	40.03	2H
3_0872	3_0872	12_1109	12_30872	13515	22237	13515	47.59	2H					3_0872	40.09	2H				3_0872	29.75	2H	3_0872	43.81	2H
3_0871	3_0871	12_1108	12_30871	13515	22237	13515	47.59	2H					3_0871	40.09	2H				3_0871	29.75	2H	3_0871	43.81	2H
2_1015	2_1015	11_0956	11_21015	5880	17375	5880	48.68	2H					2_1015	41.18	2H	2_1015	24.69	2H	2_1015	30.84	2H	2_1015	44.91	2H				2_1015	24.79	2H
2_0394	2_0394	11_0378	11_20394	2646	15700	2646	48.68	2H					2_0394	41.18	2H	2_0394	24.69	2H	2_0394	30.84	2H	2_0394	44.91	2H				2_0394	24.79	2H
*ABG358							48.68	2H	2H_bin05													*ABG358	44.91	2H
2_1366	2_1366	11_1247	11_21366	8787	19669	8787	50.56	2H		2_1366	30.66	2H	2_1366	42.92	2H	2_1366	26.04	2H	2_1366	33.01	2H	2_1366	47.11	2H				2_1366	24.79	2H
2_1265	2_1265	11_1159	11_21265	7766	4459	7766	50.56	2H		2_1265	30.66	2H	2_1265	42.92	2H	2_1265	26.04	2H	2_1265	33.01	2H	2_1265	47.11	2H				2_1265	24.79	2H
2_1261	2_1261	11_1158	11_21261	7747	2854	7747	50.56	2H		2_1261	30.66	2H	2_1261	42.92	2H	2_1261	26.04	2H	2_1261	33.01	2H	2_1261	47.11	2H	2_1261	40.88	2H	2_1261	24.79	2H
2_1187	2_1187	11_1088	11_21187	7032	18139	7032	51.62	2H		2_1187	31.72	2H	2_1187	43.99	2H													2_1187	25.86	2H
2_0593	2_0593	12_0476	12_20593	3616	16350	3616	53.39	2H					2_0593	45.73	2H										2_0593	43.03	2H
2_0368	2_0368	12_0455	12_20368	2477	1093	2477	54.47	2H					2_0368	46.81	2H										2_0368	44.11	2H
1_0987	1_0987	11_1232	11_10987	864	14190	864	54.47	2H		1_0987	34.88	2H	1_0987	46.81	2H	1_0987	28.07	2H	1_0987	35.19	2H	1_0987	49.31	2H
1_0787	1_0787	11_0918	11_10787	5652	14095	5652	54.47	2H		1_0787	34.88	2H	1_0787	46.81	2H	1_0787	28.07	2H	1_0787	35.19	2H	1_0787	49.31	2H
1_0891	1_0891	11_1099	11_10891	7144	3824	7144	54.47	2H					1_0891	46.81	2H	1_0891	28.07	2H	1_0891	35.19	2H	1_0891	49.31	2H	1_0891	44.11	2H	1_0891	28.02	2H
1_0660	1_0660			4490	2416	4490	54.47	2H					1_0660	46.81	2H	1_0660	28.07	2H	1_0660	35.19	2H	1_0660	49.31	2H	1_0660	44.11	2H	1_0660	28.02	2H
1_0307	1_0307	11_0342	11_10307	2477	1093	2477	54.47	2H					1_0307	46.81	2H										1_0307	44.11	2H	1_0307	28.02	2H
2_0864	2_0864	11_0826	11_20864	5050	1937	5050	55.52	2H		2_0864	35.93	2H	2_0864	47.86	2H	2_0864	28.07	2H	2_0864	35.19	2H	2_0864	49.31	2H
1_1110	1_1110	11_1350	11_11110	3741	1841	3741	56.19	2H		1_1110	35.93	2H	1_1110	48.54	2H	1_1110	28.75	2H	1_1110	35.19	2H	1_1110	49.31	2H
2_1049	2_1049	12_0526	12_21049	6086	2718	6086	56.35	2H					2_1049	48.79	2H										2_1049	45.18	2H
1_1452	1_1452	12_0372	12_11452	811	26	811	56.83	2H					1_1452	49.23	2H	1_1452	30.1	2H	1_1452	35.19	2H	1_1452	49.31	2H
1_1304	1_1304	12_0327	12_11304	9934	20446	9934	57.39	2H					1_1304	49.83	2H										1_1304	46.26	2H
1_0847	1_0847	12_0195	12_10847	6471	17092	6471	58.46	2H					1_0847	50.9	2H	1_0847	30.78	2H	1_0847	35.19	2H	1_0847	49.31	2H	1_0847	47.33	2H
2_1304	2_1304	11_1195	11_21304	816	403	816	58.56	2H		2_1304	36.98	2H	2_1304	50.91	2H													2_1304	35.6	2H
2_0173	2_0173	11_0146	11_20173	1447	14344	1447	63.96	2H					2_0173	56.31	2H	2_0173	34.16	2H	2_0173	39.55	2H	2_0173	53.71	2H				2_0173	41	2H
1_0525	1_0525	11_0578	11_10525	3709	16422	3709	65.03	2H		1_0525	43.33	2H	1_0525	57.39	2H	1_0525	34.16	2H	1_0525	39.55	2H	1_0525	53.71	2H	1_0525	49.49	2H	1_0525	42.07	2H
1_1073	1_1073	11_1333	11_11073	2240	15481	2240	65.71	2H					1_1073	58.06	2H	1_1073	34.83	2H	1_1073	39.55	2H	1_1073	53.71	2H				1_1073	42.07	2H
3_0420	3_0420	12_0822	12_30420	2213	15357	2213	66.78	2H					3_0420	59	2H										3_0420	49.49	2H
2_0326	2_0326	12_0450	12_20326	2232	1092	2232	66.78	2H					2_0326	59	2H										2_0326	49.49	2H
1_1057	1_1057	12_0247	12_11057	1446	14349	1446	66.78	2H					1_1057	59	2H										1_1057	49.49	2H
1_0919	1_0919	11_1143	11_10919	7623	3531	7623	66.78	2H					1_0919	59	2H										1_0919	49.49	2H	1_0919	43.15	2H
1_0399	1_0399	11_0430	11_10399	2964	15856	2964	66.78	2H					1_0399	59	2H													1_0399	43.15	2H
1_0178	1_0178	11_0222	11_10178	1862	13848	1862	66.78	2H		1_0178	43.33	2H	1_0178	59	2H										1_0178	49.49	2H
*Pox							66.78	2H	2H_bin06													*Pox	53.71	2H
3_0657	3_0657	12_0962	12_30657	6582	4098	6582	68.41	2H					3_0657	59	2H				3_0657	40.63	2H	3_0657	54.81	2H	3_0657	49.49	2H	3_0657	43.15	2H
1_0837	1_0837	11_1009	11_10837	6338	16249	6338	68.41	2H		1_0837	45.44	2H	1_0837	61.11	2H	1_0837	35.51	2H	1_0837	40.63	2H	1_0837	54.81	2H	1_0837	49.49	2H	1_0837	43.15	2H
1_0296	1_0296	12_0067	12_10296	2416	15625	2416	68.41	2H					1_0296	59	2H	1_0296	35.51	2H	1_0296	40.63	2H	1_0296	54.81	2H	1_0296	49.49	2H	1_0296	43.15	2H
2_1153	2_1153	11_1068	11_21153	6846	17899	6846	69.09	2H					2_1153	61.78	2H	2_1153	36.19	2H	2_1153	40.63	2H	2_1153	54.81	2H
3_0432	3_0432	12_0829	12_30432	2438	417		70.18	2H					3_0432	62.87	2H				3_0432	41.72	2H	3_0432	55.91	2H				3_0432	45.3	2H
1_0648	1_0648	11_0718	11_10648	4410	16684	4410	70.18	2H		1_0648	46.49	2H	1_0648	62.87	2H													1_0648	45.3	2H
1_0342	1_0342	11_0379	11_10342	2651	14397	2651	73.9	2H		1_0342	51.78	2H	1_0342	66.59	2H										1_0342	49.49	2H	1_0342	47.45	2H
2_1338	2_1338	11_1222	11_21338	8512	19124	8512	74.97	2H					2_1338	67.66	2H	2_1338	37.54	2H	2_1338	42.81	2H	2_1338	55.91	2H				2_1338	48.53	2H
3_0363	3_0363	12_0792	12_30363	1342	14924	1341	76.05	2H					3_0363	68.74	2H				3_0363	42.81	2H	3_0363	55.91	2H				3_0363	49.6	2H
2_1227	2_1227			7373	18429	7373	76.05	2H					2_1227	68.74	2H	2_1227	37.54	2H	2_1227	42.81	2H	2_1227	55.91	2H	2_1227	50.56	2H	2_1227	49.6	2H
1_1493	1_1493	12_0387	12_11493	3194	1603	3194	76.05	2H					1_1493	68.74	2H										1_1493	50.56	2H
1_0084	1_0084	11_0126	11_10084	1341	14923	1341	76.05	2H		1_0084	53.88	2H	1_0084	68.74	2H	1_0084	37.54	2H	1_0084	42.81	2H	1_0084	55.91	2H	1_0084	50.56	2H	1_0084	49.6	2H
3_0379	3_0379	12_0800	12_30379	1472	591	1472	77.12	2H					3_0379	69.81	2H										3_0379	51.64	2H
3_0029	3_0029	12_0600	12_30029	3167	15966	3167	77.12	2H					3_0029	69.81	2H										3_0029	51.64	2H
1_0715	1_0715	12_0172	12_10715	4929	1751	4929	77.12	2H					1_0715	69.81	2H										1_0715	51.64	2H
3_0491	3_0491	12_0857	12_30491	3468	1467	3468	78.2	2H					3_0491	70.89	2H										3_0491	52.71	2H
1_0486	1_0486	12_0106	12_10486	3534	16334	3534	78.2	2H					1_0486	70.89	2H										1_0486	52.71	2H
2_0672	2_0672			4062	2330	4062	79.28	2H					2_0672	71.96	2H										2_0672	53.79	2H	2_0672	52.83	2H
2_0281	2_0281	12_0444	12_20281	1986	15101	1986	79.28	2H					2_0281	71.96	2H										2_0281	53.79	2H
1_1340	1_1340	12_0340	12_11340	11762	21406	11762	79.28	2H					1_1340	71.96	2H										1_1340	53.79	2H
1_0204	1_0204			1986	15101	1986	79.28	2H					1_0204	71.96	2H										1_0204	53.79	2H
3_1169	3_1169	12_1308	12_31169	8872	17139	8872	80.35	2H					3_1169	73.04	2H													3_1169	53.91	2H
2_0846	2_0846			4990	2601	4990	80.35	2H					2_0846	73.04	2H													2_0846	53.91	2H
2_0519	2_0519			3298	14278	3298	80.35	2H					2_0519	73.04	2H													2_0519	53.91	2H
1_1505	1_1505	11_1521	11_11505	2704	1361	2704	81.43	2H					1_1505	74.04	2H										1_1505	57.02	2H
1_0498	1_0498	11_0552	11_10498	3598	1865	3598	81.43	2H					1_0498	74.04	2H										1_0498	57.02	2H	1_0498	54.98	2H
3_0703	3_0703	12_0988	12_30703	7446	18416	7446	81.5	2H					3_0703	73.98	2H				3_0703	50.48	2H	3_0703	63.67	2H
1_1061	1_1061	11_1325	11_11061	1596	621	1596	81.5	2H		1_1061	54.93	2H	1_1061	73.98	2H	1_1061	45.03	2H	1_1061	50.48	2H	1_1061	63.67	2H
*Bgq60							81.5	2H	2H_bin07													*Bgq60	63.67	2H
2_1005	2_1005	11_0947	11_21005	5823	2674	5823	83.61	2H		2_1005	57.04	2H	2_1005	76.19	2H										2_1005	59.17	2H	2_1005	54.98	2H
1_1054	1_1054	11_1322	11_11054	1196	2112	5761	83.83	2H					1_1054	76.35	2H	1_1054	47.05	2H	1_1054	52.65	2H	1_1054	65.87	2H
3_0691	3_0691	12_0979	12_30691	7203	18073	7203	85.71	2H					3_0691	78.09	2H										3_0691	59.17	2H	3_0691	54.98	2H
3_0604	3_0604	12_0930	12_30604	5549	2414	5549	85.71	2H					3_0604	78.09	2H										3_0604	59.17	2H	3_0604	54.98	2H
2_0674	2_0674	11_0643	11_20674	4065	2168	4065	85.71	2H		2_0674	58.09	2H	2_0674	78.09	2H										2_0674	59.17	2H	2_0674	54.98	2H
1_0458	1_0458			3367	16064	3367	85.71	2H					1_0458	78.09	2H	1_0458	48.41	2H	1_0458	54.83	2H	1_0458	68.07	2H
1_0297	1_0297	11_0331	11_10297	2417	15512	2417	85.71	2H					1_0297	78.09	2H													1_0297	54.98	2H
1_0234	1_0234	11_0268	11_10234	2128	15458	2128	85.71	2H					1_0234	78.09	2H													1_0234	54.98	2H
2_0688	2_0688	12_0490	12_20688	4131	16176	4131	85.71	2H					2_0688	78.09	2H										2_0688	59.17	2H
1_1428	1_1428	12_0361	12_11428	17839	22545	17839	85.71	2H					1_1428	78.09	2H										1_1428	59.17	2H
1_0156	1_0156	12_0031	12_10156	1742	15099	1742	85.71	2H					1_0156	78.09	2H										1_0156	59.17	2H
1_1131	1_1131	12_0269	12_11131	4255	2310	4255	86.79	2H					1_1131	79.17	2H										1_1131	60.25	2H
1_0638	1_0638	11_0703	11_10638	4331	2082	4331	86.79	2H					1_0638	79.17	2H	1_0638	48.41	2H	1_0638	54.83	2H	1_0638	68.07	2H	1_0638	60.25	2H
2_0929	2_0929	11_0882	11_20929	5379	17047	5379	86.79	2H		2_0929	58.09	2H	2_0929	79.17	2H										2_0929	60.25	2H
1_1302	1_1302	11_1429	11_11302	10312	5565	10312	86.79	2H		1_1302	58.09	2H	1_1302	79.17	2H										1_1302	60.25	2H
1_0422	1_0422	11_0456	11_10422	3122	15511	3122	86.79	2H		1_0422	58.09	2H	1_0422	79.17	2H										1_0422	60.25	2H
3_1474	3_1474	12_1497	12_31474	12948	5503	12948	88.39	2H					3_1474	80.77	2H										3_1474	62.4	2H	3_1474	56.06	2H
1_1522	1_1522	11_1530	11_11522	11567	6634	11567	88.39	2H					1_1522	80.77	2H										1_1522	62.4	2H	1_1522	56.06	2H
1_1400	1_1400	11_1474	11_11400	17762	23488	17762	88.39	2H		1_1400	59.15	2H	1_1400	80.77	2H										1_1400	62.4	2H
3_0338	3_0338	12_0775	12_30338	11868	6454	11868	90.54	2H					3_0338	82.92	2H				3_0338	55.92	2H	3_0338	69.16	2H
2_1388	2_1388	11_1261	11_21388	9060	4170	9060	90.54	2H		2_1388	59.15	2H	2_1388	82.92	2H													2_1388	56.06	2H
2_0387	2_0387	11_0368	11_20387	2601	15723	2601	90.54	2H		2_0387	59.15	2H	2_0387	82.92	2H										2_0387	64.55	2H
2_0024	2_0024			10442	20475	10442	90.54	2H					2_0024	82.92	2H	2_0024	49.08	2H	2_0024	55.92	2H	2_0024	69.16	2H	2_0024	64.55	2H
3_0259	3_0259	12_0735	12_30259	15221	8930	15221	90.54	2H					3_0259	82.92	2H													3_0259	56.06	2H
2_1096	2_1096	11_1016	11_21096	6384	17641	6384	90.54	2H					2_1096	82.92	2H													2_1096	56.06	2H
1_0733	1_0733	11_0831	11_10733	5113	17355	5113	90.54	2H					1_0733	82.92	2H													1_0733	56.06	2H
1_0325	1_0325	11_0362	11_10325	2580	15607	2580	90.54	2H					1_0325	82.92	2H													1_0325	56.06	2H
3_0195	3_0195	12_0699	12_30195	9686	17580	9686	90.54	2H					3_0195	82.92	2H										3_0195	64.55	2H
2_0917	2_0917	12_0512	12_20917	5322	3255	5322	90.54	2H					2_0917	82.92	2H										2_0917	64.55	2H
2_0602	2_0602	11_0563	11_20602	3662	16407	3662	90.54	2H					2_0602	82.92	2H										2_0602	64.55	2H
2_0235	2_0235	12_0436	12_20235	1709	15122	1709	90.54	2H					2_0235	82.92	2H										2_0235	64.55	2H
2_0234	2_0234	12_0435	12_20234	1698	769	1698	90.54	2H					2_0234	82.92	2H										2_0234	64.55	2H
1_0927	1_0927	12_0213	12_10927	7735	4578	7735	90.54	2H					1_0927	82.92	2H										1_0927	64.55	2H
1_0147	1_0147	11_0199	11_10147	1698	769	1698	90.54	2H					1_0147	82.92	2H										1_0147	64.55	2H
1_1272	1_1272	12_0315	12_11272	8434	17933	8434	91.62	2H					1_1272	84	2H	1_1272	49.08	2H	1_1272	55.92	2H	1_1272	69.16	2H				1_1272	57.13	2H
1_1015	1_1015	11_1281	11_11015	946	14483	946	91.62	2H		1_1015	59.15	2H	1_1015	84	2H													1_1015	57.13	2H
3_0251	3_0251	12_0732	12_30251	12800	21741	12800	92.58	2H					3_0251	84.93	2H				3_0251	57	2H	3_0251	70.26	2H	3_0251	64.55	2H
2_0891	2_0891	11_0849	11_20891	5184	3000	5184	92.58	2H		2_0891	60.2	2H	2_0891	84.93	2H	2_0891	49.76	2H	2_0891	57	2H	2_0891	70.26	2H
2_0748	2_0748	11_0727	11_20748	4467	16863	4467	92.58	2H					2_0748	84.93	2H	2_0748	49.76	2H	2_0748	57	2H	2_0748	70.26	2H	2_0748	64.55	2H
3_0557	3_0557	12_0896	12_30557	4648	16849	4648	93.66	2H					3_0557	86	2H										3_0557	65.62	2H
3_0487	3_0487	12_0855	12_30487	3403	1962	3403	93.66	2H					3_0487	86	2H										3_0487	65.62	2H
3_0209	3_0209	12_0707	12_30209	10417	5157	10417	93.66	2H					3_0209	86	2H										3_0209	65.62	2H
2_0643	2_0643	12_0485	12_20643	3915	2072	3915	93.66	2H					2_0643	86	2H										2_0643	65.62	2H
2_0004	2_0004			10062	19486	10062	93.66	2H					2_0004	86	2H										2_0004	65.62	2H
1_0558	1_0558	12_0129	12_10558	3884	16637	3884	93.66	2H					1_0558	86	2H										1_0558	65.62	2H
1_0997	1_0997	11_1253	11_10997	8889	18752	8889	94.48	2H		1_0997	62.31	2H	1_0997	86.82	2H
3_1288	3_1288	12_1396	12_31288	12538	20266	12538	95.53	2H					3_1288	87.88	2H				3_1288	57	2H	3_1288	70.26	2H
3_0634	3_0634	12_0946	12_30634	6180	3286	6180	95.53	2H					3_0634	87.88	2H				3_0634	57	2H	3_0634	70.26	2H	3_0634	66.7	2H	3_0634	58.21	2H
1_0898	1_0898			721	13965	721	95.53	2H					1_0898	87.88	2H	1_0898	50.43	2H	1_0898	57	2H	1_0898	70.26	2H				1_0898	58.21	2H
1_1133	1_1133	11_1360	11_11133	4359	893	4359	95.53	2H		1_1133	63.36	2H	1_1133	87.88	2H	1_1133	50.43	2H	1_1133	57	2H	1_1133	70.26	2H				1_1133	58.21	2H
1_0796	1_0796	11_0933	11_10796	5759	15950	5759	95.53	2H		1_0796	63.36	2H	1_0796	87.88	2H	1_0796	50.43	2H	1_0796	57	2H	1_0796	70.26	2H				1_0796	58.21	2H
1_0602	1_0602	11_0654	11_10602	411	396	411	95.53	2H		1_0602	63.36	2H	1_0602	87.88	2H	1_0602	50.43	2H	1_0602	57	2H	1_0602	70.26	2H				1_0602	58.21	2H
2_0500	2_0500	11_0476	11_20500	3212	1365	3212	95.53	2H					2_0500	87.88	2H	2_0500	50.43	2H	2_0500	57	2H	2_0500	70.26	2H	2_0500	66.7	2H	2_0500	58.21	2H
1_0485	1_0485	12_0105	12_10485	3531	2069	3531	95.53	2H					1_0485	87.88	2H	1_0485	50.43	2H	1_0485	57	2H	1_0485	70.26	2H	1_0485	66.7	2H	1_0485	58.21	2H
1_0330	1_0330	12_0074	12_10330	2593	1303	2593	95.53	2H					1_0330	87.88	2H	1_0330	50.43	2H	1_0330	57	2H	1_0330	70.26	2H	1_0330	66.7	2H	1_0330	58.21	2H
3_0853	3_0853	12_1091	12_30853		0		96.47	2H					3_0853	88.75	2H				3_0853	58.09	2H	3_0853	71.36	2H	3_0853	66.7	2H	3_0853	58.21	2H
3_0828	3_0828	12_1066	12_30828		0		96.47	2H					3_0828	88.75	2H				3_0828	58.09	2H	3_0828	71.36	2H				3_0828	58.21	2H
3_0042	3_0042	12_0605	12_30042	4107	16729	4107	96.47	2H					3_0042	88.75	2H													3_0042	58.21	2H
2_1286	2_1286	11_1176	11_21286	7932	4052	7932	96.47	2H					2_1286	88.75	2H	2_1286	51.11	2H	2_1286	58.09	2H	2_1286	71.36	2H	2_1286	66.7	2H	2_1286	58.21	2H
1_1211	1_1211	11_1386	11_11211	6823	4085	6823	96.47	2H		1_1211	63.36	2H	1_1211	88.75	2H										1_1211	66.7	2H
1_0947	1_0947	11_1178	11_10947	7959	4807	7959	96.47	2H		1_0947	63.36	2H	1_0947	88.75	2H										1_0947	66.7	2H
2_0476	2_0476	11_0452	11_20476	3090	15980	3090	96.47	2H		2_0476	63.36	2H	2_0476	88.75	2H
2_0251	2_0251	11_0215	11_20251	1826	15783	1826	96.47	2H		2_0251	63.36	2H	2_0251	88.75	2H
1_0679	1_0679	11_0756	11_10679	4630	16560	4630	96.47	2H		1_0679	63.36	2H	1_0679	88.75	2H
1_0358	1_0358	11_0388	11_10358	2719	1404	2719	96.47	2H		1_0358	63.36	2H	1_0358	88.75	2H
3_1218	3_1218	12_1341	12_31218	9309	18188	9309	96.47	2H					3_1218	88.75	2H										3_1218	66.7	2H
3_1189	3_1189	12_1323	12_31189	5425	17630	5425	96.47	2H					3_1189	88.75	2H										3_1189	66.7	2H
3_0772	3_0772	12_1030	12_30772	8961	4920	8961	96.47	2H					3_0772	88.75	2H										3_0772	66.7	2H
3_0206	3_0206	12_0706	12_30206	10304	4907	10304	96.47	2H					3_0206	88.75	2H										3_0206	66.7	2H
3_0068	3_0068	12_0623	12_30068	5162	17251	5162	96.47	2H					3_0068	88.75	2H										3_0068	66.7	2H
2_1434	2_1434			9653	5076	9653	96.47	2H					2_1434	88.75	2H										2_1434	66.7	2H
2_1337	2_1337	12_0550	12_21337	8505	19152	8505	96.47	2H					2_1337	88.75	2H										2_1337	66.7	2H
2_0878	2_0878	12_0509	12_20878	5132	2810	5132	96.47	2H					2_0878	88.75	2H										2_0878	66.7	2H
2_0196	2_0196	12_0429	12_20196	1522	14568	1522	96.47	2H					2_0196	88.75	2H										2_0196	66.7	2H
2_0181	2_0181	12_0425	12_20181	1479	374	1479	96.47	2H					2_0181	88.75	2H										2_0181	66.7	2H
1_1369	1_1369	12_0346	12_11369	12379	20199	12379	96.47	2H					1_1369	88.75	2H										1_1369	66.7	2H
1_1288	1_1288	12_0321	12_11288	9257	5841	9257	96.47	2H					1_1288	88.75	2H										1_1288	66.7	2H
1_1155	1_1155	12_0281	12_11155	5044	16303	5044	96.47	2H					1_1155	88.75	2H										1_1155	66.7	2H
1_0948	1_0948	12_0218	12_10948	796	13825	796	96.47	2H					1_0948	88.75	2H										1_0948	66.7	2H
1_0883	1_0883	12_0203	12_10883	697	14504	697	96.47	2H					1_0883	88.75	2H										1_0883	66.7	2H
1_0154	1_0154	12_0029	12_10154	1737	15070	1737	96.47	2H					1_0154	88.75	2H										1_0154	66.7	2H
1_1046	1_1046	11_1318	11_11046	1091	14907	1091	96.47	2H		1_1046	63.36	2H	1_1046	88.75	2H	1_1046	51.11	2H	1_1046	58.09	2H	1_1046	71.36	2H				1_1046	58.21	2H
1_0624	1_0624	11_0684	11_10624	4233	848	4233	96.47	2H		1_0624	63.36	2H	1_0624	88.75	2H	1_0624	51.11	2H	1_0624	58.09	2H	1_0624	71.36	2H				1_0624	58.21	2H
1_0070	1_0070	11_0105	11_10070	1275	14281	1275	96.47	2H		1_0070	63.36	2H	1_0070	88.75	2H	1_0070	51.11	2H	1_0070	58.09	2H	1_0070	71.36	2H				1_0070	58.21	2H
1_0012	1_0012	11_0026	11_10012	1040	14266	1040	96.47	2H		1_0012	63.36	2H	1_0012	88.75	2H	1_0012	51.11	2H	1_0012	58.09	2H	1_0012	71.36	2H				1_0012	58.21	2H
*ABC468							96.47	2H	2H_bin08													*ABC468	71.36	2H
2_0039	2_0039	11_0035	11_20039	10719	6270	10719	97.41	2H					2_0039	89.62	2H	2_0039	51.78	2H	2_0039	59.18	2H	2_0039	72.46	2H	2_0039	66.7	2H	2_0039	58.21	2H
1_0474	1_0474	12_0104	12_10474	3467	1794	3467	97.41	2H					1_0474	89.62	2H	1_0474	51.78	2H	1_0474	59.18	2H	1_0474	72.46	2H	1_0474	66.7	2H	1_0474	58.21	2H
3_1302	3_1302			14226	20782	14226	98.35	2H					3_1302	90.49	2H				3_1302	60.26	2H	3_1302	73.56	2H				3_1302	58.21	2H
3_1175	3_1175	12_1312	12_31175	5313	17218	5313	98.35	2H					3_1175	90.49	2H				3_1175	60.26	2H	3_1175	73.56	2H				3_1175	58.21	2H
3_0582	3_0582	12_0913	12_30582	5133	2811	5133	98.35	2H					3_0582	90.49	2H				3_0582	60.26	2H	3_0582	73.56	2H				3_0582	58.21	2H
3_0561	3_0561	12_0897	12_30561	4731	2752	4731	98.35	2H					3_0561	90.49	2H				3_0561	60.26	2H	3_0561	73.56	2H				3_0561	58.21	2H
3_0514	3_0514	12_0872	12_30514	3895	2098	3895	98.35	2H					3_0514	90.49	2H				3_0514	60.26	2H	3_0514	73.56	2H				3_0514	58.21	2H
3_0179	3_0179	12_0690	12_30179	9008	5180	9008	98.35	2H					3_0179	90.49	2H				3_0179	60.26	2H	3_0179	73.56	2H				3_0179	58.21	2H
2_0160	2_0160	11_0139	11_20160	13926	23260	13926	98.35	2H					2_0160	90.49	2H	2_0160	52.46	2H	2_0160	60.26	2H	2_0160	73.56	2H				2_0160	58.21	2H
2_0669	2_0669	11_0637	11_20669	4049	16790	4049	98.35	2H		2_0669	63.36	2H	2_0669	90.49	2H	2_0669	52.46	2H	2_0669	60.26	2H	2_0669	73.56	2H				2_0669	58.21	2H
1_1354	1_1354	11_1454	11_11354	11916	21470	11916	98.35	2H		1_1354	63.36	2H	1_1354	90.49	2H	1_1354	52.46	2H	1_1354	60.26	2H	1_1354	73.56	2H				1_1354	58.21	2H
1_1178	1_1178	11_1371	11_11178	5564	17754	5564	98.35	2H		1_1178	63.36	2H	1_1178	90.49	2H	1_1178	52.46	2H	1_1178	60.26	2H	1_1178	73.56	2H				1_1178	58.21	2H
1_0317	1_0317	11_0353	11_10317	2528	1146	2528	98.35	2H		1_0317	63.36	2H	1_0317	90.49	2H	1_0317	52.46	2H	1_0317	60.26	2H	1_0317	73.56	2H				1_0317	58.21	2H
2_0458	2_0458	11_0437	11_20458	2998	1658	2998	98.35	2H					2_0458	90.49	2H	2_0458	52.46	2H	2_0458	60.26	2H	2_0458	73.56	2H	2_0458	66.7	2H	2_0458	58.21	2H
2_0417	2_0417	11_0400	11_20417	2802	15724	2802	98.35	2H					2_0417	90.49	2H	2_0417	52.46	2H	2_0417	60.26	2H	2_0417	73.56	2H	2_0417	66.7	2H	2_0417	58.21	2H
2_0032	2_0032	11_0031	11_20032	1062	14635	1062	98.35	2H					2_0032	90.49	2H	2_0032	52.46	2H	2_0032	60.26	2H	2_0032	73.56	2H	2_0032	66.7	2H	2_0032	58.21	2H
1_0099	1_0099	12_0018	12_10099	1432	15103	1432	98.35	2H					1_0099	90.49	2H	1_0099	52.46	2H	1_0099	60.26	2H	1_0099	73.56	2H	1_0099	66.7	2H	1_0099	58.21	2H
1_1384	1_1384	11_1466	11_11384	13729	4596	13729	99.43	2H					1_1384	91.57	2H										1_1384	67.78	2H
2_0335	2_0335	12_0451	12_20335	2292	15474	2292	100.5	2H					2_0335	92.64	2H										2_0335	68.85	2H
3_0245	3_0245			12064	21304	12064	101.58	2H					3_0245	93.72	2H										3_0245	69.93	2H
2_0690	2_0690	11_0658	11_20690	4136	16459	4136	102.66	2H		2_0690	64.41	2H	2_0690	94.79	2H
1_1206	1_1206	11_1384	11_11206	6635	18483	6635	102.66	2H		1_1206	64.41	2H	1_1206	94.79	2H
1_0750	1_0750	11_0860	11_10750	5233	17467	5233	102.66	2H		1_0750	64.41	2H	1_0750	94.79	2H
1_0640	1_0640	12_0152	12_10640	4337	16610	4337	102.66	2H					1_0640	94.79	2H										1_0640	71	2H
1_0436	1_0436	11_0477	11_10436	3214	1780	3214	102.66	2H					1_0436	94.79	2H										1_0436	71	2H
1_0035	1_0035	12_0006	12_10035	1114	14751	1114	102.66	2H					1_0035	94.79	2H	1_0035	53.14	2H	1_0035	61.35	2H	1_0035	74.66	2H				1_0035	58.21	2H
3_0724	3_0724	12_1001	12_30724	7924	18514	7924	103.73	2H					3_0724	95.87	2H				3_0724	61.35	2H	3_0724	74.66	2H				3_0724	59.29	2H
3_0323	3_0323	12_0767	12_30323	10869	6625	10869	103.73	2H					3_0323	95.87	2H				3_0323	61.35	2H	3_0323	74.66	2H				3_0323	59.29	2H
3_0275	3_0275	12_0742	12_30275	16354	8314	16354	103.73	2H					3_0275	95.87	2H				3_0275	61.35	2H	3_0275	74.66	2H				3_0275	59.29	2H
3_0265	3_0265	12_0738	12_30265	14452	8873	14452	103.73	2H					3_0265	95.87	2H				3_0265	61.35	2H	3_0265	74.66	2H				3_0265	59.29	2H
3_0108	3_0108	12_0640	12_30108	6745	17829	6745	103.73	2H					3_0108	95.87	2H				3_0108	61.35	2H	3_0108	74.66	2H				3_0108	59.29	2H
2_0585	2_0585	11_0548	11_20585	3576	15604	3576	103.73	2H					2_0585	95.87	2H	2_0585	53.14	2H	2_0585	61.35	2H	2_0585	74.66	2H				2_0585	59.29	2H
2_0067	2_0067			11220	18226	11220	103.73	2H					2_0067	95.87	2H	2_0067	53.14	2H	2_0067	61.35	2H	2_0067	74.66	2H				2_0067	59.29	2H
1_1504	1_1504	12_0392	12_11504	20475	16957	7426	103.73	2H					1_1504	95.87	2H	1_1504	53.14	2H	1_1504	61.35	2H	1_1504	74.66	2H				1_1504	59.29	2H
1_1324	1_1324	12_0336	12_11324	10501	6179	10501	103.73	2H					1_1324	95.87	2H	1_1324	53.14	2H	1_1324	61.35	2H	1_1324	74.66	2H				1_1324	59.29	2H
1_1278	1_1278	12_0317	12_11278	8970	19760	8970	103.73	2H					1_1278	95.87	2H	1_1278	53.14	2H	1_1278	61.35	2H	1_1278	74.66	2H				1_1278	59.29	2H
1_0909	1_0909	11_1131	11_10909	7489	18332	7489	103.73	2H					1_0909	95.87	2H													1_0909	59.29	2H
1_0632	1_0632	11_0699	11_10632	4280	2583	4280	103.73	2H					1_0632	95.87	2H	1_0632	53.14	2H	1_0632	61.35	2H	1_0632	74.66	2H	1_0632	71	2H	1_0632	59.29	2H
2_1399	2_1399	11_1270	11_21399	9191	5136	9191	103.73	2H		2_1399	64.41	2H	2_1399	95.87	2H	2_1399	53.14	2H	2_1399	61.35	2H	2_1399	74.66	2H				2_1399	59.29	2H
2_0887	2_0887	11_0845	11_20887	5160	17109	5160	103.73	2H		2_0887	64.41	2H	2_0887	95.87	2H	2_0887	53.14	2H	2_0887	61.35	2H	2_0887	74.66	2H				2_0887	59.29	2H
2_0532	2_0532	11_0505	11_20532	3355	1695	3355	103.73	2H		2_0532	64.41	2H	2_0532	95.87	2H	2_0532	53.14	2H	2_0532	61.35	2H	2_0532	74.66	2H				2_0532	59.29	2H
2_0438	2_0438	11_0416	11_20438	2895	15599	2895	103.73	2H		2_0438	64.41	2H	2_0438	95.87	2H	2_0438	53.14	2H	2_0438	61.35	2H	2_0438	74.66	2H				2_0438	59.29	2H
2_0390	2_0390	11_0376	11_20390	2634	15640	2634	103.73	2H		2_0390	64.41	2H	2_0390	95.87	2H	2_0390	53.14	2H	2_0390	61.35	2H	2_0390	74.66	2H				2_0390	59.29	2H
1_0692	1_0692	11_0777	11_10692	4717	3425	4717	103.73	2H		1_0692	64.41	2H	1_0692	95.87	2H	1_0692	53.14	2H	1_0692	61.35	2H	1_0692	74.66	2H				1_0692	59.29	2H
1_0685	1_0685	11_0765	11_10685	4659	16830	4659	103.73	2H		1_0685	64.41	2H	1_0685	95.87	2H	1_0685	53.14	2H	1_0685	61.35	2H	1_0685	74.66	2H				1_0685	59.29	2H
1_0191	1_0191	11_0235	11_10191	1917	837	1917	103.73	2H		1_0191	64.41	2H	1_0191	95.87	2H	1_0191	53.14	2H	1_0191	61.35	2H	1_0191	74.66	2H				1_0191	59.29	2H
3_1256	3_1256	12_1370	12_31256	3343	1921	3343	104.81	2H					3_1256	96.94	2H				3_1256	61.35	2H	3_1256	74.66	2H	3_1256	72.08	2H	3_1256	59.29	2H
3_1252	3_1252	12_1367	12_31252	10664	19042	10664	104.81	2H					3_1252	96.94	2H				3_1252	61.35	2H	3_1252	74.66	2H	3_1252	72.08	2H	3_1252	59.29	2H
2_0442	2_0442	11_0420	11_20442	2910	15759	2910	104.81	2H					2_0442	96.94	2H	2_0442	53.14	2H	2_0442	61.35	2H	2_0442	74.66	2H	2_0442	72.08	2H	2_0442	59.29	2H
2_0374	2_0374	11_0350	11_20374	2517	15665	2517	104.81	2H		2_0374	64.41	2H	2_0374	96.94	2H	2_0374	53.14	2H	2_0374	61.35	2H	2_0374	74.66	2H	2_0374	72.08	2H	2_0374	59.29	2H
2_1476	2_1476	12_0572	12_21476	3605	1818	3605	104.81	2H					2_1476	96.94	2H										2_1476	72.08	2H
1_1430	1_1430	11_1482	11_11430	2085	15361	2085	104.81	2H					1_1430	96.94	2H										1_1430	72.08	2H
1_1316	1_1316	12_0332	12_11316	10182	20298	10182	104.81	2H					1_1316	96.94	2H										1_1316	72.08	2H
2_1094	2_1094	11_1012	11_21094	6355	18304	6355	106.96	2H					2_1094	99.09	2H	2_1094	53.14	2H	2_1094	61.35	2H	2_1094	74.66	2H	2_1094	74.23	2H	2_1094	59.29	2H
3_1307	3_1307			15281	21023	15281	107.63	2H					3_1307	99.77	2H										3_1307	74.23	2H
1_1347	1_1347	12_0341	12_11347	11539	21103	11539	107.63	2H					1_1347	99.77	2H										1_1347	74.23	2H
1_1072	1_1072	11_1332	11_11072	2169	254	2169	107.63	2H		1_1072	64.41	2H	1_1072	99.77	2H										1_1072	74.23	2H
1_1001	1_1001			8992	19710	8992	107.63	2H					1_1001	99.77	2H	1_1001	53.81	2H	1_1001	61.35	2H	1_1001	74.66	2H				1_1001	59.29	2H
2_1166	2_1166	11_1076	11_21166	6911	18021	6911	108.71	2H		2_1166	64.41	2H	2_1166	100.84	2H													2_1166	60.36	2H
2_1110	2_1110	11_1030	11_21110	6510	4084	6510	109.78	2H		2_1110	64.41	2H	2_1110	101.92	2H	2_1110	55.16	2H	2_1110	62.44	2H	2_1110	75.76	2H				2_1110	61.44	2H
1_1121	1_1121	12_0268	12_11121	4207	2107	4207	109.78	2H					1_1121	101.92	2H	1_1121	55.16	2H	1_1121	62.44	2H	1_1121	75.76	2H
1_0651	1_0651	11_0719	11_10651	4434	2472	4434	110.84	2H		1_0651	65.46	2H	1_0651	102.97	2H
1_1096	1_1096	12_0258	12_11096	3260	1644	3260	112.24	2H					1_1096	104.36	2H										1_1096	76.38	2H
1_0545	1_0545	12_0126	12_10545	3806	925	3806	112.34	2H					1_0545	104.31	2H	1_0545	57.19	2H	1_0545	65.7	2H	1_0545	79.06	2H				1_0545	62.51	2H
2_1144	2_1144	11_1061	11_21144	6804	18158	6804	113.28	2H					2_1144	104.5	2H	2_1144	57.87	2H	2_1144	66.79	2H	2_1144	80.16	2H				2_1144	62.51	2H
2_1258	2_1258	11_1155	11_21258	7729	3958	7729	114.96	2H					2_1258	106.44	2H	2_1258	60.57	2H	2_1258	67.88	2H	2_1258	81.26	2H
1_0265	1_0265	11_0301	11_10265	2284	15041	2284	114.96	2H					1_0265	106.44	2H	1_0265	60.57	2H	1_0265	67.88	2H	1_0265	81.26	2H
3_1021	3_1021	12_1231	12_31021	3016	15620	3016	115.9	2H					3_1021	107.31	2H				3_1021	68.96	2H	3_1021	82.36	2H	3_1021	79.61	2H
3_1020	3_1020	12_1230	12_31020	3014	15621	3014	115.9	2H					3_1020	107.31	2H				3_1020	68.96	2H	3_1020	82.36	2H				3_1020	67.91	2H
3_0205	3_0205	12_0705	12_30205	10195	5836	10195	115.9	2H					3_0205	107.31	2H										3_0205	79.61	2H
2_1251	2_1251	11_1148	11_21251	7660	17751	7660	115.9	2H		2_1251	70.75	2H	2_1251	107.31	2H	2_1251	61.25	2H	2_1251	68.96	2H	2_1251	82.36	2H				2_1251	67.91	2H
2_0833	2_0833	11_0801	11_20833	4868	2808	4868	115.9	2H		2_0833	70.75	2H	2_0833	107.31	2H	2_0833	61.25	2H	2_0833	68.96	2H	2_0833	82.36	2H	2_0833	79.61	2H	2_0833	67.91	2H
1_0407	1_0407	11_0442	11_10407	3014	15621	3014	115.9	2H					1_0407	107.31	2H	1_0407	61.25	2H	1_0407	68.96	2H	1_0407	82.36	2H	1_0407	79.61	2H
2_1205	2_1205	11_1108	11_21205	7187			116.58	2H		2_1205	70.75	2H	2_1205	107.98	2H	2_1205	61.92	2H	2_1205	68.96	2H	2_1205	82.36	2H
1_0717	1_0717	12_0173	12_10717	4944	2326	4944	116.58	2H					1_0717	107.98	2H	1_0717	61.92	2H	1_0717	68.96	2H	1_0717	82.36	2H				1_0717	67.91	2H
2_0667	2_0667	11_0634	11_20667	4037	2240	4037	117.73	2H		2_0667	71.8	2H	2_0667	109.15	2H	2_0667	63.27	2H	2_0667	70.05	2H	2_0667	83.46	2H	2_0667	80.69	2H	2_0667	67.91	2H
2_0528	2_0528	11_0499	11_20528	334	13829	334	118.78	2H		2_0528	72.85	2H	2_0528	110.21	2H	2_0528	63.27	2H	2_0528	70.05	2H	2_0528	83.46	2H	2_0528	80.69	2H	2_0528	67.91	2H
3_1383	3_1383	12_1448	12_31383	9511	3378	9511	119.86	2H					3_1383	111.28	2H				3_1383	70.05	2H	3_1383	83.46	2H
1_1402	1_1402	11_1477	11_11402	19630	9836	19630	119.86	2H					1_1402	111.28	2H	1_1402	63.27	2H	1_1402	70.05	2H	1_1402	83.46	2H	1_1402	81.76	2H
2_1078	2_1078	11_1001	11_21078	6280	3571	6280	119.86	2H					2_1078	107.31	2H													2_1078	67.91	2H
1_0719	1_0719	12_0175	12_10719	4956	16451	4956	119.86	2H					1_0719	107.31	2H													1_0719	67.91	2H
2_0947	2_0947	11_0899	11_20947	5499	16665	5499	119.86	2H					2_0947	111.28	2H	2_0947	63.27	2H	2_0947	70.05	2H	2_0947	83.46	2H				2_0947	67.91	2H
1_0831	1_0831			6293	15746	6293	119.86	2H					1_0831	111.28	2H	1_0831	63.27	2H	1_0831	70.05	2H	1_0831	83.46	2H				1_0831	67.91	2H
1_0650	1_0650	12_0155	12_10650	441	15003	441	119.86	2H					1_0650	111.28	2H	1_0650	63.27	2H	1_0650	70.05	2H	1_0650	83.46	2H				1_0650	67.91	2H
*ABC451							119.86	2H	2H_bin09													*ABC451	83.46	2H
3_1394	3_1394	12_1455	12_31394	9123	3611	9123	120.83	2H					3_1394	112.22	2H				3_1394	71.14	2H	3_1394	84.56	2H	3_1394	82.84	2H	3_1394	67.91	2H
3_1380	3_1380	12_1445	12_31380	15173	3348	15173	120.83	2H					3_1380	112.22	2H				3_1380	71.14	2H	3_1380	84.56	2H				3_1380	67.91	2H
3_0674	3_0674	12_0970	12_30674	6997	18417	6997	120.83	2H					3_0674	112.22	2H				3_0674	71.14	2H	3_0674	84.56	2H				3_0674	67.91	2H
2_1156	2_1156	11_1070	11_21156	6852	17724	6852	120.83	2H					2_1156	112.22	2H	2_1156	63.95	2H	2_1156	71.14	2H	2_1156	84.56	2H				2_1156	67.91	2H
2_0960	2_0960	11_0912	11_20960	5573	17599	5573	120.83	2H					2_0960	112.22	2H	2_0960	63.95	2H	2_0960	71.14	2H	2_0960	84.56	2H				2_0960	67.91	2H
2_0419	2_0419	11_0402	11_20419	2809	1435	2809	120.83	2H		2_0419	73.91	2H	2_0419	112.22	2H	2_0419	63.95	2H	2_0419	71.14	2H	2_0419	84.56	2H
1_1449	1_1449	12_0370	12_11449	11347	21218	11347	122.02	2H					1_1449	113.44	2H	1_1449	65.3	2H	1_1449	72.23	2H	1_1449	85.65	2H
2_0734	2_0734	11_0711	11_20734	4377	1975	4377	122.02	2H					2_0734	113.44	2H	2_0734	65.3	2H	2_0734	72.23	2H	2_0734	85.65	2H				2_0734	67.91	2H
1_0952	1_0952	11_1189	11_10952	8065	19220	8065	122.02	2H					1_0952	113.44	2H	1_0952	65.3	2H	1_0952	72.23	2H	1_0952	85.65	2H				1_0952	67.91	2H
3_0178	3_0178	12_0689	12_30178	9044	5380	9044	123.1	2H					3_0178	114.52	2H										3_0178	84.99	2H	3_0178	68.98	2H
3_1398	3_1398	12_1458	12_31398		3742		126.33	2H					3_1398	117.75	2H				3_1398	72.23	2H	3_1398	85.65	2H
1_1435	1_1435	11_1486	11_11435	17900	3742		126.33	2H		1_1435	79.19	2H	1_1435	117.75	2H	1_1435	65.98	2H	1_1435	72.23	2H	1_1435	85.65	2H
1_1388	1_1388	12_0353	12_11388	14210	21925	14210	126.33	2H					1_1388	117.75	2H										1_1388	88.22	2H
3_0696	3_0696	12_0983	12_30696	7285	3479	7285	126.33	2H					3_0696	117.75	2H													3_0696	68.98	2H
2_0699	2_0699	11_0668	11_20699	4164	1852	4164	126.33	2H					2_0699	117.75	2H													2_0699	68.98	2H
1_0818	1_0818	11_0970	11_10818	6023	18474	6023	126.33	2H					1_0818	117.75	2H													1_0818	68.98	2H
1_0196	1_0196	11_0239	11_10196	1946	15072	1946	126.33	2H					1_0196	117.75	2H	1_0196	65.98	2H	1_0196	72.23	2H	1_0196	85.65	2H				1_0196	68.98	2H
3_1445	3_1445	12_1483	12_31445	10196	4851	10196	128.21	2H					3_1445	119.49	2H				3_1445	74.4	2H	3_1445	87.85	2H	3_1445	88.22	2H	3_1445	68.98	2H
2_0489	2_0489	12_0469	12_20489	316	14236	316	128.21	2H					2_0489	119.49	2H	2_0489	67.33	2H	2_0489	74.4	2H	2_0489	87.85	2H				2_0489	68.98	2H
2_1282	2_1282			790	13852	790	129.28	2H					2_1282	120.57	2H										2_1282	88.22	2H	2_1282	70.06	2H
3_1293	3_1293	12_1400	12_31293	14307	20358	14307	131.43	2H					3_1293	122.72	2H				3_1293	74.4	2H	3_1293	87.85	2H				3_1293	70.06	2H
1_0859	1_0859	12_0198	12_10859	6600	17102	6600	131.43	2H					1_0859	122.72	2H										1_0859	90.37	2H	1_0859	70.06	2H
2_1242	2_1242	11_1135	11_21242	7549	18568	7549	133.59	2H					2_1242	124.87	2H													2_1242	72.21	2H
1_1214	1_1214	11_1388	11_11214	7065	18066	7065	133.59	2H					1_1214	124.87	2H													1_1214	72.21	2H
1_0823	1_0823	11_0981	11_10823	6117	1467	3468	133.59	2H					1_0823	124.87	2H													1_0823	72.21	2H
1_0786	1_0786	11_0916	11_10786	5644	3346	5644	133.59	2H					1_0786	124.87	2H										1_0786	90.37	2H	1_0786	72.21	2H
1_0619	1_0619	11_0678	11_10619	4212	16654	4212	133.59	2H		1_0619	83.41	2H	1_0619	124.87	2H													1_0619	72.21	2H
2_0781	2_0781	11_0755	11_20781	4629	16046	4629	135.19	2H		2_0781	84.46	2H	2_0781	126.48	2H
1_1100	1_1100	11_1347	11_11100	3446	1276	3446	135.19	2H		1_1100	84.46	2H	1_1100	126.48	2H										1_1100	92.52	2H
2_0340	2_0340	11_0310	11_20340	2322	15564	2322	138.37	2H					2_0340	129.65	2H										2_0340	93.6	2H	2_0340	76.52	2H
1_0287	1_0287	11_0320	11_10287	2371	1284	2371	138.37	2H		1_0287	89.74	2H	1_0287	129.65	2H													1_0287	76.52	2H
3_0901	3_0901	12_1130	12_30901		47126		139.43	2H					3_0901	130.72	2H										3_0901	93.6	2H
3_0900	3_0900	12_1129	12_30900		47126		139.43	2H					3_0900	130.72	2H										3_0900	93.6	2H
3_0899	3_0899	12_1128	12_30899		47126		139.43	2H					3_0899	130.72	2H				3_0899	76.58	2H	3_0899	90.05	2H				3_0899	77.6	2H
3_0897	3_0897	12_1127	12_30897		47126		139.43	2H					3_0897	130.72	2H										3_0897	93.6	2H	3_0897	77.6	2H
3_1205	3_1205	12_1331	12_31205	10328	17930	10328	139.43	2H					3_1205	130.72	2H													3_1205	77.6	2H
3_0896	3_0896	12_1126	12_30896		47126		139.43	2H					3_0896	130.72	2H													3_0896	77.6	2H
1_0213	1_0213	11_0247	11_10213	2017	15268	2017	139.43	2H		1_0213	90.8	2H	1_0213	130.72	2H													1_0213	77.6	2H
*MWG865							140.53	2H	2H_bin10													*MWG865	91.15	2H
1_1533	1_1533	11_1535	11_11533	22154	13232	22154	141.56	2H		1_1533	91.85	2H	1_1533	131.77	2H										1_1533	93.6	2H	1_1533	77.6	2H
2_1136	2_1136	11_1055	11_21136	6752	17743	6752	143.7	2H		2_1136	92.9	2H	2_1136	133.91	2H
2_1037	2_1037	11_0971	11_21037	6024	3709	6024	143.7	2H					2_1037	133.91	2H													2_1037	80.83	2H
1_0475	1_0475	11_0531	11_10475	3469	1821	3469	143.7	2H					1_0475	133.91	2H	1_0475	75.51	2H	1_0475	80.94	2H	1_0475	94.45	2H				1_0475	80.83	2H
3_1424	3_1424	12_1473	12_31424	7322	4325	7322	144.64	2H					3_1424	134.78	2H				3_1424	82.02	2H	3_1424	95.55	2H				3_1424	80.83	2H
2_1245	2_1245	11_1142	11_21245	7612	4017	7612	144.64	2H					2_1245	134.78	2H	2_1245	76.19	2H	2_1245	82.02	2H	2_1245	95.55	2H				2_1245	80.83	2H
1_0936	1_0936	12_0215	12_10936	7804	4564	7804	144.64	2H					1_0936	134.78	2H	1_0936	76.19	2H	1_0936	82.02	2H	1_0936	95.55	2H	1_0936	96.83	2H	1_0936	80.83	2H
1_1058	1_1058	11_1323	11_11058	1546	14875	1546	145.8	2H		1_1058	92.9	2H	1_1058	135.96	2H	1_1058	77.54	2H	1_1058	83.11	2H	1_1058	96.65	2H
2_1351	2_1351	11_1231	11_21351	8632	4166	8632	145.8	2H					2_1351	135.96	2H	2_1351	77.54	2H	2_1351	83.11	2H	2_1351	96.65	2H	2_1351	97.91	2H	2_1351	80.83	2H
1_0969	1_0969	12_0224	12_10969	8397	4966	8397	145.8	2H					1_0969	135.96	2H	1_0969	77.54	2H	1_0969	83.11	2H	1_0969	96.65	2H	1_0969	97.91	2H	1_0969	80.83	2H
2_0793	2_0793	12_0496	12_20793	4694	16242	4694	146.87	2H					2_0793	137.04	2H										2_0793	98.98	2H
1_0214	1_0214	11_0248	11_10214	2020	1061	2020	150.96	2H		1_0214	95.01	2H	1_0214	141.09	2H	1_0214	80.24	2H	1_0214	85.28	2H	1_0214	98.85	2H				1_0214	86.23	2H
2_0080	2_0080	11_0058	11_20080	11591	19588	11591	154.19	2H					2_0080	144.32	2H													2_0080	89.46	2H
2_1007	2_1007	11_0948	11_21007	5837	3518	5837	155.04	2H					2_1007	145.23	2H	2_1007	81.59	2H	2_1007	86.37	2H	2_1007	99.95	2H	2_1007	107.67	2H
2_0806	2_0806			4784	17085	4784	155.04	2H					2_0806	145.23	2H	2_0806	81.59	2H	2_0806	86.37	2H	2_0806	99.95	2H	2_0806	107.67	2H
3_0216	3_0216	12_0710	12_30216	11192	5556	11192	155.98	2H					3_0216	146.1	2H				3_0216	87.46	2H	3_0216	101.05	2H	3_0216	107.67	2H	3_0216	91.61	2H
1_1307	1_1307	11_1430	11_11307	9192	4864	9192	155.98	2H		1_1307	98.17	2H	1_1307	146.1	2H										1_1307	107.67	2H	1_1307	91.61	2H
1_1285	1_1285	12_0320	12_11285	9177	19697	9177	155.98	2H					1_1285	146.1	2H										1_1285	107.67	2H
2_1175	2_1175	11_1080	11_21175	6951	15590	6951	155.98	2H					2_1175	146.1	2H	2_1175	82.27	2H	2_1175	87.46	2H	2_1175	101.05	2H				2_1175	91.61	2H
1_0649	1_0649	12_0154	12_10649	4419	16905	4419	155.98	2H					1_0649	146.1	2H	1_0649	82.27	2H	1_0649	87.46	2H	1_0649	101.05	2H				1_0649	91.61	2H
1_0138	1_0138	11_0188	11_10138	1635	727	1635	155.98	2H		1_0138	98.17	2H	1_0138	146.1	2H													1_0138	91.61	2H
*MWG503							157.62	2H	2H_bin11													*MWG503	102.69	2H
2_0967	2_0967			5616	3148	5616	158.39	2H					2_0967	148.77	2H										2_0967	107.67	2H	2_0967	94.84	2H
2_0086	2_0086	11_0064	11_20086	11660	21251	11660	158.39	2H		2_0086	100.28	2H	2_0086	148.77	2H													2_0086	94.84	2H
2_0923	2_0923	11_0880	11_20923	5347	2689	5347	161.08	2H					2_0923	151.46	2H										2_0923	111.98	2H	2_0923	95.91	2H
1_1250	1_1250	11_1407	11_11250	7894	3452	7894	161.08	2H		1_1250	100.28	2H	1_1250	151.46	2H													1_1250	95.91	2H
1_0876	1_0876	11_1065	11_10876	682	14502	682	161.08	2H		1_0876	100.28	2H	1_0876	151.46	2H													1_0876	95.91	2H
3_0200	3_0200	12_0702	12_30200	8993	4022	8993	161.08	2H					3_0200	151.46	2H										3_0200	111.98	2H
1_0398	1_0398	11_0426	11_10398	2944	15444	2944	161.08	2H					1_0398	151.46	2H										1_0398	111.98	2H
2_1527	2_1527	12_0583	12_21527	1362	559	1362	163.2	2H					2_1527	153.58	2H										2_1527	113.06	2H
1_1466	1_1466	12_0378	12_11466	7588	19034	7588	163.2	2H					1_1466	153.58	2H										1_1466	113.06	2H
1_0900	1_0900	11_1112	11_10900	7236	4319	7236	163.2	2H		1_0900	103.44	2H	1_0900	153.58	2H										1_0900	113.06	2H
3_0480	3_0480	12_0851	12_30480	3207	1391	3207	164.28	2H					3_0480	154.66	2H										3_0480	114.13	2H
3_0095	3_0095	12_0633	12_30095	5932	3119	5932	164.28	2H					3_0095	154.66	2H										3_0095	114.13	2H
2_1340	2_1340	11_1224	11_21340	8523	19256	8523	166.06	2H		2_1340	105.55	2H	2_1340	156.44	2H
1_0630	1_0630	11_0694	11_10630	4266	16224	4266	169.22	2H		1_0630	108.71	2H	1_0630	159.6	2H
3_0555	3_0555	12_0894	12_30555	4615	18774	4615	170.27	2H					3_0555	160.65	2H										3_0555	117.36	2H
3_0049	3_0049	12_0609	12_30049	4525	16820	4525	170.27	2H					3_0049	160.65	2H										3_0049	117.36	2H
1_1323	1_1323	11_1436	11_11323	10559	5994	10559	170.27	2H		1_1323	109.76	2H	1_1323	160.65	2H										1_1323	117.36	2H
1_1480	1_1480	11_1506	11_11480	875	14249	875	173.5	2H		1_1480	109.76	2H	1_1480	163.88	2H
1_1094	1_1094	11_1342	11_11094	3247	1742	3247	173.5	2H		1_1094	109.76	2H	1_1094	163.88	2H										1_1094	120.59	2H
2_0763	2_0763			4556	13968	4556	179.99	2H					2_0763	170.37	2H	2_0763	99.85	2H	2_0763	100.81	2H	2_0763	115.57	2H	2_0763	127.08	2H	2_0763	103.5	2H
2_0634	2_0634			3841	2209	3841	179.99	2H					2_0634	170.37	2H	2_0634	99.85	2H	2_0634	100.81	2H	2_0634	115.57	2H	2_0634	127.08	2H	2_0634	103.5	2H
2_0064	2_0064	11_0051	11_20064	111	15624	111	179.99	2H		2_0064	109.76	2H	2_0064	170.37	2H										2_0064	127.08	2H
3_1402	3_1402	12_1460	12_31402	6784	3795	6784	180.85	2H					3_1402	171.23	2H				3_1402	100.81	2H	3_1402	115.57	2H	3_1402	127.08	2H	3_1402	103.5	2H
2_1238	2_1238	11_1130	11_21238	7487	4375	7487	180.85	2H		2_1238	110.81	2H	2_1238	171.23	2H										2_1238	127.08	2H
1_1118	1_1118	11_1353	11_11118	4003	2021	4003	180.85	2H					1_1118	171.23	2H	1_1118	100.53	2H	1_1118	100.81	2H	1_1118	115.57	2H
1_1043	1_1043	11_1317	11_11043	870	14186	870	180.85	2H		1_1043	110.81	2H	1_1043	171.23	2H	1_1043	100.53	2H	1_1043	100.81	2H	1_1043	115.57	2H	1_1043	127.08	2H	1_1043	103.5	2H
1_0990	1_0990	11_1238	11_10990	871	14187	871	180.85	2H		1_0990	110.81	2H	1_0990	171.23	2H	1_0990	100.53	2H	1_0990	100.81	2H	1_0990	115.57	2H	1_0990	127.08	2H	1_0990	103.5	2H
1_0989	1_0989	11_1237	11_10989	868	14184	868	180.85	2H		1_0989	110.81	2H	1_0989	171.23	2H	1_0989	100.53	2H	1_0989	100.81	2H	1_0989	115.57	2H	1_0989	127.08	2H	1_0989	103.5	2H
1_0988	1_0988	11_1234	11_10988	866	14183	866	180.85	2H					1_0988	171.23	2H	1_0988	100.53	2H	1_0988	100.81	2H	1_0988	115.57	2H				1_0988	103.5	2H
1_0731	1_0731	11_0830	11_10731	5088	3084	5088	180.85	2H					1_0731	171.23	2H	1_0731	100.53	2H	1_0731	100.81	2H	1_0731	115.57	2H				1_0731	103.5	2H
2_0955	2_0955	11_0904	11_20955	5537	2456	5537	180.85	2H					2_0955	171.23	2H										2_0955	127.08	2H
1_0263	1_0263	11_0299	11_10263	2277	15438	2277	180.85	2H					1_0263	171.23	2H										1_0263	127.08	2H
1_0128	1_0128	11_0176	11_10128	1584	14962	1584	180.85	2H					1_0128	171.23	2H										1_0128	127.08	2H
*ksuD22							180.85	2H	2H_bin12													*ksuD22	115.57	2H
2_1396	2_1396	12_0557	12_21396	9148	5725	9148	181.52	2H					2_1396	171.9	2H	2_1396	101.2	2H	2_1396	100.81	2H	2_1396	115.57	2H				2_1396	103.5	2H
2_0989	2_0989	12_0518	12_20989	5766	17712	5766	183.4	2H					2_0989	173.65	2H										2_0989	128.16	2H
1_0429	1_0429	11_0467	11_10429	3180	1749	3180	183.4	2H		1_0429	116.1	2H	1_0429	173.65	2H	1_0429	102.56	2H	1_0429	102.99	2H	1_0429	117.77	2H	1_0429	128.16	2H	1_0429	103.5	2H
1_1236	1_1236	11_1398	11_11236	7593	18952	7593	184.46	2H		1_1236	117.15	2H	1_1236	174.7	2H										1_1236	128.16	2H	1_1236	103.5	2H
3_0459	3_0459	12_0840	12_30459	2818	1368	2818	185.53	2H					3_0459	175.78	2H										3_0459	128.16	2H	3_0459	104.57	2H
2_0182	2_0182	11_0153	11_20182	14832	8927	14832	185.53	2H		2_0182	117.15	2H	2_0182	175.78	2H
1_0707	1_0707	11_0793	11_10707	4833	2740	4833	185.53	2H		1_0707	117.15	2H	1_0707	175.78	2H										1_0707	128.16	2H	1_0707	104.57	2H
3_1095	3_1095	12_1268	12_31095	1067	14464	1067	185.53	2H					3_1095	175.78	2H													3_1095	104.57	2H
1_0538	1_0538	11_0587	11_10538	3763	12	3763	185.53	2H					1_0538	175.78	2H													1_0538	104.57	2H
1_0404	1_0404	11_0438	11_10404	3000	1395	3000	186.61	2H					1_0404	176.85	2H													1_0404	105.65	2H
1_0739	1_0739	12_0179	12_10739	5161	2785	5161	187.33	2H					1_0739	177.61	2H										1_0739	132.47	2H
1_0916	1_0916	11_1140	11_10916	7576	18600	7576	187.68	2H					1_0916	177.92	2H													1_0916	106.73	2H
3_1406	3_1406	12_1462	12_31406	8237	3838	8237	189.37	2H					3_1406	179.64	2H										3_1406	134.62	2H
1_0780	1_0780	11_0905	11_10780	5541	3326	5541	189.37	2H					1_0780	179.64	2H										1_0780	134.62	2H
3_1264	3_1264	12_1376	12_31264	5408	1943	5408	189.79	2H					3_1264	180.03	2H													3_1264	108.88	2H
3_0598	3_0598	12_0926	12_30598	5408	1942	5408	189.79	2H					3_0598	180.03	2H													3_0598	108.88	2H
2_1220	2_1220	11_1119	11_21220	7302	18708	7302	190.87	2H		2_1220	121.37	2H	2_1220	181.11	2H	2_1220	108.67	2H	2_1220	109.55	2H	2_1220	124.4	2H				2_1220	109.95	2H
2_0511	2_0511	11_0486	11_20511	3256	235	3256	192.03	2H		2_0511	121.37	2H	2_0511	182.28	2H	2_0511	110.02	2H	2_0511	110.63	2H	2_0511	125.5	2H				2_0511	111.03	2H
2_1315	2_1315	11_1205	11_21315	8293	4729	8293	193.08	2H					2_1315	183.34	2H	2_1315	110.02	2H	2_1315	110.63	2H	2_1315	125.5	2H	2_1315	138.93	2H
3_0097	3_0097	12_0635	12_30097	6128	16948	6128	193.08	2H					3_0097	183.34	2H										3_0097	138.93	2H
2_0141	2_0141	11_0121	11_20141	13178	22082	13178	193.08	2H					2_0141	183.34	2H										2_0141	138.93	2H
1_1365	1_1365	11_1460	11_11365	12900	7045	12900	193.08	2H		1_1365	122.42	2H	1_1365	183.34	2H										1_1365	138.93	2H
1_0092	1_0092	11_0134	11_10092	1381	614	1381	193.08	2H					1_0092	183.34	2H	1_0092	110.02	2H	1_0092	110.63	2H	1_0092	125.5	2H				1_0092	111.03	2H
3_0776	3_0776			9063	5197	9063	194.16	2H					3_0776	184.41	2H													3_0776	112.1	2H
3_0636	3_0636	12_0948	12_30636	6189	2844	6189	194.16	2H					3_0636	184.41	2H				3_0636	110.63	2H	3_0636	125.5	2H				3_0636	112.1	2H
3_0152	3_0152	12_0675	12_30152	8241	18476	8241	194.16	2H					3_0152	184.41	2H				3_0152	110.63	2H	3_0152	125.5	2H	3_0152	138.93	2H	3_0152	112.1	2H
2_1440	2_1440	11_1301	11_21440	9701	18843	9701	197.39	2H					2_1440	190.17	2H													2_1440	115.33	2H
2_0711	2_0711	11_0681	11_20711	4218	16258	4218	197.39	2H					2_0711	190.17	2H													2_0711	115.33	2H
2_0480	2_0480	11_0455	11_20480	3108	15818	3108	197.39	2H					2_0480	190.17	2H													2_0480	115.33	2H
3_1100	3_1100	12_1271	12_31100	7754	1470	7754	199.54	2H					3_1100	189.32	2H				3_1100	118.3	2H	3_1100	133.25	2H	3_1100	141.08	2H
3_0695	3_0695	12_0982	12_30695	7281	4023	7281	199.54	2H					3_0695	192.6	2H										3_0695	141.08	2H
3_0310	3_0310	12_0760	12_30310	1022	16949	1022	199.54	2H					3_0310	192.6	2H										3_0310	141.08	2H
3_0041	3_0041	12_0604	12_30041	4022	1238	4022	199.54	2H					3_0041	192.6	2H										3_0041	141.08	2H
2_1484	2_1484			5634	3036	5634	199.54	2H					2_1484	192.6	2H										2_1484	141.08	2H	2_1484	117.49	2H
2_1370	2_1370	11_1248	11_21370	8817	18767	8817	199.54	2H					2_1370	189.32	2H	2_1370	115.45	2H	2_1370	118.3	2H	2_1370	133.25	2H
2_0183	2_0183	12_0426	12_20183	1486	605	1486	199.54	2H					2_0183	192.6	2H													2_0183	117.49	2H
1_0446	1_0446	11_0489	11_10446	3271	16057	3271	199.54	2H		1_0446	125.59	2H	1_0446	189.32	2H										1_0446	141.08	2H
*ABC252							199.54	2H	2H_bin13													*ABC252	133.25	2H
2_1406	2_1406	11_1276	11_21406	9291	1470	7754	201.64	2H		2_1406	127.69	2H	2_1406	190.68	2H	2_1406	115.45	2H	2_1406	118.3	2H	2_1406	133.25	2H	2_1406	141.08	2H
2_1459	2_1459	11_1320	11_21459	1207	14559	1207	202.7	2H		2_1459	128.74	2H	2_1459	191.73	2H	2_1459	115.45	2H	2_1459	118.3	2H	2_1459	133.25	2H	2_1459	141.08	2H
1_1486	1_1486	11_1511	11_11486	3448	2001	3448	202.7	2H		1_1486	128.74	2H	1_1486	191.73	2H	1_1486	115.45	2H	1_1486	118.3	2H	1_1486	133.25	2H	1_1486	141.08	2H
3_0690	3_0690	12_0978	12_30690	7166	3696	7166	203.64	2H					3_0690	193.54	2H													3_0690	118.56	2H
2_0366	2_0366	11_0340	11_20366	2464	15516	2464	203.64	2H					2_0366	193.54	2H													2_0366	118.56	2H
1_0109	1_0109	11_0154	11_10109	1486	605	1486	203.64	2H		1_0109	128.74	2H	1_0109	192.6	2H	1_0109	116.12	2H	1_0109	119.39	2H	1_0109	134.35	2H	1_0109	141.08	2H
2_1088	2_1088	11_1008	11_21088	6328	18000	6328	204.58	2H		2_1088	128.74	2H	2_1088	193.54	2H	2_1088	116.8	2H	2_1088	120.47	2H	2_1088	135.45	2H				2_1088	118.56	2H
1_0656	1_0656	11_0728	11_10656	4472	1990	4472	204.58	2H		1_0656	128.74	2H	1_0656	193.54	2H	1_0656	116.8	2H	1_0656	120.47	2H	1_0656	135.45	2H				1_0656	118.56	2H
2_1125	2_1125	11_1045	11_21125	6652	17846	6652	206.17	2H		2_1125	130.85	2H	2_1125	195.13	2H	2_1125	116.8	2H	2_1125	120.47	2H	2_1125	135.45	2H	2_1125	147.57	2H	2_1125	119.64	2H
3_1268	3_1268	12_1378	12_31268	10349	19537	10349	207.22	2H					3_1268	196.18	2H				3_1268	120.47	2H	3_1268	135.45	2H
3_0942	3_0942	12_1163	12_30942	1767	834	1767	207.22	2H					3_0942	196.18	2H				3_0942	120.47	2H	3_0942	135.45	2H
3_0678	3_0678	12_0972	12_30678	7077	3995	7077	207.22	2H					3_0678	196.18	2H										3_0678	147.57	2H	3_0678	119.64	2H
2_1336	2_1336			8497	19399	8497	207.22	2H					2_1336	196.18	2H										2_1336	147.57	2H
1_0472	1_0472	12_0103	12_10472	3457	16283	3457	207.22	2H					1_0472	196.18	2H										1_0472	147.57	2H
1_0383	1_0383	11_0410	11_10383	285	14211	285	207.22	2H		1_0383	131.9	2H	1_0383	196.18	2H	1_0383	116.8	2H	1_0383	120.47	2H	1_0383	135.45	2H	1_0383	147.57	2H
1_0164	1_0164	12_0033	12_10164	1767	834	1767	207.22	2H					1_0164	196.18	2H	1_0164	116.8	2H	1_0164	120.47	2H	1_0164	135.45	2H				1_0164	119.64	2H
2_0215	2_0215	11_0183	11_20215	1613	1221	1613	207.22	2H					2_0215	196.18	2H	2_0215	116.8	2H	2_0215	120.47	2H	2_0215	135.45	2H	2_0215	147.57	2H
1_0065	1_0065	11_0099	11_10065	1250	13780	1250	207.22	2H					1_0065	196.18	2H	1_0065	116.8	2H	1_0065	120.47	2H	1_0065	135.45	2H	1_0065	147.57	2H
2_0895	2_0895	11_0854	11_20895	5211	2940	5211	209.87	2H		2_0895	136.12	2H	2_0895	198.83	2H													2_0895	120.71	2H
1_0376	1_0376	11_0403	11_10376	2822	14800	2822	209.87	2H					1_0376	198.83	2H													1_0376	120.71	2H
1_0579	1_0579	12_0134	12_10579	3988	16267	3988	210.94	2H					1_0579	199.91	2H													1_0579	121.79	2H
1_1227	1_1227	11_1395	11_11227	7318	4405	7318	212.01	2H					1_1227	201.03	2H										1_1227	149.72	2H
3_0396	3_0396	12_0809	12_30396	1731	15016	1731	213.08	2H					3_0396	202.11	2H				3_0396	124.83	2H	3_0396	139.86	2H	3_0396	150.8	2H
3_0106	3_0106	12_0639	12_30106	6742	19212	6742	213.08	2H					3_0106	202.11	2H										3_0106	150.8	2H
2_0715	2_0715	11_0688	11_20715	4241	16384	4241	213.08	2H		2_0715	139.29	2H	2_0715	202.11	2H	2_0715	122.91	2H	2_0715	124.83	2H	2_0715	139.86	2H
3_0248	3_0248	12_0730	12_30248	12683	16882	12683	217.4	2H					3_0248	206.42	2H										3_0248	155.11	2H
2_0590	2_0590	11_0553	11_20590	3608	16256	3608	218.47	2H		2_0590	142.45	2H	2_0590	207.5	2H										2_0590	156.19	2H	2_0590	128.27	2H
3_0341	3_0341	12_0776	12_30341	11937	7141	11937	218.47	2H					3_0341	207.5	2H													3_0341	128.27	2H
2_1274	2_1274	11_1168	11_21274	7826	4384	7826	218.47	2H					2_1274	207.5	2H													2_1274	128.27	2H
2_0313	2_0313			2181	14683	2181	218.47	2H					2_0313	207.5	2H													2_0313	128.27	2H
3_1461	3_1461	12_1490	12_31461	9850	5285	9850	220.62	2H					3_1461	209.65	2H				3_1461	130.29	2H	3_1461	145.38	2H				3_1461	130.43	2H
2_0027	2_0027	12_0410	12_20027	10503	5674	10503	220.62	2H					2_0027	209.65	2H													2_0027	130.43	2H
3_1209	3_1209	12_1335	12_31209	5195	1801	5195	221.7	2H					3_1209	210.73	2H				3_1209	130.29	2H	3_1209	145.38	2H
3_0914	3_0914	12_1140	12_30914	5416	15644	5416	221.7	2H					3_0914	210.73	2H				3_0914	130.29	2H	3_0914	145.38	2H
3_0352	3_0352	12_0784	12_30352	12401	19233	12401	221.7	2H					3_0352	210.73	2H				3_0352	130.29	2H	3_0352	145.38	2H
2_0494	2_0494	11_0466	11_20494	3179	1764	3179	221.7	2H		2_0494	142.45	2H	2_0494	210.73	2H	2_0494	126.97	2H	2_0494	130.29	2H	2_0494	145.38	2H
1_0826	1_0826	11_0986	11_10826	6157	17949	6157	221.7	2H		1_0826	142.45	2H	1_0826	210.73	2H	1_0826	126.97	2H	1_0826	130.29	2H	1_0826	145.38	2H
1_0625	1_0625	11_0687	11_10625	4240	16826	4240	221.7	2H		1_0625	142.45	2H	1_0625	210.73	2H	1_0625	126.97	2H	1_0625	130.29	2H	1_0625	145.38	2H				1_0625	131.5	2H
1_0551	1_0551	11_0598	11_10551	3840	16569	3840	221.7	2H		1_0551	142.45	2H	1_0551	210.73	2H
1_1262	1_1262	11_1414	11_11262	8375	4866	8375	221.7	2H					1_1262	210.73	2H	1_1262	126.97	2H	1_1262	130.29	2H	1_1262	145.38	2H
1_0245	1_0245			2180	14684	2180	221.7	2H					1_0245	210.73	2H	1_0245	126.97	2H	1_0245	130.29	2H	1_0245	145.38	2H
*ABC165							221.7	2H	2H_bin14													*ABC165	145.38	2H
1_0566	1_0566	11_0607	11_10566	3910	16316	3910	222.67	2H					1_0566	211.66	2H	1_0566	127.65	2H	1_0566	131.38	2H	1_0566	146.48	2H	1_0566	163.77	2H	1_0566	132.58	2H
1_1023	1_1023	11_1300	11_11023	968	14398	968	224.35	2H					1_1023	213.19	2H										1_1023	163.77	2H	1_1023	133.65	2H
2_0518	2_0518	12_0471	12_20518	3294	1684	3294	224.35	2H					2_0518	213.19	2H													2_0518	133.65	2H
1_0766	1_0766	12_0183	12_10766	5383	17405	5383	224.35	2H					1_0766	213.19	2H													1_0766	133.65	2H
1_0447	1_0447	12_0100	12_10447	3292	1682	3292	224.35	2H					1_0447	213.19	2H													1_0447	133.65	2H
1_0315	1_0315	11_0352	11_10315	252	1190	252	224.35	2H					1_0315	213.19	2H	1_0315	129	2H	1_0315	133.55	2H	1_0315	148.68	2H	1_0315	163.77	2H	1_0315	133.65	2H
1_0714	1_0714	11_0802	11_10714	4879	17013	4879	228.12	2H					1_0714	216.68	2H	1_0714	131.7	2H	1_0714	137.91	2H	1_0714	153.08	2H				1_0714	133.65	2H
2_1250	2_1250	11_1147	11_21250	7655	19048	7655	229.2	2H		2_1250	144.59	2H	2_1250	217.76	2H	2_1250	131.7	2H	2_1250	137.91	2H	2_1250	153.08	2H				2_1250	134.73	2H
1_0950	1_0950	12_0219	12_10950	7975	4343	7975	229.2	2H					1_0950	217.76	2H													1_0950	134.73	2H
1_0487	1_0487	12_0107	12_10487	3536	16111	3536	229.2	2H					1_0487	217.76	2H	1_0487	131.7	2H	1_0487	137.91	2H	1_0487	153.08	2H				1_0487	134.73	2H
1_1380	1_1380	11_1464	11_11380	13953	21359	13953	230.28	2H		1_1380	145.67	2H	1_1380	218.84	2H
2_1346	2_1346	11_1227	11_21346	8586	19335	8586	233.44	2H		2_1346	148.83	2H	2_1346	222	2H													2_1346	136.88	2H
2_0994	2_0994	11_0939	11_20994	5784	17512	5784	233.44	2H					2_0994	222	2H													2_0994	136.88	2H
1_0181	1_0181	12_0039	12_10181	1868	14488	1868	233.44	2H					1_0181	222	2H	1_0181	133.06	2H	1_0181	139	2H	1_0181	154.18	2H				1_0181	136.88	2H
2_0293	2_0293	11_0258	11_20293	2052	15328	2052	234.63	2H		2_0293	148.83	2H	2_0293	223.23	2H	2_0293	134.41	2H	2_0293	140.09	2H	2_0293	155.28	2H				2_0293	136.88	2H
2_1299	2_1299	11_1187	11_21299	8053	3963	8053	236.78	2H					2_1299	225.38	2H													2_1299	139.03	2H
2_0943	2_0943	11_0895	11_20943	5483	2287	5483	237.13	2H		2_0943	153.05	2H	2_0943	225.76	2H										2_0943	164.84	2H
3_0823	3_0823	12_1061	12_30823	10363	5962	10363	238.72	2H					3_0823	227.35	2H										3_0823	165.92	2H	3_0823	141.18	2H
2_1436	2_1436	11_1297	11_21436	9668	5434	9668	238.72	2H					2_1436	227.35	2H	2_1436	136.44	2H	2_1436	143.35	2H	2_1436	158.58	2H				2_1436	141.18	2H
2_0814	2_0814			4802	16977	4802	238.72	2H					2_0814	227.35	2H													2_0814	141.18	2H
1_0791	1_0791	11_0927	11_10791	570	1738	570	238.72	2H		1_0791	155.16	2H	1_0791	227.35	2H													1_0791	141.18	2H
3_1527	3_1527	12_1532	12_31527	1722	851	1722	239.78	2H					3_1527	228.41	2H													3_1527	142.26	2H
1_0072	1_0072	11_0106	11_10072	1283	14693	1283	239.78	2H		1_0072	156.21	2H	1_0072	228.41	2H													1_0072	142.26	2H
3_1506	3_1506	12_1518	12_31506	13630	6860	13630	241.94	2H					3_1506	230.56	2H													3_1506	144.41	2H
3_1300	3_1300	12_1406	12_31300	10957	20591	10957	241.94	2H					3_1300	230.56	2H										3_1300	168.07	2H	3_1300	144.41	2H
1_0937	1_0937	12_0216	12_10937	7808	18280	7808	241.94	2H					1_0937	230.56	2H										1_0937	168.07	2H
3_1180	3_1180	12_1316	12_31180	3844	1730	3844	245.71	2H					3_1180	234.34	2H				3_1180	145.53	2H	3_1180	160.78	2H				3_1180	146.56	2H
2_1453	2_1453	11_1311	11_21453	9910	20367	9910	245.71	2H					2_1453	234.34	2H	2_1453	138.46	2H	2_1453	145.53	2H	2_1453	160.78	2H				2_1453	146.56	2H
2_1099	2_1099	11_1020	11_21099	6419	18223	6419	245.71	2H					2_1099	234.34	2H	2_1099	138.46	2H	2_1099	145.53	2H	2_1099	160.78	2H				2_1099	146.56	2H
1_0329	1_0329	11_0366	11_10329	2592	1302	2592	245.71	2H					1_0329	234.34	2H										1_0329	173.47	2H	1_0329	146.56	2H
3_1434	3_1434			9707	451	9707	247.86	2H					3_1434	236.49	2H				3_1434	145.53	2H	3_1434	160.78	2H				3_1434	148.72	2H
3_1413	3_1413			6734	4033	6734	247.86	2H					3_1413	236.49	2H													3_1413	148.72	2H
2_0681	2_0681	11_0650	11_20681	4100	15816	4100	247.86	2H		2_0681	162.56	2H	2_0681	236.49	2H													2_0681	148.72	2H
2_0561	2_0561	11_0528	11_20561	3450	1915	3450	247.86	2H					2_0561	236.49	2H	2_0561	138.46	2H	2_0561	145.53	2H	2_0561	160.78	2H
1_0569	1_0569			3944	16060	3944	247.86	2H					1_0569	236.49	2H	1_0569	138.46	2H	1_0569	145.53	2H	1_0569	160.78	2H	1_0569	175.62	2H	1_0569	148.72	2H
1_1050	1_1050	12_0243	12_11050	1244	13826	1244	247.86	2H					1_1050	236.49	2H										1_1050	175.62	2H	1_1050	148.72	2H
1_0085	1_0085	11_0127	11_10085	1344	15056	1344	247.86	2H					1_0085	236.49	2H										1_0085	175.62	2H	1_0085	148.72	2H
*MWG844B							249	2H	2H_bin15													*MWG844B	161.92	2H
2_1414	2_1414	11_1279	11_21414	9426	19216	9426	250.26	2H					2_1414	238.64	2H										2_1414	177.77	2H
3_0378	3_0378	12_0799	12_30378	14697	20178	14697	251.33	2H					3_0378	239.72	2H													3_0378	149.79	2H
2_1454	2_1454			9954	15988	9954	251.33	2H					2_1454	239.72	2H										2_1454	178.85	2H	2_1454	149.79	2H
2_1496	2_1496	12_0577	12_21496	9109	5369	9109	251.33	2H					2_1496	239.72	2H										2_1496	178.85	2H
1_1280	1_1280			9109	5369	9109	251.33	2H					1_1280	239.72	2H										1_1280	178.85	2H
*BG123A							252.37	2H	2H_bin15													*BG123A	165.28	2H
3_0102	3_0102	12_0637	12_30102	6562	17805	6562	253.5	2H					3_0102	241.87	2H										3_0102	181	2H	3_0102	151.94	2H
2_1106	2_1106			6475	17700	6475	253.5	2H					2_1106	241.87	2H	2_1106	142.53	2H	2_1106	148.79	2H	2_1106	166.41	2H	2_1106	181	2H	2_1106	151.94	2H
2_0900	2_0900			5235	17447	5235	253.5	2H					2_0900	241.87	2H													2_0900	151.94	2H
*bBE54C							254.6	2H	2H_bin16													*bBE54C	167.51	2H
*Tel3S							0	3H	3H_bin01													*Tel3S	0	3H
*ABG070							0	3H	3H_bin01													*ABG070	0	3H
3_1428	3_1428	12_1475	12_31428	9180	4378	9180	2.65	3H					3_1428	0	3H				3_1428	0	3H	3_1428	2.65	3H	3_1428	0	3H	3_1428	0	3H
2_0858	2_0858	11_0822	11_20858	5029	17376	5029	2.65	3H					2_0858	0	3H										2_0858	0	3H	2_0858	0	3H
2_0090	2_0090	12_0416	12_20090	1173	14665	1173	2.65	3H					2_0090	0	3H										2_0090	0	3H	2_0090	0	3H
1_0727	1_0727			5029	17376	5029	2.65	3H					1_0727	0	3H	1_0727	0	3H	1_0727	0	3H	1_0727	2.65	3H	1_0727	0	3H	1_0727	0	3H
2_0797	2_0797	11_0775	11_20797	4715	3015	4715	5.45	3H		2_0797	0	3H	2_0797	3.18	3H	2_0797	2.03	3H	2_0797	1.09	3H	2_0797	3.75	3H	2_0797	3.23	3H	2_0797	6.49	3H
2_0175	2_0175			1453	14930	1453	5.45	3H					2_0175	3.18	3H	2_0175	2.03	3H	2_0175	1.09	3H	2_0175	3.75	3H				2_0175	6.49	3H
3_1448	3_1448	12_1485	12_31448	10144	4975	10144	6.31	3H					3_1448	4.03	3H				3_1448	1.09	3H	3_1448	3.75	3H
2_0159	2_0159	11_0138	11_20159	13924	22099	13924	6.31	3H		2_0159	1.05	3H	2_0159	4.03	3H	2_0159	2.7	3H	2_0159	1.09	3H	2_0159	3.75	3H
1_0103	1_0103	12_0020	12_10103	1453	14930	1453	6.31	3H					1_0103	4.03	3H													1_0103	6.49	3H
1_1434	1_1434	12_0364	12_11434	19410	11324	19410	7.53	3H					1_1434	5.15	3H										1_1434	5.38	3H
3_1487	3_1487	12_1505	12_31487	14333	5984	14333	10.76	3H					3_1487	8.38	3H													3_1487	7.56	3H
2_0252	2_0252	11_0217	11_20252	1831	911	1831	10.76	3H		2_0252	1.05	3H	2_0252	8.38	3H										2_0252	8.61	3H	2_0252	7.56	3H
1_1453	1_1453	11_1494	11_11453	13055	21052	13055	10.76	3H		1_1453	1.05	3H	1_1453	8.38	3H										1_1453	8.61	3H	1_1453	7.56	3H
1_0173	1_0173	12_0037	12_10173	1835	915	1835	10.76	3H					1_0173	8.38	3H	1_0173	3.38	3H	1_0173	2.17	3H	1_0173	4.85	3H				1_0173	7.56	3H
3_1409	3_1409	12_1464	12_31409	8121	3907	8121	11.73	3H					3_1409	9.31	3H										3_1409	8.61	3H	3_1409	8.64	3H
2_0953	2_0953	11_0903	11_20953	5533	2959	5533	11.73	3H					2_0953	9.31	3H										2_0953	8.61	3H	2_0953	8.64	3H
2_0935	2_0935			5433	3295	5433	11.73	3H					2_0935	9.31	3H	2_0935	4.05	3H	2_0935	3.26	3H	2_0935	5.95	3H				2_0935	8.64	3H
3_0297	3_0297	12_0752	12_30297	3330	15715	3330	13.67	3H					3_0297	11.44	3H										3_0297	12.92	3H
2_1190	2_1190	11_1092	11_21190	7060	3760	7060	13.67	3H					2_1190	11.44	3H													2_1190	9.71	3H
2_0529	2_0529	11_0500	11_20529	3344	15473	3344	13.67	3H					2_0529	11.44	3H													2_0529	9.71	3H
2_1398	2_1398	11_1269	11_21398	918	14149	918	13.67	3H					2_1398	11.44	3H	2_1398	6.08	3H	2_1398	4.35	3H	2_1398	7.05	3H	2_1398	12.92	3H	2_1398	9.71	3H
1_1005	1_1005	12_0230	12_11005	918	14149	918	13.67	3H					1_1005	11.44	3H	1_1005	6.08	3H	1_1005	4.35	3H	1_1005	7.05	3H	1_1005	12.92	3H	1_1005	9.71	3H
*JS195F							13.67	3H	3H_bin02													*JS195F	7.05	3H
2_1027	2_1027	11_0962	11_21027	5945	2781	5945	14.61	3H					2_1027	12.31	3H	2_1027	6.76	3H	2_1027	5.44	3H	2_1027	8.15	3H	2_1027	12.92	3H
3_0818	3_0818	12_1056	12_30818	10168	16772	10168	15.68	3H					3_0818	13.38	3H				3_0818	5.44	3H	3_0818	8.15	3H				3_0818	12.94	3H
2_0976	2_0976	11_0926	11_20976	5700	16579	5700	15.68	3H					2_0976	13.38	3H										2_0976	14	3H	2_0976	12.94	3H
3_0910	3_0910	12_1138	12_30910	2882	1098	2882	17.49	3H					3_0910	15.01	3H										3_0910	14	3H
1_1310	1_1310	12_0329	12_11310	10168	16772	10168	17.49	3H					1_1310	15.01	3H										1_1310	14	3H
1_0886	1_0886	11_1090	11_10886	7044	18300	7044	17.49	3H		1_0886	3.16	3H	1_0886	15.01	3H										1_0886	14	3H	1_0886	14.02	3H
1_0112	1_0112	11_0158	11_10112	1499	482	1499	17.49	3H		1_0112	3.16	3H	1_0112	15.01	3H	1_0112	8.79	3H	1_0112	7.61	3H	1_0112	10.35	3H				1_0112	14.02	3H
2_1002	2_1002			5805	17095	5805	18.68	3H					2_1002	16.23	3H	2_1002	10.14	3H	2_1002	8.7	3H	2_1002	11.45	3H				2_1002	14.02	3H
2_1515	2_1515			7458	18775	7458	19.75	3H					2_1515	17.31	3H										2_1515	14	3H	2_1515	15.09	3H
2_0595	2_0595	11_0557	11_20595	3646	1968	3646	19.75	3H		2_0595	5.27	3H	2_0595	17.31	3H	2_0595	10.14	3H	2_0595	8.7	3H	2_0595	11.45	3H				2_0595	15.09	3H
3_0915	3_0915	12_1141	12_30915	5923	17334	5923	20.83	3H					3_0915	18.38	3H										3_0915	15.08	3H
3_0113	3_0113	12_0644	12_30113	6586	3914	6586	24.06	3H					3_0113	21.61	3H										3_0113	18.31	3H	3_0113	20.49	3H
1_0832	1_0832			6299	3630	6299	24.06	3H					1_0832	21.61	3H	1_0832	10.81	3H	1_0832	9.79	3H	1_0832	12.54	3H	1_0832	18.31	3H
1_0571	1_0571	12_0132	12_10571	3950	16410	3950	24.06	3H					1_0571	21.61	3H	1_0571	10.81	3H	1_0571	9.79	3H	1_0571	12.54	3H
2_1410	2_1410			936	1476	936	25.13	3H					2_1410	22.69	3H										2_1410	19.38	3H	2_1410	20.49	3H
2_0172	2_0172	11_0145	11_20172	1440	14855	1440	25.13	3H		2_0172	9.49	3H	2_0172	22.69	3H										2_0172	19.38	3H
2_0742	2_0742	11_0720	11_20742	4443	16441	4443	29.05	3H					2_0742	26.61	3H										2_0742	20.46	3H	2_0742	25.89	3H
1_0565	1_0565	11_0606	11_10565	3906	16130	3906	29.05	3H		1_0565	14.77	3H	1_0565	26.61	3H										1_0565	20.46	3H	1_0565	25.89	3H
1_0087	1_0087			1354	14869	1354	30.07	3H					1_0087	27.75	3H	1_0087	17.61	3H	1_0087	15.24	3H	1_0087	18.06	3H
2_0982	2_0982	11_0930	11_20982	573	335	573	33.92	3H					2_0982	31.51	3H										2_0982	25.85	3H
3_0192	3_0192	12_0697	12_30192	9275	3801	9275	35	3H					3_0192	32.58	3H										3_0192	26.93	3H
2_0552	2_0552	11_0519	11_20552	3413	15941	3413	36.07	3H		2_0552	21.12	3H	2_0552	33.66	3H										2_0552	28	3H
3_0920	3_0920	12_1146	12_30920	13339	6646	13339	37.15	3H					3_0920	34.73	3H				3_0920	18.51	3H	3_0920	20.26	3H	3_0920	29.08	3H	3_0920	29.12	3H
2_0556	2_0556			3429	16252	3429	37.15	3H					2_0556	34.73	3H										2_0556	29.08	3H
1_0559	1_0559	11_0603	11_10559	3886	2304	3886	37.15	3H		1_0559	21.12	3H	1_0559	34.73	3H	1_0559	21	3H	1_0559	18.51	3H	1_0559	20.26	3H	1_0559	29.08	3H	1_0559	29.12	3H
2_0794	2_0794	11_0772	11_20794	4701	2635	4701	39.8	3H		2_0794	25.34	3H	2_0794	37.38	3H										2_0794	29.08	3H	2_0794	30.19	3H
1_0691	1_0691			4701	2635	4701	39.8	3H					1_0691	37.38	3H													1_0691	30.19	3H
*MWG798B							42.88	3H	3H_bin04													*MWG798B	28.01	3H
3_0284	3_0284	12_0747	12_30284	23874	26260	23874	46.19	3H					3_0284	39.52	3H				3_0284	25.07	3H	3_0284	31.32	3H	3_0284	31.23	3H
2_0968	2_0968	11_0917	11_20968	5646	3028	5646	46.19	3H					2_0968	39.52	3H										2_0968	31.23	3H	2_0968	32.35	3H
2_0455	2_0455	11_0436	11_20455	2995	15962	2995	46.19	3H		2_0455	27.45	3H	2_0455	39.52	3H										2_0455	31.23	3H
1_1308	1_1308			9978	6206	9978	46.19	3H					1_1308	39.52	3H										1_1308	31.23	3H
1_1237	1_1237	12_0302	12_11237	7562	17731	7562	46.19	3H					1_1237	39.52	3H										1_1237	31.23	3H
3_0571	3_0571	12_0905	12_30571	4926	2392	4926	52.41	3H					3_0571	45.62	3H				3_0571	31.62	3H	3_0571	37.95	3H	3_0571	34.46	3H
2_0607	2_0607	11_0570	11_20607	3688	16189	3688	52.41	3H		2_0607	35.95	3H	2_0607	45.62	3H										2_0607	34.46	3H
1_1414	1_1414	12_0359	12_11414	40993	50174	40993	52.41	3H					1_1414	45.62	3H	1_1414	31.27	3H	1_1414	31.62	3H	1_1414	37.95	3H
2_1268	2_1268	12_0545	12_21268	7788	18471	7788	52.41	3H					2_1268	45.62	3H										2_1268	34.46	3H
1_1527	1_1527	12_0403	12_11527	17181	8430	17181	52.41	3H					1_1527	45.62	3H										1_1527	34.46	3H
1_0519	1_0519			3688	16189	3688	52.41	3H					1_0519	45.62	3H										1_0519	34.46	3H
1_0026	1_0026	11_0037	11_10026	1074	14505	1074	52.41	3H		1_0026	35.95	3H	1_0026	45.62	3H	1_0026	31.27	3H	1_0026	31.62	3H	1_0026	37.95	3H	1_0026	34.46	3H
3_0431	3_0431	12_0828	12_30431	2436	15527	2436	55.73	3H					3_0431	48.94	3H				3_0431	34.89	3H	3_0431	41.25	3H	3_0431	34.46	3H
2_0492	2_0492			3177	16087	3177	55.73	3H					2_0492	48.94	3H	2_0492	34.66	3H	2_0492	34.89	3H	2_0492	41.25	3H	2_0492	34.46	3H	2_0492	43.27	3H
2_0930	2_0930			5382	16888	5382	57.59	3H					2_0930	50.71	3H	2_0930	36.69	3H	2_0930	37.07	3H	2_0930	43.45	3H				2_0930	44.35	3H
3_0925	3_0925	12_1151	12_30925	19056	22926	19056	58.56	3H					3_0925	51.65	3H													3_0925	45.42	3H
2_0338	2_0338			2316	1149	2316	58.56	3H					2_0338	51.65	3H	2_0338	37.36	3H	2_0338	38.15	3H	2_0338	44.55	3H
1_0852	1_0852			6530	18250	6530	58.56	3H					1_0852	51.65	3H										1_0852	37.69	3H	1_0852	45.42	3H
1_0672	1_0672	11_0749	11_10672	4593	2678	4593	58.56	3H		1_0672	37	3H	1_0672	51.65	3H													1_0672	45.42	3H
1_0277	1_0277			2316	1149	2316	58.56	3H					1_0277	51.65	3H	1_0277	37.36	3H	1_0277	38.15	3H	1_0277	44.55	3H	1_0277	37.69	3H	1_0277	45.42	3H
*BCD1532							58.56	3H	3H_bin05													*BCD1532	44.55	3H
1_0968	1_0968	12_0223	12_10968	8387	19459	8387	60.69	3H					1_0968	53.75	3H	1_0968	39.39	3H	1_0968	40.33	3H	1_0968	46.75	3H	1_0968	37.69	3H	1_0968	45.42	3H
2_0410	2_0410	11_0394	11_20410	2765	15352	2765	61.77	3H		2_0410	38.05	3H	2_0410	54.82	3H													2_0410	46.5	3H
1_0825	1_0825	11_0985	11_10825	6156	2213	6156	61.77	3H		1_0825	38.05	3H	1_0825	54.82	3H													1_0825	46.5	3H
1_0710	1_0710	11_0795	11_10710	4844	16924	4844	61.77	3H		1_0710	38.05	3H	1_0710	54.82	3H													1_0710	46.5	3H
1_0081	1_0081	11_0122	11_10081	1325	555	1325	61.77	3H					1_0081	54.82	3H										1_0081	37.69	3H	1_0081	46.5	3H
3_1298	3_1298	12_1404	12_31298		20488		63.92	3H					3_1298	56.97	3H										3_1298	39.84	3H
3_1159	3_1159	12_1300	12_31159	4345	17005	4345	63.92	3H					3_1159	56.97	3H										3_1159	39.84	3H
3_0953	3_0953	12_1171	12_30953	6156	2213	6156	63.92	3H					3_0953	56.97	3H										3_0953	39.84	3H	3_0953	46.5	3H
1_0863	1_0863	11_1044	11_10863	6634	4032	6634	64.85	3H		1_0863	39.11	3H	1_0863	57.92	3H
2_0193	2_0193	11_0163	11_20193	15141	6413	15141	65.39	3H					2_0193	58.45	3H													2_0193	48.65	3H
1_0114	1_0114	12_0022	12_10114	15141	6413	15141	65.39	3H					1_0114	58.45	3H													1_0114	48.65	3H
2_1145	2_1145	11_1062	11_21145	6805	3171	6805	65.96	3H		2_1145	40.16	3H	2_1145	59.02	3H
2_1533	2_1533	11_1526	11_21533	3387	15806	3387	67.01	3H		2_1533	41.21	3H	2_1533	60.07	3H	2_1533	44.82	3H	2_1533	46.89	3H	2_1533	53.38	3H
2_0647	2_0647	11_0613	11_20647	3933	16591	3933	67.01	3H		2_0647	41.21	3H	2_0647	60.07	3H	2_0647	44.82	3H	2_0647	46.89	3H	2_0647	53.38	3H
2_0666	2_0666	11_0633	11_20666	4035	16592	4035	67.01	3H					2_0666	60.07	3H	2_0666	44.82	3H	2_0666	46.89	3H	2_0666	53.38	3H
1_1514	1_1514			3387	15806	3387	67.01	3H					1_1514	60.07	3H	1_1514	44.82	3H	1_1514	46.89	3H	1_1514	53.38	3H
1_1002	1_1002	11_1258	11_11002	9018	4571	9018	68.06	3H		1_1002	42.26	3H	1_1002	61.13	3H													1_1002	54.05	3H
3_0913	3_0913	12_1139	12_30913	3939	783	3939	69.14	3H					3_0913	62.2	3H										3_0913	47.43	3H	3_0913	55.12	3H
2_1259	2_1259	11_1156	11_21259	7738	19088	7738	69.14	3H					2_1259	62.2	3H										2_1259	47.43	3H	2_1259	55.12	3H
1_1371	1_1371			15336	21316	15336	69.14	3H					1_1371	62.2	3H										1_1371	47.43	3H	1_1371	55.12	3H
2_1506	2_1506	12_0580	12_21506	15336	21316	15336	69.14	3H					2_1506	62.2	3H										2_1506	47.43	3H
1_1117	1_1117	12_0266	12_11117	3939	783	3939	69.14	3H					1_1117	62.2	3H										1_1117	47.43	3H
3_1475	3_1475	12_1498	12_31475	10058	5532	10058	70.21	3H					3_1475	63.28	3H													3_1475	56.2	3H
3_0785	3_0785	12_1039	12_30785	9354	19941	9354	70.21	3H					3_0785	63.28	3H													3_0785	56.2	3H
3_0064	3_0064	12_0620	12_30064	5085	3083	5085	71.29	3H					3_0064	64.35	3H													3_0064	57.27	3H
1_0601	1_0601	11_0652	11_10601	4105	16482	4105	71.29	3H					1_0601	64.35	3H													1_0601	57.27	3H
2_0356	2_0356	11_0325	11_20356	2391	1200	2391	72.36	3H					2_0356	65.43	3H	2_0356	50.93	3H	2_0356	53.45	3H	2_0356	60.01	3H				2_0356	58.35	3H
3_1009	3_1009	12_1220	12_31009	10599	19359	10599	74.51	3H					3_1009	67.58	3H				3_1009	53.45	3H	3_1009	60.01	3H
3_0609	3_0609	12_0933	12_30609	5641	1489	5641	74.51	3H					3_0609	67.58	3H				3_0609	53.45	3H	3_0609	60.01	3H	3_0609	52.83	3H	3_0609	60.5	3H
2_1189	2_1189	11_1091	11_21189	7045	3548	7045	74.51	3H		2_1189	46.48	3H	2_1189	67.58	3H										2_1189	52.83	3H	2_1189	60.5	3H
2_1101	2_1101	11_1023	11_21101	6460	18319	6460	74.51	3H		2_1101	46.48	3H	2_1101	67.58	3H
2_0719	2_0719	11_0692	11_20719	4256	1198	4256	74.51	3H					2_0719	67.58	3H	2_0719	50.93	3H	2_0719	53.45	3H	2_0719	60.01	3H				2_0719	60.5	3H
3_1122	3_1122	12_1281	12_31122	2571	15712	2571	74.51	3H					3_1122	67.58	3H													3_1122	60.5	3H
3_0737	3_0737	12_1007	12_30737	8184	18828	8184	74.51	3H					3_0737	67.58	3H													3_0737	60.5	3H
3_0474	3_0474	12_0846	12_30474	3139	1646	3139	74.51	3H					3_0474	67.58	3H													3_0474	60.5	3H
2_0328	2_0328	11_0293	11_20328	2254	15453	2254	74.51	3H					2_0328	67.58	3H													2_0328	60.5	3H
1_0532	1_0532	12_0122	12_10532	3732	2003	3732	74.51	3H					1_0532	67.58	3H													1_0532	60.5	3H
3_0467	3_0467	12_0843	12_30467	3096	15917	3096	75.59	3H					3_0467	68.66	3H										3_0467	53.9	3H
2_0264	2_0264	12_0441	12_20264	1892	15167	1892	75.59	3H					2_0264	68.66	3H										2_0264	53.9	3H
1_1069	1_1069	12_0251	12_11069	2088	14127	2088	75.59	3H					1_1069	68.66	3H										1_1069	53.9	3H
3_0583	3_0583	12_0914	12_30583	5137	17076	5137	76.67	3H					3_0583	69.73	3H				3_0583	56.71	3H	3_0583	63.31	3H	3_0583	54.98	3H
3_0721	3_0721	12_0999	12_30721	7845	19047	7845	76.67	3H					3_0721	69.73	3H										3_0721	54.98	3H
1_1102	1_1102	12_0259	12_11102	3435	1587	3435	76.67	3H					1_1102	69.73	3H										1_1102	54.98	3H
3_1015	3_1015	12_1225	12_31015	7498	18534	7498	77.74	3H					3_1015	70.81	3H				3_1015	56.71	3H	3_1015	63.31	3H	3_1015	56.05	3H
3_0923	3_0923	12_1149	12_30923	15166	5686	15166	77.74	3H					3_0923	70.81	3H				3_0923	56.71	3H	3_0923	63.31	3H	3_0923	56.05	3H
3_0922	3_0922	12_1148	12_30922	15166	5686	15166	77.74	3H					3_0922	70.81	3H				3_0922	56.71	3H	3_0922	63.31	3H	3_0922	56.05	3H
1_1387	1_1387	12_0352	12_11387	14433	21506	14433	77.74	3H					1_1387	70.81	3H	1_1387	53.63	3H	1_1387	56.71	3H	1_1387	63.31	3H	1_1387	56.05	3H
3_0680	3_0680	12_0973	12_30680	7084	4130	7084	78.82	3H					3_0680	71.88	3H				3_0680	56.71	3H	3_0680	63.31	3H	3_0680	57.13	3H	3_0680	69.19	3H
2_1197	2_1197	11_1096	11_21197	7125	3869	7125	78.82	3H					2_1197	71.88	3H													2_1197	69.19	3H
2_1109	2_1109	11_1029	11_21109	6491	3711	6491	78.82	3H					2_1109	71.88	3H	2_1109	53.63	3H	2_1109	56.71	3H	2_1109	63.31	3H				2_1109	69.19	3H
1_1313	1_1313	11_1432	11_11313	10271	4016	10271	78.82	3H		1_1313	50.71	3H	1_1313	71.88	3H	1_1313	53.63	3H	1_1313	56.71	3H	1_1313	63.31	3H
1_0380	1_0380	11_0407	11_10380	2838	1515	2838	78.82	3H		1_0380	50.71	3H	1_0380	71.88	3H													1_0380	69.19	3H
1_1511	1_1511	12_0395	12_11511	6653	17738	6653	78.82	3H					1_1511	71.88	3H										1_1511	57.13	3H
1_0233	1_0233	12_0056	12_10233	2125	872	2125	78.82	3H					1_0233	71.88	3H										1_0233	57.13	3H
3_0799	3_0799	12_1050	12_30799	9692	19492	9692	79.88	3H					3_0799	72.95	3H				3_0799	56.71	3H	3_0799	63.31	3H				3_0799	70.26	3H
2_1129	2_1129	11_1047	11_21129	6681	3872	6681	79.88	3H		2_1129	51.76	3H	2_1129	72.95	3H	2_1129	53.63	3H	2_1129	56.71	3H	2_1129	63.31	3H				2_1129	70.26	3H
2_0866	2_0866	11_0827	11_20866	5058	2614	5058	79.88	3H					2_0866	72.95	3H										2_0866	58.2	3H	2_0866	70.26	3H
1_1258	1_1258	11_1410	11_11258	7938	19138	7938	79.88	3H					1_1258	72.95	3H													1_1258	70.26	3H
3_0618	3_0618	12_0936	12_30618	5814	17691	5814	80.96	3H					3_0618	74.03	3H				3_0618	56.71	3H	3_0618	63.31	3H				3_0618	71.34	3H
1_1086	1_1086	11_1338	11_11086	2923	1568	2923	80.96	3H					1_1086	74.03	3H	1_1086	53.63	3H	1_1086	56.71	3H	1_1086	63.31	3H				1_1086	71.34	3H
3_1372	3_1372	12_1441	12_31372	6767	3151	6767	82.03	3H					3_1372	75.1	3H				3_1372	56.71	3H	3_1372	63.31	3H				3_1372	72.41	3H
3_1012	3_1012	12_1223	12_31012	17147	9061	17147	82.03	3H					3_1012	75.1	3H				3_1012	56.71	3H	3_1012	63.31	3H				3_1012	72.41	3H
3_1008	3_1008	12_1219	12_31008	739	13979	739	82.03	3H					3_1008	75.1	3H				3_1008	56.71	3H	3_1008	63.31	3H	3_1008	59.28	3H
2_0102	2_0102	11_0079	11_20102	12007	21122	12007	82.03	3H		2_0102	51.76	3H	2_0102	75.1	3H													2_0102	72.41	3H
3_1214	3_1214	12_1338	12_31214	6732	18146	6732	82.03	3H					3_1214	75.1	3H													3_1214	72.41	3H
2_0288	2_0288	11_0250	11_20288	2027	1030	2027	82.03	3H					2_0288	75.1	3H													2_0288	72.41	3H
2_0002	2_0002	11_0002	11_20002	10012	19659	10012	82.03	3H					2_0002	75.1	3H													2_0002	72.41	3H
1_0620	1_0620	11_0679	11_10620	4213	2384	4213	82.03	3H					1_0620	75.1	3H													1_0620	72.41	3H
3_0262	3_0262	12_0737	12_30262	13889	21110	13889	82.03	3H					3_0262	75.1	3H										3_0262	59.28	3H
1_1265	1_1265	12_0310	12_11265	8346	4241	8346	82.03	3H					1_1265	75.1	3H										1_1265	59.28	3H
1_0391	1_0391	12_0089	12_10391	2913	15851	2913	82.03	3H					1_0391	75.1	3H										1_0391	59.28	3H
2_0890	2_0890	11_0848	11_20890	5183	13844	5183	82.03	3H					2_0890	75.1	3H	2_0890	53.63	3H	2_0890	56.71	3H	2_0890	63.31	3H				2_0890	72.41	3H
1_0966	1_0966	11_1211	11_10966	8383	4630	8383	82.03	3H					1_0966	75.1	3H	1_0966	53.63	3H	1_0966	56.71	3H	1_0966	63.31	3H				1_0966	72.41	3H
1_0437	1_0437	11_0478	11_10437	3215	15967	3215	82.03	3H					1_0437	75.1	3H	1_0437	53.63	3H	1_0437	56.71	3H	1_0437	63.31	3H				1_0437	72.41	3H
1_0365	1_0365	11_0392	11_10365	2751	15252	2751	82.03	3H					1_0365	75.1	3H	1_0365	53.63	3H	1_0365	56.71	3H	1_0365	63.31	3H				1_0365	72.41	3H
2_1472	2_1472	11_1341	11_21472	3067	1755	3067	84.19	3H		2_1472	51.76	3H	2_1472	77.25	3H	2_1472	53.63	3H	2_1472	56.71	3H	2_1472	63.31	3H	2_1472	61.43	3H	2_1472	72.41	3H
2_1435	2_1435	11_1296	11_21435	9658	3301	8788	84.19	3H		2_1435	51.76	3H	2_1435	77.25	3H	2_1435	53.63	3H	2_1435	56.71	3H	2_1435	63.31	3H	2_1435	61.43	3H	2_1435	72.41	3H
2_0801	2_0801	11_0779	11_20801	4728	17072	4728	84.19	3H		2_0801	51.76	3H	2_0801	77.25	3H	2_0801	53.63	3H	2_0801	56.71	3H	2_0801	63.31	3H	2_0801	61.43	3H	2_0801	72.41	3H
2_0583	2_0583	11_0546	11_20583	3567	15993	3567	84.19	3H		2_0583	51.76	3H	2_0583	77.25	3H	2_0583	53.63	3H	2_0583	56.71	3H	2_0583	63.31	3H	2_0583	61.43	3H	2_0583	72.41	3H
2_0486	2_0486	11_0461	11_20486	3143	1570	3143	84.19	3H		2_0486	51.76	3H	2_0486	77.25	3H	2_0486	53.63	3H	2_0486	56.71	3H	2_0486	63.31	3H	2_0486	61.43	3H	2_0486	72.41	3H
1_1530	1_1530	11_1533	11_11530	9497	19757	9497	84.19	3H		1_1530	51.76	3H	1_1530	77.25	3H	1_1530	53.63	3H	1_1530	56.71	3H	1_1530	63.31	3H	1_1530	61.43	3H	1_1530	72.41	3H
1_1283	1_1283	11_1421	11_11283	9184	5159	9184	84.19	3H		1_1283	51.76	3H	1_1283	77.25	3H	1_1283	53.63	3H	1_1283	56.71	3H	1_1283	63.31	3H	1_1283	61.43	3H	1_1283	72.41	3H
1_1125	1_1125	11_1356	11_11125	4080	17240	4080	84.19	3H		1_1125	51.76	3H	1_1125	77.25	3H	1_1125	53.63	3H	1_1125	56.71	3H	1_1125	63.31	3H	1_1125	61.43	3H	1_1125	72.41	3H
1_1099	1_1099	11_1346	11_11099	3399	1591	3399	84.19	3H		1_1099	51.76	3H	1_1099	77.25	3H										1_1099	61.43	3H
1_0925	1_0925	11_1153	11_10925	7716	18941	7716	84.19	3H		1_0925	51.76	3H	1_0925	77.25	3H										1_0925	61.43	3H	1_0925	72.41	3H
3_1502	3_1502	12_1516	12_31502	15258	6656	15258	84.19	3H					3_1502	77.25	3H										3_1502	61.43	3H
3_0130	3_0130	12_0656	12_30130	7364	4059	7364	84.19	3H					3_0130	77.25	3H										3_0130	61.43	3H
3_0039	3_0039	12_0602	12_30039	3879	13881	3879	84.19	3H					3_0039	77.25	3H										3_0039	61.43	3H
2_1411	2_1411	12_0559	12_21411	9387	18779	9387	84.19	3H					2_1411	77.25	3H										2_1411	61.43	3H
2_1147	2_1147	11_1063	11_21147	6818	17536	6818	84.19	3H					2_1147	77.25	3H										2_1147	61.43	3H
2_1062	2_1062	11_0989	11_21062	6171	17913	6171	84.19	3H					2_1062	77.25	3H										2_1062	61.43	3H
2_0721	2_0721	12_0492	12_20721	4261	16376	4261	84.19	3H					2_0721	77.25	3H										2_0721	61.43	3H
2_0655	2_0655			3994	383	3994	84.19	3H					2_0655	77.25	3H										2_0655	61.43	3H
2_0591	2_0591	12_0475	12_20591	3609	2011	3609	84.19	3H					2_0591	77.25	3H										2_0591	61.43	3H
2_0439	2_0439	11_0417	11_20439	2897	15730	2897	84.19	3H					2_0439	77.25	3H										2_0439	61.43	3H
2_0408	2_0408			2751	15252	2751	84.19	3H					2_0408	77.25	3H										2_0408	61.43	3H
1_1482	1_1482	12_0383	12_11482	7112	16534	7112	84.19	3H					1_1482	77.25	3H										1_1482	61.43	3H
1_1337	1_1337	11_1443	11_11337	12257	21224	12257	84.19	3H					1_1337	77.25	3H										1_1337	61.43	3H
1_1295	1_1295	12_0322	12_11295	9769	4796	9769	84.19	3H					1_1295	77.25	3H										1_1295	61.43	3H
1_0784	1_0784	12_0186	12_10784	5610	17197	5610	84.19	3H					1_0784	77.25	3H										1_0784	61.43	3H
3_1281	3_1281	12_1390	12_31281	14831	19929	14831	85.26	3H					3_1281	78.33	3H													3_1281	73.49	3H
3_1368	3_1368	12_1440	12_31368	9709	3077	9709	85.26	3H					3_1368	78.33	3H				3_1368	56.71	3H	3_1368	63.31	3H
3_1017	3_1017	12_1227	12_31017	627	495	627	85.26	3H					3_1017	78.33	3H				3_1017	56.71	3H	3_1017	63.31	3H
3_1014	3_1014	12_1224	12_31014	20761	11625	20761	85.26	3H					3_1014	78.33	3H				3_1014	56.71	3H	3_1014	63.31	3H
3_1010	3_1010	12_1221	12_31010	12778	7258	12778	85.26	3H					3_1010	78.33	3H				3_1010	56.71	3H	3_1010	63.31	3H
3_0809	3_0809	12_1054	12_30809	9921	19437	9921	85.26	3H					3_0809	78.33	3H				3_0809	56.71	3H	3_0809	63.31	3H
3_0318	3_0318	12_0765	12_30318	10491	4917	10491	85.26	3H					3_0318	78.33	3H				3_0318	56.71	3H	3_0318	63.31	3H
3_0126	3_0126	12_0654	12_30126	7297	18890	7297	85.26	3H					3_0126	78.33	3H				3_0126	56.71	3H	3_0126	63.31	3H
1_0349	1_0349	11_0383	11_10349	2676	1439	2676	85.26	3H		1_0349	51.76	3H	1_0349	78.33	3H	1_0349	53.63	3H	1_0349	56.71	3H	1_0349	63.31	3H				1_0349	73.49	3H
1_0224	1_0224	11_0262	11_10224	2066	15396	2066	85.26	3H		1_0224	51.76	3H	1_0224	78.33	3H													1_0224	73.49	3H
2_1475	2_1475	12_0571	12_21475	3435	1587	3435	85.26	3H					2_1475	78.33	3H	2_1475	53.63	3H	2_1475	56.71	3H	2_1475	63.31	3H
2_0574	2_0574	12_0473	12_20574	3515	1732	3515	85.26	3H					2_0574	78.33	3H	2_0574	53.63	3H	2_0574	56.71	3H	2_0574	63.31	3H
1_1518	1_1518	12_0399	12_11518	5691	3547	5691	85.26	3H					1_1518	78.33	3H	1_1518	53.63	3H	1_1518	56.71	3H	1_1518	63.31	3H
1_0926	1_0926	11_1154	11_10926	7728	4356	7728	85.26	3H					1_0926	78.33	3H	1_0926	53.63	3H	1_0926	56.71	3H	1_0926	63.31	3H
1_0155	1_0155	12_0030	12_10155	1738	828	1738	85.26	3H					1_0155	78.33	3H	1_0155	53.63	3H	1_0155	56.71	3H	1_0155	63.31	3H
2_0970	2_0970	11_0920	11_20970	5657	17527	5657	85.26	3H		2_0970	51.76	3H	2_0970	78.33	3H	2_0970	53.63	3H	2_0970	56.71	3H	2_0970	63.31	3H
2_0856	2_0856	11_0820	11_20856	5020	14557	5020	85.26	3H		2_0856	51.76	3H	2_0856	78.33	3H	2_0856	53.63	3H	2_0856	56.71	3H	2_0856	63.31	3H
1_1502	1_1502	11_1519	11_11502	1577	667	1577	85.26	3H		1_1502	51.76	3H	1_1502	78.33	3H	1_1502	53.63	3H	1_1502	56.71	3H	1_1502	63.31	3H
1_1501	1_1501	11_1518	11_11501	5676	2827	5676	85.26	3H		1_1501	51.76	3H	1_1501	78.33	3H	1_1501	53.63	3H	1_1501	56.71	3H	1_1501	63.31	3H
1_0456	1_0456	11_0504	11_10456	3354	1781	3354	85.26	3H		1_0456	51.76	3H	1_0456	78.33	3H	1_0456	53.63	3H	1_0456	56.71	3H	1_0456	63.31	3H
1_0137	1_0137	11_0187	11_10137	1630	14838	1630	85.26	3H		1_0137	51.76	3H	1_0137	78.33	3H	1_0137	53.63	3H	1_0137	56.71	3H	1_0137	63.31	3H
1_0011	1_0011	11_0022	11_10011	10353	5619	10353	85.26	3H					1_0011	78.33	3H										1_0011	62.51	3H
2_0796	2_0796	11_0774	11_20796	4707	16907	4707	85.26	3H		2_0796	51.76	3H	2_0796	78.33	3H
2_0428	2_0428	11_0411	11_20428	2861	1379	2861	85.26	3H		2_0428	51.76	3H	2_0428	78.33	3H
2_0333	2_0333	11_0302	11_20333	2288	1155	2288	85.26	3H		2_0333	51.76	3H	2_0333	78.33	3H
1_1124	1_1124	11_1355	11_11124	4181	2493	4181	85.26	3H		1_1124	51.76	3H	1_1124	78.33	3H
1_0328	1_0328	11_0365	11_10328	2588	892	2588	85.26	3H		1_0328	51.76	3H	1_0328	78.33	3H
1_0008	1_0008	11_0013	11_10008	10248	19973	10248	85.26	3H		1_0008	51.76	3H	1_0008	78.33	3H
2_0444	2_0444	11_0424	11_20444	2934	1652	2934	86.32	3H		2_0444	52.81	3H	2_0444	79.38	3H	2_0444	53.63	3H	2_0444	56.71	3H	2_0444	63.31	3H	2_0444	62.51	3H
*ABG396							87.55	3H	3H_bin06													*ABG396	64.55	3H
2_0108	2_0108	12_0417	12_20108	1211	545	1211	89.73	3H					2_0108	80.61	3H	2_0108	54.31	3H	2_0108	57.8	3H	2_0108	66.72	3H	2_0108	64.66	3H
1_1401	1_1401	11_1476	11_11401	16627	22515	16627	89.73	3H					1_1401	80.61	3H	1_1401	54.31	3H	1_1401	57.8	3H	1_1401	66.72	3H
1_0225	1_0225	11_0263	11_10225	2067	14632	2067	89.73	3H		1_0225	53.86	3H	1_0225	80.61	3H	1_0225	54.31	3H	1_0225	57.8	3H	1_0225	66.72	3H
3_1393	3_1393	12_1454	12_31393	6266	3598	6266	90.67	3H					3_1393	81.48	3H				3_1393	58.89	3H	3_1393	67.82	3H
3_1016	3_1016	12_1226	12_31016	32782	7049	32782	90.67	3H					3_1016	81.48	3H				3_1016	58.89	3H	3_1016	67.82	3H
3_1011	3_1011	12_1222	12_31011	13130	21320	13130	90.67	3H					3_1011	81.48	3H				3_1011	58.89	3H	3_1011	67.82	3H
3_0009	3_0009	12_0593	12_30009	1310	14757	1310	90.67	3H					3_0009	81.48	3H				3_0009	58.89	3H	3_0009	67.82	3H				3_0009	73.49	3H
2_0995	2_0995	11_0940	11_20995	5785	3129	5785	90.67	3H					2_0995	81.48	3H	2_0995	54.98	3H	2_0995	58.89	3H	2_0995	67.82	3H				2_0995	73.49	3H
2_0276	2_0276	11_0243	11_20276	1977	15284	1977	90.67	3H		2_0276	53.86	3H	2_0276	81.48	3H	2_0276	54.98	3H	2_0276	58.89	3H	2_0276	67.82	3H
1_1016	1_1016	11_1282	11_11016	9481	5337	9481	90.67	3H		1_1016	53.86	3H	1_1016	81.48	3H	1_1016	54.98	3H	1_1016	58.89	3H	1_1016	67.82	3H
3_0829	3_0829	12_1067	12_30829	1746	15060	1746	92.55	3H					3_0829	83.22	3H				3_0829	61.06	3H	3_0829	70.02	3H
2_1511	2_1511	11_1469	11_21511	14122	8070	14122	92.55	3H		2_1511	53.86	3H	2_1511	83.22	3H										2_1511	64.66	3H
2_1064	2_1064	12_0527	12_21064	6181	3553	6181	92.55	3H					2_1064	83.22	3H										2_1064	64.66	3H
2_0325	2_0325	11_0288	11_20325	2231	1039	2231	92.55	3H					2_0325	83.22	3H										2_0325	64.66	3H
1_1429	1_1429	12_0362	12_11429	37850	46831	37850	92.55	3H					1_1429	83.22	3H										1_1429	64.66	3H
1_0850	1_0850	12_0196	12_10850	650	590	650	92.55	3H					1_0850	83.22	3H										1_0850	64.66	3H
1_0678	1_0678	12_0164	12_10678	4627	2805	4627	92.55	3H					1_0678	83.22	3H										1_0678	64.66	3H
1_0653	1_0653	11_0724	11_10653	4453	16810	4453	92.55	3H		1_0653	53.86	3H	1_0653	83.22	3H										1_0653	64.66	3H	1_0653	73.49	3H
1_0373	1_0373	11_0401	11_10373	2804	15913	2804	92.55	3H					1_0373	83.22	3H	1_0373	56.34	3H	1_0373	61.06	3H	1_0373	70.02	3H
1_0158	1_0158	11_0205	11_10158	1746	15060	1746	92.55	3H					1_0158	83.22	3H	1_0158	56.34	3H	1_0158	61.06	3H	1_0158	70.02	3H
1_0005	1_0005	11_0010	11_10005	10126	16766	10126	94.7	3H					1_0005	85.38	3H													1_0005	75.64	3H
1_0728	1_0728	11_0823	11_10728	5038	17346	5038	96.85	3H		1_0728	53.86	3H	1_0728	87.53	3H	1_0728	56.34	3H	1_0728	61.06	3H	1_0728	70.02	3H				1_0728	77.79	3H
3_0088	3_0088	12_0630	12_30088	5720	17316	5720	98.41	3H					3_0088	89.2	3H				3_0088	62.15	3H	3_0088	71.12	3H
2_1120	2_1120	11_1039	11_21120	6573	3419	6573	98.41	3H					2_1120	89.2	3H	2_1120	57.69	3H	2_1120	62.15	3H	2_1120	71.12	3H				2_1120	79.94	3H
2_1004	2_1004			5816	17852	5816	98.41	3H					2_1004	89.2	3H	2_1004	57.69	3H	2_1004	62.15	3H	2_1004	71.12	3H	2_1004	68.97	3H
2_0863	2_0863	12_0507	12_20863	5047	16923	5047	98.41	3H					2_0863	89.2	3H										2_0863	68.97	3H
1_1191	1_1191	11_1378	11_11191	6207	17661	6207	98.41	3H					1_1191	89.2	3H	1_1191	57.69	3H	1_1191	62.15	3H	1_1191	71.12	3H	1_1191	68.97	3H	1_1191	79.94	3H
1_1150	1_1150	12_0277	12_11150	4908	17225	4908	98.41	3H					1_1150	89.2	3H	1_1150	57.69	3H	1_1150	62.15	3H	1_1150	71.12	3H
1_1084	1_1084	12_0254	12_11084	2932	14263	2932	98.41	3H					1_1084	89.2	3H	1_1084	57.69	3H	1_1084	62.15	3H	1_1084	71.12	3H
1_0281	1_0281	11_0315	11_10281	2338	15500	2338	98.41	3H		1_0281	55.97	3H	1_0281	89.2	3H													1_0281	79.94	3H
3_0005	3_0005	12_0589	12_30005	1000	259	1000	100.48	3H					3_0005	91.05	3H				3_0005	65.41	3H	3_0005	74.42	3H
2_0704	2_0704	11_0673	11_20704	4184	16771	4184	100.48	3H		2_0704	57.02	3H	2_0704	91.05	3H	2_0704	60.39	3H	2_0704	65.41	3H	2_0704	74.42	3H				2_0704	81.02	3H
1_1391	1_1391	11_1470	11_11391	16481	8186	16481	100.48	3H		1_1391	57.02	3H	1_1391	91.05	3H	1_1391	60.39	3H	1_1391	65.41	3H	1_1391	74.42	3H				1_1391	81.02	3H
2_1502	2_1502	11_1445	11_21502	11689	5060	11689	100.48	3H					2_1502	91.05	3H	2_1502	60.39	3H	2_1502	65.41	3H	2_1502	74.42	3H	2_1502	70.04	3H	2_1502	81.02	3H
1_1342	1_1342			11689	5060	11689	100.48	3H					1_1342	91.05	3H	1_1342	60.39	3H	1_1342	65.41	3H	1_1342	74.42	3H	1_1342	70.04	3H	1_1342	81.02	3H
2_0608	2_0608	12_0478	12_20608	3691	2017	3691	100.48	3H					2_0608	91.05	3H										2_0608	70.04	3H
1_1284	1_1284	12_0319	12_11284	9676	18281	9676	100.48	3H					1_1284	91.05	3H										1_1284	70.04	3H
1_1152	1_1152	12_0279	12_11152	4989	2602	4989	100.48	3H					1_1152	91.05	3H										1_1152	70.04	3H
1_0839	1_0839	11_1013	11_10839	6364	3787	6364	100.48	3H		1_0839	57.02	3H	1_0839	91.05	3H
1_0335	1_0335	11_0373	11_10335	2616	380	2616	100.48	3H					1_0335	91.05	3H													1_0335	81.02	3H
3_1153	3_1153	12_1297	12_31153	10269	16856	10269	103.33	3H					3_1153	94.94	3H										3_1153	73.28	3H	3_1153	82.1	3H
2_1305	2_1305	11_1197	11_21305	8180	18680	8180	103.33	3H		2_1305	61.24	3H	2_1305	93.89	3H										2_1305	73.28	3H	2_1305	82.1	3H
2_0395	2_0395			2648	1308	2648	103.33	3H					2_0395	94.94	3H										2_0395	73.28	3H
3_1242	3_1242	12_1362	12_31242	15321	18763	15321	104.39	3H					3_1242	96.72	3H													3_1242	82.1	3H
3_0788	3_0788	12_1042	12_30788	9413	19516	9413	104.39	3H					3_0788	94.94	3H				3_0788	67.59	3H	3_0788	76.62	3H				3_0788	82.1	3H
3_0616	3_0616	12_0935	12_30616	5731	126	5731	104.39	3H					3_0616	94.94	3H				3_0616	67.59	3H	3_0616	76.62	3H				3_0616	82.1	3H
2_0931	2_0931	11_0884	11_20931	5385	17290	5385	104.39	3H		2_0931	62.3	3H	2_0931	94.94	3H	2_0931	61.74	3H	2_0931	67.59	3H	2_0931	76.62	3H				2_0931	82.1	3H
1_1394	1_1394	11_1472	11_11394	16124	9699	16124	104.39	3H					1_1394	96.72	3H										1_1394	74.35	3H	1_1394	82.1	3H
*MWG571B							104.39	3H	3H_bin07													*MWG571B	76.62	3H
2_0351	2_0351	11_0321	11_20351	2372	15542	2372	106.46	3H					2_0351	96.72	3H	2_0351	64.45	3H	2_0351	69.77	3H	2_0351	78.82	3H
3_1323	3_1323	12_1416	12_31323	16677	21958	16677	106.46	3H					3_1323	98.26	3H													3_1323	84.25	3H
2_0877	2_0877	11_0834	11_20877	5128	16711	5128	106.46	3H					2_0877	98.26	3H													2_0877	84.25	3H
2_0273	2_0273	11_0241	11_20273	1961	962	1961	106.46	3H					2_0273	98.26	3H													2_0273	84.25	3H
2_0017	2_0017	11_0018	11_20017	10317	5568	10317	106.46	3H		2_0017	63.35	3H	2_0017	96.72	3H	2_0017	64.45	3H	2_0017	69.77	3H	2_0017	78.82	3H
1_0172	1_0172	11_0216	11_10172	1827	15085	1827	106.46	3H		1_0172	63.35	3H	1_0172	96.72	3H	1_0172	64.45	3H	1_0172	69.77	3H	1_0172	78.82	3H
1_1314	1_1314	11_1433	11_11314	9771	19671	9771	107.4	3H					1_1314	97.59	3H	1_1314	65.13	3H	1_1314	70.85	3H	1_1314	79.92	3H	1_1314	74.35	3H
1_1241	1_1241	11_1401	11_11241	7761	17563	7761	108.07	3H		1_1241	63.35	3H	1_1241	98.26	3H	1_1241	65.8	3H	1_1241	70.85	3H	1_1241	79.92	3H				1_1241	84.25	3H
1_0200	1_0200			1961	962	1961	108.07	3H					1_0200	98.26	3H	1_0200	65.8	3H	1_0200	70.85	3H	1_0200	79.92	3H	1_0200	74.35	3H	1_0200	84.25	3H
3_0754	3_0754	12_1019	12_30754	8513	18954	8513	109.15	3H					3_0754	99.34	3H										3_0754	75.43	3H	3_0754	84.25	3H
2_0787	2_0787			4663	2790	4663	110.22	3H					2_0787	100.41	3H	2_0787	67.15	3H	2_0787	73.03	3H	2_0787	82.12	3H	2_0787	76.5	3H	2_0787	84.25	3H
2_0694	2_0694	11_0662	11_20694	4149	16914	4149	110.22	3H					2_0694	100.41	3H	2_0694	67.15	3H	2_0694	73.03	3H	2_0694	82.12	3H	2_0694	76.5	3H	2_0694	84.25	3H
3_1529	3_1529	12_1534	12_31529	23688	8623	23688	110.22	3H					3_1529	100.41	3H										3_1529	76.5	3H
1_0452	1_0452	12_0101	12_10452	3321	1800	3321	110.22	3H					1_0452	100.41	3H										1_0452	76.5	3H
2_0116	2_0116			12283	6293	12283	111.3	3H					2_0116	101.49	3H	2_0116	67.15	3H	2_0116	73.03	3H	2_0116	82.12	3H	2_0116	77.58	3H	2_0116	84.25	3H
3_1356	3_1356	12_1431	12_31356	5102	2806	5102	111.97	3H					3_1356	102.17	3H				3_1356	73.03	3H	3_1356	82.12	3H				3_1356	84.25	3H
1_0350	1_0350	11_0384	11_10350	2677	1327	2677	111.97	3H		1_0350	64.4	3H	1_0350	102.17	3H	1_0350	67.83	3H	1_0350	73.03	3H	1_0350	82.12	3H				1_0350	84.25	3H
2_0521	2_0521	11_0493	11_20521	3306	16009	3306	112.91	3H					2_0521	103.04	3H	2_0521	68.5	3H	2_0521	74.11	3H	2_0521	83.22	3H	2_0521	77.58	3H
3_0399	3_0399	12_0810	12_30399	1775	815	1775	113.85	3H					3_0399	103.91	3H				3_0399	75.2	3H	3_0399	84.32	3H	3_0399	77.58	3H
1_0276	1_0276	11_0308	11_10276	2315	15496	2315	113.85	3H		1_0276	64.4	3H	1_0276	103.91	3H	1_0276	69.18	3H	1_0276	75.2	3H	1_0276	84.32	3H
2_0566	2_0566	11_0532	11_20566	3470	1817	3470	114.82	3H		2_0566	65.45	3H	2_0566	104.84	3H	2_0566	69.86	3H	2_0566	76.29	3H	2_0566	85.42	3H				2_0566	86.4	3H
3_0743	3_0743	12_1009	12_30743	8250	19338	8250	115.88	3H					3_0743	105.89	3H				3_0743	76.29	3H	3_0743	85.42	3H	3_0743	77.58	3H	3_0743	86.4	3H
2_0778	2_0778	11_0753	11_20778	4618	1610	4618	115.88	3H					2_0778	105.89	3H	2_0778	69.86	3H	2_0778	76.29	3H	2_0778	85.42	3H				2_0778	86.4	3H
2_0695	2_0695	11_0663	11_20695	4150	2222	4150	115.88	3H		2_0695	66.51	3H	2_0695	105.89	3H	2_0695	69.86	3H	2_0695	76.29	3H	2_0695	85.42	3H	2_0695	77.58	3H	2_0695	86.4	3H
1_0683	1_0683	11_0762	11_10683	4647	17181	4647	115.88	3H		1_0683	66.51	3H	1_0683	105.89	3H	1_0683	69.86	3H	1_0683	76.29	3H	1_0683	85.42	3H	1_0683	77.58	3H	1_0683	86.4	3H
2_0124	2_0124	11_0100	11_20124	12554	4792	12554	115.88	3H					2_0124	105.89	3H	2_0124	69.86	3H	2_0124	76.29	3H	2_0124	85.42	3H	2_0124	77.58	3H	2_0124	86.4	3H
1_0609	1_0609	12_0142	12_10609	4150	2222	4150	115.88	3H					1_0609	105.89	3H	1_0609	69.86	3H	1_0609	76.29	3H	1_0609	85.42	3H	1_0609	77.58	3H	1_0609	86.4	3H
3_1346	3_1346	12_1426	12_31346	14504	2539	14504	116.95	3H					3_1346	106.97	3H				3_1346	76.29	3H	3_1346	85.42	3H	3_1346	78.65	3H	3_1346	87.47	3H
2_1257	2_1257			7708	18237	7708	119.1	3H					2_1257	109.12	3H													2_1257	87.47	3H
2_1194	2_1194	12_0542	12_21194	7098	3980	7098	119.1	3H					2_1194	109.12	3H										2_1194	80.8	3H
2_0597	2_0597	11_0558	11_20597	3650	16428	3650	119.1	3H					2_0597	109.12	3H	2_0597	69.86	3H	2_0597	76.29	3H	2_0597	85.42	3H	2_0597	80.8	3H
2_0362	2_0362	11_0335	11_20362	2447	1230	2447	119.1	3H					2_0362	109.12	3H	2_0362	69.86	3H	2_0362	76.29	3H	2_0362	85.42	3H	2_0362	80.8	3H
1_1454	1_1454	12_0373	12_11454	1081	478	1081	119.1	3H					1_1454	109.12	3H	1_1454	69.86	3H	1_1454	76.29	3H	1_1454	85.42	3H	1_1454	80.8	3H
1_0047	1_0047	11_0067	11_10047	1176	14619	1176	119.1	3H					1_0047	109.12	3H	1_0047	69.86	3H	1_0047	76.29	3H	1_0047	85.42	3H	1_0047	80.8	3H
*ABG377							125.73	3H	3H_bin08													*ABG377	92.05	3H
3_0170	3_0170	12_0688	12_30170	8319	17315	8319	126.83	3H					3_0170	112.41	3H				3_0170	81.75	3H	3_0170	93.15	3H				3_0170	89.63	3H
2_1163	2_1163	11_1075	11_21163	6883	14158	6883	126.83	3H					2_1163	112.41	3H										2_1163	82.96	3H	2_1163	89.63	3H
2_0115	2_0115	11_0093	11_20115	12280	21067	12280	126.83	3H					2_0115	112.41	3H	2_0115	73.24	3H	2_0115	81.75	3H	2_0115	93.15	3H	2_0115	82.96	3H	2_0115	89.63	3H
3_1262	3_1262	12_1375	12_31262	10498	19389	10498	127.91	3H					3_1262	113.48	3H				3_1262	81.75	3H	3_1262	93.15	3H				3_1262	90.7	3H
3_0677	3_0677	12_0971	12_30677	7048	3906	7048	127.91	3H					3_0677	113.48	3H													3_0677	90.7	3H
2_0849	2_0849	12_0505	12_20849	4995	17071	4995	127.91	3H					2_0849	113.48	3H	2_0849	73.24	3H	2_0849	81.75	3H	2_0849	93.15	3H	2_0849	82.96	3H
2_1358	2_1358	11_1240	11_21358	8722	735	8722	127.91	3H		2_1358	72.86	3H	2_1358	113.48	3H													2_1358	90.7	3H
2_0093	2_0093	11_0070	11_20093	11832	19906	11832	127.91	3H		2_0093	72.86	3H	2_0093	113.48	3H													2_0093	90.7	3H
1_1524	1_1524	12_0400	12_11524	5473	2989	5473	127.91	3H					1_1524	113.48	3H										1_1524	82.96	3H
3_0278	3_0278	12_0745	12_30278	16756	10001	16756	130.1	3H					3_0278	115.66	3H				3_0278	83.92	3H	3_0278	95.35	3H
1_1517	1_1517	12_0398	12_11517	9760	4904	9760	130.69	3H					1_1517	116.26	3H										1_1517	86.19	3H
2_0063	2_0063	11_0050	11_20063	11116	20731	11116	133.92	3H					2_0063	119.49	3H	2_0063	80.04	3H	2_0063	87.19	3H	2_0063	98.65	3H	2_0063	89.42	3H	2_0063	93.93	3H
1_1138	1_1138	12_0272	12_11138	4678	16658	4678	133.92	3H					1_1138	119.49	3H										1_1138	89.42	3H
3_1299	3_1299	12_1405	12_31299	11823	20560	11823	135.8	3H					3_1299	121.23	3H				3_1299	89.36	3H	3_1299	100.85	3H
2_1505	2_1505	11_1456	11_21505	12820	21901	12820	135.8	3H					2_1505	121.23	3H	2_1505	81.39	3H	2_1505	89.36	3H	2_1505	100.85	3H
2_1348	2_1348	11_1228	11_21348	861	14179	861	135.8	3H		2_1348	79.21	3H	2_1348	121.23	3H
1_0628	1_0628	11_0691	11_10628	42	15	42	135.8	3H		1_0628	79.21	3H	1_0628	121.23	3H
1_0444	1_0444	11_0488	11_10444	3266	16230	3266	135.8	3H		1_0444	79.21	3H	1_0444	121.23	3H	1_0444	81.39	3H	1_0444	89.36	3H	1_0444	100.85	3H
2_1294	2_1294	11_1183	11_21294	8020	3373	8020	138	3H					2_1294	123.43	3H	2_1294	82.74	3H	2_1294	91.54	3H	2_1294	103.05	3H				2_1294	100.42	3H
2_0136	2_0136	11_0118	11_20136	13081	22023	13081	138	3H		2_0136	82.37	3H	2_0136	123.43	3H	2_0136	82.74	3H	2_0136	91.54	3H	2_0136	103.05	3H				2_0136	100.42	3H
3_1018	3_1018	12_1228	12_31018	2534	15709	2534	138.68	3H					3_1018	124.11	3H				3_1018	91.54	3H	3_1018	103.05	3H				3_1018	100.42	3H
3_0663	3_0663	12_0964	12_30663	6715	3947	6715	138.68	3H					3_0663	124.11	3H				3_0663	91.54	3H	3_0663	103.05	3H	3_0663	95.9	3H	3_0663	100.42	3H
1_0134	1_0134	12_0025	12_10134	1622	15032	1622	138.68	3H					1_0134	124.11	3H	1_0134	83.42	3H	1_0134	91.54	3H	1_0134	103.05	3H				1_0134	100.42	3H
*ABG453							138.68	3H	3H_bin09													*ABG453	103.05	3H
3_0325	3_0325	12_0768	12_30325	10917	5451	10917	140.14	3H					3_0325	125.73	3H				3_0325	92.62	3H	3_0325	104.14	3H	3_0325	98.06	3H	3_0325	100.42	3H
2_0659	2_0659	11_0628	11_20659	4019	2257	4019	141.21	3H		2_0659	82.37	3H	2_0659	126.8	3H	2_0659	84.77	3H	2_0659	92.62	3H	2_0659	104.14	3H	2_0659	99.13	3H	2_0659	100.42	3H
1_0583	1_0583	12_0136	12_10583	4019	2257	4019	142.15	3H					1_0583	127.68	3H										1_0583	99.13	3H
1_0253	1_0253	11_0289	11_10253	2236	1075	2236	142.15	3H		1_0253	82.37	3H	1_0253	127.68	3H	1_0253	85.44	3H	1_0253	93.71	3H	1_0253	105.24	3H				1_0253	100.42	3H
1_1021	1_1021	11_1294	11_11021	963	14393	963	144.3	3H		1_1021	82.37	3H	1_1021	129.83	3H	1_1021	85.44	3H	1_1021	93.71	3H	1_1021	105.24	3H	1_1021	101.28	3H	1_1021	100.42	3H
1_0747	1_0747	11_0857	11_10747	5224	2725	5224	144.3	3H		1_0747	82.37	3H	1_0747	129.83	3H										1_0747	101.28	3H
3_1367	3_1367	12_1439	12_31367	9740	3071	9740	146.5	3H					3_1367	132.53	3H				3_1367	94.8	3H	3_1367	106.34	3H	3_1367	105.6	3H
3_0250	3_0250	12_0731	12_30250	13372	7676	13372	147.6	3H					3_0250	133.61	3H				3_0250	95.89	3H	3_0250	107.44	3H				3_0250	108	3H
*CDO345							149.8	3H	3H_bin10													*CDO345	109.64	3H
3_0090	3_0090	12_0631	12_30090	5937	17441	5937	150.9	3H					3_0090	135.78	3H				3_0090	99.15	3H	3_0090	110.74	3H	3_0090	109.91	3H	3_0090	109.08	3H
3_0909	3_0909	12_1137	12_30909	1291	546	1291	151.97	3H					3_0909	136.86	3H				3_0909	99.15	3H	3_0909	110.74	3H				3_0909	110.16	3H
3_0640	3_0640	12_0951	12_30640	6288	3564	6288	151.97	3H					3_0640	136.86	3H										3_0640	110.98	3H
2_1438	2_1438	11_1299	11_21438	9683	5722	9683	151.97	3H		2_1438	89.79	3H	2_1438	136.86	3H	2_1438	92.24	3H	2_1438	99.15	3H	2_1438	110.74	3H				2_1438	110.16	3H
2_0999	2_0999	11_0944	11_20999	5797	15227	5797	151.97	3H		2_0999	89.79	3H	2_0999	136.86	3H	2_0999	92.24	3H	2_0999	99.15	3H	2_0999	110.74	3H				2_0999	110.16	3H
2_0628	2_0628	11_0593	11_20628	3791	985	3791	151.97	3H		2_0628	89.79	3H	2_0628	136.86	3H													2_0628	110.16	3H
2_0130	2_0130	11_0109	11_20130	1291	546	1291	151.97	3H					2_0130	136.86	3H	2_0130	92.24	3H	2_0130	99.15	3H	2_0130	110.74	3H	2_0130	110.98	3H	2_0130	110.16	3H
1_0074	1_0074	12_0012	12_10074	1291	546	1291	151.97	3H					1_0074	136.86	3H	1_0074	92.24	3H	1_0074	99.15	3H	1_0074	110.74	3H				1_0074	110.16	3H
2_0626	2_0626	11_0592	11_20626	3787	2118	3787	152.84	3H					2_0626	137.73	3H	2_0626	92.92	3H	2_0626	99.15	3H	2_0626	110.74	3H				2_0626	111.23	3H
1_0515	1_0515	11_0565	11_10515	3674	16375	3674	153.91	3H					1_0515	138.8	3H													1_0515	112.31	3H
1_0184	1_0184	11_0229	11_10184	1898	14574	1898	154.99	3H		1_0184	92.95	3H	1_0184	139.88	3H	1_0184	92.92	3H	1_0184	99.15	3H	1_0184	110.74	3H	1_0184	112.06	3H	1_0184	113.38	3H
2_1083	2_1083	11_1003	11_21083	6302	3889	6302	156.06	3H		2_1083	92.95	3H	2_1083	140.95	3H										2_1083	113.13	3H	2_1083	113.38	3H
2_1381	2_1381	11_1257	11_21381	8984	19747	8984	157.14	3H					2_1381	142.03	3H	2_1381	92.92	3H	2_1381	99.15	3H	2_1381	110.74	3H	2_1381	113.13	3H	2_1381	114.46	3H
2_1517	2_1517	11_1488	11_21517	4527	16921	4527	158.21	3H					2_1517	143.1	3H													2_1517	115.53	3H
3_0342	3_0342	12_0777	12_30342	12072	21415	12072	160.37	3H					3_0342	145.26	3H				3_0342	101.33	3H	3_0342	112.94	3H	3_0342	118.53	3H	3_0342	117.69	3H
2_1495	2_1495	11_1415	11_21495	8608	18711	8608	160.37	3H		2_1495	92.95	3H	2_1495	145.26	3H	2_1495	95.62	3H	2_1495	101.33	3H	2_1495	112.94	3H	2_1495	118.53	3H
2_0284	2_0284			2001	15187	2001	160.37	3H					2_0284	145.26	3H	2_0284	95.62	3H	2_0284	101.33	3H	2_0284	112.94	3H	2_0284	118.53	3H	2_0284	117.69	3H
1_0662	1_0662	12_0159	12_10662	4528	16760	4528	160.37	3H					1_0662	145.26	3H										1_0662	118.53	3H	1_0662	117.69	3H
1_0344	1_0344	12_0077	12_10344	2660	1463	2660	160.37	3H					1_0344	145.26	3H	1_0344	95.62	3H	1_0344	101.33	3H	1_0344	112.94	3H				1_0344	117.69	3H
2_1493	2_1493	11_1408	11_21493	7988	4332	7988	161.43	3H		2_1493	94.01	3H	2_1493	146.32	3H										2_1493	119.61	3H
3_0119	3_0119	12_0650	12_30119	7100	3634	7100	163.58	3H					3_0119	148.47	3H				3_0119	103.5	3H	3_0119	115.14	3H	3_0119	121.76	3H
2_0009	2_0009	11_0009	11_20009	10114	19972	10114	164.68	3H		2_0009	97.17	3H	2_0009	149.56	3H	2_0009	99.69	3H	2_0009	104.59	3H	2_0009	116.24	3H	2_0009	121.76	3H	2_0009	123.08	3H
2_1513	2_1513	11_1471	11_21513	16634	23659	16634	166.78	3H		2_1513	99.27	3H	2_1513	151.66	3H
3_0423	3_0423	12_0823	12_30423	2291	15449	2291	169.94	3H					3_0423	154.83	3H				3_0423	106.76	3H	3_0423	118.44	3H				3_0423	124.16	3H
2_1212	2_1212	11_1113	11_21212	7241	17058	7241	169.94	3H					2_1212	154.83	3H	2_1212	101.72	3H	2_1212	106.76	3H	2_1212	118.44	3H				2_1212	124.16	3H
2_1161	2_1161	11_1073	11_21161	6871	17916	6871	169.94	3H		2_1161	102.44	3H	2_1161	154.83	3H	2_1161	101.72	3H	2_1161	106.76	3H	2_1161	118.44	3H	2_1161	122.83	3H	2_1161	124.16	3H
2_0023	2_0023	11_0025	11_20023	1038	14267	1038	169.94	3H		2_0023	102.44	3H	2_0023	154.83	3H	2_0023	101.72	3H	2_0023	106.76	3H	2_0023	118.44	3H	2_0023	122.83	3H	2_0023	124.16	3H
2_1081	2_1081	12_0528	12_21081	6295	2428	6295	169.94	3H					2_1081	154.83	3H										2_1081	122.83	3H
1_1392	1_1392	12_0354	12_11392	16634	23659	16634	169.94	3H					1_1392	154.83	3H										1_1392	122.83	3H
3_0276	3_0276	12_0743	12_30276	17393	21628	17393	173.82	3H					3_0276	158.41	3H				3_0276	112.22	3H	3_0276	123.95	3H
2_1277	2_1277	11_1171	11_21277	7867	4819	7867	173.82	3H		2_1277	103.49	3H	2_1277	158.41	3H										2_1277	126.06	3H	2_1277	125.23	3H
2_0523	2_0523	11_0495	11_20523	3315	1793	3315	173.82	3H		2_0523	103.49	3H	2_0523	158.41	3H
1_1503	1_1503	11_1520	11_11503	23462	24851	23462	173.82	3H		1_1503	103.49	3H	1_1503	158.41	3H	1_1503	108.51	3H	1_1503	112.22	3H	1_1503	123.95	3H
1_0312	1_0312	11_0347	11_10312	2500	1363	2500	173.82	3H					1_0312	158.41	3H	1_0312	108.51	3H	1_0312	112.22	3H	1_0312	123.95	3H				1_0312	125.23	3H
2_0168	2_0168	11_0142	11_20168	1435	563	1435	173.82	3H					2_0168	158.41	3H													2_0168	125.23	3H
1_0753	1_0753	11_0864	11_10753	5253	1930	5253	173.82	3H					1_0753	158.41	3H													1_0753	125.23	3H
1_0100	1_0100	12_0019	12_10100	1435	563	1435	173.82	3H					1_0100	158.41	3H													1_0100	125.23	3H
3_0375	3_0375	12_0797	12_30375	14243	15067	14243	174.89	3H					3_0375	159.49	3H				3_0375	112.22	3H	3_0375	123.95	3H	3_0375	127.14	3H
3_1329	3_1329	12_1421	12_31329	30635	22627	30635	175.97	3H					3_1329	160.56	3H				3_1329	112.22	3H	3_1329	123.95	3H	3_1329	128.21	3H
3_0927	3_0927	12_1153	12_30927	240	14099	240	178.12	3H					3_0927	162.72	3H				3_0927	112.22	3H	3_0927	123.95	3H				3_0927	126.31	3H
1_0584	1_0584	11_0630	11_10584	4025	16147	4025	178.12	3H		1_0584	105.6	3H	1_0584	162.72	3H	1_0584	109.19	3H	1_0584	112.22	3H	1_0584	123.95	3H	1_0584	130.37	3H
3_0928	3_0928			240	14099	240	179.2	3H					3_0928	163.79	3H										3_0928	131.44	3H	3_0928	126.31	3H
1_0680	1_0680	12_0165	12_10680	463	14100	463	179.2	3H					1_0680	163.79	3H										1_0680	131.44	3H
3_1220	3_1220	12_1343	12_31220	8572	18257	8572	182.97	3H					3_1220	167.57	3H				3_1220	113.31	3H	3_1220	125.05	3H				3_1220	128.46	3H
3_0223	3_0223	12_0714	12_30223	11074	6485	11074	182.97	3H					3_0223	167.57	3H				3_0223	113.31	3H	3_0223	125.05	3H				3_0223	128.46	3H
1_1330	1_1330	11_1440	11_11330	10909	6405	10909	182.97	3H		1_1330	106.65	3H	1_1330	167.57	3H	1_1330	111.22	3H	1_1330	113.31	3H	1_1330	125.05	3H	1_1330	136.84	3H	1_1330	128.46	3H
3_1269	3_1269	12_1379	12_31269	10116	19549	10116	184.05	3H					3_1269	168.64	3H				3_1269	113.31	3H	3_1269	125.05	3H	3_1269	137.91	3H	3_1269	128.46	3H
2_0944	2_0944	11_0896	11_20944	5488	2124	5488	185.12	3H		2_0944	107.7	3H	2_0944	169.72	3H	2_0944	111.89	3H	2_0944	113.31	3H	2_0944	125.05	3H	2_0944	137.91	3H	2_0944	129.54	3H
3_1499	3_1499	12_1514	12_31499	10567	6448	10567	187.28	3H					3_1499	171.87	3H				3_1499	113.31	3H	3_1499	125.05	3H				3_1499	129.54	3H
3_0732	3_0732	12_1004	12_30732	8112	4351	8112	187.28	3H					3_0732	171.87	3H				3_0732	113.31	3H	3_0732	125.05	3H				3_0732	129.54	3H
2_1405	2_1405	11_1275	11_21405	9282	5772	9282	187.28	3H					2_1405	171.87	3H	2_1405	111.89	3H	2_1405	113.31	3H	2_1405	125.05	3H	2_1405	140.07	3H
1_0918	1_0918	11_1141	11_10918	76	472	76	187.28	3H					1_0918	171.87	3H	1_0918	111.89	3H	1_0918	113.31	3H	1_0918	125.05	3H	1_0918	140.07	3H
3_0274	3_0274	12_0741	12_30274	18074	10272	18074	188.89	3H					3_0274	173.48	3H										3_0274	141.14	3H	3_0274	131.69	3H
2_0174	2_0174			14486	7543	14486	188.89	3H					2_0174	173.48	3H	2_0174	111.89	3H	2_0174	113.31	3H	2_0174	125.05	3H	2_0174	141.14	3H	2_0174	131.69	3H
3_1525	3_1525	12_1530	12_31525	1768	835	1768	190.87	3H					3_1525	175.46	3H										3_1525	145.45	3H	3_1525	132.76	3H
3_0924	3_0924	12_1150	12_30924	17540	23678	17540	190.87	3H					3_0924	175.46	3H										3_0924	145.45	3H
3_0084	3_0084	12_0628	12_30084	5800	16066	5800	190.87	3H					3_0084	175.46	3H										3_0084	145.45	3H
1_1338	1_1338	12_0338	12_11338	12286	19991	12286	190.87	3H					1_1338	175.46	3H										1_1338	145.45	3H
1_1172	1_1172	11_1370	11_11172	5556	16550	5556	190.87	3H					1_1172	175.46	3H													1_1172	132.76	3H
1_0821	1_0821	11_0977	11_10821	6069	17444	6069	190.87	3H		1_0821	111.92	3H	1_0821	175.46	3H										1_0821	145.45	3H
1_0754	1_0754	11_0866	11_10754	5260	17434	5260	190.87	3H					1_0754	175.46	3H	1_0754	112.57	3H	1_0754	113.31	3H	1_0754	125.05	3H	1_0754	145.45	3H	1_0754	132.76	3H
3_1238	3_1238	12_1358	12_31238	6867	18691	6867	192	3H					3_1238	176.61	3H				3_1238	114.39	3H	3_1238	126.15	3H	3_1238	146.53	3H	3_1238	132.76	3H
3_0096	3_0096	12_0634	12_30096	6203	17687	6203	192	3H					3_0096	176.61	3H				3_0096	114.39	3H	3_0096	126.15	3H
2_0650	2_0650	11_0615	11_20650	3965	16531	3965	192	3H		2_0650	112.98	3H	2_0650	176.61	3H	2_0650	113.92	3H	2_0650	114.39	3H	2_0650	126.15	3H				2_0650	132.76	3H
2_0413	2_0413	12_0461	12_20413	2779	15255	2779	192	3H					2_0413	176.61	3H										2_0413	146.53	3H
1_0867	1_0867	11_1050	11_10867	6716	3759	6716	192	3H		1_0867	112.98	3H	1_0867	176.61	3H													1_0867	132.76	3H
3_0507	3_0507			3749	1830	3749	193.08	3H					3_0507	177.68	3H										3_0507	147.6	3H
3_0081	3_0081	12_0626	12_30081	5519	17540	5519	194.16	3H					3_0081	178.76	3H										3_0081	148.68	3H
2_0662	2_0662	11_0631	11_20662	4026	2013	4026	196.31	3H		2_0662	117.2	3H	2_0662	181.78	3H										2_0662	150.83	3H
2_0343	2_0343	11_0313	11_20343	2334	15667	2334	196.31	3H					2_0343	180.91	3H	2_0343	120.72	3H	2_0343	122.06	3H	2_0343	133.91	3H	2_0343	150.83	3H
2_0369	2_0369	12_0456	12_20369	2481	15562	2481	196.31	3H					2_0369	181.78	3H										2_0369	150.83	3H
1_1196	1_1196	11_1379	11_11196	6121	1520	6121	196.31	3H					1_1196	181.78	3H										1_1196	150.83	3H
1_0505	1_0505	12_0117	12_10505	3635	2093	3635	196.31	3H					1_0505	181.78	3H										1_0505	150.83	3H
1_0280	1_0280	11_0314	11_10280	2335	15666	2335	196.31	3H					1_0280	180.91	3H	1_0280	120.72	3H	1_0280	122.06	3H	1_0280	133.91	3H
*ABG004							196.31	3H	3H_bin13													*ABG004	133.91	3H
3_0963	3_0963	12_1179	12_30963	11945	20899	11945	197.25	3H					3_0963	181.78	3H				3_0963	123.15	3H	3_0963	135	3H
1_1141	1_1141	11_1364	11_11141	4674	2787	4674	197.25	3H		1_1141	117.2	3H	1_1141	181.78	3H	1_1141	121.39	3H	1_1141	123.15	3H	1_1141	135	3H	1_1141	150.83	3H
1_0188	1_0188	12_0040	12_10188	191			197.25	3H					1_0188	181.78	3H	1_0188	121.39	3H	1_0188	123.15	3H	1_0188	135	3H
2_0612	2_0612	11_0581	11_20612	3718	16293	3718	198.32	3H					2_0612	182.86	3H										2_0612	151.91	3H	2_0612	135.99	3H
1_0842	1_0842	11_1018	11_10842	6402	3358	6402	198.32	3H					1_0842	182.86	3H										1_0842	151.91	3H
3_0973	3_0973	12_1186	12_30973	30458	39130	30458	200.47	3H					3_0973	185.01	3H				3_0973	128.61	3H	3_0973	140.52	3H	3_0973	154.06	3H
3_0092	3_0092	12_0632	12_30092	6032	17348	6032	202.28	3H					3_0092	186.63	3H										3_0092	155.13	3H
2_0527	2_0527	11_0498	11_20527	3340	1784	3340	202.28	3H					2_0527	186.63	3H	2_0527	127.51	3H	2_0527	130.78	3H	2_0527	142.72	3H	2_0527	155.13	3H	2_0527	143.58	3H
*ABC161							203.38	3H	3H_bin14													*ABC161	143.82	3H
3_0860	3_0860	12_1098	12_30860	10870	4863	10870	204.48	3H					3_0860	189.9	3H				3_0860	132.96	3H	3_0860	144.92	3H	3_0860	162.72	3H	3_0860	145.73	3H
2_1428	2_1428	11_1293	11_21428	9618	4691	9618	204.48	3H					2_1428	189.9	3H													2_1428	145.73	3H
2_0409	2_0409	11_0393	11_20409	2754	15660	2754	204.48	3H					2_0409	189.9	3H													2_0409	145.73	3H
1_1127	1_1127	11_1357	11_11127	4333	16642	4333	204.48	3H					1_1127	189.9	3H	1_1127	128.86	3H	1_1127	132.96	3H	1_1127	144.92	3H
1_0381	1_0381	11_0408	11_10381	2847	14408	2847	204.48	3H		1_0381	119.3	3H	1_0381	189.9	3H													1_0381	145.73	3H
1_0122	1_0122	12_0023	12_10122	1557	14999	1557	204.48	3H					1_0122	189.9	3H	1_0122	128.86	3H	1_0122	132.96	3H	1_0122	144.92	3H				1_0122	145.73	3H
2_0085	2_0085	11_0063	11_20085	11657	19903	11657	205.33	3H		2_0085	120.35	3H	2_0085	190.76	3H	2_0085	129.53	3H	2_0085	132.96	3H	2_0085	144.92	3H	2_0085	162.72	3H	2_0085	145.73	3H
3_1251	3_1251	12_1366	12_31251	8210	19018	8210	207.48	3H					3_1251	192.91	3H													3_1251	147.88	3H
1_1328	1_1328	11_1438	11_11328	10870	4863	10870	207.48	3H					1_1328	192.91	3H	1_1328	129.53	3H	1_1328	132.96	3H	1_1328	144.92	3H	1_1328	162.72	3H
1_1154	1_1154	12_0280	12_11154	5110	3050	5110	207.48	3H					1_1154	192.91	3H	1_1154	129.53	3H	1_1154	132.96	3H	1_1154	144.92	3H				1_1154	147.88	3H
3_1496	3_1496	12_1511	12_31496	10547	6407	10547	209.63	3H					3_1496	195.06	3H										3_1496	164.87	3H
2_0920	2_0920	11_0876	11_20920	5334	16241	5334	210.31	3H		2_0920	122.46	3H	2_0920	195.81	3H	2_0920	130.88	3H	2_0920	134.04	3H	2_0920	146.02	3H
3_0367	3_0367	12_0793	12_30367	13507	21769	13507	211.25	3H					3_0367	196.68	3H				3_0367	135.13	3H	3_0367	147.12	3H				3_0367	148.96	3H
2_0851	2_0851	11_0816	11_20851	5008	2756	5008	211.25	3H		2_0851	122.46	3H	2_0851	196.68	3H													2_0851	148.96	3H
2_1427	2_1427	11_1292	11_21427	9610	19171	9610	211.25	3H					2_1427	196.68	3H	2_1427	131.56	3H	2_1427	135.13	3H	2_1427	147.12	3H
2_0933	2_0933			5424	2863	5424	211.25	3H					2_0933	196.68	3H	2_0933	131.56	3H	2_0933	135.13	3H	2_0933	147.12	3H
1_1047	1_1047	12_0242	12_11047	1106	14994	1106	211.25	3H					1_1047	196.68	3H	1_1047	131.56	3H	1_1047	135.13	3H	1_1047	147.12	3H
3_0137	3_0137	12_0661	12_30137	7648	4001	7648	212.32	3H					3_0137	197.76	3H										3_0137	167.02	3H	3_0137	150.03	3H
1_0570	1_0570	11_0614	11_10570	3949	16694	3949	212.32	3H					1_0570	197.76	3H													1_0570	150.03	3H
2_1060	2_1060			6164	1633	6164	215.55	3H					2_1060	200.99	3H	2_1060	134.27	3H	2_1060	138.4	3H	2_1060	150.42	3H	2_1060	170.25	3H
1_0827	1_0827			6164	1633	6164	215.55	3H					1_0827	200.99	3H	1_0827	134.27	3H	1_0827	138.4	3H	1_0827	150.42	3H	1_0827	170.25	3H
1_0631	1_0631	11_0695	11_10631	4270	2650	4270	215.55	3H		1_0631	124.57	3H	1_0631	200.99	3H	1_0631	134.27	3H	1_0631	138.4	3H	1_0631	150.42	3H
2_1420	2_1420			9564	18541	9564	217.29	3H					2_1420	202.72	3H	2_1420	135.62	3H	2_1420	138.4	3H	2_1420	150.42	3H	2_1420	172.4	3H	2_1420	152.19	3H
2_1386	2_1386	12_0555	12_21386	9040	19623	9040	217.29	3H					2_1386	202.72	3H	2_1386	135.62	3H	2_1386	138.4	3H	2_1386	150.42	3H	2_1386	172.4	3H	2_1386	152.19	3H
1_1297	1_1297	12_0323	12_11297	9471	5125	9471	219.44	3H					1_1297	204.87	3H										1_1297	174.56	3H
2_1266	2_1266	11_1160	11_21266	7772	3055	7772	221.43	3H		2_1266	130.92	3H	2_1266	206.9	3H													2_1266	155.41	3H
3_1161	3_1161	12_1302	12_31161	5364	17018	5364	221.53	3H					3_1161	206.97	3H										3_1161	176.71	3H
*ABC174							222.15	3H	3H_bin15													*ABC174	153.72	3H
2_1531	2_1531	12_0584	12_21531	1087	267	1087	222.58	3H					2_1531	208.04	3H										2_1531	177.78	3H
2_1272	2_1272	11_1166	11_21272	7818	4423	7818	223.38	3H					2_1272	208.95	3H	2_1272	139.68	3H	2_1272	142.75	3H	2_1272	154.82	3H				2_1272	157.57	3H
3_0841	3_0841	12_1079	12_30841	1087	267	1087	224.54	3H					3_0841	210.13	3H													3_0841	158.64	3H
2_1376	2_1376	12_0554	12_21376	8919	17264	8919	224.54	3H					2_1376	210.13	3H	2_1376	141.03	3H	2_1376	143.84	3H	2_1376	155.92	3H				2_1376	158.64	3H
3_1500	3_1500	12_1515	12_31500	14674	6520	14674	225.62	3H					3_1500	211.2	3H													3_1500	159.72	3H
2_0421	2_0421	12_0463	12_20421	2825	1452	2825	228.85	3H					2_0421	214.43	3H	2_0421	142.38	3H	2_0421	146.02	3H	2_0421	158.12	3H	2_0421	181.01	3H	2_0421	162.95	3H
2_0088	2_0088			11676	5438	11676	228.85	3H					2_0088	214.43	3H	2_0088	142.38	3H	2_0088	146.02	3H	2_0088	158.12	3H				2_0088	162.95	3H
2_0505	2_0505	12_0470	12_20505	3226	16221	3226	229.92	3H					2_0505	215.51	3H	2_0505	142.38	3H	2_0505	146.02	3H	2_0505	158.12	3H				2_0505	164.02	3H
2_0155	2_0155	11_0132	11_20155	13750	22922	13750	229.92	3H		2_0155	139.42	3H	2_0155	215.51	3H	2_0155	142.38	3H	2_0155	146.02	3H	2_0155	158.12	3H				2_0155	164.02	3H
3_0921	3_0921	12_1147	12_30921	14637	23212	14637	230.99	3H					3_0921	216.57	3H													3_0921	165.1	3H
3_0370	3_0370	12_0795	12_30370	1392	14846	1392	230.99	3H					3_0370	216.57	3H										3_0370	182.09	3H
2_1345	2_1345	12_0551	12_21345	8570	4905	8570	230.99	3H					2_1345	216.57	3H										2_1345	182.09	3H
1_1436	1_1436	11_1487	11_11436	9054	5262	9054	230.99	3H		1_1436	140.47	3H	1_1436	216.57	3H										1_1436	182.09	3H	1_1436	165.1	3H
1_1510	1_1510	12_0394	12_11510	4621	17078	4621	236.86	3H					1_1510	222.45	3H	1_1510	142.38	3H	1_1510	146.02	3H	1_1510	158.12	3H
1_0935	1_0935	11_1163	11_10935	7803	18716	7803	236.86	3H		1_0935	146.82	3H	1_0935	222.45	3H										1_0935	187.49	3H
3_0767	3_0767	12_1027	12_30767	8797	4972	8797	239.73	3H					3_0767	225.32	3H										3_0767	187.49	3H
3_0271	3_0271	12_0740	12_30271	15826	9410	15826	239.73	3H					3_0271	225.32	3H										3_0271	187.49	3H
2_1237	2_1237			7479	16680	7479	239.73	3H					2_1237	225.32	3H										2_1237	187.49	3H
2_1008	2_1008	11_0949	11_21008	5840	17848	5840	239.73	3H		2_1008	152.1	3H	2_1008	225.32	3H										2_1008	187.49	3H
1_0702	1_0702	11_0785	11_10702	4787	17175	4787	239.73	3H		1_0702	152.1	3H	1_0702	225.32	3H										1_0702	187.49	3H
2_0198	2_0198	12_0430	12_20198	15347	8966	15347	239.73	3H					2_0198	225.32	3H	2_0198	143.06	3H	2_0198	146.02	3H	2_0198	158.12	3H				2_0198	167.25	3H
1_0646	1_0646	11_0716	11_10646	4403	2565	4403	239.73	3H					1_0646	225.32	3H	1_0646	143.06	3H	1_0646	146.02	3H	1_0646	158.12	3H				1_0646	167.25	3H
3_0960	3_0960	12_1177	12_30960	9200	18617	9200	242.8	3H					3_0960	228.29	3H				3_0960	149.28	3H	3_0960	161.42	3H	3_0960	187.49	3H	3_0960	167.25	3H
2_1523	2_1523	11_1500	11_21523	10646	19143	10646	242.8	3H					2_1523	228.29	3H	2_1523	145.76	3H	2_1523	149.28	3H	2_1523	161.42	3H				2_1523	167.25	3H
2_0605	2_0605	11_0567	11_20605	3682	16506	3682	245.49	3H		2_0605	153.16	3H	2_0605	230.98	3H										2_0605	189.64	3H	2_0605	170.48	3H
2_0423	2_0423			2833	1577	2833	246.57	3H					2_0423	232.05	3H										2_0423	189.64	3H	2_0423	171.56	3H
3_1388	3_1388	12_1451	12_31388		3483		247.64	3H					3_1388	233.13	3H										3_1388	190.71	3H	3_1388	171.56	3H
1_1410	1_1410	11_1480	11_11410	31587	40144	31587	247.64	3H					1_1410	233.13	3H	1_1410	149.15	3H	1_1410	153.64	3H	1_1410	165.83	3H				1_1410	171.56	3H
1_0893	1_0893	11_1103	11_10893	7169	3483		247.64	3H		1_0893	157.38	3H	1_0893	233.13	3H										1_0893	190.71	3H	1_0893	171.56	3H
1_0681	1_0681	11_0760	11_10681	4643	16666	4643	247.64	3H		1_0681	157.38	3H	1_0681	233.13	3H										1_0681	190.71	3H	1_0681	171.56	3H
1_0629	1_0629	12_0147	12_10629	4262	2495	4262	247.64	3H					1_0629	233.13	3H										1_0629	190.71	3H
3_1508	3_1508			11629	6898	11629	248.51	3H					3_1508	234	3H				3_1508	153.64	3H	3_1508	165.83	3H				3_1508	171.56	3H
3_0736	3_0736	12_1006	12_30736	8179	3355	8179	248.51	3H					3_0736	234	3H													3_0736	171.56	3H
2_1267	2_1267	11_1161	11_21267	7782	18352	7782	248.51	3H					2_1267	234	3H													2_1267	171.56	3H
2_0057	2_0057	11_0046	11_20057	10982	20986	10982	248.51	3H					2_0057	234	3H	2_0057	149.82	3H	2_0057	153.64	3H	2_0057	165.83	3H
1_0694	1_0694	11_0780	11_10694	4737	2654	4737	248.51	3H					1_0694	234	3H	1_0694	149.82	3H	1_0694	153.64	3H	1_0694	165.83	3H				1_0694	171.56	3H
1_0014	1_0014	12_0001	12_10014	1042	14271	1042	248.51	3H					1_0014	234	3H	1_0014	149.82	3H	1_0014	153.64	3H	1_0014	165.83	3H	1_0014	191.79	3H
*ABC166							248.51	3H	3H_bin16													*ABC166	165.83	3H
1_1516	1_1516	11_1527	11_11516	13112	21725	13112	249.75	3H					1_1516	235.28	3H	1_1516	150.5	3H	1_1516	154.73	3H	1_1516	166.93	3H	1_1516	193.94	3H
3_0229	3_0229	12_0717	12_30229	11320	6814	11320	250.83	3H					3_0229	236.36	3H										3_0229	195.02	3H
2_1379	2_1379			8977	19214	8977	250.83	3H					2_1379	236.36	3H	2_1379	150.5	3H	2_1379	154.73	3H	2_1379	166.93	3H	2_1379	195.02	3H
2_0176	2_0176	12_0424	12_20176	14538	23269	14538	250.83	3H					2_0176	236.36	3H	2_0176	150.5	3H	2_0176	154.73	3H	2_0176	166.93	3H	2_0176	195.02	3H
1_1000	1_1000			8977	19214	8977	250.83	3H					1_1000	236.36	3H	1_1000	150.5	3H	1_1000	154.73	3H	1_1000	166.93	3H	1_1000	195.02	3H
3_1341	3_1341			4750	2412	4750	251.9	3H					3_1341	237.43	3H										3_1341	196.09	3H	3_1341	174.83	3H
2_1500	2_1500	12_0579	12_21500	10515	19636	10515	252.98	3H					2_1500	238.51	3H										2_1500	197.17	3H
1_0767	1_0767	11_0885	11_10767	5399	3081	5399	253.73	3H		1_0767	161.6	3H	1_0767	239.59	3H
3_0055	3_0055	12_0613	12_30055	4696	16631	4696	254.05	3H					3_0055	239.58	3H										3_0055	198.24	3H
2_1362	2_1362	11_1244	11_21362	8752	18492	8752	255.13	3H					2_1362	240.64	3H										2_1362	199.32	3H	2_1362	178.11	3H
1_0343	1_0343	11_0380	11_10343	265	97	265	255.13	3H		1_0343	162.65	3H	1_0343	240.64	3H										1_0343	199.32	3H
2_0345	2_0345	12_0452	12_20345	2347	15483	2347	255.13	3H					2_0345	240.64	3H													2_0345	178.11	3H
2_0185	2_0185	11_0156	11_20185	1493	584	1493	255.13	3H					2_0185	240.64	3H													2_0185	178.11	3H
1_0283	1_0283	11_0316	11_10283	2346	15484	2346	255.13	3H					1_0283	240.64	3H													1_0283	178.11	3H
3_1296	3_1296			11176	20441	11176	255.13	3H					3_1296	240.64	3H										3_1296	199.32	3H
3_0135	3_0135	12_0659	12_30135	7744	3927	7744	255.13	3H					3_0135	240.64	3H										3_0135	199.32	3H
2_1387	2_1387			9042	18361	9042	255.13	3H					2_1387	240.64	3H										2_1387	199.32	3H
1_0215	1_0215	12_0050	12_10215	2023	945	2023	255.13	3H					1_0215	240.64	3H										1_0215	199.32	3H
*ABC172							262.03	3H	3H_bin17													*ABC172	178.1	3H
2_1117	2_1117	12_0532	12_21117	6551	18091	6551	0	4H					2_1117	0	4H										2_1117	0	4H
3_0024	3_0024			2854	15521	2854	1.07	4H					3_0024	1.07	4H													3_0024	0	ULG
3_0764	3_0764	12_1025	12_30764	87	16633	87	1.07	4H					3_0764	1.07	4H													3_0764	0	ULG
3_1324	3_1324	12_1417	12_31324	14956	21988	14956	1.07	4H					3_1324	1.07	4H										3_1324	1.07	4H	3_1324	0	ULG
*MWG634							1.48	4H	4H_bin01													*MWG634	0	4H
*WG622							2.58	4H	4H_bin01													*WG622	1.1	4H
2_0145	2_0145	11_0123	11_20145	13301	7876	13301	2.58	4H		2_0145	0	4H	2_0145	2.37	4H	2_0145	0	4H	2_0145	0	4H	2_0145	1.1	4H
1_0208	1_0208	11_0245	11_10208	1996	15198	1996	5.42	4H					1_0208	5.4	4H	1_0208	2.71	4H	1_0208	2.17	4H	1_0208	3.3	4H				1_0208	2.15	ULG
1_0409	1_0409	11_0443	11_10409	3026	15854	3026	5.42	4H					1_0409	5.4	4H	1_0409	2.71	4H	1_0409	2.17	4H	1_0409	3.3	4H
2_1056	2_1056	11_0983	11_21056	6133	17714	6133	5.42	4H					2_1056	5.4	4H													2_1056	2.15	ULG
2_1228	2_1228	11_1128	11_21228	7385	2585	7385	5.42	4H		2_1228	4.22	4H	2_1228	5.4	4H	2_1228	2.71	4H	2_1228	2.17	4H	2_1228	3.3	4H
1_1345	1_1345	11_1447	11_11345	11523	21197	11523	7.91	4H					1_1345	8.01	4H	1_1345	4.73	4H	1_1345	5.44	4H	1_1345	5.5	4H
2_0274	2_0274	12_0442	12_20274	1962	13718	1962	8.35	4H					2_0274	10.18	4H										2_0274	8.66	4H
3_0140	3_0140	12_0663	12_30140	7963	16515	7963	8.35	4H					3_0140	10.18	4H										3_0140	8.66	4H
3_1486	3_1486	12_1504	12_31486	12512	5927	12512	8.35	4H					3_1486	10.18	4H										3_1486	8.66	4H
1_0319	1_0319	11_0355	11_10319	2533	15708	2533	11.87	4H		1_0319	10.57	4H	1_0319	11.9	4H
1_1485	1_1485	12_0384	12_11485	5000	2803	5000	14.66	4H					1_1485	16.26	4H										1_1485	15.15	4H
*JS103.3							15.73	4H	4H_bin02													*JS103.3	13.25	4H
1_0490	1_0490	11_0544	11_10490	3551	15524	3551	15.73	4H		1_0490	12.68	4H	1_0490	17.34	4H										1_0490	16.22	4H
1_1300	1_1300	12_0325	12_11300	9442	20156	9442	15.73	4H					1_1300	17.34	4H	1_1300	12.22	4H	1_1300	13.11	4H	1_1300	13.25	4H
3_1458	3_1458	12_1489	12_31458	23052	5192	23052	15.73	4H					3_1458	17.34	4H				3_1458	13.11	4H	3_1458	13.25	4H	3_1458	16.22	4H
3_0540	3_0540	12_0887	12_30540	4339	16604	4339	21.13	4H					3_0540	22.73	4H				3_0540	13.11	4H	3_0540	13.25	4H	3_0540	21.62	4H
1_1397	1_1397			16585	22733	16585	22.21	4H					1_1397	23.81	4H	1_1397	12.22	4H	1_1397	13.11	4H	1_1397	13.25	4H	1_1397	22.7	4H
3_0150	3_0150	12_0673	12_30150	8170	18368	8170	24.39	4H					3_0150	25.98	4H				3_0150	15.28	4H	3_0150	15.45	4H	3_0150	22.7	4H
1_0113	1_0113	11_0162	11_10113	1513	13670	1514	26.58	4H					1_0113	28.16	4H													1_0113	0	4H
1_0738	1_0738	11_0840	11_10738	5149	15833	5149	26.58	4H					1_0738	28.16	4H	1_0738	14.93	4H	1_0738	17.46	4H	1_0738	17.65	4H				1_0738	0	4H
1_0223	1_0223	11_0261	11_10223	2065	617	2065	27.52	4H					1_0223	29.03	4H										1_0223	24.85	4H
1_0574	1_0574	11_0616	11_10574	3968	16008	3968	27.52	4H					1_0574	29.03	4H										1_0574	24.85	4H
2_0557	2_0557	11_0522	11_20557	3432	16113	3432	27.52	4H					2_0557	29.03	4H	2_0557	15.6	4H	2_0557	18.55	4H	2_0557	18.75	4H	2_0557	24.85	4H
2_1359	2_1359	11_1241	11_21359	8724	5138	8724	27.52	4H		2_1359	19.03	4H	2_1359	29.03	4H	2_1359	15.6	4H	2_1359	18.55	4H	2_1359	18.75	4H
3_1291	3_1291	12_1398	12_31291	14844	20336	14844	28.59	4H					3_1291	30.11	4H										3_1291	25.92	4H	3_1291	6.49	4H
1_0221	1_0221	11_0259	11_10221	2055	15274	2055	29.67	4H					1_0221	31.18	4H	1_0221	19.66	4H	1_0221	22.91	4H	1_0221	23.16	4H	1_0221	25.92	4H	1_0221	7.56	4H
1_1199	1_1199	11_1381	11_11199	6193	18059	6193	30.74	4H		1_1199	22.19	4H	1_1199	32.26	4H										1_1199	27	4H
*Ole1							31.82	4H	4H_bin03													*Ole1	27.56	4H
1_1136	1_1136	11_1362	11_11136	2595	15631	2595	31.82	4H		1_1136	22.19	4H	1_1136	33.33	4H	1_1136	23.05	4H	1_1136	27.26	4H	1_1136	27.56	4H	1_1136	28.07	4H
2_1385	2_1385	11_1260	11_21385	9027	19432	9027	31.82	4H		2_1385	22.19	4H	2_1385	33.33	4H
2_1458	2_1458	12_0564	12_21458	1166	14194	1166	32.89	4H					2_1458	34.41	4H										2_1458	29.15	4H
1_0562	1_0562	12_0130	12_10562	3897	16578	3897	33.97	4H					1_0562	35.48	4H	1_0562	27.11	4H	1_0562	31.62	4H	1_0562	31.97	4H	1_0562	30.23	4H
*BCD402B							38.41	4H	4H_bin04													*BCD402B	36.41	4H
1_0132	1_0132	11_0180	11_10132	1595	618	1595	38.41	4H					1_0132	35.48	4H													1_0132	12.96	4H
1_0395	1_0395	12_0092	12_10395	2929	15853	2929	38.41	4H					1_0395	35.48	4H													1_0395	12.96	4H
1_0626	1_0626	12_0146	12_10626	4243	2006	4243	38.41	4H					1_0626	35.48	4H										1_0626	30.23	4H
1_1060	1_1060	12_0248	12_11060	1593	620	1593	38.41	4H					1_1060	35.48	4H										1_1060	30.23	4H
1_1175	1_1175	12_0287	12_11175	5607	454	5607	38.41	4H					1_1175	35.48	4H										1_1175	30.23	4H
3_0394	3_0394	12_0807	12_30394	1684	764	1684	38.41	4H					3_0394	35.48	4H										3_0394	30.23	4H
2_0210	2_0210	11_0179	11_20210	1593	620	1593	38.41	4H		2_0210	23.24	4H	2_0210	35.48	4H													2_0210	12.96	4H
2_0422	2_0422	11_0406	11_20422	2832	1533	2832	38.41	4H					2_0422	35.48	4H										2_0422	30.23	4H	2_0422	12.96	4H
2_0109	2_0109	11_0084	11_20109	12128	19591	12128	39.48	4H					2_0109	37.79	4H	2_0109	29.82	4H	2_0109	35.98	4H	2_0109	36.41	4H	2_0109	31.3	4H	2_0109	12.96	4H
2_0302	2_0302	11_0269	11_20302	2129	15275	2129	39.48	4H		2_0302	24.29	4H	2_0302	37.79	4H													2_0302	12.96	4H
2_0606	2_0606	11_0569	11_20606	3687	16503	3687	39.48	4H		2_0606	24.29	4H	2_0606	37.79	4H													2_0606	12.96	4H
2_1070	2_1070	11_0995	11_21070	6208	18075	6208	39.48	4H		2_1070	24.29	4H	2_1070	37.79	4H													2_1070	12.96	4H
2_0680	2_0680	11_0649	11_20680	4098	744	4098	39.48	4H					2_0680	37.79	4H										2_0680	31.3	4H	2_0680	12.96	4H
2_1418	2_1418	11_1284	11_21418	952	14382	952	39.48	4H					2_1418	37.79	4H										2_1418	31.3	4H	2_1418	12.96	4H
2_0777	2_0777	11_0752	11_20777	4616	2517	4616	40.15	4H					2_0777	38.47	4H	2_0777	30.49	4H	2_0777	35.98	4H	2_0777	36.41	4H	2_0777	31.3	4H	2_0777	12.96	4H
1_0031	1_0031	11_0044	11_10031	1094	15040	1094	41.13	4H					1_0031	40.98	4H	1_0031	31.17	4H	1_0031	37.07	4H	1_0031	37.55	4H	1_0031	32.38	4H
2_1374	2_1374	11_1254	11_21374	8901	19453	8901	41.13	4H					2_1374	40.98	4H	2_1374	31.17	4H	2_1374	37.07	4H	2_1374	37.55	4H
3_0907	3_0907	12_1135	12_30907	1094	530	1094	41.13	4H					3_0907	40.98	4H				3_0907	37.07	4H	3_0907	37.55	4H	3_0907	32.38	4H
2_0001	2_0001	11_0001	11_20001	1001	266	1001	41.26	4H					2_0001	40.62	4H													2_0001	15.11	4H
3_1313	3_1313	12_1412	12_31313	16996	21422	16996	44.65	4H					3_1313	45.34	4H				3_1313	41.43	4H	3_1313	41.95	4H
3_1164	3_1164	12_1304	12_31164	6197	17097	6197	46.01	4H					3_1164	46.81	4H										3_1164	35.61	4H
2_1122	2_1122	11_1041	11_21122	6589	3350	6589	47.8	4H		2_1122	26.4	4H	2_1122	48.16	4H													2_1122	22.7	4H
2_1397	2_1397	11_1268	11_21397	917	14159	917	47.8	4H					2_1397	48.16	4H													2_1397	22.7	4H
3_0863	3_0863	12_1100	12_30863				47.8	4H					3_0863	48.16	4H													3_0863	22.7	4H
3_0864	3_0864	12_1101	12_30864				47.8	4H					3_0864	48.16	4H													3_0864	22.7	4H
3_0865	3_0865	12_1102	12_30865				47.8	4H					3_0865	48.16	4H													3_0865	22.7	4H
*BCD808B							52.11	4H	4H_bin05													*BCD808B	48.58	4H
1_0810	1_0810	12_0190	12_10810	5900	17807	5900	52.11	4H					1_0810	52.47	4H										1_0810	36.68	4H
3_1439	3_1439			8663	4614	8663	52.11	4H					3_1439	52.47	4H										3_1439	36.68	4H
1_0860	1_0860	12_0199	12_10860	6603	2691	6603	52.11	4H					1_0860	52.47	4H	1_0860	40.74	4H	1_0860	47.99	4H	1_0860	48.58	4H				1_0860	27.01	4H
2_0411	2_0411	11_0395	11_20411	2769	15568	2769	52.11	4H		2_0411	26.4	4H	2_0411	52.47	4H
2_1389	2_1389	11_1262	11_21389	9081	19283	9081	52.11	4H		2_1389	26.4	4H	2_1389	52.47	4H										2_1389	36.68	4H
3_1524	3_1524	12_1529	12_31524	16601	8308	16601	53.2	4H					3_1524	53.56	4H				3_1524	49.07	4H	3_1524	49.68	4H	3_1524	36.68	4H	3_1524	27.01	4H
1_1382	1_1382	12_0348	12_11382	13621	7417	13621	54.3	4H					1_1382	54.64	4H	1_1382	42.77	4H	1_1382	50.16	4H	1_1382	50.78	4H
1_0171	1_0171	12_0036	12_10171	1812	15066	1813	55.39	4H					1_0171	55.73	4H										1_0171	38.83	4H
1_0347	1_0347	12_0079	12_10347	2670	13762	2670	55.39	4H					1_0347	55.73	4H										1_0347	38.83	4H
3_0992	3_0992	12_1204	12_30992	8556	5055	8556	55.39	4H					3_0992	55.73	4H				3_0992	51.25	4H	3_0992	51.88	4H	3_0992	38.83	4H	3_0992	28.08	4H
2_0012	2_0012	11_0014	11_20012	10255	5236	10255	57.19	4H					2_0012	57.36	4H	2_0012	44.8	4H	2_0012	53.42	4H	2_0012	54.08	4H				2_0012	29.16	4H
2_0445	2_0445			2938	15740	2938	57.19	4H					2_0445	57.36	4H	2_0445	44.8	4H	2_0445	53.42	4H	2_0445	54.08	4H				2_0445	29.16	4H
1_0063	1_0063	12_0010	12_10063	1230	14717	1230	58.13	4H					1_0063	58.23	4H										1_0063	39.91	4H
2_0011	2_0011	12_0408	12_20011	10233	19469	10233	58.13	4H					2_0011	58.23	4H										2_0011	39.91	4H
1_0371	1_0371	12_0085	12_10371	2800	1473	2800	58.13	4H					1_0371	58.23	4H	1_0371	45.48	4H	1_0371	54.51	4H	1_0371	55.18	4H	1_0371	39.91	4H	1_0371	29.16	4H
2_0180	2_0180	11_0152	11_20180	14765	8092	14765	58.13	4H					2_0180	58.23	4H	2_0180	45.48	4H	2_0180	54.51	4H	2_0180	55.18	4H	2_0180	39.91	4H	2_0180	29.16	4H
2_0240	2_0240	12_0438	12_20240	1751	696	1751	58.13	4H					2_0240	58.23	4H	2_0240	45.48	4H	2_0240	54.51	4H	2_0240	55.18	4H	2_0240	39.91	4H	2_0240	29.16	4H
2_0114	2_0114	11_0092	11_20114	1227	14714	1227	58.13	4H		2_0114	33.82	4H	2_0114	58.23	4H	2_0114	45.48	4H	2_0114	54.51	4H	2_0114	55.18	4H				2_0114	29.16	4H
1_1180	1_1180	11_1373	11_11180	5513	2557	5513	59	4H					1_1180	59.09	4H	1_1180	46.15	4H	1_1180	54.51	4H	1_1180	55.18	4H
3_0328	3_0328	12_0769	12_30328	11103	19884	11103	59	4H					3_0328	59.09	4H				3_0328	54.51	4H	3_0328	55.18	4H				3_0328	30.24	4H
1_0048	1_0048	11_0069	11_10048	1180	14650	1180	61.15	4H		1_0048	35.93	4H	1_0048	61.25	4H										1_0048	42.06	4H	1_0048	32.39	4H
3_0187	3_0187	12_0695	12_30187	9256	4517	9256	61.15	4H					3_0187	61.25	4H										3_0187	42.06	4H
3_0993	3_0993	12_1205	12_30993	13170	18373	13170	63.09	4H					3_0993	63.17	4H				3_0993	55.6	4H	3_0993	56.28	4H
1_0668	1_0668	11_0741	11_10668	4544	16672	4544	64.77	4H		1_0668	41.21	4H	1_0668	64.83	4H										1_0668	45.29	4H
1_0793	1_0793	11_0928	11_10793	5726	17611	5726	64.77	4H		1_0793	41.21	4H	1_0793	64.83	4H										1_0793	45.29	4H
1_1112	1_1112	12_0265	12_11112	3835	1286	3835	66.9	4H					1_1112	66.96	4H										1_1112	47.44	4H
2_0939	2_0939	11_0892	11_20939	5475	17488	5475	66.9	4H		2_0939	43.32	4H	2_0939	66.96	4H										2_0939	47.44	4H
2_1490	2_1490	11_1397	11_21490	7620	18704	7620	66.9	4H		2_1490	43.32	4H	2_1490	66.96	4H										2_1490	47.44	4H
1_1405	1_1405	11_1478	11_11405	19743	25374	19743	68.55	4H					1_1405	68.67	4H													1_1405	39.97	4H
3_0564	3_0564	12_0900	12_30564	4821	16498	4821	68.55	4H					3_0564	68.67	4H													3_0564	39.97	4H
1_0261	1_0261	11_0297	11_10261	2268	1128	2268	69.62	4H		1_0261	45.43	4H	1_0261	69.75	4H										1_0261	50.67	4H
1_0492	1_0492	12_0110	12_10492	3573	1960	3573	69.62	4H					1_0492	69.75	4H										1_0492	50.67	4H
1_0607	1_0607	12_0141	12_10607	4143	2275	4143	69.62	4H					1_0607	69.75	4H										1_0607	50.67	4H
1_1190	1_1190	12_0292	12_11190	5570	3427	5570	69.62	4H					1_1190	69.75	4H										1_1190	50.67	4H
2_0426	2_0426			2850	15809	2850	69.62	4H					2_0426	69.75	4H										2_0426	50.67	4H
2_0525	2_0525	12_0472	12_20525	3328	16122	3328	69.62	4H					2_0525	69.75	4H										2_0525	50.67	4H
2_0831	2_0831	12_0502	12_20831	4856	16262	4856	69.62	4H					2_0831	69.75	4H										2_0831	50.67	4H
2_1029	2_1029	12_0524	12_21029	5950	17301	5950	69.62	4H					2_1029	69.75	4H										2_1029	50.67	4H
2_1137	2_1137	12_0536	12_21137	6755	2439	6755	69.62	4H					2_1137	69.75	4H										2_1137	50.67	4H
2_1442	2_1442	12_0561	12_21442	9723	4710	9723	69.62	4H					2_1442	69.75	4H										2_1442	50.67	4H
3_0450	3_0450	12_0836	12_30450	2718	15703	2718	69.62	4H					3_0450	69.75	4H										3_0450	50.67	4H
3_0488	3_0488	12_0856	12_30488	3424	15586	3424	69.62	4H					3_0488	69.75	4H										3_0488	50.67	4H
3_0525	3_0525	12_0879	12_30525	404	2852	404	69.62	4H					3_0525	69.75	4H										3_0525	50.67	4H
3_0866	3_0866	12_1103	12_30866				69.62	4H					3_0866	69.75	4H										3_0866	50.67	4H
3_1026	3_1026	12_1234	12_31026	33052	42740	33052	69.62	4H					3_1026	69.75	4H										3_1026	50.67	4H
3_1156	3_1156	12_1299	12_31156	5802	16908	5802	69.62	4H					3_1156	69.75	4H										3_1156	50.67	4H
2_0289	2_0289	11_0251	11_20289	2028	923	2028	69.62	4H					2_0289	69.75	4H										2_0289	50.67	4H	2_0289	41.05	4H
3_1360	3_1360	12_1434	12_31360	5450	2838	5450	69.62	4H					3_1360	69.75	4H										3_1360	50.67	4H	3_1360	41.05	4H
3_0331	3_0331	12_0771	12_30331	11491	19238	11491	69.62	4H					3_0331	69.75	4H				3_0331	57.77	4H	3_0331	58.48	4H	3_0331	50.67	4H	3_0331	41.05	4H
3_0777	3_0777	12_1033	12_30777	9068	19552	9068	69.62	4H					3_0777	69.75	4H				3_0777	57.77	4H	3_0777	58.48	4H	3_0777	50.67	4H	3_0777	41.05	4H
3_1382	3_1382	12_1447	12_31382	6375	3372	6375	69.62	4H					3_1382	69.75	4H				3_1382	57.77	4H	3_1382	58.48	4H	3_1382	50.67	4H	3_1382	41.05	4H
1_0432	1_0432	11_0470	11_10432	3190	1787	3189	71.73	4H		1_0432	47.53	4H	1_0432	71.85	4H										1_0432	50.67	4H	1_0432	41.05	4H
1_0667	1_0667	11_0740	11_10667	454	14571	454	71.73	4H		1_0667	47.53	4H	1_0667	71.85	4H										1_0667	50.67	4H	1_0667	41.05	4H
2_1071	2_1071	11_0996	11_21071	6215	3338	6215	71.73	4H		2_1071	47.53	4H	2_1071	71.85	4H										2_1071	50.67	4H	2_1071	41.05	4H
1_0577	1_0577	11_0620	11_10577	3984	15951	3984	71.73	4H		1_0577	47.53	4H	1_0577	71.85	4H	1_0577	48.86	4H	1_0577	57.77	4H	1_0577	58.48	4H	1_0577	50.67	4H	1_0577	41.05	4H
1_0756	1_0756	11_0873	11_10756	5298	16763	5298	71.73	4H		1_0756	47.53	4H	1_0756	71.85	4H	1_0756	48.86	4H	1_0756	57.77	4H	1_0756	58.48	4H	1_0756	50.67	4H	1_0756	41.05	4H
2_1073	2_1073	11_0998	11_21073	6249	3617	6249	71.73	4H		2_1073	47.53	4H	2_1073	71.85	4H	2_1073	48.86	4H	2_1073	57.77	4H	2_1073	58.48	4H	2_1073	50.67	4H	2_1073	41.05	4H
1_0942	1_0942	11_1173	11_10942	788	13817	788	71.73	4H		1_0942	47.53	4H	1_0942	71.85	4H										1_0942	50.67	4H
2_0269	2_0269	11_0238	11_20269	1944	15250	1944	71.73	4H		2_0269	47.53	4H	2_0269	71.85	4H	2_0269	48.86	4H	2_0269	57.77	4H	2_0269	58.48	4H	2_0269	50.67	4H
1_0411	1_0411	11_0446	11_10411	3042	15803	3042	72.7	4H		1_0411	48.59	4H	1_0411	74.01	4H										1_0411	50.67	4H
1_1042	1_1042	11_1316	11_11042	813	277	813	72.7	4H		1_1042	48.59	4H	1_1042	74.01	4H										1_1042	50.67	4H
1_1332	1_1332	11_1441	11_11332	10732	21015	10732	72.7	4H		1_1332	48.59	4H	1_1332	74.01	4H										1_1332	50.67	4H
2_0496	2_0496	11_0471	11_20496	3193	16117	3193	72.7	4H		2_0496	48.59	4H	2_0496	74.01	4H										2_0496	50.67	4H
1_0480	1_0480	11_0536	11_10480	3489	1931	3489	72.7	4H		1_0480	48.59	4H	1_0480	74.01	4H
2_0853	2_0853	11_0817	11_20853	5013	17042	5013	72.7	4H		2_0853	48.59	4H	2_0853	72.78	4H	2_0853	49.53	4H	2_0853	58.86	4H	2_0853	59.58	4H	2_0853	50.67	4H
1_0946	1_0946	11_1177	11_10946	7942	18658	7942	74.11	4H		1_0946	50.69	4H	1_0946	76.11	4H										1_0946	50.67	4H	1_0946	41.05	4H
1_1114	1_1114	11_1352	11_11114	3839	2035	3839	74.11	4H		1_1114	50.69	4H	1_1114	78.27	4H
2_1303	2_1303	11_1193	11_21303	8122	18999	8122	74.11	4H					2_1303	74.01	4H	2_1303	50.88	4H	2_1303	59.95	4H	2_1303	60.68	4H	2_1303	50.67	4H
3_0427	3_0427	12_0826	12_30427	2386	15575	2386	75.19	4H					3_0427	77.19	4H				3_0427	59.95	4H	3_0427	60.68	4H	3_0427	51.75	4H
*ABG484							76.26	4H	4H_bin06													*ABG484	60.68	4H
1_0093	1_0093	11_0135	11_10093	1385	14839	1385	76.26	4H					1_0093	69.75	4H													1_0093	41.05	4H
1_0195	1_0195	12_0041	12_10195	1944	15250	1944	76.26	4H					1_0195	69.75	4H													1_0195	41.05	4H
2_0156	2_0156	12_0422	12_20156	1385	14839	1385	76.26	4H					2_0156	69.75	4H													2_0156	41.05	4H
2_0782	2_0782	11_0757	11_20782	4636	17055	4636	76.26	4H					2_0782	69.75	4H													2_0782	41.05	4H
3_0605	3_0605	12_0931	12_30605	5552	17791	5552	76.26	4H					3_0605	69.75	4H													3_0605	41.05	4H
3_0684	3_0684	12_0976	12_30684	7104	2439	6755	76.26	4H					3_0684	69.75	4H													3_0684	41.05	4H
3_0878	3_0878	12_1113	12_30878	454	14571	454	76.26	4H					3_0878	69.75	4H													3_0878	41.05	4H
1_0262	1_0262	11_0298	11_10262	2274	1087	2274	76.26	4H		1_0262	51.74	4H	1_0262	80.26	4H										1_0262	52.82	4H
2_0412	2_0412	11_0396	11_20412	2776	15555	2776	76.26	4H		2_0412	51.74	4H	2_0412	80.26	4H										2_0412	52.82	4H
2_1481	2_1481	11_1363	11_21481	4538	16570	4538	76.26	4H		2_1481	51.74	4H	2_1481	80.26	4H										2_1481	52.82	4H
1_0426	1_0426	12_0098	12_10426	3144	1427	3144	76.26	4H					1_0426	80.26	4H										1_0426	52.82	4H
1_0637	1_0637	12_0151	12_10637	4324	16885	4324	76.26	4H					1_0637	80.26	4H										1_0637	52.82	4H
1_1108	1_1108	12_0264	12_11108	3715	16170	3715	76.26	4H					1_1108	80.26	4H										1_1108	52.82	4H
1_1232	1_1232	12_0299	12_11232	7347	16206	7347	76.26	4H					1_1232	80.26	4H										1_1232	52.82	4H
2_0898	2_0898	12_0510	12_20898	5220	3033	5220	76.26	4H					2_0898	80.26	4H										2_0898	52.82	4H
3_0839	3_0839	12_1077	12_30839	1367	47644	1367	76.26	4H					3_0839	80.26	4H										3_0839	52.82	4H
1_1063	1_1063	12_0250	12_11063	1756	740	1756	76.26	4H					1_1063	74.01	4H	1_1063	50.88	4H	1_1063	59.95	4H	1_1063	60.68	4H				1_1063	41.05	4H
1_0881	1_0881	11_1081	11_10881	6954	18478	6954	77.2	4H					1_0881	78.27	4H	1_0881	51.56	4H	1_0881	61.03	4H	1_0881	61.77	4H	1_0881	52.82	4H	1_0881	41.05	4H
2_0610	2_0610	11_0574	11_20610	3699	1468	3699	77.2	4H					2_0610	78.27	4H	2_0610	51.56	4H	2_0610	61.03	4H	2_0610	61.77	4H	2_0610	52.82	4H	2_0610	41.05	4H
1_1244	1_1244	11_1403	11_11244	7539	18408	7539	77.2	4H		1_1244	51.74	4H	1_1244	79.32	4H	1_1244	51.56	4H	1_1244	61.03	4H	1_1244	61.77	4H				1_1244	41.05	4H
1_0046	1_0046	11_0065	11_10046	1169	14509	1169	78.18	4H		1_0046	51.74	4H	1_0046	80.26	4H	1_0046	52.23	4H	1_0046	62.12	4H	1_0046	62.87	4H
2_0020	2_0020	11_0021	11_20020	10346	5418	10346	78.18	4H		2_0020	51.74	4H	2_0020	80.26	4H	2_0020	52.23	4H	2_0020	62.12	4H	2_0020	62.87	4H
1_0088	1_0088	12_0015	12_10088	1366	14654	1366	78.18	4H					1_0088	80.26	4H	1_0088	52.23	4H	1_0088	62.12	4H	1_0088	62.87	4H	1_0088	52.82	4H	1_0088	42.12	4H
1_0527	1_0527	11_0580	11_10527	3716	16171	3716	78.18	4H					1_0527	80.26	4H	1_0527	52.23	4H	1_0527	62.12	4H	1_0527	62.87	4H	1_0527	52.82	4H	1_0527	42.12	4H
2_0363	2_0363	11_0336	11_20363	245	158	245	78.18	4H					2_0363	80.26	4H	2_0363	52.23	4H	2_0363	62.12	4H	2_0363	62.87	4H	2_0363	52.82	4H	2_0363	42.12	4H
1_0568	1_0568	11_0609	11_10568	3917	2237	3917	78.18	4H					1_0568	80.26	4H	1_0568	52.23	4H	1_0568	62.12	4H	1_0568	62.87	4H	1_0568	52.82	4H
1_0807	1_0807	11_0954	11_10807	587	372	587	78.18	4H		1_0807	51.74	4H	1_0807	80.26	4H	1_0807	52.23	4H	1_0807	62.12	4H	1_0807	62.87	4H				1_0807	42.12	4H
3_0060	3_0060	12_0617	12_30060	4942	16646	4942	78.18	4H					3_0060	80.26	4H				3_0060	62.12	4H	3_0060	62.87	4H	3_0060	52.82	4H	3_0060	42.12	4H
3_1297	3_1297	12_1403	12_31297	12534	20464	12534	78.18	4H					3_1297	80.26	4H				3_1297	62.12	4H	3_1297	62.87	4H	3_1297	52.82	4H	3_1297	42.12	4H
3_0995	3_0995	12_1207	12_30995	38645	47497	38645	78.18	4H					3_0995	80.26	4H				3_0995	62.12	4H	3_0995	62.87	4H				3_0995	42.12	4H
3_1462	3_1462	12_1491	12_31462	10518	5294	10518	78.18	4H					3_1462	80.26	4H				3_1462	62.12	4H	3_1462	62.87	4H				3_1462	42.12	4H
3_0034	3_0034			3268	1661	3268	79.27	4H					3_0034	81.35	4H				3_0034	63.21	4H	3_0034	63.97	4H	3_0034	52.82	4H	3_0034	42.12	4H
2_0151	2_0151	11_0130	11_20151	1351	14859	1351	83.58	4H					2_0151	85.66	4H										2_0151	57.14	4H
2_0361	2_0361	11_0332	11_20361	2421	1271	2421	83.58	4H		2_0361	51.74	4H	2_0361	85.66	4H										2_0361	57.14	4H
2_1010	2_1010	11_0951	11_21010	5848	13941	5848	83.58	4H		2_1010	51.74	4H	2_1010	85.66	4H										2_1010	57.14	4H
2_0482	2_0482	11_0457	11_20482	3127	16035	3127	83.58	4H		2_0482	51.74	4H	2_0482	85.66	4H	2_0482	53.59	4H	2_0482	63.21	4H	2_0482	63.97	4H				2_0482	42.12	4H
2_1191	2_1191	11_1093	11_21191	7069	18191	7069	85.99	4H		2_1191	51.74	4H	2_1191	88.07	4H	2_1191	54.26	4H	2_1191	63.21	4H	2_1191	63.97	4H				2_1191	46.43	4H
2_1400	2_1400	11_1271	11_21400	9208	5452	9208	85.99	4H					2_1400	88.07	4H	2_1400	54.26	4H	2_1400	63.21	4H	2_1400	63.97	4H	2_1400	57.14	4H	2_1400	46.43	4H
3_0054	3_0054	12_0612	12_30054	4646	17068	4646	85.99	4H					3_0054	88.07	4H				3_0054	63.21	4H	3_0054	63.97	4H				3_0054	46.43	4H
3_0237	3_0237	12_0722	12_30237	11520	20484	11520	85.99	4H					3_0237	88.07	4H				3_0237	63.21	4H	3_0237	63.97	4H				3_0237	46.43	4H
2_1087	2_1087	11_1007	11_21087	6326	18356	6326	87.66	4H		2_1087	52.8	4H	2_1087	89.59	4H	2_1087	55.61	4H	2_1087	65.38	4H	2_1087	66.17	4H
1_1207	1_1207	11_1385	11_11207	6614	3274	6614	88.72	4H		1_1207	53.85	4H	1_1207	90.64	4H										1_1207	59.29	4H	1_1207	46.43	4H
1_1427	1_1427	12_0360	12_11427	12558	22298	12558	88.72	4H					1_1427	90.64	4H										1_1427	59.29	4H
2_0453	2_0453	11_0433	11_20453	2977	15478	2977	88.72	4H					2_0453	90.64	4H	2_0453	55.61	4H	2_0453	65.38	4H	2_0453	66.17	4H	2_0453	59.29	4H
2_1273	2_1273	11_1167	11_21273	7822	4320	7822	88.72	4H					2_1273	90.64	4H	2_1273	55.61	4H	2_1273	65.38	4H	2_1273	66.17	4H	2_1273	59.29	4H
2_1296	2_1296	11_1184	11_21296	8034	4438	8034	88.72	4H					2_1296	90.64	4H	2_1296	55.61	4H	2_1296	65.38	4H	2_1296	66.17	4H	2_1296	59.29	4H
3_0706	3_0706			7485	18494	7485	88.72	4H					3_0706	90.64	4H				3_0706	65.38	4H	3_0706	66.17	4H	3_0706	59.29	4H	3_0706	46.43	4H
3_1186	3_1186	12_1320	12_31186	8102	17521	8102	88.72	4H					3_1186	90.64	4H													3_1186	46.43	4H
2_0820	2_0820	11_0792	11_20820	482	464	482	89.78	4H		2_0820	54.9	4H	2_0820	91.7	4H	2_0820	55.61	4H	2_0820	65.38	4H	2_0820	66.17	4H	2_0820	60.36	4H
2_0723	2_0723	11_0697	11_20723	4276	16533	4276	90.85	4H		2_0723	54.9	4H	2_0723	92.78	4H	2_0723	55.61	4H	2_0723	65.38	4H	2_0723	66.17	4H	2_0723	61.44	4H	2_0723	48.59	4H
1_0052	1_0052	11_0074	11_10052	1194	14628	1194	91.93	4H		1_0052	54.9	4H	1_0052	93.85	4H										1_0052	61.44	4H	1_0052	49.66	4H
1_0639	1_0639	11_0705	11_10639	4336	1741	4336	91.93	4H		1_0639	54.9	4H	1_0639	93.85	4H										1_0639	61.44	4H	1_0639	49.66	4H
1_1431	1_1431	11_1483	11_11431	8678	19446	8678	91.93	4H		1_1431	54.9	4H	1_1431	93.85	4H										1_1431	61.44	4H	1_1431	49.66	4H
2_0924	2_0924	11_0881	11_20924	5354	17478	5354	91.93	4H		2_0924	54.9	4H	2_0924	93.85	4H										2_0924	61.44	4H	2_0924	49.66	4H
1_0053	1_0053	12_0009	12_10053	1195	14628	1194	91.93	4H					1_0053	93.85	4H										1_0053	61.44	4H
2_0098	2_0098			1195	14628	1194	91.93	4H					2_0098	93.85	4H										2_0098	61.44	4H
1_1224	1_1224	11_1394	11_11224	6926	4202	6926	91.93	4H					1_1224	93.85	4H													1_1224	49.66	4H
1_1229	1_1229	11_1396	11_11229	7425	17577	7425	91.93	4H					1_1229	93.85	4H													1_1229	49.66	4H
2_0906	2_0906	11_0867	11_20906	5273	2411	5273	91.93	4H					2_0906	93.85	4H													2_0906	49.66	4H
3_0620	3_0620	12_0938	12_30620	5849	3076	5849	91.93	4H					3_0620	93.85	4H													3_0620	49.66	4H
3_1515	3_1515	12_1523	12_31515	17661	7276	17661	91.93	4H					3_1515	93.85	4H													3_1515	49.66	4H
2_0062	2_0062	11_0049	11_20062	1110	14726	1110	91.93	4H		2_0062	54.9	4H	2_0062	93.85	4H	2_0062	55.61	4H	2_0062	65.38	4H	2_0062	66.17	4H	2_0062	61.44	4H
1_0010	1_0010	11_0020	11_10010	10321	20495	10321	94.76	4H		1_0010	57.01	4H	1_0010	95.22	4H	1_0010	58.32	4H	1_0010	68.65	4H	1_0010	69.47	4H
3_0755	3_0755	12_1020	12_30755	8515	17948	8515	94.76	4H					3_0755	95.22	4H				3_0755	68.65	4H	3_0755	69.47	4H
3_0904	3_0904	12_1132	12_30904	1097	529	1097	94.76	4H					3_0904	95.22	4H				3_0904	68.65	4H	3_0904	69.47	4H
3_0905	3_0905	12_1133	12_30905	1097	529	1097	94.76	4H					3_0905	95.22	4H				3_0905	68.65	4H	3_0905	69.47	4H
3_0906	3_0906	12_1134	12_30906	1097	529	1097	94.76	4H					3_0906	95.22	4H				3_0906	68.65	4H	3_0906	69.47	4H
3_1385	3_1385	12_1449	12_31385	9445	3389	9445	94.76	4H					3_1385	95.22	4H				3_1385	68.65	4H	3_1385	69.47	4H
3_1493	3_1493	12_1509	12_31493	12057	6233	12057	94.76	4H					3_1493	95.22	4H				3_1493	68.65	4H	3_1493	69.47	4H
1_1070	1_1070	11_1330	11_11070	2094	857	2094	94.85	4H					1_1070	94.93	4H										1_1070	62.51	4H
3_0455	3_0455	12_0838	12_30455	2772	16218	2772	94.85	4H					3_0455	94.93	4H										3_0455	62.51	4H	3_0455	49.66	4H
1_0606	1_0606	11_0660	11_10606	4139	16453	4139	95.92	4H		1_0606	59.12	4H	1_0606	97.33	4H										1_0606	63.59	4H	1_0606	49.66	4H
2_0072	2_0072	11_0052	11_20072	11293	6839	11293	95.92	4H		2_0072	59.12	4H	2_0072	97.33	4H
*bBE54A							97.54	4H	4H_bin07													*bBE54A	73.88	4H
1_0627	1_0627	11_0689	11_10627	424	98	5949	99.74	4H					1_0627	98.41	4H													1_0627	50.74	4H
2_0073	2_0073			11318	6471	11318	99.74	4H					2_0073	98.41	4H													2_0073	50.74	4H
2_0451	2_0451	11_0429	11_20451	2955	15841	2955	99.74	4H					2_0451	98.41	4H													2_0451	50.74	4H
2_0717	2_0717			424	98	5949	99.74	4H					2_0717	98.41	4H													2_0717	50.74	4H
3_0693	3_0693	12_0980	12_30693	7224	4436	7224	99.74	4H					3_0693	98.41	4H													3_0693	50.74	4H
3_1536	3_1536	12_1536	12_31536	5949	98	5949	99.74	4H					3_1536	98.41	4H													3_1536	50.74	4H
2_0580	2_0580	11_0543	11_20580	3549	16104	3549	99.74	4H		2_0580	59.12	4H	2_0580	98.41	4H	2_0580	61.02	4H	2_0580	73.01	4H	2_0580	76.08	4H				2_0580	50.74	4H
1_1513	1_1513	11_1525	11_11513	4108	13822	4108	101.44	4H		1_1513	59.12	4H	1_1513	100.28	4H	1_1513	62.38	4H	1_1513	74.1	4H	1_1513	77.18	4H	1_1513	68.99	4H	1_1513	53.97	4H
2_1504	2_1504	11_1452	11_21504	11321	19093	11321	101.44	4H					2_1504	100.28	4H	2_1504	62.38	4H	2_1504	74.1	4H	2_1504	77.18	4H	2_1504	68.99	4H
1_0467	1_0467	11_0520	11_10467	3416	2004	3416	105.27	4H		1_0467	63.34	4H	1_0467	103.99	4H	1_0467	66.44	4H	1_0467	78.45	4H	1_0467	81.59	4H	1_0467	68.99	4H	1_0467	56.12	4H
3_0994	3_0994	12_1206	12_30994	7377	3911	7377	106.34	4H					3_0994	105.06	4H				3_0994	78.45	4H	3_0994	81.59	4H	3_0994	70.06	4H	3_0994	57.19	4H
3_1258	3_1258	12_1372	12_31258	8699	19317	8699	107.42	4H					3_1258	106.14	4H										3_1258	71.14	4H
3_1362	3_1362	12_1436	12_31362	13093	2917	13093	107.42	4H					3_1362	106.14	4H										3_1362	71.14	4H	3_1362	57.19	4H
1_0829	1_0829	11_0990	11_10829	6172	3335	6172	107.76	4H		1_0829	64.39	4H	1_0829	106.53	4H
1_0090	1_0090	11_0133	11_10090	1375	14849	1375	110.93	4H		1_0090	67.55	4H	1_0090	109.69	4H
1_0309	1_0309	11_0344	11_10309	2490	1311	2490	110.93	4H					1_0309	109.69	4H	1_0309	68.47	4H	1_0309	81.72	4H	1_0309	84.89	4H	1_0309	73.29	4H
1_1319	1_1319	11_1434	11_11319	10605	19818	10605	110.93	4H					1_1319	109.69	4H										1_1319	73.29	4H
2_0143	2_0143	12_0419	12_20143	13226	22089	13226	110.93	4H					2_0143	109.69	4H										2_0143	73.29	4H
2_1499	2_1499			10605	19818	10605	110.93	4H					2_1499	109.69	4H										2_1499	73.29	4H
2_0815	2_0815	11_0790	11_20815	4807	16913	4807	110.93	4H		2_0815	67.55	4H	2_0815	109.69	4H	2_0815	68.47	4H	2_0815	81.72	4H	2_0815	84.89	4H
*BCD453B							112.64	4H	4H_bin08													*BCD453B	85.99	4H
1_1004	1_1004	11_1267	11_11004	9149	4926	9149	112.64	4H		1_1004	68.6	4H	1_1004	111.54	4H	1_1004	70.5	4H	1_1004	82.81	4H	1_1004	85.99	4H
2_1332	2_1332	11_1216	11_21332	8463	18111	8463	112.64	4H		2_1332	68.6	4H	2_1332	111.54	4H										2_1332	76.52	4H
2_1353	2_1353	11_1233	11_21353	8653	17476	8653	112.64	4H					2_1353	111.54	4H	2_1353	70.5	4H	2_1353	82.81	4H	2_1353	85.99	4H
3_0136	3_0136	12_0660	12_30136	7689	18806	7689	112.64	4H					3_0136	111.54	4H				3_0136	82.81	4H	3_0136	85.99	4H
3_1231	3_1231	12_1351	12_31231	7637	18452	7637	112.64	4H					3_1231	111.54	4H				3_1231	82.81	4H	3_1231	85.99	4H
1_0523	1_0523	11_0576	11_10523	3704	2866	3704	114.77	4H		1_0523	70.71	4H	1_0523	113.64	4H	1_0523	72.52	4H	1_0523	84.98	4H	1_0523	88.19	4H
3_1148	3_1148	12_1293	12_31148	4318	16572	4318	114.77	4H					3_1148	113.64	4H				3_1148	84.98	4H	3_1148	88.19	4H
1_0170	1_0170	12_0035	12_10170	1810	808	1810	115.92	4H					1_0170	114.81	4H										1_0170	78.67	4H
3_0226	3_0226	12_0716	12_30226	10525	4788	10525	115.92	4H					3_0226	114.81	4H										3_0226	78.67	4H
3_0787	3_0787	12_1041	12_30787	9389	5640	9389	115.92	4H					3_0787	114.81	4H										3_0787	78.67	4H
1_1500	1_1500	11_1517	11_11500	2194	15225	2194	115.92	4H		1_1500	71.76	4H	1_1500	114.81	4H	1_1500	73.88	4H	1_1500	86.07	4H	1_1500	89.28	4H	1_1500	78.67	4H
2_0670	2_0670	11_0639	11_20670	4051	1970	4051	117.8	4H					2_0670	116.56	4H	2_0670	75.23	4H	2_0670	88.25	4H	2_0670	91.48	4H				2_0670	69.25	4H
1_1526	1_1526	12_0402	12_11526	14313	15181	14313	117.99	4H					1_1526	116.79	4H										1_1526	79.75	4H
2_0197	2_0197	11_0166	11_20197	1523	706	1523	119.06	4H		2_0197	72.82	4H	2_0197	117.86	4H	2_0197	75.23	4H	2_0197	88.25	4H	2_0197	91.48	4H	2_0197	80.82	4H	2_0197	70.33	4H
1_0724	1_0724	11_0812	11_10724	4988	17216	4988	120.11	4H		1_0724	73.87	4H	1_0724	118.91	4H	1_0724	75.23	4H	1_0724	88.25	4H	1_0724	91.48	4H				1_0724	70.33	4H
2_0718	2_0718	11_0690	11_20718	4250	2422	4250	120.11	4H					2_0718	118.91	4H	2_0718	75.23	4H	2_0718	88.25	4H	2_0718	91.48	4H				2_0718	70.33	4H
3_1246	3_1246	12_1363	12_31246	8498	18847	8498	121.92	4H					3_1246	120.54	4H				3_1246	90.42	4H	3_1246	93.68	4H				3_1246	71.4	4H
1_0723	1_0723	11_0811	11_10723	4986	16936	4986	122.99	4H		1_0723	74.92	4H	1_0723	121.62	4H										1_0723	80.82	4H	1_0723	72.48	4H
2_0689	2_0689	11_0657	11_20689	4133	16825	4133	122.99	4H					2_0689	121.62	4H													2_0689	72.48	4H
3_0390	3_0390	12_0806	12_30390	1550	14967	1550	122.99	4H					3_0390	121.62	4H													3_0390	72.48	4H
1_0670	1_0670	12_0161	12_10670	4555	16787	4555	124.07	4H					1_0670	122.69	4H	1_0670	77.26	4H	1_0670	90.42	4H	1_0670	93.68	4H	1_0670	80.82	4H	1_0670	73.55	4H
2_1151	2_1151	11_1067	11_21151	6841	17850	6841	124.07	4H					2_1151	122.69	4H													2_1151	73.55	4H
1_1213	1_1213	11_1387	11_11213	7010	18324	7010	125.93	4H					1_1213	124.46	4H	1_1213	79.28	4H	1_1213	92.59	4H	1_1213	95.88	4H	1_1213	80.82	4H
2_0178	2_0178	11_0149	11_20178	14644	6990	14644	125.93	4H					2_0178	124.46	4H	2_0178	79.28	4H	2_0178	92.59	4H	2_0178	95.88	4H	2_0178	80.82	4H	2_0178	74.63	4H
1_0076	1_0076			1295	437	1295	127.8	4H					1_0076	126.23	4H										1_0076	81.9	4H
1_1398	1_1398	11_1473	11_11398	16705	9496	16705	127.8	4H					1_1398	126.23	4H										1_1398	81.9	4H
2_0765	2_0765	11_0743	11_20765	4564	16935	4564	127.8	4H		2_0765	80.2	4H	2_0765	126.23	4H	2_0765	81.31	4H	2_0765	94.77	4H	2_0765	98.08	4H	2_0765	81.9	4H
2_0358	2_0358	11_0328	11_20358	2400	15462	2400	128.85	4H		2_0358	81.26	4H	2_0358	127.28	4H
1_0588	1_0588	11_0635	11_10588	4039	2352	4039	130.65	4H					1_0588	128.97	4H	1_0588	83.34	4H	1_0588	96.95	4H	1_0588	100.28	4H				1_0588	74.63	4H
3_0138	3_0138	12_0662	12_30138	7664	17827	7663	131.83	4H					3_0138	130.26	4H										3_0138	85.13	4H
*KFP221							133.98	4H	4H_bin10													*KFP221	102.48	4H
2_0384	2_0384	11_0359	11_20384	2574	14456	2574	133.98	4H		2_0384	86.54	4H	2_0384	132.41	4H	2_0384	86.72	4H	2_0384	99.12	4H	2_0384	102.48	4H	2_0384	87.28	4H
2_0732	2_0732	11_0709	11_20732	4361	2510	4361	134.84	4H		2_0732	86.54	4H	2_0732	133.28	4H	2_0732	87.4	4H	2_0732	99.12	4H	2_0732	102.48	4H	2_0732	88.36	4H	2_0732	77.86	4H
1_1168	1_1168			5165	14845	5165	135.92	4H					1_1168	134.36	4H										1_1168	89.43	4H
3_0142	3_0142	12_0665	12_30142	7690	18428	7690	135.92	4H					3_0142	134.36	4H										3_0142	89.43	4H
3_0232	3_0232	12_0720	12_30232	11817	6477	11817	135.92	4H					3_0232	134.36	4H										3_0232	89.43	4H
1_0785	1_0785	11_0915	11_10785	5611	18206	5611	136.99	4H		1_0785	88.65	4H	1_0785	135.43	4H										1_0785	90.51	4H
3_0718	3_0718	12_0997	12_30718	7764	4385	7764	139.07	4H					3_0718	137.51	4H													3_0718	85.44	4H
2_1331	2_1331			8438	4368	8438	139.85	4H					2_1331	138.28	4H										2_1331	92.66	4H
1_0271	1_0271	12_0063	12_10271	2299	15479	2299	140.93	4H					1_0271	139.35	4H													1_0271	87.59	4H
1_0824	1_0824	12_0192	12_10824	6136	3248	6136	140.93	4H					1_0824	139.35	4H	1_0824	90.78	4H	1_0824	100.21	4H	1_0824	103.58	4H				1_0824	87.59	4H
1_1292	1_1292	11_1425	11_11292	9547	19655	9547	140.93	4H					1_1292	139.35	4H										1_1292	93.73	4H
3_0046	3_0046	12_0607	12_30046	4452	2255	4452	140.93	4H					3_0046	139.35	4H										3_0046	93.73	4H
3_0117	3_0117	12_0648	12_30117	6992	4275	6992	140.93	4H					3_0117	139.35	4H										3_0117	93.73	4H
3_0584	3_0584	12_0915	12_30584	5144	2513	5144	140.93	4H					3_0584	139.35	4H										3_0584	93.73	4H
2_0838	2_0838	11_0804	11_20838	4919	1837	4919	140.93	4H					2_0838	139.35	4H	2_0838	90.78	4H	2_0838	100.21	4H	2_0838	103.58	4H	2_0838	93.73	4H	2_0838	87.59	4H
3_0114	3_0114	12_0645	12_30114	6863	17605	6863	140.93	4H					3_0114	139.35	4H				3_0114	100.21	4H	3_0114	103.58	4H	3_0114	93.73	4H	3_0114	87.59	4H
3_0554	3_0554	12_0893	12_30554	4613	16558	4613	140.93	4H					3_0554	139.35	4H				3_0554	100.21	4H	3_0554	103.58	4H				3_0554	87.59	4H
2_1243	2_1243	11_1136	11_21243	7550	3821	7550	141.6	4H		2_1243	92.87	4H	2_1243	140.03	4H	2_1243	91.46	4H	2_1243	100.21	4H	2_1243	103.58	4H				2_1243	87.59	4H
1_0666	1_0666	12_0160	12_10666	4535	2359	4535	143.75	4H					1_0666	142.18	4H										1_0666	93.73	4H	1_0666	89.75	4H
2_0762	2_0762	11_0739	11_20762	4535	2359	4535	143.75	4H		2_0762	92.87	4H	2_0762	142.18	4H										2_0762	93.73	4H	2_0762	89.75	4H
2_0119	2_0119	11_0097	11_20119	1241	14774	1241	144.81	4H		2_0119	93.92	4H	2_0119	143.23	4H
1_0614	1_0614	11_0670	11_10614	41	476	41	146.91	4H					1_0614	145.34	4H													1_0614	90.82	4H
3_0987	3_0987	12_1199	12_30987	4568	16561	4568	146.91	4H					3_0987	145.34	4H													3_0987	90.82	4H
3_0988	3_0988	12_1200	12_30988	4568	16561	4568	146.91	4H					3_0988	145.34	4H													3_0988	90.82	4H
1_1183	1_1183	12_0290	12_11183	5920	16019	5920	146.91	4H					1_1183	145.34	4H	1_1183	94.16	4H	1_1183	104.57	4H	1_1183	107.99	4H
1_1470	1_1470	11_1502	11_11470	6612	18023	6612	146.91	4H		1_1470	96.03	4H	1_1470	145.34	4H													1_1470	90.82	4H
3_0158	3_0158	12_0679	12_30158	8247	4011	8247	146.91	4H					3_0158	145.34	4H				3_0158	104.57	4H	3_0158	107.99	4H	3_0158	93.73	4H
3_0539	3_0539	12_0886	12_30539	4329	2490	4329	146.91	4H					3_0539	145.34	4H				3_0539	104.57	4H	3_0539	107.99	4H				3_0539	90.82	4H
2_0454	2_0454	11_0435	11_20454	299	435	299	148.19	4H		2_0454	97.08	4H	2_0454	146.61	4H										2_0454	95.89	4H	2_0454	90.82	4H
2_0515	2_0515	11_0492	11_20515	3282	1721	3282	148.19	4H					2_0515	146.61	4H	2_0515	94.84	4H	2_0515	104.57	4H	2_0515	107.99	4H				2_0515	90.82	4H
1_0510	1_0510	11_0559	11_10510	3652	16488	3652	149.26	4H					1_0510	147.69	4H													1_0510	91.9	4H
1_0334	1_0334	11_0372	11_10334	2614	1448	2614	150.34	4H		1_0334	101.3	4H	1_0334	148.76	4H	1_0334	96.19	4H	1_0334	105.65	4H	1_0334	109.08	4H	1_0334	95.89	4H	1_0334	92.97	4H
1_1139	1_1139	12_0273	12_11139	4568	16561	4568	150.34	4H					1_1139	148.76	4H										1_1139	95.89	4H
3_0990	3_0990	12_1202	12_30990	4568	16561	4568	150.34	4H					3_0990	148.76	4H										3_0990	95.89	4H
2_1111	2_1111	11_1032	11_21111	6519	3934	6519	150.34	4H		2_1111	101.3	4H	2_1111	148.76	4H										2_1111	95.89	4H	2_1111	92.97	4H
3_1139	3_1139	12_1290	12_31139	4268	16371	4268	150.34	4H					3_1139	148.76	4H										3_1139	95.89	4H	3_1139	92.97	4H
*ABG397							152.54	4H	4H_bin11													*ABG397	111.28	4H
2_0974	2_0974	11_0924	11_20974	5692	17618	5692	154.74	4H		2_0974	105.52	4H	2_0974	152.97	4H	2_0974	100.25	4H	2_0974	110.01	4H	2_0974	113.48	4H
1_1194	1_1194	12_0294	12_11194	6103	17258	6103	156.31	4H					1_1194	154.54	4H										1_1194	101.28	4H
3_0385	3_0385	12_0803	12_30385	1510	1410	1510	157.38	4H					3_0385	155.62	4H										3_0385	102.36	4H	3_0385	99.46	4H
1_0123	1_0123	11_0171	11_10123	1561	14519	1561	158.82	4H		1_0123	107.63	4H	1_0123	156.82	4H
3_1138	3_1138	12_1289	12_31138	4832	16370	4832	161.87	4H					3_1138	160.25	4H				3_1138	119.92	4H	3_1138	123.51	4H
1_1299	1_1299	11_1428	11_11299	9715	19379	9715	162.96	4H					1_1299	161.12	4H	1_1299	108.44	4H	1_1299	121.01	4H	1_1299	124.61	4H				1_1299	107.05	4H
*ABG319C							165.39	4H	4H_bin12													*ABG319C	127.03	4H
1_0712	1_0712	11_0800	11_10712	4861	17382	4861	169.09	4H		1_0712	111.85	4H	1_0712	161.1	4H										1_0712	105.59	4H
1_1233	1_1233	12_0300	12_11233	7683	17896	7683	169.09	4H					1_1233	161.1	4H										1_1233	105.59	4H
2_0237	2_0237	12_0437	12_20237	1711	15123	1711	169.09	4H					2_0237	161.1	4H										2_0237	105.59	4H
1_1235	1_1235	12_0301	12_11235	7585	18129	7585	170.17	4H					1_1235	163.27	4H										1_1235	106.66	4H
2_0701	2_0701	11_0671	11_20701	4170	16817	4170	170.17	4H					2_0701	163.27	4H										2_0701	106.66	4H	2_0701	109.2	4H
1_1066	1_1066	11_1327	11_11066	1905	2223	1905	171.25	4H					1_1066	164.35	4H										1_1066	107.74	4H
2_0883	2_0883	11_0841	11_20883	5154	2151	5154	171.25	4H					2_0883	164.35	4H										2_0883	107.74	4H	2_0883	109.2	4H
2_1035	2_1035	11_0969	11_21035	6019	17725	6019	171.25	4H					2_1035	164.35	4H										2_1035	107.74	4H	2_1035	109.2	4H
1_0611	1_0611	11_0666	11_10611	4160	16363	4160	172.32	4H		1_0611	116.07	4H	1_0611	165.42	4H													1_0611	109.2	4H
1_0697	1_0697	11_0783	11_10697	4773	16716	4773	172.32	4H		1_0697	116.07	4H	1_0697	165.42	4H										1_0697	108.81	4H
3_0146	3_0146	12_0669	12_30146	8174	19229	8174	172.32	4H					3_0146	165.42	4H										3_0146	108.81	4H
2_1130	2_1130	11_1048	11_21130	6689	18219	6689	175.48	4H		2_1130	119.23	4H	2_1130	168.59	4H										2_1130	108.81	4H
1_0269	1_0269	11_0305	11_10269	2297	1206	2297	176.56	4H		1_0269	119.23	4H	1_0269	169.66	4H													1_0269	111.35	4H
2_0224	2_0224	11_0191	11_20224	1659	554	1659	176.56	4H					2_0224	169.66	4H										2_0224	109.89	4H	2_0224	111.35	4H
2_1210	2_1210	11_1111	11_21210	7221	14226	7221	176.56	4H		2_1210	119.23	4H	2_1210	169.66	4H
2_0760	2_0760	12_0493	12_20760	4531	17106	4531	177.63	4H					2_0760	170.74	4H										2_0760	110.97	4H
1_0610	1_0610	11_0664	11_10610	4152	14974	4152	178.71	4H					1_0610	171.81	4H										1_0610	112.04	4H
2_0272	2_0272	11_0240	11_20272	1954	14780	1954	178.71	4H					2_0272	171.81	4H										2_0272	112.04	4H
2_1450	2_1450	12_0563	12_21450	985	14423	985	178.71	4H					2_1450	171.81	4H										2_1450	112.04	4H
3_0476	3_0476	12_0848	12_30476	3160	15591	3160	178.71	4H					3_0476	171.81	4H										3_0476	112.04	4H
3_0873	3_0873	12_1110	12_30873		47118		178.71	4H					3_0873	171.81	4H										3_0873	112.04	4H
3_0884	3_0884	12_1118	12_30884		0		178.71	4H					3_0884	171.81	4H										3_0884	112.04	4H
3_0886	3_0886	12_1119	12_30886		0		178.71	4H					3_0886	171.81	4H										3_0886	112.04	4H
3_0887	3_0887				0		178.71	4H					3_0887	171.81	4H										3_0887	112.04	4H
3_0888	3_0888				0		178.71	4H					3_0888	171.81	4H										3_0888	112.04	4H
3_0889	3_0889	12_1120	12_30889		0		178.71	4H					3_0889	171.81	4H										3_0889	112.04	4H
3_0892	3_0892	12_1122	12_30892		0		178.71	4H					3_0892	171.81	4H										3_0892	112.04	4H
2_0007	2_0007	11_0007	11_20007	1010	14333	1010	178.71	4H					2_0007	171.81	4H										2_0007	112.04	4H	2_0007	112.42	4H
3_0808	3_0808			990	14428	990	178.71	4H					3_0808	171.81	4H										3_0808	112.04	4H	3_0808	112.42	4H
3_0425	3_0425	12_0825	12_30425	2366	867	2366	178.71	4H					3_0425	171.81	4H													3_0425	112.42	4H
1_0387	1_0387	11_0414	11_10387	2878	1419	2878	179.78	4H					1_0387	172.89	4H	1_0387	126.78	4H	1_0387	140.41	4H	1_0387	144.12	4H
1_1531	1_1531			10081	6209	10081	179.78	4H					1_1531	172.89	4H	1_1531	126.78	4H	1_1531	140.41	4H	1_1531	144.12	4H	1_1531	113.12	4H
2_0932	2_0932			5414	3106	5414	179.78	4H					2_0932	172.89	4H										2_0932	113.12	4H
3_0020	3_0020			2158	14953	2158	179.78	4H					3_0020	172.89	4H										3_0020	113.12	4H
3_0006	3_0006	12_0590	12_30006	1071	14468	1071	179.78	4H					3_0006	172.89	4H				3_0006	140.41	4H	3_0006	144.12	4H
3_0239	3_0239	12_0724	12_30239	12174	20909	12174	179.78	4H					3_0239	172.89	4H				3_0239	140.41	4H	3_0239	144.12	4H	3_0239	113.12	4H
3_1422	3_1422	12_1471	12_31422	12037	4290	12037	180.86	4H					3_1422	173.96	4H				3_1422	140.41	4H	3_1422	144.12	4H	3_1422	114.19	4H
1_1186	1_1186	11_1375	11_11186	6015	4666	6015	181.43	4H		1_1186	122.39	4H	1_1186	175.77	4H
*Bmy1							183.54	4H	4H_bin13													*Bmy1	145.22	4H
1_1019	1_1019	11_1285	11_11019	954	14441	954	183.54	4H					1_1019	177.88	4H	1_1019	127.46	4H	1_1019	141.49	4H	1_1019	145.22	4H
2_0013	2_0013	11_0015	11_20013	10273	20344	10273	183.54	4H		2_0013	124.5	4H	2_0013	177.88	4H	2_0013	127.46	4H	2_0013	141.49	4H	2_0013	145.22	4H
2_0089	2_0089	11_0066	11_20089	11707	6826	11707	183.54	4H		2_0089	124.5	4H	2_0089	177.88	4H	2_0089	127.46	4H	2_0089	141.49	4H	2_0089	145.22	4H
2_0619	2_0619			3761	16415	3761	183.54	4H					2_0619	177.88	4H										2_0619	121.78	4H
3_0824	3_0824	12_1062	12_30824	954	14441	954	183.54	4H					3_0824	177.88	4H				3_0824	141.49	4H	3_0824	145.22	4H	3_0824	121.78	4H
3_0825	3_0825	12_1063	12_30825	954	14441	954	183.54	4H					3_0825	177.88	4H				3_0825	141.49	4H	3_0825	145.22	4H	3_0825	121.78	4H
*ABA307A							191.61	4H	4H_bin14													*ABA307A	153.28	4H
*Tel4M							191.61	4H	4H_bin14													*Tel4M	153.28	4H
3_0163	3_0163	12_0681	12_30163	8597	4182	8597	0	5H					3_0163	0	5H										3_0163	0	5H
*DAK133							3.14	5H	5H_bin01													*DAK133	0	5H
*Gsp							3.14	5H	5H_bin01													*Gsp	0	5H
1_0745	1_0745			5206	2783	5206	3.14	5H					1_0745	3.14	5H	1_0745	0	5H	1_0745	0	5H	1_0745	0	5H				1_0745	0	5H
2_0894	2_0894	11_0853	11_20894	5206	2783	5206	3.14	5H					2_0894	3.14	5H	2_0894	0	5H	2_0894	0	5H	2_0894	0	5H				2_0894	0	5H
2_0226	2_0226	11_0193	11_20226	166	73	166	3.14	5H					2_0226	3.14	5H	2_0226	0	5H	2_0226	0	5H	2_0226	0	5H
3_0976	3_0976	12_1189	12_30976	2184	1159	2184	3.14	5H					3_0976	3.14	5H				3_0976	0	5H	3_0976	0	5H
3_0978	3_0978	12_1191	12_30978	166	73	166	3.14	5H					3_0978	3.14	5H				3_0978	0	5H	3_0978	0	5H
3_0980	3_0980	12_1193	12_30980	166	73	166	3.14	5H					3_0980	3.14	5H				3_0980	0	5H	3_0980	0	5H
2_0553	2_0553	11_0521	11_20553	3417	1772	3417	4.21	5H					2_0553	4.21	5H										2_0553	2.15	5H	2_0553	1.07	5H
3_0543	3_0543	12_0888	12_30543	4362	16960	4362	4.21	5H					3_0543	4.21	5H				3_0543	0	5H	3_0543	0	5H				3_0543	1.07	5H
3_0984	3_0984	12_1197	12_30984	1172	14663	1172	6.36	5H					3_0984	6.36	5H				3_0984	0	5H	3_0984	0	5H	3_0984	4.3	5H
3_0975	3_0975	12_1188	12_30975	2184	1159	2184	7.44	5H					3_0975	7.44	5H				3_0975	0	5H	3_0975	0	5H	3_0975	5.38	5H	3_0975	2.15	5H
3_1023	3_1023	12_1233	12_31023	23321	24189	23321	7.44	5H					3_1023	7.44	5H				3_1023	0	5H	3_1023	0	5H	3_1023	5.38	5H	3_1023	2.15	5H
3_0983	3_0983	12_1196	12_30983	1172	14663	1172	7.44	5H					3_0983	7.44	5H													3_0983	2.15	5H
3_0001	3_0001	12_0585	12_30001	258	14204	258	8.51	5H					3_0001	8.51	5H				3_0001	0	5H	3_0001	0	5H	3_0001	5.38	5H
3_0979	3_0979	12_1192	12_30979	166	73	166	8.51	5H					3_0979	8.51	5H				3_0979	0	5H	3_0979	0	5H	3_0979	5.38	5H
3_0591	3_0591	12_0919	12_30591	5299	16749	5299	8.51	5H					3_0591	8.51	5H				3_0591	0	5H	3_0591	0	5H				3_0591	3.23	5H
2_0206	2_0206	11_0174	11_20206	1582	14644	1582	9.61	5H					2_0206	9.6	5H	2_0206	0.67	5H	2_0206	1.09	5H	2_0206	1.1	5H				2_0206	3.23	5H
3_0977	3_0977	12_1190	12_30977	2184	1159	2184	9.61	5H					3_0977	9.6	5H										3_0977	5.38	5H
3_1022	3_1022	12_1232	12_31022	23321	24189	23321	9.61	5H					3_1022	9.6	5H										3_1022	5.38	5H
2_1202	2_1202	11_1101	11_21202	7153	17586	7153	10.58	5H					2_1202	10.54	5H	2_1202	1.35	5H	2_1202	2.17	5H	2_1202	2.2	5H				2_1202	4.3	5H
1_1381	1_1381	11_1465	11_11381	13831	7624	13831	11.26	5H		1_1381	0	5H	1_1381	11.22	5H	1_1381	2.03	5H	1_1381	2.17	5H	1_1381	2.2	5H
2_1221	2_1221	11_1120	11_21221	7310	4141	7310	14	5H					2_1221	13.99	5H										2_1221	10.78	5H
2_0533	2_0533	11_0506	11_20533	3356	1911	3356	26.06	5H					2_0533	26.05	5H	2_0533	4.73	5H	2_0533	5.44	5H	2_0533	5.5	5H	2_0533	22.83	5H
2_1327	2_1327			841	14451	841	27.13	5H					2_1327	27.12	5H	2_1327	4.73	5H	2_1327	5.44	5H	2_1327	5.5	5H	2_1327	23.91	5H
3_1094	3_1094	12_1267	12_31094		14446		27.13	5H					3_1094	27.12	5H				3_1094	5.44	5H	3_1094	5.5	5H	3_1094	23.91	5H
2_0010	2_0010	11_0012	11_20010	10207	20538	10207	28.11	5H					2_0010	28.06	5H	2_0010	5.41	5H	2_0010	6.53	5H	2_0010	6.6	5H	2_0010	24.98	5H
3_0714	3_0714	12_0993	12_30714	7632	3991	7632	29.18	5H					3_0714	29.14	5H				3_0714	6.53	5H	3_0714	6.6	5H	3_0714	26.06	5H	3_0714	7.53	5H
*MWG920-1A							32.48	5H	5H_bin02													*MWG920-1A	9.9	5H
2_1365	2_1365	11_1246	11_21365	8785	5250	8785	33.58	5H					2_1365	31.85	5H	2_1365	8.79	5H	2_1365	10.89	5H	2_1365	11	5H	2_1365	27.13	5H
1_0695	1_0695	11_0781	11_10695	4753	2023	4753	39.41	5H		1_0695	8.5	5H	1_0695	37.82	5H	1_0695	14.22	5H	1_0695	17.44	5H	1_0695	16.52	5H				1_0695	7.53	5H
2_0263	2_0263			1887	14143	1887	39.41	5H					2_0263	37.82	5H													2_0263	7.53	5H
2_0873	2_0873	11_0829	11_20873	5086	2549	5086	40.91	5H		2_0873	10.61	5H	2_0873	39.4	5H	2_0873	16.25	5H	2_0873	18.53	5H	2_0873	17.62	5H	2_0873	33.62	5H	2_0873	8.61	5H
2_1065	2_1065	11_0991	11_21065	6184	18128	6184	40.91	5H		2_1065	10.61	5H	2_1065	39.4	5H	2_1065	16.25	5H	2_1065	18.53	5H	2_1065	17.62	5H	2_1065	33.62	5H	2_1065	8.61	5H
3_0167	3_0167	12_0685	12_30167	8957	18437	8957	40.91	5H					3_0167	39.4	5H				3_0167	18.53	5H	3_0167	17.62	5H	3_0167	33.62	5H	3_0167	8.61	5H
1_0974	1_0974	11_1217	11_10974	847	14706	847	41.99	5H		1_0974	10.61	5H	1_0974	40.48	5H	1_0974	16.25	5H	1_0974	18.53	5H	1_0974	17.62	5H	1_0974	34.7	5H	1_0974	9.68	5H
2_1426	2_1426	11_1291	11_21426	9608	4027	9608	41.99	5H					2_1426	40.48	5H	2_1426	16.25	5H	2_1426	18.53	5H	2_1426	17.62	5H				2_1426	9.68	5H
1_0665	1_0665			4532	2224	4532	43.06	5H					1_0665	41.56	5H										1_0665	35.77	5H
2_0761	2_0761	11_0738	11_20761	4532	2224	4532	43.06	5H					2_0761	41.56	5H										2_0761	35.77	5H
3_0531	3_0531	12_0882	12_30531	4156	16728	4156	43.06	5H					3_0531	41.56	5H										3_0531	35.77	5H
2_0576	2_0576	12_0474	12_20576	3522	16374	3522	46.29	5H					2_0576	44.93	5H										2_0576	39	5H
1_1048	1_1048	11_1319	11_11048	1142	15318	1142	46.35	5H		1_1048	14.83	5H	1_1048	44.83	5H	1_1048	22.36	5H	1_1048	25.09	5H	1_1048	24.25	5H				1_1048	15.08	5H
2_1324	2_1324	11_1210	11_21324	8377	5168	8377	47.4	5H		2_1324	15.88	5H	2_1324	46.46	5H
1_0530	1_0530	12_0121	12_10530	3726	1947	3726	50.23	5H					1_0530	49.6	5H	1_0530	26.42	5H	1_0530	28.36	5H	1_0530	27.55	5H				1_0530	22.66	5H
1_0499	1_0499	12_0113	12_10499	3611	16140	3611	52.12	5H					1_0499	51.35	5H	1_0499	27.77	5H	1_0499	30.53	5H	1_0499	29.75	5H				1_0499	22.66	5H
1_0688	1_0688	11_0769	11_10688	4684	16708	4684	52.12	5H					1_0688	51.35	5H													1_0688	22.66	5H
1_0580	1_0580	11_0625	11_10580	3997	1521	3997	54.27	5H		1_0580	20.1	5H	1_0580	53.5	5H										1_0580	43.31	5H	1_0580	24.82	5H
*ABG705							56.4	5H	5H_bin03													*ABG705	33.05	5H
1_0621	1_0621	11_0680	11_10621	421	14205	421	56.4	5H		1_0621	22.21	5H	1_0621	55.63	5H													1_0621	26.97	5H
3_0410	3_0410	12_0818	12_30410	2073	15214	2073	56.4	5H					3_0410	55.63	5H				3_0410	33.8	5H	3_0410	33.05	5H				3_0410	26.97	5H
2_0730	2_0730	11_0706	11_20730	4338	2396	4338	60.46	5H					2_0730	59.92	5H	2_0730	35.95	5H	2_0730	37.06	5H	2_0730	36.35	5H				2_0730	32.37	5H
2_0845	2_0845	11_0809	11_20845	4977	16904	4977	60.46	5H		2_0845	26.43	5H	2_0845	59.92	5H										2_0845	46.55	5H	2_0845	32.37	5H
2_0980	2_0980	11_0929	11_20980	5732	3527	5732	60.46	5H		2_0980	26.43	5H	2_0980	59.92	5H										2_0980	46.55	5H	2_0980	32.37	5H
2_1391	2_1391	11_1264	11_21391	9100	19014	9100	60.46	5H		2_1391	26.43	5H	2_1391	59.92	5H										2_1391	46.55	5H	2_1391	32.37	5H
1_1318	1_1318	12_0333	12_11318	9991	1977	9991	61.81	5H					1_1318	61.34	5H	1_1318	37.98	5H	1_1318	38.15	5H	1_1318	37.45	5H	1_1318	47.62	5H
1_0864	1_0864	12_0200	12_10864	6672	3781	6672	62.88	5H					1_0864	62.42	5H										1_0864	48.7	5H
*ABG395							63.87	5H	5H_bin04													*ABG395	38.55	5H
2_0770	2_0770	12_0494	12_20770	4586	2593	4586	63.87	5H					2_0770	63.44	5H	2_0770	39.33	5H	2_0770	39.24	5H	2_0770	38.55	5H
2_1253	2_1253	11_1149	11_21253	7681	4046	7681	65.06	5H					2_1253	64.67	5H	2_1253	40.68	5H	2_1253	40.32	5H	2_1253	39.65	5H				2_1253	36.68	5H
3_0707	3_0707	12_0990	12_30707	7514	3589	7514	65.06	5H					3_0707	64.67	5H				3_0707	40.32	5H	3_0707	39.65	5H				3_0707	36.68	5H
2_0729	2_0729	11_0704	11_20729	4334	16998	4334	66.6	5H		2_0729	33.85	5H	2_0729	66.15	5H
1_0260	1_0260	11_0296	11_10260	2267	15470	2267	69.76	5H					1_0260	69.31	5H													1_0260	38.83	5H
1_0955	1_0955	11_1192	11_10955	8118	18817	8118	69.76	5H					1_0955	69.31	5H													1_0955	38.83	5H
2_0571	2_0571	11_0538	11_20571	3498	16178	3498	69.76	5H					2_0571	69.31	5H													2_0571	38.83	5H
2_0903	2_0903	11_0862	11_20903	5250	2563	5250	69.76	5H					2_0903	69.31	5H													2_0903	38.83	5H
2_1403	2_1403			9225	4677	9225	69.76	5H					2_1403	69.31	5H													2_1403	38.83	5H
3_0654	3_0654	12_0959	12_30654	6548	18263	6548	69.76	5H					3_0654	69.31	5H													3_0654	38.83	5H
3_1482	3_1482			22422	5850	22422	69.76	5H					3_1482	69.31	5H													3_1482	38.83	5H
2_0766	2_0766	11_0745	11_20766	4570	16538	4570	69.76	5H		2_0766	37.01	5H	2_0766	69.31	5H													2_0766	38.83	5H
2_0987	2_0987	11_0931	11_20987	5754	3197	5754	69.76	5H					2_0987	69.31	5H	2_0987	40.68	5H	2_0987	40.32	5H	2_0987	39.65	5H				2_0987	38.83	5H
3_1312	3_1312	12_1411	12_31312	19137	21417	19137	69.76	5H					3_1312	69.31	5H				3_1312	40.32	5H	3_1312	39.65	5H				3_1312	38.83	5H
1_1432	1_1432	11_1485	11_11432	5669	17182	5669	71.55	5H					1_1432	71.05	5H										1_1432	55.18	5H
3_0105	3_0105	12_0638	12_30105	6539	3843	6539	71.55	5H					3_0105	71.05	5H										3_0105	55.18	5H
3_1492	3_1492	12_1508	12_31492	1696	623	1696	71.55	5H					3_1492	71.05	5H										3_1492	55.18	5H
2_1372	2_1372	12_0553	12_21372	8865	19130	8865	72.62	5H					2_1372	72.13	5H													2_1372	39.91	5H
3_1257	3_1257	12_1371	12_31257	9106	19217	9106	72.62	5H					3_1257	72.13	5H										3_1257	56.26	5H	3_1257	39.91	5H
1_0923	1_0923	12_0212	12_10923	7679	16300	7679	73.7	5H					1_0923	73.2	5H													1_0923	40.98	5H
3_1155	3_1155	12_1298	12_31155	7052	16881	7052	73.7	5H					3_1155	73.2	5H													3_1155	40.98	5H
3_1244	3_1244			7726	18842	7726	73.7	5H					3_1244	73.2	5H													3_1244	40.98	5H
1_1198	1_1198	11_1380	11_11198	5859	15990	5859	73.7	5H					1_1198	73.2	5H										1_1198	56.26	5H	1_1198	40.98	5H
2_1401	2_1401	11_1272	11_21401	9209	16300	7679	73.7	5H					2_1401	73.2	5H										2_1401	56.26	5H	2_1401	40.98	5H
1_0116	1_0116	11_0167	11_10116	152	14319	152	75.85	5H					1_0116	75.36	5H	1_0116	44.07	5H	1_0116	44.68	5H	1_0116	44.06	5H				1_0116	43.13	5H
2_0101	2_0101	11_0078	11_20101	12005	6930	12005	75.85	5H					2_0101	75.36	5H	2_0101	44.07	5H	2_0101	44.68	5H	2_0101	44.06	5H	2_0101	56.26	5H	2_0101	43.13	5H
2_0841	2_0841	11_0806	11_20841	4930	2527	4930	75.85	5H					2_0841	75.36	5H	2_0841	44.07	5H	2_0841	44.68	5H	2_0841	44.06	5H	2_0841	56.26	5H	2_0841	43.13	5H
2_1116	2_1116	11_1035	11_21116	654	13737	654	75.85	5H					2_1116	75.36	5H	2_1116	44.07	5H	2_1116	44.68	5H	2_1116	44.06	5H	2_1116	56.26	5H	2_1116	43.13	5H
2_1308	2_1308	11_1199	11_21308	8201	4752	8201	75.85	5H		2_1308	40.18	5H	2_1308	75.36	5H	2_1308	44.07	5H	2_1308	44.68	5H	2_1308	44.06	5H	2_1308	56.26	5H	2_1308	43.13	5H
2_1447	2_1447	11_1306	11_21447	9766	1279	9766	75.85	5H		2_1447	40.18	5H	2_1447	75.36	5H	2_1447	44.07	5H	2_1447	44.68	5H	2_1447	44.06	5H	2_1447	56.26	5H	2_1447	43.13	5H
3_0354	3_0354	12_0786	12_30354	12553	19797	12553	75.85	5H					3_0354	75.36	5H				3_0354	44.68	5H	3_0354	44.06	5H	3_0354	56.26	5H	3_0354	43.13	5H
3_0729	3_0729	12_1003	12_30729	8054	18482	8054	75.85	5H					3_0729	75.36	5H				3_0729	44.68	5H	3_0729	44.06	5H	3_0729	56.26	5H	3_0729	43.13	5H
3_1423	3_1423	12_1472	12_31423	7242	4321	7242	75.85	5H					3_1423	75.36	5H				3_1423	44.68	5H	3_1423	44.06	5H	3_1423	56.26	5H	3_1423	43.13	5H
3_0454	3_0454	12_0837	12_30454	2764	15789	2764	75.85	5H					3_0454	75.36	5H				3_0454	44.68	5H	3_0454	44.06	5H				3_0454	43.13	5H
3_1390	3_1390	12_1452	12_31390	7074	3506	7074	75.85	5H					3_1390	75.36	5H				3_1390	44.68	5H	3_1390	44.06	5H				3_1390	43.13	5H
3_1512	3_1512	12_1521	12_31512	38078	7199	38078	75.85	5H					3_1512	75.36	5H				3_1512	44.68	5H	3_1512	44.06	5H				3_1512	43.13	5H
2_0697	2_0697	11_0665	11_20697	4154	2102	4154	76.53	5H					2_0697	76.03	5H	2_0697	44.74	5H	2_0697	44.68	5H	2_0697	44.06	5H	2_0697	56.26	5H	2_0697	43.13	5H
1_0058	1_0058	11_0088	11_10058	1215	14662	1215	77.47	5H		1_0058	40.18	5H	1_0058	76.9	5H	1_0058	45.42	5H	1_0058	45.77	5H	1_0058	45.15	5H				1_0058	43.13	5H
2_1215	2_1215	11_1115	11_21215	7276	3949	7276	77.47	5H		2_1215	40.18	5H	2_1215	76.9	5H	2_1215	45.42	5H	2_1215	45.77	5H	2_1215	45.15	5H				2_1215	43.13	5H
1_0157	1_0157	11_0204	11_10157	1745	800	1745	77.47	5H					1_0157	76.9	5H										1_0157	56.26	5H
1_0177	1_0177	11_0221	11_10177	1861	15223	1861	77.47	5H					1_0177	76.9	5H										1_0177	56.26	5H
1_0240	1_0240	11_0277	11_10240	2168	1123	2168	77.47	5H					1_0240	76.9	5H										1_0240	56.26	5H
1_0252	1_0252	11_0286	11_10252	2225	1186	2225	77.47	5H					1_0252	76.9	5H										1_0252	56.26	5H
1_0318	1_0318	11_0354	11_10318	2529	1147	2529	77.47	5H					1_0318	76.9	5H										1_0318	56.26	5H
1_0481	1_0481	11_0539	11_10481	3500	1674	3500	77.47	5H					1_0481	76.9	5H										1_0481	56.26	5H
1_0856	1_0856	11_1038	11_10856	6571	17872	6571	77.47	5H					1_0856	76.9	5H										1_0856	56.26	5H
1_0913	1_0913	11_1137	11_10913	7559	4626	7559	77.47	5H					1_0913	76.9	5H										1_0913	56.26	5H
1_1399	1_1399	12_0355	12_11399	16719	9984	16719	77.47	5H					1_1399	76.9	5H										1_1399	56.26	5H
1_1462	1_1462	12_0376	12_11462	11215	6518	11215	77.47	5H					1_1462	76.9	5H										1_1462	56.26	5H
1_1469	1_1469	11_1501	11_11469	11781	6684	11781	77.47	5H					1_1469	76.9	5H										1_1469	56.26	5H
2_0524	2_0524	11_0496	11_20524	3326	16160	3326	77.47	5H					2_0524	76.9	5H										2_0524	56.26	5H
2_1040	2_1040	11_0973	11_21040	6035	3370	6035	77.47	5H					2_1040	76.9	5H										2_1040	56.26	5H
3_0109	3_0109	12_0641	12_30109	6331	17768	6331	77.47	5H					3_0109	76.9	5H										3_0109	56.26	5H
3_0337	3_0337	12_0774	12_30337	11794	19004	11794	77.47	5H					3_0337	76.9	5H										3_0337	56.26	5H
3_0709	3_0709	12_0991	12_30709	7525	18601	7525	77.47	5H					3_0709	76.9	5H										3_0709	56.26	5H
3_0768	3_0768	12_1028	12_30768	8820	17309	8820	77.47	5H					3_0768	76.9	5H										3_0768	56.26	5H
3_0792	3_0792	12_1044	12_30792	9489	19745	9489	77.47	5H					3_0792	76.9	5H										3_0792	56.26	5H
3_1520	3_1520	12_1526	12_31520	12993	7709	12993	77.47	5H					3_1520	76.9	5H										3_1520	56.26	5H
1_0661	1_0661	11_0736	11_10661	4517	2632	4517	77.47	5H					1_0661	76.9	5H	1_0661	45.42	5H	1_0661	45.77	5H	1_0661	45.15	5H				1_0661	43.13	5H
1_1129	1_1129			4300	14592	4300	77.47	5H					1_1129	76.9	5H	1_1129	45.42	5H	1_1129	45.77	5H	1_1129	45.15	5H				1_1129	43.13	5H
2_0129	2_0129	11_0107	11_20129	1286	14690	1286	77.47	5H					2_0129	76.9	5H	2_0129	45.42	5H	2_0129	45.77	5H	2_0129	45.15	5H				2_0129	43.13	5H
2_0958	2_0958	11_0909	11_20958	5565	2909	5565	77.47	5H					2_0958	76.9	5H	2_0958	45.42	5H	2_0958	45.77	5H	2_0958	45.15	5H				2_0958	43.13	5H
1_0995	1_0995	11_1250	11_10995	8852	18645	8852	77.47	5H					1_0995	76.9	5H	1_0995	45.42	5H	1_0995	45.77	5H	1_0995	45.15	5H	1_0995	56.26	5H	1_0995	43.13	5H
2_0700	2_0700	11_0669	11_20700	4166	2189	4166	77.47	5H					2_0700	76.9	5H	2_0700	45.42	5H	2_0700	45.77	5H	2_0700	45.15	5H	2_0700	56.26	5H	2_0700	43.13	5H
2_0875	2_0875			5120	17077	5120	77.47	5H					2_0875	76.9	5H	2_0875	45.42	5H	2_0875	45.77	5H	2_0875	45.15	5H	2_0875	56.26	5H	2_0875	43.13	5H
2_1011	2_1011	11_0952	11_21011	5850	16902	5850	77.47	5H					2_1011	76.9	5H	2_1011	45.42	5H	2_1011	45.77	5H	2_1011	45.15	5H	2_1011	56.26	5H	2_1011	43.13	5H
2_1322	2_1322			8349	19341	8349	77.47	5H					2_1322	76.9	5H	2_1322	45.42	5H	2_1322	45.77	5H	2_1322	45.15	5H	2_1322	56.26	5H	2_1322	43.13	5H
2_1350	2_1350	11_1230	11_21350	8631	3954	8631	77.47	5H					2_1350	76.9	5H	2_1350	45.42	5H	2_1350	45.77	5H	2_1350	45.15	5H	2_1350	56.26	5H	2_1350	43.13	5H
1_1128	1_1128	11_1358	11_11128	4263	2444	4263	77.47	5H					1_1128	76.9	5H													1_1128	43.13	5H
1_1506	1_1506	11_1522	11_11506	6341	17357	6341	77.47	5H					1_1506	76.9	5H													1_1506	43.13	5H
2_0332	2_0332	11_0300	11_20332	2283	15082	2283	77.47	5H					2_0332	76.9	5H													2_0332	43.13	5H
2_0396	2_0396	11_0381	11_20396	2664	15693	2664	77.47	5H					2_0396	76.9	5H													2_0396	43.13	5H
2_0737	2_0737	11_0713	11_20737	4392	2198	4392	77.47	5H					2_0737	76.9	5H													2_0737	43.13	5H
2_1260	2_1260	11_1157	11_21260	7741	18894	7741	77.47	5H					2_1260	76.9	5H													2_1260	43.13	5H
3_0193	3_0193	12_0698	12_30193	9145	5035	9145	77.47	5H					3_0193	76.9	5H													3_0193	43.13	5H
3_0717	3_0717	12_0996	12_30717	776	14132	776	77.47	5H					3_0717	76.9	5H													3_0717	43.13	5H
2_0179	2_0179	11_0150	11_20179	1468	14894	1468	77.47	5H		2_0179	40.18	5H	2_0179	76.9	5H										2_0179	56.26	5H
2_0461	2_0461	11_0441	11_20461	3012	1628	3012	77.47	5H		2_0461	40.18	5H	2_0461	76.9	5H	2_0461	45.42	5H	2_0461	45.77	5H	2_0461	45.15	5H	2_0461	56.26	5H	2_0461	43.13	5H
2_0708	2_0708	11_0675	11_20708	4199	2334	4199	77.47	5H		2_0708	40.18	5H	2_0708	76.9	5H
3_0408	3_0408	12_0816	12_30408	2046	780	2046	77.47	5H					3_0408	76.9	5H				3_0408	45.77	5H	3_0408	45.15	5H				3_0408	43.13	5H
3_0575	3_0575	12_0908	12_30575	4981	2642	4981	77.47	5H					3_0575	76.9	5H				3_0575	45.77	5H	3_0575	45.15	5H				3_0575	43.13	5H
3_1259	3_1259	12_1373	12_31259	9671	19318	9671	77.47	5H					3_1259	76.9	5H				3_1259	45.77	5H	3_1259	45.15	5H				3_1259	43.13	5H
3_0728	3_0728	12_1002	12_30728	8039	3697	8039	77.47	5H					3_0728	76.9	5H				3_0728	45.77	5H	3_0728	45.15	5H	3_0728	56.26	5H	3_0728	43.13	5H
3_1317	3_1317	12_1414	12_31317	16781	21473	16781	77.47	5H					3_1317	76.9	5H				3_1317	45.77	5H	3_1317	45.15	5H	3_1317	56.26	5H	3_1317	43.13	5H
1_1260	1_1260	11_1412	11_11260	7856	4140	7856	78.54	5H					1_1260	77.98	5H	1_1260	45.42	5H	1_1260	45.77	5H	1_1260	45.15	5H	1_1260	57.34	5H
1_1204	1_1204			6174	3324	6174	79.48	5H					1_1204	78.85	5H	1_1204	46.09	5H	1_1204	46.86	5H	1_1204	46.25	5H	1_1204	57.34	5H
*Ltp1							80.42	5H	5H_bin05													*Ltp1	47.35	5H
2_1318	2_1318	11_1206	11_21318	8320	4239	8320	80.42	5H					2_1318	79.72	5H	2_1318	46.77	5H	2_1318	47.94	5H	2_1318	47.35	5H
3_0214	3_0214	12_0709	12_30214	10184	20190	10184	81.51	5H					3_0214	80.81	5H				3_0214	49.03	5H	3_0214	48.45	5H	3_0214	58.41	5H	3_0214	43.13	5H
2_0059	2_0059	12_0414	12_20059	11034	20701	11034	83.67	5H					2_0059	82.96	5H										2_0059	60.56	5H
1_0508	1_0508	12_0120	12_10508	3643	1487	3643	85.82	5H					1_0508	85.11	5H	1_0508	48.8	5H	1_0508	49.03	5H	1_0508	48.45	5H				1_0508	43.13	5H
2_1536	2_1536	11_1531	11_21536	1823	15437	1822	85.82	5H					2_1536	85.11	5H										2_1536	62.71	5H	2_1536	43.13	5H
3_1117	3_1117	12_1279	12_31117	1822	15437	1822	85.82	5H					3_1117	85.11	5H										3_1117	62.71	5H	3_1117	43.13	5H
2_0239	2_0239	11_0202	11_20239	1732	798	1732	86.76	5H					2_0239	85.99	5H	2_0239	49.47	5H	2_0239	50.12	5H	2_0239	49.55	5H				2_0239	43.13	5H
1_0079	1_0079	12_0014	12_10079	1305	14769	1305	87.73	5H					1_0079	86.92	5H	1_0079	50.15	5H	1_0079	51.21	5H	1_0079	50.65	5H				1_0079	44.21	5H
1_0264	1_0264	12_0060	12_10264	2283	15082	2283	87.73	5H					1_0264	86.92	5H										1_0264	62.71	5H
2_0105	2_0105	11_0082	11_20105	12045	5756	12045	87.73	5H					2_0105	86.92	5H										2_0105	62.71	5H	2_0105	44.21	5H
2_1148	2_1148	11_1064	11_21148	6820	18171	6820	87.73	5H		2_1148	41.23	5H	2_1148	86.92	5H													2_1148	44.21	5H
2_0306	2_0306	11_0272	11_20306	2146	1056	2146	88.81	5H		2_0306	41.23	5H	2_0306	88	5H										2_0306	63.79	5H	2_0306	44.21	5H
1_0034	1_0034	12_0005	12_10034	1110	14726	1110	89.86	5H					1_0034	89.05	5H	1_0034	52.18	5H	1_0034	53.38	5H	1_0034	52.85	5H
1_0237	1_0237			2146	1056	2146	89.86	5H					1_0237	89.05	5H										1_0237	63.79	5H	1_0237	44.21	5H
3_0538	3_0538	12_0885	12_30538	4304	2097	4304	89.86	5H					3_0538	89.05	5H										3_0538	63.79	5H	3_0538	44.21	5H
3_1183	3_1183	12_1319	12_31183	5953	17419	5953	89.86	5H					3_1183	89.05	5H										3_1183	63.79	5H	3_1183	44.21	5H
1_0671	1_0671	11_0744	11_10671	4565	16805	4565	89.86	5H					1_0671	89.05	5H													1_0671	44.21	5H
1_0840	1_0840	11_1014	11_10840	6367	17317	6367	89.86	5H					1_0840	89.05	5H													1_0840	44.21	5H
2_0372	2_0372	11_0348	11_20372	2505	1267	2505	89.86	5H					2_0372	89.05	5H													2_0372	44.21	5H
3_0644	3_0644	12_0953	12_30644	6403	17598	6403	89.86	5H					3_0644	89.05	5H													3_0644	44.21	5H
3_0700	3_0700	12_0986	12_30700	7393	3731	7393	89.86	5H					3_0700	89.05	5H													3_0700	44.21	5H
3_0747	3_0747	12_1012	12_30747	8334	5040	8334	89.86	5H					3_0747	89.05	5H													3_0747	44.21	5H
3_1503	3_1503	12_1517	12_31503	12217	6668	12217	89.86	5H					3_1503	89.05	5H													3_1503	44.21	5H
1_0899	1_0899	12_0207	12_10899	7235	3439	7235	89.86	5H					1_0899	89.05	5H										1_0899	63.79	5H
1_1151	1_1151	12_0278	12_11151	5096	17420	5096	89.86	5H					1_1151	89.05	5H										1_1151	63.79	5H
1_1363	1_1363	12_0344	12_11363	13163	20871	13163	89.86	5H					1_1363	89.05	5H										1_1363	63.79	5H
2_0981	2_0981	12_0516	12_20981	5735	3191	5735	89.86	5H					2_0981	89.05	5H										2_0981	63.79	5H
3_0111	3_0111	12_0643	12_30111	6834	18028	6834	89.86	5H					3_0111	89.05	5H										3_0111	63.79	5H
3_1062	3_1062	12_1252	12_31062	2228	1118	2228	89.86	5H					3_1062	89.05	5H										3_1062	63.79	5H
3_1064	3_1064	12_1253	12_31064	2228	1118	2228	89.86	5H					3_1064	89.05	5H										3_1064	63.79	5H
3_1451	3_1451	12_1487	12_31451	9165	5082	9165	89.86	5H					3_1451	89.05	5H										3_1451	63.79	5H
1_1240	1_1240	11_1400	11_11240	7812	18657	7812	89.86	5H		1_1240	42.28	5H	1_1240	89.05	5H										1_1240	63.79	5H
1_1512	1_1512	12_0396	12_11512	6246	3133	6246	89.86	5H					1_1512	89.05	5H	1_1512	52.18	5H	1_1512	53.38	5H	1_1512	52.85	5H	1_1512	63.79	5H
2_0283	2_0283	11_0244	11_20283	1992	989	1992	89.86	5H		2_0283	42.28	5H	2_0283	89.05	5H
2_0961	2_0961	11_0913	11_20961	5591	17281	5591	89.86	5H		2_0961	42.28	5H	2_0961	89.05	5H
2_0501	2_0501	11_0480	11_20501	3218	15982	3218	89.86	5H		2_0501	42.28	5H	2_0501	89.05	5H	2_0501	52.18	5H	2_0501	53.38	5H	2_0501	52.85	5H	2_0501	63.79	5H
3_0312	3_0312			10234	17108	10234	89.86	5H					3_0312	89.05	5H				3_0312	53.38	5H	3_0312	52.85	5H	3_0312	63.79	5H
3_1340	3_1340	12_1423	12_31340	29224	2405	29224	89.86	5H					3_1340	89.05	5H				3_1340	53.38	5H	3_1340	52.85	5H	3_1340	63.79	5H
1_1523	1_1523			1952	854	1952	90.83	5H					1_1523	89.99	5H	1_1523	52.85	5H	1_1523	54.47	5H	1_1523	53.95	5H	1_1523	64.86	5H
1_0725	1_0725	12_0176	12_10725	5025	2921	5025	91.91	5H					1_0725	91.06	5H	1_0725	52.85	5H	1_0725	54.47	5H	1_0725	53.95	5H	1_0725	65.94	5H
1_1089	1_1089	12_0255	12_11089	3037	15804	3037	91.91	5H					1_1089	91.06	5H										1_1089	65.94	5H
3_1032	3_1032	12_1236	12_31032	32678	14203	32678	91.91	5H					3_1032	91.06	5H										3_1032	65.94	5H
3_1034	3_1034	12_1238	12_31034	32678	14203	32678	91.91	5H					3_1034	91.06	5H										3_1034	65.94	5H
3_1035	3_1035	12_1239	12_31035	32678	14203	32678	91.91	5H					3_1035	91.06	5H										3_1035	65.94	5H
1_1159	1_1159	11_1368	11_11159	5075	2667	5075	91.91	5H		1_1159	42.28	5H	1_1159	91.06	5H	1_1159	52.85	5H	1_1159	54.47	5H	1_1159	53.95	5H
1_1221	1_1221	11_1391	11_11221	7156	13723	7156	91.91	5H		1_1221	42.28	5H	1_1221	91.06	5H													1_1221	45.28	5H
2_1200	2_1200	11_1098	11_21200	7140	18523	7140	91.91	5H		2_1200	42.28	5H	2_1200	91.06	5H													2_1200	45.28	5H
1_1385	1_1385	12_0350	12_11385	13897	21355	13897	91.91	5H					1_1385	91.06	5H	1_1385	52.85	5H	1_1385	54.47	5H	1_1385	53.95	5H
2_1508	2_1508	11_1467	11_21508	13897	21355	13897	91.91	5H					2_1508	91.06	5H	2_1508	52.85	5H	2_1508	54.47	5H	2_1508	53.95	5H				2_1508	45.28	5H
3_0011	3_0011	12_0595	12_30011	5879	2924	5879	91.91	5H					3_0011	91.06	5H				3_0011	54.47	5H	3_0011	53.95	5H
3_1033	3_1033	12_1237	12_31033	32678	14203	32678	91.91	5H					3_1033	91.06	5H				3_1033	54.47	5H	3_1033	53.95	5H
3_1280	3_1280	12_1389	12_31280	9344	19843	9344	91.91	5H					3_1280	91.06	5H				3_1280	54.47	5H	3_1280	53.95	5H
3_0515	3_0515	12_0873	12_30515	3899	2121	3899	91.91	5H					3_0515	91.06	5H													3_0515	45.28	5H
2_0265	2_0265	11_0232	11_20265	1910	15232	1910	94.02	5H		2_0265	44.39	5H	2_0265	93.17	5H	2_0265	52.85	5H	2_0265	54.47	5H	2_0265	53.95	5H
*WG530							95.11	5H	5H_bin06													*WG530	55.05	5H
1_1281	1_1281	11_1420	11_11281	8836	20704	8836	98.42	5H		1_1281	44.39	5H	1_1281	94.91	5H	1_1281	54.2	5H	1_1281	56.64	5H	1_1281	58.35	5H
2_0441	2_0441	11_0419	11_20441	2906	1499	2906	98.42	5H		2_0441	44.39	5H	2_0441	94.91	5H	2_0441	54.2	5H	2_0441	56.64	5H	2_0441	58.35	5H
2_1344	2_1344	11_1225	11_21344	8561	5013	8561	98.42	5H		2_1344	44.39	5H	2_1344	94.91	5H													2_1344	46.36	5H
3_0745	3_0745	12_1011	12_30745	8283	18796	8283	99.51	5H					3_0745	96	5H				3_0745	57.73	5H	3_0745	59.45	5H	3_0745	67.02	5H
2_0713	2_0713	11_0685	11_20713	4234	16781	4234	101.69	5H		2_0713	44.39	5H	2_0713	98.18	5H	2_0713	56.91	5H	2_0713	59.91	5H	2_0713	61.65	5H				2_0713	46.36	5H
3_1477	3_1477	12_1499	12_31477	18747	5542	18747	101.69	5H					3_1477	98.18	5H				3_1477	59.91	5H	3_1477	61.65	5H
2_1036	2_1036	12_0525	12_21036	6020	17849	6020	103.01	5H					2_1036	99.42	5H										2_1036	68.09	5H
2_1275	2_1275	11_1169	11_21275	7839	4254	7839	104.73	5H		2_1275	49.67	5H	2_1275	101.25	5H	2_1275	56.91	5H	2_1275	59.91	5H	2_1275	61.65	5H
2_1121	2_1121	11_1040	11_21121	65	14554	65	105.91	5H					2_1121	102.47	5H	2_1121	58.26	5H	2_1121	60.99	5H	2_1121	62.75	5H				2_1121	48.51	5H
2_1239	2_1239	11_1132	11_21239	7504	4359	7504	107.53	5H		2_1239	50.72	5H	2_1239	103.95	5H
1_0641	1_0641	11_0707	11_10641	4342	1724	4342	108.33	5H					1_0641	104.79	5H	1_0641	59.61	5H	1_0641	63.17	5H	1_0641	64.94	5H	1_0641	71.32	5H
*ABC324							109.27	5H	5H_bin07													*ABC324	66.04	5H
1_0203	1_0203	12_0045	12_10203	1983	959	1982	109.27	5H					1_0203	104.79	5H										1_0203	71.32	5H
1_1438	1_1438	12_0366	12_11438	37939	46904	37939	109.27	5H					1_1438	104.79	5H										1_1438	71.32	5H
2_0278	2_0278	12_0443	12_20278	1982	959	1982	109.27	5H					2_0278	104.79	5H										2_0278	71.32	5H
3_0080	3_0080	12_0625	12_30080	5098	15265	5098	109.27	5H					3_0080	104.79	5H										3_0080	71.32	5H
1_1249	1_1249	11_1406	11_11249	7895	4009	7895	109.27	5H					1_1249	105.66	5H	1_1249	60.29	5H	1_1249	64.26	5H	1_1249	66.04	5H	1_1249	71.32	5H
2_0279	2_0279			1983	959	1982	109.27	5H					2_0279	105.66	5H	2_0279	60.29	5H	2_0279	64.26	5H	2_0279	66.04	5H	2_0279	71.32	5H
2_0392	2_0392	11_0377	11_20392	264	1799	264	109.27	5H					2_0392	105.66	5H	2_0392	60.29	5H	2_0392	64.26	5H	2_0392	66.04	5H	2_0392	71.32	5H
3_0007	3_0007	12_0591	12_30007	1218	14262	1218	109.27	5H					3_0007	105.66	5H				3_0007	64.26	5H	3_0007	66.04	5H
3_0966	3_0966	12_1181	12_30966	11987	19456	11987	109.27	5H					3_0966	105.66	5H				3_0966	64.26	5H	3_0966	66.04	5H	3_0966	71.32	5H
2_0350	2_0350	12_0453	12_20350	2365	15417	2365	111.97	5H					2_0350	108.37	5H	2_0350	62.99	5H	2_0350	64.26	5H	2_0350	66.04	5H
1_0548	1_0548	12_0127	12_10548	3819	1667	3819	114.61	5H					1_0548	111.03	5H										1_0548	77.81	5H
2_0297	2_0297	12_0447	12_20297	2075	15217	2075	115.68	5H					2_0297	112.11	5H	2_0297	63.67	5H	2_0297	64.26	5H	2_0297	66.04	5H	2_0297	78.89	5H
3_0719	3_0719	12_0998	12_30719	7806	14276	7806	115.68	5H					3_0719	112.11	5H										3_0719	78.89	5H
1_0953	1_0953	12_0220	12_10953	8107	19062	8107	116.66	5H					1_0953	113.04	5H	1_0953	64.35	5H	1_0953	65.34	5H	1_0953	67.14	5H	1_0953	79.96	5H
2_0367	2_0367	11_0341	11_20367	2465	1048	2465	116.66	5H					2_0367	113.04	5H													2_0367	58.31	5H
2_1001	2_1001	11_0946	11_21001	5799	3569	5799	116.66	5H		2_1001	57.07	5H	2_1001	113.04	5H													2_1001	58.31	5H
2_1309	2_1309	11_1200	11_21309	8215	4676	8215	118.01	5H					2_1309	114.39	5H	2_1309	65.7	5H	2_1309	65.34	5H	2_1309	67.14	5H				2_1309	58.31	5H
2_0330	2_0330			2261	1141	2261	118.16	5H					2_0330	114.57	5H										2_0330	83.19	5H
2_0818	2_0818	12_0499	12_20818	4816	2886	4816	118.16	5H					2_0818	114.57	5H										2_0818	83.19	5H
3_0252	3_0252			13026	5526	13026	118.16	5H					3_0252	114.57	5H										3_0252	83.19	5H
1_0183	1_0183	11_0228	11_10183	1896	448	1896	123.56	5H					1_0183	119.97	5H	1_0183	67.05	5H	1_0183	66.43	5H	1_0183	68.24	5H	1_0183	88.59	5H
*ABC302							124.5	5H	5H_bin08													*ABC302	69.34	5H
1_0127	1_0127	11_0175	11_10127	1583	14265	1583	124.5	5H					1_0127	120.84	5H	1_0127	67.73	5H	1_0127	67.52	5H	1_0127	69.34	5H	1_0127	88.59	5H
1_0634	1_0634	12_0149	12_10634	4302	16962	4302	124.5	5H					1_0634	120.84	5H	1_0634	67.73	5H	1_0634	67.52	5H	1_0634	69.34	5H
2_0236	2_0236	11_0200	11_20236	171	14926	171	124.5	5H		2_0236	60.24	5H	2_0236	120.84	5H													2_0236	60.46	5H
2_1128	2_1128	12_0533	12_21128	6669	18454	6669	124.5	5H					2_1128	120.84	5H										2_1128	88.59	5H
2_1133	2_1133	11_1049	11_21133	6714	3321	6714	124.5	5H		2_1133	60.24	5H	2_1133	120.84	5H										2_1133	88.59	5H
1_0633	1_0633	12_0148	12_10633	4285	2252	4285	127.73	5H					1_0633	124.07	5H	1_0633	67.73	5H	1_0633	67.52	5H	1_0633	69.34	5H	1_0633	91.82	5H
2_0096	2_0096	11_0073	11_20096	11931	20660	11931	130.55	5H		2_0096	61.29	5H	2_0096	126.69	5H	2_0096	69.75	5H	2_0096	70.78	5H	2_0096	72.64	5H	2_0096	91.82	5H
1_0140	1_0140	12_0026	12_10140	1653	675	1653	131.61	5H					1_0140	127.74	5H										1_0140	91.82	5H
1_0167	1_0167	11_0211	11_10167	1786	571	1786	131.61	5H		1_0167	62.34	5H	1_0167	127.74	5H	1_0167	69.75	5H	1_0167	70.78	5H	1_0167	72.64	5H	1_0167	91.82	5H
2_0246	2_0246	11_0210	11_20246	1780	575	1780	131.61	5H		2_0246	62.34	5H	2_0246	127.74	5H	2_0246	69.75	5H	2_0246	70.78	5H	2_0246	72.64	5H	2_0246	91.82	5H
1_1515	1_1515	12_0397	12_11515	4390	2045	4389	132.68	5H					1_1515	128.82	5H										1_1515	92.89	5H
2_0066	2_0066			11202	6347	11202	132.68	5H					2_0066	128.82	5H										2_0066	92.89	5H
2_0736	2_0736	11_0712	11_20736	4389	2045	4389	132.68	5H		2_0736	62.34	5H	2_0736	128.82	5H	2_0736	69.75	5H	2_0736	70.78	5H	2_0736	72.64	5H	2_0736	92.89	5H
1_1355	1_1355	11_1455	11_11355	12090	21043	12090	133.74	5H		1_1355	63.39	5H	1_1355	129.87	5H
2_0645	2_0645	11_0611	11_20645	3928	16590	3928	134.85	5H					2_0645	130.95	5H	2_0645	72.46	5H	2_0645	74.05	5H	2_0645	75.94	5H
2_1445	2_1445	11_1304	11_21445	9745	5075	9745	134.85	5H					2_1445	130.95	5H	2_1445	72.46	5H	2_1445	74.05	5H	2_1445	75.94	5H
2_1186	2_1186	12_0541	12_21186	7029	3970	7029	134.85	5H					2_1186	130.95	5H										2_1186	96.12	5H
3_0314	3_0314	12_0762	12_30314	10259	20444	10259	134.85	5H					3_0314	130.95	5H				3_0314	74.05	5H	3_0314	75.94	5H	3_0314	96.12	5H
1_1135	1_1135			4344	16603	4344	137.96	5H					1_1135	134	5H	1_1135	75.16	5H	1_1135	77.31	5H	1_1135	79.25	5H	1_1135	99.35	5H
2_1480	2_1480	11_1361	11_21480	4344	16603	4344	137.96	5H					2_1480	134	5H	2_1480	75.16	5H	2_1480	77.31	5H	2_1480	79.25	5H
3_1427	3_1427	12_1474	12_31427	15164	4373	15164	140.15	5H					3_1427	136.18	5H				3_1427	79.49	5H	3_1427	81.44	5H				3_1427	70.26	5H
1_0674	1_0674	12_0162	12_10674	4599	17043	4599	141.24	5H					1_0674	137.26	5H	1_0674	77.19	5H	1_0674	80.58	5H	1_0674	82.54	5H	1_0674	103.67	5H
3_1361	3_1361	12_1435	12_31361	5988	2913	5988	141.24	5H					3_1361	137.26	5H				3_1361	80.58	5H	3_1361	82.54	5H
*BCD926							142.37	5H	5H_bin09													*BCD926	83.67	5H
1_0524	1_0524	11_0577	11_10524	370	434	370	144.5	5H					1_0524	140.49	5H										1_0524	106.9	5H
1_0930	1_0930	12_0214	12_10930	778	14129	778	145.57	5H					1_0930	141.57	5H	1_0930	81.94	5H	1_0930	86.03	5H	1_0930	87	5H	1_0930	107.97	5H	1_0930	72.42	5H
1_1106	1_1106	12_0262	12_11106	3632	1822	3632	145.57	5H					1_1106	141.57	5H	1_1106	81.94	5H	1_1106	86.03	5H	1_1106	87	5H				1_1106	72.42	5H
2_1150	2_1150	11_1066	11_21150	6833	18186	6833	145.57	5H					2_1150	141.57	5H	2_1150	81.94	5H	2_1150	86.03	5H	2_1150	87	5H				2_1150	72.42	5H
2_1497	2_1497	12_0578	12_21497	9665	5189	9665	145.57	5H					2_1497	141.57	5H	2_1497	81.94	5H	2_1497	86.03	5H	2_1497	87	5H				2_1497	72.42	5H
1_1290	1_1290	11_1423	11_11290	9665	5189	9665	145.57	5H		1_1290	72.98	5H	1_1290	141.57	5H	1_1290	81.94	5H	1_1290	86.03	5H	1_1290	87	5H				1_1290	72.42	5H
1_0578	1_0578	11_0621	11_10578	39	14407	39	146.56	5H		1_0578	72.98	5H	1_0578	142.54	5H	1_0578	82.61	5H	1_0578	87.12	5H	1_0578	88.1	5H	1_0578	109.05	5H	1_0578	73.49	5H
2_0497	2_0497	11_0472	11_20497	3200	17066	3200	147.62	5H		2_0497	74.04	5H	2_0497	143.59	5H
2_0526	2_0526	11_0497	11_20526	3333	16228	3333	153.3	5H					2_0526	149.25	5H													2_0526	83.29	5H
3_1271	3_1271	12_1381	12_31271	10541	19573	10541	153.3	5H					3_1271	149.25	5H													3_1271	83.29	5H
1_0518	1_0518	11_0568	11_10518	3685	2033	3685	154.37	5H					1_0518	150.33	5H	1_0518	86.67	5H	1_0518	91.48	5H	1_0518	92.51	5H	1_0518	110.12	5H
2_0097	2_0097	11_0075	11_20097	11944	7022	11944	154.37	5H					2_0097	150.33	5H	2_0097	86.67	5H	2_0097	91.48	5H	2_0097	92.51	5H	2_0097	110.12	5H
1_0771	1_0771	11_0889	11_10771	5440	17259	5440	154.37	5H		1_0771	77.2	5H	1_0771	150.33	5H	1_0771	86.67	5H	1_0771	91.48	5H	1_0771	92.51	5H	1_0771	110.12	5H	1_0771	84.37	5H
1_1134	1_1134	12_0270	12_11134	4405	16829	4405	154.37	5H					1_1134	150.33	5H										1_1134	110.12	5H
2_0449	2_0449	11_0427	11_20449	2947	13944	2947	154.37	5H					2_0449	150.33	5H										2_0449	110.12	5H
1_1473	1_1473	11_1503	11_11473	1137	14523	1137	154.37	5H					1_1473	150.33	5H										1_1473	110.12	5H	1_1473	84.37	5H
3_0533	3_0533	12_0884	12_30533	4201	2104	4201	154.37	5H					3_0533	150.33	5H				3_0533	91.48	5H	3_0533	92.51	5H	3_0533	110.12	5H
3_0834	3_0834	12_1072	12_30834	3685	2033	3685	154.37	5H					3_0834	150.33	5H				3_0834	91.48	5H	3_0834	92.51	5H	3_0834	110.12	5H
3_0182	3_0182	12_0692	12_30182	9326	3574	9326	156.52	5H					3_0182	152.48	5H										3_0182	112.27	5H
1_0408	1_0408	12_0095	12_10408	3018	2589	3018	157.13	5H					1_0408	153.01	5H													1_0408	87.6	5H
2_0850	2_0850	11_0815	11_20850	5004	15884	5004	157.13	5H					2_0850	153.01	5H	2_0850	88.7	5H	2_0850	94.74	5H	2_0850	95.81	5H				2_0850	87.6	5H
1_0622	1_0622	11_0682	11_10622	4219	16818	4219	158.46	5H		1_0622	81.42	5H	1_0622	154.43	5H
2_1421	2_1421	11_1287	11_21421	956	3815	956	159.51	5H		2_1421	82.47	5H	2_1421	155.49	5H
1_0414	1_0414	11_0449	11_10414	3056	15957	3056	159.8	5H					1_0414	155.79	5H	1_0414	90.73	5H	1_0414	95.83	5H	1_0414	96.91	5H
2_0327	2_0327	11_0291	11_20327	2249	1109	2249	159.8	5H					2_0327	155.79	5H	2_0327	90.73	5H	2_0327	95.83	5H	2_0327	96.91	5H
*ABG473							160.74	5H	5H_bin10													*ABG473	98.01	5H
1_1350	1_1350	11_1451	11_11350	10888	1676	10888	160.74	5H					1_1350	156.66	5H	1_1350	91.41	5H	1_1350	96.92	5H	1_1350	98.01	5H	1_1350	117.67	5H	1_1350	95.18	5H
2_0403	2_0403	12_0458	12_20403	2727	15734	2727	161.82	5H					2_0403	157.74	5H										2_0403	118.75	5H
3_0098	3_0098	12_0636	12_30098	6267	2700	6267	161.82	5H					3_0098	157.74	5H										3_0098	118.75	5H
2_0018	2_0018	11_0019	11_20018	10318	19187	10318	163.06	5H		2_0018	87.75	5H	2_0018	159.04	5H
2_0134	2_0134	11_0114	11_20134	1300	192	1300	163.29	5H					2_0134	159.15	5H	2_0134	94.11	5H	2_0134	101.28	5H	2_0134	102.41	5H	2_0134	119.82	5H
1_0024	1_0024	11_0033	11_10024	10669	6295	10669	165.44	5H					1_0024	161.3	5H										1_0024	121.97	5H
2_0549	2_0549	11_0515	11_20549	3398	1705	3398	165.96	5H		2_0549	89.86	5H	2_0549	161.93	5H
1_0077	1_0077	12_0013	12_10077	1300	192	1300	166.29	5H					1_0077	162.18	5H	1_0077	94.11	5H	1_0077	101.28	5H	1_0077	102.41	5H
1_0834	1_0834	11_1005	11_10834	6315	17914	6315	166.29	5H					1_0834	162.18	5H										1_0834	123.05	5H	1_0834	102.77	5H
1_0844	1_0844	12_0194	12_10844	6444	18060	6444	166.29	5H					1_0844	162.18	5H										1_0844	123.05	5H	1_0844	102.77	5H
2_1321	2_1321	11_1208	11_21321	8344	3638	8344	166.29	5H					2_1321	162.18	5H										2_1321	123.05	5H	2_1321	102.77	5H
3_0846	3_0846	12_1084	12_30846		0		166.29	5H					3_0846	162.18	5H										3_0846	123.05	5H	3_0846	102.77	5H
[truncated: 1,054 more rows]
