# Supplementary material for: Development and implementation of high-throughput SNP genotyping in barley
Source: BMC Genomics. 2009 Dec 4;10:582. doi: 10.1186/1471-2164-10-582 (PMC2797026; doi:10.1186/1471-2164-10-582)
Supplement: Additional file 5 — Table S2. All data from MxB, OWB and SxM mapping populations. [file 1471-2164-10-582-S5.XLS]

## Sheet: MB_POPA123
POPA	BOPA	BOPA_C	SNP_Name	U32	U35	35 to 32	MB_Map_dist	MB_Chr	MB002	MB006	MB007	MB011	MB014	MB019	MB020	MB021	MB025	MB026	MB030	MB031	MB032	MB033	MB034	MB042	MB046	MB047	MB048	MB050	MB051	MB053	MB054	MB055	MB056	MB058	MB059	MB062	MB063	MB064	MB067	MB069	MB072	MB073	MB074	MB075	MB077	MB078	MB079	MB080	MB081
3_0969	12_1184	12_30969	SCRI_bbc15015_01_164	15015	23204	15015	0	1H	b	a	a	a	b	b	b	b	b	b	b	a	b	a	b	a	b	b	b	b	b	a	b	b	a	a	a	b	a	a	b	b	b	b	b	a	a	b	a	a	b
1_1223	11_1393	11_11223	ABC09402-1-2-275	7092	17306	7092	1.07	1H	B	A	A	A	B	B	B	B	B	B	B	A	B	A	B	A	B	B	B	B	B	A	B	B	A	A	A	B	A	A	B	B	B	A	B	A	A	B	A	A	B
2_0502	11_0481	11_20502	3220-723	3220	1696	3220	2.15	1H	B	A	A	A	B	B	B	B	B	B	B	A	B	A	B	A	B	B	B	B	B	A	B	B	A	A	A	B	A	A	B	A	B	A	B	A	A	B	A	A	B
2_0836			491-1048	491	298	491	2.15	1H	b	a	a	a	b	b	b	b	b	b	b	a	b	a	b	a	b	b	b	b	b	a	b	b	a	a	a	b	a	a	b	a	b	a	b	a	a	b	a	a	b
2_1067	11_0992	11_21067	6195-2137	6195	16734	6195	2.15	1H	B	A	A	A	B	B	B	B	B	B	B	A	B	A	B	A	B	B	B	B	B	A	B	B	A	A	A	B	A	A	B	A	B	A	B	A	A	B	A	A	B
3_0715	12_0994	12_30715	U32_7636_1701	7636	19074	7636	2.15	1H	B	A	A	A	B	B	B	B	B	B	B	A	B	A	B	A	B	B	B	B	B	A	B	B	A	A	A	B	A	A	B	A	B	A	B	A	A	B	A	A	B
1_0419	11_0453	11_10419	3101-111	3101	15699	3101	4.3	1H	B	A	A	A	B	B	B	B	B	B	B	A	B	A	B	A	B	B	B	B	B	A	B	B	A	A	A	B	A	A	B	A	B	A	B	A	A	B	A	A	B
1_0636	12_0150	12_10636	4314-1463	4314	16297	4314	4.3	1H	B	A	A	A	B	B	B	B	B	B	B	A	B	A	B	A	B	B	B	B	B	A	B	B	A	A	A	B	A	A	B	A	B	A	B	A	A	B	A	A	B
2_0238			1714-364	1714	14915	1714	4.3	1H	B	A	A	A	B	B	B	B	B	B	B	A	B	A	B	A	B	B	B	B	B	A	B	B	A	A	A	B	A	A	B	A	B	A	B	A	A	B	A	A	B
2_1456			9993-409	9993	5699	9993	4.3	1H	b	a	a	a	b	b	b	b	b	b	b	a	b	a	b	a	b	b	b	b	b	a	b	b	a	a	a	b	a	a	b	a	b	a	b	a	a	b	a	a	b
3_1144	12_1292	12_31144	U35_16501_168		16501		4.3	1H	B	A	A	A	B	B	B	B	B	B	B	A	B	A	B	A	B	B	B	B	B	A	B	B	A	A	A	B	A	A	B	A	B	A	B	A	A	B	A	A	B
1_1011	12_0233	12_11011	931-681	931	14172	931	6.46	1H	B	A	A	A	B	B	B	B	B	B	B	A	B	A	B	A	B	B	B	B	B	A	B	B	A	A	A	B	A	A	B	A	B	A	B	A	A	B	A	A	B
3_0933	12_1157	12_30933	SCRI_bbc00931_01_2	931	14172	931	6.46	1H	B	A	A	A	B	B	B	B	B	B	B	A	B	A	B	A	B	B	B	B	B	A	B	B	A	A	A	B	A	A	B	A	B	A	B	A	A	B	A	A	B
1_0716			4943-571	4943	2726	4943	8.61	1H	b	a	a	a	b	b	b	a	b	b	b	a	b	a	b	a	b	b	b	a	b	a	b	b	a	a	a	b	a	a	b	a	b	a	b	a	a	b	a	a	b
2_1174	11_1079	11_21174	6949-895	6949	18344	6949	9.68	1H	B	A	A	A	B	B	B	A	B	B	B	A	B	A	B	A	B	B	B	A	B	A	B	B	A	A	A	B	A	A	B	A	B	A	B	A	A	B	A	A	B
2_1226	11_1126	11_21226	7372-1253	7372	18735	7372	9.68	1H	B	A	A	A	B	B	B	A	B	B	B	A	B	A	B	A	B	B	B	A	B	A	B	B	A	A	A	B	A	A	B	A	B	A	B	A	A	B	A	A	B
2_0665			40-320	40	906	641	11.83	1H	b	a	a	a	b	b	b	a	b	b	b	a	b	a	b	a	b	b	b	a	b	a	b	b	a	a	a	b	a	a	b	a	b	a	b	a	a	b	a	a	b
3_0817	12_1055	12_30817	ISU_MLA_949	0	0		11.83	1H	b	a	a	a	b	b	b	a	b	b	b	a	b	a	b	a	b	b	b	a	b	a	b	b	a	a	a	b	a	a	b	a	b	a	b	a	a	b	a	a	b
3_1149	12_1294	12_31149	U35_16668_351	4866	16668	4866	11.83	1H	B	A	A	A	B	B	B	A	B	B	B	A	B	A	B	A	B	B	B	A	B	A	B	B	A	A	A	B	A	A	B	A	B	A	B	A	A	B	A	A	B
3_0918	12_1144	12_30918	SCRI_abc15612_01_1	12816	7605	12816	12.91	1H	a	a	a	a	b	b	b	a	b	b	b	a	b	a	b	a	b	b	b	a	b	a	b	b	a	a	a	b	a	a	b	a	b	a	b	a	a	b	a	a	b
3_0951	12_1169	12_30951	SCRI_bbc05112_01_2	5112	17234	5112	12.91	1H	a	a	a	a	b	b	b	a	b	b	b	a	b	a	b	a	b	b	b	a	b	a	b	b	a	a	a	b	a	a	b	a	b	a	b	a	a	b	a	a	b
3_0952	12_1170	12_30952	SCRI_bbc05112_01_3	5112	17234	5112	12.91	1H	A	A	A	A	B	B	B	A	B	B	B	A	B	A	B	A	B	B	B	A	B	A	B	B	A	A	A	B	A	A	B	A	B	A	B	A	A	B	A	A	B
3_0588	12_0916	12_30588	U32_5200_1052	5200	2776	5200	15.23	1H	A	A	A	A	B	B	B	A	B	B	B	A	B	A	B	A	b	A	b	A	B	A	B	B	A	A	A	B	A	A	B	A	B	A	B	A	A	B	A	A	B
2_0318			2199-557	2199	1078	2199	18.63	1H	a	a	a	a	b	b	b	a	b	b	b	a	b	a	b	a	b	a	b	a	b	a	b	b	a	a	a	b	a	b	b	a	b	a	a	a	a	b	a	a	b
3_0955	12_1172	12_30955	SCRI_bbc07107_01_431	7107	2554	7107	18.63	1H	A	A	A	A	B	B	B	A	B	B	B	A	B	A	B	A	B	A	B	A	B	A	B	B	A	A	A	B	A	B	B	A	B	A	A	A	A	B	A	A	B
1_0775	11_0897	11_10775	5494-316	5494	17344	5494	20.78	1H	A	A	A	A	B	B	B	A	B	B	B	A	B	A	B	A	B	A	B	A	B	B	B	B	A	A	A	B	A	B	B	A	B	A	A	A	A	B	A	A	B
2_0575			3519-116	3519	2010	3519	20.78	1H	A	A	A	A	b	b	b	A	b	b	b	A	b	A	b	A	b	A	b	A	b	b	b	b	A	A	A	b	A	b	b	A	b	A	A	A	A	b	A	A	b
2_0749	11_0729	11_20749	4473-309	4473	16758	4473	20.78	1H	A	A	A	A	B	B	B	A	B	B	B	A	B	A	B	A	B	A	B	A	B	B	B	B	A	A	A	B	A	B	B	A	B	A	A	A	A	B	A	A	B
3_0948	12_1166	12_30948	SCRI_bbc04473_01_2	4473	16758	4473	20.78	1H	A	A	A	A	B	B	B	A	B	B	B	A	B	A	B	A	B	A	B	A	B	B	B	B	A	A	A	B	A	B	B	A	B	A	A	A	A	B	A	A	B
1_0030	11_0042	11_10030	10922-503	10922	20838	10922	21.86	1H	a	a	a	a	b	b	b	a	b	b	b	a	b	a	b	b	b	a	b	a	b	b	b	b	a	a	a	b	a	b	b	a	b	a	a	a	a	b	a	a	b
2_0371	11_0346	11_20371	2496-1916	2496	1285	2496	21.86	1H	a	a	a	a	b	b	b	a	b	b	b	a	b	a	b	b	b	a	b	a	b	b	b	b	a	a	a	b	a	b	b	a	b	a	a	a	a	b	a	a	b
2_0712	11_0683	11_20712	4226-570	4226	1986	4226	26.17	1H	A	A	A	A	B	B	B	A	B	A	B	A	B	A	B	B	B	A	B	A	B	B	B	B	A	A	A	B	A	B	B	A	A	A	A	A	A	B	A	A	B
3_0241	12_0726	12_30241	ABC15164_2_387	11714	15292	11714	26.17	1H	A	A	A	A	B	B	B	A	B	A	B	A	B	A	B	B	B	A	B	A	B	B	B	B	A	A	A	B	A	B	B	A	A	A	A	A	A	B	A	A	B
1_0757	11_0875	11_10757	5318-436	5318	17361	5318	28.32	1H	a	a	a	a	b	b	b	a	b	a	b	a	a	a	b	b	b	a	b	a	b	b	b	b	a	a	a	b	a	b	b	a	a	a	a	a	a	b	a	a	b
2_0767			4572-1172	4572	2446	4572	28.32	1H	a	a	a	a	b	b	b	a	b	a	b	a	a	a	b	b	b	a	b	a	b	b	b	b	a	a	a	b	a	b	b	a	a	a	a	a	a	b	a	a	b
3_1276	12_1385	12_31276	U35_19740_954	10500	19740	10500	34.81	1H	a	a	a	a	a	b	b	a	b	a	b	a	a	a	a	b	b	a	b	a	b	b	a	b	a	a	a	b	a	b	b	a	a	a	a	a	a	b	a	a	b
1_0760	11_0879	11_10760	5346-1587	5346	17207	5346	35.88	1H	A	A	A	A	A	B	B	A	B	A	B	A	A	A	A	B	B	A	B	A	B	B	A	B	A	A	A	A	A	B	B	A	A	A	A	A	A	B	A	A	B
2_1072	11_0997	11_21072	6238-243	6238	3545	6238	36.96	1H	A	A	A	A	A	B	B	A	B	A	B	A	A	A	A	B	B	A	B	A	B	B	A	B	A	A	A	A	A	B	B	A	A	A	A	A	A	B	A	A	B
3_1177	12_1313	12_31177	U35_17276_547	6082	17276	6082	36.96	1H	a	a	a	a	a	b	b	a	b	a	b	a	a	a	a	b	b	a	b	a	b	b	a	b	a	a	a	a	a	b	b	a	a	a	a	a	a	b	a	a	b
1_0764	11_0883	11_10764	5381-1950	5381	2984	5381	44.54	1H	A	A	A	A	A	B	A	A	B	A	A	B	A	A	A	B	B	A	B	A	B	B	A	A	A	B	A	A	A	B	B	A	A	A	A	A	B	B	A	A	B
3_0336	12_0773	12_30336	U32_11789_202	11789	7003	11789	44.54	1H	A	A	A	A	A	B	A	A	B	A	A	B	A	A	A	B	B	A	B	A	B	B	A	A	A	B	A	A	A	B	B	A	A	A	A	A	B	B	A	A	B
1_0275	11_0307	11_10275	2314-1412	2314	1266	2314	45.62	1H	A	A	A	A	A	B	A	A	B	A	A	B	A	A	A	B	B	A	B	A	B	B	A	A	A	B	A	A	A	B	B	A	A	A	A	A	B	B	A	A	B
1_0597	11_0648	11_10597	409-1643	409	16128	409	45.62	1H	a	a	a	a	a	b	a	a	b	a	a	b	a	a	a	b	b	a	b	a	b	b	a	a	a	b	a	a	a	b	b	a	a	a	a	a	b	b	a	a	b
2_0514	11_0491	11_20514	3277-446	3277	15376	3277	45.62	1H	a	a	a	a	a	b	a	a	b	a	a	b	a	a	a	b	b	a	b	a	b	b	a	a	a	b	a	a	a	b	b	a	a	a	a	a	b	b	a	a	b
2_1134	11_1052	11_21134	6720-641	6720	17863	6720	46.69	1H	a	a	a	a	a	b	a	a	b	a	a	b	a	a	a	b	b	a	b	a	b	b	a	a	a	b	a	a	a	b	b	a	a	a	a	a	b	b	a	a	b
1_0235	12_0057	12_10235	2141-2425	2141	15353	2141	51.01	1H	A	A	A	A	A	B	A	A	B	A	A	B	A	A	A	B	B	A	B	A	B	B	A	A	A	B	A	A	A	B	B	A	A	A	A	A	B	B	A	A	A
1_0259	11_0295	11_10259	2265-363	2265	1119	2265	51.01	1H	a	a	a	a	a	b	a	a	b	a	a	b	a	a	a	b	b	a	b	a	b	b	a	a	a	b	a	a	a	b	b	a	a	a	a	a	b	b	a	a	a
1_0526	11_0579	11_10526	3710-852	3710	16244	3710	51.01	1H	a	a	a	a	a	b	a	a	b	a	a	b	a	a	a	b	b	a	b	a	b	b	a	a	a	b	a	a	a	b	b	a	a	a	a	a	b	b	a	a	a
1_0957	11_1196	11_10957	8166-525	8166	19180	8166	51.01	1H	a	a	a	a	a	b	a	a	b	a	a	b	a	a	a	b	b	a	b	a	b	b	a	a	a	b	a	a	a	b	b	a	a	a	a	a	b	b	a	a	a
1_1064	11_1326	11_11064	ABC02639-1-4-370	1784	574	1784	51.01	1H	A	A	A	A	A	B	A	A	B	A	A	B	A	A	A	B	B	A	B	A	B	B	A	A	A	B	A	A	A	B	B	A	A	A	A	A	B	B	A	A	A
1_1301	12_0326	12_11301	ABC12550-1-3-276	10316	5440	10316	51.01	1H	a	a	a	a	a	b	a	a	b	a	a	b	a	a	a	b	b	a	b	a	b	b	a	a	a	b	a	a	a	b	b	a	a	a	a	a	b	b	a	a	a
2_0855	11_0819	11_20855	5019-879	5019	17177	5019	51.01	1H	a	a	a	a	a	b	a	a	b	a	a	b	a	a	a	b	b	a	b	a	b	b	a	a	a	b	a	a	a	b	b	a	a	a	a	a	b	b	a	a	a
2_1432			9640-158	9640	4243	9640	51.01	1H	a	a	a	a	a	B	a	a	B	a	a	B	a	a	a	B	B	a	B	a	B	B	a	a	a	B	a	a	a	B	B	a	a	a	a	a	B	B	a	a	a
3_0683	12_0975	12_30683	U32_7097_198	7097	17174	7097	51.01	1H	a	a	a	a	a	b	a	a	b	a	a	b	a	a	a	b	b	a	b	a	b	b	a	a	a	b	a	a	a	b	b	a	a	a	a	a	b	b	a	a	a
3_0796	12_1048	12_30796	U32_9600_655	9600	17909	9600	51.01	1H	a	a	a	a	a	b	a	a	b	a	a	b	a	a	a	b	b	a	b	a	b	b	a	a	a	b	a	a	a	b	b	a	a	a	a	a	b	b	a	a	a
3_1467	12_1494	12_31467	U35_5390_330	9865	5390	9865	51.01	1H	A	A	A	A	A	B	A	A	B	A	A	B	A	A	A	B	B	A	B	A	B	B	A	A	A	B	A	A	A	B	B	A	A	A	A	A	B	B	A	A	A
1_0159	12_0032	12_10159	1749-948	1749	15052	1749	52.08	1H	a	a	a	a	a	b	a	a	b	a	a	b	a	a	a	b	b	a	b	a	b	b	a	a	a	b	a	a	a	b	b	a	a	a	a	a	b	b	a	a	a
1_0300	12_0068	12_10300	243-767	243	157	243	52.08	1H	a	a	a	a	a	b	a	a	b	a	a	b	a	a	a	b	b	a	b	a	b	b	a	a	a	b	a	a	a	b	b	a	a	a	a	a	b	b	a	a	a
1_0470	11_0526	11_10470	3444-1044	3444	1826	3444	52.08	1H	a	a	a	a	a	b	a	a	b	a	a	b	a	a	a	b	b	a	b	a	b	b	a	a	a	b	a	a	a	b	b	a	a	a	a	a	b	b	a	a	a
1_0506	12_0118	12_10506	3640-2807	3640	2062	3640	52.08	1H	A	A	A	A	A	B	A	A	B	A	A	B	A	A	A	B	B	A	B	A	B	B	A	A	A	B	A	A	A	B	B	A	A	A	A	A	B	B	A	A	A
1_1287	11_1422	11_11287	ABC11913-1-1-104	9329	19092	9329	52.08	1H	A	A	A	A	A	B	A	A	B	A	A	B	A	A	A	B	B	A	B	A	B	B	A	A	A	B	A	A	A	B	B	A	A	A	A	A	B	B	A	A	A
1_1478	11_1504	11_11478	ConsensusGBS0342-1	1026	14431	1026	52.08	1H	a	a	a	a	a	b	a	a	b	a	a	b	a	a	a	b	b	a	b	a	b	b	a	a	a	b	a	a	a	b	b	a	a	a	a	a	b	b	a	a	a
2_0047	11_0041	11_20047	10795-462	10795	19150	10795	52.08	1H	a	a	a	a	a	b	a	a	b	a	a	b	a	a	a	b	b	a	b	a	b	b	a	a	a	b	a	a	a	b	b	a	a	a	a	a	b	b	a	a	a
2_0260	11_0225	11_20260	1866-866	1866	14486	1866	52.08	1H	a	a	a	a	a	b	a	a	b	a	a	b	a	a	a	b	b	a	b	a	b	b	a	a	a	b	a	a	a	b	b	a	a	a	a	a	b	b	a	a	a
2_0427	11_0409	11_20427	2851-848	2851	15519	2851	52.08	1H	a	a	a	a	a	b	a	a	b	a	a	b	a	a	a	b	b	a	b	a	b	b	a	a	a	b	a	a	a	b	b	a	a	a	a	a	b	b	a	a	a
2_0660	11_0629	11_20660	4020-643	4020	2141	4020	52.08	1H	A	A	A	A	A	B	A	A	B	A	A	B	A	A	A	B	B	A	B	A	B	B	A	A	A	B	A	A	A	B	B	A	A	A	A	A	B	B	A	A	A
2_0698	11_0667	11_20698	4163-1786	4163	16403	4162	52.08	1H	A	A	A	A	A	B	A	A	B	A	A	B	A	A	A	B	B	A	B	A	B	B	A	A	A	B	A	A	A	B	B	A	A	A	A	A	B	B	A	A	A
2_0757	11_0735	11_20757	4511-1878	4511	2504	4511	52.08	1H	a	a	a	a	a	b	a	a	b	a	a	b	a	a	a	b	b	a	b	a	b	b	a	a	a	b	a	a	a	b	b	a	a	a	a	a	b	b	a	a	a
2_1188	11_1089	11_21188	7037-454	7037	3892	7037	52.08	1H	a	a	a	a	a	b	a	a	b	a	a	b	a	a	a	b	b	a	b	a	b	b	a	a	a	b	a	a	a	b	b	a	a	a	a	a	b	b	a	a	a
2_1193	11_1095	11_21193	7090-1260	7090	3986	7090	52.08	1H	a	a	a	a	a	b	a	a	b	a	a	b	a	a	a	b	b	a	b	a	b	b	a	a	a	b	a	a	a	b	b	a	a	a	a	a	b	b	a	a	a
3_0043	12_0606	12_30043	ABC05789_1_168	4162	16403	4162	52.08	1H	A	A	A	A	A	B	A	A	B	A	A	B	A	A	A	B	B	A	B	A	B	B	A	A	A	B	A	A	A	B	B	A	A	A	A	A	B	B	A	A	A
3_0404	12_0814	12_30404	U32_1867_673	1867	14487	1867	52.08	1H	a	a	a	a	a	b	a	a	b	a	a	b	a	a	a	b	b	a	b	a	b	b	a	a	a	b	a	a	a	b	b	a	a	a	a	a	b	b	a	a	a
3_0436	12_0830	12_30436	U32_2485_199	2485	1312	2485	52.08	1H	A	A	A	A	A	B	A	A	B	A	A	B	A	A	A	B	B	A	B	A	B	B	A	A	A	B	A	A	A	B	B	A	A	A	A	A	B	B	A	A	A
3_0438	12_0831	12_30438	U32_2509_1666	2509	15529	2509	52.08	1H	A	A	A	A	A	B	A	A	B	A	A	B	A	A	A	B	B	A	B	A	B	B	A	A	A	B	A	A	A	B	B	A	A	A	A	A	B	B	A	A	A
3_0562	12_0898	12_30562	U32_4758_440	4758	540	4758	52.08	1H	A	A	A	A	A	B	A	A	B	A	A	B	A	A	A	B	B	A	B	A	B	B	A	A	A	B	A	A	A	B	B	A	A	A	A	A	B	B	A	A	A
3_0762	12_1024	12_30762	U32_8648_439	8648	4996	8648	52.08	1H	A	A	A	A	A	B	A	A	B	A	A	B	A	A	A	B	B	A	B	A	B	B	A	A	A	B	A	A	A	B	B	A	A	A	A	A	B	B	A	A	A
3_1191			U35_17686_2174	8218	17686	8218	52.08	1H	a	a	a	a	a	b	a	a	b	a	a	b	a	a	a	b	b	a	b	a	b	b	a	a	a	b	a	a	a	b	b	a	a	a	a	a	b	b	a	a	a
3_1208	12_1334	12_31208	U35_17973_708	8368	17973	8368	52.08	1H	A	A	A	A	A	B	A	A	B	A	A	B	A	A	A	B	B	A	B	A	B	B	A	A	A	B	A	A	A	B	B	A	A	A	A	A	B	B	A	A	A
2_1357	11_1239	11_21357	8717-244	8717	19855	8717	54.23	1H	a	a	a	a	a	b	a	a	b	a	a	b	a	a	a	b	b	a	b	a	b	b	a	a	a	b	a	a	a	b	b	a	a	a	a	a	b	b	a	a	a
1_0075	11_0112	11_10075	1294-473	1294	16457	1294	55.31	1H	a	a	a	a	a	b	a	a	b	a	a	b	a	a	a	b	b	a	b	a	b	b	a	a	a	b	b	a	a	b	b	a	a	a	a	a	b	b	a	a	a
1_0293	11_0329	11_10293	2401-1028	2401	15338	2401	55.31	1H	a	a	a	a	a	b	a	a	b	a	a	b	a	a	a	b	b	a	b	a	b	b	a	a	a	b	b	a	a	b	b	a	a	a	a	a	b	b	a	a	a
1_0520	11_0571	11_10520	3689-1101	3689	16483	3689	55.31	1H	a	a	a	a	a	b	a	a	b	a	a	b	a	a	a	b	b	a	b	a	b	b	a	a	a	b	b	a	a	b	b	a	a	a	a	a	b	b	a	a	a
1_0933	11_1162	11_10933	7800-594	7800	18398	7800	55.31	1H	a	a	a	a	a	b	a	a	b	a	a	b	a	a	a	b	b	a	b	a	b	b	a	a	a	b	b	a	a	b	b	a	a	a	a	a	b	b	a	a	a
1_1169	12_0284	12_11169	ABC07427-1-1-329	5320	2712	5320	55.31	1H	A	A	A	A	A	B	A	A	B	A	A	B	A	A	A	B	B	A	B	A	B	B	A	A	A	B	B	A	A	B	B	A	A	A	A	A	B	B	A	A	A
1_1326	11_1437	11_11326	ABC13652-1-2-156	11066	20162	11066	55.31	1H	A	A	A	A	A	B	A	A	B	A	A	B	A	A	A	B	B	A	B	A	B	B	A	A	A	B	B	A	A	B	B	A	A	A	A	A	B	B	A	A	A
1_1359	11_1457	11_11359	ABC15349-1-1-162	12324	21151	12324	55.31	1H	A	A	A	A	A	B	A	A	B	A	A	B	A	A	A	B	B	A	B	A	B	B	A	A	A	B	B	A	A	B	B	A	A	A	A	A	B	B	A	A	A
2_0798	11_0776	11_20798	4716-1205	4716	2475	4716	55.31	1H	a	a	a	a	a	b	a	a	b	a	a	b	a	a	a	b	b	a	b	a	b	b	a	a	a	b	b	a	a	b	b	a	a	a	a	a	b	b	a	a	a
2_0810	11_0788	11_20810	4793-777	4793	2367	4793	55.31	1H	a	a	a	a	a	b	a	a	b	a	a	b	a	a	a	b	b	a	b	a	b	b	a	a	a	b	b	a	a	b	b	a	a	a	a	a	b	b	a	a	a
2_1217	11_1117	11_21217	7284-710	7284	3566	7284	55.31	1H	a	a	a	a	a	b	a	a	b	a	a	b	a	a	a	b	b	a	b	a	b	b	a	a	a	b	b	a	a	b	b	a	a	a	a	a	b	b	a	a	a
2_1312	11_1202	11_21312	8224-561	8224	4090	8224	55.31	1H	a	a	a	a	a	b	a	a	b	a	a	b	a	a	a	b	b	a	b	a	b	b	a	a	a	b	b	a	a	b	b	a	a	a	a	a	b	b	a	a	a
2_1361	11_1243	11_21361	8743-197	8743	18165	8743	55.31	1H	A	A	A	A	A	B	A	A	B	A	A	B	A	A	A	B	B	A	B	A	B	B	A	A	A	B	B	A	A	B	B	A	A	A	A	A	B	B	A	A	A
3_0110	12_0642	12_30110	ABC08981_1_44	6663	17958	6663	55.31	1H	a	a	a	a	a	b	a	a	b	a	a	b	a	a	a	b	b	a	b	a	b	b	a	a	a	b	b	a	a	b	b	a	a	a	a	a	b	b	a	a	a
3_0350	12_0782	12_30350	U32_12209_166	12209	20711	12209	55.31	1H	A	A	A	A	A	B	A	A	B	A	A	B	A	A	A	B	B	A	B	A	B	B	A	A	A	B	B	A	A	B	B	A	A	A	A	A	B	B	A	A	A
3_0406	12_0815	12_30406	U32_1918_240	1918	15128	1918	55.31	1H	a	a	a	a	a	b	a	a	b	a	a	b	a	a	a	b	b	a	b	a	b	b	a	a	a	b	b	a	a	b	b	a	a	a	a	a	b	b	a	a	a
3_0478	12_0850	12_30478	U32_3183_518	3183	1782	3183	55.31	1H	A	A	A	A	A	B	A	A	B	A	A	B	A	A	A	B	B	A	B	A	B	B	A	A	A	B	B	A	A	B	B	A	A	A	A	A	B	B	A	A	A
3_0499	12_0862	12_30499	U32_3648_1062	3648	1929	3648	55.31	1H	A	A	A	A	A	B	A	A	B	A	A	B	A	A	A	B	B	A	B	A	B	B	A	A	A	B	B	A	A	B	B	A	A	A	A	A	B	B	A	A	A
3_0672	12_0968	12_30672	U32_6986_1725	6986	17270	6986	55.31	1H	a	a	a	a	a	b	a	a	b	a	a	b	a	a	a	b	b	a	b	a	b	b	a	a	a	b	b	a	a	b	b	a	a	a	a	a	b	b	a	a	a
3_0694	12_0981	12_30694	U32_7229_514	7229	3552	7229	55.31	1H	a	a	a	a	a	b	a	a	b	a	a	b	a	a	a	b	b	a	b	a	b	b	a	a	a	b	b	a	a	b	b	a	a	a	a	a	b	b	a	a	a
3_0741			U32_824_297	824	14218	824	55.31	1H	a	a	a	a	a	b	a	a	b	a	a	b	a	a	a	b	b	a	b	a	b	b	a	a	a	b	b	a	a	b	b	a	a	a	a	a	b	b	a	a	a
3_0750	12_1015	12_30750	U32_8403_383	8403	4334	8403	55.31	1H	a	a	a	a	a	b	a	a	b	a	a	b	a	a	a	b	b	a	b	a	b	b	a	a	a	b	b	a	a	b	b	a	a	a	a	a	b	b	a	a	a
3_0786	12_1040	12_30786	U32_9376_522	9376	5596	9376	55.31	1H	a	a	a	a	a	b	a	a	b	a	a	b	a	a	a	b	b	a	b	a	b	b	a	a	a	b	b	a	a	b	b	a	a	a	a	a	b	b	a	a	a
3_1134	12_1287	12_31134	U35_16274_1528	6998	16274	6998	55.31	1H	a	a	a	a	a	b	a	a	b	a	a	b	a	a	a	b	b	a	b	a	b	b	a	a	a	b	b	a	a	b	b	a	a	a	a	a	b	b	a	a	a
3_0710	12_0992	12_30710	U32_7545_543	7545	18291	7545	56.38	1H	a	a	a	a	a	b	a	a	b	a	a	b	a	a	a	b	b	a	b	a	b	b	a	a	a	b	b	a	a	b	b	a	a	a	a	a	b	b	a	a	a
1_0324	11_0361	11_10324	2577-1122	2577	15598	2577	57.46	1H	A	A	A	A	A	B	A	A	B	A	A	B	A	A	A	B	B	A	B	A	B	B	A	A	A	B	B	A	A	B	B	A	A	A	A	A	B	B	A	A	A
1_0198	12_0042	12_10198	1955-868	1955	14783	1955	58.53	1H	A	A	A	A	A	B	A	A	B	A	A	B	A	A	A	B	B	A	B	A	B	B	A	A	A	B	B	A	A	B	B	A	A	A	A	A	B	B	A	A	A
1_1248			ABC10400-1-1-300	8123	18210	8123	59.61	1H	a	a	a	a	a	b	a	a	b	a	a	b	a	a	a	b	b	a	b	a	b	b	a	a	a	b	b	a	a	b	b	a	a	a	a	a	b	b	a	a	a
2_1053	11_0982	11_21053	6118-595	6118	16434	6118	59.61	1H	A	A	A	A	A	B	A	A	B	A	A	B	A	A	A	B	B	A	B	A	B	B	A	A	A	B	B	A	A	B	B	A	A	A	A	A	B	B	A	A	A
3_0343	12_0778	12_30343	U32_12084_521	12084	6609	12084	59.61	1H	a	a	a	a	a	b	a	a	b	a	a	b	a	a	a	b	b	a	b	a	b	b	a	a	a	b	b	a	a	b	b	a	a	a	a	a	b	b	a	a	a
1_0768	11_0886	11_10768	5402-929	5402	14672	5402	60.69	1H	a	a	a	a	a	b	a	a	b	a	a	b	a	a	a	b	b	a	b	a	b	b	a	a	a	b	b	a	a	b	b	a	a	a	a	a	b	b	a	a	a
2_0478			310-1214	310	725	310	60.69	1H	a	a	a	a	a	b	a	a	b	a	a	b	a	a	a	b	b	a	b	a	b	b	a	a	a	b	b	a	a	b	b	a	a	a	a	a	b	b	a	a	a
2_1333	11_1218	11_21333	8486-1964	8486	5111	8486	60.69	1H	a	a	a	a	a	b	a	a	b	a	a	b	a	a	a	b	b	a	b	a	b	b	a	a	a	b	b	a	a	b	b	a	a	a	a	a	b	b	a	a	a
3_0820	12_1058	12_30820	OSU_Aglu3_304	11606	5442	11606	60.69	1H	A	A	A	A	A	B	A	A	B	A	A	B	A	A	A	B	B	A	B	A	B	B	A	A	A	B	B	A	A	B	B	A	A	A	A	A	B	B	A	A	A
3_0821	12_1059	12_30821	OSU_Aglu3_536	11606	5442	11606	60.69	1H	a	a	a	a	a	b	a	a	b	a	a	b	a	a	a	b	b	a	b	a	b	b	a	a	a	b	b	a	a	b	b	a	a	a	a	a	b	b	a	a	a
1_0201	12_0044	12_10201	1968-1263	1968	15132	1968	61.76	1H	A	A	A	A	A	B	A	A	B	A	A	B	A	A	A	B	B	A	B	A	B	B	A	A	A	B	B	A	A	B	B	A	A	A	A	A	B	B	A	A	A
2_0095	11_0071	11_20095	1190-86	1190	14623	1190	61.76	1H	A	A	A	A	A	B	A	A	B	A	A	B	A	A	A	B	B	A	B	A	B	B	A	A	A	B	B	A	A	B	B	A	A	A	A	A	B	B	A	A	A
3_0753	12_1018	12_30753	U32_8495_216	8495	5170	8495	61.76	1H	a	a	a	a	a	b	a	a	b	a	a	b	a	a	a	b	b	a	b	a	b	b	a	a	a	b	b	a	a	b	b	a	a	a	a	a	b	b	a	a	a
3_1532			U35_8839_326	22125	8839	22125	61.76	1H	A	A	A	A	A	B	A	A	B	A	A	B	A	A	A	B	B	A	B	A	B	B	A	A	A	B	B	A	A	B	B	A	A	A	A	A	B	B	A	A	A
1_0617	11_0672	11_10617	4178-1592	4178	16844	4178	62.84	1H	A	A	A	A	A	B	A	A	B	A	A	A	A	A	A	B	B	A	B	A	B	B	A	A	A	B	B	A	A	B	B	A	A	A	A	A	B	B	A	A	A
1_0798	11_0935	11_10798	5768-469	5768	3279	5768	62.84	1H	a	a	a	a	a	b	a	a	b	a	a	a	a	a	a	b	b	a	b	a	b	b	a	a	a	b	b	a	a	b	b	a	a	a	a	a	b	b	a	a	a
1_1049	11_1321	11_11049	ABC01838-2-2-322	1237	14798	1237	62.84	1H	a	a	a	a	a	b	a	a	b	a	a	a	a	a	a	b	b	a	b	a	b	b	a	a	a	b	b	a	a	b	b	a	a	a	a	a	b	b	a	a	a
3_0304	12_0756	12_30304	U32_10148_338	10148	19877	10148	62.84	1H	a	a	a	a	a	b	a	a	b	a	a	a	a	a	a	b	b	a	b	a	b	b	a	a	a	b	b	a	a	b	b	a	a	a	a	a	b	b	a	a	a
2_1306			8182-517	8182	19158	8182	64.99	1H	a	a	a	a	a	b	b	a	b	b	a	a	a	a	a	b	b	a	b	a	b	b	a	a	a	b	b	a	a	b	b	a	a	a	a	a	b	b	a	a	a
3_1179	12_1315	12_31179	U35_17286_433	6308	17286	6308	64.99	1H	A	A	A	A	A	B	B	A	B	B	A	A	A	A	A	B	B	A	B	A	B	B	A	A	A	B	B	A	A	B	B	A	A	A	A	A	B	B	A	A	A
3_1401	12_1459	12_31401	U35_3782_614	8101	3782	8101	64.99	1H	A	A	A	A	A	B	B	A	B	B	A	A	A	A	A	B	B	A	B	A	B	B	A	A	A	B	B	A	A	B	B	A	A	A	A	A	B	B	A	A	A
2_0432	11_0413	11_20432	2877-867	2877	1405	2877	66.06	1H	A	A	A	A	A	B	B	A	B	B	A	A	A	A	A	B	B	A	B	A	B	B	A	A	A	B	B	A	A	B	B	A	A	A	A	A	B	B	A	A	A
2_0642	11_0608	11_20642	3914-448	3914	16511	3914	66.06	1H	a	a	a	a	a	b	b	a	b	b	a	a	a	a	a	b	b	a	b	a	b	b	a	a	a	b	b	a	a	b	b	a	a	a	a	a	b	b	a	a	a
2_1431	11_1295	11_21431	9638-619	9638	5005	9638	66.06	1H	A	A	A	A	A	B	B	A	B	B	A	A	A	A	A	B	B	A	B	A	B	B	A	A	A	B	B	A	A	B	B	A	A	A	A	A	B	B	A	A	A
1_0002	11_0004	11_10002	10070-1435	10070	17380	10070	67.14	1H	a	a	a	a	a	b	b	a	b	b	a	a	a	a	a	b	b	a	b	a	b	b	a	a	a	b	b	a	a	b	b	a	a	a	a	a	b	b	a	a	a
1_0043	11_0059	11_10043	11603-445	11603	18187	11603	67.14	1H	A	A	A	A	A	B	B	A	B	B	A	A	A	A	A	B	B	A	B	A	B	B	A	A	A	B	B	A	A	B	B	A	A	A	A	A	B	B	A	A	A
1_0960	12_0222	12_10960	8214-982	8214	16887	8214	67.14	1H	a	a	a	a	a	b	b	a	b	b	a	a	a	a	a	b	b	a	b	a	b	b	a	a	a	b	b	a	a	b	b	a	a	a	a	a	b	b	a	a	a
1_1367	11_1461	11_11367	ABC16273-1-1-48	13202	19320	13202	67.14	1H	a	a	a	a	a	b	b	a	b	b	a	a	a	a	a	b	b	a	b	a	b	b	a	a	a	b	b	a	a	b	b	a	a	a	a	a	b	b	a	a	a
2_0956	11_0906	11_20956	5547-294	5547	17774	5547	67.14	1H	a	a	a	a	a	b	b	a	b	b	a	a	a	a	a	b	b	a	b	a	b	b	a	a	a	b	b	a	a	b	b	a	a	a	a	a	b	b	a	a	a
2_1219	11_1118	11_21219	7299-183	7299	18712	7299	67.14	1H	a	a	a	a	a	b	b	a	b	b	a	a	a	a	a	b	b	a	b	a	b	b	a	a	a	b	b	a	a	b	b	a	a	a	a	a	b	b	a	a	a
3_1464	12_1493	12_31464	U35_5351_865	11561	5351	11561	67.14	1H	A	A	A	A	A	B	B	A	B	B	A	A	A	A	A	B	B	A	B	A	B	B	A	A	A	B	B	A	A	B	B	A	A	A	A	A	B	B	A	A	A
1_0166	12_0034	12_10166	1770-1477	1770	599	1770	70.37	1H	a	a	a	a	a	b	b	a	b	b	a	a	a	a	a	b	b	a	a	a	b	b	a	a	a	b	b	a	a	b	b	a	a	a	a	a	b	b	a	b	a
2_0157	11_0136	11_20157	1386-2088	1386	14840	1386	70.37	1H	a	a	a	a	a	b	b	a	b	b	a	a	a	a	a	b	b	a	a	a	b	b	a	a	a	b	b	a	a	b	b	a	a	a	a	a	b	b	a	b	a
2_0290	11_0254	11_20290	2036-1027	2036	719	2036	70.37	1H	a	a	a	a	a	b	b	a	b	b	a	a	a	a	a	b	b	a	a	a	b	b	a	a	a	b	b	a	a	b	b	a	a	a	a	a	b	b	a	b	a
3_0505	12_0866	12_30505	U32_3713_267	3713	15770	3713	71.44	1H	a	b	a	a	a	b	b	a	b	b	a	a	a	a	a	b	b	a	a	a	b	b	a	a	a	b	b	a	a	b	b	a	a	a	a	a	b	b	a	b	a
1_0686	11_0766	11_10686	4665-882	4665	15669	4665	73.6	1H	a	b	a	a	a	b	b	b	b	b	a	a	a	a	a	b	b	a	a	a	b	b	a	a	a	b	b	a	a	b	b	a	a	a	a	a	b	b	a	b	a
2_0120			1245-164	1245	13849	1245	73.6	1H	A	B	A	A	A	B	B	B	B	B	A	A	A	A	A	B	B	A	A	A	B	B	A	A	A	B	B	A	A	B	B	A	A	A	A	A	B	B	A	B	A
2_0229	11_0194	11_20229	1670-369	1670	763	1670	73.6	1H	a	b	a	a	a	b	b	b	b	b	a	a	a	a	a	b	b	a	a	a	b	b	a	a	a	b	b	a	a	b	b	a	a	a	a	a	b	b	a	b	a
3_0742	12_1008	12_30742	U32_825_2405	825	14219	825	73.6	1H	A	B	A	A	A	B	B	B	B	B	A	A	A	A	A	B	B	A	A	A	B	B	A	A	A	B	B	A	A	B	B	A	A	A	A	A	B	B	A	B	A
1_0006	11_0011	11_10006	1016-376	1016	14336	1016	74.67	1H	a	b	a	a	a	b	b	b	b	b	a	a	a	a	a	b	b	a	a	a	b	b	a	a	a	b	b	a	a	b	b	a	a	a	a	b	b	b	a	b	a
2_1126	11_1046	11_21126	6655-978	6655	3916	6655	74.67	1H	A	B	A	A	A	B	B	B	B	B	A	A	A	A	A	B	B	A	A	A	B	B	A	A	A	B	B	A	A	B	B	A	A	A	A	B	B	B	A	B	A
2_0121	11_0098	11_20121	12492-541	12492	22108	12492	77.9	1H	a	b	a	a	a	b	b	b	b	b	a	a	a	a	a	b	a	a	a	a	b	b	a	a	a	b	b	a	a	a	b	a	a	a	a	b	b	b	a	b	a
2_0657	11_0626	11_20657	4005-530	4005	1170	4005	77.9	1H	a	b	a	a	a	b	b	b	b	b	a	a	a	a	a	b	a	a	a	a	b	b	a	a	a	b	b	a	a	a	b	a	a	a	a	b	b	b	a	b	a
2_0990	11_0937	11_20990	5772-1176	5772	17333	5772	77.9	1H	A	B	A	A	A	B	B	B	B	B	A	A	A	A	A	B	A	A	A	A	B	B	A	A	A	B	B	A	A	A	B	A	A	A	A	B	B	B	A	B	A
1_0830	11_0999	11_10830	6250-1056	6250	3052	6250	86.59	1H	a	b	a	b	a	b	b	b	b	b	a	a	a	a	b	b	a	a	a	a	b	b	a	a	a	b	b	a	a	a	b	a	a	a	b	b	b	b	a	b	a
2_0434	11_0415	11_20434	2881-935	2881	132	2881	86.59	1H	A	B	A	B	A	B	B	B	B	B	A	A	A	A	B	B	A	A	A	A	B	B	A	A	A	B	B	A	A	A	B	A	A	A	B	B	B	B	A	B	A
2_0550	11_0516	11_20550	3404-2470	3404	16190	3404	86.59	1H	a	b	a	b	a	b	b	b	b	b	a	a	a	a	b	b	a	a	a	a	b	b	a	a	a	b	b	a	a	a	b	a	a	a	b	b	b	b	a	b	a
3_1160	12_1301	12_31160	U35_17015_1178	5637	17015	5637	86.59	1H	A	B	A	B	A	B	B	B	B	B	A	A	A	A	B	B	A	A	A	A	B	B	A	A	A	B	B	A	A	A	B	A	A	A	B	B	B	B	A	B	A
2_0475	11_0451	11_20475	3087-1763	3087	1384	3087	87.67	1H	a	b	a	b	a	b	b	b	b	b	a	a	a	a	b	b	a	a	a	a	b	b	a	a	a	b	b	a	a	a	b	a	a	a	b	b	b	b	a	b	a
2_0937			5454-889	5454	900	5454	87.67	1H	A	B	A	B	A	B	B	B	B	B	A	A	A	A	B	B	A	A	A	A	B	B	A	A	A	B	B	A	A	A	B	A	A	A	B	B	B	B	A	B	A
2_1446	11_1305	11_21446	9757-582	9757	4617	9757	87.67	1H	a	b	a	b	a	b	b	b	b	b	a	a	a	a	b	b	a	a	a	a	b	b	a	a	a	b	b	a	a	a	b	a	a	a	b	b	b	b	a	b	a
3_0546	12_0891	12_30546	U32_4421_1432	4421	16469	4421	87.67	1H	a	b	a	b	a	b	b	b	b	b	a	a	a	a	b	b	a	a	a	a	b	b	a	a	a	b	b	a	a	a	b	a	a	a	b	b	b	b	a	b	a
1_0433	11_0473	11_10433	3201-603	3201	15974	3201	88.74	1H	a	b	a	b	a	b	a	b	b	b	a	a	a	a	b	b	a	a	a	a	b	b	a	a	a	b	b	a	a	a	b	a	a	a	b	b	b	b	a	b	a
1_1008	12_0231	12_11008	9279-368	9279	19276	9279	88.74	1H	A	B	A	B	A	B	A	B	B	B	A	A	A	A	B	B	A	A	A	A	B	B	A	A	A	B	B	A	A	A	B	A	A	A	B	B	B	B	A	B	A
2_1373	11_1251	11_21373	8867-459	8867	19241	8867	88.74	1H	a	b	a	b	a	b	a	b	b	b	a	a	a	a	b	b	a	a	a	a	b	b	a	a	a	b	b	a	a	a	b	a	a	a	b	b	b	b	a	b	a
3_1163	12_1303	12_31163	U35_1704_1053	3772	1704	3772	88.74	1H	a	b	a	b	a	b	a	b	b	b	a	a	a	a	b	b	a	a	a	a	b	b	a	a	a	b	b	a	a	a	b	a	a	a	b	b	b	b	a	b	a
1_0396	11_0425	11_10396	2935-1634	2935	15915	2935	89.82	1H	A	B	A	B	A	B	A	B	B	B	A	A	A	A	B	B	A	A	A	A	B	B	A	A	A	B	B	A	A	A	B	A	A	A	B	B	B	B	A	B	A
1_0865			6678-1060	6678	18228	6678	89.82	1H	a	B	a	B	a	B	a	B	B	B	a	a	a	a	B	B	a	a	a	a	B	B	a	a	a	B	B	a	a	a	B	a	a	a	B	B	B	B	a	B	a
3_1192	12_1324	12_31192	U35_17735_1334	6438	17735	6438	89.82	1H	A	B	A	B	A	B	A	B	B	B	A	A	A	A	B	B	A	A	A	A	B	B	A	A	A	B	B	A	A	A	B	A	A	A	B	B	B	B	A	B	A
1_0822			6105-1288	6105	18019	6105	90.89	1H	a	b	a	b	a	b	a	b	b	b	a	a	a	a	b	b	a	a	a	a	b	b	a	a	a	b	b	a	a	a	b	a	a	a	b	b	b	b	a	b	a
1_1277	11_1419	11_11277	ABC11290-sfp44-06	9053	19734	9053	90.89	1H	A	B	A	B	A	B	A	B	B	B	A	A	A	A	B	B	A	A	A	A	B	B	A	A	A	B	B	A	A	A	B	A	A	A	B	B	B	B	A	B	A
3_1319	12_1415	12_31319	U35_21782_494	21677	21782	21677	90.89	1H	A	B	A	B	A	B	A	B	B	B	A	A	A	A	B	B	A	A	A	A	B	B	A	A	A	B	B	A	A	A	B	A	A	A	B	B	B	B	A	B	A
1_0522	11_0575	11_10522	3702-982	3702	16343	3702	93.04	1H	a	b	a	b	a	b	a	b	b	b	a	a	a	a	b	b	a	a	a	a	b	b	a	a	a	b	b	a	a	a	b	a	a	a	b	b	b	b	a	b	a
1_0357	11_0387	11_10357	2711-234	2711	15710	2711	94.12	1H	a	b	a	b	a	b	a	b	b	b	a	a	a	a	b	b	a	a	a	a	b	b	a	a	a	b	b	a	a	a	b	a	a	a	b	b	b	b	a	b	a
2_0169	11_0143	11_20169	14371-423	14371	7262	14371	94.12	1H	a	b	a	b	a	b	a	b	b	b	a	a	a	a	b	b	a	a	a	a	b	b	a	a	a	b	b	a	a	a	b	a	a	a	b	b	b	b	a	b	a
2_0754	11_0733	11_20754	4499-1364	4499	2119	4499	94.12	1H	A	B	A	B	A	B	A	B	B	B	A	A	A	A	B	B	A	A	A	A	B	B	A	A	A	B	B	A	A	A	B	A	A	A	B	B	B	B	A	B	A
1_0111	11_0157	11_10111	1497-628	1497	14803	1497	95.19	1H	a	b	a	b	a	b	a	b	b	b	a	a	a	a	b	b	a	a	a	a	b	b	a	a	a	b	b	a	a	a	b	a	a	b	b	b	b	b	a	b	a
2_0187	12_0428	12_20187	1498-596	1498	14805	1498	95.19	1H	A	B	A	B	A	B	A	B	B	B	A	A	A	A	B	B	A	A	A	A	B	B	A	A	A	B	B	A	A	A	B	A	A	B	B	B	B	B	A	B	A
2_0267	11_0236	11_20267	1923-265	1923	955	1923	95.19	1H	a	b	a	b	a	b	a	b	b	b	a	a	a	a	b	b	a	a	a	a	b	b	a	a	a	b	b	a	a	a	b	a	a	b	b	b	b	b	a	b	a
2_0909	11_0869	11_20909	5284-227	5284	17169	5284	95.19	1H	a	b	a	b	a	b	a	b	b	b	a	a	a	a	b	b	a	a	a	a	b	b	a	a	a	b	b	a	a	a	b	a	a	b	b	b	b	b	a	b	a
3_1152	12_1296	12_31152	U35_16827_1024	4825	16827	4825	95.19	1H	A	B	A	B	A	B	A	B	B	B	A	A	A	A	B	B	A	A	A	A	B	B	A	A	A	B	B	A	A	A	B	A	A	B	B	B	B	B	A	B	A
3_0509	12_0869	12_30509	U32_3796_993	3796	16289	3796	97.35	1H	a	b	a	b	a	b	a	b	b	b	a	a	a	a	b	b	a	a	a	a	b	b	a	a	a	b	b	a	a	a	b	a	a	b	b	b	b	b	a	b	b
2_0220	11_0185	11_20220	1625-303	1625	45406	1625	100.58	1H	a	b	a	b	a	b	a	b	b	b	a	a	a	a	b	b	a	a	a	a	b	b	a	a	a	b	b	a	a	a	b	a	a	b	b	b	b	b	a	b	b
1_0231			2121-1519	2121	15299	2121	101.65	1H	a	b	a	b	a	b	a	b	b	b	a	a	a	a	b	b	a	a	a	a	b	b	a	a	a	b	b	a	a	a	b	a	a	b	b	b	b	b	a	b	b
2_0021	11_0023	11_20021	10360-563	10360	20144	10360	101.65	1H	a	b	a	b	a	b	a	b	b	b	a	a	a	a	b	b	a	a	a	a	b	b	a	a	a	b	b	a	a	a	b	a	a	b	b	b	b	b	a	b	b
2_0844	11_0807	11_20844	4962-1295	4962	2965	4962	101.65	1H	a	b	a	b	a	b	a	b	b	b	a	a	a	a	b	b	a	a	a	a	b	b	a	a	a	b	b	a	a	a	b	a	a	b	b	b	b	b	a	b	b
1_0905	12_0209	12_10905	7389-555	7389	18486	7389	107.05	1H	A	B	A	B	A	B	A	B	B	B	A	A	A	A	B	B	A	A	A	B	B	B	A	A	A	B	B	A	A	A	B	A	A	B	B	B	B	B	A	B	B
2_1392	11_1265	11_21392	9105-497	9105	18402	9105	107.05	1H	a	b	a	b	a	b	a	b	b	b	a	a	a	a	b	b	a	a	a	b	b	b	a	a	a	b	b	a	a	a	b	a	a	b	b	b	b	b	a	b	b
1_0854	11_1036	11_10854	6547-1363	6547	17584	6547	113.54	1H	a	b	a	b	a	b	a	b	b	a	a	a	a	a	b	b	a	a	a	b	b	b	a	b	a	b	b	a	a	a	a	a	a	b	b	b	b	b	a	b	b
1_0858			6595-1216	6595	18265	6595	117.85	1H	A	B	A	B	A	B	A	B	A	A	A	A	A	A	B	B	A	A	A	B	B	B	B	B	A	B	B	A	A	A	A	A	B	B	B	B	B	B	A	B	B
1_1528	11_1532	11_11528	ConsensusGBS0687-3	16561	8487	16561	117.85	1H	a	b	a	b	a	b	a	b	a	a	a	a	a	a	b	b	a	a	a	b	b	b	b	b	a	b	b	a	a	a	a	a	b	b	b	b	b	b	a	b	b
2_0908	11_0868	11_20908	5283-1090	5283	17541	5283	117.85	1H	A	B	A	B	A	B	A	B	A	A	A	A	A	A	B	B	A	A	A	B	B	B	B	B	A	B	B	A	A	A	A	A	B	B	B	B	B	B	A	B	B
2_1038	11_0972	11_21038	6026-1949	6026	18064	6026	117.85	1H	a	b	a	b	a	b	a	b	a	a	a	a	a	a	b	b	a	a	a	b	b	b	b	b	a	b	b	a	a	a	a	a	b	b	b	b	b	b	a	b	b
1_0586	11_0632	11_10586	4027-1814	4027	16527	4027	118.92	1H	a	b	a	b	a	b	a	b	a	a	a	a	a	a	b	b	a	a	a	b	b	b	b	b	a	b	b	a	a	a	a	a	b	b	b	b	b	b	a	b	b
1_1443	12_0368	12_11443	ConsensusGBS0103-1	6531	3602	6531	118.92	1H	a	b	a	b	a	b	a	b	a	a	a	a	a	a	b	b	a	a	a	b	b	b	b	b	a	b	b	a	a	a	a	a	b	b	b	b	b	b	a	b	b
1_0644	11_0714	11_10644	4393-1078	4393	16630	4393	121.08	1H	A	B	A	B	A	B	A	B	A	A	A	A	A	A	B	B	A	A	B	B	B	B	B	B	A	B	B	A	A	A	A	A	B	B	B	B	B	B	A	B	B
1_0722	11_0810	11_10722	4978-1030	4978	2770	4978	121.08	1H	A	B	A	B	A	B	A	B	A	A	A	A	A	A	B	B	A	A	B	B	B	B	B	B	A	B	B	A	A	A	A	A	B	B	B	B	B	B	A	B	B
1_1481	11_1508	11_11481	ConsensusGBS0361-5	130	14722	130	121.08	1H	a	b	a	b	a	b	a	b	a	a	a	a	a	a	b	b	a	a	b	b	b	b	b	b	a	b	b	a	a	a	a	a	b	b	b	b	b	b	a	b	b
2_1140	11_1057	11_21140	677-411	677	13742	677	121.08	1H	a	b	a	b	a	b	a	b	a	a	a	a	a	a	b	b	a	a	b	b	b	b	b	b	a	b	b	a	a	a	a	a	b	b	b	b	b	b	a	b	b
3_0403	12_0813	12_30403	U32_185_829	185	214	185	121.08	1H	a	b	a	b	a	b	a	b	a	a	a	a	a	a	b	b	a	a	b	b	b	b	b	b	a	b	b	a	a	a	a	a	b	b	b	b	b	b	a	b	b
3_1377	12_1444	12_31377	U35_326_272	343	326	343	121.08	1H	a	b	a	b	a	b	a	b	a	a	a	a	a	a	b	b	a	a	b	b	b	b	b	b	a	b	b	a	a	a	a	a	b	b	b	b	b	b	a	b	b
1_0693	12_0167	12_10693	472-1376	472	280	472	123.23	1H	a	b	a	b	a	b	a	b	a	a	a	a	a	a	b	b	a	a	b	b	b	a	b	b	a	b	b	a	a	a	a	a	b	b	b	b	b	b	a	b	b
1_0782	11_0908	11_10782	5555-438	5555	3369	5555	127.54	1H	A	B	A	B	A	B	A	B	A	A	A	A	A	A	B	B	A	A	B	B	B	A	B	B	A	B	B	A	B	A	A	A	B	B	B	B	B	B	A	B	A
2_0383	11_0358	11_20383	2572-986	2572	15713	2572	127.54	1H	A	B	A	B	A	B	A	B	A	A	A	A	A	A	B	B	A	A	B	B	B	A	B	B	A	B	B	A	B	A	A	A	B	B	B	B	B	B	A	B	A
1_1496	12_0389	12_11496	ConsensusGBS0450-1	8025	3786	8025	130.77	1H	A	B	A	B	A	B	A	B	A	A	A	A	A	A	B	B	A	A	B	B	B	A	B	B	B	B	B	A	B	A	A	A	B	B	B	B	B	B	A	B	A
1_1509	11_1524	11_11509	ConsensusGBS0554-4	4040	2375	4040	130.77	1H	A	B	A	B	A	B	A	B	A	A	A	A	A	A	B	B	A	A	B	B	B	A	B	B	B	B	B	A	B	A	A	A	B	B	B	B	B	B	A	B	A
2_0599	12_0477	12_20599	3653-519	3653	16253	3653	130.77	1H	a	b	a	b	a	b	a	b	a	a	a	a	a	a	b	b	a	a	b	b	b	a	b	b	b	b	b	a	b	a	a	a	b	b	b	b	b	b	a	b	a
2_0603	11_0564	11_20603	3671-59	3671	1948	3671	130.77	1H	A	B	A	B	A	B	A	B	A	A	A	A	A	A	B	B	A	A	B	B	B	A	B	B	B	B	B	A	B	A	A	A	B	B	B	B	B	B	A	B	A
3_0277	12_0744	12_30277	ABC20718_1_107	17967	23125	17967	130.77	1H	A	B	A	B	A	B	A	B	A	A	A	A	A	A	B	B	A	A	B	B	B	A	B	B	B	B	B	A	B	A	A	A	B	B	B	B	B	B	A	B	A
3_0517	12_0875	12_30517	U32_3959_548	3959	16551	3959	130.77	1H	a	b	a	b	a	b	a	b	a	a	a	a	a	a	b	b	a	a	b	b	b	a	b	b	b	b	b	a	b	a	a	a	b	b	b	b	b	b	a	b	a
1_0443	11_0487	11_10443	3263-2865	3263	16085	3263	134	1H	a	b	a	b	a	b	a	b	a	a	a	a	a	a	b	b	a	a	b	b	b	a	b	b	b	b	b	a	b	a	a	a	b	b	b	b	b	a	a	b	a
1_0590	11_0641	11_10590	4057-2114	4057	15898	4057	134	1H	A	B	A	B	A	B	A	B	A	A	A	A	A	A	B	B	A	A	B	B	B	A	B	B	B	B	B	A	B	A	A	A	B	B	B	B	B	A	A	B	A
1_0746	12_0180	12_10746	5222-919	5222	17154	5222	134	1H	A	B	A	B	A	B	A	B	A	A	A	A	A	A	B	B	A	A	B	B	B	A	B	B	B	B	B	A	B	A	A	A	B	B	B	B	B	A	A	B	A
2_0138	11_0119	11_20138	13095-187	13095	7337	13095	134	1H	a	b	a	b	a	b	a	b	a	a	a	a	a	a	b	b	a	a	b	b	b	a	b	b	b	b	b	a	b	a	a	a	b	b	b	b	b	a	a	b	a
2_0429	12_0465	12_20429	2864-221	2864	1459	2864	134	1H	a	b	a	b	a	b	a	b	a	a	a	a	a	a	b	b	a	a	b	b	b	a	b	b	b	b	b	a	b	a	a	a	b	b	b	b	b	a	a	b	a
2_0509	11_0485	11_20509	3246-1135	3246	1739	3246	134	1H	a	B	a	B	a	B	a	B	a	a	a	a	a	a	B	B	a	a	B	B	B	a	B	B	B	B	B	a	B	a	a	a	B	B	B	B	B	a	a	B	a
2_0772	11_0748	11_20772	4592-118	4592	16871	4592	134	1H	a	b	a	b	a	b	a	b	a	a	a	a	a	a	b	b	a	a	b	b	b	a	b	b	b	b	b	a	b	a	a	a	b	b	b	b	b	a	a	b	a
2_0840	11_0805	11_20840	4927-1340	4927	17200	4927	134	1H	A	B	A	B	A	B	A	B	A	A	A	A	A	A	B	B	A	A	B	B	B	A	B	B	B	B	B	A	B	A	A	A	B	B	B	B	B	A	A	B	A
2_0915	11_0874	11_20915	5316-739	5316	2728	5316	134	1H	a	b	a	b	a	b	a	b	a	a	a	a	a	a	b	b	a	a	b	b	b	a	b	b	b	b	b	a	b	a	a	a	b	b	b	b	b	a	a	b	a
3_0048	12_0608	12_30048	ABC06164_1_175	4507	2567	4507	134	1H	A	B	A	B	A	B	A	B	A	A	A	A	A	A	B	B	A	A	B	B	B	A	B	B	B	B	B	A	B	A	A	A	B	B	B	B	B	A	A	B	A
3_0231	12_0719	12_30231	ABC14709_1_359	11963	20940	11963	134	1H	A	B	A	B	A	B	A	B	A	A	A	A	A	A	B	B	A	A	B	B	B	A	B	B	B	B	B	A	B	A	A	A	B	B	B	B	B	A	A	B	A
3_0934	12_1158	12_30934	SCRI_bbc01078_01_1	1078	14389	1078	134	1H	a	b	a	b	a	b	a	b	a	a	a	a	a	a	b	b	a	a	b	b	b	a	b	b	b	b	b	a	b	a	a	a	b	b	b	b	b	a	a	b	a
3_1224	12_1346	12_31224	U35_18360_1798	8635	18360	8635	0	2H	B	B	A	A	B	A	A	B	B	B	A	A	A	B	B	A	A	A	B	A	A	B	A	B	B	A	B	A	B	A	B	B	A	A	B	B	B	A	A	B	A
1_1059	11_1324	11_11059	ABC02329-1-20-250	1570	14747	1570	4.31	2H	b	b	a	a	b	a	a	b	b	b	a	a	a	a	b	a	a	a	b	a	a	b	a	b	b	a	b	a	b	a	b	b	a	a	b	a	b	a	a	b	a
1_0592	12_0138	12_10592	4063-677	4063	16007	4063	6.46	2H	b	b	a	a	b	a	a	b	b	b	a	a	a	a	b	a	a	a	b	a	a	b	a	b	b	a	b	a	a	a	b	b	a	a	b	a	b	a	a	b	a
2_1377	11_1256	11_21377	8930-370	8930	19544	8930	6.46	2H	b	b	a	a	b	a	a	b	b	b	a	a	a	a	b	a	a	a	b	a	a	b	a	b	b	a	b	a	a	a	b	b	a	a	b	a	b	a	a	b	a
3_0781	12_1036	12_30781	U32_9193_552	9193	5737	9193	6.46	2H	b	b	a	a	b	a	a	b	b	b	a	a	a	a	b	a	a	a	b	a	a	b	a	b	b	a	b	a	a	a	b	b	a	a	b	a	b	a	a	b	a
2_0563	11_0530	11_20563	3453-1974	3453	16078	3453	7.54	2H	B	B	a	a	B	a	a	B	B	B	a	a	a	a	B	a	a	a	B	a	a	B	a	B	B	a	B	a	a	a	B	B	a	a	B	a	B	a	a	B	a
2_0774			4608-1111	4608	16709	4608	7.54	2H	B	B	A	A	B	A	A	B	B	B	A	A	A	A	B	A	A	A	B	A	A	B	A	B	B	A	B	A	A	A	B	B	A	A	B	A	B	A	A	B	A
2_1532			ConsensusGBS0535-26	4872	17116	4872	7.54	2H	b	b	a	a	b	a	a	b	b	b	a	a	a	a	b	a	a	a	b	a	a	b	a	b	b	a	b	a	a	a	b	b	a	a	b	a	b	a	a	b	a
1_0502	12_0115	12_10502	3627-881	3627	15997	3627	8.62	2H	B	B	A	A	B	A	A	B	B	B	A	A	A	A	B	A	A	A	B	A	A	B	A	A	B	A	B	A	A	A	B	B	A	A	B	A	B	A	A	B	A
1_1119	12_0267	12_11119	ABC05684-pHv2534-05	4084	2282	4084	8.62	2H	B	B	A	A	B	A	A	B	B	B	A	A	A	A	B	A	A	A	B	A	A	B	A	A	B	A	B	A	A	A	B	B	A	A	B	A	B	A	A	B	A
2_0261			1870-1887	1870	15221	1870	8.62	2H	b	b	a	a	b	a	a	b	b	b	a	a	a	a	b	a	a	a	b	a	a	b	a	a	b	a	b	a	a	a	b	b	a	a	b	a	b	a	a	b	a
2_0430			2873-730	2873	15635	2873	8.62	2H	b	b	a	a	b	a	a	b	b	b	a	a	a	a	b	a	a	a	b	a	a	b	a	a	b	a	b	a	a	a	b	b	a	a	b	a	b	a	a	b	a
2_1416	11_1283	11_21416	9490-843	9490	5583	9490	8.62	2H	b	b	a	a	b	a	a	b	b	b	a	a	a	a	b	a	a	a	b	a	a	b	a	a	b	a	b	a	a	a	b	b	a	a	b	a	b	a	a	b	a
3_0155	12_0678	12_30155	ABC10887_1_461	8496	4480	8496	8.62	2H	B	B	A	A	B	A	A	B	B	B	A	A	A	A	B	A	A	A	B	A	A	B	A	A	B	A	B	A	A	A	B	B	A	A	B	A	B	A	A	B	A
3_0402	12_0812	12_30402	U32_1824_1338	1824	15782	1824	8.62	2H	b	b	a	a	b	a	a	b	b	b	a	a	a	a	b	a	a	a	b	a	a	b	a	a	b	a	b	a	a	a	b	b	a	a	b	a	b	a	a	b	a
3_1497	12_1512	12_31497	U35_6429_534	11936	6429	11936	8.62	2H	B	B	A	A	B	A	A	B	B	B	A	A	A	A	B	A	A	A	B	A	A	B	A	A	B	A	B	A	A	A	B	B	A	A	B	A	B	A	A	B	A
2_0112	11_0090	11_20112	12224-363	12224	20594	12224	9.69	2H	B	B	A	A	B	A	A	B	B	B	A	A	A	A	B	A	A	A	B	A	A	B	A	A	B	A	B	A	A	A	B	B	A	A	A	A	B	A	A	B	A
2_1423	11_1289	11_21423	9573-264	9573	4465	9573	9.69	2H	B	B	A	A	B	A	A	B	B	B	A	A	A	A	B	A	A	A	B	A	A	B	A	A	B	A	B	A	A	A	B	B	A	A	A	A	B	A	A	B	A
3_1534			U35_907_755	364	907	364	10.77	2H	b	b	a	a	b	a	a	b	b	b	a	a	a	a	b	a	a	a	b	a	a	b	a	a	b	a	b	a	a	a	b	b	a	a	a	a	b	a	a	b	a
2_0107	11_0083	11_20107	12100-378	12100	20251	12100	12.92	2H	b	b	a	a	b	a	a	b	a	b	a	a	a	a	b	a	a	a	b	a	a	b	a	a	a	a	b	a	a	a	b	b	a	a	a	a	b	a	a	b	a
2_0964			559-679	559	351	559	12.92	2H	B	B	A	A	B	A	A	B	A	B	A	A	A	A	B	A	A	A	B	A	A	B	A	A	A	A	B	A	A	A	B	B	A	A	A	A	B	A	A	B	A
3_1284	12_1393	12_31284	U35_20027_279	9922	20027	9922	15.07	2H	B	B	A	A	B	A	A	B	A	B	A	A	A	A	B	A	A	A	B	A	A	B	A	A	A	A	B	A	A	A	B	A	A	A	A	A	B	A	A	B	A
1_0180	11_0224	11_10180	1865-396	1865	14822	1865	18.3	2H	B	B	A	A	B	A	A	B	A	B	A	A	A	A	B	A	A	A	B	A	A	B	A	A	A	A	B	A	A	A	B	A	A	A	A	A	B	A	A	B	A
1_0777	12_0185	12_10777	5510-1159	5510	3218	5510	18.3	2H	b	b	a	a	b	a	a	b	a	b	a	a	a	a	b	a	a	a	b	a	a	b	a	a	a	a	b	a	a	a	b	a	a	a	a	a	b	a	a	b	a
2_0633			3828-839	3828	2142	3828	18.3	2H	b	b	a	a	b	a	a	b	a	b	a	a	a	a	b	a	a	a	b	a	a	b	a	a	a	a	b	a	a	a	b	a	a	a	a	a	b	a	a	b	a
2_0394	11_0378	11_20394	2646-1277	2646	15700	2646	24.79	2H	b	b	a	a	b	a	a	b	a	b	a	a	a	a	b	a	b	a	b	a	a	b	a	a	a	a	b	a	a	b	b	a	a	a	a	a	a	a	a	b	a
2_1015	11_0956	11_21015	5880-2547	5880	17375	5880	24.79	2H	B	B	A	A	B	A	A	B	A	B	A	A	A	A	B	A	B	A	B	A	A	B	A	A	A	A	B	A	A	B	B	A	A	A	A	A	A	A	A	B	A
2_1261	11_1158	11_21261	7747-1056	7747	2854	7747	24.79	2H	B	B	A	A	B	A	A	B	A	B	A	A	A	A	B	A	B	A	B	A	A	B	A	A	A	A	B	A	A	B	B	A	A	A	A	A	A	A	A	B	A
2_1265	11_1159	11_21265	7766-492	7766	4459	7766	24.79	2H	b	b	a	a	b	a	a	b	a	b	a	a	a	a	b	a	b	a	b	a	a	b	a	a	a	a	b	a	a	b	b	a	a	a	a	a	a	a	a	b	a
2_1366	11_1247	11_21366	8787-1459	8787	19669	8787	24.79	2H	b	b	a	a	b	a	a	b	a	b	a	a	a	a	b	a	b	a	b	a	a	b	a	a	a	a	b	a	a	b	b	a	a	a	a	a	a	a	a	b	a
2_1187	11_1088	11_21187	7032-201	7032	18139	7032	25.86	2H	b	b	a	a	b	a	a	b	a	b	a	a	a	a	b	a	b	a	b	a	b	b	a	a	a	a	b	a	a	b	b	a	a	a	a	a	a	a	a	b	a
1_0307	11_0342	11_10307	2477-377	2477	1093	2477	28.02	2H	B	B	A	A	A	A	A	B	A	B	A	A	A	A	B	A	B	A	B	A	B	B	A	A	A	A	B	A	A	B	B	A	A	A	A	A	A	A	A	A	A
1_0660			4490-1344	4490	2416	4490	28.02	2H	B	B	a	a	a	a	a	B	a	B	a	a	a	a	B	a	B	a	B	a	B	B	a	a	a	a	B	a	a	B	B	a	a	a	a	a	a	a	a	a	a
1_0891	11_1099	11_10891	7144-973	7144	3824	7144	28.02	2H	b	b	a	a	a	a	a	b	a	b	a	a	a	a	b	a	b	a	b	a	b	b	a	a	a	a	b	a	a	b	b	a	a	a	a	a	a	a	a	a	a
2_1304	11_1195	11_21304	816-265	816	403	816	35.6	2H	b	b	a	a	a	b	a	b	a	b	a	a	a	a	b	a	b	b	b	a	b	a	a	a	a	a	a	a	a	b	b	a	a	a	a	a	a	a	a	a	b
2_0173	11_0146	11_20173	1447-464	1447	14344	1447	41	2H	B	B	A	A	A	B	A	B	A	B	A	A	A	A	B	A	B	B	B	A	B	A	A	A	A	A	A	A	A	B	A	A	A	A	A	A	A	A	A	A	B
1_0525	11_0578	11_10525	3709-716	3709	16422	3709	42.07	2H	B	B	A	A	A	B	A	B	A	B	A	A	A	B	B	A	B	B	B	A	B	A	A	A	A	A	A	A	A	B	A	A	A	A	A	A	A	A	A	A	B
1_1073	11_1333	11_11073	ABC03253-1-2-279	2240	15481	2240	42.07	2H	B	B	A	A	A	B	A	B	A	B	A	A	A	B	B	A	B	B	B	A	B	A	A	A	A	A	A	A	A	B	A	A	A	A	A	A	A	A	A	A	B
1_0296	12_0067	12_10296	2416-1016	2416	15625	2416	43.15	2H	b	b	a	a	a	b	a	b	a	b	a	a	a	b	b	a	b	b	b	a	b	a	a	a	a	a	a	a	a	a	a	a	a	a	a	a	a	a	a	a	b
1_0399	11_0430	11_10399	2964-382	2964	15856	2964	43.15	2H	B	B	A	A	A	B	A	B	A	B	A	A	A	B	B	A	B	B	B	A	B	A	A	A	A	A	A	A	A	A	A	A	A	A	A	A	A	A	A	A	B
1_0837	11_1009	11_10837	6338-682	6338	16249	6338	43.15	2H	B	B	A	A	A	B	A	B	A	B	A	A	A	B	B	A	B	B	B	A	B	A	A	A	A	A	A	A	A	A	A	A	A	A	A	A	A	A	A	A	B
1_0919	11_1143	11_10919	7623-818	7623	3531	7623	43.15	2H	b	b	a	a	a	b	a	b	a	b	a	a	a	b	b	a	b	b	b	a	b	a	a	a	a	a	a	a	a	a	a	a	a	a	a	a	a	a	a	a	b
3_0657	12_0962	12_30657	U32_6582_1350	6582	4098	6582	43.15	2H	B	B	A	A	A	B	A	B	A	B	A	A	A	B	B	A	B	B	B	A	B	A	A	A	A	A	A	A	A	A	A	A	A	A	A	A	A	A	A	A	B
1_0648	11_0718	11_10648	4410-284	4410	16684	4410	45.3	2H	b	b	a	a	a	b	a	b	a	b	a	a	a	b	b	a	b	b	b	a	b	a	a	a	b	a	a	a	a	a	a	a	a	a	a	a	a	a	a	a	b
3_0432	12_0829	12_30432	U32_2438_479	2438	417		45.3	2H	b	b	a	a	a	b	a	b	a	b	a	a	a	b	b	a	b	b	b	a	b	a	a	a	b	a	a	a	a	a	a	a	a	a	a	a	a	a	a	a	b
1_0342	11_0379	11_10342	2651-1774	2651	14397	2651	47.45	2H	b	b	a	a	a	b	a	b	a	b	a	a	a	b	b	a	b	b	b	a	b	a	a	a	b	a	a	a	a	a	a	a	a	b	a	a	a	a	a	a	b
2_1338	11_1222	11_21338	8512-430	8512	19124	8512	48.53	2H	b	b	a	a	a	b	a	b	a	b	a	a	a	b	b	a	b	b	b	a	b	a	a	a	b	a	a	a	a	a	a	a	a	b	a	a	a	a	a	a	b
1_0084	11_0126	11_10084	1341-841	1341	14923	1341	49.6	2H	b	b	a	a	a	b	a	b	a	b	a	a	a	b	b	a	b	b	b	a	b	a	a	a	b	a	a	a	a	a	a	a	a	b	a	a	a	a	a	a	b
2_1227			7373-1278	7373	18429	7373	49.6	2H	b	b	a	a	a	b	a	b	a	b	a	a	a	b	b	a	b	b	b	a	b	a	a	a	b	a	a	a	a	a	a	a	a	b	a	a	a	a	a	a	b
3_0363	12_0792	12_30363	U32_1342_283	1342	14924	1341	49.6	2H	B	B	A	A	A	B	A	B	A	B	A	A	A	B	B	A	B	B	B	A	B	A	A	A	B	A	A	A	A	A	A	A	A	B	A	A	A	A	A	A	B
2_0672			4062-180	4062	2330	4062	52.83	2H	b	b	a	a	a	b	a	b	a	b	a	a	a	b	b	a	b	b	b	a	b	a	a	a	b	a	a	a	a	a	a	a	a	b	a	a	a	a	a	a	b
2_0519			3298-558	3298	14278	3298	53.91	2H	b	b	A	A	A	b	A	b	A	b	A	A	A	b	b	A	b	b	b	A	b	A	A	A	b	A	A	A	A	A	A	A	A	b	A	A	A	A	A	A	b
2_0846			4990-536	4990	2601	4990	53.91	2H	b	b	a	a	a	b	a	b	a	b	a	a	a	b	b	a	b	b	b	a	b	a	a	a	b	a	a	a	a	a	a	a	a	b	a	a	a	a	a	a	b
3_1169	12_1308	12_31169	U35_17139_286	8872	17139	8872	53.91	2H	b	b	a	a	a	b	a	b	a	b	a	a	a	b	b	a	b	b	b	a	b	a	a	a	b	a	a	a	a	a	a	a	a	b	a	a	a	a	a	a	b
1_0234	11_0268	11_10234	2128-874	2128	15458	2128	54.98	2H	b	b	a	a	a	b	a	b	a	b	a	a	a	b	b	a	b	b	b	a	b	a	a	a	b	a	a	a	a	a	a	a	a	b	a	a	a	a	a	a	b
1_0297	11_0331	11_10297	2417-924	2417	15512	2417	54.98	2H	B	B	A	A	A	B	A	B	A	B	A	A	A	B	B	A	B	B	B	A	B	A	A	A	B	A	A	A	A	A	A	A	A	B	A	A	A	A	A	A	B
1_0498	11_0552	11_10498	3598-489	3598	1865	3598	54.98	2H	b	b	a	a	a	b	a	b	a	b	a	a	a	b	b	a	b	b	b	a	b	a	a	a	b	a	a	a	a	a	a	a	a	b	a	a	a	a	a	a	b
2_0674	11_0643	11_20674	4065-397	4065	2168	4065	54.98	2H	B	B	A	A	A	B	A	B	A	B	A	A	A	B	B	A	B	B	B	A	B	A	A	A	B	A	A	A	A	A	A	A	A	B	A	A	A	A	A	A	B
2_1005	11_0947	11_21005	5823-1073	5823	2674	5823	54.98	2H	B	B	A	A	A	B	A	B	A	B	A	A	A	B	B	A	B	B	B	A	B	A	A	A	B	A	A	A	A	A	A	A	A	B	A	A	A	A	A	A	B
3_0604	12_0930	12_30604	U32_5549_215	5549	2414	5549	54.98	2H	b	b	a	a	a	b	a	b	a	b	a	a	a	b	b	a	b	b	b	a	b	a	a	a	b	a	a	a	a	a	a	a	a	b	a	a	a	a	a	a	b
3_0691	12_0979	12_30691	U32_7203_1124	7203	18073	7203	54.98	2H	b	b	a	a	a	b	a	b	a	b	a	a	a	b	b	a	b	b	b	a	b	a	a	a	b	a	a	a	a	a	a	a	a	b	a	a	a	a	a	a	b
1_0325	11_0362	11_10325	2580-1456	2580	15607	2580	56.06	2H	b	b	a	a	a	b	a	b	a	b	a	a	a	b	b	a	b	b	b	a	b	a	a	a	b	a	a	a	a	a	a	a	a	b	a	a	a	a	a	a	b
1_0733	11_0831	11_10733	5113-624	5113	17355	5113	56.06	2H	b	b	a	a	a	b	a	b	a	b	a	a	a	b	b	a	b	b	b	a	b	a	a	a	b	a	a	a	a	a	a	a	a	b	a	a	a	a	a	a	b
1_1522	11_1530	11_11522	ConsensusGBS0651-2	11567	6634	11567	56.06	2H	B	B	A	A	A	B	A	B	A	B	A	A	A	B	B	A	B	B	B	A	B	A	A	A	B	A	A	A	A	A	A	A	A	B	A	A	A	A	A	A	B
2_1096	11_1016	11_21096	6384-866	6384	17641	6384	56.06	2H	B	B	A	A	A	B	A	B	A	B	A	A	A	B	B	A	B	B	B	A	B	A	A	A	B	A	A	A	A	A	A	A	A	B	A	A	A	A	A	A	B
2_1388	11_1261	11_21388	9060-471	9060	4170	9060	56.06	2H	B	B	A	A	A	B	A	B	A	B	A	A	A	B	B	A	B	B	B	A	B	A	A	A	B	A	A	A	A	A	A	A	A	B	A	A	A	A	A	A	B
3_0259	12_0735	12_30259	ABC16937_1_362	15221	8930	15221	56.06	2H	b	b	a	a	a	b	a	b	a	b	a	a	a	b	b	a	b	b	b	a	b	a	a	a	b	a	a	a	a	a	a	a	a	b	a	a	a	a	a	a	b
3_1474	12_1497	12_31474	U35_5503_883	12948	5503	12948	56.06	2H	B	B	A	A	A	B	A	B	A	B	A	A	A	B	B	A	B	B	B	A	B	A	A	A	B	A	A	A	A	A	A	A	A	B	A	A	A	A	A	A	B
1_1015	11_1281	11_11015	946-2500	946	14483	946	57.13	2H	b	b	a	a	a	b	a	b	a	b	a	a	a	b	b	a	a	b	b	a	b	a	a	a	b	a	a	a	a	a	a	a	a	b	a	a	a	a	a	a	b
1_1272	12_0315	12_11272	ABC11129-1-1-152	8434	17933	8434	57.13	2H	B	B	A	A	A	B	A	B	A	B	A	A	A	B	B	A	A	B	B	A	B	A	A	A	B	A	A	A	A	A	A	A	A	B	A	A	A	A	A	A	B
1_0012	11_0026	11_10012	1040-279	1040	14266	1040	58.21	2H	b	b	a	a	a	b	a	b	a	b	a	a	a	b	b	a	a	b	b	a	b	a	a	a	b	a	a	a	a	a	a	a	a	b	a	a	a	a	b	a	b
1_0035	12_0006	12_10035	1114-892	1114	14751	1114	58.21	2H	b	b	a	a	a	b	a	b	a	b	a	a	a	b	b	a	a	b	b	a	b	a	a	a	b	a	a	a	a	a	a	a	a	b	a	a	a	a	b	a	b
1_0070	11_0105	11_10070	1275-734	1275	14281	1275	58.21	2H	b	b	a	a	a	b	a	b	a	b	a	a	a	b	b	a	a	b	b	a	b	a	a	a	b	a	a	a	a	a	a	a	a	b	a	a	a	a	b	a	b
1_0099	12_0018	12_10099	1432-561	1432	15103	1432	58.21	2H	B	B	A	A	A	B	A	B	A	B	A	A	A	B	B	A	A	B	B	A	B	A	A	A	B	A	A	A	A	A	A	A	A	B	A	A	A	A	B	A	B
1_0317	11_0353	11_10317	2528-2111	2528	1146	2528	58.21	2H	b	b	a	a	a	b	a	b	a	b	a	a	a	b	b	a	a	b	b	a	b	a	a	a	b	a	a	a	a	a	a	a	a	b	a	a	a	a	b	a	b
1_0330	12_0074	12_10330	2593-354	2593	1303	2593	58.21	2H	b	b	a	a	a	b	a	b	a	b	a	a	a	b	b	a	a	b	b	a	b	a	a	a	b	a	a	a	a	a	a	a	a	b	a	a	a	a	b	a	b
1_0474	12_0104	12_10474	3467-549	3467	1794	3467	58.21	2H	B	B	A	A	A	B	A	B	A	B	A	A	A	B	B	A	A	B	B	A	B	A	A	A	B	A	A	A	A	A	A	A	A	B	A	A	A	A	B	A	B
1_0485	12_0105	12_10485	3531-958	3531	2069	3531	58.21	2H	B	B	A	A	A	B	A	B	A	B	A	A	A	B	B	A	A	B	B	A	B	A	A	A	B	A	A	A	A	A	A	A	A	B	A	A	A	A	B	A	B
1_0602	11_0654	11_10602	411-495	411	396	411	58.21	2H	b	b	a	a	a	b	a	b	a	b	a	a	a	b	b	a	a	b	b	a	b	a	a	a	b	a	a	a	a	a	a	a	a	b	a	a	a	a	b	a	b
1_0624	11_0684	11_10624	4233-63	4233	848	4233	58.21	2H	b	b	a	a	a	b	a	b	a	b	a	a	a	b	b	a	a	b	b	a	b	a	a	a	b	a	a	a	a	a	a	a	a	b	a	a	a	a	b	a	b
1_0796	11_0933	11_10796	5759-478	5759	15950	5759	58.21	2H	B	B	A	A	A	B	A	B	A	B	A	A	A	B	B	A	A	B	B	A	B	A	A	A	B	A	A	A	A	A	A	A	A	B	A	A	A	A	B	A	B
1_0898			721-102	721	13965	721	58.21	2H	b	b	a	a	a	b	a	b	a	b	a	a	a	b	b	a	a	b	b	a	b	a	a	a	b	a	a	a	a	a	a	a	a	b	a	a	a	a	b	a	b
1_1046	11_1318	11_11046	ABC01644-1-3-379	1091	14907	1091	58.21	2H	b	b	a	a	a	b	a	b	a	b	a	a	a	b	b	a	a	b	b	a	b	a	a	a	b	a	a	a	a	a	a	a	a	b	a	a	a	a	b	a	b
1_1133	11_1360	11_11133	ABC06091-1-1-187	4359	893	4359	58.21	2H	b	b	a	a	a	b	a	b	a	b	a	a	a	b	b	a	a	b	b	a	b	a	a	a	b	a	a	a	a	a	a	a	a	b	a	a	a	a	b	a	b
1_1178	11_1371	11_11178	ABC07566-2-1-82	5564	17754	5564	58.21	2H	b	b	a	a	a	b	a	b	a	b	a	a	a	b	b	a	a	b	b	a	b	a	a	a	b	a	a	a	a	a	a	a	a	b	a	a	a	a	b	a	b
1_1354	11_1454	11_11354	ABC14943-1-2-466	11916	21470	11916	58.21	2H	b	b	a	a	a	b	a	b	a	b	a	a	a	b	b	a	a	b	b	a	b	a	a	a	b	a	a	a	a	a	a	a	a	b	a	a	a	a	b	a	b
2_0032	11_0031	11_20032	1062-478	1062	14635	1062	58.21	2H	B	B	A	A	A	B	A	B	A	B	A	A	A	B	B	A	A	B	B	A	B	A	A	A	B	A	A	A	A	A	A	A	A	B	A	A	A	A	B	A	B
2_0039	11_0035	11_20039	10719-459	10719	6270	10719	58.21	2H	B	B	A	A	A	B	A	B	A	B	A	A	A	B	B	A	A	B	B	A	B	A	A	A	B	A	A	A	A	A	A	A	A	B	A	A	A	A	B	A	B
2_0160	11_0139	11_20160	13926-531	13926	23260	13926	58.21	2H	b	b	a	a	a	b	a	b	a	b	a	a	a	b	b	a	a	b	b	a	b	a	a	a	b	a	a	a	a	a	a	a	a	b	a	a	a	a	b	a	b
2_0417	11_0400	11_20417	2802-685	2802	15724	2802	58.21	2H	B	B	A	A	A	B	A	B	A	B	A	A	A	B	B	A	A	B	B	A	B	A	A	A	B	A	A	A	A	A	A	A	A	B	A	A	A	A	B	A	B
2_0458	11_0437	11_20458	2998-508	2998	1658	2998	58.21	2H	B	B	A	A	A	B	A	B	A	B	A	A	A	B	B	A	A	B	B	A	B	A	A	A	B	A	A	A	A	A	A	A	A	B	A	A	A	A	B	A	B
2_0500	11_0476	11_20500	3212-2979	3212	1365	3212	58.21	2H	B	B	A	A	A	B	A	B	A	B	A	A	A	B	B	A	A	B	B	A	B	A	A	A	B	A	A	A	A	A	A	A	A	B	A	A	A	A	B	A	B
2_0669	11_0637	11_20669	4049-233	4049	16790	4049	58.21	2H	B	B	A	A	A	B	A	B	A	B	A	A	A	B	B	A	A	B	B	A	B	A	A	A	B	A	A	A	A	A	A	A	A	B	A	A	A	A	B	A	B
2_1286	11_1176	11_21286	7932-687	7932	4052	7932	58.21	2H	B	B	A	A	A	B	A	B	A	B	A	A	A	B	B	A	A	B	B	A	B	A	A	A	B	A	A	A	A	A	A	A	A	B	A	A	A	A	B	A	B
3_0042	12_0605	12_30042	ABC05679_1_681	4107	16729	4107	58.21	2H	B	B	A	A	A	B	A	B	A	B	A	A	A	B	B	A	A	B	B	A	B	A	A	A	B	A	A	A	A	A	A	A	A	B	A	A	A	A	B	A	B
3_0179	12_0690	12_30179	ABC11718_2_269	9008	5180	9008	58.21	2H	B	B	A	A	A	B	A	B	A	B	A	A	A	B	B	A	A	B	B	A	B	A	A	A	B	A	A	A	A	A	A	A	A	B	A	A	A	A	B	A	B
3_0514	12_0872	12_30514	U32_3895_787	3895	2098	3895	58.21	2H	B	B	A	A	A	B	A	B	A	B	A	A	A	B	B	A	A	B	B	A	B	A	A	A	B	A	A	A	A	A	A	A	A	B	A	A	A	A	B	A	B
3_0561	12_0897	12_30561	U32_4731_1631	4731	2752	4731	58.21	2H	b	b	a	a	a	b	a	b	a	b	a	a	a	b	b	a	a	b	b	a	b	a	a	a	b	a	a	a	a	a	a	a	a	b	a	a	a	a	b	a	b
3_0582	12_0913	12_30582	U32_5133_159	5133	2811	5133	58.21	2H	b	b	a	a	a	b	a	b	a	b	a	a	a	b	b	a	a	b	b	a	b	a	a	a	b	a	a	a	a	a	a	a	a	b	a	a	a	a	b	a	b
3_0634	12_0946	12_30634	U32_6180_831	6180	3286	6180	58.21	2H	b	b	a	a	a	b	a	b	a	b	a	a	a	b	b	a	a	b	b	a	b	a	a	a	b	a	a	a	a	a	a	a	a	b	a	a	a	a	b	a	b
3_0828	12_1066	12_30828	OSU_Contig1559_at_82		0		58.21	2H	b	b	a	a	a	b	a	b	a	b	a	a	a	b	b	a	a	b	b	a	b	a	a	a	b	a	a	a	a	a	a	a	a	b	a	a	a	a	b	a	b
3_0853	12_1091	12_30853	OSU_HVCBF8C_923		0		58.21	2H	B	B	A	A	A	B	A	B	A	B	A	A	A	B	B	A	A	B	B	A	B	A	A	A	B	A	A	A	A	A	A	A	A	B	A	A	A	A	B	A	B
3_1175	12_1312	12_31175	U35_17218_909	5313	17218	5313	58.21	2H	B	B	A	A	A	B	A	B	A	B	A	A	A	B	B	A	A	B	B	A	B	A	A	A	B	A	A	A	A	A	A	A	A	B	A	A	A	A	B	A	B
3_1302			U35_20782_165	14226	20782	14226	58.21	2H	B	B	A	A	A	B	A	B	A	B	A	A	A	B	B	A	A	B	B	A	B	A	A	A	B	A	A	A	A	A	A	A	A	B	A	A	A	A	B	A	B
1_0191	11_0235	11_10191	1917-848	1917	837	1917	59.29	2H	b	b	a	a	a	b	a	b	a	b	a	a	a	b	b	a	a	b	b	a	b	a	a	a	b	a	a	a	a	a	a	a	a	b	a	a	a	a	b	a	b
1_0632	11_0699	11_10632	4280-295	4280	2583	4280	59.29	2H	B	B	A	A	A	B	A	B	A	B	A	A	A	B	B	A	A	B	B	A	B	A	A	A	B	A	A	A	A	A	A	A	A	B	A	A	A	A	B	A	B
1_0685	11_0765	11_10685	4659-1261	4659	16830	4659	59.29	2H	B	B	A	A	A	B	A	B	A	B	A	A	A	B	B	A	A	B	B	A	B	A	A	A	B	A	A	A	A	A	A	A	A	B	A	A	A	A	B	A	B
1_0692	11_0777	11_10692	4717-386	4717	3425	4717	59.29	2H	B	B	A	A	A	B	A	B	A	B	A	A	A	B	B	A	A	B	B	A	B	A	A	A	B	A	A	A	A	A	A	A	A	B	A	A	A	A	B	A	B
1_0909	11_1131	11_10909	7489-442	7489	18332	7489	59.29	2H	B	B	A	A	A	B	A	B	A	B	A	A	A	B	B	A	A	B	B	A	B	A	A	A	B	A	A	A	A	A	A	A	A	B	A	A	A	A	B	A	B
1_1001			8992-1365	8992	19710	8992	59.29	2H	B	B	a	a	a	B	a	B	a	B	a	a	a	B	B	a	a	B	B	a	B	a	a	a	B	a	a	a	a	a	a	a	a	B	a	a	a	a	B	a	B
1_1278	12_0317	12_11278	ABC11345-1-2-363	8970	19760	8970	59.29	2H	B	B	A	A	A	B	A	B	A	B	A	A	A	B	B	A	A	B	B	A	B	A	A	A	B	A	A	A	A	A	A	A	A	B	A	A	A	A	B	A	B
1_1324	12_0336	12_11324	ABC13578-1-2-135	10501	6179	10501	59.29	2H	B	B	A	A	A	B	A	B	A	B	A	A	A	B	B	A	A	B	B	A	B	A	A	A	B	A	A	A	A	A	A	A	A	B	A	A	A	A	B	A	B
1_1504	12_0392	12_11504	ConsensusGBS0519-1	20475	16957	7426	59.29	2H	B	B	A	A	A	B	A	B	A	B	A	A	A	B	B	A	A	B	B	A	B	A	A	A	B	A	A	A	A	A	A	A	A	B	A	A	A	A	B	A	B
2_0067			11220-478	11220	18226	11220	59.29	2H	b	b	a	a	a	b	a	b	a	b	a	a	a	b	b	a	a	b	b	a	b	a	a	a	b	a	a	a	a	a	a	a	a	b	a	a	a	a	b	a	b
2_0374	11_0350	11_20374	2517-487	2517	15665	2517	59.29	2H	B	B	A	A	A	B	A	B	A	B	A	A	A	B	B	A	A	B	B	A	B	A	A	A	B	A	A	A	A	A	A	A	A	B	A	A	A	A	B	A	B
2_0390	11_0376	11_20390	2634-2228	2634	15640	2634	59.29	2H	b	b	a	a	a	b	a	b	a	b	a	a	a	b	b	a	a	b	b	a	b	a	a	a	b	a	a	a	a	a	a	a	a	b	a	a	a	a	b	a	b
2_0438	11_0416	11_20438	2895-1064	2895	15599	2895	59.29	2H	B	B	a	a	a	B	a	B	a	B	a	a	a	B	B	a	a	B	B	a	B	a	a	a	B	a	a	a	a	a	a	a	a	B	a	a	a	a	B	a	B
2_0442	11_0420	11_20442	2910-1085	2910	15759	2910	59.29	2H	b	b	a	a	a	b	a	b	a	b	a	a	a	b	b	a	a	b	b	a	b	a	a	a	b	a	a	a	a	a	a	a	a	b	a	a	a	a	b	a	b
2_0532	11_0505	11_20532	3355-605	3355	1695	3355	59.29	2H	b	b	a	a	a	b	a	b	a	b	a	a	a	b	b	a	a	b	b	a	b	a	a	a	b	a	a	a	a	a	a	a	a	b	a	a	a	a	b	a	b
2_0585	11_0548	11_20585	3576-2715	3576	15604	3576	59.29	2H	b	b	a	a	a	b	a	b	a	b	a	a	a	b	b	a	a	b	b	a	b	a	a	a	b	a	a	a	a	a	a	a	a	b	a	a	a	a	b	a	b
2_0887	11_0845	11_20887	5160-268	5160	17109	5160	59.29	2H	b	b	a	a	a	b	a	b	a	b	a	a	a	b	b	a	a	b	b	a	b	a	a	a	b	a	a	a	a	a	a	a	a	b	a	a	a	a	b	a	b
2_1094	11_1012	11_21094	6355-222	6355	18304	6355	59.29	2H	b	b	a	a	a	b	a	b	a	b	a	a	a	b	b	a	a	b	b	a	b	a	a	a	b	a	a	a	a	a	a	a	a	b	a	a	a	a	b	a	b
2_1399	11_1270	11_21399	9191-263	9191	5136	9191	59.29	2H	B	B	A	A	A	B	A	B	A	B	A	A	A	B	B	A	A	B	B	A	B	A	A	A	B	A	A	A	A	A	A	A	A	B	A	A	A	A	B	A	B
3_0108	12_0640	12_30108	ABC08847_1_341	6745	17829	6745	59.29	2H	B	B	A	A	A	B	A	B	A	B	A	A	A	B	B	A	A	B	B	A	B	A	A	A	B	A	A	A	A	A	A	A	A	B	A	A	A	A	B	A	B
3_0265	12_0738	12_30265	ABC17756_1_190	14452	8873	14452	59.29	2H	B	B	A	A	A	B	A	B	A	B	A	A	A	B	B	A	A	B	B	A	B	A	A	A	B	A	A	A	A	A	A	A	A	B	A	A	A	A	B	A	B
3_0275	12_0742	12_30275	ABC19861_2_376	16354	8314	16354	59.29	2H	b	b	a	a	a	b	a	b	a	b	a	a	a	b	b	a	a	b	b	a	b	a	a	a	b	a	a	a	a	a	a	a	a	b	a	a	a	a	b	a	b
3_0323	12_0767	12_30323	U32_10869_506	10869	6625	10869	59.29	2H	b	b	a	a	a	b	a	b	a	b	a	a	a	b	b	a	a	b	b	a	b	a	a	a	b	a	a	a	a	a	a	a	a	b	a	a	a	a	b	a	b
3_0724	12_1001	12_30724	U32_7924_529	7924	18514	7924	59.29	2H	B	B	A	A	A	B	A	B	A	B	A	A	A	B	B	A	A	B	B	A	B	A	A	A	B	A	A	A	A	A	A	A	A	B	A	A	A	A	B	A	B
3_1252	12_1367	12_31252	U35_19042_573	10664	19042	10664	59.29	2H	B	B	A	A	A	B	A	B	A	B	A	A	A	B	B	A	A	B	B	A	B	A	A	A	B	A	A	A	A	A	A	A	A	B	A	A	A	A	B	A	B
3_1256	12_1370	12_31256	U35_1921_362	3343	1921	3343	59.29	2H	b	b	a	a	a	b	a	b	a	b	a	a	a	b	b	a	a	b	b	a	b	a	a	a	b	a	a	a	a	a	a	a	a	b	a	a	a	a	b	a	b
2_1166	11_1076	11_21166	6911-866	6911	18021	6911	60.36	2H	B	B	A	A	A	B	A	B	A	B	A	A	A	B	B	A	A	B	B	A	B	B	A	A	B	A	A	A	A	A	A	A	A	B	A	A	A	A	B	A	B
2_1110	11_1030	11_21110	6510-1430	6510	4084	6510	61.44	2H	b	b	a	a	a	b	a	b	a	b	a	a	a	b	b	a	a	b	b	a	b	b	a	a	b	a	a	a	a	a	a	a	a	b	a	a	a	a	b	a	b
1_0545	12_0126	12_10545	3806-486	3806	925	3806	62.51	2H	B	B	A	A	A	B	A	B	A	B	A	A	A	B	B	A	A	A	B	A	B	B	A	A	B	A	A	A	A	A	A	A	A	B	A	A	A	A	B	A	B
2_1144	11_1061	11_21144	6804-1197	6804	18158	6804	62.51	2H	B	B	A	A	A	B	A	B	A	B	A	A	A	B	B	A	A	A	B	A	B	B	A	A	B	A	A	A	A	A	A	A	A	B	A	A	A	A	B	A	B
1_0650	12_0155	12_10650	441-961	441	15003	441	67.91	2H	a	b	a	a	a	a	a	b	a	b	a	a	a	b	b	a	a	a	b	a	b	b	a	a	b	a	a	a	a	a	b	a	a	b	a	a	a	a	b	a	b
1_0717	12_0173	12_10717	4944-2118	4944	2326	4944	67.91	2H	a	b	a	a	a	a	a	b	a	b	a	a	a	b	b	a	a	a	b	a	b	b	a	a	b	a	a	a	a	a	b	a	a	b	a	a	a	a	b	a	b
1_0719	12_0175	12_10719	4956-1444	4956	16451	4956	67.91	2H	A	B	A	A	A	A	A	B	A	B	A	A	A	B	B	A	A	A	B	A	B	B	A	A	B	A	A	A	A	A	B	A	A	B	A	A	A	A	B	A	B
1_0831			6293-1670	6293	15746	6293	67.91	2H	a	b	a	a	a	a	a	b	a	b	a	a	a	b	b	a	a	a	b	a	b	b	a	a	b	a	a	a	a	a	b	a	a	b	a	a	a	a	b	a	b
1_0952	11_1189	11_10952	8065-1203	8065	19220	8065	67.91	2H	a	b	a	a	a	a	a	b	a	b	a	a	a	b	b	a	a	a	b	a	b	b	a	a	b	a	a	a	a	a	b	a	a	b	a	a	a	a	b	a	b
2_0528	11_0499	11_20528	334-1164	334	13829	334	67.91	2H	a	b	a	a	a	a	a	b	a	b	a	a	a	b	b	a	a	a	b	a	b	b	a	a	b	a	a	a	a	a	b	a	a	b	a	a	a	a	b	a	b
2_0667	11_0634	11_20667	4037-916	4037	2240	4037	67.91	2H	A	B	A	A	A	A	A	B	A	B	A	A	A	B	B	A	A	A	B	A	B	B	A	A	B	A	A	A	A	A	B	A	A	B	A	A	A	A	B	A	B
2_0734	11_0711	11_20734	4377-571	4377	1975	4377	67.91	2H	A	B	A	A	A	A	A	B	A	B	A	A	A	B	B	A	A	A	B	A	B	B	A	A	B	A	A	A	A	A	B	A	A	B	A	A	A	A	B	A	B
2_0833	11_0801	11_20833	4868-166	4868	2808	4868	67.91	2H	A	B	A	A	A	A	A	B	A	B	A	A	A	B	B	A	A	A	B	A	B	B	A	A	B	A	A	A	A	A	B	A	A	B	A	A	A	A	B	A	B
2_0947	11_0899	11_20947	5499-1430	5499	16665	5499	67.91	2H	a	b	a	a	a	a	a	b	a	b	a	a	a	b	b	a	a	a	b	a	b	b	a	a	b	a	a	a	a	a	b	a	a	b	a	a	a	a	b	a	b
2_0960	11_0912	11_20960	5573-1170	5573	17599	5573	67.91	2H	A	B	A	A	A	A	A	B	A	B	A	A	A	B	B	A	A	A	B	A	B	B	A	A	B	A	A	A	A	A	B	A	A	B	A	A	A	A	B	A	B
2_1078	11_1001	11_21078	6280-1098	6280	3571	6280	67.91	2H	A	B	A	A	A	A	A	B	A	B	A	A	A	B	B	A	A	A	B	A	B	B	A	A	B	A	A	A	A	A	B	A	A	B	A	A	A	A	B	A	B
2_1156	11_1070	11_21156	6852-506	6852	17724	6852	67.91	2H	a	b	a	a	a	a	a	b	a	b	a	a	a	b	b	a	a	a	b	a	b	b	a	a	b	a	a	a	a	a	b	a	a	b	a	a	a	a	b	a	b
2_1251	11_1148	11_21251	7660-476	7660	17751	7660	67.91	2H	a	b	a	a	a	a	a	b	a	b	a	a	a	b	b	a	a	a	b	a	b	b	a	a	b	a	a	a	a	a	b	a	a	b	a	a	a	a	b	a	b
3_0674	12_0970	12_30674	U32_6997_225	6997	18417	6997	67.91	2H	A	B	A	A	A	A	A	B	A	B	A	A	A	B	B	A	A	A	B	A	B	B	A	A	B	A	A	A	A	A	B	A	A	B	A	A	A	A	B	A	B
3_1020	12_1230	12_31020	SCRI_olad_220	3014	15621	3014	67.91	2H	A	B	A	A	A	A	A	B	A	B	A	A	A	B	B	A	A	A	B	A	B	B	A	A	B	A	A	A	A	A	B	A	A	B	A	A	A	A	B	A	B
3_1380	12_1445	12_31380	U35_3348_2027	15173	3348	15173	67.91	2H	A	B	A	A	A	A	A	B	A	B	A	A	A	B	B	A	A	A	B	A	B	B	A	A	B	A	A	A	A	A	B	A	A	B	A	A	A	A	B	A	B
3_1394	12_1455	12_31394	U35_3611_1257	9123	3611	9123	67.91	2H	A	B	A	A	A	A	A	B	A	B	A	A	A	B	B	A	A	A	B	A	B	B	A	A	B	A	A	A	A	A	B	A	A	B	A	A	A	A	B	A	B
1_0196	11_0239	11_10196	1946-698	1946	15072	1946	68.98	2H	A	B	A	A	A	A	A	B	B	B	A	A	A	B	B	A	A	A	B	A	B	B	A	A	B	A	A	A	A	A	B	A	A	B	A	A	A	A	B	A	B
1_0818	11_0970	11_10818	6023-567	6023	18474	6023	68.98	2H	A	B	A	A	A	A	A	B	B	B	A	A	A	B	B	A	A	A	B	A	B	B	A	A	B	A	A	A	A	A	B	A	A	B	A	A	A	A	B	A	B
2_0489	12_0469	12_20489	316-1429	316	14236	316	68.98	2H	a	b	a	a	a	a	a	b	b	b	a	a	a	b	b	a	a	a	b	a	b	b	a	a	b	a	a	a	a	a	b	a	a	b	a	a	a	a	b	a	b
2_0699	11_0668	11_20699	4164-176	4164	1852	4164	68.98	2H	A	B	A	A	A	A	A	B	B	B	A	A	A	B	B	A	A	A	B	A	B	B	A	A	B	A	A	A	A	A	B	A	A	B	A	A	A	A	B	A	B
3_0178	12_0689	12_30178	ABC11711_1_344	9044	5380	9044	68.98	2H	A	B	A	A	A	A	A	B	B	B	A	A	A	B	B	A	A	A	B	A	B	B	A	A	B	A	A	A	A	A	B	A	A	B	A	A	A	A	B	A	B
3_0696	12_0983	12_30696	U32_7285_433	7285	3479	7285	68.98	2H	A	B	A	A	A	A	A	B	B	B	A	A	A	B	B	A	A	A	B	A	B	B	A	A	B	A	A	A	A	A	B	A	A	B	A	A	A	A	B	A	B
3_1445	12_1483	12_31445	U35_4851_493	10196	4851	10196	68.98	2H	a	b	a	a	a	a	a	b	b	b	a	a	a	b	b	a	a	a	b	a	b	b	a	a	b	a	a	a	a	a	b	a	a	b	a	a	a	a	b	a	b
1_0859	12_0198	12_10859	6600-453	6600	17102	6600	70.06	2H	A	B	A	A	A	A	A	B	B	B	A	A	A	B	B	A	A	A	B	A	B	B	A	A	B	A	A	A	A	A	B	A	A	B	A	A	A	A	B	A	B
2_1282			790-1211	790	13852	790	70.06	2H	a	b	a	a	a	a	a	b	b	b	a	a	a	b	b	a	a	a	b	a	b	b	a	a	b	a	a	a	a	a	b	a	a	b	a	a	a	a	b	a	b
3_1293	12_1400	12_31293	U35_20358_497	14307	20358	14307	70.06	2H	A	B	A	A	A	A	A	B	B	B	A	A	A	B	B	A	A	A	B	A	B	B	A	A	B	A	A	A	A	A	B	A	A	B	A	A	A	A	B	A	B
1_0619	11_0678	11_10619	4212-57	4212	16654	4212	72.21	2H	A	B	A	A	A	A	A	B	B	B	A	A	A	B	B	B	A	A	B	A	B	B	A	A	B	A	A	A	A	A	B	A	A	B	A	A	A	A	B	A	B
1_0786	11_0916	11_10786	5644-206	5644	3346	5644	72.21	2H	a	b	a	a	a	a	a	b	b	b	a	a	a	b	b	b	a	a	b	a	b	b	a	a	b	a	a	a	a	a	b	a	a	b	a	a	a	a	b	a	b
1_0823	11_0981	11_10823	6117-1507	6117	1467	3468	72.21	2H	A	B	A	A	A	A	A	B	B	B	A	A	A	B	B	B	A	A	B	A	B	B	A	A	B	A	A	A	A	A	B	A	A	B	A	A	A	A	B	A	B
1_1214	11_1388	11_11214	ABC09163-1-3-313	7065	18066	7065	72.21	2H	a	b	a	a	a	a	a	b	b	b	a	a	a	b	b	b	a	a	b	a	b	b	a	a	b	a	a	a	a	a	b	a	a	b	a	a	a	a	b	a	b
2_1242	11_1135	11_21242	7549-782	7549	18568	7549	72.21	2H	a	b	a	a	a	a	a	b	b	b	a	a	a	b	b	b	a	a	b	a	b	b	a	a	b	a	a	a	a	a	b	a	a	b	a	a	a	a	b	a	b
1_0287	11_0320	11_10287	2371-950	2371	1284	2371	76.52	2H	A	B	A	A	A	A	A	B	B	A	A	A	A	B	B	B	A	A	B	A	B	B	A	A	B	B	A	A	A	A	B	A	A	B	A	A	A	A	B	A	B
2_0340	11_0310	11_20340	2322-462	2322	15564	2322	76.52	2H	A	B	A	A	A	A	A	B	B	A	A	A	A	B	B	B	A	A	B	A	B	B	A	A	B	B	A	A	A	A	B	A	A	B	A	A	A	A	B	A	B
1_0213	11_0247	11_10213	2017-635	2017	15268	2017	77.6	2H	a	b	a	a	a	a	a	b	b	a	a	a	a	b	b	b	a	a	b	a	b	b	a	a	b	b	a	a	a	a	b	a	a	b	a	a	a	a	b	a	b
1_1533	11_1535	11_11533	ConsensusGBS0705-1	22154	13232	22154	77.6	2H	a	b	a	a	a	a	a	b	b	a	a	a	a	b	b	b	a	a	b	a	b	b	a	a	b	b	a	a	a	a	b	a	a	b	a	a	a	a	b	a	b
3_0896	12_1126	12_30896	OSU_VRS1_HvHox1_1156		47126		77.6	2H	A	B	A	A	A	A	A	B	B	A	A	A	A	B	B	B	A	A	B	A	B	B	A	A	B	B	A	A	A	A	B	A	A	B	A	A	A	A	B	A	B
3_0897	12_1127	12_30897	OSU_VRS1_HvHox1_260		47126		77.6	2H	a	b	a	a	a	a	a	b	b	a	a	a	a	b	b	b	a	a	b	a	b	b	a	a	b	b	a	a	a	a	b	a	a	b	a	a	a	a	b	a	b
3_0899	12_1128	12_30899	OSU_VRS1_HvHox1_49		47126		77.6	2H	a	b	a	a	a	a	a	b	b	a	a	a	a	b	b	b	a	a	b	a	b	b	a	a	b	b	a	a	a	a	b	a	a	b	a	a	a	a	b	a	b
3_1205	12_1331	12_31205	U35_17930_958	10328	17930	10328	77.6	2H	a	b	a	a	a	a	a	b	b	a	a	a	a	b	b	b	a	a	b	a	b	b	a	a	b	b	a	a	a	a	b	a	a	b	a	a	a	a	b	a	b
1_0475	11_0531	11_10475	3469-1152	3469	1821	3469	80.83	2H	a	b	a	a	a	a	a	b	b	a	a	a	a	b	b	b	a	a	b	a	b	b	a	a	b	b	a	a	a	a	b	a	a	b	a	a	a	a	b	a	b
1_0936	12_0215	12_10936	7804-582	7804	4564	7804	80.83	2H	A	B	A	A	A	A	A	B	B	A	A	A	A	B	B	B	A	A	B	A	B	B	A	A	B	B	A	A	A	A	B	A	A	B	A	A	A	A	B	A	B
1_0969	12_0224	12_10969	8397-432	8397	4966	8397	80.83	2H	A	B	A	A	A	A	A	B	B	A	A	A	A	B	B	B	A	A	B	A	B	B	A	A	B	B	A	A	A	A	B	A	A	B	A	A	A	A	B	A	B
2_1037	11_0971	11_21037	6024-1095	6024	3709	6024	80.83	2H	a	b	a	a	a	a	a	b	b	a	a	a	a	b	b	b	a	a	b	a	b	b	a	a	b	b	a	a	a	a	b	a	a	b	a	a	a	a	b	a	b
2_1245	11_1142	11_21245	7612-375	7612	4017	7612	80.83	2H	a	b	a	a	a	a	a	b	b	a	a	a	a	b	b	b	a	a	b	a	b	b	a	a	b	b	a	a	a	a	b	a	a	b	a	a	a	a	b	a	b
2_1351	11_1231	11_21351	8632-1809	8632	4166	8632	80.83	2H	A	B	A	A	A	A	A	B	B	A	A	A	A	B	B	B	A	A	B	A	B	B	A	A	B	B	A	A	A	A	B	A	A	B	A	A	A	A	B	A	B
3_1424	12_1473	12_31424	U35_4325_1058	7322	4325	7322	80.83	2H	A	B	A	A	A	A	A	B	B	A	A	A	A	B	B	B	A	A	B	A	B	B	A	A	B	B	A	A	A	A	B	A	A	B	A	A	A	A	B	A	B
1_0214	11_0248	11_10214	2020-539	2020	1061	2020	86.23	2H	A	B	A	A	A	A	B	A	B	A	A	A	A	B	B	B	A	A	B	A	B	B	A	A	B	B	A	A	A	A	B	A	A	B	A	A	A	A	B	A	B
2_0080	11_0058	11_20080	11591-265	11591	19588	11591	89.46	2H	a	b	a	a	a	a	b	a	b	a	a	a	a	b	b	b	a	a	b	a	b	b	a	a	b	b	a	a	a	a	b	a	a	b	a	a	a	a	b	a	b
1_0138	11_0188	11_10138	1635-691	1635	727	1635	91.61	2H	A	B	A	A	A	A	B	A	B	A	A	A	A	B	B	B	A	A	B	A	B	B	A	A	B	B	A	A	A	A	B	A	A	B	A	A	A	A	B	A	B
1_0649	12_0154	12_10649	4419-1392	4419	16905	4419	91.61	2H	A	B	A	A	A	A	B	A	B	A	A	A	A	B	B	B	A	A	B	A	B	B	A	A	B	B	A	A	A	A	B	A	A	B	A	A	A	A	B	A	B
1_1307	11_1430	11_11307	ABC12856-1-1-77	9192	4864	9192	91.61	2H	a	b	a	a	a	a	b	a	b	a	a	a	a	b	b	b	a	a	b	a	b	b	a	a	b	b	a	a	a	a	b	a	a	b	a	a	a	a	b	a	b
2_1175	11_1080	11_21175	6951-875	6951	15590	6951	91.61	2H	a	b	a	a	a	a	b	a	b	a	a	a	a	b	b	b	a	a	b	a	b	b	a	a	b	b	a	a	a	a	b	a	a	b	a	a	a	a	b	a	b
3_0216	12_0710	12_30216	ABC13294_1_430	11192	5556	11192	91.61	2H	A	B	A	A	A	A	B	A	B	A	A	A	A	B	B	B	A	A	B	A	B	B	A	A	B	B	A	A	A	A	B	A	A	B	A	A	A	A	B	A	B
2_0086	11_0064	11_20086	11660-365	11660	21251	11660	94.84	2H	A	B	A	A	A	A	B	A	B	A	A	A	A	B	B	B	A	A	B	A	B	B	A	A	B	B	A	A	A	A	B	A	A	B	A	A	A	B	B	A	B
2_0967			5616-1910	5616	3148	5616	94.84	2H	a	b	a	a	a	a	b	a	b	a	a	a	a	b	b	b	a	a	b	a	b	b	a	a	b	b	a	a	a	a	b	a	a	b	a	a	a	b	b	a	b
1_0876	11_1065	11_10876	682-767	682	14502	682	95.91	2H	a	b	a	a	a	a	b	a	b	a	a	a	a	b	b	b	a	a	b	a	b	b	a	a	b	b	a	a	a	a	b	a	b	b	a	a	a	b	b	a	b
1_1250	11_1407	11_11250	ABC10472-1-2-247	7894	3452	7894	95.91	2H	a	b	a	a	a	a	b	a	b	a	a	a	a	b	b	b	a	a	b	a	b	b	a	a	b	b	a	a	a	a	b	a	b	b	a	a	a	b	b	a	b
2_0923	11_0880	11_20923	5347-585	5347	2689	5347	95.91	2H	A	B	A	A	A	A	B	A	B	A	A	A	A	B	B	B	A	A	B	A	B	B	A	A	B	B	A	A	A	A	B	A	B	B	A	A	A	B	B	A	B
1_0429	11_0467	11_10429	3180-1771	3180	1749	3180	103.5	2H	a	b	a	a	a	a	b	a	b	a	a	b	a	b	b	b	a	a	b	b	a	b	a	a	b	b	a	a	a	a	b	a	b	b	a	a	a	b	b	a	b
1_0731	11_0830	11_10731	5088-59	5088	3084	5088	103.5	2H	a	b	a	a	a	a	b	a	b	a	a	b	a	b	b	b	a	a	b	b	a	b	a	a	b	b	a	a	a	a	b	a	b	b	a	a	a	b	b	a	b
1_0988	11_1234	11_10988	866-442	866	14183	866	103.5	2H	a	b	a	a	a	a	b	a	b	a	a	b	a	b	b	b	a	a	b	b	a	b	a	a	b	b	a	a	a	a	b	a	b	b	a	a	a	b	b	a	b
1_0989	11_1237	11_10989	868-675	868	14184	868	103.5	2H	A	B	A	A	A	A	B	A	B	A	A	B	A	B	B	B	A	A	B	B	A	B	A	A	B	B	A	A	A	A	B	A	B	B	A	A	A	B	B	A	B
1_0990	11_1238	11_10990	871-462	871	14187	871	103.5	2H	a	b	a	a	a	a	b	a	b	a	a	b	a	b	b	b	a	a	b	b	a	b	a	a	b	b	a	a	a	a	b	a	b	b	a	a	a	b	b	a	b
1_1043	11_1317	11_11043	ABC01334-1-1-55	870	14186	870	103.5	2H	a	b	a	a	a	a	b	a	b	a	a	b	a	b	b	b	a	a	b	b	a	b	a	a	b	b	a	a	a	a	b	a	b	b	a	a	a	b	b	a	b
1_1236	11_1398	11_11236	ABC09941-1-1-100	7593	18952	7593	103.5	2H	A	B	A	A	A	A	B	A	B	A	A	B	A	B	B	B	A	A	B	B	A	B	A	A	B	B	A	A	A	A	B	A	B	B	A	A	A	B	B	A	B
2_0634			3841-2363	3841	2209	3841	103.5	2H	A	B	A	A	A	A	B	A	B	A	A	B	A	B	B	B	A	A	B	B	A	B	A	A	B	B	A	A	A	A	B	A	B	B	A	A	A	B	B	A	B
2_0763			4556-1206	4556	13968	4556	103.5	2H	a	b	a	a	a	a	b	a	b	a	a	b	a	b	b	b	a	a	b	b	a	b	a	a	b	b	a	a	a	a	b	a	b	b	a	a	a	b	b	a	b
2_1396	12_0557	12_21396	9148-259	9148	5725	9148	103.5	2H	A	B	A	A	A	A	B	A	B	A	A	B	A	B	B	B	A	A	B	B	A	B	A	A	B	B	A	A	A	A	B	A	B	B	A	A	A	B	B	A	B
3_1402	12_1460	12_31402	U35_3795_865	6784	3795	6784	103.5	2H	a	b	a	a	a	a	b	a	b	a	a	b	a	b	b	b	a	a	b	b	a	b	a	a	b	b	a	a	a	a	b	a	b	b	a	a	a	b	b	a	b
1_0538	11_0587	11_10538	3763-595	3763	12	3763	104.57	2H	A	B	B	A	A	A	B	A	B	A	A	B	A	B	B	B	A	A	B	B	A	B	A	A	B	B	A	A	A	A	B	A	B	B	A	A	A	B	B	A	B
1_0707	11_0793	11_10707	4833-420	4833	2740	4833	104.57	2H	A	B	B	A	A	A	B	A	B	A	A	B	A	B	B	B	A	A	B	B	A	B	A	A	B	B	A	A	A	A	B	A	B	B	A	A	A	B	B	A	B
3_0459	12_0840	12_30459	U32_2818_392	2818	1368	2818	104.57	2H	a	b	b	a	a	a	b	a	b	a	a	b	a	b	b	b	a	a	b	b	a	b	a	a	b	b	a	a	a	a	b	a	b	b	a	a	a	b	b	a	b
3_1095	12_1268	12_31095	U35_14464_179	1067	14464	1067	104.57	2H	A	B	B	A	A	A	B	A	B	A	A	B	A	B	B	B	A	A	B	B	A	B	A	A	B	B	A	A	A	A	B	A	B	B	A	A	A	B	B	A	B
1_0404	11_0438	11_10404	3000-1074	3000	1395	3000	105.65	2H	A	B	B	A	A	A	B	A	B	A	A	B	A	B	B	B	A	A	B	B	A	B	A	A	B	B	A	A	A	A	B	A	B	B	A	A	A	B	B	A	B
1_0916	11_1140	11_10916	7576-818	7576	18600	7576	106.73	2H	a	b	b	a	a	a	b	a	b	a	a	b	a	b	b	a	a	a	b	b	a	b	a	a	b	b	a	a	a	a	b	a	b	b	a	a	a	b	b	a	b
3_0598	12_0926	12_30598	U32_5408_830	5408	1942	5408	108.88	2H	A	B	B	A	A	A	B	A	B	A	A	B	A	B	B	A	A	A	B	B	A	B	A	A	B	B	A	A	A	A	B	A	B	B	A	A	A	B	B	A	B
3_1264	12_1376	12_31264	U35_1943_367	5408	1943	5408	108.88	2H	a	b	b	a	a	a	b	a	b	a	a	b	a	b	b	a	a	a	b	b	a	b	a	a	b	b	a	a	a	a	b	a	b	b	a	a	a	b	b	a	b
2_1220	11_1119	11_21220	7302-240	7302	18708	7302	109.95	2H	A	B	B	A	A	A	B	A	B	A	A	B	A	B	B	A	A	A	B	B	A	B	A	A	B	B	A	A	A	B	B	A	B	B	A	A	A	B	B	A	B
1_0092	11_0134	11_10092	1381-547	1381	614	1381	111.03	2H	A	B	B	A	A	A	B	A	B	A	A	B	A	B	B	A	A	A	B	B	A	B	A	A	B	B	A	A	A	B	B	A	B	B	A	A	B	B	B	A	B
2_0511	11_0486	11_20511	3256-1196	3256	235	3256	111.03	2H	A	B	B	A	A	A	B	A	B	A	A	B	A	B	B	A	A	A	B	B	A	B	A	A	B	B	A	A	A	B	B	A	B	B	A	A	B	B	B	A	B
3_0152	12_0675	12_30152	ABC10730_2_206	8241	18476	8241	112.1	2H	A	B	B	A	A	A	B	A	B	A	A	B	A	B	B	A	A	A	B	B	A	B	A	A	B	B	A	A	A	B	B	A	B	B	A	A	B	B	B	A	B
3_0636	12_0948	12_30636	U32_6189_94	6189	2844	6189	112.1	2H	a	b	b	a	a	a	b	a	b	a	a	b	a	b	b	a	a	a	b	b	a	b	a	a	b	b	a	a	a	b	b	a	b	b	a	a	b	b	b	a	b
3_0776			U32_9063_962	9063	5197	9063	112.1	2H	A	B	B	A	A	A	B	A	B	A	A	B	A	B	B	A	A	A	B	B	A	B	A	A	B	B	A	A	A	B	B	A	B	B	A	A	B	B	B	A	B
2_0480	11_0455	11_20480	3108-232	3108	15818	3108	115.33	2H	A	B	B	A	A	A	B	A	B	A	A	B	A	B	B	A	A	A	B	B	A	B	A	A	B	B	A	A	A	B	B	A	B	B	A	A	B	B	B	A	B
2_0711	11_0681	11_20711	4218-1230	4218	16258	4218	115.33	2H	A	B	B	A	A	A	B	A	B	A	A	B	A	B	B	A	A	A	B	B	A	B	A	A	B	B	A	A	A	B	B	A	B	B	A	A	B	B	B	A	B
2_1440	11_1301	11_21440	9701-925	9701	18843	9701	115.33	2H	A	B	B	A	A	A	B	A	B	A	A	B	A	B	B	A	A	A	B	B	A	B	A	A	B	B	A	A	A	B	B	A	B	B	A	A	B	B	B	A	B
2_0183	12_0426	12_20183	1486-1515	1486	605	1486	117.49	2H	b	b	b	a	a	a	b	a	b	a	a	b	a	b	b	a	a	a	b	b	a	b	a	a	b	b	a	a	a	b	b	a	b	b	a	a	b	b	b	a	b
2_1484			ABC07433-1-1-354	5634	3036	5634	117.49	2H	b	b	b	a	a	a	b	a	b	a	a	b	a	b	b	a	a	a	b	b	a	b	a	a	b	b	a	a	a	b	b	a	b	b	a	a	b	b	b	a	b
1_0656	11_0728	11_10656	4472-658	4472	1990	4472	118.56	2H	B	B	B	A	A	A	B	A	B	A	A	B	A	B	B	A	A	A	B	B	A	B	A	A	B	B	A	A	A	B	B	A	B	B	A	A	B	B	B	A	B
2_0366	11_0340	11_20366	2464-1228	2464	15516	2464	118.56	2H	B	B	B	A	A	A	B	A	B	A	A	B	A	B	B	A	A	A	B	B	A	B	A	A	B	B	A	A	A	B	B	A	B	B	A	A	B	B	B	A	B
2_1088	11_1008	11_21088	6328-736	6328	18000	6328	118.56	2H	B	B	B	A	A	A	B	A	B	A	A	B	A	B	B	A	A	A	B	B	A	B	A	A	B	B	A	A	A	B	B	A	B	B	A	A	B	B	B	A	B
3_0690	12_0978	12_30690	U32_7166_403	7166	3696	7166	118.56	2H	b	b	b	a	a	a	b	a	b	a	a	b	a	b	b	a	a	a	b	b	a	b	a	a	b	b	a	a	a	b	b	a	b	b	a	a	b	b	b	a	b
1_0164	12_0033	12_10164	1767-1619	1767	834	1767	119.64	2H	b	b	b	a	a	a	b	a	b	a	a	b	a	b	b	a	a	a	b	b	a	b	a	a	b	b	a	a	a	b	b	a	b	b	a	a	b	b	b	a	b
2_1125	11_1045	11_21125	6652-209	6652	17846	6652	119.64	2H	b	b	b	a	a	a	b	a	b	a	a	b	a	b	b	a	a	a	b	b	a	b	a	a	b	b	a	a	a	b	b	a	b	b	a	a	b	b	b	a	b
3_0678	12_0972	12_30678	U32_7077_588	7077	3995	7077	119.64	2H	B	B	B	A	A	A	B	A	B	A	A	B	A	B	B	A	A	A	B	B	A	B	A	A	B	B	A	A	A	B	B	A	B	B	A	A	B	B	B	A	B
1_0376	11_0403	11_10376	2822-739	2822	14800	2822	120.71	2H	B	B	B	A	A	A	B	A	B	A	A	B	A	B	B	A	A	A	B	B	A	B	A	A	B	B	A	A	A	B	B	A	B	B	A	A	B	B	B	A	B
2_0895	11_0854	11_20895	5211-1755	5211	2940	5211	120.71	2H	b	b	b	a	a	a	b	a	b	a	a	b	a	b	b	a	a	a	b	b	a	b	a	a	b	b	a	a	a	b	b	a	b	b	a	a	b	b	b	a	b
1_0579	12_0134	12_10579	3988-933	3988	16267	3988	121.79	2H	B	B	B	A	A	A	B	A	B	A	A	B	A	B	B	A	A	A	B	B	A	B	A	A	B	B	A	A	A	B	B	A	B	B	A	A	B	B	B	B	B
2_0313			2181-258	2181	14683	2181	128.27	2H	b	a	b	a	a	a	b	a	b	a	a	b	a	b	b	a	a	a	b	b	a	b	a	a	b	b	a	a	a	b	b	a	b	b	a	a	b	b	b	b	b
2_0590	11_0553	11_20590	3608-2133	3608	16256	3608	128.27	2H	b	a	b	a	a	a	b	a	b	a	a	b	a	b	b	a	a	a	b	b	a	b	a	a	b	b	a	a	a	b	b	a	b	b	a	a	b	b	b	b	b
2_1274	11_1168	11_21274	7826-869	7826	4384	7826	128.27	2H	B	A	B	A	A	A	B	A	B	A	A	B	A	B	B	A	A	A	B	B	A	B	A	A	B	B	A	A	A	B	B	A	B	B	A	A	B	B	B	B	B
3_0341	12_0776	12_30341	U32_11937_312	11937	7141	11937	128.27	2H	b	a	b	a	a	a	b	a	b	a	a	b	a	b	b	a	a	a	b	b	a	b	a	a	b	b	a	a	a	b	b	a	b	b	a	a	b	b	b	b	b
2_0027	12_0410	12_20027	10503-360	10503	5674	10503	130.43	2H	b	a	b	a	a	a	b	a	b	a	a	b	a	b	b	a	a	a	b	b	a	b	a	a	b	b	a	a	a	b	b	a	b	b	a	a	b	b	b	b	b
3_1461	12_1490	12_31461	U35_5285_326	9850	5285	9850	130.43	2H	B	A	B	A	A	A	B	A	B	A	A	B	A	B	B	A	A	A	B	B	A	B	A	A	B	B	A	A	A	B	B	A	B	B	A	A	B	B	B	B	B
1_0625	11_0687	11_10625	4240-749	4240	16826	4240	131.5	2H	b	a	b	a	a	a	b	a	b	a	a	b	a	b	b	a	a	a	b	b	a	b	a	a	b	b	a	a	a	b	b	a	b	b	a	a	b	b	b	b	b
1_0566	11_0607	11_10566	3910-1648	3910	16316	3910	132.58	2H	B	A	B	A	A	A	B	A	B	A	A	B	A	B	B	A	A	A	B	B	A	B	A	A	B	B	A	A	A	B	B	A	B	B	A	A	B	B	B	B	B
1_0315	11_0352	11_10315	252-556	252	1190	252	133.65	2H	b	a	b	a	a	a	b	a	b	a	a	b	a	b	b	a	a	a	b	b	a	b	a	a	b	b	a	a	a	b	b	a	b	b	a	a	b	b	b	b	b
1_0447	12_0100	12_10447	3292-418	3292	1682	3292	133.65	2H	B	A	B	A	A	A	B	A	B	A	A	B	A	B	B	A	A	A	B	B	A	B	A	A	B	B	A	A	A	B	B	A	B	B	A	A	B	B	B	B	B
1_0714	11_0802	11_10714	4879-1560	4879	17013	4879	133.65	2H	b	a	b	a	a	a	b	a	b	a	a	b	a	b	b	a	a	a	b	b	a	b	a	a	b	b	a	a	a	b	b	a	b	b	a	a	b	b	b	b	b
1_0766	12_0183	12_10766	5383-999	5383	17405	5383	133.65	2H	b	a	b	a	a	a	b	a	b	a	a	b	a	b	b	a	a	a	b	b	a	b	a	a	b	b	a	a	a	b	b	a	b	b	a	a	b	b	b	b	b
1_1023	11_1300	11_11023	968-979	968	14398	968	133.65	2H	b	a	b	a	a	a	b	a	b	a	a	b	a	b	b	a	a	a	b	b	a	b	a	a	b	b	a	a	a	b	b	a	b	b	a	a	b	b	b	b	b
2_0518	12_0471	12_20518	3294-439	3294	1684	3294	133.65	2H	B	A	B	A	A	A	B	A	B	A	A	B	A	B	B	A	A	A	B	B	A	B	A	A	B	B	A	A	A	B	B	A	B	B	A	A	B	B	B	B	B
1_0487	12_0107	12_10487	3536-89	3536	16111	3536	134.73	2H	b	a	b	a	b	a	b	a	b	a	a	b	a	b	b	a	a	a	b	b	a	b	a	a	b	b	a	a	a	b	b	a	b	b	a	a	b	b	b	b	b
1_0950	12_0219	12_10950	7975-697	7975	4343	7975	134.73	2H	b	a	b	a	b	a	b	a	b	a	a	b	a	b	b	a	a	a	b	b	a	b	a	a	b	b	a	a	a	b	b	a	b	b	a	a	b	b	b	b	b
2_1250	11_1147	11_21250	7655-579	7655	19048	7655	134.73	2H	B	A	B	A	B	A	B	A	B	A	A	B	A	B	B	A	A	A	B	B	A	B	A	A	B	B	A	A	A	B	B	A	B	B	A	A	B	B	B	B	B
1_0181	12_0039	12_10181	1868-1311	1868	14488	1868	136.88	2H	B	A	B	A	B	A	B	A	B	A	A	B	A	B	A	B	A	A	B	B	A	B	A	A	B	B	A	A	A	B	B	A	B	B	A	A	B	B	B	B	B
2_0293	11_0258	11_20293	2052-792	2052	15328	2052	136.88	2H	b	a	b	a	b	a	b	a	b	a	a	b	a	b	a	b	a	a	b	b	a	b	a	a	b	b	a	a	a	b	b	a	b	b	a	a	b	b	b	b	b
2_0994	11_0939	11_20994	5784-213	5784	17512	5784	136.88	2H	b	a	b	a	b	a	b	a	b	a	a	b	a	b	a	b	a	a	b	b	a	b	a	a	b	b	a	a	a	b	b	a	b	b	a	a	b	b	b	b	b
2_1346	11_1227	11_21346	8586-1221	8586	19335	8586	136.88	2H	B	A	B	A	B	A	B	A	B	A	A	B	A	B	A	B	A	A	B	B	A	B	A	A	B	B	A	A	A	B	B	A	B	B	A	A	B	B	B	B	B
2_1299	11_1187	11_21299	8053-769	8053	3963	8053	139.03	2H	b	a	b	a	b	a	b	a	b	a	a	b	a	b	a	b	a	a	b	b	a	b	a	a	b	b	a	a	a	b	b	a	b	b	a	a	b	b	b	b	b
1_0791	11_0927	11_10791	570-1376	570	1738	570	141.18	2H	b	a	b	a	b	a	a	a	b	a	a	b	a	b	a	b	a	a	b	b	a	b	a	a	b	b	a	a	a	b	b	a	b	b	a	a	b	b	b	b	b
2_0814			4802-1307	4802	16977	4802	141.18	2H	B	a	B	a	B	a	a	a	B	a	a	B	a	B	a	B	a	a	B	B	a	B	a	a	B	B	a	a	a	B	B	a	B	B	a	a	B	B	B	B	B
2_1436	11_1297	11_21436	9668-422	9668	5434	9668	141.18	2H	b	a	b	a	b	a	a	a	b	a	a	b	a	b	a	b	a	a	b	b	a	b	a	a	b	b	a	a	a	b	b	a	b	b	a	a	b	b	b	b	b
3_0823	12_1061	12_30823	OSU_Aglu5_366	10363	5962	10363	141.18	2H	b	a	b	a	b	a	a	a	b	a	a	b	a	b	a	b	a	a	b	b	a	b	a	a	b	b	a	a	a	b	b	a	b	b	a	a	b	b	b	b	b
1_0072	11_0106	11_10072	1283-332	1283	14693	1283	142.26	2H	B	A	B	A	B	A	A	A	B	A	A	B	A	B	A	B	A	A	B	B	A	B	A	A	B	B	A	A	A	B	B	A	B	B	A	A	B	B	B	B	B
3_1527	12_1532	12_31527	U35_851_373	1722	851	1722	142.26	2H	b	a	b	a	b	a	a	a	b	a	a	b	a	b	a	b	a	a	b	b	a	b	a	a	b	b	a	a	a	b	b	a	b	b	a	a	b	b	b	b	b
3_1300	12_1406	12_31300	U35_20591_995	10957	20591	10957	144.41	2H	B	A	B	A	B	B	A	A	B	A	A	B	A	B	A	B	A	A	B	B	A	B	A	A	B	B	A	A	A	B	B	A	B	B	A	A	B	B	B	B	B
3_1506	12_1518	12_31506	U35_6860_433	13630	6860	13630	144.41	2H	B	A	B	A	B	B	A	A	B	A	A	B	A	B	A	B	A	A	B	B	A	B	A	A	B	B	A	A	A	B	B	A	B	B	A	A	B	B	B	B	B
1_0329	11_0366	11_10329	2592-1237	2592	1302	2592	146.56	2H	B	A	B	A	B	B	A	A	B	A	A	B	A	B	A	B	A	A	B	B	A	B	A	A	B	B	A	A	A	B	B	A	B	B	A	A	B	B	B	B	B
2_1099	11_1020	11_21099	6419-1680	6419	18223	6419	146.56	2H	B	A	B	A	B	B	A	A	B	A	A	B	A	B	A	B	A	A	B	B	A	B	A	A	B	B	A	A	A	B	B	A	B	B	A	A	B	B	B	B	B
2_1453	11_1311	11_21453	9910-427	9910	20367	9910	146.56	2H	B	A	B	A	B	B	A	A	B	A	A	B	A	B	A	B	A	A	B	B	A	B	A	A	B	B	A	A	A	B	B	A	B	B	A	A	B	B	B	B	B
3_1180	12_1316	12_31180	U35_1730_917	3844	1730	3844	146.56	2H	B	A	B	A	B	B	A	A	B	A	A	B	A	B	A	B	A	A	B	B	A	B	A	A	B	B	A	A	A	B	B	A	B	B	A	A	B	B	B	B	B
1_0085	11_0127	11_10085	1344-930	1344	15056	1344	148.72	2H	B	A	B	A	B	B	A	A	B	A	B	B	A	B	A	B	A	A	B	B	A	B	A	A	B	B	A	A	A	B	B	A	B	B	A	A	B	B	B	B	B
1_0569			3944-1283	3944	16060	3944	148.72	2H	B	A	B	A	B	B	A	A	B	A	B	B	A	B	A	B	A	A	B	B	A	B	A	A	B	B	A	A	A	B	B	A	B	B	A	A	B	B	B	B	B
1_1050	12_0243	12_11050	ABC01852-1-1-214	1244	13826	1244	148.72	2H	B	A	B	A	B	B	A	A	B	A	B	B	A	B	A	B	A	A	B	B	A	B	A	A	B	B	A	A	A	B	B	A	B	B	A	A	B	B	B	B	B
2_0681	11_0650	11_20681	4100-1047	4100	15816	4100	148.72	2H	B	A	B	A	B	B	A	A	B	A	B	B	A	B	A	B	A	A	B	B	A	B	A	A	B	B	A	A	A	B	B	A	B	B	A	A	B	B	B	B	B
3_1413			U35_4033_399	6734	4033	6734	148.72	2H	b	a	b	a	b	b	a	a	b	a	b	b	a	b	a	b	a	a	b	b	a	b	a	a	b	b	a	a	a	b	b	a	b	b	a	a	b	b	b	b	b
3_1434			U35_451_1554	9707	451	9707	148.72	2H	b	a	b	a	b	b	a	a	b	a	b	b	a	b	a	b	a	a	b	b	a	b	a	a	b	b	a	a	a	b	b	a	b	b	a	a	b	b	b	b	b
2_1454			9954-515	9954	15988	9954	149.79	2H	b	a	b	a	b	b	a	a	b	a	b	b	a	b	a	b	a	a	b	b	a	b	a	a	b	b	a	a	a	b	b	a	b	b	a	a	b	b	b	b	b
3_0378	12_0799	12_30378	U32_14697_157	14697	20178	14697	149.79	2H	b	a	b	a	b	b	a	a	b	a	b	b	a	b	a	b	a	a	b	b	a	b	a	a	b	b	a	a	a	b	b	a	b	b	a	a	b	b	b	b	b
2_0900			5235-518	5235	17447	5235	151.94	2H	b	a	b	a	b	b	a	a	b	a	b	b	a	b	a	b	a	a	b	b	a	b	a	a	b	b	a	a	a	b	b	a	b	b	a	a	b	b	b	b	b
2_1106			6475-1849	6475	17700	6475	151.94	2H	B	A	B	A	B	B	A	A	B	A	B	B	A	B	A	B	A	A	B	B	A	B	A	A	B	B	A	A	A	B	B	A	B	B	A	A	B	B	B	B	B
3_0102	12_0637	12_30102	ABC08520_1_180	6562	17805	6562	151.94	2H	B	A	B	A	B	B	A	A	B	A	B	B	A	B	A	B	A	A	B	B	A	B	A	A	B	B	A	A	A	B	B	A	B	B	A	A	B	B	B	B	B
1_0727			5029-1651	5029	17376	5029	0	3H	a	a	a	b	a	a	a	b	a	a	b	b	b	b	b	b	a	b	a	b	a	b	a	a	a	a	a	a	a	a	b	b	b	b	a	b	b	a	a	a	a
2_0090	12_0416	12_20090	1173-2131	1173	14665	1173	0	3H	a	a	a	B	a	a	a	B	a	a	B	B	B	B	B	B	a	B	a	B	a	B	a	a	a	a	a	a	a	a	B	B	B	B	a	B	B	a	a	a	a
2_0858	11_0822	11_20858	5029-1423	5029	17376	5029	0	3H	A	A	A	B	A	A	A	B	A	A	B	B	B	B	B	B	A	B	A	B	A	B	A	A	A	A	A	A	A	A	B	B	B	B	A	B	B	A	A	A	A
3_1428	12_1475	12_31428	U35_4378_173	9180	4378	9180	0	3H	A	A	A	B	A	A	A	B	A	A	B	B	B	B	B	B	A	B	A	B	A	B	A	A	A	A	A	A	A	A	B	B	B	B	A	B	B	A	A	A	A
1_0103	12_0020	12_10103	1453-346	1453	14930	1453	6.49	3H	a	a	a	b	a	a	a	b	b	a	b	a	b	b	b	b	a	b	a	b	a	b	a	a	a	a	a	a	a	a	b	b	b	b	a	b	b	a	a	a	b
2_0175			1453-81	1453	14930	1453	6.49	3H	a	a	a	b	a	a	a	b	b	a	b	a	b	b	b	b	a	b	a	b	a	b	a	a	a	a	a	a	a	a	b	b	b	b	a	b	b	a	a	a	b
2_0797	11_0775	11_20797	4715-810	4715	3015	4715	6.49	3H	A	A	A	B	A	A	A	B	B	A	B	A	B	B	B	B	A	B	A	B	A	B	A	A	A	A	A	A	A	A	B	B	B	B	A	B	B	A	A	A	B
1_0173	12_0037	12_10173	1835-432	1835	915	1835	7.56	3H	B	A	A	B	A	A	A	B	B	A	B	A	B	B	B	B	A	B	A	B	A	B	A	A	A	A	A	A	A	A	B	B	B	B	A	B	B	A	A	A	B
1_1453	11_1494	11_11453	ConsensusGBS0194-1	13055	21052	13055	7.56	3H	B	A	A	B	A	A	A	B	B	A	B	A	B	B	B	B	A	B	A	B	A	B	A	A	A	A	A	A	A	A	B	B	B	B	A	B	B	A	A	A	B
2_0252	11_0217	11_20252	1831-241	1831	911	1831	7.56	3H	b	a	a	b	a	a	a	b	b	a	b	a	b	b	b	b	a	b	a	b	a	b	a	a	a	a	a	a	a	a	b	b	b	b	a	b	b	a	a	a	b
3_1487	12_1505	12_31487	U35_5984_342	14333	5984	14333	7.56	3H	b	a	a	b	a	a	a	b	b	a	b	a	b	b	b	b	a	b	a	b	a	b	a	a	a	a	a	a	a	a	b	b	b	b	a	b	b	a	a	a	b
2_0935			5433-534	5433	3295	5433	8.64	3H	b	a	a	b	a	a	a	b	b	a	b	a	b	b	b	b	a	b	a	b	a	b	a	a	a	a	a	a	a	a	b	b	b	b	a	b	b	a	a	a	b
2_0953	11_0903	11_20953	5533-340	5533	2959	5533	8.64	3H	b	a	a	b	a	a	a	b	b	a	b	a	b	b	b	b	a	b	a	b	a	b	a	a	a	a	a	a	a	a	b	b	b	b	a	b	b	a	a	a	b
3_1409	12_1464	12_31409	U35_3907_2125	8121	3907	8121	8.64	3H	B	A	A	B	A	A	A	B	B	A	B	A	B	B	B	B	A	B	A	B	A	B	A	A	A	A	A	A	A	A	B	B	B	B	A	B	B	A	A	A	B
1_1005	12_0230	12_11005	918-928	918	14149	918	9.71	3H	B	A	A	B	A	A	A	B	B	A	B	A	B	B	B	B	A	A	A	B	A	B	A	A	A	A	A	A	A	A	B	B	B	B	A	B	B	A	A	A	B
2_0529	11_0500	11_20529	3344-1147	3344	15473	3344	9.71	3H	b	a	a	b	a	a	a	b	b	a	b	a	b	b	b	b	a	a	a	b	a	b	a	a	a	a	a	a	a	a	b	b	b	b	a	b	b	a	a	a	b
2_1190	11_1092	11_21190	7060-1237	7060	3760	7060	9.71	3H	B	A	A	B	A	A	A	B	B	A	B	A	B	B	B	B	A	A	A	B	A	B	A	A	A	A	A	A	A	A	B	B	B	B	A	B	B	A	A	A	B
2_1398	11_1269	11_21398	918-480	918	14149	918	9.71	3H	B	A	A	B	A	A	A	B	B	A	B	A	B	B	B	B	A	A	A	B	A	B	A	A	A	A	A	A	A	A	B	B	B	B	A	B	B	A	A	A	B
2_0976	11_0926	11_20976	5700-156	5700	16579	5700	12.94	3H	B	A	A	B	A	A	A	B	B	A	B	A	B	B	B	B	A	A	A	B	A	B	A	A	A	B	A	A	A	A	B	B	B	B	A	B	B	A	A	A	B
3_0818	12_1056	12_30818	OSU_Aglu2_475	10168	16772	10168	12.94	3H	b	a	a	b	a	a	a	b	b	a	b	a	b	b	b	b	a	a	a	b	a	b	a	a	a	b	a	a	a	a	b	b	b	b	a	b	b	a	a	a	b
1_0112	11_0158	11_10112	1499-290	1499	482	1499	14.02	3H	b	a	a	b	a	a	a	b	b	a	b	a	b	b	b	b	a	a	b	b	a	b	a	a	a	b	a	a	a	a	b	b	b	b	a	b	b	a	a	a	b
1_0886	11_1090	11_10886	7044-705	7044	18300	7044	14.02	3H	b	a	a	b	a	a	a	b	b	a	b	a	b	b	b	b	a	a	b	b	a	b	a	a	a	b	a	a	a	a	b	b	b	b	a	b	b	a	a	a	b
2_1002			5805-604	5805	17095	5805	14.02	3H	B	a	a	B	a	a	a	B	B	a	B	a	B	B	B	B	a	a	B	B	a	B	a	a	a	B	a	a	a	a	B	B	B	B	a	B	B	a	a	a	B
2_0595	11_0557	11_20595	3646-1984	3646	1968	3646	15.09	3H	b	a	a	b	a	a	a	b	b	a	b	a	b	b	b	b	a	a	b	b	a	b	a	a	a	b	a	a	a	a	b	b	b	a	a	b	b	a	a	a	b
2_1515			ABC42589-pHv1209-01	7458	18775	7458	15.09	3H	b	A	A	b	A	A	A	b	b	A	b	A	b	b	b	b	A	A	b	b	A	b	A	A	A	b	A	A	A	A	b	b	b	A	A	b	b	A	A	A	b
2_1410			936-1219	936	1476	936	20.49	3H	b	b	a	b	a	a	a	b	b	b	b	b	b	b	b	b	a	a	b	b	a	b	a	a	a	b	a	a	a	a	b	b	b	a	a	b	b	a	a	a	b
3_0113	12_0644	12_30113	ABC09033_1_40	6586	3914	6586	20.49	3H	B	B	A	B	A	A	A	B	B	B	B	B	B	B	B	B	A	A	B	B	A	B	A	A	A	B	A	A	A	A	B	B	B	A	A	B	B	A	A	A	B
1_0565	11_0606	11_10565	3906-558	3906	16130	3906	25.89	3H	b	b	a	b	b	a	a	a	b	b	b	b	b	b	b	b	a	a	b	b	a	b	a	a	a	b	a	a	a	a	b	b	b	a	a	b	b	a	a	a	b
2_0742	11_0720	11_20742	4443-1835	4443	16441	4443	25.89	3H	b	b	a	b	b	a	a	a	b	b	b	b	b	b	b	b	a	a	b	b	a	b	a	a	a	b	a	a	a	a	b	b	b	a	a	b	b	a	a	a	b
1_0559	11_0603	11_10559	3886-313	3886	2304	3886	29.12	3H	b	b	a	b	b	a	a	a	b	b	b	b	b	b	b	b	b	a	b	b	a	a	a	a	a	b	a	a	a	a	b	b	b	a	a	b	a	a	a	a	b
3_0920	12_1146	12_30920	SCRI_abc16651_02_484	13339	6646	13339	29.12	3H	b	b	a	b	b	a	a	a	b	b	b	b	b	b	b	b	b	a	b	b	a	a	a	a	a	b	a	a	a	a	b	b	b	a	a	b	a	a	a	a	b
1_0691			4701-2008	4701	2635	4701	30.19	3H	B	B	A	B	B	A	A	A	B	B	B	B	B	B	B	B	B	A	B	B	A	A	A	A	A	B	A	A	A	A	B	B	B	A	A	B	A	A	A	A	B
2_0794	11_0772	11_20794	4701-2395	4701	2635	4701	30.19	3H	B	B	A	B	B	A	A	A	B	B	B	B	B	B	B	B	B	A	B	B	A	A	A	A	A	B	A	A	A	A	B	B	B	A	A	B	A	A	A	A	B
2_0968	11_0917	11_20968	5646-568	5646	3028	5646	32.35	3H	b	b	a	b	b	a	a	a	b	b	b	b	b	b	b	b	b	a	b	b	a	a	a	a	a	b	a	a	a	a	b	b	b	a	a	b	a	a	a	a	b
2_0492			3177-1330	3177	16087	3177	43.27	3H	B	B	A	B	B	A	A	A	B	B	B	B	B	B	B	B	B	A	B	B	A	A	A	A	B	B	A	A	A	A	B	B	B	A	A	B	A	A	A	B	B
2_0930			5382-1395	5382	16888	5382	44.35	3H	b	b	a	b	b	a	a	a	b	b	b	b	b	b	b	b	b	a	b	b	a	a	a	a	b	b	a	a	a	a	b	b	b	a	a	b	a	a	a	b	b
1_0277			2316-563	2316	1149	2316	45.42	3H	B	B	A	B	B	A	A	A	B	B	B	B	B	B	B	B	B	A	B	B	A	A	A	A	B	B	A	A	A	A	B	B	B	A	A	B	A	A	A	B	B
1_0672	11_0749	11_10672	4593-2007	4593	2678	4593	45.42	3H	b	b	a	b	b	a	a	a	b	b	b	b	b	b	b	b	b	a	b	b	a	a	a	a	b	b	a	a	a	a	b	b	b	a	a	b	a	a	a	b	b
1_0852			6530-670	6530	18250	6530	45.42	3H	B	B	A	B	B	A	A	A	B	B	B	B	B	B	B	B	B	A	B	B	A	A	A	A	B	B	A	A	A	A	B	B	B	A	A	B	A	A	A	B	B
1_0968	12_0223	12_10968	8387-187	8387	19459	8387	45.42	3H	B	B	A	B	B	A	A	A	B	B	B	B	B	B	B	B	B	A	B	B	A	A	A	A	B	B	A	A	A	A	B	B	B	A	A	B	A	A	A	B	B
3_0925	12_1151	12_30925	SCRI_abc21967_01_1	19056	22926	19056	45.42	3H	b	b	a	b	b	a	a	a	b	b	b	b	b	b	b	b	b	a	b	b	a	a	a	a	b	b	a	a	a	a	b	b	b	a	a	b	a	a	a	b	b
1_0081	11_0122	11_10081	1325-311	1325	555	1325	46.5	3H	B	B	A	B	B	A	A	A	B	B	B	B	B	B	B	B	B	A	B	B	A	A	A	A	B	B	A	A	A	A	B	B	B	A	A	B	A	A	A	B	B
1_0710	11_0795	11_10710	4844-1737	4844	16924	4844	46.5	3H	b	b	a	b	b	a	a	a	b	b	b	b	b	b	b	b	b	a	b	b	a	a	a	a	b	b	a	a	a	a	b	b	b	a	a	b	a	a	a	b	b
1_0825	11_0985	11_10825	6156-1399	6156	2213	6156	46.5	3H	b	b	a	b	b	a	a	a	b	b	b	b	b	b	b	b	b	a	b	b	a	a	a	a	b	b	a	a	a	a	b	b	b	a	a	b	a	a	a	b	b
2_0410	11_0394	11_20410	2765-406	2765	15352	2765	46.5	3H	B	B	A	B	B	A	A	A	B	B	B	B	B	B	B	B	B	A	B	B	A	A	A	A	B	B	A	A	A	A	B	B	B	A	A	B	A	A	A	B	B
3_0953	12_1171	12_30953	SCRI_bbc06156_01_472	6156	2213	6156	46.5	3H	B	B	A	B	B	A	A	A	B	B	B	B	B	B	B	B	B	A	B	B	A	A	A	A	B	B	A	A	A	A	B	B	B	A	A	B	A	A	A	B	B
1_0114	12_0022	12_10114	15141-288	15141	6413	15141	48.65	3H	B	B	A	B	B	A	A	A	B	B	B	B	B	B	B	B	B	A	B	B	A	A	A	A	B	B	A	A	A	A	B	B	B	A	A	B	A	A	B	B	B
2_0193	11_0163	11_20193	15141-257	15141	6413	15141	48.65	3H	b	b	a	b	b	a	a	a	b	b	b	b	b	b	b	b	b	a	b	b	a	a	a	a	b	b	a	a	a	a	b	b	b	a	a	b	a	a	b	b	b
1_1002	11_1258	11_11002	9018-522	9018	4571	9018	54.05	3H	B	B	A	B	B	A	B	A	B	B	B	B	B	B	B	B	B	A	B	B	A	A	A	A	B	B	A	A	A	A	B	B	B	A	A	B	A	B	B	B	B
1_1371			ABC16710-1-6-295	15336	21316	15336	55.12	3H	b	b	A	b	b	A	b	A	b	b	b	b	b	b	b	b	b	A	b	b	A	A	A	A	b	b	A	A	A	A	b	b	b	A	A	b	A	b	b	b	b
2_1259	11_1156	11_21259	7738-324	7738	19088	7738	55.12	3H	b	b	a	b	b	a	b	a	b	b	b	b	b	b	b	b	b	a	b	b	a	a	a	a	b	b	a	a	a	a	b	b	b	a	a	b	a	b	b	b	b
3_0913	12_1139	12_30913	SCRI_abc05532_02_1	3939	783	3939	55.12	3H	B	B	A	B	B	A	B	A	B	B	B	B	B	B	B	B	B	A	B	B	A	A	A	A	B	B	A	A	A	A	B	B	B	A	A	B	A	B	B	B	B
3_0785	12_1039	12_30785	U32_9354_684	9354	19941	9354	56.2	3H	B	B	A	B	B	A	B	A	B	B	B	B	B	B	B	B	B	A	B	B	A	A	A	A	B	B	A	A	A	A	B	B	B	A	A	B	A	B	B	B	B
3_1475	12_1498	12_31475	U35_5532_765	10058	5532	10058	56.2	3H	b	b	a	b	b	a	b	a	b	b	b	b	b	b	b	b	b	a	b	b	a	a	a	a	b	b	a	a	a	a	b	b	b	a	a	b	a	b	b	b	b
1_0601	11_0652	11_10601	4105-1417	4105	16482	4105	57.27	3H	b	b	a	b	b	a	b	a	b	b	b	b	b	b	b	b	b	b	b	b	a	a	a	a	b	b	a	a	a	a	b	b	b	a	a	b	a	b	b	b	b
3_0064	12_0620	12_30064	ABC06946_1_359	5085	3083	5085	57.27	3H	b	b	a	b	b	a	b	a	b	b	b	b	b	b	b	b	b	b	b	b	a	a	a	a	b	b	a	a	a	a	b	b	b	a	a	b	a	b	b	b	b
2_0356	11_0325	11_20356	2391-566	2391	1200	2391	58.35	3H	B	B	A	B	B	A	B	A	B	B	B	B	B	B	B	B	B	B	B	B	A	A	A	A	B	B	A	A	A	A	B	B	B	A	A	B	A	B	B	B	B
1_0532	12_0122	12_10532	3732-2544	3732	2003	3732	60.5	3H	b	b	a	b	b	a	b	a	b	b	b	b	b	b	b	b	b	b	b	b	a	a	a	a	b	b	a	a	a	a	b	b	b	a	a	b	a	b	b	b	b
2_0328	11_0293	11_20328	2254-156	2254	15453	2254	60.5	3H	B	B	A	B	B	A	B	A	B	B	B	B	B	B	B	B	B	B	B	B	A	A	A	A	B	B	A	A	A	A	B	B	B	A	A	B	A	B	B	B	B
2_0719	11_0692	11_20719	4256-833	4256	1198	4256	60.5	3H	B	B	A	B	B	A	B	A	B	B	B	B	B	B	B	B	B	B	B	B	A	A	A	A	B	B	A	A	A	A	B	B	B	A	A	B	A	B	B	B	B
2_1189	11_1091	11_21189	7045-950	7045	3548	7045	60.5	3H	b	b	a	b	b	a	b	a	b	b	b	b	b	b	b	b	b	b	b	b	a	a	a	a	b	b	a	a	a	a	b	b	b	a	a	b	a	b	b	b	b
3_0474	12_0846	12_30474	U32_3139_110	3139	1646	3139	60.5	3H	b	b	a	b	b	a	b	a	b	b	b	b	b	b	b	b	b	b	b	b	a	a	a	a	b	b	a	a	a	a	b	b	b	a	a	b	a	b	b	b	b
3_0609	12_0933	12_30609	U32_5641_239	5641	1489	5641	60.5	3H	b	b	a	b	b	a	b	a	b	b	b	b	b	b	b	b	b	b	b	b	a	a	a	a	b	b	a	a	a	a	b	b	b	a	a	b	a	b	b	b	b
3_0737	12_1007	12_30737	U32_8184_522	8184	18828	8184	60.5	3H	b	b	a	b	b	a	b	a	b	b	b	b	b	b	b	b	b	b	b	b	a	a	a	a	b	b	a	a	a	a	b	b	b	a	a	b	a	b	b	b	b
3_1122	12_1281	12_31122	U35_15712_1129	2571	15712	2571	60.5	3H	B	B	A	B	B	A	B	A	B	B	B	B	B	B	B	B	B	B	B	B	A	A	A	A	B	B	A	A	A	A	B	B	B	A	A	B	A	B	B	B	B
1_0380	11_0407	11_10380	2838-663	2838	1515	2838	69.19	3H	A	B	A	B	B	A	B	A	B	A	B	B	B	B	B	B	B	B	B	A	A	A	A	A	B	B	A	A	B	A	B	B	B	A	A	B	A	B	B	B	B
2_1109	11_1029	11_21109	6491-295	6491	3711	6491	69.19	3H	a	b	a	b	b	a	b	a	b	a	b	b	b	b	b	b	b	b	b	a	a	a	a	a	b	b	a	a	b	a	b	b	b	a	a	b	a	b	b	b	b
2_1197	11_1096	11_21197	7125-585	7125	3869	7125	69.19	3H	a	b	a	b	b	a	b	a	b	a	b	b	b	b	b	b	b	b	b	a	a	a	a	a	b	b	a	a	b	a	b	b	b	a	a	b	a	b	b	b	b
3_0680	12_0973	12_30680	U32_7084_191	7084	4130	7084	69.19	3H	A	B	A	B	B	A	B	A	B	A	B	B	B	B	B	B	B	B	B	A	A	A	A	A	B	B	A	A	B	A	B	B	B	A	A	B	A	B	B	B	B
1_1258	11_1410	11_11258	ABC10667-1-1-288	7938	19138	7938	70.26	3H	A	B	A	B	B	A	B	A	B	A	B	B	B	B	B	B	B	B	B	A	A	A	A	A	B	B	A	A	B	A	B	B	B	A	A	B	A	B	B	B	B
2_0866	11_0827	11_20866	5058-404	5058	2614	5058	70.26	3H	a	b	a	b	b	a	b	a	b	a	b	b	b	b	b	b	b	b	b	a	a	a	a	a	b	b	a	a	b	a	b	b	b	a	a	b	a	b	b	b	b
2_1129	11_1047	11_21129	6681-314	6681	3872	6681	70.26	3H	A	B	A	B	B	A	B	A	B	A	B	B	B	B	B	B	B	B	B	A	A	A	A	A	B	B	A	A	B	A	B	B	B	A	A	B	A	B	B	B	B
3_0799	12_1050	12_30799	U32_9692_429	9692	19492	9692	70.26	3H	A	B	A	B	B	A	B	A	B	A	B	B	B	B	B	B	B	B	B	A	A	A	A	A	B	B	A	A	B	A	B	B	B	A	A	B	A	B	B	B	B
1_1086	11_1338	11_11086	ABC04214-1-2-360	2923	1568	2923	71.34	3H	A	B	A	B	B	A	B	A	B	A	B	B	B	B	B	B	B	B	B	A	A	A	A	A	B	B	A	A	B	A	B	B	B	A	A	B	A	B	B	B	B
3_0618	12_0936	12_30618	U32_5814_1420	5814	17691	5814	71.34	3H	A	B	A	B	B	A	B	A	B	A	B	B	B	B	B	B	B	B	B	A	A	A	A	A	B	B	A	A	B	A	B	B	B	A	A	B	A	B	B	B	B
1_0365	11_0392	11_10365	2751-2205	2751	15252	2751	72.41	3H	A	B	A	B	B	A	B	A	B	A	B	B	B	B	B	B	B	B	B	A	A	A	A	A	B	B	A	A	B	A	B	B	B	A	A	B	A	B	B	B	B
1_0437	11_0478	11_10437	3215-654	3215	15967	3215	72.41	3H	A	B	A	B	B	A	B	A	B	A	B	B	B	B	B	B	B	B	B	A	A	A	A	A	B	B	A	A	B	A	B	B	B	A	A	B	A	B	B	B	B
1_0620	11_0679	11_10620	4213-2378	4213	2384	4213	72.41	3H	A	B	A	B	B	A	B	A	B	A	B	B	B	B	B	B	B	B	B	A	A	A	A	A	B	B	A	A	B	A	B	B	B	A	A	B	A	B	B	B	B
1_0925	11_1153	11_10925	7716-721	7716	18941	7716	72.41	3H	A	B	A	B	B	A	B	A	B	A	B	B	B	B	B	B	B	B	B	A	A	A	A	A	B	B	A	A	B	A	B	B	B	A	A	B	A	B	B	B	B
1_0966	11_1211	11_10966	8383-349	8383	4630	8383	72.41	3H	A	B	A	B	B	A	B	A	B	A	B	B	B	B	B	B	B	B	B	A	A	A	A	A	B	B	A	A	B	A	B	B	B	A	A	B	A	B	B	B	B
1_1125	11_1356	11_11125	ABC05866-1-1-311	4080	17240	4080	72.41	3H	A	B	A	B	B	A	B	A	B	A	B	B	B	B	B	B	B	B	B	A	A	A	A	A	B	B	A	A	B	A	B	B	B	A	A	B	A	B	B	B	B
1_1283	11_1421	11_11283	ABC11783-1-1-99	9184	5159	9184	72.41	3H	a	b	a	b	b	a	b	a	b	a	b	b	b	b	b	b	b	b	b	a	a	a	a	a	b	b	a	a	b	a	b	b	b	a	a	b	a	b	b	b	b
1_1530	11_1533	11_11530	ConsensusGBS0697-1	9497	19757	9497	72.41	3H	A	B	A	B	B	A	B	A	B	A	B	B	B	B	B	B	B	B	B	A	A	A	A	A	B	B	A	A	B	A	B	B	B	A	A	B	A	B	B	B	B
2_0002	11_0002	11_20002	10012-1239	10012	19659	10012	72.41	3H	a	b	a	b	b	a	b	a	b	a	b	b	b	b	b	b	b	b	b	a	a	a	a	a	b	b	a	a	b	a	b	b	b	a	a	b	a	b	b	b	b
2_0102	11_0079	11_20102	12007-70	12007	21122	12007	72.41	3H	A	B	A	B	B	A	B	A	B	A	B	B	B	B	B	B	B	B	B	A	A	A	A	A	B	B	A	A	B	A	B	B	B	A	A	B	A	B	B	B	B
2_0288	11_0250	11_20288	2027-1307	2027	1030	2027	72.41	3H	a	b	a	b	b	a	b	a	b	a	b	b	b	b	b	b	b	b	b	a	a	a	a	a	b	b	a	a	b	a	b	b	b	a	a	b	a	b	b	b	b
2_0486	11_0461	11_20486	3143-1276	3143	1570	3143	72.41	3H	A	B	A	B	B	A	B	A	B	A	B	B	B	B	B	B	B	B	B	A	A	A	A	A	B	B	A	A	B	A	B	B	B	A	A	B	A	B	B	B	B
2_0583	11_0546	11_20583	3567-112	3567	15993	3567	72.41	3H	A	B	A	B	B	A	B	A	B	A	B	B	B	B	B	B	B	B	B	A	A	A	A	A	B	B	A	A	B	A	B	B	B	A	A	B	A	B	B	B	B
2_0801	11_0779	11_20801	4728-1735	4728	17072	4728	72.41	3H	A	B	A	B	B	A	B	A	B	A	B	B	B	B	B	B	B	B	B	A	A	A	A	A	B	B	A	A	B	A	B	B	B	A	A	B	A	B	B	B	B
2_0890	11_0848	11_20890	5183-924	5183	13844	5183	72.41	3H	A	B	A	B	B	A	B	A	B	A	B	B	B	B	B	B	B	B	B	A	A	A	A	A	B	B	A	A	B	A	B	B	B	A	A	B	A	B	B	B	B
2_1435	11_1296	11_21435	9658-234	9658	3301	8788	72.41	3H	a	b	a	b	b	a	b	a	b	a	b	b	b	b	b	b	b	b	b	a	a	a	a	a	b	b	a	a	b	a	b	b	b	a	a	b	a	b	b	b	b
2_1472	11_1341	11_21472	ABC04375-1-1-173	3067	1755	3067	72.41	3H	A	B	A	B	B	A	B	A	B	A	B	B	B	B	B	B	B	B	B	A	A	A	A	A	B	B	A	A	B	A	B	B	B	A	A	B	A	B	B	B	B
3_1012	12_1223	12_31012	SCRI_olad_183	17147	9061	17147	72.41	3H	A	B	A	B	B	A	B	A	B	A	B	B	B	B	B	B	B	B	B	A	A	A	A	A	B	B	A	A	B	A	B	B	B	A	A	B	A	B	B	B	B
3_1214	12_1338	12_31214	U35_18146_827	6732	18146	6732	72.41	3H	A	B	A	B	B	A	B	A	B	A	B	B	B	B	B	B	B	B	B	A	A	A	A	A	B	B	A	A	B	A	B	B	B	A	A	B	A	B	B	B	B
3_1372	12_1441	12_31372	U35_3151_1326	6767	3151	6767	72.41	3H	a	b	a	b	b	a	b	a	b	a	b	b	b	b	b	b	b	b	b	a	a	a	a	a	b	b	a	a	b	a	b	b	b	a	a	b	a	b	b	b	b
1_0224	11_0262	11_10224	2066-1133	2066	15396	2066	73.49	3H	A	B	A	B	B	A	B	A	B	A	B	B	B	B	B	B	B	B	B	A	A	A	A	A	B	B	A	A	B	A	B	B	B	A	A	B	A	B	B	B	B
1_0349	11_0383	11_10349	2676-256	2676	1439	2676	73.49	3H	A	B	A	B	B	A	B	A	B	A	B	B	B	B	B	B	B	B	B	A	A	A	A	A	B	B	A	A	B	A	B	B	B	A	A	B	A	B	B	B	B
1_0653	11_0724	11_10653	4453-422	4453	16810	4453	73.49	3H	A	B	A	B	B	A	B	A	B	A	B	B	B	B	B	B	B	B	B	A	A	A	A	A	B	B	A	A	B	A	B	B	B	A	A	B	A	B	B	B	B
2_0995	11_0940	11_20995	5785-748	5785	3129	5785	73.49	3H	A	B	A	B	B	A	B	A	B	A	B	B	B	B	B	B	B	B	B	A	A	A	A	A	B	B	A	A	B	A	B	B	B	A	A	B	A	B	B	B	B
3_0009	12_0593	12_30009	ABC01956_1_787	1310	14757	1310	73.49	3H	A	B	A	B	B	A	B	A	B	A	B	B	B	B	B	B	B	B	B	A	A	A	A	A	B	B	A	A	B	A	B	B	B	A	A	B	A	B	B	B	B
3_1281	12_1390	12_31281	U35_19929_559	14831	19929	14831	73.49	3H	A	B	A	B	B	A	B	A	B	A	B	B	B	B	B	B	B	B	B	A	A	A	A	A	B	B	A	A	B	A	B	B	B	A	A	B	A	B	B	B	B
1_0005	11_0010	11_10005	10126-999	10126	16766	10126	75.64	3H	A	B	A	B	B	A	B	A	B	A	B	B	B	B	B	B	B	B	B	A	A	A	A	A	B	B	A	A	B	A	B	B	B	A	A	B	A	B	B	B	B
1_0728	11_0823	11_10728	5038-1035	5038	17346	5038	77.79	3H	A	B	A	B	B	A	B	A	B	A	B	B	B	B	B	B	B	B	B	A	A	A	A	A	B	B	A	A	B	A	B	B	B	A	A	A	A	B	B	B	B
1_0281	11_0315	11_10281	2338-1572	2338	15500	2338	79.94	3H	A	B	A	B	B	A	B	A	B	A	A	B	B	B	B	A	B	B	B	A	A	A	A	A	B	B	A	A	B	A	B	B	B	A	A	A	A	B	B	B	B
1_1191	11_1378	11_11191	ABC08184-2-1-35	6207	17661	6207	79.94	3H	a	b	a	b	b	a	b	a	b	a	a	b	b	b	b	a	b	b	b	a	a	a	a	a	b	b	a	a	b	a	b	b	b	a	a	a	a	b	b	b	b
2_1120	11_1039	11_21120	6573-369	6573	3419	6573	79.94	3H	a	b	a	b	b	a	b	a	b	a	a	b	b	b	b	a	b	b	b	a	a	a	a	a	b	b	a	a	b	a	b	b	b	a	a	a	a	b	b	b	b
1_0335	11_0373	11_10335	2616-2560	2616	380	2616	81.02	3H	a	b	a	b	b	a	b	a	b	a	a	b	b	b	b	a	b	b	b	a	a	a	a	a	b	b	a	a	b	a	b	b	b	a	a	a	a	b	b	b	b
1_1342			ABC14384-1-2-194	11689	5060	11689	81.02	3H	A	B	A	B	B	A	B	A	B	A	A	B	B	B	B	A	B	B	B	A	A	A	A	A	B	B	A	A	B	A	B	B	B	A	A	A	A	B	B	B	B
1_1391	11_1470	11_11391	ABC18717-1-3-215	16481	8186	16481	81.02	3H	A	B	A	B	B	A	B	A	B	A	A	B	B	B	B	A	B	B	B	A	A	A	A	A	B	B	A	A	B	A	B	B	B	A	A	A	A	B	B	B	B
2_0704	11_0673	11_20704	4184-393	4184	16771	4184	81.02	3H	a	b	a	b	b	a	b	a	b	a	a	b	b	b	b	a	b	b	b	a	a	a	a	a	b	b	a	a	b	a	b	b	b	a	a	a	a	b	b	b	b
2_1502	11_1445	11_21502	ABC14384-1-1-53	11689	5060	11689	81.02	3H	a	b	a	b	b	a	b	a	b	a	a	b	b	b	b	a	b	b	b	a	a	a	a	a	b	b	a	a	b	a	b	b	b	a	a	a	a	b	b	b	b
1_1394	11_1472	11_11394	ABC19175-1-2-375	16124	9699	16124	82.1	3H	A	A	A	B	B	A	B	A	B	A	A	B	B	B	B	A	B	B	B	A	A	A	A	A	B	B	A	A	B	A	B	B	B	A	A	A	A	B	B	B	B
2_0931	11_0884	11_20931	5385-722	5385	17290	5385	82.1	3H	a	a	a	b	b	a	b	a	b	a	a	b	b	b	b	a	b	b	b	a	a	a	a	a	b	b	a	a	b	a	b	b	b	a	a	a	a	b	b	b	b
2_1305	11_1197	11_21305	8180-450	8180	18680	8180	82.1	3H	A	A	A	B	B	A	B	A	B	A	A	B	B	B	B	A	B	B	B	A	A	A	A	A	B	B	A	A	B	A	B	B	B	A	A	A	A	B	B	B	B
3_0616	12_0935	12_30616	U32_5731_1803	5731	126	5731	82.1	3H	a	a	a	b	b	a	b	a	b	a	a	b	b	b	b	a	b	b	b	a	a	a	a	a	b	b	a	a	b	a	b	b	b	a	a	a	a	b	b	b	b
3_0788	12_1042	12_30788	U32_9413_179	9413	19516	9413	82.1	3H	A	A	A	B	B	A	B	A	B	A	A	B	B	B	B	A	B	B	B	A	A	A	A	A	B	B	A	A	B	A	B	B	B	A	A	A	A	B	B	B	B
3_1153	12_1297	12_31153	U35_16856_424	10269	16856	10269	82.1	3H	A	A	A	B	B	A	B	A	B	A	A	B	B	B	B	A	B	B	B	A	A	A	A	A	B	B	A	A	B	A	B	B	B	A	A	A	A	B	B	B	B
3_1242	12_1362	12_31242	U35_18763_863	15321	18763	15321	82.1	3H	A	A	A	B	B	A	B	A	B	A	A	B	B	B	B	A	B	B	B	A	A	A	A	A	B	B	A	A	B	A	B	B	B	A	A	A	A	B	B	B	B
1_0200			1961-895	1961	962	1961	84.25	3H	A	A	A	B	B	A	B	A	B	B	A	B	B	B	B	A	B	B	B	A	A	A	A	A	B	B	A	A	B	A	B	B	B	A	A	A	A	B	B	B	B
1_0350	11_0384	11_10350	2677-501	2677	1327	2677	84.25	3H	A	A	A	B	B	A	B	A	B	B	A	B	B	B	B	A	B	B	B	A	A	A	A	A	B	B	A	A	B	A	B	B	B	A	A	A	A	B	B	B	B
1_1241	11_1401	11_11241	ABC10084-1-2-363	7761	17563	7761	84.25	3H	A	A	A	B	B	A	B	A	B	B	A	B	B	B	B	A	B	B	B	A	A	A	A	A	B	B	A	A	B	A	B	B	B	A	A	A	A	B	B	B	B
2_0116			12283-143	12283	6293	12283	84.25	3H	a	a	a	b	b	a	b	a	b	b	a	b	b	b	b	a	b	b	b	a	a	a	a	a	b	b	a	a	b	a	b	b	b	a	a	a	a	b	b	b	b
2_0273	11_0241	11_20273	1961-287	1961	962	1961	84.25	3H	A	A	A	B	B	A	B	A	B	B	A	B	B	B	B	A	B	B	B	A	A	A	A	A	B	B	A	A	B	A	B	B	B	A	A	A	A	B	B	B	B
2_0694	11_0662	11_20694	4149-219	4149	16914	4149	84.25	3H	a	a	a	b	b	a	b	a	b	b	a	b	b	b	b	a	b	b	b	a	a	a	a	a	b	b	a	a	b	a	b	b	b	a	a	a	a	b	b	b	b
2_0787			4663-464	4663	2790	4663	84.25	3H	A	A	A	b	b	A	b	A	b	b	A	b	b	b	b	A	b	b	b	A	A	A	A	A	b	b	A	A	b	A	b	b	b	A	A	A	A	b	b	b	b
2_0877	11_0834	11_20877	5128-1831	5128	16711	5128	84.25	3H	A	A	A	B	B	A	B	A	B	B	A	B	B	B	B	A	B	B	B	A	A	A	A	A	B	B	A	A	B	A	B	B	B	A	A	A	A	B	B	B	B
3_0754	12_1019	12_30754	U32_8513_567	8513	18954	8513	84.25	3H	A	A	A	B	B	A	B	A	B	B	A	B	B	B	B	A	B	B	B	A	A	A	A	A	B	B	A	A	B	A	B	B	B	A	A	A	A	B	B	B	B
3_1323	12_1416	12_31323	U35_21958_528	16677	21958	16677	84.25	3H	a	a	a	b	b	a	b	a	b	b	a	b	b	b	b	a	b	b	b	a	a	a	a	a	b	b	a	a	b	a	b	b	b	a	a	a	a	b	b	b	b
3_1356	12_1431	12_31356	U35_2806_883	5102	2806	5102	84.25	3H	a	a	a	b	b	a	b	a	b	b	a	b	b	b	b	a	b	b	b	a	a	a	a	a	b	b	a	a	b	a	b	b	b	a	a	a	a	b	b	b	b
1_0609	12_0142	12_10609	4150-1380	4150	2222	4150	86.4	3H	a	a	a	b	b	a	b	a	b	b	a	b	b	b	b	a	b	b	b	a	a	a	a	a	a	b	a	a	b	a	a	b	b	a	a	a	a	b	b	b	b
1_0683	11_0762	11_10683	4647-248	4647	17181	4647	86.4	3H	a	a	a	b	b	a	b	a	b	b	a	b	b	b	b	a	b	b	b	a	a	a	a	a	a	b	a	a	b	a	a	b	b	a	a	a	a	b	b	b	b
2_0124	11_0100	11_20124	12554-462	12554	4792	12554	86.4	3H	a	a	a	B	B	a	B	a	B	B	a	B	B	B	B	a	B	B	B	a	a	a	a	a	a	B	a	a	B	a	a	B	B	a	a	a	a	B	B	B	B
2_0566	11_0532	11_20566	3470-134	3470	1817	3470	86.4	3H	A	A	A	B	B	A	B	A	B	B	A	B	B	B	B	A	B	B	B	A	A	A	A	A	A	B	A	A	B	A	A	B	B	A	A	A	A	B	B	B	B
2_0695	11_0663	11_20695	4150-398	4150	2222	4150	86.4	3H	A	A	A	B	B	A	B	A	B	B	A	B	B	B	B	A	B	B	B	A	A	A	A	A	A	B	A	A	B	A	A	B	B	A	A	A	A	B	B	B	B
2_0778	11_0753	11_20778	4618-1559	4618	1610	4618	86.4	3H	A	A	A	B	B	A	B	A	B	B	A	B	B	B	B	A	B	B	B	A	A	A	A	A	A	B	A	A	B	A	A	B	B	A	A	A	A	B	B	B	B
3_0743	12_1009	12_30743	U32_8250_891	8250	19338	8250	86.4	3H	a	a	a	b	b	a	b	a	b	b	a	b	b	b	b	a	b	b	b	a	a	a	a	a	a	b	a	a	b	a	a	b	b	a	a	a	a	b	b	b	b
2_1257			7708-1122	7708	18237	7708	87.47	3H	a	a	a	b	b	a	b	a	b	b	a	b	b	b	b	a	b	b	b	a	a	a	a	a	a	b	a	a	b	a	a	b	b	a	a	a	a	b	b	b	b
3_1346	12_1426	12_31346	U35_2539_392	14504	2539	14504	87.47	3H	a	a	a	b	b	a	b	a	b	b	a	b	b	b	b	a	b	b	b	a	a	a	a	a	a	b	a	a	b	a	a	b	b	a	a	a	a	b	b	b	b
2_0115	11_0093	11_20115	12280-797	12280	21067	12280	89.63	3H	A	A	A	B	B	A	B	A	B	B	A	B	B	B	B	A	B	B	B	A	A	A	A	A	A	B	A	A	B	A	A	B	A	A	A	A	A	B	B	B	B
2_1163	11_1075	11_21163	6883-203	6883	14158	6883	89.63	3H	a	a	a	b	b	a	b	a	b	b	a	b	b	b	b	a	b	b	b	a	a	a	a	a	a	b	a	a	b	a	a	b	a	a	a	a	a	b	b	b	b
3_0170	12_0688	12_30170	ABC11489_1_1122	8319	17315	8319	89.63	3H	A	A	A	B	B	A	B	A	B	B	A	B	B	B	B	A	B	B	B	A	A	A	A	A	A	B	A	A	B	A	A	B	A	A	A	A	A	B	B	B	B
2_0093	11_0070	11_20093	11832-415	11832	19906	11832	90.7	3H	A	A	A	B	B	A	B	A	B	B	A	B	B	B	B	A	B	B	B	A	A	A	A	A	A	B	A	A	B	A	A	B	A	A	A	A	A	B	B	B	B
2_1358	11_1240	11_21358	8722-512	8722	735	8722	90.7	3H	a	a	a	b	b	a	b	a	b	b	a	b	b	b	b	a	b	b	b	a	a	a	a	a	a	b	a	a	b	a	a	b	a	a	a	a	a	b	b	b	b
3_0677	12_0971	12_30677	U32_7048_390	7048	3906	7048	90.7	3H	a	a	a	b	b	a	b	a	b	b	a	b	b	b	b	a	b	b	b	a	a	a	a	a	a	b	a	a	b	a	a	b	a	a	a	a	a	b	b	b	b
3_1262	12_1375	12_31262	U35_19389_544	10498	19389	10498	90.7	3H	A	A	A	B	B	A	B	A	B	B	A	B	B	B	B	A	B	B	B	A	A	A	A	A	A	B	A	A	B	A	A	B	A	A	A	A	A	B	B	B	B
2_0063	11_0050	11_20063	11116-257	11116	20731	11116	93.93	3H	A	A	A	B	B	A	B	A	B	B	A	B	B	B	B	A	B	B	B	A	A	A	A	A	A	B	A	A	B	A	A	A	A	A	A	A	A	B	B	B	B
1_0134	12_0025	12_10134	1622-214	1622	15032	1622	100.42	3H	A	A	B	B	B	A	A	A	B	B	A	B	B	B	B	A	B	B	B	A	A	A	B	A	A	B	A	A	B	A	A	A	A	A	A	A	A	B	B	B	B
1_0253	11_0289	11_10253	2236-773	2236	1075	2236	100.42	3H	a	a	b	b	b	a	a	a	b	b	a	b	b	b	b	a	b	b	b	a	a	a	b	a	a	b	a	a	b	a	a	a	a	a	a	a	a	b	b	b	b
1_1021	11_1294	11_11021	963-386	963	14393	963	100.42	3H	A	A	B	B	B	A	A	A	B	B	A	B	B	B	B	A	B	B	B	A	A	A	B	A	A	B	A	A	B	A	A	A	A	A	A	A	A	B	B	B	B
2_0136	11_0118	11_20136	13081-199	13081	22023	13081	100.42	3H	A	A	B	B	B	A	A	A	B	B	A	B	B	B	B	A	B	B	B	A	A	A	B	A	A	B	A	A	B	A	A	A	A	A	A	A	A	B	B	B	B
2_0659	11_0628	11_20659	4019-302	4019	2257	4019	100.42	3H	A	A	B	B	B	A	A	A	B	B	A	B	B	B	B	A	B	B	B	A	A	A	B	A	A	B	A	A	B	A	A	A	A	A	A	A	A	B	B	B	B
2_1294	11_1183	11_21294	8020-87	8020	3373	8020	100.42	3H	a	a	b	b	b	a	a	a	b	b	a	b	b	b	b	a	b	b	b	a	a	a	b	a	a	b	a	a	b	a	a	a	a	a	a	a	a	b	b	b	b
3_0325	12_0768	12_30325	U32_10917_237	10917	5451	10917	100.42	3H	a	A	B	B	B	A	A	A	B	B	A	B	B	B	B	A	B	B	B	A	A	A	B	A	A	B	A	A	B	A	A	A	A	A	A	A	A	B	B	B	B
3_0663	12_0964	12_30663	U32_6715_250	6715	3947	6715	100.42	3H	a	a	b	b	b	a	a	a	b	b	a	b	b	b	b	a	b	b	b	a	a	a	b	a	a	b	a	a	b	a	a	a	a	a	a	a	a	b	b	b	b
3_1018	12_1228	12_31018	SCRI_olad_217	2534	15709	2534	100.42	3H	A	A	B	B	B	A	A	A	B	B	A	B	B	B	B	A	B	B	B	A	A	A	B	A	A	B	A	A	B	A	A	A	A	A	A	A	A	B	B	B	B
3_0250	12_0731	12_30250	ABC15559_1_489	13372	7676	13372	108	3H	A	A	B	B	B	A	A	B	B	B	A	B	B	B	B	A	B	B	B	A	A	A	B	A	A	B	A	A	B	A	A	A	A	A	A	A	A	B	B	B	B
3_0090	12_0631	12_30090	ABC07895_1_382	5937	17441	5937	109.08	3H	A	A	B	B	B	A	A	B	B	B	A	B	B	B	B	A	B	B	B	A	A	A	B	A	A	B	A	A	B	A	A	A	A	A	A	A	A	B	B	B	A
1_0074	12_0012	12_10074	1291-538	1291	546	1291	110.16	3H	A	A	B	B	B	A	A	B	B	B	A	B	B	B	B	A	B	B	B	A	A	A	B	A	A	B	A	A	B	A	A	A	A	A	A	A	A	B	B	B	A
2_0130	11_0109	11_20130	1291-936	1291	546	1291	110.16	3H	A	A	B	B	B	A	A	B	B	B	A	B	B	B	B	A	B	B	B	A	A	A	B	A	A	B	A	A	B	A	A	A	A	A	A	A	A	B	B	B	A
2_0628	11_0593	11_20628	3791-1525	3791	985	3791	110.16	3H	A	A	B	B	B	A	A	B	B	B	A	B	B	B	B	A	B	B	B	A	A	A	B	A	A	B	A	A	B	A	A	A	A	A	A	A	A	B	B	B	A
2_0999	11_0944	11_20999	5797-777	5797	15227	5797	110.16	3H	a	a	b	b	b	a	a	b	b	b	a	b	b	b	b	a	b	b	b	a	a	a	b	a	a	b	a	a	b	a	a	a	a	a	a	a	a	b	b	b	a
2_1438	11_1299	11_21438	9683-140	9683	5722	9683	110.16	3H	A	A	B	B	B	A	A	B	B	B	A	B	B	B	B	A	B	B	B	A	A	A	B	A	A	B	A	A	B	A	A	A	A	A	A	A	A	B	B	B	A
3_0909	12_1137	12_30909	SCRI_abc01918_03_1	1291	546	1291	110.16	3H	A	A	B	B	B	A	A	B	B	B	A	B	B	B	B	A	B	B	B	A	A	A	B	A	A	B	A	A	B	A	A	A	A	A	A	A	A	B	B	B	A
2_0626	11_0592	11_20626	3787-1223	3787	2118	3787	111.23	3H	a	a	b	b	b	a	a	b	b	b	a	b	b	b	b	a	b	b	b	a	a	a	b	a	a	b	a	a	b	a	a	a	a	a	a	a	a	b	b	b	a
1_0515	11_0565	11_10515	3674-1352	3674	16375	3674	112.31	3H	A	A	B	B	B	A	A	B	B	B	A	B	B	B	B	A	B	B	B	A	A	A	B	A	A	B	A	A	B	A	A	A	A	A	A	A	A	B	B	B	A
1_0184	11_0229	11_10184	1898-580	1898	14574	1898	113.38	3H	a	a	b	b	b	a	a	b	b	b	a	b	b	b	b	a	b	b	b	a	a	a	b	a	a	b	a	a	b	a	a	a	a	a	a	a	a	b	b	b	a
2_1083	11_1003	11_21083	6302-250	6302	3889	6302	113.38	3H	A	A	B	B	B	A	A	B	B	B	A	B	B	B	B	A	B	B	B	A	A	A	B	A	A	B	A	A	B	A	A	A	A	A	A	A	A	B	B	B	A
2_1381	11_1257	11_21381	8984-579	8984	19747	8984	114.46	3H	a	a	b	b	b	a	a	b	b	b	a	b	b	b	b	a	b	b	b	a	a	a	b	a	a	b	a	a	b	a	a	a	a	a	a	a	a	b	b	b	a
2_1517	11_1488	11_21517	ConsensusGBS0043-8	4527	16921	4527	115.53	3H	A	A	B	B	B	A	A	B	B	B	A	B	B	B	B	A	B	B	B	A	A	A	B	A	A	B	A	A	B	A	A	A	A	A	A	A	A	B	B	B	A
1_0344	12_0077	12_10344	2660-678	2660	1463	2660	117.69	3H	B	A	B	B	B	A	A	B	B	B	A	B	B	B	B	A	B	B	B	A	A	A	B	B	A	B	A	A	B	A	A	A	A	A	A	A	A	B	B	B	A
1_0662	12_0159	12_10662	4528-2080	4528	16760	4528	117.69	3H	B	A	B	B	B	A	A	B	B	B	A	B	B	B	B	A	B	B	B	A	A	A	B	B	A	B	A	A	B	A	A	A	A	A	A	A	A	B	B	B	A
2_0284			2001-1327	2001	15187	2001	117.69	3H	B	a	B	B	B	a	a	B	B	B	a	B	B	B	B	a	B	B	B	a	a	a	B	B	a	B	a	a	B	a	a	a	a	a	a	a	a	B	B	B	a
3_0342	12_0777	12_30342	U32_12072_133	12072	21415	12072	117.69	3H	b	a	b	b	b	a	a	b	b	b	a	b	b	b	b	a	b	b	b	a	a	a	b	b	a	b	a	a	b	a	a	a	a	a	a	a	a	b	b	b	a
2_0009	11_0009	11_20009	10114-1946	10114	19972	10114	123.08	3H	b	a	b	b	b	a	a	b	b	b	a	b	b	b	b	a	b	b	b	a	a	a	b	b	a	a	a	a	b	a	a	a	a	a	a	a	a	b	b	b	a
2_0023	11_0025	11_20023	1038-754	1038	14267	1038	124.16	3H	b	a	b	b	b	a	a	b	a	b	a	b	b	b	b	a	b	b	b	a	a	a	b	b	a	a	a	a	b	a	a	a	a	a	a	a	a	b	b	b	a
2_1161	11_1073	11_21161	6871-945	6871	17916	6871	124.16	3H	B	A	B	B	B	A	A	B	A	B	A	B	B	B	B	A	B	B	B	A	A	A	B	B	A	A	A	A	B	A	A	A	A	A	A	A	A	B	B	B	A
2_1212	11_1113	11_21212	7241-553	7241	17058	7241	124.16	3H	b	a	b	b	b	a	a	b	a	b	a	b	b	b	b	a	b	b	b	a	a	a	b	b	a	a	a	a	b	a	a	a	a	a	a	a	a	b	b	b	a
3_0423	12_0823	12_30423	U32_2291_275	2291	15449	2291	124.16	3H	B	A	B	B	B	A	A	B	A	B	A	B	B	B	B	A	B	B	B	A	A	A	B	B	A	A	A	A	B	A	A	A	A	A	A	A	A	B	B	B	A
1_0100	12_0019	12_10100	1435-495	1435	563	1435	125.23	3H	B	A	B	B	B	A	A	B	A	B	A	B	B	B	B	A	B	B	B	A	A	A	B	B	A	A	A	A	B	A	A	A	A	A	A	A	A	A	B	B	A
1_0312	11_0347	11_10312	2500-1514	2500	1363	2500	125.23	3H	b	a	b	b	b	a	a	b	a	b	a	b	b	b	b	a	b	b	b	a	a	a	b	b	a	a	a	a	b	a	a	a	a	a	a	a	a	a	b	b	a
1_0753	11_0864	11_10753	5253-1318	5253	1930	5253	125.23	3H	b	a	b	b	b	a	a	b	a	b	a	b	b	b	b	a	b	b	b	a	a	a	b	b	a	a	a	a	b	a	a	a	a	a	a	a	a	a	b	b	a
2_0168	11_0142	11_20168	1435-670	1435	563	1435	125.23	3H	b	a	b	b	b	a	a	b	a	b	a	b	b	b	b	a	b	b	b	a	a	a	b	b	a	a	a	a	b	a	a	a	a	a	a	a	a	a	b	b	a
2_1277	11_1171	11_21277	7867-585	7867	4819	7867	125.23	3H	B	A	B	B	B	A	A	B	A	B	A	B	B	B	B	A	B	B	B	A	A	A	B	B	A	A	A	A	B	A	A	A	A	A	A	A	A	A	B	B	A
3_0927	12_1153	12_30927	SCRI_aj420778_01_1	240	14099	240	126.31	3H	B	A	B	B	B	A	A	B	A	B	A	B	B	B	B	A	B	B	B	A	A	A	B	B	A	A	A	A	B	A	A	A	A	A	A	A	A	A	A	B	A
3_0928			SCRI_aj420778_01_2	240	14099	240	126.31	3H	b	a	b	b	b	a	a	b	a	b	a	b	b	b	b	a	b	b	b	a	a	a	b	b	a	a	a	a	b	a	a	a	a	a	a	a	a	a	a	b	a
1_1330	11_1440	11_11330	ABC13753-1-2-167	10909	6405	10909	128.46	3H	b	a	a	b	b	a	a	b	a	b	a	b	b	b	b	a	b	b	b	a	a	a	b	b	a	a	a	a	b	a	a	a	a	a	a	a	a	a	a	b	a
3_0223	12_0714	12_30223	ABC14021_1_457	11074	6485	11074	128.46	3H	b	a	a	b	b	a	a	b	a	b	a	b	b	b	b	a	b	b	b	a	a	a	b	b	a	a	a	a	b	a	a	a	a	a	a	a	a	a	a	b	a
3_1220	12_1343	12_31220	U35_18257_694	8572	18257	8572	128.46	3H	B	A	A	B	B	A	A	B	A	B	A	B	B	B	B	A	B	B	B	A	A	A	B	B	A	A	A	A	B	A	A	A	A	A	A	A	A	A	A	B	A
3_1269	12_1379	12_31269	U35_19549_639	10116	19549	10116	128.46	3H	b	a	a	b	b	a	a	b	a	b	a	b	b	b	b	a	b	b	b	a	a	a	b	b	a	a	a	a	b	a	a	a	a	a	a	a	a	a	a	b	a
2_0944	11_0896	11_20944	5488-1097	5488	2124	5488	129.54	3H	b	a	a	b	b	a	a	b	a	b	a	b	b	b	b	a	b	b	b	a	a	a	b	b	a	a	a	a	b	a	a	a	a	a	a	a	a	a	a	b	a
3_0732	12_1004	12_30732	U32_8112_835	8112	4351	8112	129.54	3H	B	A	A	B	B	A	A	B	A	B	A	B	B	B	B	A	B	B	B	A	A	A	B	B	A	A	A	A	B	A	A	A	A	A	A	A	A	A	A	B	A
3_1499	12_1514	12_31499	U35_6448_287	10567	6448	10567	129.54	3H	b	a	a	b	b	a	a	b	a	b	a	b	b	b	b	a	b	b	b	a	a	a	b	b	a	a	a	a	b	a	a	a	a	a	a	a	a	a	a	b	a
2_0174			14486-68	14486	7543	14486	131.69	3H	b	b	a	b	b	a	a	b	a	b	a	b	b	b	b	a	b	b	b	a	a	a	b	b	a	a	a	a	b	a	a	a	a	a	a	a	a	a	a	b	a
3_0274	12_0741	12_30274	ABC19616_1_756	18074	10272	18074	131.69	3H	b	b	a	b	b	a	a	b	a	b	a	b	b	b	b	a	b	b	b	a	a	a	b	b	a	a	a	a	b	a	a	a	a	a	a	a	a	a	a	b	a
1_0754	11_0866	11_10754	5260-462	5260	17434	5260	132.76	3H	b	b	a	b	b	a	a	b	a	b	a	b	b	b	b	b	b	b	b	a	a	a	b	b	a	a	a	a	b	a	a	a	a	a	a	a	a	a	a	b	a
1_0867	11_1050	11_10867	6716-823	6716	3759	6716	132.76	3H	b	b	a	b	b	a	a	b	a	b	a	b	b	b	b	b	b	b	b	a	a	a	b	b	a	a	a	a	b	a	a	a	a	a	a	a	a	a	a	b	a
1_1172	11_1370	11_11172	ABC07496-pHv1343-02	5556	16550	5556	132.76	3H	b	b	a	b	b	a	a	b	a	b	a	b	b	b	b	b	b	b	b	a	a	a	b	b	a	a	a	a	b	a	a	a	a	a	a	a	a	a	a	b	a
2_0650	11_0615	11_20650	3965-353	3965	16531	3965	132.76	3H	B	B	A	B	B	A	A	B	A	B	A	B	B	B	B	B	B	B	B	A	A	A	B	B	A	A	A	A	B	A	A	A	A	A	A	A	A	A	A	B	A
3_1238	12_1358	12_31238	U35_18691_432	6867	18691	6867	132.76	3H	B	B	A	B	B	A	A	B	A	B	A	B	B	B	B	B	B	B	B	A	A	A	B	B	A	A	A	A	B	A	A	A	A	A	A	A	A	A	A	B	A
3_1525	12_1530	12_31525	U35_835_1187	1768	835	1768	132.76	3H	B	B	A	B	B	A	A	B	A	B	A	B	B	B	B	B	B	B	B	A	A	A	B	B	A	A	A	A	B	A	A	A	A	A	A	A	A	A	A	B	A
2_0612	11_0581	11_20612	3718-1026	3718	16293	3718	135.99	3H	b	b	a	b	b	a	a	b	a	b	a	b	b	b	b	b	b	b	b	a	a	a	b	b	b	a	a	a	b	a	a	a	a	a	a	a	a	a	a	b	a
2_0527	11_0498	11_20527	3340-1042	3340	1784	3340	143.58	3H	B	B	A	B	B	A	A	B	A	B	A	A	B	B	B	B	B	B	B	A	A	A	B	B	B	A	A	A	A	A	A	A	B	A	A	A	A	A	A	A	A
1_0122	12_0023	12_10122	1557-1313	1557	14999	1557	145.73	3H	B	B	A	B	B	A	A	B	A	B	A	A	B	B	B	B	B	A	B	A	A	A	A	B	B	A	A	A	A	A	A	A	B	A	A	A	A	A	A	A	A
1_0381	11_0408	11_10381	2847-485	2847	14408	2847	145.73	3H	b	b	a	b	b	a	a	b	a	b	a	a	b	b	b	b	b	a	b	a	a	a	a	b	b	a	a	a	a	a	a	a	b	a	a	a	a	a	a	a	a
2_0085	11_0063	11_20085	11657-398	11657	19903	11657	145.73	3H	B	B	A	B	B	A	A	B	A	B	A	A	B	B	B	B	B	A	B	A	A	A	A	B	B	A	A	A	A	A	A	A	B	A	A	A	A	A	A	A	A
2_0409	11_0393	11_20409	2754-1027	2754	15660	2754	145.73	3H	b	b	a	b	b	a	a	b	a	b	a	a	b	b	b	b	b	a	b	a	a	a	a	b	b	a	a	a	a	a	a	a	b	a	a	a	a	a	a	a	a
2_1428	11_1293	11_21428	9618-372	9618	4691	9618	145.73	3H	B	B	A	B	B	A	A	B	A	B	A	A	B	B	B	B	B	A	B	A	A	A	A	B	B	A	A	A	A	A	A	A	B	A	A	A	A	A	A	A	A
3_0860	12_1098	12_30860	OSU_HvICE2_1025	10870	4863	10870	145.73	3H	b	b	a	b	b	a	a	b	a	b	a	a	b	b	b	b	b	a	b	a	a	a	a	b	b	a	a	a	a	a	a	a	b	a	a	a	a	a	a	a	a
1_1154	12_0280	12_11154	ABC06897-2-3-312	5110	3050	5110	147.88	3H	b	b	a	b	b	a	a	b	a	b	a	a	b	b	b	b	b	a	b	a	a	a	a	b	b	a	a	a	a	a	a	a	b	a	b	a	a	a	a	a	a
3_1251	12_1366	12_31251	U35_19018_419	8210	19018	8210	147.88	3H	b	b	a	b	b	a	a	b	a	b	a	a	b	b	b	b	b	a	b	a	a	a	a	b	b	a	a	a	a	a	a	a	b	a	b	a	a	a	a	a	a
2_0851	11_0816	11_20851	5008-2402	5008	2756	5008	148.96	3H	b	b	a	b	b	a	a	b	a	b	a	a	b	b	b	b	b	a	b	a	b	a	a	b	b	a	a	a	a	a	a	a	b	a	b	a	a	a	a	a	a
3_0367	12_0793	12_30367	U32_13507_130	13507	21769	13507	148.96	3H	b	b	a	b	b	a	a	b	a	b	a	a	b	b	b	b	b	a	b	a	b	a	a	b	b	a	a	a	a	a	a	a	b	a	b	a	a	a	a	a	a
1_0570	11_0614	11_10570	3949-1560	3949	16694	3949	150.03	3H	B	B	A	B	B	A	A	A	A	B	A	A	B	B	B	B	B	A	B	A	B	A	A	B	B	A	A	A	A	A	A	A	B	A	B	A	A	A	A	A	A
3_0137	12_0661	12_30137	ABC10057_1_934	7648	4001	7648	150.03	3H	b	b	a	b	b	a	a	a	a	b	a	a	b	b	b	b	b	a	b	a	b	a	a	b	b	a	a	a	a	a	a	a	b	a	b	a	a	a	a	a	a
2_1386	12_0555	12_21386	9040-492	9040	19623	9040	152.19	3H	B	B	A	B	B	A	A	A	A	B	A	A	B	B	B	B	B	A	B	A	B	A	A	B	B	A	A	A	A	A	A	A	B	A	B	A	A	A	A	A	A
2_1420			9564-316	9564	18541	9564	152.19	3H	B	B	A	B	B	A	A	A	A	B	A	A	B	B	B	B	B	A	B	A	B	A	A	B	B	A	A	A	A	A	A	A	B	A	B	A	A	A	A	A	A
2_1266	11_1160	11_21266	7772-223	7772	3055	7772	155.41	3H	B	B	A	B	B	A	A	A	A	B	A	A	B	B	B	B	B	A	B	A	B	A	A	B	B	A	A	A	A	A	A	A	B	A	B	A	A	A	A	A	A
2_1272	11_1166	11_21272	7818-967	7818	4423	7818	157.57	3H	b	a	a	b	b	a	a	a	a	b	a	a	b	b	b	b	b	a	b	a	b	a	a	b	b	a	a	a	a	a	a	a	b	a	b	a	a	a	a	a	a
2_1376	12_0554	12_21376	8919-758	8919	17264	8919	158.64	3H	B	A	A	B	B	A	A	A	A	B	A	A	B	B	B	B	B	A	B	A	B	A	A	B	B	A	A	A	A	A	A	A	B	A	B	A	A	A	A	A	A
3_0841	12_1079	12_30841	OSU_Glb34_1_37_73	1087	267	1087	158.64	3H	b	a	a	b	b	a	a	a	a	b	a	a	b	b	b	b	b	a	b	a	b	a	a	b	b	a	a	a	a	a	a	a	b	a	b	a	a	a	a	a	a
3_1500	12_1515	12_31500	U35_6520_551	14674	6520	14674	159.72	3H	b	a	a	b	b	a	a	a	a	b	a	a	b	b	b	b	b	a	b	a	b	a	a	b	b	a	a	a	a	a	a	a	b	a	b	a	a	a	a	a	a
2_0088			11676-277	11676	5438	11676	162.95	3H	B	A	A	B	B	A	A	A	A	B	A	A	B	A	B	B	B	A	B	A	B	A	A	B	B	A	A	A	A	B	A	A	B	A	B	A	A	A	A	A	A
2_0421	12_0463	12_20421	2825-1609	2825	1452	2825	162.95	3H	B	A	A	B	B	A	A	A	A	B	A	A	B	A	B	B	B	A	B	A	B	A	A	B	B	A	A	A	A	B	A	A	B	A	B	A	A	A	A	A	A
2_0155	11_0132	11_20155	13750-348	13750	22922	13750	164.02	3H	B	A	A	B	B	A	A	A	A	B	A	A	B	A	B	B	B	A	B	A	B	A	A	B	B	A	A	A	A	B	A	A	B	A	B	A	A	A	A	A	A
2_0505	12_0470	12_20505	3226-874	3226	16221	3226	164.02	3H	b	a	a	b	b	a	a	a	a	b	a	a	b	a	b	b	b	a	b	a	b	a	a	b	b	a	a	a	a	b	a	a	b	a	b	a	a	a	a	a	a
1_1436	11_1487	11_11436	ConsensusGBS0038-2	9054	5262	9054	165.1	3H	B	A	A	B	B	A	A	A	A	B	A	A	B	A	B	B	B	A	B	A	B	A	A	A	B	A	A	A	A	B	A	A	B	A	B	A	A	A	A	A	A
3_0921	12_1147	12_30921	SCRI_abc17007_02_1	14637	23212	14637	165.1	3H	B	A	A	B	B	A	A	A	A	B	A	A	B	A	B	B	B	A	B	A	B	A	A	A	B	A	A	A	A	B	A	A	B	A	B	A	A	A	A	A	A
1_0646	11_0716	11_10646	4403-885	4403	2565	4403	167.25	3H	b	a	a	b	b	a	a	a	a	b	a	a	b	a	b	b	b	a	b	a	b	a	a	a	b	a	a	a	a	b	b	a	b	a	b	a	a	a	a	a	a
2_0198	12_0430	12_20198	15347-51	15347	8966	15347	167.25	3H	B	A	A	B	B	A	A	A	A	B	A	A	B	A	B	B	B	A	B	A	B	A	A	A	B	A	A	A	A	B	B	A	B	A	B	A	A	A	A	A	A
2_1523	11_1500	11_21523	ConsensusGBS0271-2	10646	19143	10646	167.25	3H	b	a	a	b	b	a	a	a	a	b	a	a	b	a	b	b	b	a	b	a	b	a	a	a	b	a	a	a	a	b	b	a	b	a	b	a	a	a	a	a	a
3_0960	12_1177	12_30960	SCRI_bbc09200_01_110	9200	18617	9200	167.25	3H	B	A	A	B	B	A	A	A	A	B	A	A	B	A	B	B	B	A	B	A	B	A	A	A	B	A	A	A	A	B	B	A	B	A	B	A	A	A	A	A	A
2_0605	11_0567	11_20605	3682-556	3682	16506	3682	170.48	3H	b	a	a	b	b	a	a	a	a	b	a	a	b	a	b	b	b	a	b	a	b	a	a	a	b	a	a	a	a	b	b	a	b	a	b	a	b	a	a	a	a
1_0681	11_0760	11_10681	4643-867	4643	16666	4643	171.56	3H	b	a	a	b	b	a	a	a	a	b	a	a	b	a	b	b	b	a	b	a	b	a	a	a	b	a	a	a	a	b	b	a	b	a	b	a	b	a	a	a	a
1_0694	11_0780	11_10694	4737-368	4737	2654	4737	171.56	3H	B	A	A	B	B	A	A	A	A	B	A	A	B	A	B	B	B	A	B	A	B	A	A	A	B	A	A	A	A	B	B	A	B	A	B	A	B	A	A	A	A
1_0893	11_1103	11_10893	7169-713	7169	3483		171.56	3H	B	A	A	B	B	A	A	A	A	B	A	A	B	A	B	B	B	A	B	A	B	A	A	A	B	A	A	A	A	B	B	A	B	A	B	A	B	A	A	A	A
1_1410	11_1480	11_11410	ABC36454-pHv2499-01	31587	40144	31587	171.56	3H	B	A	A	B	B	A	A	A	A	B	A	A	B	A	B	B	B	A	B	A	B	A	A	A	B	A	A	A	A	B	B	A	B	A	B	A	B	A	A	A	A
2_0423			2833-78	2833	1577	2833	171.56	3H	b	a	a	b	b	a	a	a	a	b	a	a	b	a	b	b	b	a	b	a	b	a	a	a	b	a	a	a	a	b	b	a	b	a	b	a	b	a	a	a	a
2_1267	11_1161	11_21267	7782-410	7782	18352	7782	171.56	3H	b	a	a	b	b	a	a	a	a	b	a	a	b	a	b	b	b	a	b	a	b	a	a	a	b	a	a	a	a	b	b	a	b	a	b	a	b	a	a	a	a
3_0736	12_1006	12_30736	U32_8179_620	8179	3355	8179	171.56	3H	B	A	A	B	B	A	A	A	A	B	A	A	B	A	B	B	B	A	B	A	B	A	A	A	B	A	A	A	A	B	B	A	B	A	B	A	B	A	A	A	A
3_1388	12_1451	12_31388	U35_3483_585		3483		171.56	3H	B	A	A	B	B	A	A	A	A	B	A	A	B	A	B	B	B	A	B	A	B	A	A	A	B	A	A	A	A	B	B	A	B	A	B	A	B	A	A	A	A
3_1508			U35_6898_75	11629	6898	11629	171.56	3H	b	a	a	b	b	a	a	a	a	b	a	a	b	a	b	b	b	a	b	a	b	a	a	a	b	a	a	a	a	b	b	a	b	a	b	a	b	a	a	a	a
3_1341			U35_2412_91	4750	2412	4750	174.83	3H	b	a	a	b	b	a	a	a	a	b	a	a	b	a	b	b	b	a	b	a	b	a	a	a	b	a	a	a	b	b	b	a	b	a	a	a	b	a	a	a	a
1_0283	11_0316	11_10283	2346-318	2346	15484	2346	178.11	3H	b	a	a	b	b	a	a	a	a	b	a	a	b	a	b	b	b	a	b	a	b	a	a	a	b	a	a	a	b	b	b	a	b	a	a	a	b	a	a	a	a
2_0185	11_0156	11_20185	1493-839	1493	584	1493	178.11	3H	b	A	A	B	B	A	A	A	A	b	A	A	B	A	B	B	B	A	B	A	B	A	A	A	B	A	A	A	B	B	B	A	B	A	A	A	B	A	A	A	A
2_0345	12_0452	12_20345	2347-405	2347	15483	2347	178.11	3H	B	A	A	B	B	A	A	A	A	B	A	A	B	A	B	B	B	A	B	A	B	A	A	A	B	A	A	A	B	B	B	A	B	A	A	A	B	A	A	A	A
2_1362	11_1244	11_21362	8752-523	8752	18492	8752	178.11	3H	b	a	a	b	b	a	a	a	a	b	a	a	b	a	b	b	b	a	b	a	b	a	a	a	b	a	a	a	b	b	b	a	b	a	a	a	b	a	a	a	a
1_0113	11_0162	11_10113	1513-514	1513	13670	1514	0	4H	A	B	B	A	B	A	A	A	B	A	B	B	B	B	B	A	A	A	A	A	B	A	A	B	B	B	A	B	B	A	A	B	B	A	B	B	A	A	B	A	A
1_0738	11_0840	11_10738	5149-1645	5149	15833	5149	0	4H	a	b	b	a	b	a	a	a	b	a	b	b	b	b	b	a	a	a	a	a	b	a	a	b	b	b	a	b	b	a	a	b	b	a	b	b	a	a	b	a	a
3_1291	12_1398	12_31291	U35_20336_628	14844	20336	14844	6.49	4H	a	b	b	a	b	a	a	a	b	a	a	b	b	b	b	a	a	a	a	a	b	a	a	b	a	b	a	b	b	a	a	b	a	a	b	b	a	a	b	a	a
1_0221	11_0259	11_10221	2055-947	2055	15274	2055	7.56	4H	a	b	b	a	b	a	a	a	b	a	a	b	b	b	b	a	a	a	a	a	b	a	a	b	a	b	a	b	b	a	a	b	a	a	b	a	a	a	b	a	a
1_0132	11_0180	11_10132	1595-1107	1595	618	1595	12.96	4H	A	B	B	B	B	A	A	A	B	A	A	B	B	B	B	A	A	A	A	A	A	A	A	B	A	B	A	B	B	A	A	B	A	A	A	A	A	A	B	A	A
1_0395	12_0092	12_10395	2929-1610	2929	15853	2929	12.96	4H	a	b	b	b	b	a	a	a	b	a	a	b	b	b	b	a	a	a	a	a	a	a	a	b	a	b	a	b	b	a	a	b	a	a	a	a	a	a	b	a	a
2_0109	11_0084	11_20109	12128-313	12128	19591	12128	12.96	4H	a	b	b	b	b	a	a	a	b	a	a	b	b	b	b	a	a	a	a	a	a	a	a	b	a	b	a	b	b	a	a	b	a	a	a	a	a	a	b	a	a
2_0210	11_0179	11_20210	1593-1597	1593	620	1593	12.96	4H	A	B	B	B	B	A	A	A	B	A	A	B	B	B	B	A	A	A	A	A	A	A	A	B	A	B	A	B	B	A	A	B	A	A	A	A	A	A	B	A	A
2_0302	11_0269	11_20302	2129-1928	2129	15275	2129	12.96	4H	a	b	b	b	b	a	a	a	b	a	a	b	b	b	b	a	a	a	a	a	a	a	a	b	a	b	a	b	b	a	a	b	a	a	a	a	a	a	b	a	a
2_0422	11_0406	11_20422	2832-377	2832	1533	2832	12.96	4H	a	b	b	b	b	a	a	a	b	a	a	b	b	b	b	a	a	a	a	a	a	a	a	b	a	b	a	b	b	a	a	b	a	a	a	a	a	a	b	a	a
2_0606	11_0569	11_20606	3687-271	3687	16503	3687	12.96	4H	a	b	b	b	b	a	a	a	b	a	a	b	b	b	b	a	a	a	a	a	a	a	a	b	a	b	a	b	b	a	a	b	a	a	a	a	a	a	b	a	a
2_0680	11_0649	11_20680	4098-758	4098	744	4098	12.96	4H	A	B	B	B	B	A	A	A	B	A	A	B	B	B	B	A	A	A	A	A	A	A	A	B	A	B	A	B	B	A	A	B	A	A	A	A	A	A	B	A	A
2_0777	11_0752	11_20777	4616-503	4616	2517	4616	12.96	4H	A	B	B	B	B	A	A	A	B	A	A	B	B	B	B	A	A	A	A	A	A	A	A	B	A	B	A	B	B	A	A	B	A	A	A	A	A	A	B	A	A
2_1070	11_0995	11_21070	6208-987	6208	18075	6208	12.96	4H	a	b	b	b	b	a	a	a	b	a	a	b	b	b	b	a	a	a	a	a	a	a	a	b	a	b	a	b	b	a	a	b	a	a	a	a	a	a	b	a	a
2_1418	11_1284	11_21418	952-1301	952	14382	952	12.96	4H	A	B	B	B	B	A	A	A	B	A	A	B	B	B	B	A	A	A	A	A	A	A	A	B	A	B	A	B	B	A	A	B	A	A	A	A	A	A	B	A	A
2_0001	11_0001	11_20001	1001-1187	1001	266	1001	15.11	4H	A	B	A	B	B	A	A	A	B	A	A	B	B	B	B	A	A	A	A	A	A	A	A	B	A	B	A	B	B	A	A	B	A	A	A	A	A	A	B	A	A
2_1122	11_1041	11_21122	6589-1211	6589	3350	6589	22.7	4H	a	b	a	b	b	a	a	a	b	a	a	b	b	b	b	a	a	b	a	a	a	a	b	b	a	b	b	b	b	a	a	b	a	a	a	a	a	a	b	a	a
2_1397	11_1268	11_21397	917-522	917	14159	917	22.7	4H	a	b	a	b	b	a	a	a	b	a	a	b	b	b	b	a	a	b	a	a	a	a	b	b	a	b	b	b	b	a	a	b	a	a	a	a	a	a	b	a	a
3_0863	12_1100	12_30863	OSU_HvPhyA_123				22.7	4H	A	B	A	B	B	A	A	A	B	A	A	B	B	B	B	A	A	B	A	A	A	A	B	B	A	B	B	B	B	A	A	B	A	A	A	A	A	A	B	A	A
3_0864	12_1101	12_30864	OSU_HvPhyA_3050				22.7	4H	a	b	a	b	b	a	a	a	b	a	a	b	b	b	b	a	a	b	a	a	a	a	b	b	a	b	b	b	b	a	a	b	a	a	a	a	a	a	b	a	a
3_0865	12_1102	12_30865	OSU_HvPhyA_345				22.7	4H	A	B	A	B	B	A	A	A	B	A	A	B	B	B	B	A	A	B	A	A	A	A	B	B	A	B	B	B	B	A	A	B	A	A	A	A	A	A	B	A	A
1_0860	12_0199	12_10860	6603-1702	6603	2691	6603	27.01	4H	A	B	A	B	B	A	A	A	B	A	A	B	B	B	B	A	B	B	A	A	A	A	B	A	A	B	B	B	B	A	A	B	A	A	A	A	A	A	B	A	A
3_1524	12_1529	12_31524	U35_8308_309	16601	8308	16601	27.01	4H	A	B	A	B	B	A	A	A	B	A	A	B	B	B	B	A	B	B	A	A	A	A	B	A	A	B	B	B	B	A	A	B	A	A	A	A	A	A	B	A	A
3_0992	12_1204	12_30992	SCRI_olad_101	8556	5055	8556	28.08	4H	A	B	A	B	B	A	A	A	B	A	A	B	B	B	B	A	B	B	A	A	A	A	B	A	A	B	B	B	B	A	A	B	A	A	A	A	A	A	B	A	A
1_0371	12_0085	12_10371	2800-1016	2800	1473	2800	29.16	4H	a	b	a	b	b	a	a	a	b	a	a	b	b	b	b	a	b	b	a	a	a	a	b	a	a	b	b	b	b	a	a	b	a	a	a	a	a	a	b	a	a
2_0012	11_0014	11_20012	10255-529	10255	5236	10255	29.16	4H	A	B	A	B	B	A	A	A	B	A	A	B	B	B	B	A	B	B	A	A	A	A	B	A	A	B	B	B	B	A	A	B	A	A	A	A	A	A	B	A	A
2_0114	11_0092	11_20114	1227-1323	1227	14714	1227	29.16	4H	a	b	a	b	b	a	a	a	b	a	a	b	b	b	b	a	b	b	a	a	a	a	b	a	a	b	b	b	b	a	a	b	a	a	a	a	a	a	b	a	a
2_0180	11_0152	11_20180	14765-388	14765	8092	14765	29.16	4H	A	B	A	B	B	A	A	A	B	A	A	B	B	B	B	A	B	B	A	A	A	A	B	A	A	B	B	B	B	A	A	B	A	A	A	A	A	A	B	A	A
2_0240	12_0438	12_20240	1751-296	1751	696	1751	29.16	4H	a	b	a	b	b	a	a	a	b	a	a	b	b	b	b	a	b	b	a	a	a	a	b	a	a	b	b	b	b	a	a	b	a	a	a	a	a	a	b	a	a
2_0445			2938-108	2938	15740	2938	29.16	4H	a	b	a	b	b	a	a	a	b	a	a	b	b	b	b	a	b	b	a	a	a	a	b	a	a	b	b	b	b	a	a	b	a	a	a	a	a	a	b	a	a
3_0328	12_0769	12_30328	U32_11103_408	11103	19884	11103	30.24	4H	A	B	A	B	B	A	A	A	B	A	A	B	B	B	B	A	B	B	A	A	A	A	B	A	A	B	B	B	B	A	A	B	A	A	A	A	A	A	B	A	A
1_0048	11_0069	11_10048	1180-70	1180	14650	1180	32.39	4H	A	B	A	B	B	A	A	A	B	A	A	B	B	B	B	B	B	B	A	A	A	A	B	A	A	B	B	B	B	A	A	B	A	A	A	A	A	A	B	A	A
1_1405	11_1478	11_11405	ABC24906-1-1-279	19743	25374	19743	39.97	4H	A	B	A	B	B	A	A	A	B	A	A	B	B	B	A	B	B	B	A	A	A	A	B	A	A	B	B	B	B	B	A	B	A	A	A	A	A	A	B	B	A
3_0564	12_0900	12_30564	U32_4821_1059	4821	16498	4821	39.97	4H	A	B	A	B	B	A	A	A	B	A	A	B	B	B	A	B	B	B	A	A	A	A	B	A	A	B	B	B	B	B	A	B	A	A	A	A	A	A	B	B	A
1_0093	11_0135	11_10093	1385-827	1385	14839	1385	41.05	4H	A	B	A	B	B	A	A	A	B	A	A	B	B	B	A	B	B	B	A	A	A	A	B	A	A	B	B	B	B	B	A	B	A	A	A	A	A	A	B	B	A
1_0195	12_0041	12_10195	1944-1844	1944	15250	1944	41.05	4H	a	b	a	b	b	a	a	a	b	a	a	b	b	b	a	b	b	b	a	a	a	a	b	a	a	b	b	b	b	b	a	b	a	a	a	a	a	a	b	b	a
1_0432	11_0470	11_10432	3190-644	3190	1787	3189	41.05	4H	a	b	a	b	b	a	a	a	b	a	a	b	b	b	a	b	b	b	a	a	a	a	b	a	a	b	b	b	b	b	a	b	a	a	a	a	a	a	b	b	a
1_0577	11_0620	11_10577	3984-1920	3984	15951	3984	41.05	4H	a	b	a	b	b	a	a	a	b	a	a	b	b	b	a	b	b	b	a	a	a	a	b	a	a	b	b	b	b	b	a	b	a	a	a	a	a	a	b	b	a
1_0667	11_0740	11_10667	454-1502	454	14571	454	41.05	4H	A	B	A	B	B	A	A	A	B	A	A	B	B	B	A	B	B	B	A	A	A	A	B	A	A	B	B	B	B	B	A	B	A	A	A	A	A	A	B	B	A
1_0756	11_0873	11_10756	5298-828	5298	16763	5298	41.05	4H	A	B	A	B	B	A	A	A	B	A	A	B	B	B	A	B	B	B	A	A	A	A	B	A	A	B	B	B	B	B	A	B	A	A	A	A	A	A	B	B	A
1_0881	11_1081	11_10881	6954-861	6954	18478	6954	41.05	4H	A	B	A	B	B	A	A	A	B	A	A	B	B	B	A	B	B	B	A	A	A	A	B	A	A	B	B	B	B	B	A	B	A	A	A	A	A	A	B	B	A
1_0946	11_1177	11_10946	7942-948	7942	18658	7942	41.05	4H	a	b	a	b	b	a	a	a	b	a	a	b	b	b	a	b	b	b	a	a	a	a	b	a	a	b	b	b	b	b	a	b	a	a	a	a	a	a	b	b	a
1_1063	12_0250	12_11063	ABC02614-1-2-387	1756	740	1756	41.05	4H	A	B	A	B	B	A	A	A	B	A	A	B	B	B	A	B	B	B	A	A	A	A	B	A	A	B	B	B	B	B	A	B	A	A	A	A	A	A	B	B	A
1_1244	11_1403	11_11244	ABC10254-1-2-250	7539	18408	7539	41.05	4H	a	b	a	b	b	a	a	a	b	a	a	b	b	b	a	b	b	b	a	a	a	a	b	a	a	b	b	b	b	b	a	b	a	a	a	a	a	a	b	b	a
2_0156	12_0422	12_20156	1385-227	1385	14839	1385	41.05	4H	A	B	A	B	B	A	A	A	B	A	A	B	B	B	A	B	B	B	A	A	A	A	B	A	A	B	B	B	B	B	A	B	A	A	A	A	A	A	B	B	A
2_0289	11_0251	11_20289	2028-1571	2028	923	2028	41.05	4H	a	b	a	b	b	a	a	a	b	a	a	b	b	b	a	b	b	b	a	a	a	a	b	a	a	b	b	b	b	b	a	b	a	a	a	a	a	a	b	b	a
2_0610	11_0574	11_20610	3699-1543	3699	1468	3699	41.05	4H	a	b	a	b	b	a	a	a	b	a	a	b	b	b	a	b	b	b	a	a	a	a	b	a	a	b	b	b	b	b	a	b	a	a	a	a	a	a	b	b	a
2_0782	11_0757	11_20782	4636-1380	4636	17055	4636	41.05	4H	a	b	a	b	b	a	a	a	b	a	a	b	b	b	a	b	b	b	a	a	a	a	b	a	a	b	b	b	b	b	a	b	a	a	a	a	a	a	b	b	a
2_1071	11_0996	11_21071	6215-539	6215	3338	6215	41.05	4H	a	b	a	b	b	a	a	a	b	a	a	b	b	b	a	b	b	b	a	a	a	a	b	a	a	b	b	b	b	b	a	b	a	a	a	a	a	a	b	b	a
2_1073	11_0998	11_21073	6249-572	6249	3617	6249	41.05	4H	a	b	a	b	b	a	a	a	b	a	a	b	b	b	a	b	b	b	a	a	a	a	b	a	a	b	b	b	b	b	a	b	a	a	a	a	a	a	b	b	a
3_0331	12_0771	12_30331	U32_11491_428	11491	19238	11491	41.05	4H	a	b	a	b	b	a	a	a	b	a	a	b	b	b	a	b	b	b	a	a	a	a	b	a	a	b	b	b	b	b	a	b	a	a	a	a	a	a	b	b	a
3_0605	12_0931	12_30605	U32_5552_250	5552	17791	5552	41.05	4H	a	b	a	b	b	a	a	a	b	a	a	b	b	b	a	b	b	b	a	a	a	a	b	a	a	b	b	b	b	b	a	b	a	a	a	a	a	a	b	b	a
3_0684	12_0976	12_30684	U32_7104_420	7104	2439	6755	41.05	4H	A	B	A	B	B	A	A	A	B	A	A	B	B	B	A	B	B	B	A	A	A	A	B	A	A	B	B	B	B	B	A	B	A	A	A	A	A	A	B	B	A
3_0777	12_1033	12_30777	U32_9068_460	9068	19552	9068	41.05	4H	A	B	A	B	B	A	A	A	B	A	A	B	B	B	A	B	B	B	A	A	A	A	B	A	A	B	B	B	B	B	A	B	A	A	A	A	A	A	B	B	A
3_0878	12_1113	12_30878	OSU_PDI_995	454	14571	454	41.05	4H	A	B	A	B	B	A	A	A	B	A	A	B	B	B	A	B	B	B	A	A	A	A	B	A	A	B	B	B	B	B	A	B	A	A	A	A	A	A	B	B	A
3_1360	12_1434	12_31360	U35_2838_2243	5450	2838	5450	41.05	4H	a	b	a	b	b	a	a	a	b	a	a	b	b	b	a	b	b	b	a	a	a	a	b	a	a	b	b	b	b	b	a	b	a	a	a	a	a	a	b	b	a
3_1382	12_1447	12_31382	U35_3372_1463	6375	3372	6375	41.05	4H	A	B	A	B	B	A	A	A	B	A	A	B	B	B	A	B	B	B	A	A	A	A	B	A	A	B	B	B	B	B	A	B	A	A	A	A	A	A	B	B	A
1_0088	12_0015	12_10088	1366-1466	1366	14654	1366	42.12	4H	A	B	A	B	B	A	A	A	B	A	A	B	B	B	A	B	B	B	A	A	A	A	B	A	A	B	B	B	B	B	A	B	A	A	A	A	A	A	B	B	A
1_0527	11_0580	11_10527	3716-910	3716	16171	3716	42.12	4H	A	B	A	B	B	A	A	A	B	A	A	B	B	B	A	B	B	B	A	A	A	A	B	A	A	B	B	B	B	B	A	B	A	A	A	A	A	A	B	B	A
1_0807	11_0954	11_10807	587-1438	587	372	587	42.12	4H	a	b	a	b	b	a	a	a	b	a	a	b	b	b	a	b	b	b	a	a	a	a	b	a	a	b	b	b	b	b	a	b	a	a	a	a	a	a	b	b	a
2_0363	11_0336	11_20363	245-433	245	158	245	42.12	4H	A	B	A	B	B	A	A	A	B	A	A	B	B	B	A	B	B	B	A	A	A	A	B	A	A	B	B	B	B	B	A	B	A	A	A	A	A	A	B	B	A
2_0482	11_0457	11_20482	3127-273	3127	16035	3127	42.12	4H	a	b	a	b	b	a	a	a	b	a	a	b	b	b	a	b	b	b	a	a	a	a	b	a	a	b	b	b	b	b	a	b	a	a	a	a	a	a	b	b	a
3_0034			ABC04607_1_975	3268	1661	3268	42.12	4H	a	b	a	b	b	a	a	a	b	a	a	b	b	b	a	b	b	b	a	a	a	a	b	a	a	b	b	b	b	b	a	b	a	a	a	a	a	a	b	b	a
3_0060	12_0617	12_30060	ABC06641_1_79	4942	16646	4942	42.12	4H	A	B	A	B	B	A	A	A	B	A	A	B	B	B	A	B	B	B	A	A	A	A	B	A	A	B	B	B	B	B	A	B	A	A	A	A	A	A	B	B	A
3_0995	12_1207	12_30995	SCRI_olad_118	38645	47497	38645	42.12	4H	A	B	A	B	B	A	A	A	B	A	A	B	B	B	A	B	B	B	A	A	A	A	B	A	A	B	B	B	B	B	A	B	A	A	A	A	A	A	B	B	A
3_1297	12_1403	12_31297	U35_20464_428	12534	20464	12534	42.12	4H	A	B	A	B	B	A	A	A	B	A	A	B	B	B	A	B	B	B	A	A	A	A	B	A	A	B	B	B	B	B	A	B	A	A	A	A	A	A	B	B	A
3_1462	12_1491	12_31462	U35_5294_1121	10518	5294	10518	42.12	4H	A	B	A	B	B	A	A	A	B	A	A	B	B	B	A	B	B	B	A	A	A	A	B	A	A	B	B	B	B	B	A	B	A	A	A	A	A	A	B	B	A
1_1207	11_1385	11_11207	ABC08788-1-1-329	6614	3274	6614	46.43	4H	A	B	A	B	B	A	A	A	B	B	A	B	B	B	A	A	B	B	A	A	A	A	B	A	A	B	B	B	B	B	A	B	A	A	A	A	A	A	B	B	A
2_1191	11_1093	11_21191	7069-1149	7069	18191	7069	46.43	4H	a	b	a	b	b	a	a	a	b	b	a	b	b	b	a	a	b	b	a	a	a	a	b	a	a	b	b	b	b	b	a	b	a	a	a	a	a	a	b	b	a
2_1400	11_1271	11_21400	9208-919	9208	5452	9208	46.43	4H	a	b	a	b	b	a	a	a	b	b	a	b	b	b	a	a	b	b	a	a	a	a	b	a	a	b	b	b	b	b	a	b	a	a	a	a	a	a	b	b	a
3_0054	12_0612	12_30054	ABC06435_1_76	4646	17068	4646	46.43	4H	A	B	A	B	B	A	A	A	B	B	A	B	B	B	A	A	B	B	A	A	A	A	B	A	A	B	B	B	B	B	A	B	A	A	A	A	A	A	B	B	A
3_0237	12_0722	12_30237	ABC14854_1_190	11520	20484	11520	46.43	4H	a	b	a	b	b	a	a	a	b	b	a	b	b	b	a	a	b	b	a	a	a	a	b	a	a	b	b	b	b	b	a	b	a	a	a	a	a	a	b	b	a
3_0706			U32_7485_208	7485	18494	7485	46.43	4H	A	B	A	B	B	A	A	A	B	B	A	B	B	B	A	A	B	B	A	A	A	A	B	A	A	B	B	B	B	B	A	B	A	A	A	A	A	A	B	B	A
3_1186	12_1320	12_31186	U35_17521_1003	8102	17521	8102	46.43	4H	A	B	A	B	B	A	A	A	B	B	A	B	B	B	A	A	B	B	A	A	A	A	B	A	A	B	B	B	B	B	A	B	A	A	A	A	A	A	B	B	A
2_0723	11_0697	11_20723	4276-1082	4276	16533	4276	48.59	4H	A	B	A	B	B	A	A	A	B	B	A	B	B	B	A	A	B	B	A	A	A	A	B	A	B	B	B	B	B	B	A	B	A	A	A	A	A	A	B	B	A
1_0052	11_0074	11_10052	1194-234	1194	14628	1194	49.66	4H	A	B	A	B	B	A	A	A	B	B	A	B	B	B	A	A	B	B	A	A	A	A	B	A	B	B	B	B	B	B	A	B	A	A	A	A	A	B	B	B	A
1_0606	11_0660	11_10606	4139-888	4139	16453	4139	49.66	4H	a	b	a	b	b	a	a	a	b	b	a	b	b	b	a	a	b	b	a	a	a	a	b	a	b	b	b	b	b	b	a	b	a	a	a	a	a	b	b	b	a
1_0639	11_0705	11_10639	4336-2579	4336	1741	4336	49.66	4H	A	B	A	B	B	A	A	A	B	B	A	B	B	B	A	A	B	B	A	A	A	A	B	A	B	B	B	B	B	B	A	B	A	A	A	A	A	B	B	B	A
1_1224	11_1394	11_11224	ABC09432-1-1-160	6926	4202	6926	49.66	4H	A	B	A	B	B	A	A	A	B	B	A	B	B	B	A	A	B	B	A	A	A	A	B	A	B	B	B	B	B	B	A	B	A	A	A	A	A	B	B	B	A
1_1229	11_1396	11_11229	ABC09662-1-3-352	7425	17577	7425	49.66	4H	a	b	a	b	b	a	a	a	b	b	a	b	b	b	a	a	b	b	a	a	a	a	b	a	b	b	b	b	b	b	a	b	a	a	a	a	a	b	b	b	a
1_1431	11_1483	11_11431	ConsensusGBS0010-2	8678	19446	8678	49.66	4H	a	b	a	b	b	a	a	a	b	b	a	b	b	b	a	a	b	b	a	a	a	a	b	a	b	b	b	b	b	b	a	b	a	a	a	a	a	b	b	b	a
2_0906	11_0867	11_20906	5273-894	5273	2411	5273	49.66	4H	A	B	A	B	B	A	A	A	B	B	A	B	B	B	A	A	B	B	A	A	A	A	B	A	B	B	B	B	B	B	A	B	A	A	A	A	A	B	B	B	A
2_0924	11_0881	11_20924	5354-1046	5354	17478	5354	49.66	4H	a	b	a	b	b	a	a	a	b	b	a	b	b	b	a	a	b	b	a	a	a	a	b	a	b	b	b	b	b	b	a	b	a	a	a	a	a	b	b	b	a
3_0455	12_0838	12_30455	U32_2772_898	2772	16218	2772	49.66	4H	a	b	a	b	b	a	a	a	b	b	a	b	b	b	a	a	b	b	a	a	a	a	b	a	b	b	b	b	b	b	a	b	a	a	a	a	a	b	b	b	a
3_0620	12_0938	12_30620	U32_5849_1360	5849	3076	5849	49.66	4H	A	B	A	B	B	A	A	A	B	B	A	B	B	B	A	A	B	B	A	A	A	A	B	A	B	B	B	B	B	B	A	B	A	A	A	A	A	B	B	B	A
3_1515	12_1523	12_31515	U35_7276_733	17661	7276	17661	49.66	4H	a	b	a	b	b	a	a	a	b	b	a	b	b	b	a	a	b	b	a	a	a	a	b	a	b	b	b	b	b	b	a	b	a	a	a	a	a	b	b	b	a
1_0627	11_0689	11_10627	424-423	424	98	5949	50.74	4H	A	B	A	B	B	A	A	A	B	B	A	B	B	B	A	A	B	B	A	A	A	A	B	A	B	B	B	B	B	B	A	B	A	A	A	A	A	B	B	B	A
2_0073			11318-92	11318	6471	11318	50.74	4H	a	b	a	b	b	a	a	a	b	b	a	b	b	b	a	a	b	b	a	a	a	a	b	a	b	b	b	b	b	b	a	b	a	a	a	a	a	b	b	b	a
2_0451	11_0429	11_20451	2955-452	2955	15841	2955	50.74	4H	a	b	a	b	b	a	a	a	b	b	a	b	b	b	a	a	b	b	a	a	a	a	b	a	b	b	b	b	b	b	a	b	a	a	a	a	a	b	b	b	a
2_0580	11_0543	11_20580	3549-743	3549	16104	3549	50.74	4H	a	b	a	b	b	a	a	a	b	b	a	b	b	b	a	a	b	b	a	a	a	a	b	a	b	b	b	b	b	b	a	b	a	a	a	a	a	b	b	b	a
2_0717			424-272	424	98	5949	50.74	4H	a	b	a	b	b	a	a	a	b	b	a	b	b	b	a	a	b	b	a	a	a	a	b	a	b	b	b	b	b	b	a	b	a	a	a	a	a	b	b	b	a
3_0693	12_0980	12_30693	U32_7224_971	7224	4436	7224	50.74	4H	A	B	A	B	B	A	A	A	B	B	A	B	B	B	A	A	B	B	A	A	A	A	B	A	B	B	B	B	B	B	A	B	A	A	A	A	A	B	B	B	A
3_1536	12_1536	12_31536	U35_98_423	5949	98	5949	50.74	4H	A	B	A	B	B	A	A	A	B	B	A	B	B	B	A	A	B	B	A	A	A	A	B	A	B	B	B	B	B	B	A	B	A	A	A	A	A	B	B	B	A
1_1513	11_1525	11_11513	ConsensusGBS0589-1	4108	13822	4108	53.97	4H	A	B	A	B	B	A	A	A	B	B	B	B	B	B	A	A	B	B	A	A	A	A	A	A	B	B	B	B	B	B	A	B	A	A	A	A	A	B	B	B	A
1_0467	11_0520	11_10467	3416-692	3416	2004	3416	56.12	4H	A	B	A	B	B	A	A	A	B	B	B	B	B	B	A	A	B	B	A	A	A	A	A	A	B	B	B	B	B	B	A	B	A	A	A	A	A	B	B	B	A
3_0994	12_1206	12_30994	SCRI_olad_112_02	7377	3911	7377	57.19	4H	a	b	a	b	b	a	a	a	b	b	b	b	b	b	a	a	b	b	b	a	a	a	a	a	b	b	b	b	b	b	a	b	a	a	a	a	a	b	b	b	a
3_1362	12_1436	12_31362	U35_2917_591	13093	2917	13093	57.19	4H	a	B	A	B	B	A	A	A	B	B	B	B	B	B	A	A	B	B	B	A	A	A	A	A	B	B	B	B	B	B	A	B	A	A	A	A	A	B	B	B	A
2_0670	11_0639	11_20670	4051-1101	4051	1970	4051	69.25	4H	a	b	a	b	b	a	a	b	b	b	b	b	b	b	a	a	b	b	b	a	a	a	a	a	b	a	a	b	a	b	a	b	b	a	a	a	a	b	a	b	a
1_0724	11_0812	11_10724	4988-858	4988	17216	4988	70.33	4H	A	B	A	B	B	A	A	B	B	B	B	B	B	B	A	A	B	B	B	A	A	A	A	A	B	A	A	B	A	B	A	B	B	A	A	A	A	B	A	B	A
2_0197	11_0166	11_20197	1523-1136	1523	706	1523	70.33	4H	A	B	A	B	B	A	A	B	B	B	B	B	B	B	A	A	B	B	B	A	A	A	A	A	B	A	A	B	A	B	A	B	B	A	A	A	A	B	A	B	A
2_0718	11_0690	11_20718	4250-402	4250	2422	4250	70.33	4H	a	b	a	b	b	a	a	b	b	b	b	b	b	b	a	a	b	b	b	a	a	a	a	a	b	a	a	b	a	b	a	b	b	a	a	a	a	b	a	b	a
3_1246	12_1363	12_31246	U35_18847_967	8498	18847	8498	71.4	4H	a	b	a	b	b	a	a	b	b	b	b	b	b	b	a	a	b	b	b	a	a	a	a	a	b	a	a	b	a	b	a	b	b	a	a	a	a	b	a	b	a
1_0723	11_0811	11_10723	4986-1214	4986	16936	4986	72.48	4H	A	B	A	B	B	A	A	B	B	B	B	B	B	B	A	A	B	B	B	A	A	A	A	A	B	A	A	B	A	B	A	B	B	A	A	A	A	B	A	B	A
2_0689	11_0657	11_20689	4133-601	4133	16825	4133	72.48	4H	A	B	A	B	B	A	A	B	B	B	B	B	B	B	A	A	B	B	B	A	A	A	A	A	B	A	A	B	A	B	A	B	B	A	A	A	A	B	A	B	A
3_0390	12_0806	12_30390	U32_1550_1487	1550	14967	1550	72.48	4H	a	b	a	b	b	a	a	b	b	b	b	b	b	b	a	a	b	b	b	a	a	a	a	a	b	a	a	b	a	b	a	b	b	a	a	a	a	b	a	b	a
1_0670	12_0161	12_10670	4555-499	4555	16787	4555	73.55	4H	a	b	a	b	b	a	a	b	b	b	b	b	b	b	a	a	b	b	b	a	a	a	a	a	b	a	a	b	a	b	a	b	b	a	a	a	a	b	a	b	b
2_1151	11_1067	11_21151	6841-637	6841	17850	6841	73.55	4H	A	B	A	B	B	A	A	B	B	B	B	B	B	B	A	A	B	B	B	A	A	A	A	A	B	A	A	B	A	B	A	B	B	A	A	A	A	B	A	B	B
1_0588	11_0635	11_10588	4039-1686	4039	2352	4039	74.63	4H	A	B	A	B	B	B	A	B	B	B	B	B	B	B	A	A	B	B	B	A	A	A	A	A	B	A	A	B	A	B	A	B	B	A	A	A	A	B	A	B	B
2_0178	11_0149	11_20178	14644-498	14644	6990	14644	74.63	4H	A	B	A	B	B	B	A	B	B	B	B	B	B	B	A	A	B	B	B	A	A	A	A	A	B	A	A	B	A	B	A	B	B	A	A	A	A	B	A	B	B
2_0732	11_0709	11_20732	4361-1867	4361	2510	4361	77.86	4H	A	B	B	B	B	B	A	B	B	B	B	B	B	B	A	A	B	B	B	A	A	A	A	A	B	A	A	B	A	B	A	B	B	B	A	A	A	B	A	B	B
3_0718	12_0997	12_30718	U32_7764_707	7764	4385	7764	85.44	4H	a	a	b	b	b	b	a	b	b	b	b	b	b	b	a	a	a	b	b	a	a	a	a	a	b	a	a	b	a	b	a	a	b	b	a	a	a	b	a	a	b
1_0271	12_0063	12_10271	2299-2992	2299	15479	2299	87.59	4H	A	B	B	B	B	B	A	B	B	B	B	B	B	B	A	A	A	B	B	A	A	A	A	A	B	A	A	B	A	B	A	A	B	B	A	A	A	B	A	A	B
1_0824	12_0192	12_10824	6136-531	6136	3248	6136	87.59	4H	A	B	B	B	B	B	A	B	B	B	B	B	B	B	A	A	A	B	B	A	A	A	A	A	B	A	A	B	A	B	A	A	B	B	A	A	A	B	A	A	B
2_0838	11_0804	11_20838	4919-1051	4919	1837	4919	87.59	4H	A	B	B	B	B	B	A	B	B	B	B	B	B	B	A	A	A	B	B	A	A	A	A	A	B	A	A	B	A	B	A	A	B	B	A	A	A	B	A	A	B
2_1243	11_1136	11_21243	7550-562	7550	3821	7550	87.59	4H	A	B	B	B	B	B	A	B	B	B	B	B	B	B	A	A	A	B	B	A	A	A	A	A	B	A	A	B	A	B	A	A	B	B	A	A	A	B	A	A	B
3_0114	12_0645	12_30114	ABC09190_1_254	6863	17605	6863	87.59	4H	a	b	b	b	b	b	a	b	b	b	b	b	b	b	a	a	a	b	b	a	a	a	a	a	b	a	a	b	a	b	a	a	b	b	a	a	a	b	a	a	b
3_0554	12_0893	12_30554	U32_4613_499	4613	16558	4613	87.59	4H	a	b	b	b	b	b	a	b	b	b	b	b	b	b	a	a	a	b	b	a	a	a	a	a	b	a	a	b	a	b	a	a	b	b	a	a	a	b	a	a	b
1_0666	12_0160	12_10666	4535-1140	4535	2359	4535	89.75	4H	A	B	B	B	B	B	A	B	B	B	B	B	A	B	A	A	A	B	B	A	A	A	A	A	B	A	A	B	A	B	B	A	B	B	A	A	A	B	A	A	B
2_0762	11_0739	11_20762	4535-1366	4535	2359	4535	89.75	4H	a	b	b	b	b	b	a	b	b	b	b	b	a	b	a	a	a	b	b	a	a	a	a	a	b	a	a	b	a	b	b	a	b	b	a	a	a	b	a	a	b
1_0614	11_0670	11_10614	41-695	41	476	41	90.82	4H	a	b	b	b	b	b	a	b	b	b	b	b	a	b	a	a	a	b	b	a	a	a	a	a	b	a	a	b	a	b	b	a	b	b	a	a	a	b	a	a	b
1_1470	11_1502	11_11470	ConsensusGBS0288-1	6612	18023	6612	90.82	4H	a	b	b	b	b	b	a	b	b	b	b	b	a	b	a	a	a	b	b	a	a	a	a	a	b	a	a	b	a	b	b	a	b	b	a	a	a	b	a	a	b
2_0454	11_0435	11_20454	299-163	299	435	299	90.82	4H	A	B	B	B	B	B	A	B	B	B	B	B	A	B	A	A	A	B	B	A	A	A	A	A	B	A	A	B	A	B	B	A	B	B	A	A	A	B	A	A	B
2_0515	11_0492	11_20515	3282-555	3282	1721	3282	90.82	4H	A	B	B	B	B	B	A	B	B	B	B	B	A	B	A	A	A	B	B	A	A	A	A	A	B	A	A	B	A	B	B	A	B	B	A	A	A	B	A	A	B
3_0539	12_0886	12_30539	U32_4329_198	4329	2490	4329	90.82	4H	A	B	B	B	B	B	A	B	B	B	B	B	A	B	A	A	A	B	B	A	A	A	A	A	B	A	A	B	A	B	B	A	B	B	A	A	A	B	A	A	B
3_0987	12_1199	12_30987	SCRI_mlo_10267	4568	16561	4568	90.82	4H	a	b	b	b	b	b	a	b	b	b	b	b	a	b	a	a	a	b	b	a	a	a	a	a	b	a	a	b	a	b	b	a	b	b	a	a	a	b	a	a	b
3_0988	12_1200	12_30988	SCRI_mlo_10517	4568	16561	4568	90.82	4H	a	b	b	b	b	b	a	b	b	b	b	b	a	b	a	a	a	b	b	a	a	a	a	a	b	a	a	b	a	b	b	a	b	b	a	a	a	b	a	a	b
1_0510	11_0559	11_10510	3652-872	3652	16488	3652	91.9	4H	A	B	B	B	B	B	A	B	B	B	B	B	A	B	A	A	A	B	B	A	A	A	A	A	B	A	A	B	A	B	B	A	B	B	A	A	A	B	A	A	B
1_0334	11_0372	11_10334	2614-1522	2614	1448	2614	92.97	4H	A	B	B	B	B	B	A	B	B	B	B	B	A	A	A	A	A	B	B	A	A	A	A	A	B	A	A	B	A	B	B	A	B	B	A	A	A	B	A	A	B
2_1111	11_1032	11_21111	6519-812	6519	3934	6519	92.97	4H	a	b	b	b	b	b	a	b	b	b	b	b	a	a	a	a	a	b	b	a	a	a	a	a	b	a	a	b	a	b	b	a	b	b	a	a	a	b	a	a	b
3_1139	12_1290	12_31139	U35_16371_1353	4268	16371	4268	92.97	4H	A	B	B	B	B	B	A	B	B	B	B	B	A	A	A	A	A	B	B	A	A	A	A	A	B	A	A	B	A	B	B	A	B	B	A	A	A	B	A	A	B
3_0385	12_0803	12_30385	U32_1510_670	1510	1410	1510	99.46	4H	a	b	b	b	b	b	a	b	b	b	b	b	a	a	a	a	a	b	b	a	a	a	a	a	b	b	a	b	b	b	b	a	b	b	a	a	a	b	a	a	b
1_1299	11_1428	11_11299	ABC12417-1-1-46	9715	19379	9715	107.05	4H	A	B	B	B	B	B	A	B	A	B	B	B	A	A	B	A	A	B	B	A	A	A	A	A	A	B	A	A	B	B	B	A	B	B	A	A	A	B	A	A	B
1_0611	11_0666	11_10611	4160-1365	4160	16363	4160	109.2	4H	a	b	b	b	b	b	a	b	a	b	b	b	a	a	b	a	a	a	b	a	a	a	a	a	a	b	a	a	b	b	b	a	b	b	a	a	a	b	a	a	b
2_0701	11_0671	11_20701	4170-1094	4170	16817	4170	109.2	4H	A	B	B	B	B	B	A	B	A	B	B	B	A	A	B	A	A	A	B	A	A	A	A	A	A	B	A	A	B	B	B	A	B	B	A	A	A	B	A	A	B
2_0883	11_0841	11_20883	5154-117	5154	2151	5154	109.2	4H	a	b	b	b	b	b	a	b	a	b	b	b	a	a	b	a	a	a	b	a	a	a	a	a	a	b	a	a	b	b	b	a	b	b	a	a	a	b	a	a	b
2_1035	11_0969	11_21035	6019-296	6019	17725	6019	109.2	4H	a	b	b	b	b	b	a	b	a	b	b	b	a	a	b	a	a	a	b	a	a	a	a	a	a	b	a	a	b	b	b	a	b	b	a	a	a	b	a	a	b
1_0269	11_0305	11_10269	2297-1250	2297	1206	2297	111.35	4H	a	b	b	b	b	b	a	b	a	b	b	a	a	a	a	a	a	a	b	a	a	a	a	a	a	b	a	a	b	b	b	a	b	b	a	a	a	b	a	a	b
2_0224	11_0191	11_20224	1659-301	1659	554	1659	111.35	4H	A	B	B	B	B	B	A	B	A	B	B	A	A	A	A	A	A	A	B	A	A	A	A	A	A	B	A	A	B	B	B	A	B	B	A	A	A	B	A	A	B
2_0007	11_0007	11_20007	1010-1268	1010	14333	1010	112.42	4H	a	b	b	b	b	b	a	b	a	b	b	a	a	a	a	a	a	a	b	a	a	a	a	b	a	b	a	a	b	b	b	a	b	b	a	a	a	b	a	a	b
3_0425	12_0825	12_30425	U32_2366_688	2366	867	2366	112.42	4H	a	b	b	b	b	b	a	b	a	b	b	a	a	a	a	a	a	a	b	a	a	a	a	b	a	b	a	a	b	b	b	a	b	b	a	a	a	b	a	a	b
3_0808			U32_990_399	990	14428	990	112.42	4H	A	B	B	B	B	B	A	B	A	B	B	A	A	A	A	A	A	A	B	A	A	A	A	B	A	B	A	A	B	B	B	A	B	B	A	A	A	B	A	A	B
1_0745			5206-758	5206	2783	5206	0	5H	a	a	a	a	b	a	a	a	a	a	a	a	b	b	b	a	b	b	b	b	b	a	b	b	b	b	a	b	b	b	a	a	a	a	a	b	b	b	a	a	b
2_0894	11_0853	11_20894	5206-787	5206	2783	5206	0	5H	a	a	a	a	b	a	a	a	a	a	a	a	b	b	b	a	b	b	b	b	b	a	b	b	b	b	a	b	b	b	a	a	a	a	a	b	b	b	a	a	b
2_0553	11_0521	11_20553	3417-1451	3417	1772	3417	1.07	5H	A	A	A	A	B	A	A	A	A	A	A	A	B	A	B	A	B	B	B	B	B	A	B	B	B	B	A	B	B	B	A	A	A	A	A	B	B	B	A	A	B
3_0543	12_0888	12_30543	U32_4362_135	4362	16960	4362	1.07	5H	A	A	A	A	B	A	A	A	A	A	A	A	B	A	B	A	B	B	B	B	B	A	B	B	B	B	A	B	B	B	A	A	A	A	A	B	B	B	A	A	B
3_0975	12_1188	12_30975	SCRI_gsp_0137	2184	1159	2184	2.15	5H	A	A	A	A	B	A	A	A	A	A	A	A	B	A	B	A	B	B	B	B	B	A	B	B	B	B	B	B	B	B	A	A	A	A	A	B	B	B	A	A	B
3_0983	12_1196	12_30983	SCRI_hinb_1497	1172	14663	1172	2.15	5H	a	a	a	a	b	a	a	a	a	a	a	a	b	a	b	a	b	b	b	b	b	a	b	b	b	b	b	b	b	b	a	a	a	a	a	b	b	b	a	a	b
3_1023	12_1233	12_31023	SCRI_pg_0509	23321	24189	23321	2.15	5H	A	A	A	A	B	A	A	A	A	A	A	A	B	A	B	A	B	B	B	B	B	A	B	B	B	B	B	B	B	B	A	A	A	A	A	B	B	B	A	A	B
2_0206	11_0174	11_20206	1582-63	1582	14644	1582	3.23	5H	A	A	A	A	B	A	A	A	A	A	A	A	B	A	B	A	B	B	B	B	B	A	B	B	B	B	B	B	B	B	A	A	A	A	A	B	B	B	A	A	B
3_0591	12_0919	12_30591	U32_5299_1659	5299	16749	5299	3.23	5H	A	A	A	A	B	A	A	A	A	A	A	A	B	A	B	A	B	B	B	B	B	A	B	B	B	B	B	B	B	B	A	A	A	A	A	B	B	B	A	A	B
2_1202	11_1101	11_21202	7153-338	7153	17586	7153	4.3	5H	A	A	A	A	B	A	A	A	A	A	A	A	B	A	B	A	B	A	B	B	B	A	B	B	B	B	B	B	B	B	A	A	A	A	A	B	B	B	A	A	B
1_0695	11_0781	11_10695	4753-1091	4753	2023	4753	7.53	5H	A	A	A	A	B	A	A	A	A	A	A	A	B	A	B	A	B	A	B	B	B	A	B	B	B	B	B	B	B	B	A	A	A	A	A	B	B	B	A	B	B
2_0263			1887-868	1887	14143	1887	7.53	5H	A	A	A	A	b	A	A	A	A	A	A	A	b	A	b	A	b	A	b	b	b	A	b	b	b	b	b	b	b	b	A	A	A	A	A	b	b	b	A	b	b
3_0714	12_0993	12_30714	U32_7632_376	7632	3991	7632	7.53	5H	A	A	A	A	B	A	A	A	A	A	A	A	B	A	B	A	B	A	B	B	B	A	B	B	B	B	B	B	B	B	A	A	A	A	A	B	B	B	A	B	B
2_0873	11_0829	11_20873	5086-1239	5086	2549	5086	8.61	5H	A	A	A	A	B	A	A	A	A	A	A	A	B	A	B	A	B	A	B	B	B	A	B	B	B	B	B	B	B	B	A	A	A	A	A	B	B	B	A	B	B
2_1065	11_0991	11_21065	6184-200	6184	18128	6184	8.61	5H	a	a	a	a	b	a	a	a	a	a	a	a	b	a	b	a	b	a	b	b	b	a	b	b	b	b	b	b	b	b	a	a	a	a	a	b	b	b	a	b	b
3_0167	12_0685	12_30167	ABC11259_1_564	8957	18437	8957	8.61	5H	a	a	a	a	b	a	a	a	a	a	a	a	b	a	b	a	b	a	b	b	b	a	b	b	b	b	b	b	b	b	a	a	a	a	a	b	b	b	a	b	b
1_0974	11_1217	11_10974	847-1396	847	14706	847	9.68	5H	a	a	a	a	b	a	a	a	a	a	a	a	b	a	b	a	b	a	b	b	b	a	b	b	b	b	b	b	b	b	a	a	a	a	a	b	b	b	a	b	b
2_1426	11_1291	11_21426	9608-371	9608	4027	9608	9.68	5H	A	A	A	A	B	A	A	A	A	A	A	A	B	A	B	A	B	A	B	B	B	A	B	B	B	B	B	B	B	B	A	A	A	A	A	B	B	B	A	B	B
1_1048	11_1319	11_11048	ABC01741-1-4-299	1142	15318	1142	15.08	5H	A	A	A	A	B	B	A	A	A	A	A	A	B	A	B	B	B	A	B	B	B	A	B	B	B	B	B	B	B	B	A	A	B	A	A	B	B	B	A	B	B
1_0499	12_0113	12_10499	3611-635	3611	16140	3611	22.66	5H	A	B	A	A	B	B	A	A	A	A	B	A	B	A	B	B	B	A	B	B	B	A	B	B	B	B	B	B	B	B	A	A	B	A	A	A	B	B	A	B	B
1_0530	12_0121	12_10530	3726-1989	3726	1947	3726	22.66	5H	A	B	A	A	B	B	A	A	A	A	B	A	B	A	B	B	B	A	B	B	B	A	B	B	B	B	B	B	B	B	A	A	B	A	A	A	B	B	A	B	B
1_0688	11_0769	11_10688	4684-775	4684	16708	4684	22.66	5H	a	b	a	a	b	b	a	a	a	a	b	a	b	a	b	b	b	a	b	b	b	a	b	b	b	b	b	b	b	b	a	a	b	a	a	a	b	b	a	b	b
1_0580	11_0625	11_10580	3997-796	3997	1521	3997	24.82	5H	a	b	a	a	b	b	a	a	a	a	b	a	b	a	b	b	b	a	b	b	b	a	b	b	b	b	b	b	b	b	a	a	b	a	a	a	b	b	a	b	b
1_0621	11_0680	11_10621	421-528	421	14205	421	26.97	5H	A	B	A	A	B	B	A	A	A	A	B	A	B	A	B	B	B	A	B	B	B	A	B	B	B	B	B	B	B	B	A	A	B	A	A	A	B	B	A	B	B
3_0410	12_0818	12_30410	U32_2073_1148	2073	15214	2073	26.97	5H	a	b	a	a	b	b	a	a	a	a	b	a	b	a	b	b	b	a	b	b	b	a	b	b	b	b	b	b	b	b	a	a	b	a	a	a	b	b	a	b	b
2_0730	11_0706	11_20730	4338-133	4338	2396	4338	32.37	5H	A	B	A	A	B	B	A	A	A	A	B	A	B	A	B	B	B	A	B	B	B	A	B	B	B	B	B	B	B	B	A	A	B	A	B	A	B	B	A	B	B
2_0845	11_0809	11_20845	4977-567	4977	16904	4977	32.37	5H	a	b	a	a	b	b	a	a	a	a	b	a	b	a	b	b	b	a	b	b	b	a	b	b	b	b	b	b	b	b	a	a	b	a	b	a	b	b	a	b	b
2_0980	11_0929	11_20980	5732-1104	5732	3527	5732	32.37	5H	a	b	a	a	b	b	a	a	a	a	b	a	b	a	b	b	b	a	b	b	b	a	b	b	b	b	b	b	b	b	a	a	b	a	b	a	b	b	a	b	b
2_1391	11_1264	11_21391	9100-978	9100	19014	9100	32.37	5H	a	b	a	a	b	b	a	a	a	a	b	a	b	a	b	b	b	a	b	b	b	a	b	b	b	b	b	b	b	b	a	a	b	a	b	a	b	b	a	b	b
2_1253	11_1149	11_21253	7681-229	7681	4046	7681	36.68	5H	a	b	a	a	b	b	a	a	a	a	b	a	b	a	b	b	b	a	b	b	b	a	b	b	b	b	b	b	a	b	a	b	b	a	b	a	b	b	a	b	b
3_0707	12_0990	12_30707	U32_7514_744	7514	3589	7514	36.68	5H	a	b	a	a	b	b	a	a	a	a	b	a	b	a	b	b	b	a	b	b	b	a	b	b	b	b	b	b	a	b	a	b	b	a	b	a	b	b	a	b	b
1_0260	11_0296	11_10260	2267-1173	2267	15470	2267	38.83	5H	a	b	a	a	b	b	a	a	a	a	b	a	b	a	b	b	b	a	b	b	b	a	b	b	b	b	b	b	a	b	a	b	b	a	b	a	b	b	a	b	b
1_0955	11_1192	11_10955	8118-1005	8118	18817	8118	38.83	5H	a	b	a	a	b	b	a	a	a	a	b	a	b	a	b	b	b	a	b	b	b	a	b	b	b	b	b	b	a	b	a	b	b	a	b	a	b	b	a	b	b
2_0571	11_0538	11_20571	3498-761	3498	16178	3498	38.83	5H	a	b	a	a	b	b	a	a	a	a	b	a	b	a	b	b	b	a	b	b	b	a	b	b	b	b	b	b	a	b	a	b	b	a	b	a	b	b	a	b	b
2_0766	11_0745	11_20766	4570-591	4570	16538	4570	38.83	5H	a	b	a	a	b	b	a	a	a	a	b	a	b	a	b	b	b	a	b	b	b	a	b	b	b	b	b	b	a	b	a	b	b	a	b	a	b	b	a	b	b
2_0903	11_0862	11_20903	5250-214	5250	2563	5250	38.83	5H	A	B	A	A	B	B	A	A	A	A	B	A	B	A	B	B	B	A	B	B	B	A	B	B	B	B	B	B	A	B	A	B	B	A	B	A	B	B	A	B	B
2_0987	11_0931	11_20987	5754-850	5754	3197	5754	38.83	5H	A	B	A	A	B	B	A	A	A	A	B	A	B	A	B	B	B	A	B	B	B	A	B	B	B	B	B	B	A	B	A	B	B	A	B	A	B	B	A	B	B
2_1403			9225-188	9225	4677	9225	38.83	5H	a	b	a	a	b	b	a	a	a	a	b	a	b	a	b	b	b	a	b	b	b	a	b	b	b	b	b	b	a	b	a	b	b	a	b	a	b	b	a	b	b
3_0654	12_0959	12_30654	U32_6548_1115	6548	18263	6548	38.83	5H	A	B	A	A	B	B	A	A	A	A	B	A	B	A	B	B	B	A	B	B	B	A	B	B	B	B	B	B	A	B	A	B	B	A	B	A	B	B	A	B	B
3_1312	12_1411	12_31312	U35_21417_466	19137	21417	19137	38.83	5H	A	B	A	A	B	B	A	A	A	A	B	A	B	A	B	B	B	A	B	B	B	A	B	B	B	B	B	B	A	B	A	B	B	A	B	A	B	B	A	B	B
3_1482			U35_5850_367	22422	5850	22422	38.83	5H	a	b	a	a	b	b	a	a	a	a	b	a	b	a	b	b	b	a	b	b	b	a	b	b	b	b	b	b	a	b	a	b	b	a	b	a	b	b	a	b	b
2_1372	12_0553	12_21372	8865-547	8865	19130	8865	39.91	5H	a	b	a	a	b	b	a	a	a	a	b	a	b	a	b	b	b	a	b	b	b	a	b	b	b	b	b	b	a	b	a	b	b	a	b	a	b	b	a	b	b
3_1257	12_1371	12_31257	U35_19217_393	9106	19217	9106	39.91	5H	a	b	a	a	b	b	a	a	a	a	b	a	b	a	b	b	b	a	b	b	b	a	b	b	b	b	b	b	a	b	a	b	b	a	b	a	b	b	a	b	b
1_0923	12_0212	12_10923	7679-530	7679	16300	7679	40.98	5H	A	B	A	A	B	B	A	A	A	A	B	A	B	A	B	B	B	A	B	B	B	A	B	B	B	B	B	B	A	B	A	B	B	A	B	A	B	B	A	B	B
1_1198	11_1380	11_11198	ABC08327-1-1-353	5859	15990	5859	40.98	5H	a	b	a	a	b	b	a	a	a	a	b	a	b	a	b	b	b	a	b	b	b	a	b	b	b	b	b	b	a	b	a	b	b	a	b	a	b	b	a	b	b
2_1401	11_1272	11_21401	9209-298	9209	16300	7679	40.98	5H	a	b	a	a	b	b	a	a	a	a	b	a	b	a	b	b	b	a	b	b	b	a	b	b	b	b	b	b	a	b	a	b	b	a	b	a	b	b	a	b	b
3_1155	12_1298	12_31155	U35_16881_1495	7052	16881	7052	40.98	5H	A	B	A	A	B	B	A	A	A	A	B	A	B	A	B	B	B	A	B	B	B	A	B	B	B	B	B	B	A	B	A	B	B	A	B	A	B	B	A	B	B
3_1244			U35_18842_883	7726	18842	7726	40.98	5H	A	B	A	A	B	B	A	A	A	A	B	A	B	A	B	B	B	A	B	B	B	A	B	B	B	B	B	B	A	B	A	B	B	A	B	A	B	B	A	B	B
1_0058	11_0088	11_10058	1215-862	1215	14662	1215	43.13	5H	a	b	a	a	b	b	a	a	a	a	b	a	b	a	b	b	b	a	b	b	b	a	b	b	b	b	b	b	b	b	a	b	b	a	b	a	b	b	a	b	b
1_0116	11_0167	11_10116	152-329	152	14319	152	43.13	5H	A	B	A	A	B	B	A	A	A	A	B	A	B	A	B	B	B	A	B	B	B	A	B	B	B	B	B	B	B	B	A	B	B	A	B	A	B	B	A	B	B
1_0508	12_0120	12_10508	3643-2637	3643	1487	3643	43.13	5H	A	B	A	A	B	B	A	A	A	A	B	A	B	A	B	B	B	A	B	B	B	A	B	B	B	B	B	B	B	B	A	B	B	A	B	A	B	B	A	B	B
1_0661	11_0736	11_10661	4517-217	4517	2632	4517	43.13	5H	a	b	a	a	b	b	a	a	a	a	b	a	b	a	b	b	b	a	b	b	b	a	b	b	b	b	b	b	b	b	a	b	b	a	b	a	b	b	a	b	b
1_0995	11_1250	11_10995	8852-318	8852	18645	8852	43.13	5H	a	b	a	a	b	b	a	a	a	a	b	a	b	a	b	b	b	a	b	b	b	a	b	b	b	b	b	b	b	b	a	b	b	a	b	a	b	b	a	b	b
1_1128	11_1358	11_11128	ABC05926-1-1-51	4263	2444	4263	43.13	5H	A	B	A	A	B	B	A	A	A	A	B	A	B	A	B	B	B	A	B	B	B	A	B	B	B	B	B	B	B	B	A	B	B	A	B	A	B	B	A	B	B
1_1129			ABC05953-1-1-182	4300	14592	4300	43.13	5H	a	b	a	a	b	b	a	a	a	a	b	a	b	a	b	b	b	a	b	b	b	a	b	b	b	b	b	b	b	b	a	b	b	a	b	a	b	b	a	b	b
1_1506	11_1522	11_11506	ConsensusGBS0527-5	6341	17357	6341	43.13	5H	a	b	a	a	b	b	a	a	a	a	b	a	b	a	b	b	b	a	b	b	b	a	b	b	b	b	b	b	b	b	a	b	b	a	b	a	b	b	a	b	b
2_0101	11_0078	11_20101	12005-188	12005	6930	12005	43.13	5H	A	B	A	A	B	B	A	A	A	A	B	A	B	A	B	B	B	A	B	B	B	A	B	B	B	B	B	B	B	B	A	B	B	A	B	A	B	B	A	B	B
2_0129	11_0107	11_20129	1286-990	1286	14690	1286	43.13	5H	A	B	A	A	B	B	A	A	A	A	B	A	B	A	B	B	B	A	B	B	B	A	B	B	B	B	B	B	B	B	A	B	B	A	B	A	B	B	A	B	B
2_0239	11_0202	11_20239	1732-491	1732	798	1732	43.13	5H	A	B	A	A	B	B	A	A	A	A	B	A	B	A	B	B	B	A	B	B	B	A	B	B	B	B	B	B	B	B	A	B	B	A	B	A	B	B	A	B	B
2_0332	11_0300	11_20332	2283-2913	2283	15082	2283	43.13	5H	a	b	a	a	b	b	a	a	a	a	b	a	b	a	b	b	b	a	b	b	b	a	b	b	b	b	b	b	b	b	a	b	b	a	b	a	b	b	a	b	b
2_0396	11_0381	11_20396	2664-314	2664	15693	2664	43.13	5H	A	B	A	A	B	B	A	A	A	A	B	A	b	A	B	B	B	A	B	B	B	A	B	B	B	B	B	B	B	B	A	B	B	A	B	A	B	B	a	b	B
2_0461	11_0441	11_20461	3012-1125	3012	1628	3012	43.13	5H	a	b	a	a	b	b	a	a	a	a	b	a	b	a	b	b	b	a	b	b	b	a	b	b	b	b	b	b	b	b	a	b	b	a	b	a	b	b	a	b	b
2_0697	11_0665	11_20697	4154-364	4154	2102	4154	43.13	5H	a	b	a	a	b	b	a	a	a	a	b	a	b	a	b	b	b	a	b	b	b	a	b	b	b	b	b	b	b	b	a	b	b	a	b	a	b	b	a	b	b
2_0700	11_0669	11_20700	4166-1090	4166	2189	4166	43.13	5H	a	b	a	a	b	b	a	a	a	a	b	a	b	a	b	b	b	a	b	b	b	a	b	b	b	b	b	b	b	b	a	b	b	a	b	a	b	b	a	b	b
2_0737	11_0713	11_20737	4392-450	4392	2198	4392	43.13	5H	A	B	A	A	B	B	A	A	A	A	B	A	B	A	B	B	B	A	B	B	B	A	B	B	B	B	B	B	B	B	A	B	B	A	B	A	B	B	A	B	B
2_0841	11_0806	11_20841	4930-1604	4930	2527	4930	43.13	5H	a	b	a	a	b	b	a	a	a	a	b	a	b	a	b	b	b	a	b	b	b	a	b	b	b	b	b	b	b	b	a	b	b	a	b	a	b	b	a	b	b
2_0875			5120-1026	5120	17077	5120	43.13	5H	a	B	a	a	B	B	a	a	a	a	B	a	B	a	B	B	B	a	B	B	B	a	B	B	B	B	B	B	B	B	a	B	B	a	B	a	B	B	a	B	B
2_0958	11_0909	11_20958	5565-1908	5565	2909	5565	43.13	5H	A	B	A	A	B	B	A	A	A	A	B	A	B	A	B	B	B	A	B	B	B	A	B	B	B	B	B	B	B	B	A	B	B	A	B	A	B	B	A	B	B
2_1011	11_0952	11_21011	5850-2347	5850	16902	5850	43.13	5H	A	B	A	A	B	B	A	A	A	A	B	A	B	A	B	B	B	A	B	B	B	A	B	B	B	B	B	B	B	B	A	B	B	A	B	A	B	B	A	B	B
2_1116	11_1035	11_21116	654-469	654	13737	654	43.13	5H	a	b	a	a	b	b	a	a	a	a	b	a	b	a	b	b	b	a	b	b	b	a	b	b	b	b	b	b	b	b	a	b	b	a	b	a	b	b	a	b	b
2_1215	11_1115	11_21215	7276-942	7276	3949	7276	43.13	5H	A	B	A	A	B	B	A	A	A	A	B	A	B	A	B	B	B	A	B	B	B	A	B	B	B	B	B	B	B	B	A	B	B	A	B	A	B	B	A	B	B
2_1260	11_1157	11_21260	7741-527	7741	18894	7741	43.13	5H	a	b	a	a	b	b	a	a	a	a	b	a	b	a	b	b	b	a	b	b	b	a	b	b	b	b	b	b	b	b	a	b	b	a	b	a	b	b	a	b	b
2_1308	11_1199	11_21308	8201-86	8201	4752	8201	43.13	5H	A	B	A	A	B	B	A	A	A	A	B	A	B	A	B	B	B	A	B	B	B	A	B	B	B	B	B	B	B	B	A	B	B	A	B	A	B	B	A	B	B
2_1322			8349-136	8349	19341	8349	43.13	5H	A	B	A	A	B	B	A	A	A	A	B	A	B	A	B	B	B	A	B	B	B	A	B	B	B	B	B	B	B	B	A	B	B	A	B	A	B	B	A	B	B
2_1350	11_1230	11_21350	8631-469	8631	3954	8631	43.13	5H	a	b	a	a	b	b	a	a	a	a	b	a	b	a	b	b	b	a	b	b	b	a	b	b	b	b	b	b	b	b	a	b	b	a	b	a	b	b	a	b	b
2_1447	11_1306	11_21447	9766-787	9766	1279	9766	43.13	5H	A	B	A	A	B	B	A	A	A	A	B	A	B	A	B	B	B	A	B	B	B	A	B	B	B	B	B	B	B	B	A	B	B	A	B	A	B	B	A	B	B
2_1536	11_1531	11_21536	ConsensusGBS0654-4	1823	15437	1822	43.13	5H	a	b	a	a	b	b	a	a	a	a	b	a	b	a	b	b	b	a	b	b	b	a	b	b	b	b	b	b	b	b	a	b	b	a	b	a	b	b	a	b	b
3_0193	12_0698	12_30193	ABC12038_1_1_682	9145	5035	9145	43.13	5H	A	B	A	A	B	B	A	A	A	A	B	A	B	A	B	B	B	A	B	B	B	A	B	B	B	B	B	B	B	B	A	B	B	A	B	A	B	B	A	B	B
3_0214	12_0709	12_30214	ABC13248_1_3_194	10184	20190	10184	43.13	5H	a	b	a	a	b	b	a	a	a	a	b	a	b	a	b	b	b	a	b	b	b	a	b	b	b	b	b	b	b	b	a	b	b	a	b	a	b	b	a	b	b
3_0354	12_0786	12_30354	U32_12553_70	12553	19797	12553	43.13	5H	a	b	a	a	b	b	a	a	a	a	b	a	b	a	b	b	b	a	b	b	b	a	b	b	b	b	b	b	b	b	a	b	b	a	b	a	b	b	a	b	b
3_0408	12_0816	12_30408	U32_2046_88	2046	780	2046	43.13	5H	a	b	a	a	b	b	a	a	a	a	b	a	b	a	b	b	b	a	b	b	b	a	b	b	b	b	b	b	b	b	a	b	b	a	b	a	b	b	a	b	b
3_0454	12_0837	12_30454	U32_2764_882	2764	15789	2764	43.13	5H	a	b	a	a	b	b	a	a	a	a	b	a	b	a	b	b	b	a	b	b	b	a	b	b	b	b	b	b	b	b	a	b	b	a	b	a	b	b	a	b	b
3_0575	12_0908	12_30575	U32_4981_1658	4981	2642	4981	43.13	5H	A	B	A	A	B	B	A	A	A	A	B	A	B	A	B	B	B	A	B	B	B	A	B	B	B	B	B	B	B	B	A	B	B	A	B	A	B	B	A	B	B
3_0717	12_0996	12_30717	U32_776_772	776	14132	776	43.13	5H	a	b	a	a	b	b	a	a	a	a	b	a	b	a	b	b	b	a	b	b	b	a	b	b	b	b	b	b	b	b	a	b	b	a	b	a	b	b	a	b	b
3_0728	12_1002	12_30728	U32_8039_444	8039	3697	8039	43.13	5H	A	B	A	A	B	B	A	A	A	A	B	A	B	A	B	B	B	A	B	B	B	A	B	B	B	B	B	B	B	B	A	B	B	A	B	A	B	B	A	B	B
3_0729	12_1003	12_30729	U32_8054_311	8054	18482	8054	43.13	5H	a	b	a	a	b	b	a	a	a	a	b	a	b	a	b	b	b	a	b	b	b	a	b	b	b	b	b	b	b	b	a	b	b	a	b	a	b	b	a	b	b
3_1117	12_1279	12_31117	U35_15437_940	1822	15437	1822	43.13	5H	a	b	a	a	b	b	a	a	a	a	b	a	b	a	b	b	b	a	b	b	b	a	b	b	b	b	b	b	b	b	a	b	b	a	b	a	b	b	a	b	b
3_1259	12_1373	12_31259	U35_19318_363	9671	19318	9671	43.13	5H	a	b	a	a	b	b	a	a	a	a	b	a	b	a	b	b	b	a	b	b	b	a	b	b	b	b	b	b	b	b	a	b	b	a	b	a	b	b	a	b	b
3_1317	12_1414	12_31317	U35_21473_455	16781	21473	16781	43.13	5H	A	B	A	A	B	B	A	A	A	A	B	A	B	A	B	B	B	A	B	B	B	A	B	B	B	B	B	B	B	B	A	B	B	A	B	A	B	B	A	B	B
3_1390	12_1452	12_31390	U35_3506_1313	7074	3506	7074	43.13	5H	A	B	A	A	B	B	A	A	A	A	B	A	B	A	B	B	B	A	B	B	B	A	B	B	B	B	B	B	B	B	A	B	B	A	B	A	B	B	A	B	B
3_1423	12_1472	12_31423	U35_4321_768	7242	4321	7242	43.13	5H	a	b	a	a	b	b	a	a	a	a	b	a	b	a	b	b	b	a	b	b	b	a	b	b	b	b	b	b	b	b	a	b	b	a	b	a	b	b	a	b	b
3_1512	12_1521	12_31512	U35_7199_521	38078	7199	38078	43.13	5H	a	b	a	a	b	b	a	a	a	a	b	a	b	a	b	b	b	a	b	b	b	a	b	b	b	b	b	b	b	b	a	b	b	a	b	a	b	b	a	b	b
1_0079	12_0014	12_10079	1305-736	1305	14769	1305	44.21	5H	A	B	A	A	B	B	A	A	A	A	B	A	B	A	B	B	B	A	B	B	B	A	B	B	B	B	B	B	B	B	A	B	B	A	B	A	B	B	A	B	B
1_0237			2146-2057	2146	1056	2146	44.21	5H	A	B	A	A	B	B	A	A	A	A	B	A	B	A	B	B	B	A	B	B	B	A	B	B	B	B	B	B	B	B	A	B	B	A	B	A	B	B	A	B	B
1_0671	11_0744	11_10671	4565-1583	4565	16805	4565	44.21	5H	a	b	a	a	b	b	a	a	a	a	b	a	b	a	b	b	b	a	b	b	b	a	b	b	b	b	b	b	b	b	a	b	b	a	b	a	b	b	a	b	b
1_0840	11_1014	11_10840	6367-453	6367	17317	6367	44.21	5H	a	b	a	a	b	b	a	a	a	a	b	a	b	a	b	b	b	a	b	b	b	a	b	b	b	b	b	b	b	b	a	b	b	a	b	a	b	b	a	b	b
2_0105	11_0082	11_20105	12045-83	12045	5756	12045	44.21	5H	A	B	A	A	B	B	A	A	A	A	B	A	B	A	B	B	B	A	B	B	B	A	B	B	B	B	B	B	B	B	A	B	B	A	B	A	B	B	A	B	B
2_0306	11_0272	11_20306	2146-2256	2146	1056	2146	44.21	5H	A	B	A	A	B	B	A	A	A	A	B	A	B	A	B	B	B	A	B	B	B	A	B	B	B	B	B	B	B	B	A	B	B	A	B	A	B	B	A	B	B
2_0372	11_0348	11_20372	2505-850	2505	1267	2505	44.21	5H	a	b	a	a	b	b	a	a	a	a	b	a	b	a	b	b	b	a	b	b	b	a	b	b	b	b	b	b	b	b	a	b	b	a	b	a	b	b	a	b	b
2_1148	11_1064	11_21148	6820-586	6820	18171	6820	44.21	5H	a	b	a	a	b	b	a	a	a	a	b	a	b	a	b	b	b	a	b	b	b	a	b	b	b	b	b	b	b	b	a	b	b	a	b	a	b	b	a	b	b
3_0538	12_0885	12_30538	U32_4304_3452	4304	2097	4304	44.21	5H	A	B	A	A	B	B	A	A	A	A	B	A	B	A	B	B	B	A	B	B	B	A	B	B	B	B	B	B	B	B	A	B	B	A	B	A	B	B	A	B	B
3_0644	12_0953	12_30644	U32_6403_547	6403	17598	6403	44.21	5H	a	b	a	a	b	b	a	a	a	a	b	a	b	a	b	b	b	a	b	b	b	a	b	b	b	b	b	b	b	b	a	b	b	a	b	a	b	b	a	b	b
3_0700	12_0986	12_30700	U32_7393_697	7393	3731	7393	44.21	5H	a	b	a	a	b	b	a	a	a	a	b	a	b	a	b	b	b	a	b	b	b	a	b	b	b	b	b	b	b	b	a	b	b	a	b	a	b	b	a	b	b
3_0747	12_1012	12_30747	U32_8334_579	8334	5040	8334	44.21	5H	a	b	a	a	b	b	a	a	a	a	b	a	b	a	b	b	b	a	b	b	b	a	b	b	b	b	b	b	b	b	a	b	b	a	b	a	b	b	a	b	b
3_1183	12_1319	12_31183	U35_17419_413	5953	17419	5953	44.21	5H	a	b	a	a	b	b	a	a	a	a	b	a	b	a	b	b	b	a	b	b	b	a	b	b	b	b	b	b	b	b	a	b	b	a	b	a	b	b	a	b	b
3_1503	12_1517	12_31503	U35_6668_364	12217	6668	12217	44.21	5H	A	B	A	A	B	B	A	A	A	A	B	A	B	A	B	B	B	A	B	B	B	A	B	B	B	B	B	B	B	B	A	B	B	A	B	A	B	B	A	B	B
1_1221	11_1391	11_11221	ABC09365-1-3-378	7156	13723	7156	45.28	5H	a	b	a	a	b	b	a	a	a	a	b	a	b	a	b	b	b	a	b	b	b	a	b	b	b	b	b	b	b	b	a	b	b	a	b	a	b	b	a	b	b
2_1200	11_1098	11_21200	7140-595	7140	18523	7140	45.28	5H	a	b	a	a	b	b	a	a	a	a	b	a	b	a	b	b	b	a	b	b	b	a	b	b	b	b	b	b	b	b	a	b	b	a	b	a	b	b	a	b	b
2_1508	11_1467	11_21508	ABC17741-1-2-493	13897	21355	13897	45.28	5H	a	b	a	a	b	b	a	a	a	a	b	a	b	a	b	b	b	a	b	b	b	a	b	b	b	b	b	b	b	b	a	b	b	a	b	a	b	b	a	b	b
3_0515	12_0873	12_30515	U32_3899_1715	3899	2121	3899	45.28	5H	A	B	A	A	B	B	A	A	A	A	B	A	B	A	B	B	B	A	B	B	B	A	B	B	B	B	B	B	B	B	A	B	B	A	B	A	B	B	A	B	B
2_0713	11_0685	11_20713	4234-1944	4234	16781	4234	46.36	5H	A	B	A	A	B	B	A	A	A	A	B	A	B	A	B	B	B	A	B	B	B	A	B	B	A	B	B	B	B	B	A	B	B	A	B	A	B	B	A	B	B
2_1344	11_1225	11_21344	8561-968	8561	5013	8561	46.36	5H	a	b	a	a	b	b	a	a	a	a	b	a	b	a	b	b	b	a	b	b	b	a	b	b	a	b	b	b	b	b	a	b	b	a	b	a	b	b	a	b	b
2_1121	11_1040	11_21121	65-778	65	14554	65	48.51	5H	a	b	a	a	b	b	a	a	a	a	b	a	b	a	b	b	b	a	b	b	b	a	b	b	a	b	b	b	b	b	a	b	b	a	b	a	b	b	a	b	b
2_0367	11_0341	11_20367	2465-793	2465	1048	2465	58.31	5H	a	b	a	a	b	b	a	a	a	a	a	a	a	a	b	b	b	a	b	b	b	a	b	b	a	b	b	b	b	b	a	b	b	a	b	a	b	b	a	b	b
2_1001	11_0946	11_21001	5799-578	5799	3569	5799	58.31	5H	A	B	A	A	B	B	A	A	A	A	A	A	A	A	B	B	B	A	B	B	B	A	B	B	A	B	B	B	B	B	A	B	B	A	B	A	B	B	A	B	B
2_1309	11_1200	11_21309	8215-496	8215	4676	8215	58.31	5H	A	B	A	A	B	B	A	A	A	A	A	A	A	A	B	B	B	A	B	B	B	A	B	B	A	B	B	B	B	B	A	B	B	A	B	A	B	B	A	B	B
2_0236	11_0200	11_20236	171-1301	171	14926	171	60.46	5H	a	b	a	a	b	b	a	a	a	a	a	a	a	a	b	b	b	a	b	b	b	a	b	b	a	b	b	b	b	b	a	b	b	a	b	a	b	b	a	b	b
3_1427	12_1474	12_31427	U35_4373_471	15164	4373	15164	70.26	5H	A	A	A	A	B	B	A	A	A	A	A	B	A	A	B	B	B	A	B	B	B	A	B	B	A	B	B	B	B	B	A	B	B	A	B	A	B	B	A	B	B
1_0930	12_0214	12_10930	778-2050	778	14129	778	72.42	5H	A	A	A	A	B	B	A	A	A	A	A	B	A	A	B	B	B	A	B	B	B	A	B	B	A	B	B	B	B	B	A	B	B	A	B	A	A	B	A	B	B
1_1106	12_0262	12_11106	ABC05080-pHv516	3632	1822	3632	72.42	5H	A	A	A	A	B	B	A	A	A	A	A	B	A	A	B	B	B	A	B	B	B	A	B	B	A	B	B	B	B	B	A	B	B	A	B	A	A	B	A	B	B
1_1290	11_1423	11_11290	ABC11984-1-2-158	9665	5189	9665	72.42	5H	a	a	a	a	b	b	a	a	a	a	a	b	a	a	b	b	b	a	b	b	b	a	b	b	a	b	b	b	b	b	a	b	b	a	b	a	a	b	a	b	b
2_1150	11_1066	11_21150	6833-658	6833	18186	6833	72.42	5H	A	A	A	A	B	B	A	A	A	A	A	B	A	A	B	B	B	A	B	B	B	A	B	B	A	B	B	B	B	B	A	B	B	A	B	A	A	B	A	B	B
2_1497	12_0578	12_21497	ABC11984-1-1-45	9665	5189	9665	72.42	5H	a	a	a	a	b	b	a	a	a	a	a	b	a	a	b	b	b	a	b	b	b	a	b	b	a	b	b	b	b	b	a	b	b	a	b	a	a	b	a	b	b
1_0578	11_0621	11_10578	39-843	39	14407	39	73.49	5H	A	A	A	A	B	B	A	A	A	A	A	B	A	A	B	B	B	A	B	B	B	A	B	B	A	B	B	B	A	B	A	B	B	A	B	A	A	B	A	B	B
2_0526	11_0497	11_20526	3333-1209	3333	16228	3333	83.29	5H	A	A	A	A	A	B	A	A	A	A	A	B	A	A	B	B	A	A	B	B	A	A	B	B	B	B	B	B	A	B	A	B	B	B	B	A	A	B	B	B	B
3_1271	12_1381	12_31271	U35_19573_1049	10541	19573	10541	83.29	5H	a	a	a	a	a	b	a	a	a	a	a	b	a	a	b	b	a	a	b	b	a	a	b	b	b	b	b	b	a	b	a	b	b	b	b	a	a	b	b	b	b
1_0771	11_0889	11_10771	5440-455	5440	17259	5440	84.37	5H	A	A	A	A	A	B	A	A	A	A	A	B	A	A	B	B	A	A	B	B	A	A	B	B	B	B	B	B	A	B	A	B	B	B	B	A	A	B	B	B	B
1_1473	11_1503	11_11473	ConsensusGBS0304-1	1137	14523	1137	84.37	5H	a	a	a	a	a	b	a	a	a	a	a	b	a	a	b	b	a	a	b	b	a	a	b	b	b	b	b	b	a	b	a	b	b	b	b	a	a	b	b	b	b
1_0408	12_0095	12_10408	3018-1012	3018	2589	3018	87.6	5H	a	a	a	a	a	b	a	a	a	a	a	b	a	a	b	b	a	a	b	b	a	a	b	b	b	b	b	b	a	b	a	b	b	b	b	a	a	b	b	a	b
2_0850	11_0815	11_20850	5004-375	5004	15884	5004	87.6	5H	a	a	a	a	a	b	a	a	a	a	a	b	a	a	b	b	a	a	b	b	a	a	b	b	b	b	b	b	a	b	a	b	b	b	b	a	a	b	b	a	b
1_1350	11_1451	11_11350	ABC14689-1-9-399	10888	1676	10888	95.18	5H	A	A	A	A	A	B	B	A	A	A	A	B	A	A	B	B	A	A	B	B	A	A	B	B	B	B	B	B	A	B	A	B	B	B	B	A	A	A	B	B	B
1_0834	11_1005	11_10834	6315-914	6315	17914	6315	102.77	5H	a	a	a	a	a	b	b	a	a	a	a	a	a	a	b	b	a	a	b	b	a	a	b	b	b	b	b	b	a	b	a	a	b	b	b	a	a	a	b	b	b
1_0844	12_0194	12_10844	6444-752	6444	18060	6444	102.77	5H	A	A	A	A	A	B	B	A	A	A	A	A	A	A	B	B	A	A	B	B	A	A	B	B	B	B	B	B	A	B	A	A	B	B	B	A	A	A	B	B	B
2_0320	11_0284	11_20320	2208-279	2208	15347	2208	102.77	5H	A	A	A	A	A	B	B	A	A	A	A	A	A	A	B	B	A	A	B	B	A	A	B	B	B	B	B	B	A	B	A	A	B	B	B	A	A	A	B	B	B
2_1314	11_1203	11_21314	8258-330	8258	3993	8258	102.77	5H	A	A	A	A	A	B	B	A	A	A	A	A	A	A	B	B	A	A	B	B	A	A	B	B	B	B	B	B	A	B	A	A	B	B	B	A	A	A	B	B	B
2_1321	11_1208	11_21321	8344-444	8344	3638	8344	102.77	5H	a	a	a	a	a	b	b	a	a	a	a	a	a	a	b	b	a	a	b	b	a	a	b	b	b	b	b	b	a	b	a	a	b	b	b	a	a	a	b	b	b
3_0846	12_1084	12_30846	OSU_HVCBF12_520		0		102.77	5H	a	a	a	a	a	b	b	a	a	a	a	a	a	a	b	b	a	a	b	b	a	a	b	b	b	b	b	b	a	b	a	a	b	b	b	a	a	a	b	b	b
3_0847	12_1085	12_30847	OSU_HVCBF3_76	16913	23852	16913	102.77	5H	a	a	a	a	a	b	b	a	a	a	a	a	a	a	b	b	a	a	b	b	a	a	b	b	b	b	b	b	a	b	a	a	b	b	b	a	a	a	b	b	b
3_0852	12_1090	12_30852	OSU_HVCBF6_851	2208	15347	2208	102.77	5H	a	a	a	a	a	b	b	a	a	a	a	a	a	a	b	b	a	a	b	b	a	a	b	b	b	b	b	b	a	b	a	a	b	b	b	a	a	a	b	b	b
3_0854	12_1092	12_30854	OSU_HVCBF9_907	37585	46609	37585	102.77	5H	A	A	A	A	A	B	B	A	A	A	A	A	A	A	B	B	A	A	B	B	A	A	B	B	B	B	B	B	A	B	A	A	B	B	B	A	A	A	B	B	B
3_0855	12_1093	12_30855	OSU_HVCBF9_988	37585	46609	37585	102.77	5H	A	A	A	A	A	B	B	A	A	A	A	A	A	A	B	B	A	A	B	B	A	A	B	B	B	B	B	B	A	B	A	A	B	B	B	A	A	A	B	B	B
3_1417	12_1468	12_31417	U35_4145_1152	7252	4145	7252	102.77	5H	A	A	A	A	A	B	B	A	A	A	A	A	A	A	B	B	A	A	B	B	A	A	B	B	B	B	B	B	A	B	A	A	B	B	B	A	A	A	B	B	B
1_0507	12_0119	12_10507	3641-828	3641	15947	3641	103.84	5H	A	A	A	A	A	B	B	A	A	A	A	A	A	A	B	A	A	A	B	B	A	A	B	B	B	B	B	B	A	B	A	A	B	B	B	A	A	A	B	B	B
1_0871			6765-869	6765	3800	6765	103.84	5H	A	A	A	A	A	B	B	A	A	A	A	A	A	A	B	A	A	A	B	B	A	A	B	B	B	B	B	B	A	B	A	A	B	B	B	A	A	A	B	B	B
2_1061	11_0987	11_21061	6170-304	6170	3497	6170	103.84	5H	a	a	a	a	a	b	b	a	a	a	a	a	a	a	b	a	a	a	b	b	a	a	b	b	b	b	b	b	a	b	a	a	b	b	b	a	a	a	b	b	b
2_1139			6765-356	6765	3800	6765	103.84	5H	A	A	A	A	A	b	b	A	A	A	A	A	A	A	b	A	A	A	b	b	A	A	b	b	b	b	b	b	A	b	A	A	b	b	b	A	A	A	b	b	b
2_1439			9698-952	9698	16682	9698	103.84	5H	a	a	a	a	a	b	b	a	a	a	a	a	a	a	b	a	a	a	b	b	a	a	b	b	b	b	b	b	a	b	a	a	b	b	b	a	a	a	b	b	b
3_0705	12_0989	12_30705	U32_7467_358	7467	3323	7467	103.84	5H	a	a	a	a	a	b	b	a	a	a	a	a	a	a	b	a	a	a	b	b	a	a	b	b	b	b	b	b	a	b	a	a	b	b	b	a	a	a	b	b	b
3_0807			U32_9870_257	9870	3095	9870	103.84	5H	A	A	A	A	A	B	B	A	A	A	A	A	A	A	B	A	A	A	B	b	A	A	B	B	B	B	B	B	A	B	A	A	B	B	B	A	A	A	b	b	B
1_1273	11_1416	11_11273	ABC11221-1-3-410	7566	18244	7566	104.92	5H	a	a	a	a	a	b	b	a	a	a	a	a	a	a	b	a	a	a	b	b	a	a	b	b	b	b	b	b	a	b	a	a	b	b	b	a	b	a	b	b	b
3_0456	12_0839	12_30456	U32_2783_2471	2783	14462	2783	107.07	5H	a	a	a	a	a	b	b	a	a	a	a	a	a	a	b	a	a	a	b	b	a	a	b	b	b	b	b	b	a	b	a	a	b	b	a	a	b	a	b	b	b
2_0127	11_0104	11_20127	12756-233	12756	22156	12756	120.27	5H	A	A	B	B	A	B	B	A	A	A	B	A	B	A	B	A	A	A	B	B	A	A	A	B	B	B	B	B	A	A	A	B	B	B	A	A	B	A	B	B	B
3_0524	12_0878	12_30524	U32_4034_1438	4034	16183	4034	120.27	5H	A	A	B	B	A	B	B	A	A	A	B	A	B	A	B	A	A	A	B	B	A	A	A	B	B	B	B	B	A	A	A	B	B	B	A	A	B	A	B	B	B
3_1278	12_1387	12_31278	U35_19814_680	12204	19814	12204	121.35	5H	a	a	b	b	a	b	b	a	a	a	b	a	b	a	b	a	a	a	b	b	a	a	a	b	b	b	b	b	a	a	a	b	b	b	a	a	b	a	b	b	b
1_1456	11_1495	11_11456	ConsensusGBS0234-1	13510	21640	13510	127.83	5H	A	B	B	B	A	B	B	A	A	B	B	A	B	A	B	A	A	A	B	B	A	A	A	B	B	B	B	B	A	A	A	B	B	B	B	A	B	A	B	B	B
3_0377	12_0798	12_30377	U32_14622_323	14622	21062	14622	127.83	5H	a	b	b	b	a	b	b	a	a	b	b	a	b	a	b	a	a	a	b	b	a	a	a	b	b	b	b	b	a	a	a	b	b	b	b	a	b	a	b	b	b
1_0285			2352-1340	2352	15491	2352	128.91	5H	a	b	b	b	a	b	b	a	a	b	b	a	b	a	b	a	a	a	b	b	a	a	a	b	b	b	b	b	a	a	a	b	b	b	b	a	b	a	b	b	b
1_0360	11_0390	11_10360	272-944	272	14550	272	128.91	5H	A	B	B	B	A	B	B	A	A	B	B	A	B	A	B	A	A	A	B	B	A	A	A	B	B	B	B	B	A	A	A	B	B	B	B	A	B	A	B	B	B
2_0003	11_0003	11_20003	10047-338	10047	19761	10047	128.91	5H	a	b	b	b	a	b	b	a	a	b	b	a	b	a	b	a	a	a	b	b	a	a	a	b	b	b	b	b	a	a	a	b	b	b	b	a	b	a	b	b	b
2_0347	11_0318	11_20347	2352-277	2352	15491	2352	128.91	5H	a	b	b	b	a	b	b	a	a	b	b	a	b	a	b	a	a	a	b	b	a	a	a	b	b	b	b	b	a	a	a	b	b	b	b	a	b	a	b	b	b
2_0653	11_0622	11_20653	3985-824	3985	2108	3985	128.91	5H	A	B	B	B	A	B	B	A	A	B	B	A	B	A	B	A	A	A	B	B	A	A	A	B	B	B	B	B	A	A	A	B	B	B	B	A	B	A	B	B	B
2_1203	11_1102	11_21203	7167-466	7167	4042	7167	128.91	5H	A	B	B	B	A	B	B	A	A	B	B	A	B	A	B	A	A	A	B	B	A	A	A	B	B	B	B	B	A	A	A	B	B	B	B	A	B	A	B	B	B
3_0590	12_0918	12_30590	U32_5287_707	5287	15845	5287	128.91	5H	a	b	b	b	a	b	b	a	a	b	b	a	b	a	b	a	a	a	b	b	a	a	a	b	b	b	b	b	a	a	a	b	b	b	b	a	b	a	b	b	b
3_0611	12_0934	12_30611	U32_5714_470	5714	17556	5714	128.91	5H	a	b	b	b	a	b	b	a	a	b	b	a	b	a	b	a	a	a	b	b	a	a	a	b	b	b	b	b	a	a	a	b	b	b	b	a	b	a	b	b	b
1_0805	11_0950	11_10805	5844-1011	5844	3283	5844	129.99	5H	a	b	b	b	a	b	b	a	a	b	b	a	b	a	b	a	a	a	b	b	a	a	a	b	b	b	b	b	a	a	a	b	b	b	b	a	b	a	b	b	b
2_0300	11_0266	11_20300	211-259	211	14089	211	129.99	5H	a	b	b	b	a	b	b	a	a	b	b	a	b	a	b	a	a	a	b	b	a	a	a	b	b	b	b	b	a	a	a	b	b	b	b	a	b	a	b	b	b
1_1375	11_1462	11_11375	ABC17073-1-1-298	14484	8573	14484	131.06	5H	A	B	A	B	A	B	B	A	A	B	B	A	B	A	B	A	A	A	B	B	A	A	A	B	B	B	B	B	A	A	A	B	B	B	B	A	B	A	B	B	B
1_0045	11_0062	11_10045	1164-2683	1164	14193	1164	132.14	5H	A	B	A	B	A	B	B	A	A	B	B	A	B	A	B	A	A	A	B	B	A	A	A	B	B	B	B	B	A	A	A	B	B	B	B	A	B	A	B	B	B
3_0067	12_0622	12_30067	ABC07029_1_290	5135	2962	5135	132.14	5H	A	B	A	B	A	B	B	A	A	B	B	A	B	A	B	A	A	A	B	B	A	A	A	B	B	B	B	B	A	A	A	B	B	B	B	A	B	A	B	B	B
1_0146	11_0198	11_10146	1697-636	1697	627	1697	133.21	5H	a	b	a	b	a	b	b	a	a	b	b	a	b	a	b	a	a	a	a	b	a	a	a	b	b	b	b	b	a	a	a	b	b	b	b	a	b	a	b	b	b
1_0705	11_0789	11_10705	4795-782	4795	16705	4795	134.29	5H	a	b	a	b	a	b	b	a	a	b	b	a	b	a	b	a	a	a	a	b	a	a	a	b	b	b	b	b	a	a	a	b	b	b	b	a	b	a	b	a	b
1_1090	11_1339	11_11090	ABC04322-1-3-208	2984	15606	2984	134.29	5H	a	b	a	b	a	b	b	a	a	b	b	a	b	a	b	a	a	a	a	b	a	a	a	b	b	b	b	b	a	a	a	b	b	b	b	a	b	a	b	a	b
2_0259	11_0223	11_20259	1863-275	1863	13732	1863	134.29	5H	A	B	A	B	A	B	B	A	A	B	B	A	B	A	B	A	A	A	A	B	A	A	A	B	B	B	B	B	A	A	A	B	B	B	B	A	B	A	B	A	B
2_0298	11_0264	11_20298	2091-639	2091	1154	2091	134.29	5H	A	B	A	B	A	B	B	A	A	B	B	A	B	A	B	A	A	A	A	B	A	A	A	B	B	B	B	B	A	A	A	B	B	B	B	A	B	A	B	A	B
2_1177	11_1083	11_21177	6970-462	6970	17677	6970	134.29	5H	A	B	A	B	A	B	B	A	A	B	B	A	B	A	B	A	A	A	A	B	A	A	A	B	B	B	B	B	A	A	A	B	B	B	B	A	B	A	B	A	B
2_1247	11_1146	11_21247	7639-122	7639	4152	7639	134.29	5H	A	B	A	B	A	B	B	A	A	B	B	A	B	A	B	A	A	A	A	B	A	A	A	B	B	B	B	B	A	A	A	B	B	B	B	A	B	A	B	A	B
1_0783	11_0911	11_10783	5571-640	5571	17001	5571	135.36	5H	A	B	A	B	A	B	B	A	A	B	B	A	B	A	B	A	A	A	A	B	A	A	A	B	B	B	B	B	A	A	A	B	B	B	B	A	B	A	B	A	B
1_0095	11_0140	11_10095	1394-1222	1394	397	1394	136.44	5H	A	B	A	B	A	B	B	A	A	B	B	A	B	A	B	A	A	A	A	B	A	A	A	B	B	B	B	B	A	A	B	B	B	B	B	A	B	A	B	A	B
1_1080	11_1336	11_11080	ABC03900-1-2-406	2723	15889	2723	136.44	5H	a	b	a	b	a	b	b	a	a	b	b	a	b	a	b	a	a	a	a	b	a	a	a	b	b	b	b	b	a	a	b	b	b	b	b	a	b	a	b	a	b
2_0188	11_0159	11_20188	1501-353	1501	687	1501	136.44	5H	a	b	a	b	a	b	b	a	a	b	b	a	b	a	b	a	a	a	a	b	a	a	a	b	b	b	b	b	a	a	b	b	b	b	b	a	b	a	b	a	b
2_1241	11_1133	11_21241	7523-440	7523	17822	7523	136.44	5H	A	B	A	B	A	B	B	A	A	B	B	A	B	A	B	A	A	A	A	B	A	A	A	B	B	B	B	B	A	A	B	B	B	B	B	A	B	A	B	A	B
3_0668	12_0967	12_30668	U32_6933_1106	6933	16741	6933	136.44	5H	a	b	a	b	a	b	b	a	a	b	b	a	b	a	b	a	a	a	a	b	a	a	a	b	b	b	b	b	a	a	b	b	b	b	b	a	b	a	b	a	b
3_0869	12_1106	12_30869	OSU_HvPhyC_4695	6929		6929	136.44	5H	a	b	a	b	a	b	b	a	a	b	b	a	b	a	b	a	a	a	a	b	a	a	a	b	b	b	b	b	a	a	b	b	b	b	b	a	b	a	b	a	b
3_0929	12_1154	12_30929	SCRI_AY750993_SNP1_01	1501	687	1501	136.44	5H	A	B	A	B	A	B	B	A	A	B	B	A	B	A	B	A	A	A	A	B	A	A	A	B	B	B	B	B	A	A	B	B	B	B	B	A	B	A	B	A	B
3_0930	12_1155	12_30930	SCRI_AY750993_SNP2_03	1501	687	1501	136.44	5H	A	B	A	B	A	B	B	A	A	B	B	A	B	A	B	A	A	A	A	B	A	A	A	B	B	B	B	B	A	A	B	B	B	B	B	A	B	A	B	A	B
3_1237	12_1357	12_31237	U35_18649_1027	9335	18649	9335	136.44	5H	a	b	a	b	a	b	b	a	a	b	b	a	b	a	b	a	a	a	a	b	a	a	a	b	b	b	b	b	a	a	b	b	b	b	b	a	b	a	b	a	b
3_0635	12_0947	12_30635	U32_6188_1308	6188	17489	6188	141.84	5H	A	B	A	B	A	B	B	A	A	B	B	A	B	A	A	A	B	A	A	B	A	A	A	B	B	B	A	B	A	A	B	B	A	B	B	A	B	A	B	A	B
1_0755	11_0870	11_10755	5286-486	5286	3030	5286	145.07	5H	a	b	a	b	a	b	b	a	a	b	b	a	b	a	a	a	b	b	a	b	a	a	a	b	b	b	a	a	a	a	b	b	a	b	b	a	b	b	b	a	b
1_0845	11_1022	11_10845	6450-755	6450	2815	6450	145.07	5H	A	B	A	B	A	B	B	A	A	B	B	A	B	A	A	A	B	B	A	B	A	A	A	B	B	B	A	A	A	A	B	B	A	B	B	A	B	B	B	A	B
1_1071	11_1331	11_11071	ABC03113-1-1-251	2070			145.07	5H	A	B	A	B	A	B	B	A	A	B	B	A	B	A	A	A	B	B	A	B	A	A	A	B	B	B	A	A	A	A	B	B	A	B	B	A	B	B	B	A	B
1_1532	11_1534	11_11532	ConsensusGBS0704-2	17537	7616	17537	145.07	5H	A	B	A	B	A	B	B	A	A	B	B	A	B	A	A	A	B	B	A	B	A	A	A	B	B	B	A	A	A	A	B	B	A	B	B	A	B	B	B	A	B
2_1289	11_1179	11_21289	7965-579	7965	18369	7965	145.07	5H	A	B	A	B	A	B	B	A	A	B	B	A	B	A	A	A	B	B	A	B	A	A	A	B	B	B	A	A	A	A	B	B	A	B	B	A	B	B	B	A	B
3_1366	12_1438	12_31366	U35_3029_481	5285	3029	5285	145.07	5H	a	b	a	b	a	b	b	a	a	b	b	a	b	a	a	a	b	b	a	b	a	a	a	b	b	b	a	a	a	a	b	b	a	b	b	a	b	b	b	a	b
2_0551	11_0518	11_20551	3412-579	3412	15899	3412	147.22	5H	a	b	a	b	a	b	b	a	a	b	b	a	b	a	a	a	b	b	a	b	a	a	a	b	b	a	a	a	a	a	b	b	a	b	b	a	b	b	b	a	b
3_1465			U35_5362_1110	10624	5362	10624	147.22	5H	A	B	A	B	A	B	B	A	A	B	B	A	B	A	A	A	B	B	A	B	A	A	A	B	B	A	A	A	A	A	B	B	A	B	B	A	B	B	B	A	B
1_0658	11_0731	11_10658	447-88	447	14083	447	148.29	5H	a	b	a	b	a	b	b	a	a	b	b	a	b	a	a	a	b	b	a	b	a	a	a	b	b	a	a	a	a	a	b	b	a	b	b	a	a	b	b	a	b
1_0819	11_0975	11_10819	6050-1625	6050	3004	6050	148.29	5H	a	b	a	b	a	b	b	a	a	b	b	a	b	a	a	a	b	b	a	b	a	a	a	b	b	a	a	a	a	a	b	b	a	b	b	a	a	b	b	a	b
2_0375	11_0351	11_20375	2520-718	2520	1210	2520	148.29	5H	A	B	A	B	A	B	B	A	A	B	B	A	B	A	A	A	B	B	A	B	A	A	A	B	B	A	A	A	A	A	B	B	A	B	B	A	A	B	B	A	B
3_0556	12_0895	12_30556	U32_464_949	464	14085	464	148.29	5H	a	b	a	b	a	b	b	a	a	b	b	a	b	a	a	a	b	b	a	b	a	a	a	b	b	a	a	a	a	a	b	b	a	b	b	a	a	b	b	a	b
1_0292	11_0326	11_10292	2395-2083	2395	15429	2395	149.37	5H	a	b	a	b	a	b	b	a	a	b	b	a	b	a	a	a	b	b	a	b	a	a	a	b	b	a	a	a	a	a	b	b	a	b	b	a	a	b	b	a	b
3_1217	12_1340	12_31217	U35_18172_820	8944	18172	8944	149.37	5H	A	B	A	B	A	B	B	A	A	B	B	A	B	A	A	A	B	B	A	B	A	A	A	B	B	A	A	A	A	A	B	B	A	B	B	A	A	B	B	A	B
1_0004			1011-1110	1011	14331	1011	150.44	5H	a	b	a	b	a	b	b	a	a	b	b	a	b	a	a	a	b	b	a	b	a	a	a	b	b	a	a	a	a	a	b	a	a	b	b	a	a	b	b	a	b
1_0098			1431-1073	1431	15125	1431	150.44	5H	A	B	A	B	A	B	B	A	A	B	B	A	B	A	A	A	B	B	A	B	A	A	A	B	B	A	A	A	A	A	B	A	A	B	B	A	A	B	B	A	B
1_1092	11_1340	11_11092	ABC04352-pHv108-01	3049	15922	3049	150.44	5H	A	B	A	B	A	B	B	A	A	B	B	A	B	A	A	A	B	B	A	B	A	A	A	B	B	A	A	A	A	A	B	A	A	B	B	A	A	B	B	A	B
1_0104	11_0148	11_10104	1461-529	1461	658	1461	151.52	5H	a	b	a	b	a	b	b	a	a	b	b	a	b	a	a	a	b	b	a	b	a	a	a	b	b	a	a	a	a	a	b	a	a	b	b	a	a	b	b	a	b
1_0476			3477-1774	3477	16307	3477	151.52	5H	A	B	A	B	A	B	B	A	A	B	B	A	B	A	A	A	B	B	A	B	A	A	A	B	B	A	A	A	A	A	B	A	A	B	B	A	A	B	B	A	B
2_0568	11_0534	11_20568	3477-1248	3477	16307	3477	151.52	5H	A	B	A	B	A	B	B	A	A	B	B	A	B	A	A	A	B	B	A	B	A	A	A	B	B	A	A	A	A	A	B	A	A	B	B	A	A	B	B	A	B
2_0638			3880-1219	3880	2053	3880	151.52	5H	A	B	A	B	A	B	B	A	A	B	B	A	B	A	A	A	B	B	A	B	A	A	A	B	B	A	A	A	A	A	B	A	A	B	B	A	A	B	B	A	B
2_0676	11_0646	11_20676	407-259	407			151.52	5H	A	B	A	B	A	B	B	A	A	B	B	A	B	A	A	A	B	B	A	B	A	A	A	B	B	A	A	A	A	A	B	A	A	B	B	A	A	B	B	A	B
2_0731	11_0708	11_20731	4346-840	4346	2265	4346	151.52	5H	A	B	A	B	A	B	B	A	A	B	B	A	B	A	A	A	B	B	A	B	A	A	A	B	B	A	A	A	A	A	B	A	A	B	B	A	A	B	B	A	B
2_0776			461-431	461	274	461	151.52	5H	a	b	a	b	a	b	b	a	a	b	b	a	b	a	a	a	b	b	a	b	a	a	a	b	b	a	a	a	a	a	b	a	a	b	b	a	a	b	b	a	b
2_1077	11_1000	11_21077	6260-183	6260	461	6260	151.52	5H	A	B	A	B	A	B	B	A	A	B	B	A	B	A	A	A	B	B	A	B	A	A	A	B	B	A	A	A	A	A	B	A	A	B	B	A	A	B	B	A	B
2_1196			7120-120	7120	18388	7120	151.52	5H	A	b	A	b	A	b	b	A	A	b	b	A	b	A	A	A	b	b	A	b	A	A	A	b	b	A	A	A	A	A	b	A	A	b	b	A	A	b	b	A	b
3_0400	12_0811	12_30400	U32_1794_707	1794	14610	1794	152.59	5H	A	B	A	B	A	B	B	A	A	B	B	A	B	A	A	A	B	B	A	B	A	A	A	B	B	A	A	A	A	A	B	A	A	B	B	A	A	B	B	A	B
3_0580	12_0911	12_30580	U32_5092_965	5092	2948	5092	152.59	5H	A	B	A	B	A	B	B	A	A	B	B	A	B	A	A	A	B	B	A	B	A	A	A	B	B	A	A	A	A	A	B	A	A	B	B	A	A	B	B	A	B
1_0363	11_0391	11_10363	2746-1501	2746	15588	2746	153.67	5H	A	B	A	B	A	B	B	A	A	B	B	A	B	A	A	A	B	B	A	B	A	A	A	B	B	A	A	A	A	A	B	A	A	B	B	A	A	B	B	A	B
1_0904	12_0208	12_10904	7382-626	7382	3905	7382	153.67	5H	A	B	A	B	A	B	B	A	A	B	B	A	B	A	A	A	B	B	A	B	A	A	A	B	B	A	A	A	A	A	B	A	A	B	B	A	A	B	B	A	B
2_0388	11_0371	11_20388	2611-1846	2611	1357	2611	153.67	5H	a	b	a	b	a	b	b	a	a	b	b	a	b	a	a	a	b	b	a	b	a	a	a	b	b	a	a	a	a	a	b	a	a	b	b	a	a	b	b	a	b
2_1360	11_1242	11_21360	874-199	874	14248	874	153.67	5H	A	B	A	B	A	B	B	A	A	B	B	A	B	A	A	A	B	B	A	B	A	A	A	B	B	A	A	A	A	A	B	A	A	B	B	A	A	B	B	A	B
3_0062	12_0618	12_30062	ABC06870_1_371	5103	2280	5103	153.67	5H	a	b	a	b	a	b	b	a	a	b	b	a	b	a	a	a	b	b	a	b	a	a	a	b	b	a	a	a	a	a	b	a	a	b	b	a	a	b	b	a	b
3_0183	12_0693	12_30183	ABC11767_1_299	9334	5188	9334	153.67	5H	A	B	A	B	A	B	B	A	A	B	B	A	B	A	A	A	B	B	A	B	A	A	A	B	B	A	A	A	A	A	B	A	A	B	B	A	A	B	B	A	B
3_1165	12_1305	12_31165	U35_17121_1510	11269	17121	11269	153.67	5H	A	B	A	B	A	B	B	A	A	B	B	A	B	A	A	A	B	B	A	B	A	A	A	B	B	A	A	A	A	A	B	A	A	B	B	A	A	B	B	A	B
3_1206	12_1332	12_31206	U35_17942_828	7068	17942	7068	153.67	5H	a	b	a	b	a	b	b	a	a	b	b	a	b	a	a	a	b	b	a	b	a	a	a	b	b	a	a	a	a	a	b	a	a	b	b	a	a	b	b	a	b
1_0016	12_0002	12_10016	104-641	104	54	104	155.82	5H	a	b	a	b	a	b	b	a	a	b	b	a	b	a	a	a	b	b	a	b	a	a	a	a	b	a	a	a	a	a	b	a	a	b	b	a	a	b	b	a	b
1_0217	11_0253	11_10217	203-1128	203	16166	203	155.82	5H	a	b	a	b	a	b	b	a	a	b	b	a	b	a	a	a	b	b	a	b	a	a	a	a	b	a	a	a	a	a	b	a	a	b	b	a	a	b	b	a	b
1_0589	11_0638	11_10589	4050-2006	4050	16555	4050	155.82	5H	A	B	A	B	A	B	B	A	A	B	B	A	B	A	A	A	B	B	A	B	A	A	A	A	B	A	A	A	A	A	B	A	A	B	B	A	A	B	B	A	B
2_0104	11_0081	11_20104	1204-1104	1204	14453	1204	155.82	5H	A	B	A	B	A	B	B	A	A	B	B	A	B	A	A	A	B	B	A	B	A	A	A	A	B	A	A	A	A	A	B	A	A	B	B	A	A	B	B	A	B
2_1355	11_1236	11_21355	8682-406	8682	19186	8682	155.82	5H	A	B	A	B	A	B	B	A	A	B	B	A	B	A	A	A	B	B	A	B	A	A	A	A	B	A	A	A	A	A	B	A	A	B	B	A	A	B	B	A	B
1_1497	11_1516	11_11497	ConsensusGBS0451-1	9488	5166	9488	160.13	5H	a	b	a	b	a	b	b	a	a	b	a	a	b	a	a	a	b	b	a	b	a	a	a	a	b	a	a	a	a	a	a	a	a	a	b	a	a	b	b	a	b
1_0901	11_1121	11_10901	7337-388	7337	16846	7337	163.36	5H	A	B	A	B	A	B	B	A	A	B	A	A	B	A	A	A	B	B	A	B	A	A	A	A	B	A	A	A	A	A	A	A	A	A	B	A	A	B	B	A	B
1_0161	11_0206	11_10161	1761-804	1761	841	1761	164.44	5H	a	b	a	b	a	b	b	a	a	b	a	a	b	a	a	a	b	b	a	b	a	a	a	a	b	a	a	a	a	a	a	a	a	a	b	a	a	b	b	a	b
1_0385	11_0412	11_10385	2867-373	2867	15551	2867	164.44	5H	a	b	a	b	a	b	b	a	a	b	a	a	b	a	a	a	b	b	a	b	a	a	a	a	b	a	a	a	a	a	a	a	a	a	b	a	a	b	b	a	b
1_0528	11_0582	11_10528	3720-52	3720	16387	3720	164.44	5H	A	B	A	B	A	B	B	A	A	B	A	A	B	A	A	A	B	B	A	B	A	A	A	A	B	A	A	A	A	A	A	A	A	A	B	A	A	B	B	A	B
1_0536	11_0586	11_10536	3759-1385	3759	16202	3759	164.44	5H	A	B	A	B	A	B	B	A	A	B	A	A	B	A	A	A	B	B	A	B	A	A	A	A	B	A	A	A	A	A	A	A	A	A	B	A	A	B	B	A	B
1_0582	11_0627	11_10582	4015-1153	4015	16406	4015	164.44	5H	A	B	A	B	A	B	B	A	A	B	A	A	B	A	A	A	B	B	A	B	A	A	A	A	B	A	A	A	A	A	A	A	A	A	B	A	A	B	B	A	B
1_0741	11_0846	11_10741	5163-896	5163	17196	5163	164.44	5H	a	b	a	b	a	b	b	a	a	b	a	a	b	a	a	a	b	b	a	b	a	a	a	a	b	a	a	a	a	a	a	a	a	a	b	a	a	b	b	a	b
1_0812			5925-911	5925	420	5925	164.44	5H	A	B	A	B	A	B	B	A	A	B	A	A	B	A	A	A	B	B	A	B	A	A	A	A	B	A	A	A	A	A	A	A	A	A	B	A	A	B	B	A	B
1_0820	11_0976	11_10820	6054-1050	6054	16726	6054	164.44	5H	A	B	A	B	A	B	B	A	A	B	A	A	B	A	A	A	B	B	A	B	A	A	A	A	B	A	A	A	A	A	A	A	A	A	B	A	A	B	B	A	B
1_0902	11_1122	11_10902	7342-535	7342	2675	7342	164.44	5H	A	B	A	B	A	B	B	A	A	B	A	A	B	A	A	A	B	B	A	B	A	A	A	A	B	A	A	A	A	A	A	A	A	A	B	A	A	B	B	A	B
2_0078	11_0057	11_20078	11470-478	11470	21420	11470	164.44	5H	a	b	a	b	a	b	b	a	a	b	a	a	b	a	a	a	b	b	a	b	a	a	a	a	b	a	a	a	a	a	a	a	a	a	b	a	a	b	b	a	b
2_0194			151-415	151	145	151	164.44	5H	a	b	a	b	a	b	b	a	a	b	a	a	b	a	a	a	b	b	a	b	a	a	a	a	b	a	a	a	a	a	a	a	a	a	b	a	a	b	b	a	b
2_0324	11_0287	11_20324	2229-274	2229	1031	2229	164.44	5H	A	B	A	B	A	B	B	A	A	B	A	A	B	A	A	A	B	B	A	B	A	A	A	A	B	A	A	A	A	A	A	A	A	A	B	A	A	B	B	A	B
2_1024	11_0960	11_21024	5925-565	5925	420	5925	164.44	5H	A	B	A	B	A	B	B	A	A	B	A	A	B	A	A	A	B	B	A	B	A	A	A	A	B	A	A	A	A	A	A	A	A	A	B	A	A	B	B	A	B
2_1041	11_0974	11_21041	603-72	603	389	603	164.44	5H	a	b	a	b	a	b	b	a	a	b	a	a	b	a	a	a	b	b	a	b	a	a	a	a	b	a	a	a	a	a	a	a	a	a	b	a	a	b	b	a	b
2_1452	11_1310	11_21452	9864-225	9864	17762	9864	164.44	5H	a	b	a	b	a	b	b	a	a	b	a	a	b	a	a	a	b	b	a	b	a	a	a	a	b	a	a	a	a	a	a	a	a	a	b	a	a	b	b	a	b
3_0165	12_0683	12_30165	ABC11168_1_163	8011	17993	8011	164.44	5H	A	B	A	B	A	B	B	A	A	B	A	A	B	A	A	A	B	B	A	B	A	A	A	A	B	A	A	A	A	A	A	A	A	A	B	A	A	B	B	A	B
2_0560	11_0525	11_20560	3443-1234	3443	15729	3443	165.51	5H	a	b	a	b	a	b	b	a	a	b	a	a	b	a	a	a	b	b	a	b	a	a	a	a	b	a	a	a	a	a	a	a	a	a	b	a	a	b	b	a	b
2_0876	11_0833	11_20876	5126-1311	5126	16765	5126	165.51	5H	a	b	a	b	a	b	b	a	a	b	a	a	b	a	a	a	b	b	a	b	a	a	a	a	b	a	a	a	a	a	a	a	a	a	b	a	a	b	b	a	b
1_0336	11_0374	11_10336	2617-1234	2617	738	2617	166.59	5H	A	B	A	B	A	B	B	A	A	B	A	A	B	A	A	A	B	B	A	B	A	A	A	A	B	A	A	A	B	A	A	A	A	A	B	A	A	B	B	A	B
1_0874			6803-442	6803	2839	6803	166.59	5H	A	B	A	B	A	B	B	A	A	B	A	A	B	A	A	A	B	B	A	B	A	A	A	A	B	A	A	A	B	A	A	A	A	A	B	A	A	B	B	A	B
1_1464	11_1499	11_11464	ConsensusGBS0269-1	10260	5775	10260	166.59	5H	a	b	a	b	a	b	b	a	a	b	a	a	b	a	a	a	b	b	a	b	a	a	a	a	b	a	a	a	b	a	a	a	a	a	b	a	a	b	b	a	b
2_0334	11_0303	11_20334	2290-796	2290	15448	2290	166.59	5H	A	B	A	B	A	B	B	A	A	B	A	A	B	A	A	A	B	B	A	B	A	A	A	A	B	A	A	A	B	A	A	A	A	A	B	A	A	B	B	A	B
2_0829	11_0799	11_20829	485-1369	485	432	485	166.59	5H	a	b	a	b	a	b	b	a	a	b	a	a	b	a	a	a	b	b	a	b	a	a	a	a	b	a	a	a	b	a	a	a	a	a	b	a	a	b	b	a	b
2_0934	11_0888	11_20934	5428-146	5428	16619	5428	166.59	5H	a	b	a	b	a	b	b	a	a	b	a	a	b	a	a	a	b	b	a	b	a	a	a	a	b	a	a	a	b	a	a	a	a	a	b	a	a	b	b	a	b
2_0988	11_0932	11_20988	5757-248	5757	17130	5757	166.59	5H	a	b	a	b	a	b	b	a	a	b	a	a	b	a	a	a	b	b	a	b	a	a	a	a	b	a	a	a	b	a	a	a	a	a	b	a	a	b	b	a	b
3_0162	12_0680	12_30162	ABC11039_1_102	8569	17912	8569	166.59	5H	a	b	a	b	a	b	b	a	a	b	a	a	b	a	a	a	b	b	a	b	a	a	a	a	b	a	a	a	b	a	a	a	a	a	b	a	a	b	b	a	b
3_0415			U32_2103_964	2103	1104	2103	166.59	5H	A	B	A	B	A	B	B	A	A	B	A	A	B	A	A	A	B	B	A	B	A	A	A	A	B	A	A	A	B	A	A	A	A	A	B	A	A	B	B	A	B
1_1216	11_1389	11_11216	ABC09278-1-4-69	6900	18220	6900	167.67	5H	A	B	A	B	A	B	B	A	A	B	A	A	B	A	A	A	B	B	A	B	A	A	A	A	B	A	A	A	B	A	A	A	A	A	B	A	A	B	B	A	B
2_0213			160-325	160	14548	160	167.67	5H	A	B	A	B	A	B	B	A	A	B	A	A	B	A	A	A	B	B	A	B	A	A	A	A	B	A	A	A	B	A	A	A	A	A	B	A	A	B	B	A	B
2_0826	11_0796	11_20826	4845-123	4845	16910	4845	167.67	5H	a	b	a	b	a	b	b	a	a	b	a	a	b	a	a	a	b	b	a	b	a	a	a	a	b	a	a	a	b	a	a	a	a	a	b	a	a	b	b	a	b
3_0566	12_0902	12_30566	U32_4897_828	4897	1973	4897	167.67	5H	a	b	a	b	a	b	b	a	a	b	a	a	b	a	a	a	b	b	a	b	a	a	a	a	b	a	a	a	b	a	a	a	a	a	b	a	a	b	b	a	b
3_0666	12_0966	12_30666	U32_6903_1480	6903	17907	6903	167.67	5H	a	b	a	b	a	b	b	a	a	b	a	a	b	a	a	a	b	b	a	b	a	a	a	a	b	a	a	a	b	a	a	a	a	a	b	a	a	b	b	a	b
1_0600	11_0651	11_10600	4103-1386	4103	16639	4103	175.25	5H	A	B	A	B	B	B	B	B	A	B	A	A	B	B	A	A	B	B	A	B	A	A	A	A	B	A	A	A	B	A	A	A	A	A	B	B	A	B	B	A	B
1_0778	11_0902	11_10778	552-188	552	141	552	175.25	5H	A	B	A	B	B	B	B	B	A	B	A	A	B	B	A	A	B	B	A	B	A	A	A	A	B	A	A	A	B	A	A	A	A	A	B	B	A	B	B	A	B
2_0867	12_0508	12_20867	5065-543	5065	2861	5065	175.25	5H	a	b	a	b	b	b	b	b	a	b	a	a	b	b	a	a	b	b	a	b	a	a	a	a	b	a	a	a	b	a	a	a	a	a	b	b	a	b	b	a	b
2_1012	11_0953	11_21012	585-342	585	370	585	175.25	5H	a	b	a	b	b	b	b	b	a	b	a	a	b	b	a	a	b	b	a	b	a	a	a	a	b	a	a	a	b	a	a	a	a	a	b	b	a	b	b	a	b
2_1290	12_0547	12_21290	7977-1286	7977	19111	7977	175.25	5H	a	b	a	b	b	b	b	b	a	b	a	a	b	b	a	a	b	b	a	b	a	a	a	a	b	a	a	a	b	a	a	a	a	a	b	b	a	b	b	a	b
2_0536	11_0508	11_20536	3362-644	3362	16285	3362	177.4	5H	A	B	A	B	B	B	B	B	A	B	A	A	B	B	A	A	B	B	A	B	A	A	A	A	A	A	A	A	B	A	A	A	A	A	B	B	A	B	B	B	B
2_1009	12_0520	12_21009	5846-1634	5846	3109	5846	177.4	5H	a	b	a	b	b	b	b	b	a	b	a	a	b	b	a	a	b	b	a	b	a	a	a	a	a	a	a	a	b	a	a	a	a	a	b	b	a	b	b	b	b
3_1404	12_1461	12_31404	U35_3810_482	7205	3810	7205	177.4	5H	A	B	A	B	B	B	B	B	A	B	A	A	B	B	A	A	B	B	A	B	A	A	A	A	A	A	A	A	B	A	A	A	A	A	B	B	A	B	B	B	B
1_1010	12_0232	12_11010	930-595	930	14174	930	178.48	5H	A	B	A	B	B	B	B	B	A	B	A	A	B	B	A	A	B	B	A	B	A	A	A	A	A	A	A	A	B	A	A	A	A	A	B	B	A	B	B	B	B
1_1450	12_0371	12_11450	ConsensusGBS0152-1	2692	1295	2692	178.48	5H	a	b	a	b	b	b	b	b	a	b	a	a	b	b	a	a	b	b	a	b	a	a	a	a	a	a	a	a	b	a	a	a	a	a	b	b	a	b	b	b	b
2_0816	12_0498	12_20816	4810-1279	4810	2542	4810	178.48	5H	A	B	A	B	B	B	B	B	A	B	A	A	B	B	A	A	B	B	A	B	A	A	A	A	A	A	A	A	B	A	A	A	A	A	B	B	A	B	B	B	B
1_0254	11_0290	11_10254	2244-3247	2244	1012	2244	179.55	5H	A	B	A	B	B	B	B	B	A	B	A	A	B	B	A	A	B	B	A	B	A	A	A	A	A	A	A	A	B	A	A	A	A	A	B	B	A	B	B	B	B
2_1138	11_1056	11_21138	6761-490	6761	15001	6761	180.63	5H	A	B	A	B	B	B	B	B	A	B	A	A	B	B	A	A	B	B	A	B	A	A	A	A	A	A	A	A	B	A	A	A	A	A	B	B	A	B	B	B	A
3_0656	12_0961	12_30656	U32_6578_886	6578	3854	6578	180.63	5H	a	B	A	B	B	B	B	B	A	B	a	a	B	B	A	A	B	B	A	B	A	A	A	A	a	A	A	A	B	A	A	A	A	A	B	B	A	B	B	B	A
1_0736	11_0837	11_10736	5145-1355	5145	2716	5145	182.78	5H	A	B	A	B	B	B	B	B	A	B	A	A	B	B	A	A	B	B	B	B	A	A	A	A	A	A	A	A	B	A	A	A	A	A	B	B	A	A	B	B	A
3_0494	12_0859	12_30494	U32_3501_418	3501	16419	3501	182.78	5H	A	B	A	B	B	B	B	B	A	B	A	A	B	B	A	A	B	B	B	B	A	A	A	A	A	A	A	A	B	A	A	A	A	A	B	B	A	A	B	B	A
1_0236	11_0271	11_10236	2144-852	2144	1011	2144	183.86	5H	a	b	a	b	b	b	b	b	a	b	a	a	b	b	a	a	b	b	b	b	a	a	a	a	a	a	a	a	b	a	a	a	a	a	b	b	a	a	b	b	a
2_0022	11_0024	11_20022	10386-329	10386	5976	10386	183.86	5H	a	b	a	b	b	b	b	b	a	b	a	a	b	b	a	a	b	b	b	b	a	a	a	a	a	a	a	a	b	a	a	a	a	a	b	b	a	a	b	b	a
2_0189	11_0160	11_20189	15017-277	15017	22779	15017	183.86	5H	A	B	A	B	B	B	B	B	A	B	A	A	B	B	A	A	B	B	B	B	A	A	A	A	A	A	A	A	B	A	A	A	A	A	B	B	A	A	B	B	A
2_0786	11_0764	11_20786	4658-1237	4658	16489	4657	189.25	5H	a	b	a	b	b	b	b	b	a	b	a	a	b	b	a	a	b	b	b	b	a	b	a	a	a	a	b	a	b	a	a	a	a	a	b	b	a	a	b	b	a
2_1155	11_1069	11_21155	6851-867	6851	3841	6851	189.25	5H	A	B	A	B	B	B	B	B	A	B	A	A	B	B	A	A	B	B	B	B	A	B	A	A	A	A	B	A	B	A	A	A	A	A	B	B	A	A	B	B	A
2_1162	11_1074	11_21162	6873-531	6873	18177	6873	189.25	5H	a	b	a	b	b	b	b	b	a	b	a	a	b	b	a	a	b	b	b	b	a	b	a	a	a	a	b	a	b	a	a	a	a	a	b	b	a	a	b	b	a
3_1292	12_1399	12_31292	U35_20347_823	12288	20347	12288	189.25	5H	a	b	a	b	b	b	b	b	a	b	a	a	b	b	a	a	b	b	b	b	a	b	a	a	a	a	b	a	b	a	a	a	a	a	b	b	a	a	b	b	a
3_1352	12_1429	12_31352	U35_2757_804	6094	2757	6094	189.25	5H	A	B	A	B	B	B	B	B	A	B	A	A	B	B	A	A	B	B	B	B	A	B	A	A	A	A	B	A	B	A	A	A	A	A	B	B	A	A	B	B	A
2_1108	11_1028	11_21108	6489-465	6489	17150	6489	190.33	5H	a	B	a	B	B	B	B	B	a	B	a	a	B	B	a	a	B	B	B	B	a	B	a	a	a	a	B	a	B	a	a	a	a	a	B	B	a	a	B	B	a
1_0401	11_0434	11_10401	2978-938	2978			191.4	5H	a	b	a	b	b	b	b	b	a	b	a	a	b	b	a	a	b	b	b	b	a	b	a	a	a	a	b	a	b	a	a	a	a	a	b	b	a	a	b	b	a
1_1413	12_0358	12_11413	ABC49997-sfp49-02	39406	48339	39406	191.4	5H	a	b	a	b	b	b	b	b	a	b	a	a	b	b	a	a	b	b	b	b	a	b	a	a	a	a	b	a	b	a	a	a	a	a	b	b	a	a	b	b	a
2_0663			4028-855	4028	2190	4028	191.4	5H	a	b	a	b	b	b	b	b	a	b	a	a	b	b	a	a	b	b	b	b	a	b	a	a	a	a	b	a	b	a	a	a	a	a	b	b	a	a	b	b	a
2_1236			7443-358	7443	4361	7443	191.4	5H	a	B	a	B	B	B	B	B	a	B	a	a	B	B	a	a	B	B	B	B	a	B	a	a	a	a	B	a	B	a	a	a	a	a	B	B	a	a	B	B	a
3_0360	12_0789	12_30360	U32_13213_63	13213	7332	13213	191.4	5H	a	b	a	b	b	b	b	b	a	b	a	a	b	b	a	a	b	b	b	b	a	b	a	a	a	a	b	a	b	a	a	a	a	a	b	b	a	a	b	b	a
3_1210	12_1336	12_31210	U35_1803_604	7919	1803	7919	191.4	5H	a	b	a	b	b	b	b	b	a	b	a	a	b	b	a	a	b	b	b	b	a	b	a	a	a	a	b	a	b	a	a	a	a	a	b	b	a	a	b	b	a
3_0382	12_0802	12_30382	U32_14865_225	14865	8018	14865	194.33	5H	a	b	a	b	b	b	b	b	a	b	a	a	b	b	a	a	b	b	b	b	a	b	a	a	a	a	b	a	b	a	a	b	a	a	b	b	b	a	b	b	a
1_0322	12_0073	12_10322	2555-114	2555	15686	2555	195.71	5H	A	B	A	B	B	B	B	B	A	B	A	A	B	B	A	A	B	B	B	B	A	B	A	A	A	A	B	B	A	A	A	B	A	A	B	B	B	A	B	B	A
2_0132	11_0111	11_20132	12925-332	12925	6140	12925	195.71	5H	a	b	a	b	b	b	b	b	a	b	a	a	b	b	a	a	b	b	b	b	a	b	a	a	a	a	b	b	a	a	a	b	a	a	b	b	b	a	b	b	a
2_0402	11_0389	11_20402	2726-852	2726	1275	2726	195.71	5H	A	B	A	B	B	B	B	B	A	B	A	A	B	B	A	A	B	B	B	B	A	B	A	A	A	A	B	B	A	A	A	B	A	A	B	B	B	A	B	B	A
3_0958	12_1175	12_30958	SCRI_bbc08695_01_145	8695	357	8695	195.71	5H	a	b	a	b	b	b	b	b	a	b	a	a	b	b	a	a	b	b	b	b	a	b	a	a	a	a	b	b	a	a	a	b	a	a	b	b	b	a	b	b	a
3_1123	12_1282	12_31123	U35_15733_389	2653	15733	2653	195.71	5H	A	B	A	B	B	B	B	B	A	B	A	A	B	B	A	A	B	B	B	B	A	B	A	A	A	A	B	B	A	A	A	B	A	A	B	B	B	A	B	B	A
1_0018			1052-644	1052	509	1052	0	6H	B	A	A	A	B	A	A	A	A	A	B	A	B	B	A	B	A	A	A	A	A	B	A	A	B	B	A	B	B	A	A	A	A	B	A	A	B	A	B	A	B
2_0232	11_0197	11_20232	1692-742	1692	811	1692	0	6H	B	A	A	A	B	A	A	A	A	A	B	A	B	B	A	B	A	A	A	A	A	B	A	A	B	B	A	B	B	A	A	A	A	B	A	A	B	A	B	A	B
2_0214			1604-675	1604	929	1604	1.07	6H	B	a	a	a	B	a	a	a	a	a	B	a	B	B	a	B	a	a	a	a	a	a	a	a	B	B	a	B	B	a	a	a	a	B	a	a	B	a	B	a	B
2_0493	11_0465	11_20493	3178-1276	3178	1653	3178	1.07	6H	b	a	a	a	b	a	a	a	a	a	b	a	b	b	a	b	a	a	a	a	a	a	a	a	b	b	a	b	b	a	a	a	a	b	a	a	b	a	b	a	b
2_0881	11_0838	11_20881	5146-2119	5146	2860	5146	1.07	6H	B	A	A	A	B	A	A	A	A	A	B	A	B	B	A	B	A	A	A	A	A	A	A	A	B	B	A	B	B	A	A	A	A	B	A	A	B	A	B	A	B
2_0886	11_0844	11_20886	5159-579	5159	2587	5159	1.07	6H	b	a	a	a	b	a	a	a	a	a	b	a	b	b	a	b	a	a	a	a	a	a	a	a	b	b	a	b	b	a	a	a	a	b	a	a	b	a	b	a	b
2_1055			6132-1201	6132	17658	6132	1.07	6H	b	a	a	a	b	a	a	a	a	a	b	a	b	b	a	b	a	a	a	a	a	a	a	a	b	b	a	b	b	a	a	a	a	b	a	a	b	a	b	a	b
2_1230			7402-214	7402	3488	7402	1.07	6H	b	a	a	a	b	a	a	a	a	a	b	a	b	b	a	b	a	a	a	a	a	a	a	a	b	b	a	b	b	a	a	a	a	b	a	a	b	a	b	a	b
3_1233	12_1353	12_31233	U35_18515_421	8380	18515	8380	2.15	6H	b	a	a	a	b	a	a	a	a	a	b	a	b	b	a	b	a	a	a	a	a	a	a	b	b	b	a	b	b	a	a	a	a	b	a	a	b	a	b	a	b
2_0294	11_0260	11_20294	2057-412	2057	971	2057	6.46	6H	B	A	A	A	B	A	A	A	A	A	B	A	B	B	A	B	A	A	A	A	A	A	A	B	B	B	A	B	B	A	A	A	A	B	A	A	B	A	B	A	B
2_1204	11_1107	11_21204	7185-370	7185	18606	7185	7.54	6H	b	a	a	a	b	a	a	a	a	a	b	a	b	b	a	b	a	a	a	a	a	a	a	b	b	b	a	b	b	a	a	a	a	b	a	a	b	a	b	a	b
2_0262	11_0226	11_20262	1872-1372	1872	15149	1872	10.77	6H	B	A	A	A	B	A	A	A	A	A	B	A	B	B	A	B	A	A	A	A	A	A	A	B	B	B	A	B	B	A	B	A	A	B	A	A	B	A	B	A	B
1_1479	11_1505	11_11479	ConsensusGBS0346-1	1851	845	1851	12.92	6H	B	A	A	A	B	A	A	A	A	A	B	A	B	B	A	A	A	A	A	A	A	A	A	B	B	B	A	B	B	A	B	A	A	B	A	A	B	A	B	A	B
2_0415	11_0399	11_20415	2795-1707	2795	15869	2795	14	6H	b	a	a	a	b	a	a	a	a	a	b	a	b	b	a	a	a	a	a	a	b	a	a	b	b	b	a	b	b	a	b	a	a	b	a	a	b	a	b	a	b
1_0554	12_0128	12_10554	384-815	384	15930	384	15.07	6H	B	A	A	A	B	A	A	A	A	A	B	A	B	B	A	A	A	A	A	A	B	A	A	B	B	B	A	B	B	A	B	A	A	B	A	A	B	A	B	A	B
1_0136	11_0186	11_10136	1628-410	1628	15050	1628	24.87	6H	A	A	A	B	B	A	A	A	A	A	A	B	B	B	A	A	A	A	A	B	B	A	A	B	A	B	A	B	A	A	B	A	A	B	A	A	A	A	B	A	B
1_0868	11_1051	11_10868	6719-1166	6719	18248	6719	24.87	6H	A	A	A	B	B	A	A	A	A	A	A	B	B	B	A	A	A	A	A	B	B	A	A	B	A	B	A	B	A	A	B	A	A	B	A	A	A	A	B	A	B
2_0315	11_0282	11_20315	2188-425	2188	1037	2188	24.87	6H	A	A	A	B	B	A	A	A	A	A	A	B	B	B	A	A	A	A	A	B	B	A	A	B	A	B	A	B	A	A	B	A	A	B	A	A	A	A	B	A	B
2_0941			5481-2038	5481	17450	5481	29.18	6H	a	a	a	b	b	a	a	a	a	a	a	b	b	b	a	a	a	a	a	b	b	a	a	b	a	b	a	b	a	a	b	b	a	b	a	a	a	b	b	a	b
2_0745	11_0723	11_20745	44-481	44	13650	44	30.26	6H	a	a	a	B	B	a	a	a	a	a	a	B	B	B	a	a	a	a	a	B	B	a	a	B	a	B	a	B	a	a	B	B	a	B	a	a	a	B	B	a	B
3_0697	12_0984	12_30697	U32_7321_990	7321	4104	7321	30.26	6H	a	a	a	b	b	a	a	a	a	a	a	b	b	b	a	a	a	a	a	b	b	a	a	b	a	b	a	b	a	a	b	b	a	b	a	a	a	b	b	a	b
3_0673	12_0969	12_30673	U32_6987_1361	6987	4330	6987	31.34	6H	a	a	a	b	b	a	a	a	a	a	a	b	b	b	a	a	a	a	a	b	b	a	a	b	a	b	a	b	a	a	b	b	a	b	a	a	a	b	b	a	b
3_1308	12_1409	12_31308	U35_21048_1160	12172	21048	12172	31.34	6H	A	A	A	B	B	A	A	A	A	A	A	B	B	B	A	A	A	A	A	B	B	A	A	B	A	B	A	B	A	A	B	B	A	B	A	A	A	B	B	A	B
3_1485	12_1503	12_31485	U35_5918_746	13991	5918	13991	31.34	6H	A	A	A	B	B	A	A	A	A	A	A	B	B	B	A	A	A	A	A	B	B	A	A	B	A	B	A	B	A	A	B	B	A	B	A	A	A	B	B	A	B
1_0799	11_0936	11_10799	5771-91	5771	17404	5771	32.41	6H	a	a	a	b	b	a	a	a	a	a	a	b	b	b	a	a	a	a	a	b	b	a	a	b	a	b	a	b	a	a	b	b	a	b	a	a	a	b	b	a	b
1_0994	11_1249	11_10994	885-104	885	14255	885	32.41	6H	a	a	a	b	b	a	a	a	a	a	a	b	b	b	a	a	a	a	a	b	b	a	a	b	a	b	a	b	a	a	b	b	a	b	a	a	a	b	b	a	b
1_0427	11_0464	11_10427	3164-1386	3164	15793	3164	35.64	6H	A	A	A	B	B	B	A	A	A	A	A	B	B	B	A	A	A	A	A	B	B	A	A	B	A	B	A	B	A	A	B	B	A	B	A	A	A	B	B	A	B
1_0939	11_1170	11_10939	7848-441	7848	4814	7848	35.64	6H	a	a	a	b	b	b	a	a	a	a	a	b	b	b	a	a	a	a	a	b	b	a	a	b	a	b	a	b	a	a	b	b	a	b	a	a	a	b	b	a	b
3_0358	12_0788	12_30358	U32_13027_353	13027	3645	10853	36.72	6H	A	A	A	B	B	B	A	A	A	A	A	B	B	B	A	A	A	A	A	B	B	A	A	B	A	B	A	B	A	A	B	B	A	B	A	A	A	B	B	A	B
2_0510			3252-1144	3252	15840	3252	37.79	6H	a	a	a	b	b	b	a	a	a	a	a	b	b	b	a	a	a	a	a	b	b	a	a	b	a	b	a	b	a	a	b	b	a	b	a	a	a	b	a	a	b
3_0361	12_0790	12_30361	U32_13368_432	13368	22036	13368	42.1	6H	a	b	a	b	b	b	a	a	a	b	a	b	b	b	a	a	a	a	a	b	b	a	a	b	a	b	a	b	a	a	b	b	a	b	a	a	a	b	a	a	b
1_0061	11_0089	11_10061	12210-480	12210	7142	12210	45.33	6H	a	b	a	b	b	b	a	a	a	b	a	b	b	b	a	a	a	a	a	b	b	a	a	b	a	b	a	b	a	a	b	b	a	b	a	a	b	b	a	a	b
1_0494	11_0550	11_10494	3580-331	3580	16003	3580	45.33	6H	A	B	A	B	B	B	A	A	A	B	A	B	B	B	A	A	A	A	A	B	B	A	A	B	A	B	A	B	A	A	B	B	A	B	A	A	B	B	A	A	B
1_0882	11_1082	11_10882	6964-414	6964	18651	6964	45.33	6H	a	b	a	b	b	b	a	a	a	b	a	b	b	b	a	a	a	a	a	b	b	a	a	b	a	b	a	b	a	a	b	b	a	b	a	a	b	b	a	a	b
1_1455	12_0374	12_11455	ConsensusGBS0224-1	1890	14160	1890	45.33	6H	a	b	a	b	b	b	a	a	a	b	a	b	b	b	a	a	a	a	a	b	b	a	a	b	a	b	a	b	a	a	b	b	a	b	a	a	b	b	a	a	b
2_0052	11_0043	11_20052	10927-876	10927	19915	10927	45.33	6H	A	B	A	B	B	B	A	A	A	B	A	B	B	B	A	A	A	A	A	B	B	A	A	B	A	B	A	B	A	A	B	B	A	B	A	A	B	B	A	A	B
2_0936	11_0890	11_20936	5448-298	5448	17432	5448	45.33	6H	a	b	a	b	b	b	a	a	a	b	a	b	b	b	a	a	a	a	a	b	b	a	a	b	a	b	a	b	a	a	b	b	a	b	a	a	b	b	a	a	b
2_1030	11_0966	11_21030	5984-132	5984	17918	5984	45.33	6H	A	B	A	B	B	B	A	A	A	B	A	B	B	B	A	A	A	A	A	B	B	A	A	B	A	B	A	B	A	A	B	B	A	B	A	A	B	B	A	A	B
3_0516	12_0874	12_30516	U32_3923_1371	3923	16470	3923	45.33	6H	A	B	A	B	B	B	A	A	A	B	A	B	B	B	A	A	A	A	A	B	B	A	A	B	A	B	A	B	A	A	B	B	A	B	A	A	B	B	A	A	B
3_0665	12_0965	12_30665	U32_6862_970	6862	2175	6862	45.33	6H	a	b	a	b	b	b	a	a	a	b	a	b	b	b	a	a	a	a	a	b	b	a	a	b	a	b	a	b	a	a	b	b	a	b	a	a	b	b	a	a	b
3_0783	12_1038	12_30783	U32_9302_310	9302	2742	9302	45.33	6H	A	B	A	B	B	B	A	A	A	B	A	B	B	B	A	A	A	A	A	B	B	A	A	B	A	B	A	B	A	A	B	B	A	B	A	A	B	B	A	A	B
2_1281	11_1174	11_21281	7898-1497	7898	19269	7898	46.41	6H	a	b	a	b	b	b	a	a	a	b	a	b	a	b	a	a	a	a	a	b	b	a	a	b	a	b	a	b	a	a	b	b	a	b	a	a	b	b	a	a	b
1_0355	11_0386	11_10355	2702-284	2702	15743	2702	48.56	6H	A	B	A	B	B	B	A	A	A	B	A	B	A	B	A	A	A	A	A	B	B	A	A	B	A	B	A	B	A	A	B	B	A	B	A	A	B	B	A	A	B
1_0462	11_0512	11_10462	3379-1037	3379	966	3379	48.56	6H	a	b	a	b	b	b	a	a	a	b	a	b	a	b	a	a	a	a	a	b	b	a	a	b	a	b	a	b	a	a	b	b	a	b	a	a	b	b	a	a	b
2_0743	11_0721	11_20743	4445-1911	4445	16685	4445	48.56	6H	a	b	a	b	b	b	a	a	a	b	a	b	a	b	a	a	a	a	a	b	b	a	a	b	a	b	a	b	a	a	b	b	a	b	a	a	b	b	a	a	b
1_0013	11_0027	11_10013	1041-1441	1041	14270	1041	49.64	6H	A	B	A	B	B	B	A	A	A	B	A	B	A	B	A	A	A	A	A	B	B	A	A	B	A	B	A	B	A	A	B	B	A	B	A	A	B	B	A	A	B
1_0817	11_0968	11_10817	6018-235	6018	17482	6018	49.64	6H	a	b	a	b	b	b	a	a	a	b	a	b	a	b	a	a	a	a	a	b	b	a	a	b	a	b	a	b	a	a	b	b	a	b	a	a	b	b	a	a	b
1_1097	11_1344	11_11097	ABC04725-1-1-254	3323	15830	3323	49.64	6H	a	b	a	b	b	b	a	a	a	b	a	b	a	b	a	a	a	a	a	b	b	a	a	b	a	b	a	b	a	a	b	b	a	b	a	a	b	b	a	a	b
2_0707	11_0674	11_20707	4191-268	4191	16653	4191	49.64	6H	a	b	a	b	b	b	a	a	a	b	a	b	a	b	a	a	a	a	a	b	b	a	a	b	a	b	a	b	a	a	b	b	a	b	a	a	b	b	a	a	b
2_1320			8328-1201	8328	3834	8328	49.64	6H	a	b	a	b	b	b	a	a	a	b	a	b	a	b	a	a	a	a	a	b	b	a	a	b	a	b	a	b	a	a	b	b	a	b	a	a	b	b	a	a	b
3_0317	12_0764	12_30317	U32_10424_706	10424	4292	10424	49.64	6H	A	B	A	B	B	B	A	A	A	B	A	B	A	B	A	A	A	A	A	B	B	A	A	B	A	B	A	B	A	A	B	B	A	B	A	A	B	B	A	A	B
1_0461	11_0511	11_10461	3378-619	3378	16217	3378	50.71	6H	A	B	A	B	B	B	A	A	A	B	A	B	A	B	A	A	A	A	A	B	B	A	A	B	A	B	A	B	A	A	B	B	A	B	B	A	B	B	A	A	B
1_0539	11_0588	11_10539	3764-666	3764	2215	3764	50.71	6H	A	B	A	B	B	B	A	A	A	B	A	B	A	B	A	A	A	A	A	B	B	A	A	B	A	B	A	B	A	A	B	B	A	B	B	A	B	B	A	A	B
3_0133	12_0658	12_30133	ABC09903_1_265	7797	3818	7797	50.71	6H	A	B	A	B	B	B	A	A	A	B	A	B	A	B	A	A	A	A	A	B	B	A	A	B	A	B	A	B	A	A	B	B	A	B	B	A	B	B	A	A	B
3_0281			ABC21200_1_532	17273	8546	17273	50.71	6H	A	B	A	B	B	B	A	A	A	B	A	B	A	B	A	A	A	A	A	B	B	A	A	B	A	B	A	B	A	A	B	B	A	B	B	A	B	B	A	A	B
3_0316	12_0763	12_30316	U32_10309_353	10309	3310	8016	50.71	6H	A	B	A	B	B	B	A	A	A	B	A	B	A	B	A	A	A	A	A	B	B	A	A	B	A	B	A	B	A	A	B	B	A	B	B	A	B	B	A	A	B
3_0658	12_0963	12_30658	U32_6609_2350	6609	2204	6609	50.71	6H	a	b	a	b	b	b	a	a	a	b	a	b	a	b	a	a	a	a	a	b	b	a	a	b	a	b	a	b	a	a	b	b	a	b	b	a	b	b	a	a	b
2_0291	11_0255	11_20291	2041-1317	2041	777	2041	51.79	6H	a	b	a	b	b	b	a	a	a	b	a	b	a	b	a	a	a	a	a	b	b	a	a	b	a	b	a	b	a	a	b	b	a	b	b	a	b	b	a	a	b
3_0510	12_0870	12_30510	U32_3803_1334	3803	16452	3803	51.79	6H	A	B	A	B	B	B	A	A	A	B	A	B	A	B	A	A	A	A	A	B	B	A	A	B	A	B	A	B	A	A	B	B	A	B	B	A	B	B	A	A	B
3_0751	12_1016	12_30751	U32_8416_272	8416	4733	8416	51.79	6H	A	B	A	B	B	B	A	A	A	B	A	B	A	B	A	A	A	A	A	B	B	A	A	B	A	B	A	B	A	A	B	B	A	B	B	A	B	B	A	A	B
3_1092	12_1266	12_31092	U35_14244_456	10583	14244	10583	51.79	6H	A	B	A	B	B	B	A	A	A	B	A	B	A	B	A	A	A	A	A	B	B	A	A	B	A	B	A	B	A	A	B	B	A	B	B	A	B	B	A	A	B
3_1274	12_1383	12_31274	U35_19635_673	9525	19635	9525	51.79	6H	A	B	A	B	B	B	A	A	A	B	A	B	A	B	A	A	A	A	A	B	B	A	A	B	A	B	A	B	A	A	B	B	A	B	B	A	B	B	A	A	B
3_1433	12_1478	12_31433	U35_4503_436	7556	4503	7556	51.79	6H	A	B	A	B	B	B	A	A	A	B	A	B	A	B	A	A	A	A	A	B	B	A	A	B	A	B	A	B	A	A	B	B	A	B	B	A	B	B	A	A	B
1_0962	11_1204	11_10962	828-545	828	443	828	52.86	6H	A	B	A	B	B	B	A	A	A	B	A	B	A	B	A	A	A	A	A	B	B	A	A	B	A	B	A	B	A	A	B	B	A	B	B	A	B	B	A	A	B
1_1205	11_1383	11_11205	ABC08769-1-1-205	6822	17939	6822	52.86	6H	A	B	A	B	B	B	A	A	A	B	A	B	A	B	A	A	A	A	A	B	B	A	A	B	A	B	A	B	A	A	B	B	A	B	B	A	B	B	A	A	B
2_0651	11_0617	11_20651	397-288	397	246	397	52.86	6H	A	B	A	B	B	B	A	A	A	B	A	B	A	B	A	A	A	A	A	B	B	A	A	B	A	B	A	B	A	A	B	B	A	B	B	A	B	B	A	A	B
2_1014	11_0955	11_21014	5873-880	5873	3024	5873	52.86	6H	A	B	A	B	B	B	A	A	A	B	A	B	A	B	A	A	A	A	A	B	B	A	A	B	A	B	A	B	A	A	B	B	A	B	B	A	B	B	A	A	B
2_1473	11_1343	11_21473	ABC04676-1-1-59	3285	1746	3285	52.86	6H	a	b	a	b	b	b	a	a	a	b	a	b	a	b	a	a	a	a	a	b	b	a	a	b	a	b	a	b	a	a	b	b	a	b	b	a	b	b	a	a	b
3_0021	12_0597	12_30021	ABC03232_1_76	2219	1124	2219	52.86	6H	a	b	a	b	b	b	a	a	a	b	a	b	a	b	a	a	a	a	a	b	b	a	a	b	a	b	a	b	a	a	b	b	a	b	b	a	b	b	a	a	b
3_0120	12_0651	12_30120	ABC09423_1_124	6882	17583	6882	52.86	6H	A	B	A	B	B	B	A	A	A	B	A	B	A	B	A	A	A	A	A	B	B	A	A	B	A	B	A	B	A	A	B	B	A	B	B	A	B	B	A	A	B
3_0430	12_0827	12_30430	U32_2435_95	2435	1232	2435	52.86	6H	A	B	A	B	B	B	A	A	A	B	A	B	A	B	A	A	A	A	A	B	B	A	A	B	A	B	A	B	A	A	B	B	A	B	B	A	B	B	A	A	B
3_0441	12_0832	12_30441	U32_2540_144	2540	15616	2540	52.86	6H	A	B	A	B	B	B	A	A	A	B	A	B	A	B	A	A	A	A	A	B	B	A	A	B	A	B	A	B	A	A	B	B	A	B	B	A	B	B	A	A	B
3_0473	12_0845	12_30473	U32_3124_299	3124	15934	3124	52.86	6H	a	b	a	b	b	b	a	a	a	b	a	b	a	b	a	a	a	a	a	b	b	a	a	b	a	b	a	b	a	a	b	b	a	b	b	a	b	b	a	a	b
3_0802	12_1051	12_30802	U32_979_915	979	14363	979	52.86	6H	A	B	A	B	B	B	A	A	A	B	A	B	A	B	A	A	A	A	A	B	B	A	A	B	A	B	A	B	A	A	B	B	A	B	B	A	B	B	A	A	B
3_1004	12_1215	12_31004	SCRI_olad_150_02	8137	17325	8137	52.86	6H	A	B	A	B	B	B	A	A	A	B	A	B	A	B	A	A	A	A	A	B	B	A	A	B	A	B	A	B	A	A	B	B	A	B	B	A	B	B	A	A	B
3_1005	12_1216	12_31005	SCRI_olad_156_02	14813	8883	14813	52.86	6H	a	b	a	b	b	b	a	a	a	b	a	b	a	b	a	a	a	a	a	b	b	a	a	b	a	b	a	b	a	a	b	b	a	b	b	a	b	b	a	a	b
3_1007	12_1218	12_31007	SCRI_olad_168_08	30392	39003	30392	52.86	6H	a	b	a	b	b	b	a	a	a	b	a	b	a	b	a	a	a	a	a	b	b	a	a	b	a	b	a	b	a	a	b	b	a	b	b	a	b	b	a	a	b
1_0227	11_0265	11_10227	210-450	210	13709	210	55.01	6H	A	B	A	B	B	B	A	A	A	B	A	B	A	B	A	A	A	A	A	B	B	A	A	B	B	B	A	B	A	A	B	B	A	B	B	A	B	B	A	A	B
1_0323	11_0356	11_10323	2559-1796	2559	15650	2559	55.01	6H	A	B	A	B	B	B	A	A	A	B	A	B	A	B	A	A	A	A	A	B	B	A	A	B	B	B	A	B	A	A	B	B	A	B	B	A	B	B	A	A	B
1_0377	11_0404	11_10377	28-229	28	650	28	55.01	6H	A	B	A	B	B	B	A	A	A	B	A	B	A	B	A	A	A	A	A	B	B	A	A	B	B	B	A	B	A	A	B	B	A	B	B	A	B	B	A	A	B
1_0749	11_0859	11_10749	5232-2041	5232	17079	5232	55.01	6H	A	B	A	B	B	B	A	A	A	B	A	B	A	B	A	A	A	A	A	B	B	A	A	B	B	B	A	B	A	A	B	B	A	B	B	A	B	B	A	A	B
1_0848	11_1027	11_10848	6487-1315	6487	17870	6487	55.01	6H	A	B	A	B	B	B	A	A	A	B	A	B	A	B	A	A	A	A	A	B	B	A	A	B	B	B	A	B	A	A	B	B	A	B	B	A	B	B	A	A	B
1_0954	11_1191	11_10954	810-818	810	6	810	55.01	6H	A	B	A	B	B	B	A	A	A	B	A	B	A	B	A	A	A	A	A	B	B	A	A	B	B	B	A	B	A	A	B	B	A	B	B	A	B	B	A	A	B
1_1312	11_1431	11_11312	ABC13045-1-1-226	9863	4944	9863	55.01	6H	a	b	a	b	b	b	a	a	a	b	a	b	a	b	a	a	a	a	a	b	b	a	a	b	b	b	a	b	a	a	b	b	a	b	b	a	b	b	a	a	b
2_0329	11_0294	11_20329	2259-488	2259	976	2259	55.01	6H	A	B	A	B	B	B	A	A	A	B	A	B	A	B	A	A	A	A	A	B	B	A	A	B	B	B	A	B	A	A	B	B	A	B	B	A	B	B	A	A	B
2_0341			2327-57	2327	1167	2327	55.01	6H	a	b	a	b	b	b	a	a	a	b	a	b	a	b	a	a	a	a	a	b	b	a	a	b	b	b	a	b	a	a	b	b	a	b	b	a	b	b	a	a	b
2_0463	12_0468	12_20463	3024-711	3024	15876	3024	55.01	6H	a	b	a	b	b	b	a	a	a	b	a	b	a	b	a	a	a	a	a	b	b	a	a	b	b	b	a	b	a	a	b	b	a	b	b	a	b	b	a	a	b
2_0567	11_0533	11_20567	3472-587	3472	16399	3472	55.01	6H	a	b	a	b	b	b	a	a	a	b	a	b	a	b	a	a	a	a	a	b	b	a	a	b	b	b	a	b	a	a	b	b	a	b	b	a	b	b	a	a	b
2_0572	11_0540	11_20572	3506-668	3506	16093	3506	55.01	6H	a	b	a	b	b	b	a	a	a	b	a	b	a	b	a	a	a	a	a	b	b	a	a	b	b	b	a	b	a	a	b	b	a	b	b	a	b	b	a	a	b
2_0785	11_0763	11_20785	4656-255	4656	2578	4656	55.01	6H	a	b	a	b	b	b	a	a	a	b	a	b	a	b	a	a	a	a	a	b	b	a	a	b	b	b	a	b	a	a	b	b	a	b	b	a	b	b	a	a	b
2_0799	11_0778	11_20799	4721-1335	4721	16233	4721	55.01	6H	A	B	A	B	B	B	A	A	A	B	A	B	A	B	A	A	A	A	A	B	B	A	A	B	B	B	A	B	A	A	B	B	A	B	B	A	B	B	A	A	B
2_0835	11_0803	11_20835	4895-145	4895	15902	4895	55.01	6H	A	B	A	B	B	B	A	A	A	B	A	B	A	B	A	A	A	A	A	B	B	A	A	B	B	B	A	B	A	A	B	B	A	B	B	A	B	B	A	A	B
2_0854	11_0818	11_20854	5017-407	5017	1726	5017	55.01	6H	a	b	a	b	b	b	a	a	a	b	a	b	a	b	a	a	a	a	a	b	b	a	a	b	b	b	a	b	a	a	b	b	a	b	b	a	b	b	a	a	b
2_0946	11_0898	11_20946	5497-661	5497	3443	5497	55.01	6H	A	B	A	B	B	B	A	A	A	B	A	B	A	B	A	A	A	A	A	B	B	A	A	B	B	B	A	B	A	A	B	B	A	B	B	A	B	B	A	A	B
2_1124	11_1042	11_21124	6593-185	6593	3909	6593	55.01	6H	a	b	a	b	b	b	a	a	a	b	a	b	a	b	a	a	a	a	a	b	b	a	a	b	b	b	a	b	a	a	b	b	a	b	b	a	b	b	a	a	b
2_1216	11_1116	11_21216	7282-1386	7282	4048	7282	55.01	6H	A	B	A	B	B	B	A	A	A	B	A	B	A	B	A	A	A	A	A	B	B	A	A	B	B	B	A	B	A	A	B	B	A	B	B	A	B	B	A	A	B
3_0311	12_0761	12_30311	U32_10224_433	10224	19870	10224	55.01	6H	A	B	A	B	B	B	A	A	A	B	A	B	A	B	A	A	A	A	A	B	B	A	A	B	B	B	A	B	A	A	B	B	A	B	B	A	B	B	A	A	B
3_0395	12_0808	12_30395	U32_1708_1373	1708	15472	1708	55.01	6H	a	b	a	b	b	b	a	a	a	b	a	b	a	b	a	a	a	a	a	b	b	a	a	b	b	b	a	b	a	a	b	b	a	b	b	a	b	b	a	a	b
3_0465	12_0842	12_30465	U32_2959_1255	2959	1485	2959	55.01	6H	A	B	A	B	B	B	A	A	A	B	A	B	A	B	A	A	A	A	A	B	B	A	A	B	B	B	A	B	A	A	B	B	A	B	B	A	B	B	A	A	B
3_0508	12_0868	12_30508	U32_3768_1094	3768	16391	3768	55.01	6H	a	b	a	b	b	b	a	a	a	b	a	b	a	b	a	a	a	a	a	b	b	a	a	b	b	b	a	b	a	a	b	b	a	b	b	a	b	b	a	a	b
3_0511	12_0871	12_30511	U32_3831_179	3831	16568	3831	55.01	6H	A	B	A	B	B	B	A	A	A	B	A	B	A	B	A	A	A	A	A	B	B	A	A	B	B	B	A	B	A	A	B	B	A	B	B	A	B	B	A	A	B
3_0596	12_0924	12_30596	U32_5398_118	5398	17294	5398	55.01	6H	a	b	a	b	b	b	a	a	a	b	a	b	a	b	a	a	a	a	a	b	b	a	a	b	b	b	a	b	a	a	b	b	a	b	b	a	b	b	a	a	b
3_0681	12_0974	12_30681	U32_7087_390	7087	3880	7087	55.01	6H	a	b	a	b	b	b	a	a	a	b	a	b	a	b	a	a	a	a	a	b	b	a	a	b	b	b	a	b	a	a	b	b	a	b	b	a	b	b	a	a	b
3_0749	12_1014	12_30749	U32_8394_291	8394	18905	8394	55.01	6H	A	B	A	B	B	B	A	A	A	B	A	B	A	B	A	A	A	A	A	B	B	A	A	B	B	B	A	B	A	A	B	B	A	B	B	A	B	B	A	A	B
3_0765	12_1026	12_30765	U32_8718_552	8718	19619	8718	55.01	6H	a	b	a	b	b	b	a	a	a	b	a	b	a	b	a	a	a	a	a	b	b	a	a	b	b	b	a	b	a	a	b	b	a	b	b	a	b	b	a	a	b
3_0837	12_1075	12_30837	OSU_Contig8695_at_89	6487	17870	6487	55.01	6H	a	b	a	b	b	b	a	a	a	b	a	b	a	b	a	a	a	a	a	b	b	a	a	b	b	b	a	b	a	a	b	b	a	b	b	a	b	b	a	a	b
3_0856	12_1094	12_30856	OSU_HvCry1a_312	30183		30183	55.01	6H	A	B	A	B	B	B	A	A	A	B	A	B	A	B	A	A	A	A	A	B	B	A	A	B	B	B	A	B	A	A	B	B	A	B	B	A	B	B	A	A	B
3_1006	12_1217	12_31006	SCRI_olad_159	18583	24852	18583	55.01	6H	a	b	a	b	b	b	a	a	a	b	a	b	a	b	a	a	a	a	a	b	b	a	a	b	b	b	a	b	a	a	b	b	a	b	b	a	b	b	a	a	b
3_1178	12_1314	12_31178	U35_17277_1661	5643	17277	5643	55.01	6H	a	b	a	b	b	b	a	a	a	b	a	b	a	b	a	a	a	a	a	b	b	a	a	b	b	b	a	b	a	a	b	b	a	b	b	a	b	b	a	a	b
3_1187	12_1321	12_31187	U35_17528_729	5832	17528	5832	55.01	6H	A	B	A	B	B	B	A	A	A	B	A	B	A	B	A	A	A	A	A	B	B	A	A	B	B	B	A	B	A	A	B	B	A	B	B	A	B	B	A	A	B
3_1249	12_1364	12_31249	U35_18879_1771	8942	18879	8942	55.01	6H	a	b	a	b	b	b	a	a	a	b	a	b	a	b	a	a	a	a	a	b	b	a	a	b	b	b	a	b	a	a	b	b	a	b	b	a	b	b	a	a	b
3_1443	12_1481	12_31443	U35_4793_444	11219	4793	11219	55.01	6H	a	b	a	b	b	b	a	a	a	b	a	b	a	b	a	a	a	a	a	b	b	a	a	b	b	b	a	b	a	a	b	b	a	b	b	a	b	b	a	a	b
1_1143			ABC06493-1-1-45	4722	16796	4722	56.09	6H	A	b	A	b	b	b	A	A	A	b	A	b	A	b	A	A	A	A	A	b	b	A	A	b	b	b	A	b	A	A	b	b	A	b	b	A	b	b	A	A	b
2_0184	11_0155	11_20184	1490-959	1490	14937	1490	56.09	6H	A	B	A	B	B	B	A	A	A	B	A	B	A	B	A	A	A	A	A	B	B	A	A	B	B	B	A	B	A	A	B	B	A	B	B	A	B	B	A	A	B
3_0144	12_0667	12_30144	ABC10338_1_723	8172	3111	8172	56.09	6H	a	b	a	b	b	b	a	a	a	b	a	b	a	b	a	a	a	a	a	b	b	a	a	b	b	b	a	b	a	a	b	b	a	b	b	a	b	b	a	a	b
3_0857	12_1095	12_30857	OSU_HvCry2_1031	11450	5746	11450	56.09	6H	A	B	A	B	B	B	A	A	A	B	A	B	A	B	A	A	A	A	A	B	B	A	A	B	B	B	A	B	A	A	B	B	A	B	B	A	B	B	A	A	B
1_0189	11_0234	11_10189	1914-936	1914	470	1914	59.32	6H	A	B	A	B	B	B	A	A	A	B	A	B	A	B	A	A	A	A	A	B	B	A	A	B	B	A	A	B	A	A	B	B	A	B	B	A	B	B	A	A	B
1_0635	11_0701	11_10635	4313-482	4313	16812	4313	59.32	6H	A	B	A	B	B	B	A	A	A	B	A	B	A	B	A	A	A	A	A	B	B	A	A	B	B	A	A	B	A	A	B	B	A	B	B	A	B	B	A	A	B
1_0803	12_0188	12_10803	5803-458	5803	3278	5803	59.32	6H	a	b	a	b	b	b	a	a	a	b	a	b	a	b	a	a	a	a	a	b	b	a	a	b	b	a	a	b	a	a	b	b	a	b	b	a	b	b	a	a	b
1_0964	11_1207	11_10964	832-1040	832	519	832	59.32	6H	a	b	a	b	b	b	a	a	a	b	a	b	a	b	a	a	a	a	a	b	b	a	a	b	b	a	a	b	a	a	b	b	a	b	b	a	b	b	a	a	b
1_1067	11_1328	11_11067	ABC02895-1-4-231	1965	13815	1965	59.32	6H	A	B	A	B	B	B	A	A	A	B	A	B	A	B	A	A	A	A	A	B	B	A	A	B	B	A	A	B	A	A	B	B	A	B	B	A	B	B	A	A	B
1_1253	12_0306	12_11253	ABC10536-1-2-232	7929	19188	7929	59.32	6H	a	b	a	b	b	b	a	a	a	b	a	b	a	b	a	a	a	a	a	b	b	a	a	b	b	a	a	b	a	a	b	b	a	b	b	a	b	b	a	a	b
2_0058	11_0047	11_20058	11016-603	11016	6533	11016	59.32	6H	A	B	A	B	B	B	A	A	A	B	A	B	A	B	A	A	A	A	A	B	B	A	A	B	B	A	A	B	A	A	B	B	A	B	B	A	B	B	A	A	B
2_0266	11_0233	11_20266	1911-55	1911	15233	1911	59.32	6H	a	b	a	b	b	b	a	a	a	b	a	b	a	b	a	a	a	a	a	b	b	a	a	b	b	a	a	b	a	a	b	b	a	b	b	a	b	b	a	a	b
2_1310	11_1201	11_21310	8220-1223	8220	3349	8220	59.32	6H	a	b	a	b	b	b	a	a	a	b	a	b	a	b	a	a	a	a	a	b	b	a	a	b	b	a	a	b	a	a	b	b	a	b	b	a	b	b	a	a	b
2_1339	11_1223	11_21339	851-804	851	14113	851	59.32	6H	a	b	a	b	b	b	a	a	a	b	a	b	a	b	a	a	a	a	a	b	b	a	a	b	b	a	a	b	a	a	b	b	a	b	b	a	b	b	a	a	b
3_0346	12_0780	12_30346	U32_12122_51	12122	7111	12122	59.32	6H	A	B	A	B	B	B	A	A	A	B	A	B	A	B	A	A	A	A	A	B	B	A	A	B	B	A	A	B	A	A	B	B	A	B	B	A	B	B	A	A	B
3_0548			U32_4459_653	4459	16277	4459	59.32	6H	A	B	A	B	B	B	A	A	A	B	A	B	A	B	A	A	A	A	A	B	B	A	A	B	B	A	A	B	A	A	B	B	A	B	B	A	B	B	A	A	B
3_0686			U32_7111_312	7111	17497	7111	59.32	6H	a	b	a	b	b	b	a	a	a	b	a	b	a	b	a	a	a	a	a	b	b	a	a	b	b	a	a	b	a	a	b	b	a	b	b	a	b	b	a	a	b
3_0804	12_1052	12_30804	U32_9797_1113	9797	4414	9797	59.32	6H	A	B	A	B	B	B	A	A	A	B	A	B	A	B	A	A	A	A	A	B	B	A	A	B	B	A	A	B	A	A	B	B	A	B	B	A	B	B	A	A	B
3_1359	12_1433	12_31359	U35_2831_840	5229	2831	5229	59.32	6H	a	b	a	b	b	b	a	a	a	b	a	b	a	b	a	a	a	a	a	b	b	a	a	b	b	a	a	b	a	a	b	b	a	b	b	a	b	b	a	a	b
1_1475	12_0381	12_11475	ConsensusGBS0325-1	6125	17884	6125	60.4	6H	A	B	A	B	B	B	A	A	A	B	A	B	A	B	A	A	A	A	A	B	B	A	A	B	B	A	A	B	A	A	B	B	A	B	B	A	B	B	A	A	B
1_1483	11_1509	11_11483	ConsensusGBS0369-1	2999	1396	2999	60.4	6H	a	b	a	b	b	b	a	a	a	b	a	b	a	b	a	a	a	a	a	b	b	a	a	b	b	a	a	b	a	a	b	b	a	b	b	a	b	b	a	a	b
2_1298	11_1186	11_21298	8048-952	8048	19038	8048	60.4	6H	A	B	A	B	B	B	A	A	A	B	A	B	A	B	A	A	A	A	A	B	B	A	A	B	B	A	A	B	A	A	B	B	A	B	B	A	B	B	A	A	B
1_0455	11_0502	11_10455	3348-395	3348	1823	3348	61.47	6H	A	B	A	B	B	B	A	A	A	B	A	B	A	B	A	A	A	A	A	B	B	A	A	B	B	A	A	B	A	A	B	B	A	B	B	A	B	B	A	A	B
2_1069	11_0994	11_21069	6205-683	6205	17437	6205	61.47	6H	a	b	a	b	b	b	a	a	a	b	a	b	a	b	a	a	a	a	a	b	b	a	a	b	b	a	a	b	a	a	b	b	a	b	b	a	b	b	a	a	b
2_1225	11_1125	11_21225	7370-818	7370	4246	7370	61.47	6H	A	B	A	B	B	B	A	A	A	B	A	B	A	B	A	A	A	A	A	B	B	A	A	B	B	A	A	B	A	A	B	B	A	B	B	A	B	B	A	A	B
2_1293	11_1182	11_21293	8005-914	8005	4147	8005	61.47	6H	a	b	a	b	b	b	a	a	a	b	a	b	a	b	a	a	a	a	a	b	b	a	a	b	b	a	a	b	a	a	b	b	a	b	b	a	b	b	a	a	b
3_0637	12_0949	12_30637	U32_6217_114	6217	3105	6217	61.47	6H	a	b	a	b	b	b	a	a	a	b	a	b	a	b	a	a	a	a	a	b	b	a	a	b	b	a	a	b	a	a	b	b	a	b	b	a	b	b	a	a	b
1_0040	11_0054	11_10040	1140-1508	1140	14528	1140	62.55	6H	a	b	a	b	b	b	a	a	a	b	a	b	a	b	a	a	a	a	a	b	b	a	a	b	b	a	a	b	a	a	b	b	a	b	b	a	b	b	a	a	b
2_0015	11_0017	11_20015	1028-794	1028	14437	1028	62.55	6H	a	b	a	b	b	b	a	a	a	b	a	b	a	b	a	a	a	a	a	b	b	a	a	b	b	a	a	b	a	a	b	b	a	b	b	a	b	b	a	a	b
2_0709	11_0676	11_20709	4203-1210	4203	2138	4203	62.55	6H	a	b	a	b	b	b	a	a	a	b	a	b	a	b	a	a	a	a	a	b	b	a	a	b	b	a	a	b	a	a	b	b	a	b	b	a	b	b	a	a	b
2_0468	11_0448	11_20468	3048-1349	3048	15706	3048	64.7	6H	a	b	a	b	b	b	a	a	a	b	a	b	a	b	a	a	a	a	a	b	b	a	a	b	b	a	a	b	a	a	b	b	a	b	b	a	b	b	a	a	b
2_0636	11_0600	11_20636	3865-103	3865	16425	3865	64.7	6H	a	b	a	b	b	b	a	a	a	b	a	b	a	b	a	a	a	a	a	b	b	a	a	b	b	a	a	b	a	a	b	b	a	b	b	a	b	b	a	a	b
2_1469	11_1337	11_21469	ABC03951-1-3-383	2762	15825	2762	64.7	6H	a	b	a	b	b	b	a	a	a	b	a	b	a	b	a	a	a	a	a	b	b	a	a	b	b	a	a	b	a	a	b	b	a	b	b	a	b	b	a	a	b
3_1289	12_1397	12_31289	U35_20268_211	12566	20268	12566	65.77	6H	A	B	A	B	B	B	A	A	A	B	A	B	A	B	A	A	A	A	A	B	B	A	A	B	B	A	A	B	A	A	B	B	A	B	B	A	B	B	A	A	B
1_1349	11_1450	11_11349	ABC14687-1-4-344	11519	18689	11519	66.85	6H	a	b	a	b	b	b	a	a	a	b	a	b	a	b	a	a	a	a	b	b	b	a	a	b	b	a	a	b	a	a	b	b	a	b	b	a	b	b	a	a	b
1_1459	11_1497	11_11459	ConsensusGBS0241-3	16351	20068	16351	66.85	6H	a	b	a	b	b	b	a	a	a	b	a	b	a	b	a	a	a	a	b	b	b	a	a	b	b	a	a	b	a	a	b	b	a	b	b	a	b	b	a	a	b
2_0620	11_0589	11_20620	3773-756	3773	1958	3773	66.85	6H	a	b	a	b	b	b	a	a	a	b	a	b	a	b	a	a	a	a	b	b	b	a	a	b	b	a	a	b	a	a	b	b	a	b	b	a	b	b	a	a	b
2_0673	11_0642	11_20673	4064-1724	4064	2101	4064	66.85	6H	a	b	a	b	b	b	a	a	a	b	a	b	a	b	a	a	a	a	b	b	b	a	a	b	b	a	a	b	a	a	b	b	a	b	b	a	b	b	a	a	b
2_0744	11_0722	11_20744	4447-231	4447	2296	4447	66.85	6H	A	B	A	B	B	B	A	A	A	B	A	B	A	B	A	A	A	A	B	B	B	A	A	B	B	A	A	B	A	A	B	B	A	B	B	A	B	B	A	A	B
2_0784	11_0759	11_20784	4642-1124	4642	2360	4642	66.85	6H	a	b	a	b	b	b	a	a	a	b	a	b	a	b	a	a	a	a	b	b	b	a	a	b	b	a	a	b	a	a	b	b	a	b	b	a	b	b	a	a	b
2_0848	11_0814	11_20848	4993-1008	4993	17087	4993	66.85	6H	a	b	a	b	b	b	a	a	a	b	a	b	a	b	a	a	a	a	b	b	b	a	a	b	b	a	a	b	a	a	b	b	a	b	b	a	b	b	a	a	b
2_0892	11_0850	11_20892	5187-752	5187	2847	5187	66.85	6H	A	B	A	B	B	B	A	A	A	B	A	B	A	B	A	A	A	A	B	B	B	A	A	B	B	A	A	B	A	A	B	B	A	B	B	A	B	B	A	A	B
2_1256	11_1151	11_21256	7706-924	7706	4636	7706	66.85	6H	A	B	A	B	B	B	A	A	A	B	A	B	A	B	A	A	A	A	B	B	B	A	A	B	B	A	A	B	A	A	B	B	A	B	B	A	B	B	A	A	B
3_1101	12_1272	12_31101	U35_14735_997	4501	14735	4501	66.85	6H	a	b	a	b	b	b	a	a	a	b	a	b	a	b	a	a	a	a	b	b	b	a	a	b	b	a	a	b	a	a	b	b	a	b	b	a	b	b	a	a	b
3_1250	12_1365	12_31250	U35_19005_402	17498	19005	17498	66.85	6H	a	b	a	b	b	b	a	a	a	b	a	b	a	b	a	a	a	a	b	b	b	a	a	b	b	a	a	b	a	a	b	b	a	b	b	a	b	b	a	a	b
1_0469	11_0524	11_10469	3436-354	3436	16179	3436	67.92	6H	a	b	a	b	b	b	a	a	a	b	a	b	a	b	a	a	a	a	b	b	b	a	a	b	b	a	a	b	a	a	b	b	a	b	b	a	b	b	a	a	b
3_1088	12_1265	12_31088	U35_13855_365	4752	13855	4752	71.16	6H	A	B	A	B	B	B	A	A	A	B	A	B	A	B	A	A	A	A	B	B	B	A	A	B	A	A	A	B	A	B	B	B	A	B	B	A	B	B	A	A	B
2_0682	11_0653	11_20682	4109-90	4109	2345	4109	72.23	6H	a	b	a	b	b	b	a	a	a	b	a	b	a	b	b	a	a	a	b	b	b	a	a	b	a	a	a	b	a	b	b	b	a	b	b	a	b	b	a	a	b
2_0969	11_0919	11_20969	5656-1012	5656	17838	5656	72.23	6H	a	b	a	b	b	b	a	a	a	b	a	b	a	b	b	a	a	a	b	b	b	a	a	b	a	a	a	b	a	b	b	b	a	b	b	a	b	b	a	a	b
2_0746	11_0725	11_20746	4454-1080	4454	2377	4454	75.46	6H	A	B	A	B	B	B	A	A	A	B	A	B	A	B	B	A	A	A	B	B	B	B	A	B	A	A	A	B	A	B	B	B	A	B	B	A	B	B	A	A	B
1_0220	11_0256	11_10220	2047-850	2047	15356	2047	77.61	6H	A	B	A	B	B	B	A	A	A	B	A	B	A	B	B	A	A	A	B	B	B	B	A	B	A	A	A	B	A	B	B	B	A	B	B	A	B	B	B	A	B
1_1458	11_1496	11_11458	ConsensusGBS0239-5	17186	10227	17186	77.61	6H	a	b	a	b	b	b	a	a	a	b	a	b	a	b	b	a	a	a	b	b	b	b	a	b	a	a	a	b	a	b	b	b	a	b	b	a	b	b	b	a	b
1_1147	11_1366	11_11147	ABC06682-1-1-311	4909	2807	4909	85.2	6H	A	A	A	B	B	B	A	A	A	B	A	B	A	A	B	A	A	A	B	B	B	B	A	A	A	A	A	B	A	B	B	B	A	B	B	A	B	B	B	A	B
2_1025	11_0961	11_21025	5926-798	5926	3494	5926	89.51	6H	A	A	B	B	B	B	A	A	A	B	A	B	A	A	B	A	B	A	B	B	B	B	A	A	A	A	A	B	A	B	B	B	A	B	B	A	B	B	B	A	B
3_0626	12_0942	12_30626	U32_5968_585	5968	2910	5968	89.51	6H	A	A	B	B	B	B	A	A	A	B	A	B	A	A	B	A	B	A	B	B	B	B	A	A	A	A	A	B	A	B	B	B	A	B	B	A	B	B	B	A	B
3_0324			U32_10882_110	10882	18856	10882	90.58	6H	a	a	b	b	b	b	a	a	a	b	a	b	a	a	b	a	b	a	b	b	b	b	a	a	a	a	a	b	a	b	b	b	a	b	b	a	b	b	b	a	b
1_0801			578-2106	578	473	578	91.66	6H	a	a	B	B	B	B	a	B	a	B	a	B	a	a	B	a	B	a	B	B	B	B	a	a	a	a	a	B	a	B	B	B	a	B	B	a	B	B	B	a	B
2_0996	11_0941	11_20996	578-587	578	473	578	91.66	6H	a	a	b	b	b	b	a	b	a	b	a	b	a	a	b	a	b	a	b	b	b	b	a	a	a	a	a	b	a	b	b	b	a	b	b	a	b	b	b	a	b
1_0595	11_0647	11_10595	4076-1056	4076	1885	4076	95.97	6H	a	a	b	b	b	b	a	b	a	b	a	b	a	a	b	a	b	a	b	b	a	b	a	a	a	a	a	b	a	b	b	b	a	b	b	a	b	b	b	a	b
1_0978	11_1221	11_10978	8504-785	8504	775	8504	95.97	6H	A	A	B	B	B	B	A	B	A	B	A	B	A	A	B	A	B	A	B	B	A	B	A	A	A	A	A	B	A	B	B	B	A	B	B	A	B	B	B	A	B
2_0972	11_0922	11_20972	5684-601	5684	17350	5684	95.97	6H	A	A	B	B	B	B	A	B	A	B	A	B	A	A	B	A	B	A	B	B	A	B	A	A	A	A	A	B	A	B	B	B	A	B	B	A	B	B	B	A	B
3_1432	12_1477	12_31432	U35_4470_378	12662	4470	12662	95.97	6H	a	a	b	b	b	b	a	b	a	b	a	b	a	a	b	a	b	a	b	b	a	b	a	a	a	a	a	b	a	b	b	b	a	b	b	a	b	b	b	a	b
1_0015	11_0028	11_10015	10425-725	10425	5685	10425	99.2	6H	A	A	B	B	B	B	A	B	A	B	A	A	A	A	B	A	B	A	B	B	A	B	A	A	A	A	A	B	A	B	B	B	B	B	B	A	B	B	B	A	B
1_0139	11_0190	11_10139	1649-441	1649	15039	1649	99.2	6H	A	A	B	B	B	B	A	B	A	B	A	A	A	A	B	A	B	A	B	B	A	B	A	A	A	A	A	B	A	B	B	B	B	B	B	A	B	B	B	A	B
1_0734	11_0832	11_10734	5124-1707	5124	17195	5124	99.2	6H	A	A	B	B	B	B	A	B	A	B	A	A	A	A	B	A	B	A	B	B	A	B	A	A	A	A	A	B	A	B	B	B	B	B	B	A	B	B	B	A	B
2_0216			1617-189	1617	936	1617	99.2	6H	a	a	b	b	b	b	a	b	a	b	a	a	a	a	b	a	b	a	b	b	a	b	a	a	a	a	a	b	a	b	b	b	b	b	b	a	b	b	b	a	b
2_0531	11_0503	11_20531	3349-759	3349	1828	3349	99.2	6H	a	a	b	b	b	b	a	b	a	b	a	a	a	a	b	a	b	a	b	b	a	b	a	a	a	a	a	b	a	b	b	b	b	b	b	a	b	b	b	a	b
3_1044	12_1243	12_31044	UCI_Dhn7_1221	1161	14536	1161	99.2	6H	a	a	b	b	b	b	a	b	a	b	a	a	a	a	b	a	b	a	b	b	a	b	a	a	a	a	a	b	a	b	b	b	b	b	b	a	b	b	b	a	b
3_1048	12_1245	12_31048	UCI_Dhn7_908	1161	14536	1161	99.2	6H	a	a	b	b	b	b	a	b	a	b	a	a	a	a	b	a	b	a	b	b	a	b	a	a	a	a	a	b	a	b	b	b	b	b	b	a	b	b	b	a	b
3_1049	12_1246	12_31049	UCI_Dhn7_969	1161	14536	1161	99.2	6H	A	A	B	B	B	B	A	B	A	B	A	A	A	A	B	A	B	A	B	B	A	B	A	A	A	A	A	B	A	B	B	B	B	B	B	A	B	B	B	A	B
3_1115	12_1278	12_31115	U35_15335_1431	2332	15335	2332	99.2	6H	a	a	b	b	b	b	a	b	a	b	a	a	a	a	b	a	b	a	b	b	a	b	a	a	a	a	a	b	a	b	b	b	b	b	b	a	b	b	b	a	b
3_1353	12_1430	12_31353	U35_2762_1119	7398	2762	7398	99.2	6H	a	a	b	b	b	b	a	b	a	b	a	a	a	a	b	a	b	a	b	b	a	b	a	a	a	a	a	b	a	b	b	b	b	b	b	a	b	b	b	a	b
2_0464			3029-1441	3029	15893	3029	109	6H	A	A	B	B	B	B	A	B	B	B	A	A	A	A	B	A	B	A	B	B	A	B	B	A	A	B	A	B	A	B	B	B	B	B	A	B	B	B	B	A	B
2_0036	11_0034	11_20036	10687-540	10687	20281	10687	111.15	6H	A	A	B	B	B	B	A	B	B	B	A	A	A	B	B	A	B	A	B	B	A	B	B	A	A	B	A	B	A	B	B	B	B	B	A	B	B	B	B	A	B
2_0467	11_0447	11_20467	3047-1400	3047	15704	3047	111.15	6H	A	A	B	B	B	B	A	B	B	B	A	A	A	B	B	A	B	A	B	B	A	B	B	A	A	B	A	B	A	B	B	B	B	B	A	B	B	B	B	A	B
2_0725	11_0700	11_20725	428-1519	428	261	428	111.15	6H	a	a	b	b	b	b	a	b	b	b	a	a	a	b	b	a	b	a	b	b	a	b	b	a	a	b	a	b	a	b	b	b	b	b	a	b	b	b	b	a	b
2_1271	11_1165	11_21271	78-1073	78	29	78	111.15	6H	a	a	b	b	b	b	a	b	b	b	a	a	a	b	b	a	b	a	b	b	a	b	b	a	a	b	a	b	a	b	b	b	b	b	a	b	b	b	b	a	b
1_0239	11_0275	11_10239	2152-1547	2152	15384	2152	113.31	6H	a	a	b	b	b	b	a	b	b	b	a	a	a	b	b	a	b	a	b	b	a	b	b	a	a	b	a	b	a	b	b	b	b	b	a	b	b	b	b	a	b
1_1534	11_1536	11_11534	ConsensusGBS0708-6	16980	21258	16980	113.31	6H	A	A	B	B	B	B	A	B	B	B	A	A	A	B	B	A	B	A	B	B	A	B	B	A	A	B	A	B	A	B	B	B	B	B	A	B	B	B	B	A	B
2_0733	11_0710	11_20733	4374-609	4374	16792	4374	113.31	6H	A	A	B	B	B	B	A	B	B	B	A	A	A	B	B	A	B	A	B	B	A	B	B	A	A	B	A	B	A	B	B	B	B	B	A	B	B	B	B	A	B
3_1495	12_1510	12_31495	U35_6278_408	13435	6278	13435	113.31	6H	A	A	B	B	B	B	A	B	B	B	A	A	A	B	B	A	B	A	B	B	A	B	B	A	A	B	A	B	A	B	B	B	B	B	A	B	B	B	B	A	B
1_0645	11_0715	11_10645	4396-567	4396	2735	4396	120.89	6H	a	a	b	b	b	b	b	b	b	b	a	a	a	b	b	a	b	a	b	b	a	b	b	a	a	b	b	b	a	b	b	b	b	b	a	b	b	b	b	a	b
3_1277	12_1386	12_31277	U35_19750_496	8823	19750	8823	120.89	6H	A	A	B	B	B	B	B	B	B	B	A	A	A	B	B	A	B	A	B	B	A	B	B	A	A	B	B	B	A	B	B	B	B	B	A	B	B	B	B	A	B
1_0051	12_0008	12_10051	1192-1341	1192	14629	1192	121.97	6H	A	A	B	B	B	B	B	B	B	B	A	A	A	B	B	A	B	A	B	B	A	B	B	A	A	B	B	B	A	B	B	B	B	A	A	B	B	B	B	A	B
1_0175	11_0219	11_10175	1852-509	1852	847	1852	121.97	6H	A	A	B	B	B	B	B	B	B	B	A	A	A	B	B	A	B	A	B	B	A	B	B	A	A	B	B	B	A	B	B	B	B	A	A	B	B	B	B	A	B
2_1455	11_1312	11_21455	9981-665	9981	4652	9981	121.97	6H	A	A	B	B	B	B	B	B	B	B	A	A	A	B	B	A	B	A	B	B	A	B	B	A	A	B	B	B	A	B	B	B	B	A	A	B	B	B	B	A	B
3_0355	12_0787	12_30355	U32_12621_275	12621	21283	12621	121.97	6H	a	a	b	b	b	b	b	b	b	b	a	a	a	b	b	a	b	a	b	b	a	b	b	a	a	b	b	b	a	b	b	b	b	a	a	b	b	b	b	a	b
1_0145			1689-919	1689	770	1689	126.28	6H	A	A	B	B	B	B	B	B	B	A	A	A	A	B	B	A	B	A	B	B	A	B	B	A	A	B	B	B	A	B	A	B	B	A	A	B	B	B	B	A	B
1_0748	11_0858	11_10748	5225-703	5225	16138	5225	126.28	6H	A	A	B	B	B	B	B	B	B	A	A	A	A	B	B	A	B	A	B	B	A	B	B	A	A	B	B	B	A	B	A	B	B	A	A	B	B	B	B	A	B
2_0005	11_0005	11_20005	1007-651	1007	14836	1007	126.28	6H	a	a	b	b	b	b	b	b	b	a	a	a	a	b	b	a	b	a	b	b	a	b	b	a	a	b	b	b	a	b	a	b	b	a	a	b	b	b	b	a	b
2_0211	11_0181	11_20211	1597-158	1597	748	1597	126.28	6H	A	A	B	B	B	B	B	B	B	A	A	A	A	B	B	A	B	A	B	B	A	B	B	A	A	B	B	B	A	B	A	B	B	A	A	B	B	B	B	A	B
3_0057	12_0615	12_30057	ABC06568_1_657	4712	15907	4712	126.28	6H	a	a	b	b	b	b	b	b	b	a	a	a	a	b	b	a	b	a	b	b	a	b	b	a	a	b	b	b	a	b	a	b	b	a	a	b	b	b	b	a	b
1_0290			2377-522	2377	1063	2377	128.43	6H	A	A	B	B	B	B	B	B	B	A	A	A	A	B	B	A	B	A	B	B	A	B	B	A	A	B	B	B	A	B	A	B	B	A	A	B	B	B	B	A	B
1_0828	11_0988	11_10828	617-167	617	492	617	128.43	6H	a	a	b	b	b	b	b	b	b	a	a	a	a	b	b	a	b	a	b	b	a	b	b	a	a	b	b	b	a	b	a	b	b	a	a	b	b	b	b	a	b
2_0270			1945-3040	1945	15073	1945	128.43	6H	A	A	B	B	B	B	B	B	B	A	A	A	A	B	B	A	B	A	B	B	A	B	B	A	A	B	B	B	A	B	A	B	B	A	A	B	B	B	B	A	B
2_0353			2377-458	2377	1063	2377	128.43	6H	A	A	B	B	B	B	B	B	B	A	A	A	A	B	B	A	B	A	B	B	A	B	B	A	A	B	B	B	A	B	A	B	B	A	A	B	B	B	B	A	B
2_0687	11_0656	11_20687	4126-1180	4126	2063	4126	128.43	6H	a	a	b	b	b	b	b	b	b	a	a	a	a	b	b	a	b	a	b	b	a	b	b	a	a	b	b	b	a	b	a	b	b	a	a	b	b	b	b	a	b
2_0817	11_0791	11_20817	4812-60	4812	17228	4812	128.43	6H	A	A	B	B	B	B	B	B	B	A	A	A	A	B	B	A	B	A	B	B	A	B	B	A	A	B	B	B	A	B	A	B	B	A	A	B	B	B	B	A	B
2_0868	11_0828	11_20868	5074-1135	5074	1893	5074	128.43	6H	A	A	B	B	B	B	B	B	B	A	A	A	A	B	B	A	B	A	B	B	A	B	B	A	A	B	B	B	A	B	A	B	B	A	A	B	B	B	B	A	B
3_0414	12_0820	12_30414	U32_209_201	209	125	209	128.43	6H	a	a	b	b	b	b	b	b	b	a	a	a	a	b	b	a	b	a	b	b	a	b	b	a	a	b	b	b	a	b	a	b	b	a	a	b	b	b	b	a	b
3_1283	12_1392	12_31283	U35_19999_392	14066	19999	14066	128.43	6H	a	a	b	b	b	b	b	b	b	a	a	a	a	b	b	a	b	a	b	b	a	b	b	a	a	b	b	b	a	b	a	b	b	a	a	b	b	b	b	a	b
3_1469	12_1495	12_31469	U35_5421_309	9231	5421	9231	128.43	6H	A	A	B	B	B	B	B	B	B	A	A	A	A	B	B	A	B	A	B	B	A	B	B	A	A	B	B	B	A	B	A	B	B	A	A	B	B	B	B	A	B
3_1498	12_1513	12_31498	U35_6439_860	12059	6439	12059	128.43	6H	a	a	b	b	b	b	b	b	b	a	a	a	a	b	b	a	b	a	b	b	a	b	b	a	a	b	b	b	a	b	a	b	b	a	a	b	b	b	b	a	b
2_1112	11_1033	11_21112	6523-1691	6523	17763	6523	129.5	6H	A	A	B	B	B	B	B	B	B	A	A	A	A	B	B	A	B	A	B	B	A	B	B	A	A	B	B	B	A	B	A	B	B	A	A	B	B	B	B	A	B
2_0537	11_0509	11_20537	3363-1795	3363	16348	3363	133.82	6H	a	a	b	b	b	a	b	b	b	a	a	a	a	b	a	a	b	a	b	b	a	b	b	a	a	b	b	b	a	b	a	b	b	a	a	b	b	b	b	a	b
3_0627	12_0943	12_30627	U32_5972_1498	5972	3413	5972	133.82	6H	A	A	B	B	B	A	B	B	B	A	A	A	A	B	A	A	B	A	B	B	A	B	B	A	A	B	B	B	A	B	A	B	B	A	A	B	B	B	B	A	B
3_0956	12_1173	12_30956	SCRI_bbc07676_02_30	7676	18545	7676	133.82	6H	a	a	b	b	b	a	b	b	b	a	a	a	a	b	a	a	b	a	b	b	a	b	b	a	a	b	b	b	a	b	a	b	b	a	a	b	b	b	b	a	b
1_0036	12_0007	12_10036	1116-409	1116	56	1116	0	7H	B	A	B	A	B	B	B	A	B	A	B	B	A	B	B	A	B	B	A	B	B	B	A	B	B	B	A	A	B	A	B	A	B	B	B	A	A	B	B	B	A
1_0121	11_0170	11_10121	1555-631	1555	15004	1555	0	7H	b	a	b	a	b	b	b	a	b	a	b	b	a	b	b	a	b	b	a	b	b	b	a	b	b	b	a	a	b	a	b	a	b	b	b	a	a	b	b	b	a
1_0372			280-200	280	479	280	0	7H	B	A	B	A	B	B	B	A	B	A	B	B	A	B	B	A	B	B	A	B	B	B	A	B	B	B	A	A	B	A	B	A	B	B	B	A	A	B	B	B	A
1_0894	11_1104	11_10894	7172-1536	7172	17833	7172	0	7H	b	a	b	a	b	b	b	a	b	a	b	b	a	b	b	a	b	b	a	b	b	b	a	b	b	b	a	a	b	a	b	a	b	b	b	a	a	b	b	b	a
1_1412			ABC48888-pHv20-01	38827	47650	38827	0	7H	b	a	b	a	b	b	b	a	b	a	b	b	a	b	b	a	b	b	a	b	b	b	a	b	b	b	a	a	b	a	b	a	b	b	b	a	a	b	b	b	a
2_0016	12_0409	12_20016	10308-451	10308	4230	10308	0	7H	b	a	b	a	b	b	b	a	b	a	b	b	a	b	b	a	b	b	a	b	b	b	a	b	b	b	a	a	b	a	b	a	b	b	b	a	a	b	b	b	a
2_0303	11_0270	11_20303	2132-1261	2132	15280	2132	0	7H	B	A	B	A	B	B	B	A	B	A	B	B	A	B	B	A	B	B	A	B	B	B	A	B	B	B	A	A	B	A	B	A	B	B	B	A	A	B	B	B	A
2_1307	11_1198	11_21307	8200-978	8200	4432	8200	0	7H	b	a	b	a	b	b	b	a	b	a	b	b	a	b	b	a	b	b	a	b	b	b	a	b	b	b	a	a	b	a	b	a	b	b	b	a	a	b	b	b	a
2_1516	11_1484	11_21516	ConsensusGBS0018-3	3168	15653	3168	0	7H	b	a	b	a	b	b	b	a	b	a	b	b	a	b	b	a	b	b	a	b	b	b	a	b	b	b	a	a	b	a	b	a	b	b	b	a	a	b	b	b	a
3_0296	12_0751	12_30296	AF509744_MX_948	17296	9494	17296	0	7H	b	a	b	a	b	b	b	a	b	a	b	b	a	b	b	a	b	b	a	b	b	b	a	b	b	b	a	a	b	a	b	a	b	b	b	a	a	b	b	b	a
3_0472	12_0844	12_30472	U32_3120_335	3120	15984	3120	0	7H	b	a	b	a	b	b	b	a	b	a	b	b	a	b	b	a	b	b	a	b	b	b	a	b	b	b	a	a	b	a	b	a	b	b	b	a	a	b	b	b	a
3_0959	12_1176	12_30959	SCRI_bbc09137_03_152	9137	20037	9137	0	7H	b	a	b	a	b	b	b	a	b	a	b	b	a	b	b	a	b	b	a	b	b	b	a	b	b	b	a	a	b	a	b	a	b	b	b	a	a	b	b	b	a
3_1072	12_1257	12_31072	UM_RPG1_124	23371	13040	23371	0	7H	b	a	b	a	b	b	b	a	b	a	b	b	a	b	b	a	b	b	a	b	b	b	a	b	b	b	a	a	b	a	b	a	b	b	b	a	a	b	b	b	a
3_1076	12_1260	12_31076	UM_RPG1_723	23371	13040	23371	0	7H	b	a	b	a	b	b	b	a	b	a	b	b	a	b	b	a	b	b	a	b	b	b	a	b	b	b	a	a	b	a	b	a	b	b	b	a	a	b	b	b	a
1_0375	12_0087	12_10375	2811-81	2811	1552	2811	1.08	7H	B	A	B	A	B	B	B	A	B	A	B	B	A	B	B	A	B	B	A	B	B	B	A	B	B	B	A	A	B	A	B	A	B	B	B	A	A	B	B	B	A
2_0710	11_0677	11_20710	4204-176	4204	2643	4204	1.08	7H	b	a	b	a	b	b	b	a	b	a	b	b	a	b	b	a	b	b	a	b	b	b	a	b	b	b	a	a	b	a	b	a	b	b	b	a	a	b	b	b	a
2_1287			7947-887	7947	19120	7947	1.08	7H	b	A	b	A	b	b	b	A	b	A	b	b	A	b	b	A	b	b	A	b	b	b	A	b	b	b	A	A	b	A	b	A	b	b	b	A	A	b	b	b	A
3_1350	12_1427	12_31350	U35_2649_795	9591	2649	9591	1.08	7H	b	a	b	a	b	b	b	a	b	a	b	b	a	b	b	a	b	b	a	b	b	b	a	b	b	b	a	a	b	a	b	a	b	b	b	a	a	b	b	b	a
3_1396	12_1457	12_31396	U35_3681_680	6113	3681	6113	1.08	7H	B	A	B	A	B	B	B	A	B	A	B	B	A	B	B	A	B	B	A	B	B	B	A	B	B	B	A	A	B	A	B	A	B	B	B	A	A	B	B	B	A
1_1031	11_1309	11_11031	984-583	984	14422	984	2.15	7H	B	A	B	A	B	B	B	A	B	A	B	B	A	B	B	A	B	B	A	B	B	B	A	B	B	B	A	A	B	A	B	A	B	B	B	A	A	B	B	B	A
2_0242	11_0207	11_20242	1762-837	1762	802	1762	2.15	7H	B	A	B	A	B	B	B	A	B	A	B	B	A	B	B	A	B	B	A	B	B	B	A	B	B	B	A	A	B	A	B	A	B	B	B	A	A	B	B	B	A
3_0836	12_1074	12_30836	OSU_Contig7611_at_147	5593	17115	5593	2.15	7H	B	A	B	A	B	B	B	A	B	A	B	B	A	B	B	A	B	B	A	B	B	B	A	B	B	B	A	A	B	A	B	A	B	B	B	A	A	B	B	B	A
2_0245	11_0209	11_20245	1773-358	1773	814	1773	10.84	7H	B	A	B	A	B	B	B	A	B	A	B	B	A	B	B	A	B	B	A	B	B	B	A	B	B	B	A	A	B	A	B	B	B	B	B	B	A	B	B	B	A
3_1322			U35_21892_156	13378	21892	13378	10.84	7H	B	A	B	A	B	B	B	A	B	A	B	B	A	B	B	A	B	B	A	B	B	B	A	B	B	B	A	A	B	A	B	B	B	B	B	B	A	B	B	B	A
3_1450	12_1486	12_31450	U35_5079_499	13310	5079	13310	10.84	7H	B	A	B	A	B	B	B	A	B	A	B	B	A	B	B	A	B	B	A	B	B	B	A	B	B	B	A	A	B	A	B	B	B	B	B	B	A	B	B	B	A
1_0841	11_1017	11_10841	6394-944	6394	3726	6394	11.92	7H	B	A	B	A	B	B	B	A	B	A	B	B	A	B	B	A	B	B	A	B	B	B	A	B	B	B	A	A	B	A	B	B	B	A	B	B	A	B	B	B	A
1_0851	11_1031	11_10851	6517-602	6517	3778	6517	11.92	7H	b	a	b	a	b	b	b	a	b	a	b	b	a	b	b	a	b	b	a	b	b	b	a	b	b	b	a	a	b	a	b	b	b	a	b	b	a	b	b	b	a
2_0014	11_0016	11_20014	10281-245	10281	19853	10281	11.92	7H	b	a	b	a	b	b	b	a	b	a	b	b	a	b	b	a	b	b	a	b	b	b	a	b	b	b	a	a	b	a	b	b	b	a	b	b	a	b	b	b	a
2_0755	11_0734	11_20755	4503-246	4503	2580	4503	11.92	7H	b	a	b	a	b	b	b	a	b	a	b	b	a	b	b	a	b	b	a	b	b	b	a	b	b	b	a	a	b	a	b	b	b	a	b	b	a	b	b	b	a
2_1437	11_1298	11_21437	9672-758	9672	19587	9672	11.92	7H	b	a	b	a	b	b	b	a	b	a	b	b	a	b	b	a	b	b	a	b	b	b	a	b	b	b	a	a	b	a	b	b	b	a	b	b	a	b	b	b	a
3_0851	12_1089	12_30851	OSU_HVCBF5_46		0		11.92	7H	B	A	B	A	B	B	B	A	B	A	B	B	A	B	B	A	B	B	A	B	B	B	A	B	B	B	A	A	B	A	B	B	B	A	B	B	A	B	B	B	A
3_1285	12_1394	12_31285	U35_20056_364	12962	20056	12962	11.92	7H	b	a	b	a	b	b	b	a	b	a	b	b	a	b	b	a	b	b	a	b	b	b	a	b	b	b	a	a	b	a	b	b	b	a	b	b	a	b	b	b	a
2_0722	11_0696	11_20722	4275-1288	4275	16652	4275	15.15	7H	B	A	B	A	B	B	B	A	B	A	B	B	A	B	B	A	B	B	A	B	B	B	A	B	B	B	A	A	B	A	A	B	B	A	B	B	A	B	B	B	A
2_0495	11_0469	11_20495	3187-1073	3187	1727	3187	16.22	7H	B	A	B	A	B	B	B	A	B	A	B	B	A	B	B	A	B	B	A	B	B	B	A	B	B	B	A	A	B	A	A	B	B	A	B	B	A	B	B	B	A
2_0443	11_0422	11_20443	2916-576	2916	1513	2916	18.37	7H	b	a	b	a	b	b	b	a	b	a	b	b	a	b	b	a	b	b	a	b	b	b	a	b	b	b	a	a	b	a	a	b	b	a	b	b	a	a	b	b	a
3_0329	12_0770	12_30329	U32_11227_239	11227	20766	11227	19.45	7H	b	a	b	a	b	b	b	a	b	a	b	b	a	b	b	a	b	b	a	b	b	b	a	b	b	b	a	a	b	a	a	b	b	a	b	b	a	a	b	b	a
1_0965	11_1209	11_10965	8365-454	8365	18883	8365	21.6	7H	B	A	B	A	B	B	B	A	B	B	B	B	A	B	B	A	B	B	A	B	B	B	A	B	B	B	A	A	B	A	A	B	B	A	B	B	A	A	B	B	A
3_0780	12_1035	12_30780	U32_9116_126	9116	3998	9116	21.6	7H	B	A	B	A	B	B	B	A	B	B	B	B	A	B	B	A	B	B	A	B	B	B	A	B	B	B	A	A	B	A	A	B	B	A	B	B	A	A	B	B	A
3_1351	12_1428	12_31351	U35_2705_1795	5368	2705	5368	21.6	7H	B	A	B	A	B	B	B	A	B	B	B	B	A	B	B	A	B	B	A	B	B	B	A	B	B	B	A	A	B	A	A	B	B	A	B	B	A	A	B	B	A
1_0451	11_0494	11_10451	3313-1443	3313	1627	3313	25.91	7H	b	a	b	a	b	b	b	a	b	b	b	b	a	b	b	a	b	b	a	b	b	b	a	b	b	b	a	b	b	a	a	b	b	a	b	b	b	a	b	b	a
1_0800			5777-113	5777	3275	5777	33.5	7H	B	A	B	B	B	A	B	A	B	B	B	B	A	B	B	A	B	B	B	B	B	B	A	B	B	B	A	B	B	A	A	B	B	A	B	B	B	A	B	B	A
2_0192	11_0161	11_20192	1511-545	1511	14997	1511	33.5	7H	b	a	b	b	b	a	b	a	b	b	b	b	a	b	b	a	b	b	b	b	b	b	a	b	b	b	a	b	b	a	a	b	b	a	b	b	b	a	b	b	a
3_0242	12_0727	12_30242	ABC15204_1_247	11989	20081	11989	35.65	7H	b	b	b	b	b	a	b	a	b	b	b	b	a	b	b	a	b	b	b	b	b	b	a	b	b	b	a	b	b	a	a	b	b	a	b	b	b	a	b	b	a
2_0126	11_0102	11_20126	12701-485	12701	6940	12701	36.72	7H	B	B	B	B	B	A	B	A	B	B	B	B	A	B	B	A	B	B	B	B	B	B	A	B	B	B	A	B	B	A	A	B	B	A	B	B	B	A	B	B	A
3_0894	12_1124	12_30894	OSU_VRN_H3_HvFT1_471		0		36.72	7H	b	b	b	b	b	a	b	a	b	b	b	b	a	b	b	a	b	b	b	b	b	b	a	b	b	b	a	b	b	a	a	b	b	a	b	b	b	a	b	b	a
3_0895	12_1125	12_30895	OSU_VRN_H3_HvFT1_585		0		36.72	7H	B	B	B	B	B	A	B	A	B	B	B	B	A	B	B	A	B	B	B	B	B	B	A	B	B	B	A	B	B	A	A	B	B	A	B	B	B	A	B	B	A
1_0838	11_1010	11_10838	6353-524	6353	18161	6353	37.8	7H	b	b	a	b	b	a	b	a	b	b	b	b	a	b	b	a	b	b	b	b	b	b	a	b	b	b	a	b	b	a	a	b	b	a	b	b	b	a	b	b	a
1_0056	11_0086	11_10056	1213-1959	1213	14589	1213	41.03	7H	b	b	a	b	b	a	b	a	b	b	b	b	a	b	b	a	b	b	b	b	b	b	a	b	b	b	a	b	b	a	a	b	b	a	b	b	b	a	b	b	a
3_1305	12_1408	12_31305	U35_20926_243	10753	20926	10753	42.1	7H	b	b	a	b	b	a	b	a	b	b	b	b	a	b	b	a	b	b	b	b	b	b	a	b	b	b	a	b	b	a	a	b	b	a	b	b	b	a	b	b	a
1_0327	11_0364	11_10327	2585-2901	2585	15558	2585	44.26	7H	b	b	a	b	b	a	b	a	b	b	b	b	a	b	b	a	b	b	b	b	b	b	a	b	b	b	a	b	b	a	a	b	b	a	b	b	b	a	b	b	a
3_0065	12_0621	12_30065	ABC06987_1_260	4928	2919	4928	44.26	7H	b	b	a	b	b	a	b	a	b	b	b	b	a	b	b	a	b	b	b	b	b	b	a	b	b	b	a	b	b	a	a	b	b	a	b	b	b	a	b	b	a
1_0979	12_0227	12_10979	8548-1250	8548	17509	8548	45.33	7H	b	b	a	b	b	a	b	a	b	b	a	b	a	b	b	a	b	b	b	b	b	b	a	b	b	b	a	b	b	a	a	b	b	a	b	b	b	a	b	b	a
1_0368	12_0083	12_10368	2781-821	2781	1481	2781	47.48	7H	b	b	a	b	b	a	b	a	b	b	a	b	b	b	b	a	b	b	b	b	b	b	a	b	b	b	a	b	b	a	a	b	b	a	b	b	b	a	b	b	a
2_1528	11_1507	11_21528	ConsensusGBS0356-1	5762	3468	5762	47.48	7H	B	B	A	B	B	A	B	A	B	B	A	B	B	B	B	A	B	B	B	B	B	B	A	B	B	B	A	B	B	A	A	B	B	A	B	B	B	A	B	B	A
3_0143	12_0666	12_30143	ABC10328_1_388	8154	18989	8154	47.48	7H	b	b	a	b	b	a	b	a	b	b	a	b	b	b	b	a	b	b	b	b	b	b	a	b	b	b	a	b	b	a	a	b	b	a	b	b	b	a	b	b	a
2_0165			1423-389	1423	14811	1423	48.56	7H	B	B	A	B	B	A	B	A	B	B	A	B	B	B	B	A	B	B	B	B	B	B	A	B	B	B	A	B	B	A	A	B	B	A	B	B	B	A	B	B	A
2_1232			7427-822	7427	3983	7427	49.63	7H	b	b	a	b	a	a	b	a	b	b	a	b	b	b	b	a	b	b	b	b	b	b	a	b	b	b	a	b	b	a	a	b	b	a	b	b	b	a	b	b	a
2_1326	11_1213	11_21326	8390-328	8390	18829	8390	49.63	7H	b	b	a	b	a	a	b	a	b	b	a	b	b	b	b	a	b	b	b	b	b	b	a	b	b	b	a	b	b	a	a	b	b	a	b	b	b	a	b	b	a
2_1491	11_1405	11_21491	ABC10361-1-3-316	7996	4803	7996	49.63	7H	B	B	A	B	A	A	B	A	B	B	A	B	B	B	B	A	B	B	B	B	B	B	A	B	B	B	A	B	B	A	A	B	B	A	B	B	B	A	B	B	A
3_0545	12_0890	12_30545	U32_4414_290	4414	2516	4414	56.12	7H	B	B	A	B	A	A	B	B	B	B	A	B	B	B	B	B	B	B	B	B	B	B	A	B	B	B	A	B	B	A	A	B	B	B	A	B	B	A	B	B	A
3_0752	12_1017	12_30752	U32_8480_522	8480	3541	8480	56.12	7H	b	b	a	b	a	a	b	b	b	b	a	b	b	b	b	b	b	b	b	b	b	b	a	b	b	b	a	b	b	a	a	b	b	b	a	b	b	a	b	b	a
1_0696	12_0168	12_10696	4767-1374	4767	2424	4767	57.2	7H	B	B	A	B	A	A	B	B	B	B	A	B	B	B	B	B	B	B	B	B	B	B	A	B	B	B	A	B	B	B	A	B	B	B	A	B	B	A	B	B	A
1_0726	11_0821	11_10726	5028-1261	5028	2923	5028	57.2	7H	B	B	A	B	A	A	B	B	B	B	A	B	B	B	B	B	B	B	B	B	B	B	A	B	B	B	A	B	B	B	A	B	B	B	A	B	B	A	B	B	A
1_0772	11_0891	11_10772	5467-1663	5467	2465	5467	57.2	7H	B	B	A	B	A	A	B	B	B	B	A	B	B	B	B	B	B	B	B	B	B	B	A	B	B	B	A	B	B	B	A	B	B	B	A	B	B	A	B	B	A
2_0074	11_0053	11_20074	11387-335	11387	19940	11387	57.2	7H	b	b	a	b	a	a	b	b	b	b	a	b	b	b	b	b	b	b	b	b	b	b	a	b	b	b	a	b	b	b	a	b	b	b	a	b	b	a	b	b	a
2_0113	11_0091	11_20113	12239-662	12239	7182	12239	57.2	7H	b	b	a	b	a	a	b	b	b	b	a	b	b	b	b	b	b	b	b	b	b	b	a	b	b	b	a	b	b	b	a	b	b	b	a	b	b	a	b	b	a
3_0290	12_0749	12_30290	ABC25593_eSNP_CNGC_442	20248	12781	20248	57.2	7H	B	B	A	B	A	A	B	B	B	B	A	B	B	B	B	B	B	B	B	B	B	B	A	B	B	B	A	B	B	B	A	B	B	B	A	B	B	A	B	B	A
3_0371	12_0796	12_30371	U32_13967_126	13967	21237	13967	57.2	7H	b	b	a	b	a	a	b	b	b	b	a	b	b	b	b	b	b	b	b	b	b	b	a	b	b	b	a	b	b	b	a	b	b	b	a	b	b	a	b	b	a
1_0959	12_0221	12_10959	8208-576	8208	4364	8208	59.35	7H	B	B	A	B	A	A	B	B	B	B	A	B	B	B	B	B	B	B	B	B	B	B	A	B	B	B	A	B	B	B	A	B	B	B	A	B	B	A	B	B	A
3_0576	12_0909	12_30576	U32_5005_2035	5005	17464	5005	59.35	7H	b	b	a	b	a	a	b	b	b	b	a	b	b	b	b	b	b	b	b	b	b	b	a	b	b	b	a	b	b	b	a	b	b	b	a	b	b	a	b	b	a
1_0721	11_0808	11_10721	497-386	497	14731	497	61.5	7H	b	b	a	b	a	a	b	b	b	b	b	b	b	b	b	b	b	b	b	b	b	b	a	b	b	b	a	b	b	b	a	b	b	b	a	b	b	a	b	b	a
1_1014	11_1280	11_11014	943-3107	943	14484	943	61.5	7H	B	B	A	B	A	A	B	B	B	B	B	B	B	B	B	B	B	B	B	B	B	B	A	B	B	B	A	B	B	B	A	B	B	B	A	B	B	A	B	B	A
2_0337			230-613	230	14067	230	61.5	7H	b	b	a	b	a	a	b	b	b	b	b	b	b	b	b	b	b	b	b	b	b	b	a	b	b	b	a	b	b	b	a	b	b	b	a	b	b	a	b	b	a
3_0879	12_1114	12_30879	OSU_SS1_129	943		943	61.5	7H	B	B	A	B	A	A	B	B	B	B	B	B	B	B	B	B	B	B	B	B	B	B	A	B	B	B	A	B	B	B	A	B	B	B	A	B	B	A	B	B	A
3_0880	12_1115	12_30880	OSU_SS1_201	943		943	61.5	7H	b	b	a	b	a	a	b	b	b	b	b	b	b	b	b	b	b	b	b	b	b	b	a	b	b	b	a	b	b	b	a	b	b	b	a	b	b	a	b	b	a
1_0050	11_0072	11_10050	11912-654	11912	20751	11912	62.58	7H	b	b	a	b	a	a	b	b	b	b	b	b	b	b	b	b	b	b	b	b	b	b	a	b	b	b	a	b	b	b	a	b	b	b	a	b	b	a	b	b	a
1_0267	12_0061	12_10267	2295-964	2295	15137	2295	62.58	7H	b	b	a	b	a	a	b	b	b	b	b	b	b	b	b	b	b	b	b	b	b	b	a	b	b	b	a	b	b	b	a	b	b	b	a	b	b	a	b	b	a
1_0605	12_0140	12_10605	4129-1119	4129	16547	4129	62.58	7H	B	B	A	B	A	A	B	B	B	B	B	B	B	B	B	B	B	B	B	B	B	B	A	B	B	B	A	B	B	B	A	B	B	B	A	B	B	A	B	B	A
1_0657	12_0158	12_10657	4475-340	4475	1619	4475	62.58	7H	b	b	a	b	a	a	b	b	b	b	b	b	b	b	b	b	b	b	b	b	b	b	a	b	b	b	a	b	b	b	a	b	b	b	a	b	b	a	b	b	a
2_0750	11_0730	11_20750	4475-478	4475	1619	4475	62.58	7H	b	b	a	b	a	a	b	b	b	b	b	b	b	b	b	b	b	b	b	b	b	b	a	b	b	b	a	b	b	b	a	b	b	b	a	b	b	a	b	b	a
2_0975	11_0925	11_20975	5695-922	5695	2771	5695	62.58	7H	b	b	a	b	a	a	b	b	b	b	b	b	b	b	b	b	b	b	b	b	b	b	a	b	b	b	a	b	b	b	a	b	b	b	a	b	b	a	b	b	a
2_1270	11_1164	11_21270	7810-113	7810	17463	7810	62.58	7H	b	b	a	b	a	a	b	b	b	b	b	b	b	b	b	b	b	b	b	b	b	b	a	b	b	b	a	b	b	b	a	b	b	b	a	b	b	a	b	b	a
3_0149	12_0672	12_30149	ABC10594_1_687	8157	18950	8157	62.58	7H	B	B	A	B	A	A	B	B	B	B	B	B	B	B	B	B	B	B	B	B	B	B	A	B	B	B	A	B	B	B	A	B	B	B	A	B	B	A	B	B	A
3_0639	12_0950	12_30639	U32_6285_81	6285	3110	6285	62.58	7H	B	B	A	B	A	A	B	B	B	B	B	B	B	B	B	B	B	B	B	B	B	B	A	B	B	B	A	B	B	B	A	B	B	B	A	B	B	A	B	B	A
1_1348	11_1449	11_11348	ABC14535-1-1-75	11364	6576	11364	63.65	7H	B	B	A	B	A	A	B	B	B	B	B	B	B	B	B	B	B	B	B	B	B	B	A	B	B	B	A	B	B	B	A	B	B	B	A	B	B	A	B	B	A
2_1179			6978-1090	6978	3492	6978	63.65	7H	b	b	a	b	a	a	b	b	b	b	b	b	b	b	b	b	b	b	b	b	b	b	a	b	b	b	a	b	b	b	a	b	b	b	a	b	b	a	b	b	a
3_1441	12_1480	12_31441	U35_4735_535	9221	4735	9221	63.65	7H	B	B	A	B	A	A	B	B	B	B	B	B	B	B	B	B	B	B	B	B	B	B	A	B	B	B	A	B	B	B	A	B	B	B	A	B	B	A	B	B	A
1_0153	11_0203	11_10153	1735-1424	1735	15071	1735	64.73	7H	b	b	a	b	a	a	b	b	b	b	b	b	b	b	b	b	b	b	b	b	b	b	a	b	b	b	a	b	b	b	a	b	b	b	a	b	b	a	b	b	a
1_0299	11_0333	11_10299	2429-1929	2429	15578	2429	64.73	7H	b	b	a	b	a	a	b	b	b	b	b	b	b	b	b	b	b	b	b	b	b	b	a	b	b	b	a	b	b	b	a	b	b	b	a	b	b	a	b	b	a
1_0431	11_0468	11_10431	3186-1560	3186	1289	3186	64.73	7H	B	B	A	B	A	A	B	B	B	B	B	B	B	B	B	B	B	B	B	B	B	B	A	B	B	B	A	B	B	B	A	B	B	B	A	B	B	A	B	B	A
1_1122	11_1354	11_11122	ABC05818-1-2-271	4202	2505	4202	64.73	7H	B	B	A	B	A	A	B	B	B	B	B	B	B	B	B	B	B	B	B	B	B	B	A	B	B	B	A	B	B	B	A	B	B	B	A	B	B	A	B	B	A
2_0195	11_0165	11_20195	1518-624	1518	701	1518	64.73	7H	B	B	A	B	A	A	B	B	B	B	B	B	B	B	B	B	B	B	B	B	B	B	A	B	B	B	A	B	B	B	A	B	B	B	A	B	B	A	B	B	A
2_0827	11_0797	11_20827	4849-1248	4849	2747	4849	64.73	7H	B	B	A	B	A	A	B	B	B	B	B	B	B	B	B	B	B	B	B	B	B	B	A	B	B	B	A	B	B	B	A	B	B	B	A	B	B	A	B	B	A
3_0496	12_0860	12_30496	U32_3530_642	3530	1896	3530	64.73	7H	B	B	A	B	A	A	B	B	B	B	B	B	B	B	B	B	B	B	B	B	B	B	A	B	B	B	A	B	B	B	A	B	B	B	A	B	B	A	B	B	A
3_1452	12_1488	12_31452	U35_5090_830	10524	5090	10524	64.73	7H	B	B	A	B	A	A	B	B	B	B	B	B	B	B	B	B	B	B	B	B	B	B	A	B	B	B	A	B	B	B	A	B	B	B	A	B	B	A	B	B	A
1_0055	11_0085	11_10055	1212-890	1212	14622	1212	65.8	7H	b	b	a	b	a	a	b	b	b	b	b	b	b	b	b	b	b	b	b	b	b	b	a	b	b	b	a	b	b	b	a	b	b	b	a	b	b	b	b	b	a
1_0073	11_0108	11_10073	1290-729	1290	14696	1290	65.8	7H	b	b	a	b	a	a	b	b	b	b	b	b	b	b	b	b	b	b	b	b	b	b	a	b	b	b	a	b	b	b	a	b	b	b	a	b	b	b	b	b	a
1_0115	11_0164	11_10115	151-730	151	145	151	65.8	7H	B	B	A	B	A	A	B	B	B	B	B	B	B	B	B	B	B	B	B	B	B	B	A	B	B	B	A	B	B	B	A	B	B	B	A	B	B	B	B	B	A
1_0212			2015-562	2015	15321	2015	65.8	7H	b	b	a	b	a	a	b	b	b	b	b	b	b	b	b	b	b	b	b	b	b	b	a	b	b	b	a	b	b	b	a	b	b	b	a	b	b	b	b	b	a
1_0222	12_0053	12_10222	2060-422	2060	15293	2060	65.8	7H	b	b	a	b	a	a	b	b	b	b	b	b	b	b	b	b	b	b	b	b	b	b	a	b	b	b	a	b	b	b	a	b	b	b	a	b	b	b	b	b	a
1_0370	11_0398	11_10370	2792-749	2792	1580	2792	65.8	7H	b	b	a	b	a	a	b	b	b	b	b	b	b	b	b	b	b	b	b	b	b	b	a	b	b	b	a	b	b	b	a	b	b	b	a	b	b	b	b	b	a
1_0394	11_0423	11_10394	2924-1189	2924	15785	2924	65.8	7H	B	B	A	B	A	A	B	B	B	B	B	B	B	B	B	B	B	B	B	B	B	B	A	B	B	B	A	B	B	B	A	B	B	B	A	B	B	B	B	B	A
1_0459	12_0102	12_10459	3372-751	3372	16227	3372	65.8	7H	B	B	A	B	A	A	B	B	B	B	B	B	B	B	B	B	B	B	B	B	B	B	A	B	B	B	A	B	B	B	A	B	B	B	A	B	B	B	B	B	A
1_0534	11_0584	11_10534	3743-1988	3743	16397	3743	65.8	7H	b	b	a	b	a	a	b	b	b	b	b	b	b	b	b	b	b	b	b	b	b	b	a	b	b	b	a	b	b	b	a	b	b	b	a	b	b	b	b	b	a
1_0581	12_0135	12_10581	400-1020	400	15399	400	65.8	7H	B	B	A	B	A	A	B	B	B	B	B	B	B	B	B	B	B	B	B	B	B	B	A	B	B	B	A	B	B	B	A	B	B	B	A	B	B	B	B	B	A
1_0655	12_0157	12_10655	4460-739	4460	16689	4460	65.8	7H	B	B	A	B	A	A	B	B	B	B	B	B	B	B	B	B	B	B	B	B	B	B	A	B	B	B	A	B	B	B	A	B	B	B	A	B	B	B	B	B	A
1_0698	12_0169	12_10698	4779-1563	4779	16895	4779	65.8	7H	B	B	A	B	A	A	B	B	B	B	B	B	B	B	B	B	B	B	B	B	B	B	A	B	B	B	A	B	B	B	A	B	B	B	A	B	B	B	B	B	A
1_0713	12_0171	12_10713	486-1812	486	15408	486	65.8	7H	B	B	A	B	A	A	B	B	B	B	B	B	B	B	B	B	B	B	B	B	B	B	A	B	B	B	A	B	B	B	A	B	B	B	A	B	B	B	B	B	A
1_0773	11_0894	11_10773	5480-826	5480	17151	5480	65.8	7H	B	B	A	B	A	A	B	B	B	B	B	B	B	B	B	B	B	B	B	B	B	B	A	B	B	B	A	B	B	B	A	B	B	B	A	B	B	B	B	B	A
1_0924	11_1152	11_10924	7712-674	7712	4061	7712	65.8	7H	B	B	A	B	A	A	B	B	B	B	B	B	B	B	B	B	B	B	B	B	B	B	A	B	B	B	A	B	B	B	A	B	B	B	A	B	B	B	B	B	A
1_1145	11_1365	11_11145	ABC06618-1-2-314	4939	3017	4939	65.8	7H	b	b	a	b	a	a	b	b	b	b	b	b	b	b	b	b	b	b	b	b	b	b	a	b	b	b	a	b	b	b	a	b	b	b	a	b	b	b	b	b	a
1_1146	12_0276	12_11146	ABC06629-pHv1804	4837	2722	4837	65.8	7H	B	B	A	B	A	A	B	B	B	B	B	B	B	B	B	B	B	B	B	B	B	B	A	B	B	B	A	B	B	B	A	B	B	B	A	B	B	B	B	B	A
1_1291	11_1424	11_11291	ABC11989-1-2-148	9402	1897	9402	65.8	7H	B	B	A	B	A	A	B	B	B	B	B	B	B	B	B	B	B	B	B	B	B	B	A	B	B	B	A	B	B	B	A	B	B	B	A	B	B	B	B	B	A
1_1352	11_1453	11_11352	ABC14818-1-1-296	12000	21498	12000	65.8	7H	B	B	A	B	A	A	B	B	B	B	B	B	B	B	B	B	B	B	B	B	B	B	A	B	B	B	A	B	B	B	A	B	B	B	A	B	B	B	B	B	A
2_0200	11_0168	11_20200	1549-1898	1549	732	1549	65.8	7H	B	B	A	B	A	A	B	B	B	B	B	B	B	B	B	B	B	B	B	B	B	B	A	B	B	B	A	B	B	B	A	B	B	B	A	B	B	B	B	B	A
2_0314	11_0281	11_20314	2183-227	2183	15373	2183	65.8	7H	B	B	A	B	A	A	B	B	B	B	B	B	B	B	B	B	B	B	B	B	B	B	A	B	B	B	A	B	B	B	A	B	B	B	A	B	B	B	B	B	A
2_0460	11_0440	11_20460	3010-1391	3010	1657	3010	65.8	7H	B	B	A	B	A	A	B	B	B	B	B	B	B	B	B	B	B	B	B	B	B	B	A	B	B	B	A	B	B	B	A	B	B	B	A	B	B	B	B	B	A
2_0828	11_0798	11_20828	4850-969	4850	16963	4850	65.8	7H	b	b	a	b	a	a	b	b	b	b	b	b	b	b	b	b	b	b	b	b	b	b	a	b	b	b	a	b	b	b	a	b	b	b	a	b	b	b	b	b	a
2_0879	11_0835	11_20879	5138-265	5138	16660	5138	65.8	7H	B	B	A	B	A	A	B	B	B	B	B	B	B	B	B	B	B	B	B	B	B	B	A	B	B	B	A	B	B	B	A	B	B	B	A	B	B	B	B	B	A
2_0893	11_0852	11_20893	5202-1199	5202	16866	5202	65.8	7H	b	b	a	b	a	a	b	b	b	b	b	b	b	b	b	b	b	b	b	b	b	b	a	b	b	b	a	b	b	b	a	b	b	b	a	b	b	b	b	b	a
2_0911	11_0871	11_20911	5289-1341	5289	17152	5289	65.8	7H	b	b	a	b	a	a	b	b	b	b	b	b	b	b	b	b	b	b	b	b	b	b	a	b	b	b	a	b	b	b	a	b	b	b	a	b	b	b	b	b	a
2_1178	11_1084	11_21178	6975-1101	6975	3150	6975	65.8	7H	B	B	A	B	A	A	B	B	B	B	B	B	B	B	B	B	B	B	B	B	B	B	A	B	B	B	A	B	B	B	A	B	B	B	A	B	B	B	B	B	A
2_1302	11_1190	11_21302	8097-658	8097	18754	8097	65.8	7H	b	b	a	b	a	a	b	b	b	b	b	b	b	b	b	b	b	b	b	b	b	b	a	b	b	b	a	b	b	b	a	b	b	b	a	b	b	b	b	b	a
2_1335	11_1219	11_21335	8491-1138	8491	19181	8491	65.8	7H	B	B	A	B	A	A	B	B	B	B	B	B	B	B	B	B	B	B	B	B	B	B	A	B	B	B	A	B	B	B	A	B	B	B	A	B	B	B	B	B	A
2_1494	11_1411	11_21494	ABC10700-2-2-65	8038	18723	8038	65.8	7H	b	b	a	b	a	a	b	b	b	b	b	b	b	b	b	b	b	b	b	b	b	b	a	b	b	b	a	b	b	b	a	b	b	b	a	b	b	b	b	b	a
3_0004	12_0588	12_30004	ABC00652_2_135	722	13918	722	65.8	7H	B	B	A	B	A	A	B	B	B	B	B	B	B	B	B	B	B	B	B	B	B	B	A	B	B	B	A	B	B	B	A	B	B	B	A	B	B	B	B	B	A
3_0053	12_0611	12_30053	ABC06372_1_858	4654	16869	4654	65.8	7H	B	B	A	B	A	A	B	B	B	B	B	B	B	B	B	B	B	B	B	B	B	B	A	B	B	B	A	B	B	B	A	B	B	B	A	B	B	B	B	B	A
3_0389	12_0805	12_30389	U32_1548_333	1548	731	1548	65.8	7H	b	b	a	b	a	a	b	b	b	b	b	b	b	b	b	b	b	b	b	b	b	b	a	b	b	b	a	b	b	b	a	b	b	b	a	b	b	b	b	b	a
3_0411	12_0819	12_30411	U32_2077_1422	2077	14986	2077	65.8	7H	B	B	A	B	A	A	B	B	B	B	B	B	B	B	B	B	B	B	B	B	B	B	A	B	B	B	A	B	B	B	A	B	B	B	A	B	B	B	B	B	A
3_0445	12_0834	12_30445	U32_2612_2215	2612	1351	2612	65.8	7H	B	B	A	B	A	A	B	B	B	B	B	B	B	B	B	B	B	B	B	B	B	B	A	B	B	B	A	B	B	B	A	B	B	B	A	B	B	B	B	B	A
3_0449	12_0835	12_30449	U32_2713_848	2713	1402	2713	65.8	7H	b	b	a	b	a	a	b	b	b	b	b	b	b	b	b	b	b	b	b	b	b	b	a	b	b	b	a	b	b	b	a	b	b	b	a	b	b	b	b	b	a
3_0481	12_0852	12_30481	U32_3249_1268	3249	15878	3249	65.8	7H	b	b	a	b	a	a	b	b	b	b	b	b	b	b	b	b	b	b	b	b	b	b	a	b	b	b	a	b	b	b	a	b	b	b	a	b	b	b	b	b	a
3_0486	12_0854	12_30486	U32_3369_2296	3369	1556	3369	65.8	7H	B	B	A	B	A	A	B	B	B	B	B	B	B	B	B	B	B	B	B	B	B	B	A	B	B	B	A	B	B	B	A	B	B	B	A	B	B	B	B	B	A
3_0492	12_0858	12_30492	U32_3471_858	3471	16377	3471	65.8	7H	b	b	a	b	a	a	b	b	b	b	b	b	b	b	b	b	b	b	b	b	b	b	a	b	b	b	a	b	b	b	a	b	b	b	a	b	b	b	b	b	a
3_0544	12_0889	12_30544	U32_4364_1231	4364	16593	4364	65.8	7H	B	B	A	B	A	A	B	B	B	B	B	B	B	B	B	B	B	B	B	B	B	B	A	B	B	B	A	B	B	B	A	B	B	B	A	B	B	B	B	B	A
3_0550	12_0892	12_30550	U32_4492_809	4492	16755	4492	65.8	7H	B	B	A	B	A	A	B	B	B	B	B	B	B	B	B	B	B	B	B	B	B	B	A	B	B	B	A	B	B	B	A	B	B	B	A	B	B	B	B	B	A
3_0563	12_0899	12_30563	U32_4768_190	4768	16864	4768	65.8	7H	B	B	A	B	A	A	B	B	B	B	B	B	B	B	B	B	B	B	B	B	B	B	A	B	B	B	A	B	B	B	A	B	B	B	A	B	B	B	B	B	A
3_0589	12_0917	12_30589	U32_5231_1691	5231	16931	5231	65.8	7H	b	b	a	b	a	a	b	b	b	b	b	b	b	b	b	b	b	b	b	b	b	b	a	b	b	b	a	b	b	b	a	b	b	b	a	b	b	b	b	b	a
3_0595	12_0923	12_30595	U32_5390_959	5390	17105	5390	65.8	7H	B	B	A	B	A	A	B	B	B	B	B	B	B	B	B	B	B	B	B	B	B	B	A	B	B	B	A	B	B	B	A	B	B	B	A	B	B	B	B	B	A
3_0600	12_0927	12_30600	U32_5459_1040	5459	17670	5459	65.8	7H	b	b	a	b	a	a	b	b	b	b	b	b	b	b	b	b	b	b	b	b	b	b	a	b	b	b	a	b	b	b	a	b	b	b	a	b	b	b	b	b	a
3_0621	12_0939	12_30621	U32_5857_1429	5857	3192	5857	65.8	7H	B	B	A	B	A	A	B	B	B	B	B	B	B	B	B	B	B	B	B	B	B	B	A	B	B	B	A	B	B	B	A	B	B	B	A	B	B	B	B	B	A
3_0760	12_1022	12_30760	U32_8595_1087	8595	4605	8595	65.8	7H	b	b	a	b	a	a	b	b	b	b	b	b	b	b	b	b	b	b	b	b	b	b	a	b	b	b	a	b	b	b	a	b	b	b	a	b	b	b	b	b	a
3_0794	12_1046	12_30794	U32_9567_186	9567	19878	9567	65.8	7H	b	b	a	b	a	a	b	b	b	b	b	b	b	b	b	b	b	b	b	b	b	b	a	b	b	b	a	b	b	b	a	b	b	b	a	b	b	b	b	b	a
3_0835	12_1073	12_30835	OSU_Contig742_at_365	486	15408	486	65.8	7H	B	B	A	B	A	A	B	B	B	B	B	B	B	B	B	B	B	B	B	B	B	B	A	B	B	B	A	B	B	B	A	B	B	B	A	B	B	B	B	B	A
3_1140	12_1291	12_31140	U35_16372_92	4614	16372	4614	65.8	7H	b	b	a	b	a	a	b	b	b	b	b	b	b	b	b	b	b	b	b	b	b	b	a	b	b	b	a	b	b	b	a	b	b	b	a	b	b	b	b	b	a
3_1215	12_1339	12_31215	U35_1815_1228	3778	1815	3778	65.8	7H	b	b	a	b	a	a	b	b	b	b	b	b	b	b	b	b	b	b	b	b	b	b	a	b	b	b	a	b	b	b	a	b	b	b	a	b	b	b	b	b	a
3_1227	12_1348	12_31227	U35_1839_470	3445	1839	3445	65.8	7H	b	b	a	b	a	a	b	b	b	b	b	b	b	b	b	b	b	b	b	b	b	b	a	b	b	b	a	b	b	b	a	b	b	b	a	b	b	b	b	b	a
3_1345	12_1425	12_31345	U35_2483_1297	4251	2483	4251	65.8	7H	b	b	a	b	a	a	b	b	b	b	b	b	b	b	b	b	b	b	b	b	b	b	a	b	b	b	a	b	b	b	a	b	b	b	a	b	b	b	b	b	a
3_1418	12_1469	12_31418	U35_4155_1282	9247	4155	9247	65.8	7H	b	b	a	b	a	a	b	b	b	b	b	b	b	b	b	b	b	b	b	b	b	b	a	b	b	b	a	b	b	b	a	b	b	b	a	b	b	b	b	b	a
1_0069	11_0103	11_10069	1272-459	1272	14599	1272	66.88	7H	b	b	a	b	a	a	b	b	b	b	b	b	b	b	b	b	b	b	b	b	b	b	a	b	b	b	a	b	b	b	a	b	b	b	a	b	b	b	b	b	a
1_0125	12_0024	12_10125	1578-1339	1578	668	1578	66.88	7H	B	B	A	B	A	A	B	B	B	B	B	B	B	B	B	B	B	B	B	B	B	B	A	B	B	B	A	B	B	B	A	B	B	B	A	B	B	B	B	B	A
1_0369	12_0084	12_10369	2790-70	2790	1629	2790	66.88	7H	B	B	A	B	A	A	B	B	B	B	B	B	B	B	B	B	B	B	B	B	B	B	A	B	B	B	A	B	B	B	A	B	B	B	A	B	B	B	B	B	A
1_0673	11_0750	11_10673	4594-971	4594	101	4594	66.88	7H	b	b	a	b	a	a	b	b	b	b	b	b	b	b	b	b	b	b	b	b	b	b	a	b	b	b	a	b	b	b	a	b	b	b	a	b	b	b	b	b	a
1_0982	12_0229	12_10982	857-133	857	14109	857	66.88	7H	B	B	A	B	A	A	B	B	B	B	B	B	B	B	B	B	B	B	B	B	B	B	A	B	B	B	A	B	B	B	A	B	B	B	A	B	B	B	B	B	A
1_1230			ABC09717-1-1-125	7261	18176	7261	66.88	7H	b	b	a	b	a	a	b	b	b	b	b	b	b	b	b	b	b	b	b	b	b	b	a	b	b	b	a	b	b	b	a	b	b	b	a	b	b	b	b	b	a
2_1079	11_1002	11_21079	6290-574	6290	17892	6290	66.88	7H	B	B	A	B	A	A	B	B	B	B	B	B	B	B	B	B	B	B	B	B	B	B	A	B	B	B	A	B	B	B	A	B	B	B	A	B	B	B	B	B	A
2_1300	11_1188	11_21300	8059-344	8059	19160	8059	66.88	7H	B	B	A	B	A	A	B	B	B	B	B	B	B	B	B	B	B	B	B	B	B	B	A	B	B	B	A	B	B	B	A	B	B	B	A	B	B	B	B	B	A
3_0213	12_0708	12_30213	ABC13238_1_90	10199	5377	10199	66.88	7H	b	b	a	b	a	a	b	b	b	b	b	b	b	b	b	b	b	b	b	b	b	b	a	b	b	b	a	b	b	b	a	b	b	b	a	b	b	b	b	b	a
3_0506	12_0867	12_30506	U32_3745_601	3745	1779	3745	66.88	7H	b	b	a	b	a	a	b	b	b	b	b	b	b	b	b	b	b	b	b	b	b	b	a	b	b	b	a	b	b	b	a	b	b	b	a	b	b	b	b	b	a
3_0645	12_0954	12_30645	U32_6423_891	6423	17788	6423	66.88	7H	B	B	A	B	A	A	B	B	B	B	B	B	B	B	B	B	B	B	B	B	B	B	A	B	B	B	A	B	B	B	A	B	B	B	A	B	B	B	B	B	A
3_1211	12_1337	12_31211	U35_18063_1739	8611	18063	8611	66.88	7H	b	b	a	b	a	a	b	b	b	b	b	b	b	b	b	b	b	b	b	b	b	b	a	b	b	b	a	b	b	b	a	b	b	b	a	b	b	b	b	b	a
1_0442	11_0483	11_10442	3232-201	3232	15955	3232	67.95	7H	b	b	a	b	a	a	b	b	b	b	b	b	b	b	b	b	b	b	b	b	b	b	a	b	b	b	a	b	b	b	a	b	b	b	a	b	b	b	b	b	a
1_1499	12_0391	12_11499	ConsensusGBS0460-1	5446	17612	5446	67.95	7H	b	b	a	b	a	a	b	b	b	b	b	b	b	b	b	b	b	b	b	b	b	b	a	b	b	b	a	b	b	b	a	b	b	b	a	b	b	b	b	b	a
2_0042	11_0038	11_20042	10760-846	10760	19986	10760	69.03	7H	b	b	a	b	a	a	b	b	b	b	b	b	b	b	b	b	b	b	b	b	b	b	a	b	b	b	a	b	b	b	a	b	b	b	a	b	b	b	b	b	a
2_0230	11_0195	11_20230	1674-468	1674	15009	1674	69.03	7H	B	B	A	B	A	A	B	B	B	B	B	B	B	B	B	B	B	B	B	B	B	B	A	B	B	B	A	B	B	B	A	B	B	B	A	B	B	B	B	B	A
2_0896	11_0855	11_20896	5212-1409	5212	2085	5212	69.03	7H	B	B	A	B	A	A	B	B	B	B	B	B	B	B	B	B	B	B	B	B	B	B	A	B	B	B	A	B	B	B	A	B	B	B	A	B	B	B	B	B	A
2_1330	11_1214	11_21330	8429-196	8429	19727	8429	69.03	7H	b	b	a	b	a	a	b	b	b	b	b	b	b	b	b	b	b	b	b	b	b	b	a	b	b	b	a	b	b	b	a	b	b	b	a	b	b	b	b	b	a
3_0199	12_0701	12_30199	ABC12323_1_151	9450	17593	9450	69.03	7H	b	b	a	b	a	a	b	b	b	b	b	b	b	b	b	b	b	b	b	b	b	b	a	b	b	b	a	b	b	b	a	b	b	b	a	b	b	b	b	b	a
3_1137	12_1288	12_31137	U35_16352_549	3766	16352	3766	69.03	7H	b	b	a	b	a	a	b	b	b	b	b	b	b	b	b	b	b	b	b	b	b	b	a	b	b	b	a	b	b	b	a	b	b	b	a	b	b	b	b	b	a
3_1199	12_1327	12_31199	U35_17858_84	13192	17858	13192	69.03	7H	B	B	A	B	A	A	B	B	B	B	B	B	B	B	B	B	B	B	B	B	B	B	A	B	B	B	A	B	B	B	A	B	B	B	A	B	B	B	B	B	A
1_0303	11_0339	11_10303	2462-971	2462	15538	2462	70.11	7H	B	B	A	B	A	A	B	A	B	B	B	B	B	B	B	B	B	B	B	B	B	B	A	B	B	B	A	B	B	B	A	B	B	B	A	B	B	B	B	B	A
2_0083	11_0061	11_20083	11619-618	11619	7010	11619	70.11	7H	b	b	a	b	a	a	b	a	b	b	b	b	b	b	b	b	b	b	b	b	b	b	a	b	b	b	a	b	b	b	a	b	b	b	a	b	b	b	b	b	a
2_0771	11_0747	11_20771	4589-131	4589	16958	4589	70.11	7H	b	b	a	b	a	a	b	a	b	b	b	b	b	b	b	b	b	b	b	b	b	b	a	b	b	b	a	b	b	b	a	b	b	b	a	b	b	b	b	b	a
2_1409	11_1278	11_21409	9347-437	9347	5558	9347	70.11	7H	B	B	A	B	A	A	B	A	B	B	B	B	B	B	B	B	B	B	B	B	B	B	A	B	B	B	A	B	B	B	A	B	B	B	A	B	B	B	B	B	A
2_0485	11_0460	11_20485	3140-491	3140	1325	3140	71.18	7H	b	b	a	b	a	a	b	a	b	b	b	b	b	b	b	b	b	b	b	b	b	b	a	b	b	b	a	b	b	b	a	b	b	b	a	b	b	b	b	b	a
3_0419	12_0821	12_30419	U32_2166_347	2166	15262	2166	71.18	7H	b	b	a	b	a	a	b	a	b	b	b	b	b	b	b	b	b	b	b	b	b	b	a	b	b	b	a	b	b	b	a	b	b	b	a	b	b	b	b	b	a
2_1448	11_1307	11_21448	977-1377	977	14358	977	79.87	7H	A	B	A	B	A	A	B	A	B	B	A	B	B	B	B	B	B	B	B	B	B	B	A	B	B	B	A	B	B	B	A	B	B	B	A	B	B	B	B	B	A
3_0806	12_1053	12_30806	U32_9828_126	9828	18983	9828	82.02	7H	a	B	A	B	A	A	B	A	B	B	A	A	B	B	B	B	B	B	B	B	B	B	A	B	B	B	A	B	B	B	A	B	B	B	A	B	B	B	B	B	A
3_1395	12_1456	12_31395	U35_3673_590	7473	3673	7473	82.02	7H	A	B	A	B	A	A	B	A	B	B	A	A	B	B	B	B	B	B	B	B	B	B	A	B	B	B	A	B	B	B	A	B	B	B	A	B	B	B	B	B	A
2_0103	11_0080	11_20103	12027-128	12027	7136	12027	88.51	7H	A	B	A	B	A	A	B	A	B	B	A	A	A	B	B	B	B	B	B	B	B	B	A	B	B	B	A	B	A	B	A	B	B	B	A	B	B	B	A	B	A
3_0630	12_0944	12_30630	U32_6040_1142	6040	16861	6040	88.51	7H	A	B	A	B	A	A	B	A	B	B	A	A	A	B	B	B	B	B	B	B	B	B	A	B	B	B	A	B	A	B	A	B	B	B	A	B	B	B	A	B	A
3_1294	12_1401	12_31294	U35_20364_468	14220	20364	14220	88.51	7H	A	B	A	B	A	A	B	A	B	B	A	A	A	B	B	B	B	B	B	B	B	B	A	B	B	B	A	B	A	B	A	B	B	B	A	B	B	B	A	B	A
3_1440	12_1479	12_31440	U35_4712_928	10387	4712	10387	88.51	7H	A	B	A	B	A	A	B	A	B	B	A	A	A	B	B	B	B	B	B	B	B	B	A	B	B	B	A	B	A	B	A	B	B	B	A	B	B	B	A	B	A
1_0169	11_0214	11_10169	1800-1101	1800	159	1800	89.58	7H	a	b	a	b	a	a	b	a	b	b	a	a	a	b	b	b	b	b	b	b	b	b	a	b	b	b	a	b	a	b	a	b	b	b	a	b	b	b	a	b	a
3_1261	12_1374	12_31261	U35_19382_606	8849	19382	8849	92.81	7H	a	b	a	b	b	a	b	a	b	b	a	a	a	b	b	b	b	b	b	b	b	b	a	b	b	b	a	b	a	b	a	a	b	b	a	b	b	b	a	b	a
2_0092	11_0068	11_20092	1178-279	1178	14616	1178	97.13	7H	a	b	a	b	b	a	b	a	b	b	a	a	a	b	b	b	b	b	b	b	b	b	a	b	b	b	a	b	a	b	a	a	b	a	a	b	a	b	a	b	a
1_0241	12_0058	12_10241	2172-587	2172	15323	2172	99.28	7H	a	b	a	b	b	a	b	a	b	b	a	a	a	b	b	b	b	b	b	b	b	b	a	b	b	b	a	a	a	b	a	a	b	a	a	b	a	b	a	b	a
1_0652	12_0156	12_10652	445-1199	445	456	445	99.28	7H	a	b	a	b	b	a	b	a	b	b	a	a	a	b	b	b	b	b	b	b	b	b	a	b	b	b	a	a	a	b	a	a	b	a	a	b	a	b	a	b	a
2_0570	11_0537	11_20570	3492-678	3492	15977	3492	99.28	7H	a	b	a	b	b	a	b	a	b	b	a	a	a	b	b	b	b	b	b	b	b	b	a	b	b	b	a	a	a	b	a	a	b	a	a	b	a	b	a	b	a
2_0296			206-216	206	116	206	101.43	7H	a	B	a	B	B	a	B	a	B	a	a	a	a	B	B	B	B	B	B	B	B	B	a	B	B	B	a	a	a	B	a	a	B	a	a	B	a	B	a	B	a
3_0362	12_0791	12_30362	U32_13417_246	13417	7035	13417	102.51	7H	a	b	a	b	b	a	b	a	b	a	a	a	a	b	b	b	b	b	b	b	b	b	a	b	b	a	a	a	a	b	a	a	b	a	a	b	a	b	a	b	a
2_0247	11_0212	11_20247	1789-782	1789	859	1789	104.66	7H	A	B	A	B	B	A	B	A	B	A	A	A	A	B	B	B	B	B	B	B	B	B	A	B	B	A	A	A	A	B	A	A	B	A	A	B	A	B	A	B	A
2_1208	12_0543	12_21208	7208-468	7208	4390	7208	104.66	7H	a	b	a	b	b	a	b	a	b	a	a	a	a	b	b	b	b	b	b	b	b	b	a	b	b	a	a	a	a	b	a	a	b	a	a	b	a	b	a	b	a
2_0041			10756-371	10756	58	10756	105.73	7H	a	b	a	b	b	a	b	a	b	a	a	a	a	b	b	b	b	b	b	b	b	b	a	b	b	a	a	a	a	b	a	a	b	a	a	b	a	b	a	b	a
3_0797	12_1049	12_30797	U32_9614_416	9614	5606	9614	105.73	7H	A	B	A	B	B	A	B	A	B	A	A	A	A	B	B	B	B	B	B	B	B	B	A	B	B	A	A	A	A	B	A	A	B	A	A	B	A	B	A	B	A
3_1363	12_1437	12_31363	U35_2925_110		2925		105.73	7H	a	b	a	b	b	a	b	a	b	a	a	a	a	b	b	b	b	b	b	b	b	b	a	b	b	a	a	a	a	b	a	a	b	a	a	b	a	b	a	b	a
3_0368	12_0794	12_30368	U32_13527_471	13527	6093	13527	108.96	7H	a	b	a	a	b	a	b	a	b	a	a	a	a	b	b	b	b	b	b	a	b	b	a	b	b	a	a	a	a	b	a	a	b	a	a	b	a	b	a	b	a
3_1374	12_1442	12_31374	U35_3205_2012	7496	3205	7496	123.32	7H	a	a	a	a	b	a	a	a	b	a	a	a	a	a	b	b	b	a	b	a	b	b	a	b	a	a	b	a	a	b	a	a	b	b	a	b	a	b	a	b	a
1_1279	12_0318	12_11279	ABC11401-2-3-127	8642	4274	8642	126.55	7H	A	A	A	A	B	A	A	A	B	A	A	A	A	A	B	B	A	A	B	A	B	A	A	B	A	A	B	A	A	B	A	A	B	B	A	B	A	B	A	B	A
2_1229	11_1129	11_21229	7397-854	7397	3964	7397	126.55	7H	A	A	A	A	B	A	A	A	B	A	A	A	A	A	B	B	A	A	B	A	B	A	A	B	A	A	B	A	A	B	A	A	B	B	A	B	A	B	A	B	A
2_0832	12_0503	12_20832	4863-1723	4863	1611	4863	127.63	7H	A	A	A	A	B	A	A	A	B	A	A	A	A	A	B	B	A	A	B	A	A	A	A	B	A	A	B	A	A	B	A	A	B	B	A	B	A	B	A	B	A
2_1209	11_1110	11_21209	7216-297	7216	4063	7216	128.71	7H	A	A	A	A	A	A	A	A	B	A	A	A	A	A	B	B	A	A	B	A	A	A	A	B	A	A	B	A	A	B	A	A	B	B	A	B	A	B	A	B	A
2_0516			3283-1246	3283	1744	3283	130.86	7H	a	a	a	a	a	a	a	a	b	a	a	a	a	a	b	b	a	a	b	a	a	a	a	b	a	a	b	a	a	b	a	a	b	b	a	b	a	b	a	b	a
1_0861	11_1043	11_10861	6628-1302	6628	3292	6628	133.01	7H	a	a	a	a	a	a	a	a	b	a	a	a	a	a	b	b	a	a	b	a	a	a	a	b	a	a	b	a	a	b	a	a	b	b	a	b	a	b	a	b	a
1_0078	11_0115	11_10078	13008-352	13008	7579	13008	135.16	7H	A	A	A	A	A	A	A	A	B	A	A	A	A	A	B	B	A	A	B	A	A	A	A	B	A	A	B	A	A	B	A	A	B	B	A	B	A	B	A	B	A
1_0797	11_0934	11_10797	5764-430	5764	17138	5764	135.16	7H	A	A	A	A	A	A	A	A	B	A	A	A	A	A	B	B	A	A	B	A	A	A	A	B	A	A	B	A	A	B	A	A	B	B	A	B	A	B	A	B	A
2_1160	11_1072	11_21160	6868-595	6868	4068	6868	135.16	7H	a	a	a	a	a	a	a	a	b	a	a	a	a	a	b	b	a	a	b	a	a	a	a	b	a	a	b	a	a	b	a	a	b	b	a	b	a	b	a	b	a
3_0380	12_0801	12_30380	U32_1480_347	1480	14881	1480	135.16	7H	A	A	A	A	A	A	A	A	B	A	A	A	A	A	B	B	A	A	B	A	A	A	A	B	A	A	B	A	A	B	A	A	B	B	A	B	A	B	A	B	A
1_0885	11_1087	11_10885	7023-448	7023	3900	7023	138.39	7H	a	a	a	a	a	a	a	a	b	a	a	a	a	a	b	b	a	a	b	a	a	a	a	b	a	a	b	a	a	b	a	a	b	b	a	b	a	b	a	b	a
2_0847	11_0813	11_20847	4991-1028	4991	3066	4991	138.39	7H	a	a	a	a	a	a	a	a	b	a	a	a	a	a	b	b	a	a	b	a	a	a	a	b	a	a	b	a	a	b	a	a	b	b	a	b	a	b	a	b	a
2_1159			6864-331	6864	4327	6864	138.39	7H	a	a	a	a	a	a	a	a	B	a	a	a	a	a	B	B	a	a	B	a	a	a	a	B	a	a	B	a	a	B	a	a	B	B	a	B	a	B	a	B	a
3_0647			U32_6448_2331	6448	3415	6448	138.39	7H	a	a	a	a	a	a	a	a	b	a	a	a	a	a	b	b	a	a	b	a	a	a	a	b	a	a	b	a	a	b	a	a	b	b	a	b	a	b	a	b	a
3_1282	12_1391	12_31282	U35_19936_495	10461	19936	10461	138.39	7H	A	A	A	A	A	A	A	A	B	A	A	A	A	A	B	B	A	A	B	A	A	A	A	B	A	A	B	A	A	B	A	A	B	B	A	B	A	B	A	B	A
1_0687	11_0767	11_10687	4671-856	4671	17044	4671	139.47	7H	a	a	a	a	a	a	a	a	b	a	a	a	a	a	b	b	a	a	b	a	a	a	a	b	a	a	b	a	a	b	a	a	b	b	a	b	a	b	a	b	a
2_0139	11_0120	11_20139	13108-412	13108	22152	13108	140.54	7H	A	A	A	A	A	A	A	A	B	A	A	A	A	A	B	B	A	A	B	A	A	A	A	B	A	A	B	A	A	B	A	A	B	B	A	B	A	B	A	B	A
2_1280	11_1172	11_21280	7886-894	7886	4761	7886	140.54	7H	A	A	A	A	A	A	A	A	B	A	A	A	A	A	B	B	A	A	B	A	A	A	A	B	A	A	B	A	A	B	A	A	B	B	A	B	A	B	A	B	A
3_0761	12_1023	12_30761	U32_8639_921	8639	5083	8639	140.54	7H	a	A	A	A	A	A	A	A	B	A	A	A	A	A	B	B	A	A	B	A	A	A	A	B	A	A	B	A	A	B	A	A	B	B	A	B	A	B	A	B	A
1_0677	12_0163	12_10677	4624-2108	4624	994	4624	143.77	7H	A	A	A	A	A	A	A	A	B	A	A	A	A	A	B	B	A	A	B	A	A	A	A	B	A	A	B	A	A	B	A	A	B	B	A	B	A	B	A	B	A
1_0843	11_1021	11_10843	6433-124	6433	3446	6433	143.77	7H	a	a	a	a	a	a	a	a	b	a	a	a	a	a	b	b	a	a	b	a	a	a	a	b	a	a	b	a	a	b	a	a	b	b	a	b	a	b	a	b	a
1_1440	11_1489	11_11440	ConsensusGBS0084-1	6155	17746	6155	143.77	7H	A	A	A	A	A	A	A	A	B	A	A	A	A	A	B	B	A	A	B	A	A	A	A	B	A	A	B	A	A	B	A	A	B	B	A	B	A	B	A	B	A
2_0241	12_0439	12_20241	1754-505	1754	15205	1754	143.77	7H	A	A	A	A	A	A	A	A	B	A	A	A	A	A	B	B	A	A	B	A	A	A	A	B	A	A	B	A	A	B	A	A	B	B	A	B	A	B	A	B	A
2_0414	11_0397	11_20414	277-935	277	14723	277	143.77	7H	A	A	A	A	A	A	A	A	B	A	A	A	A	A	B	B	A	A	B	A	A	A	A	B	A	A	B	A	A	B	A	A	B	B	A	B	A	B	A	B	A
2_0452	11_0431	11_20452	2966-627	2966	15944	2966	143.77	7H	a	a	a	a	a	a	a	a	b	a	a	a	a	a	b	b	a	a	b	a	a	a	a	b	a	a	b	a	a	b	a	a	b	b	a	b	a	b	a	b	a
2_0640	12_0483	12_20640	3907-373	3907	16617	3907	143.77	7H	A	A	A	A	A	A	A	A	B	A	A	A	A	A	B	B	A	A	B	A	A	A	A	B	A	A	B	A	A	B	A	A	B	B	A	B	A	B	A	B	A
2_0764			4558-61	4558	2381	4558	143.77	7H	a	a	a	a	a	a	a	a	B	a	a	a	a	a	B	B	a	a	B	a	a	a	a	B	a	a	B	a	a	B	a	a	B	B	a	B	a	B	a	B	a
2_0949	12_0514	12_20949	5507-736	5507	2995	5507	143.77	7H	A	A	A	A	A	A	A	A	B	A	A	A	A	A	B	B	A	A	B	A	A	A	A	B	A	A	B	A	A	B	A	A	B	B	A	B	A	B	A	B	A
2_1223	11_1123	11_21223	7356-1241	7356	18714	7356	143.77	7H	a	a	a	a	a	a	a	a	b	a	a	a	a	a	b	b	a	a	b	a	a	a	a	b	a	a	b	a	a	b	a	a	b	b	a	b	a	b	a	b	a
3_0593	12_0921	12_30593	U32_5362_853	5362	2636	5362	143.77	7H	A	A	A	A	A	A	A	A	B	A	A	A	A	A	B	B	A	A	B	A	A	A	A	B	A	A	B	A	A	B	A	A	B	B	A	B	A	B	A	B	A
1_0130	11_0178	11_10130	1590-544	1590	14961	1590	145.92	7H	B	A	A	A	A	A	A	A	B	A	A	A	A	A	B	B	A	A	B	A	A	A	A	B	A	A	B	A	B	B	A	A	B	B	A	B	A	B	A	B	A
1_0896	11_1106	11_10896	7180-778	7180	3925	7180	147	7H	B	A	A	A	A	A	A	A	B	A	A	A	A	A	B	B	A	A	B	A	A	A	A	B	A	A	B	A	B	B	A	A	B	B	A	B	A	B	A	B	A
1_1275	11_1417	11_11275	ABC11252-1-2-254	9036	5208	9036	148.07	7H	b	a	a	a	a	a	a	a	b	a	a	a	a	a	b	b	a	a	b	a	a	a	a	b	a	a	b	a	b	b	a	a	b	b	a	b	a	b	a	b	a
2_1328	12_0549	12_21328	8412-664	8412	21049	8412	148.07	7H	B	A	A	A	A	A	A	A	B	A	A	A	A	A	B	B	A	A	B	A	A	A	A	B	A	A	B	A	B	B	A	A	B	B	A	B	A	B	A	B	A
2_1525			ConsensusGBS0291-1	2568	15363	2568	148.07	7H	B	A	A	A	A	A	A	A	B	A	A	A	A	A	B	B	A	A	B	A	A	A	A	B	A	A	B	A	B	B	A	A	B	B	A	B	A	B	A	B	A
2_0483			3133-224	3133	15821	3133	149.15	7H	b	a	a	a	a	a	a	a	b	a	a	a	a	a	b	b	a	a	b	a	a	a	a	b	a	a	b	a	b	b	a	a	b	b	a	b	a	b	a	b	a
2_0926	12_0513	12_20926	5359-317	5359	17446	5359	149.15	7H	B	A	A	A	A	A	A	A	B	A	A	A	A	A	B	B	A	A	B	A	A	A	A	B	A	A	B	A	B	B	A	A	B	B	A	B	A	B	A	B	A
2_0962	11_0914	11_20962	5595-297	5595	17390	5595	149.15	7H	b	a	a	a	a	a	a	a	b	a	a	a	a	a	b	b	a	a	b	a	a	a	a	b	a	a	b	a	b	b	a	a	b	b	a	b	a	b	a	b	a
3_1489			U35_6121_452	13860	6121	13860	149.15	7H	B	A	A	A	A	A	A	A	B	A	A	A	A	A	B	B	A	A	B	A	A	A	A	B	A	A	B	A	B	B	A	A	B	B	A	B	A	B	A	B	A
2_0079	12_0415	12_20079	11507-427	11507	21108	11507	150.23	7H	b	a	a	a	a	a	a	a	b	a	a	a	a	a	b	b	a	a	b	a	a	a	a	b	a	a	b	a	b	b	a	a	b	b	a	b	a	b	a	b	a
2_0117	11_0094	11_20117	12368-207	12368	7366	12368	150.23	7H	b	a	a	a	a	a	a	a	b	a	a	a	a	a	b	b	a	a	b	a	a	a	a	b	a	a	b	a	b	b	a	a	b	b	a	b	a	b	a	b	a
1_0999	11_1255	11_10999	8923-707	8923	5052	8923	152.38	7H	b	a	a	a	a	a	a	a	b	a	a	a	a	a	b	b	a	a	b	a	a	a	a	b	a	a	b	a	b	b	a	b	b	b	b	b	a	b	a	b	a
2_0586	11_0549	11_20586	3579-703	3579	15756	3579	152.38	7H	b	a	a	a	a	a	a	a	b	a	a	a	a	a	b	b	a	a	b	a	a	a	a	b	a	a	b	a	b	b	a	b	b	b	b	b	a	b	a	b	a
3_0974	12_1187	12_30974	SCRI_bbc32814_01_394	32814	42528	32814	152.38	7H	B	A	A	A	A	A	A	A	B	A	A	A	A	A	B	B	A	A	B	A	A	A	A	B	A	A	B	A	B	B	A	B	B	B	B	B	A	B	A	B	A
3_1338			U35_2370_117	4481	2370	4481	152.38	7H	B	A	A	A	A	A	A	A	B	A	A	A	A	A	B	B	A	A	B	A	A	A	A	B	A	A	B	A	B	B	A	B	B	B	B	B	A	B	A	B	A
1_0174	11_0218	11_10174	1847-1745	1847	844	1847	158.87	7H	B	A	A	A	A	A	A	A	B	A	A	A	A	A	B	B	A	A	B	A	A	A	A	B	A	A	B	B	B	B	A	B	A	B	B	A	A	A	A	B	A
1_0378	12_0088	12_10378	2828-328	2828	15380	2828	158.87	7H	B	A	A	A	A	A	A	A	B	A	A	A	A	A	B	B	A	A	B	A	A	A	A	B	A	A	B	B	B	B	A	B	A	B	B	A	A	A	A	B	A
2_0365	11_0337	11_20365	2457-2346	2457	16040	2457	158.87	7H	B	A	A	A	A	A	A	A	B	A	A	A	A	A	B	B	A	A	B	A	A	A	A	B	A	A	B	B	B	B	A	B	A	B	B	A	A	A	A	B	A
3_0826	12_1064	12_30826	OSU_CAT1_200				158.87	7H	B	A	A	A	A	A	A	A	B	A	A	A	A	A	B	B	A	A	B	A	A	A	A	B	A	A	B	B	B	B	A	B	A	B	B	A	A	A	A	B	A
3_1019	12_1229	12_31019	SCRI_olad_218_01	2826	15377	2826	158.87	7H	B	A	A	A	A	A	A	A	B	A	A	A	A	A	B	B	A	A	B	A	A	A	A	B	A	A	B	B	B	B	A	B	A	B	B	A	A	A	A	B	A
3_0024			ABC04020_1_437	2854	15521	2854	0	ULG	b	b	b	a	b	b	b	b	b	a	b	b	b	a	b	a	a	a	b	a	b	b	a	b	b	b	a	b	b	a	b	b	b	b	b	b	b	b	a	a	b
3_0764	12_1025	12_30764	U32_87_319	87	16633	87	0	ULG	B	B	B	A	B	B	B	B	B	A	B	B	B	A	B	A	A	A	B	A	B	B	A	B	B	B	A	B	B	A	B	B	B	B	B	B	B	B	A	A	B
3_1324	12_1417	12_31324	U35_21988_580	14956	21988	14956	0	ULG	b	b	b	a	b	b	b	b	b	a	b	b	b	a	b	a	a	a	b	a	b	b	a	b	b	b	a	b	b	a	b	b	b	b	b	b	b	b	a	a	b
1_0208	11_0245	11_10208	1996-652	1996	15198	1996	2.15	ULG	a	b	b	a	b	b	b	b	b	a	b	b	b	a	b	a	a	a	b	a	b	b	a	b	b	b	a	b	b	a	b	b	b	b	b	b	a	b	a	a	b
2_1056	11_0983	11_21056	6133-774	6133	17714	6133	2.15	ULG	a	b	b	a	b	b	b	b	b	a	b	b	b	a	b	a	a	a	b	a	b	b	a	b	b	b	a	b	b	a	b	b	b	b	b	b	a	b	a	a	b
[truncated: 54 more columns]

## Sheet: OWB_POPA123
POPA	BOPA	BOPA_C	POPA12_SNP	U32	U35	35 to 32	OWB_map_dist	OWB_Chr	OWB001	OWB002	OWB003	OWB004	OWB005	OWB006	OWB007	OWB008	OWB009	OWB010	OWB011	OWB013	OWB014	OWB015	OWB016	OWB017	OWB018	OWB019	OWB020	OWB021	OWB022	OWB023	OWB024	OWB025	OWB026	OWB027	OWB028	OWB029	OWB030	OWB031	OWB032	OWB033	OWB034	OWB035	OWB036	OWB037	OWB038	OWB039	OWB040	OWB041	OWB042
1_0460	11_0510	11_10460	337-641	337	197	188	0	1H	A	B	A	A	B	B	B	B	A	A	A	A	B	A	B	B	B	B	B	B	B	B	A	A	B	A	B	A	B	B	A	B	A	B	B	B	B	B	A	A	A
1_1311	12_0330	12_11311	ABC13023-1-10-344	10441	5087	10441	0	1H	A	B	A	A	B	B	B	B	A	A	A	A	B	A	B	B	B	B	B	B	B	B	A	A	B	A	B	A	B	B	A	B	A	B	B	B	B	B	A	A	A
2_0842			4945-592	4945	16353	4945	0	1H	A	B	A	A	B	B	B	B	A	A	A	A	B	A	B	B	B	B	B	B	B	B	A	A	B	A	b	A	B	B	A	B	A	B	B	B	B	B	A	A	A
1_0410	12_0096	12_10410	3040-3327	3040	15664	3040	1.07	1H	a	b	a	a	b	b	b	b	a	a	a	a	b	a	b	b	b	b	b	b	b	b	a	a	b	a	b	a	b	b	a	b	a	b	b	b	b	b	a	a	a
1_0636	12_0150	12_10636	4314-1463	4314	16297	4314	2.15	1H	A	B	A	A	B	B	B	B	A	A	A	A	B	A	B	B	B	B	B	B	B	B	B	A	B	A	B	A	B	B	A	B	A	B	B	B	B	B	A	A	A
1_0730			5053-456	5053	1635	5053	4.3	1H	a	b	a	a	b	b	b	b	a	a	a	a	b	b	b	b	b	b	b	b	b	b	b	a	b	a	b	a	b	b	a	b	a	b	b	b	b	b	a	a	a
1_1011	12_0233	12_11011	931-681	931	14172	931	4.3	1H	A	B	A	A	B	B	B	B	A	A	A	A	B	B	B	B	B	B	B	B	B	B	B	A	B	A	B	A	B	B	A	B	A	B	B	B	B	B	A	A	A
2_0865			5053-545	5053	1635	5053	4.3	1H	A	b	A	A	b	b	b	b	A	A	A	A	b	b	b	b	b	b	b	b	b	b	b	A	b	A	b	A	b	b	A	b	A	b	b	b	b	b	A	A	A
3_0933	12_1157	12_30933	SCRI_bbc00931_01_2	931	14172	931	4.3	1H	A	B	A	A	B	B	B	B	A	A	A	A	B	B	B	B	B	B	B	B	B	B	B	A	B	A	B	A	B	B	A	B	A	B	B	B	B	B	A	A	A
2_1226	11_1126	11_21226	7372-1253	7372	18735	7372	7.53	1H	A	B	A	A	B	B	B	B	A	A	A	A	B	B	B	B	B	B	B	B	B	A	B	A	B	A	B	A	B	B	A	B	A	B	B	B	B	B	A	A	A
3_0817	12_1055	12_30817	ISU_MLA_949	0	0		10.76	1H	A	b	A	A	b	b	b	b	A	A	A	A	b	b	b	b	b	b	b	b	b	A	b	A	b	A	b	A	b	b	A	b	A	b	b	b	b	b	b	A	A
3_0919	12_1145	12_30919	SCRI_abc15612_01_2	12816	7605	12816	10.76	1H	A	B	A	A	B	B	B	B	A	A	A	A	B	B	B	B	B	B	B	B	B	A	B	A	B	A	B	A	B	B	A	B	A	B	B	B	B	B	B	A	A
3_0950	12_1168	12_30950	SCRI_bbc05112_01_1	5112	17234	5112	10.76	1H	A	B	A	A	B	B	B	B	A	A	A	A	B	B	B	B	B	B	B	B	B	A	B	A	B	A	B	A	B	B	A	B	A	B	B	B	B	B	B	A	A
3_0952	12_1170	12_30952	SCRI_bbc05112_01_3	5112	17234	5112	10.76	1H	a	b	a	a	b	b	b	b	a	a	a	a	b	b	b	b	b	b	b	b	b	a	b	a	b	a	b	a	b	b	a	b	a	b	b	b	b	b	b	a	a
3_1533			U35_904_404	26	904	26	10.76	1H	A	B	A	A	B	B	B	B	A	A	A	A	B	B	B	B	B	B	B	B	B	A	B	A	B	A	B	A	B	B	A	B	A	B	B	B	B	B	B	A	A
3_0955	12_1172	12_30955	SCRI_bbc07107_01_431	7107	2554	7107	18.35	1H	a	b	a	a	b	b	b	b	a	a	b	a	b	b	a	b	b	b	b	a	b	a	b	b	b	a	b	a	b	b	a	b	a	b	b	b	b	b	b	b	a
2_0318			2199-557	2199	1078	2199	19.42	1H	a	B	a	a	B	B	B	B	a	a	B	a	B	B	a	B	B	B	B	a	B	a	B	B	B	a	B	a	B	B	a	B	a	B	B	B	B	B	B	B	a
1_0484			3519-63	3519	2010	3519	21.57	1H	A	B	A	A	B	B	A	B	A	A	B	B	B	B	A	B	B	B	B	A	B	A	B	B	B	A	B	A	B	B	A	B	A	B	B	B	B	B	B	B	A
3_0876	12_1111	12_30876	OSU_HvZFP16_1_711	27253	30825	27253	22.65	1H	a	b	a	a	b	b	a	b	a	a	b	b	b	b	a	b	b	b	b	a	b	a	b	b	b	a	b	a	b	b	a	b	a	b	b	b	b	b	b	b	a
1_0186	11_0231	11_10186	1906-429	1906	860	1906	25.88	1H	a	b	a	a	b	b	a	b	a	a	b	b	b	b	a	b	b	b	b	a	b	a	b	b	b	a	b	a	b	b	a	b	a	b	b	b	b	b	b	b	a
2_0712	11_0683	11_20712	4226-570	4226	1986	4226	25.88	1H	A	B	A	A	B	B	A	B	A	A	B	B	B	B	A	B	B	B	B	A	B	A	B	B	B	A	B	A	B	B	A	B	A	B	B	B	B	B	B	B	A
3_0241	12_0726	12_30241	ABC15164_2_387	11714	15292	11714	25.88	1H	a	B	a	a	B	B	a	B	a	a	B	B	B	B	a	B	B	B	B	a	B	a	B	B	B	a	B	a	B	B	a	B	a	B	B	B	B	B	B	B	a
3_1276	12_1385	12_31276	U35_19740_954	10500	19740	10500	30.19	1H	A	B	B	A	A	B	A	B	A	A	B	B	B	B	A	B	A	B	B	A	B	A	B	B	B	A	B	A	B	B	A	B	A	B	B	B	B	B	B	B	A
2_1233			7434-820	7434	18346	7434	35.59	1H	a	b	b	a	a	b	a	b	a	a	b	b	b	b	a	b	a	b	b	a	b	a	b	b	b	a	b	a	b	b	a	b	a	a	b	b	b	b	b	b	b
1_0760	11_0879	11_10760	5346-1587	5346	17207	5346	38.82	1H	a	b	b	a	a	b	a	b	a	a	b	b	b	b	a	b	a	b	b	a	b	a	b	b	b	a	a	a	b	b	a	b	b	a	b	b	b	b	b	b	b
1_0814	11_0964	11_10814	596-1035	596	455	596	39.9	1H	A	B	B	A	A	B	A	B	A	A	B	B	B	B	A	B	A	B	B	A	B	A	B	B	B	A	A	A	B	B	A	B	B	A	B	B	B	B	B	B	B
1_0238	11_0274	11_10238	2151-1310	2151	15370	2151	43.13	1H	a	b	b	a	a	b	a	b	a	a	b	b	b	b	a	b	a	b	b	a	a	a	b	b	b	a	a	a	b	b	a	b	b	a	b	b	b	b	b	b	b
1_1357	12_0343	12_11357	ABC15151-1-1-403	11925	7188	11925	43.13	1H	A	B	B	A	A	B	A	B	A	A	B	B	B	B	A	B	A	B	B	A	A	A	B	B	B	A	A	A	B	B	A	B	B	A	B	B	B	B	B	B	B
1_1498	12_0390	12_11498	ConsensusGBS0455-1	3280	1798	3280	43.13	1H	A	B	B	A	A	B	A	B	A	A	B	B	B	B	A	B	A	B	B	A	A	A	B	B	B	A	A	A	B	B	A	B	B	A	B	B	B	B	B	B	B
3_0336	12_0773	12_30336	U32_11789_202	11789	7003	11789	43.13	1H	a	b	b	a	a	b	a	b	a	a	b	b	b	b	a	b	a	b	b	a	a	a	b	b	b	a	a	a	b	b	a	b	b	a	b	b	b	b	b	b	b
1_1266	12_0311	12_11266	ABC10866-1-1-57	8406	4898	8406	44.2	1H	A	B	B	A	A	B	A	B	A	A	B	B	B	B	A	B	A	B	B	A	A	A	B	B	B	A	A	B	B	B	A	B	B	A	B	B	B	B	B	B	B
2_0514	11_0491	11_20514	3277-446	3277	15376	3277	44.2	1H	A	B	B	A	A	B	A	B	A	A	B	B	B	B	A	B	A	B	B	A	A	A	B	B	B	A	A	B	B	B	A	B	B	A	B	B	B	B	B	B	B
3_0268	12_0739	12_30268	ABC18274_1_268	13742	6967	13742	44.2	1H	a	b	b	a	a	b	a	b	a	a	b	b	b	b	a	b	a	b	b	a	a	a	b	b	b	a	a	b	b	b	a	b	b	a	b	b	b	b	b	b	b
1_0294	11_0330	11_10294	2407-1771	2407	15366	2407	48.51	1H	A	B	B	A	A	B	A	B	A	A	B	B	B	B	A	B	A	B	B	A	A	A	B	B	B	A	A	B	B	B	A	B	B	A	B	B	B	B	B	B	B
1_0438	11_0479	11_10438	3217-929	3217	1191	3217	49.59	1H	A	B	B	A	A	B	A	B	A	A	B	B	B	B	A	B	A	A	B	A	A	A	B	B	B	A	A	B	B	B	A	B	B	A	B	B	B	B	B	B	B
1_0938	12_0217	12_10938	7833-315	7833	4264	7833	49.59	1H	A	B	B	A	A	B	A	B	A	A	B	B	B	B	A	B	A	A	B	A	A	A	B	B	B	A	A	B	B	B	A	B	B	A	B	B	B	B	B	B	B
1_1036	12_0238	12_11036	ABC00634-1-1-173	408	414	408	49.59	1H	A	B	B	A	A	B	A	B	A	A	B	B	B	B	A	B	A	A	B	A	A	A	B	B	B	A	A	B	B	B	A	B	B	A	B	B	B	B	B	B	B
1_1169	12_0284	12_11169	ABC07427-1-1-329	5320	2712	5320	49.59	1H	a	b	b	a	a	b	a	b	a	a	b	b	b	b	a	b	a	a	b	a	a	a	b	b	b	a	a	b	b	b	a	b	b	a	b	b	b	b	b	b	b
1_1209	12_0297	12_11209	ABC08857-1-2-378	6787	18455	6787	49.59	1H	a	b	b	a	a	b	a	b	a	a	b	b	b	b	a	b	a	a	b	a	a	a	b	b	b	a	a	b	b	b	a	b	b	a	b	b	b	b	b	b	b
1_1287	11_1422	11_11287	ABC11913-1-1-104	9329	19092	9329	49.59	1H	A	B	B	A	A	B	A	B	A	A	B	B	B	B	A	B	A	A	B	A	A	A	B	B	B	A	A	B	B	B	A	B	B	A	B	B	B	B	B	B	B
1_1301	12_0326	12_11301	ABC12550-1-3-276	10316	5440	10316	49.59	1H	A	B	B	A	A	B	A	B	A	A	B	B	B	B	A	B	A	A	B	A	A	A	B	B	B	A	A	B	B	B	A	B	B	A	B	B	B	B	B	B	B
1_1336	11_1442	11_11336	ABC14148-1-1-177	9882	4935	9882	49.59	1H	a	b	b	a	a	b	a	b	a	a	b	b	b	b	a	b	a	a	b	a	a	a	b	b	b	a	a	b	b	b	a	b	b	a	b	b	b	b	b	b	b
2_0047	11_0041	11_20047	10795-462	10795	19150	10795	49.59	1H	A	B	B	A	A	B	A	B	A	A	B	B	B	B	A	B	A	A	B	A	A	A	B	B	B	A	A	B	B	B	A	B	B	A	B	B	B	B	B	B	B
2_0427	11_0409	11_20427	2851-848	2851	15519	2851	49.59	1H	a	b	b	a	a	b	a	b	a	a	b	b	b	b	a	b	a	a	b	a	a	a	b	b	b	a	a	b	b	b	a	b	b	a	b	b	b	b	b	b	b
2_0698	11_0667	11_20698	4163-1786	4163	16403	4162	49.59	1H	A	B	B	A	A	B	A	B	A	A	B	B	B	B	A	B	A	A	B	A	A	A	B	B	B	A	A	B	B	B	A	B	B	A	B	B	B	B	B	B	B
2_0757	11_0735	11_20757	4511-1878	4511	2504	4511	49.59	1H	A	B	B	A	A	B	A	B	A	A	B	B	B	B	A	B	A	A	B	A	A	A	B	B	B	A	A	B	B	B	A	B	B	A	B	B	B	B	B	B	B
2_0810	11_0788	11_20810	4793-777	4793	2367	4793	49.59	1H	A	B	B	A	A	B	A	B	A	A	B	B	B	B	A	B	A	A	B	A	A	A	B	B	B	A	A	B	B	B	A	B	B	A	B	B	B	B	B	B	B
2_0912	11_0872	11_20912	5297-796	5297	3138	5297	49.59	1H	a	b	b	a	a	b	a	b	a	a	b	b	b	b	a	b	a	a	b	a	a	a	b	b	b	a	a	b	b	b	a	b	b	a	b	b	b	b	b	b	b
2_1000	11_0945	11_21000	5798-867	5798	3175	5798	49.59	1H	A	B	B	A	A	B	A	B	A	A	B	B	B	B	A	B	A	A	B	A	A	A	B	B	B	A	A	B	B	B	A	B	B	A	B	B	B	B	B	B	B
2_1312	11_1202	11_21312	8224-561	8224	4090	8224	49.59	1H	A	B	B	A	A	B	A	B	A	A	B	B	B	B	A	B	A	A	B	A	A	A	B	B	B	A	A	B	B	B	A	B	B	A	B	B	B	B	B	B	B
2_1357	11_1239	11_21357	8717-244	8717	19855	8717	49.59	1H	A	B	B	A	A	B	A	B	A	A	B	B	B	B	A	B	A	A	B	A	A	A	B	B	B	A	A	B	B	B	A	B	B	A	B	B	B	B	B	B	B
2_1408	12_0558	12_21408	933-1314	933	14420	933	49.59	1H	a	b	b	a	a	b	a	b	a	a	b	b	b	b	a	b	a	a	b	a	a	a	b	b	b	a	a	b	b	b	a	b	b	a	b	b	b	b	b	b	b
3_0258			ABC16875_1_129	15248	8281	15248	49.59	1H	a	b	b	a	a	b	a	b	a	a	b	b	b	b	a	b	a	a	b	a	a	a	b	b	b	a	a	b	b	b	a	b	b	a	b	b	b	b	b	b	b
3_0436	12_0830	12_30436	U32_2485_199	2485	1312	2485	49.59	1H	a	b	b	a	a	b	a	b	a	a	b	b	b	b	a	b	a	a	b	a	a	a	b	b	b	a	a	b	b	b	a	b	b	a	b	b	b	b	b	b	b
3_0462	12_0841	12_30462	U32_2905_242	2905	1443	2905	49.59	1H	a	b	b	a	a	b	a	b	a	a	b	b	b	b	a	b	a	a	b	a	a	a	b	b	b	a	a	b	b	b	a	b	b	a	b	b	b	b	b	b	b
3_0498	12_0861	12_30498	U32_3590_336	3590	16345	3590	49.59	1H	A	B	B	A	A	B	A	B	A	A	B	B	B	B	A	B	A	A	B	A	A	A	B	B	B	A	A	B	B	B	A	B	B	A	B	B	B	B	B	B	B
3_0562	12_0898	12_30562	U32_4758_440	4758	540	4758	49.59	1H	A	B	B	A	A	B	A	B	A	A	B	B	B	B	A	B	A	A	B	A	A	A	B	B	B	A	A	B	B	B	A	B	B	A	B	B	B	B	B	B	B
3_0762	12_1024	12_30762	U32_8648_439	8648	4996	8648	49.59	1H	a	b	b	a	a	b	a	b	a	a	b	b	b	b	a	b	a	a	b	a	a	a	b	b	b	a	a	b	b	b	a	b	b	a	b	b	b	b	b	b	b
3_1134	12_1287	12_31134	U35_16274_1528	6998	16274	6998	49.59	1H	A	B	B	A	A	B	A	B	A	A	B	B	B	B	A	B	A	A	B	A	A	A	B	B	B	A	A	B	B	B	A	B	B	A	B	B	B	B	B	B	B
3_1191			U35_17686_2174	8218	17686	8218	49.59	1H	A	B	B	A	A	B	A	B	A	A	B	B	B	B	A	B	A	A	B	A	A	A	B	B	B	A	A	B	B	B	A	B	B	A	B	B	B	B	B	B	B
3_1381	12_1446	12_31381	U35_3371_1446	8030	3371	8030	49.59	1H	a	b	b	a	a	b	a	b	a	a	b	b	b	b	a	b	a	a	b	a	a	a	b	b	b	a	a	b	b	b	a	b	b	a	b	b	b	b	b	b	b
1_1107	12_0263	12_11107	ABC05122-1-1-267	3606	2014	3606	50.66	1H	A	B	B	A	A	B	A	B	A	A	B	B	B	B	A	B	A	A	B	A	A	A	B	B	B	A	A	B	B	B	A	B	B	A	B	B	B	B	B	B	B
3_0522	12_0877	12_30522	U32_4007_238	4007	2115	4007	50.66	1H	a	b	b	a	a	b	a	b	a	a	b	b	b	b	a	b	a	a	b	a	a	a	b	b	b	a	a	b	b	b	a	b	b	a	b	b	b	b	b	b	b
3_0774	12_1031	12_30774	U32_8995_706	8995	18903	8995	50.66	1H	a	b	b	a	a	b	a	b	a	a	b	b	b	b	a	b	a	a	b	a	a	a	b	b	b	a	a	b	b	b	a	b	b	a	b	b	b	b	b	b	b
1_1217	12_0298	12_11217	ABC09281-2-3-421	6968	4205	6968	52.82	1H	a	b	b	a	a	b	a	b	a	a	b	b	a	b	a	b	a	a	b	a	a	a	b	b	b	a	a	b	a	b	a	b	b	a	b	b	b	b	b	b	b
1_1359	11_1457	11_11359	ABC15349-1-1-162	12324	21151	12324	52.82	1H	A	B	B	A	A	B	A	B	A	A	B	B	A	B	A	B	A	A	B	A	A	A	B	B	B	A	A	B	A	B	A	B	B	A	B	B	B	B	B	B	B
2_1217	11_1117	11_21217	7284-710	7284	3566	7284	52.82	1H	a	b	b	a	a	b	a	b	a	a	b	b	a	b	a	b	a	a	b	a	a	a	b	b	b	a	a	b	a	b	a	b	b	a	b	b	b	b	b	b	b
1_0198	12_0042	12_10198	1955-868	1955	14783	1955	53.89	1H	a	b	b	a	a	b	a	b	a	a	b	b	a	b	a	b	a	a	b	a	a	a	b	b	b	a	a	b	a	b	a	b	b	a	b	b	b	b	b	b	b
1_0293	11_0329	11_10293	2401-1028	2401	15338	2401	53.89	1H	A	B	B	A	A	B	A	B	A	A	B	B	A	B	A	B	A	A	B	A	A	A	B	B	B	A	A	B	A	B	A	B	B	A	B	B	B	B	B	B	B
1_1256	11_1409	11_11256	ABC10636-1-4-285	7878	4520	7878	53.89	1H	a	b	b	a	a	b	a	b	a	a	b	b	a	b	a	b	a	a	b	a	a	a	b	b	b	a	a	b	a	b	a	b	b	a	b	b	b	b	b	b	b
3_0243	12_0728	12_30243	ABC15205_1_425	12112	6169	12112	53.89	1H	a	b	b	a	a	b	a	b	a	a	b	b	a	b	a	b	a	a	b	a	a	a	b	b	b	a	a	b	a	b	a	b	b	a	b	b	b	b	b	b	b
3_0348	12_0781	12_30348	U32_12176_199	12176	21403	12176	53.89	1H	a	b	b	a	a	b	a	b	a	a	b	b	a	b	a	b	a	a	b	a	a	a	b	b	b	a	a	b	a	b	a	b	b	a	b	b	b	b	b	b	b
3_0710	12_0992	12_30710	U32_7545_543	7545	18291	7545	53.89	1H	A	B	B	A	A	B	A	B	A	A	B	B	A	B	A	B	A	A	B	A	A	A	B	B	B	A	A	B	A	B	A	B	B	A	B	B	B	B	B	B	B
3_0741			U32_824_297	824	14218	824	53.89	1H	A	B	B	A	A	B	A	B	A	A	B	B	A	B	A	B	A	A	B	A	A	A	B	B	B	A	A	B	A	B	A	B	B	A	B	B	B	B	B	B	B
1_1248			ABC10400-1-1-300	8123	18210	8123	56.04	1H	a	b	b	a	a	b	a	b	a	a	b	b	a	b	a	b	a	a	b	a	a	a	b	b	b	a	a	b	a	b	a	b	b	a	b	b	b	b	b	b	b
3_0343	12_0778	12_30343	U32_12084_521	12084	6609	12084	56.04	1H	a	b	b	a	a	b	a	b	a	a	b	b	a	b	a	b	a	a	b	a	a	a	b	b	b	a	a	b	a	b	a	b	b	a	b	b	b	b	b	b	b
1_0768	11_0886	11_10768	5402-929	5402	14672	5402	57.12	1H	A	B	B	A	A	B	A	B	A	A	B	B	A	B	A	B	A	A	B	A	A	A	B	B	B	A	A	B	A	B	A	B	B	A	B	B	A	B	B	B	B
1_1444	12_0369	12_11444	ConsensusGBS0131-2	4179	16715	4179	57.12	1H	a	b	b	a	a	b	a	b	a	a	b	b	a	b	a	b	a	a	b	a	a	a	b	b	b	a	a	b	a	b	a	b	b	a	b	b	a	b	b	b	b
2_1333	11_1218	11_21333	8486-1964	8486	5111	8486	57.12	1H	A	B	B	A	A	B	A	B	A	A	B	B	A	B	A	B	A	A	B	A	A	A	B	B	B	A	A	B	A	B	A	B	B	A	B	B	A	B	B	B	B
1_0201	12_0044	12_10201	1968-1263	1968	15132	1968	59.27	1H	a	b	a	a	a	b	a	b	a	a	b	b	a	b	a	b	a	a	b	a	a	a	b	b	b	a	a	b	a	b	a	b	b	a	b	b	a	b	b	b	b
2_1463	12_0567	12_21463	ABC02590-1-1-198	1755	836	1755	59.27	1H	a	b	a	a	a	b	a	b	a	a	b	b	a	b	a	b	a	a	b	a	a	a	b	b	b	a	a	b	a	b	a	b	b	a	b	b	a	b	b	b	b
3_1532			U35_8839_326	22125	8839	22125	59.27	1H	a	b	a	a	a	b	a	b	a	a	b	b	a	b	a	b	a	a	b	a	a	a	b	b	b	a	a	b	a	b	a	b	b	a	b	b	a	b	b	b	b
1_0617	11_0672	11_10617	4178-1592	4178	16844	4178	60.35	1H	A	B	A	A	A	B	A	B	A	A	B	B	A	B	A	B	A	A	B	A	A	A	B	B	B	A	A	B	A	B	A	B	B	A	B	B	A	B	B	B	B
1_1049	11_1321	11_11049	ABC01838-2-2-322	1237	14798	1237	60.35	1H	a	b	a	a	a	b	a	b	a	a	b	b	a	b	a	b	a	a	b	a	a	a	b	b	b	a	a	b	a	b	a	b	b	a	b	b	a	b	b	b	b
3_0304	12_0756	12_30304	U32_10148_338	10148	19877	10148	60.35	1H	a	b	a	a	a	b	a	b	a	a	b	b	a	b	a	b	a	a	b	a	a	a	b	b	b	a	a	b	a	b	a	b	b	a	b	b	a	b	b	b	b
3_0744	12_1010	12_30744	U32_8279_1290	8279	18797	8279	60.35	1H	a	b	a	a	a	b	a	b	a	a	b	b	a	b	a	b	a	a	b	a	a	a	b	b	b	a	a	b	a	b	a	b	b	a	b	b	a	b	b	b	b
1_0302	11_0338	11_10302	2459-237	2459	1223	2459	61.42	1H	a	b	a	a	a	b	a	b	a	a	b	b	a	b	a	b	a	a	b	a	a	a	b	b	b	a	a	b	a	b	a	b	b	a	b	b	a	b	b	a	b
2_1131	12_0534	12_21131	6710-695	6710	3010	6710	61.42	1H	A	B	A	A	A	B	A	B	A	A	B	B	A	B	A	B	A	A	B	A	A	A	B	B	B	A	A	B	A	B	A	B	B	A	B	B	A	B	B	A	B
2_1306			8182-517	8182	19158	8182	61.42	1H	a	b	a	a	a	b	a	b	a	a	b	b	a	b	a	b	a	a	b	a	a	a	b	b	b	a	a	b	a	b	a	b	b	a	b	b	a	b	b	a	b
3_1179	12_1315	12_31179	U35_17286_433	6308	17286	6308	62.5	1H	A	B	A	A	A	B	A	B	A	A	B	B	A	B	A	B	A	A	B	A	A	A	B	B	B	A	A	B	B	B	A	B	B	A	B	B	A	B	B	A	B
3_1401	12_1459	12_31401	U35_3782_614	8101	3782	8101	62.5	1H	A	B	A	A	A	B	A	B	A	A	B	B	A	B	A	B	A	A	B	A	A	A	B	B	B	A	A	B	B	B	A	B	B	A	B	B	A	B	B	A	B
2_0642	11_0608	11_20642	3914-448	3914	16511	3914	63.57	1H	a	b	a	a	a	a	a	b	a	a	b	b	a	b	a	b	a	a	b	a	a	a	b	b	b	a	a	b	b	b	a	b	b	a	b	b	a	b	b	a	b
2_1431	11_1295	11_21431	9638-619	9638	5005	9638	63.57	1H	a	b	a	a	a	a	a	b	a	a	b	b	a	b	a	b	a	a	b	a	a	a	b	b	b	a	a	b	b	b	a	b	b	a	b	b	a	b	b	a	b
1_0002	11_0004	11_10002	10070-1435	10070	17380	10070	67.88	1H	a	b	a	a	a	a	a	b	a	a	b	b	a	b	a	b	a	a	b	a	a	a	b	b	b	a	a	b	b	b	a	b	b	a	b	b	a	b	b	a	b
1_1062	12_0249	12_11062	ABC02507-1-2-432	1686	766	1686	67.88	1H	a	b	a	a	a	a	a	b	a	a	b	b	a	b	a	b	a	a	b	a	a	a	b	b	b	a	a	b	b	b	a	b	b	a	b	b	a	b	b	a	b
1_1367	11_1461	11_11367	ABC16273-1-1-48	13202	19320	13202	67.88	1H	A	B	A	A	A	A	A	B	A	A	B	B	A	B	A	B	A	A	B	A	A	A	B	B	B	A	A	B	B	B	A	B	B	A	B	B	A	B	B	A	B
3_0295	12_0750	12_30295	ABC50108_1_611	39470	48387	39470	67.88	1H	A	B	A	A	A	A	A	B	A	A	B	B	A	B	A	B	A	A	B	A	A	A	B	B	B	A	A	B	B	B	A	B	B	A	B	B	A	B	B	A	B
1_0166	12_0034	12_10166	1770-1477	1770	599	1770	70.04	1H	a	b	a	a	a	a	a	b	a	a	b	b	a	b	a	b	a	a	b	a	a	a	b	a	b	a	a	b	b	b	a	b	b	a	b	b	a	b	b	a	b
2_0696	12_0491	12_20696	4151-580	4151	2491	4151	70.04	1H	a	b	a	a	a	a	a	b	a	a	b	b	a	b	a	b	a	a	b	a	a	a	b	a	b	a	a	b	b	b	a	b	b	a	b	b	a	b	b	a	b
3_0298	12_0753	12_30298	AY972619_MX_Nec1_2066	20605	1694	20605	70.04	1H	a	b	a	a	a	a	a	b	a	a	b	b	a	b	a	b	a	a	b	a	a	a	b	a	b	a	a	b	b	b	a	b	b	a	b	b	a	b	b	a	b
3_0505	12_0866	12_30505	U32_3713_267	3713	15770	3713	70.04	1H	A	B	A	A	A	A	A	B	A	A	B	B	A	B	A	B	A	A	B	A	A	A	B	A	B	A	A	B	B	B	A	B	B	A	B	B	A	B	B	A	B
1_1075	11_1334	11_11075	ABC03430-1-1-265	2364			71.11	1H	A	B	A	A	A	A	A	B	A	A	B	B	A	B	A	B	A	A	B	A	A	A	B	A	B	A	A	B	B	B	A	B	B	A	B	B	A	B	B	A	B
2_0120			1245-164	1245	13849	1245	71.11	1H	a	b	a	a	a	a	a	b	a	a	b	b	a	b	a	b	a	a	b	a	a	a	b	a	b	a	a	b	b	b	a	b	b	a	b	b	a	b	b	a	b
2_1176	12_0540	12_21176	6961-1324	6961	18020	6961	71.11	1H	A	B	A	A	A	A	A	B	A	A	B	B	A	B	A	B	A	A	B	A	A	A	B	A	B	A	A	B	B	B	A	B	B	A	B	B	A	B	B	A	B
3_0742	12_1008	12_30742	U32_825_2405	825	14219	825	71.11	1H	a	b	a	a	a	a	a	b	a	a	b	b	a	b	a	b	a	a	b	a	a	a	b	a	b	a	a	b	b	b	a	b	b	a	b	b	a	b	b	a	b
1_1267	12_0312	12_11267	ABC10931-1-2-397	8379	19102	8379	72.19	1H	A	B	A	A	A	A	A	B	A	A	B	B	A	B	A	B	A	A	B	A	A	A	B	A	B	A	A	B	B	B	A	B	B	A	B	B	A	B	B	A	B
1_0279	11_0312	11_10279	233-1327	233	13884	233	74.34	1H	a	b	a	a	a	a	a	b	a	a	b	b	a	b	a	b	a	a	b	a	a	a	b	a	b	a	a	b	b	b	a	b	b	a	b	b	a	b	b	a	b
1_0890	11_1097	11_10890	713-972	713	13916	713	74.34	1H	a	b	a	a	a	a	a	b	a	a	b	b	a	b	a	b	a	a	b	a	a	a	b	a	b	a	a	b	b	b	a	b	b	a	b	b	a	b	b	a	b
2_0121	11_0098	11_20121	12492-541	12492	22108	12492	74.34	1H	A	B	A	A	A	A	A	B	A	A	B	B	A	B	A	B	A	A	B	A	A	A	B	A	B	A	A	B	B	B	A	B	B	A	B	B	A	B	B	A	B
1_0466	11_0517	11_10466	3406-221	3406	1715	3406	80.83	1H	A	B	A	A	A	A	B	B	A	A	B	B	A	B	A	B	A	A	B	A	A	A	B	A	B	A	A	B	B	B	B	B	B	A	B	B	A	B	B	A	B
3_0072	12_0624	12_30072	ABC07288_1_285	5430	3288	5430	85.14	1H	A	B	A	A	A	A	B	B	A	A	B	B	A	B	A	B	A	A	A	A	A	A	B	A	B	A	A	B	B	B	B	B	B	A	B	B	A	B	B	A	A
1_1463	12_0377	12_11463	ConsensusGBS0267-2	7722	3912	7722	88.37	1H	a	b	a	a	a	a	b	b	b	a	b	b	b	b	a	b	a	a	a	b	a	a	b	a	b	a	a	b	b	b	b	b	b	a	b	b	a	b	b	a	a
1_1144	12_0275	12_11144	ABC06571-1-2-356	4786	154	4786	89.44	1H	A	B	A	A	A	A	B	B	B	A	B	B	B	B	A	B	A	A	A	B	A	A	A	A	B	A	A	B	B	B	B	B	B	A	B	B	A	B	B	A	A
3_0204	12_0704	12_30204	ABC12677_2_128	9807	5017	9807	89.44	1H	a	b	a	a	a	a	b	b	b	a	b	b	b	b	a	b	a	a	a	b	a	a	a	a	b	a	a	b	b	b	b	b	b	a	b	b	a	b	b	a	a
1_0535	12_0123	12_10535	3752-175	3752	2159	3752	91.6	1H	a	b	a	a	a	a	b	b	b	a	b	b	b	b	a	b	a	a	a	b	a	b	a	a	b	a	a	b	b	b	b	b	b	a	b	b	a	b	b	a	a
2_0937			5454-889	5454	900	5454	91.6	1H	a	b	a	a	a	a	b	b	b	a	b	b	b	b	a	b	a	a	a	b	a	b	a	a	b	a	a	b	b	b	b	b	b	a	b	b	a	b	b	a	a
1_1008	12_0231	12_11008	9279-368	9279	19276	9279	92.67	1H	a	b	a	a	a	a	b	b	b	a	b	b	b	b	a	b	a	a	a	b	a	b	a	a	b	a	a	b	b	b	b	b	b	a	b	b	a	b	b	a	a
2_0475	11_0451	11_20475	3087-1763	3087	1384	3087	92.67	1H	A	B	A	A	A	A	B	B	B	A	B	B	B	B	A	B	A	A	A	B	A	B	A	A	B	A	A	B	B	B	B	B	B	A	B	B	A	B	B	A	A
2_0769	11_0746	11_20769	4578-899	4578	2823	4578	92.67	1H	a	b	a	a	a	a	b	b	b	a	b	b	b	b	a	b	a	a	a	b	a	b	a	a	b	a	a	b	b	b	b	b	b	a	b	b	a	b	b	a	a
2_1301			8091-431	8091	4210	8091	92.67	1H	A	B	A	A	A	A	B	B	B	A	B	B	B	B	A	B	A	A	A	B	A	B	A	A	B	A	A	B	B	B	B	B	B	A	B	B	A	B	B	A	A
3_1192	12_1324	12_31192	U35_17735_1334	6438	17735	6438	92.67	1H	A	b	A	A	A	A	b	b	b	A	b	b	b	b	A	b	A	A	A	b	A	b	A	A	b	A	A	b	b	b	b	b	b	A	b	b	A	b	b	A	A
1_0822			6105-1288	6105	18019	6105	93.75	1H	a	B	a	a	a	a	B	B	B	a	B	B	B	B	a	B	a	a	a	B	a	B	a	a	B	a	a	B	B	B	B	B	B	a	B	B	a	B	B	a	a
1_1277	11_1419	11_11277	ABC11290-sfp44-06	9053	19734	9053	93.75	1H	a	b	a	a	a	a	b	b	b	a	b	b	b	b	a	b	a	a	a	b	a	b	a	a	b	a	a	b	b	b	b	b	b	a	b	b	a	b	b	a	a
2_0169	11_0143	11_20169	14371-423	14371	7262	14371	96.98	1H	A	B	B	A	A	A	B	B	B	A	B	B	B	B	A	B	A	A	A	B	A	B	A	A	B	A	A	B	B	B	B	B	B	A	B	B	A	B	B	A	A
2_0754	11_0733	11_20754	4499-1364	4499	2119	4499	96.98	1H	a	b	b	a	a	a	b	b	b	a	b	b	b	b	a	b	a	a	a	b	a	b	a	a	b	a	a	b	b	b	b	b	b	a	b	b	a	b	b	a	a
1_0111	11_0157	11_10111	1497-628	1497	14803	1497	102.37	1H	A	B	B	A	A	B	B	B	B	B	B	B	B	B	A	B	A	A	A	B	A	B	A	A	B	A	A	B	B	B	B	B	B	A	B	B	A	B	B	A	B
1_1173	12_0286	12_11173	ABC07506-1-2-502	5462	17416	5462	102.37	1H	A	B	B	A	A	B	B	B	B	B	B	B	B	B	A	B	A	A	A	B	A	B	A	A	B	A	A	B	B	B	B	B	B	A	B	B	A	B	B	A	B
2_0187	12_0428	12_20187	1498-596	1498	14805	1498	102.37	1H	a	b	b	a	a	b	b	b	b	b	b	b	b	b	a	b	a	a	a	b	a	b	a	a	b	a	a	b	b	b	b	b	b	a	b	b	a	b	b	a	b
2_0613	12_0480	12_20613	3723-1837	3723	14294	3723	102.37	1H	a	b	b	a	a	b	b	b	b	b	b	b	b	b	a	b	a	a	a	b	a	b	a	a	b	a	a	b	b	b	b	b	b	a	b	b	a	b	b	a	b
2_0909	11_0869	11_20909	5284-227	5284	17169	5284	102.37	1H	A	B	B	A	A	B	B	B	B	B	B	B	B	B	A	B	A	A	A	B	A	B	A	A	B	A	A	B	B	B	B	B	B	A	B	B	A	B	B	A	B
2_1020	12_0523	12_21020	5914-838	5914	17507	5914	102.37	1H	A	B	B	A	A	B	B	B	B	B	B	B	B	B	A	B	A	A	A	B	A	B	A	A	B	A	A	B	B	B	B	B	B	A	B	B	A	B	B	A	B
3_0191	12_0696	12_30191	ABC11972_1_79	9569	5393	9569	107.77	1H	a	b	b	a	a	b	b	b	b	b	b	b	b	b	a	b	a	a	a	b	a	b	a	a	b	a	b	b	b	b	b	b	b	a	a	b	b	b	b	a	b
2_0780	11_0754	11_20780	4625-1413	4625	2782	4625	108.85	1H	a	b	b	a	a	b	b	b	b	b	b	b	b	b	a	b	a	a	a	b	a	b	b	a	b	a	b	b	b	b	b	b	b	a	a	b	b	b	b	a	b
2_0921	11_0877	11_20921	5336-400	5336	2235	5336	108.85	1H	A	B	B	A	A	B	B	B	B	B	B	B	B	B	A	B	A	A	A	B	A	B	B	A	B	A	B	B	B	B	B	B	B	A	A	B	B	B	B	A	B
2_0625	11_0591	11_20625	3786-2204	3786	2158	3786	109.92	1H	A	B	B	A	A	B	B	B	B	B	B	B	B	B	A	B	A	A	A	B	A	B	B	A	B	A	B	B	B	B	B	B	B	A	A	B	B	B	B	A	B
2_0844	11_0807	11_20844	4962-1295	4962	2965	4962	109.92	1H	a	B	B	a	a	B	B	B	B	B	B	B	B	B	a	B	a	a	a	B	a	B	B	a	B	a	B	B	B	B	B	B	B	a	a	B	B	B	B	a	B
1_0231			2121-1519	2121	15299	2121	112.07	1H	A	b	b	A	A	b	b	b	b	b	b	b	b	b	A	b	A	A	A	b	A	b	b	A	b	A	b	b	b	b	b	b	b	A	A	b	b	b	b	A	b
2_0021	11_0023	11_20021	10360-563	10360	20144	10360	112.07	1H	A	B	B	A	A	B	B	B	B	B	B	B	B	B	A	B	A	A	A	B	A	B	B	A	B	A	B	B	B	B	B	B	B	A	A	B	B	B	B	A	B
3_1526	12_1531	12_31526	U35_8362_355	15753	8362	15753	114.23	1H	a	b	b	a	a	b	b	b	b	b	b	b	b	b	a	b	a	a	a	b	a	b	b	a	b	a	b	b	b	b	b	b	b	a	a	b	b	b	b	a	b
1_0905	12_0209	12_10905	7389-555	7389	18486	7389	116.38	1H	a	b	b	a	a	b	b	b	b	b	b	b	b	b	a	b	a	a	a	a	a	b	b	a	b	a	b	b	b	b	b	b	b	a	a	a	b	b	b	a	b
1_0963			8301-678	8301	5194	8301	117.45	1H	a	b	b	a	a	b	b	b	b	b	b	b	b	b	a	b	a	a	a	a	a	b	b	a	b	a	b	b	b	b	b	b	b	a	a	a	b	b	b	a	b
1_1409	12_0357	12_11409	ABC30545-sfp38-06	26950	30571	26950	117.45	1H	a	b	b	a	a	b	b	b	b	b	b	b	b	b	a	b	a	a	a	a	a	b	b	a	b	a	b	b	b	b	b	b	b	a	a	a	b	b	b	a	b
1_0338	11_0375	11_10338	2633-498	2633	1019	2633	119.61	1H	A	B	B	A	A	B	A	B	B	B	B	B	B	B	A	B	A	A	A	A	A	B	B	A	B	A	B	B	B	B	B	B	B	A	A	A	B	B	B	A	B
1_0854	11_1036	11_10854	6547-1363	6547	17584	6547	119.61	1H	A	B	B	A	A	B	A	B	B	B	B	B	B	B	A	B	A	A	A	A	A	B	B	A	B	A	B	B	B	B	B	B	B	A	A	A	B	B	B	A	B
3_0257	12_0734	12_30257	ABC16431_1_600	12785	6224	12785	119.61	1H	A	B	B	A	A	B	A	B	B	B	B	B	B	B	A	B	A	A	A	A	A	B	B	A	B	A	B	B	B	B	B	B	B	A	A	A	B	B	B	A	B
1_0858			6595-1216	6595	18265	6595	123.92	1H	a	b	b	a	a	b	a	b	b	b	b	b	b	b	a	b	a	a	a	a	b	b	b	a	b	a	b	b	b	b	b	b	b	a	a	a	a	b	b	a	b
2_1172	12_0539	12_21172	6937-609	6937	4012	6937	123.92	1H	a	b	b	a	a	b	a	b	b	b	b	b	b	b	a	b	a	a	a	a	b	b	b	a	b	a	b	b	b	b	b	b	b	a	a	a	a	b	b	a	b
1_0339			2643-761	2643	1406	2643	124.99	1H	a	b	b	a	a	b	a	b	b	b	b	b	b	b	a	b	a	a	a	a	b	b	b	a	b	a	b	b	b	b	b	b	b	a	a	a	a	b	b	a	b
3_1105	12_1273	12_31105	U35_14833_523	1535	14833	1535	124.99	1H	a	b	b	a	a	b	a	b	b	b	b	b	b	b	a	b	a	a	a	a	b	b	b	a	b	a	b	b	b	b	b	b	b	a	a	a	a	b	b	a	b
1_1457	12_0375	12_11457	ConsensusGBS0237-2	1976	15283	1976	126.07	1H	a	b	b	a	a	b	a	b	b	b	b	b	b	b	a	b	a	a	b	a	b	b	b	a	b	a	b	b	b	b	b	b	b	a	a	a	a	b	b	a	b
1_0207	12_0048	12_10207	199-393	199	14719	199	130.38	1H	A	B	B	A	B	B	A	B	B	B	B	B	B	B	A	B	B	A	B	A	B	B	B	A	B	A	B	B	B	B	B	B	B	A	A	A	A	B	B	A	B
1_0808	12_0189	12_10808	5878-1810	5878	17553	5878	131.46	1H	a	b	b	a	b	b	a	b	b	b	b	a	b	b	a	b	b	a	b	a	b	b	b	a	b	a	b	b	b	b	b	b	b	a	a	a	a	b	b	a	b
3_1387	12_1450	12_31387	U35_3467_405	6356	3467	6356	131.46	1H	a	b	b	a	b	b	a	b	b	b	b	a	b	b	a	b	b	a	b	a	b	b	b	a	b	a	b	b	b	b	b	b	b	a	a	a	a	b	b	a	b
1_0693	12_0167	12_10693	472-1376	472	280	472	132.53	1H	a	b	b	a	b	b	a	b	b	b	b	a	b	b	a	b	b	a	b	a	b	a	b	a	b	a	b	b	b	b	b	b	b	a	a	a	a	b	b	a	b
3_0649	12_0956	12_30649	U32_6455_90	6455	3458	6455	132.53	1H	A	b	b	A	b	b	A	b	b	b	b	A	b	b	A	b	b	A	b	A	b	A	b	A	b	A	b	b	b	b	b	b	b	A	A	A	A	b	b	A	b
1_0903	11_1127	11_10903	7381-1292	7381	4509	7381	134.68	1H	A	B	B	A	B	B	A	B	B	B	B	A	B	B	A	B	B	A	B	A	B	A	B	A	B	A	B	B	B	B	B	B	B	A	A	A	A	B	B	A	B
1_0059			1217-546	1217	14667	1217	135.76	1H	a	b	b	a	b	b	a	b	b	b	b	a	b	b	a	b	b	a	b	a	b	a	b	a	b	a	b	b	b	b	b	b	b	a	a	a	a	b	b	a	a
2_0383	11_0358	11_20383	2572-986	2572	15713	2572	136.83	1H	a	b	b	a	b	b	a	b	b	b	b	a	b	b	a	b	b	a	b	a	b	a	b	a	b	a	b	b	b	b	b	b	b	a	a	a	a	b	b	a	a
1_1271	12_0314	12_11271	ABC11085-1-1-168	8443	19448	8443	137.91	1H	a	b	b	a	b	b	a	b	b	b	b	a	b	b	a	b	b	a	b	a	b	a	b	a	b	a	b	b	b	b	b	b	b	a	a	a	a	b	b	a	a
3_0803			U32_9795_308	9795	6097	9795	137.91	1H	a	b	b	a	b	b	a	b	b	b	b	a	b	b	a	b	b	a	b	a	b	a	b	a	b	a	b	b	b	b	b	b	b	a	a	a	a	b	b	a	a
2_1105	12_0529	12_21105	6473-811	6473	17123	6473	140.06	1H	A	B	B	A	B	B	A	B	B	B	B	A	B	B	A	B	B	A	B	A	B	A	B	A	B	A	B	B	B	B	B	B	B	A	A	A	A	B	B	A	A
1_0041	11_0056	11_10041	11454-414	11454	4779	11454	142.21	1H	A	B	B	A	B	B	A	B	B	B	B	A	B	B	A	B	B	A	B	A	B	A	B	B	B	A	B	B	B	B	B	B	B	A	A	A	A	B	B	A	A
1_1509	11_1524	11_11509	ConsensusGBS0554-4	4040	2375	4040	142.21	1H	a	b	b	a	b	b	a	b	b	b	b	a	b	b	a	b	b	a	b	a	b	a	b	b	b	a	b	b	b	b	b	b	b	a	a	a	a	b	b	a	a
2_0594	11_0555	11_20594	3639-969	3639	2103	3639	143.29	1H	a	b	b	a	b	b	a	b	b	b	b	a	b	b	a	b	b	a	b	a	b	a	b	b	b	a	b	b	b	b	b	b	b	a	a	a	a	b	b	a	a
2_0509	11_0485	11_20509	3246-1135	3246	1739	3246	145.44	1H	a	B	B	a	B	B	a	B	B	B	B	a	B	B	a	B	B	a	B	a	B	a	B	B	B	a	B	B	B	B	B	B	B	a	a	a	a	B	B	a	a
2_0840	11_0805	11_20840	4927-1340	4927	17200	4927	145.44	1H	A	B	B	A	B	B	A	B	B	B	B	A	B	B	A	B	B	A	B	A	B	A	B	B	B	A	B	B	B	B	B	B	B	A	A	A	A	B	B	A	A
3_0048	12_0608	12_30048	ABC06164_1_175	4507	2567	4507	145.44	1H	a	b	b	a	b	b	a	b	b	b	b	a	b	b	a	b	b	a	b	a	b	a	b	b	b	a	b	b	b	b	b	b	b	a	a	a	a	b	b	a	a
3_1081	12_1262	12_31081	U35_1042_538	2217	1042	2217	145.44	1H	a	b	b	a	b	b	a	b	b	b	b	a	b	b	a	b	b	a	b	a	b	a	b	b	b	a	b	b	b	b	b	b	b	a	a	a	a	b	b	a	a
1_0970	12_0225	12_10970	842-1286	842	14707	842	0	2H	B	B	B	B	A	B	B	B	A	A	A	A	B	A	B	A	A	B	A	A	A	B	A	B	B	B	B	B	A	B	B	B	A	A	B	A	A	B	B	B	B
1_1407			ABC25477-1-1-242	21504	9875	21504	0	2H	b	b	b	b	a	b	b	b	a	a	a	a	b	a	b	a	a	b	a	a	a	b	a	b	b	b	b	b	a	b	b	b	a	a	b	a	a	b	b	b	b
3_1446	12_1484	12_31446	U35_4853_243	10045	4853	10045	0	2H	B	B	B	B	A	B	B	B	A	A	A	A	B	A	B	A	A	B	A	A	A	B	A	B	B	B	B	B	A	B	B	B	A	A	B	A	A	B	B	B	B
1_0718	12_0174	12_10718	4953-858	4953	2946	4953	3.23	2H	b	b	b	b	a	b	b	b	a	a	a	a	b	a	b	a	a	b	a	a	a	b	a	b	b	b	b	b	a	b	b	a	a	a	b	a	a	b	b	a	b
2_1415	12_0560	12_21415	9452-210	9452	19593	9452	4.31	2H	b	b	b	b	a	b	b	b	a	a	a	a	b	a	b	a	a	b	a	a	a	b	a	b	b	b	b	b	a	b	b	a	a	a	b	a	a	b	b	a	b
1_1030	12_0236	12_11030	9837-659	9837	4971	9837	5.38	2H	B	B	B	B	A	B	B	B	A	A	A	B	B	A	B	A	A	B	A	A	A	B	A	B	B	B	B	B	A	B	B	A	A	A	B	A	A	B	B	A	B
1_0230	12_0055	12_10230	2118-501	2118	1027	2118	10.78	2H	B	B	B	B	B	B	B	B	A	A	A	B	B	A	B	A	B	B	A	A	A	B	A	B	B	B	B	B	B	B	B	A	A	A	B	A	A	B	B	A	B
1_1059	11_1324	11_11059	ABC02329-1-20-250	1570	14747	1570	10.78	2H	b	b	b	b	b	b	b	b	a	a	a	b	b	a	b	a	b	b	a	a	a	b	a	b	b	b	b	b	b	b	b	a	a	a	b	a	a	b	b	a	b
1_0701			4782-834	4782	16859	4782	12.93	2H	b	b	b	b	b	b	b	b	A	A	A	b	b	b	b	A	b	b	A	A	A	b	A	b	b	b	b	b	b	b	b	A	A	A	b	A	A	b	b	A	b
2_0161			14041-135	14041	8359	14041	14.01	2H	b	b	b	b	b	b	b	b	a	a	a	b	b	b	b	a	b	b	a	a	a	b	a	b	b	b	b	b	b	b	b	a	a	a	b	a	a	b	b	a	b
3_0155	12_0678	12_30155	ABC10887_1_461	8496	4480	8496	14.01	2H	b	b	b	b	b	b	b	b	a	a	a	b	b	b	b	a	b	b	a	a	a	b	a	b	b	b	b	b	b	b	b	a	a	a	b	a	a	b	b	a	b
3_0402	12_0812	12_30402	U32_1824_1338	1824	15782	1824	14.01	2H	b	b	b	b	b	b	b	b	a	a	a	b	b	b	b	a	b	b	a	a	a	b	a	b	b	b	b	b	b	b	b	a	a	a	b	a	a	b	b	a	b
3_0631	12_0945	12_30631	U32_6062_476	6062	3020	6062	14.01	2H	B	B	B	B	B	B	B	B	A	A	A	B	B	B	B	A	B	B	A	A	A	B	A	B	B	B	B	B	B	B	B	A	A	A	B	A	A	B	B	A	B
3_0775	12_1032	12_30775	U32_9035_229	9035	4660	9035	14.01	2H	b	b	b	b	b	b	b	b	a	a	a	b	b	b	b	a	b	b	a	a	a	b	a	b	b	b	b	b	b	b	b	a	a	a	b	a	a	b	b	a	b
2_1423	11_1289	11_21423	9573-264	9573	4465	9573	16.16	2H	B	B	B	B	B	B	B	B	A	A	A	B	B	B	B	A	B	B	A	A	A	B	A	B	B	B	B	B	B	B	B	A	A	A	B	A	A	B	B	A	B
2_0724	11_0698	11_20724	4277-1901	4277	16557	4277	18.31	2H	B	B	B	B	B	B	B	B	A	A	A	B	B	B	B	A	B	B	A	A	B	B	A	B	B	B	B	B	B	B	B	A	A	A	B	A	A	B	B	A	B
1_1040	11_1315	11_11040	ABC01004-sfp18-05	559	351	559	20.46	2H	b	b	b	b	b	b	b	b	a	a	a	b	b	b	b	a	b	b	a	a	b	b	a	b	b	b	b	b	b	b	b	a	a	a	b	a	a	b	b	a	a
2_1261	11_1158	11_21261	7747-1056	7747	2854	7747	40.88	2H	B	B	B	B	A	B	B	B	B	B	A	B	B	B	A	A	A	B	A	A	B	B	A	B	B	B	B	B	B	B	A	A	A	A	A	A	A	B	B	A	A
2_0593	12_0476	12_20593	3616-1171	3616	16350	3616	43.03	2H	B	B	B	B	A	B	B	B	B	B	A	B	B	B	A	A	A	B	A	A	B	B	A	B	B	B	B	B	B	B	A	A	A	B	A	A	A	B	B	A	A
1_0307	11_0342	11_10307	2477-377	2477	1093	2477	44.11	2H	b	b	b	b	a	b	b	b	b	b	a	b	b	b	a	a	a	b	a	a	b	b	a	b	b	b	a	b	b	b	a	a	a	b	a	a	a	b	b	a	a
1_0660			4490-1344	4490	2416	4490	44.11	2H	b	b	b	b	A	b	b	b	b	b	A	b	b	b	A	A	A	b	A	A	b	b	A	b	b	b	A	b	b	b	A	A	A	b	A	A	A	b	b	A	A
1_0891	11_1099	11_10891	7144-973	7144	3824	7144	44.11	2H	B	B	B	B	A	B	B	B	B	B	A	B	B	B	A	A	A	B	A	A	B	B	A	B	B	B	A	B	B	B	A	A	A	B	A	A	A	B	B	A	A
2_0368	12_0455	12_20368	2477-910	2477	1093	2477	44.11	2H	b	b	b	b	a	b	b	b	b	b	a	b	b	b	a	a	a	b	a	a	b	b	a	b	b	b	a	b	b	b	a	a	a	b	a	a	a	b	b	a	a
2_1049	12_0526	12_21049	6086-690	6086	2718	6086	45.18	2H	B	B	B	B	A	B	B	B	B	B	A	B	B	B	A	A	A	B	A	A	B	B	A	B	B	B	A	B	B	B	A	A	A	B	A	A	A	B	B	A	A
1_1304	12_0327	12_11304	ABC12652-1-1-79	9934	20446	9934	46.26	2H	B	B	B	B	A	B	B	B	B	B	A	B	B	B	A	A	A	B	A	A	B	B	A	B	B	B	A	B	B	B	A	A	A	B	A	A	A	B	B	A	A
1_0847	12_0195	12_10847	6471-1139	6471	17092	6471	47.33	2H	B	B	B	B	A	A	B	B	B	B	A	B	B	B	A	A	A	B	A	A	B	B	A	B	B	B	A	B	B	B	A	A	A	B	A	A	A	B	B	A	A
1_0178	11_0222	11_10178	1862-765	1862	13848	1862	49.49	2H	B	B	A	B	A	A	B	B	B	B	A	B	B	B	A	A	A	B	A	A	B	B	A	B	B	B	A	B	B	B	A	A	A	B	A	A	A	B	B	A	A
1_0296	12_0067	12_10296	2416-1016	2416	15625	2416	49.49	2H	B	B	A	B	A	A	B	B	B	B	A	B	B	B	A	A	A	B	A	A	B	B	A	B	B	B	A	B	B	B	A	A	A	B	A	A	A	B	B	A	A
1_0342	11_0379	11_10342	2651-1774	2651	14397	2651	49.49	2H	B	B	A	B	A	A	B	B	B	B	A	B	B	B	A	A	A	B	A	A	B	B	A	B	B	B	A	B	B	B	A	A	A	B	A	A	A	B	B	A	A
1_0525	11_0578	11_10525	3709-716	3709	16422	3709	49.49	2H	b	b	a	b	a	a	b	b	b	b	a	b	b	b	a	a	a	b	a	a	b	b	a	b	b	b	a	b	b	b	a	a	a	b	a	a	a	b	b	a	a
1_0837	11_1009	11_10837	6338-682	6338	16249	6338	49.49	2H	b	b	a	b	a	a	b	b	b	b	a	b	b	b	a	a	a	b	a	a	b	b	a	b	b	b	a	b	b	b	a	a	a	b	a	a	a	b	b	a	a
1_0919	11_1143	11_10919	7623-818	7623	3531	7623	49.49	2H	B	B	A	B	A	A	B	B	B	B	A	B	B	B	A	A	A	B	A	A	B	B	A	B	B	B	A	B	B	B	A	A	A	B	A	A	A	B	B	A	A
1_1057	12_0247	12_11057	ABC02113-1-11-456	1446	14349	1446	49.49	2H	B	B	A	B	A	A	B	B	B	B	A	B	B	B	A	A	A	B	A	A	B	B	A	B	B	B	A	B	B	B	A	A	A	B	A	A	A	B	B	A	A
2_0326	12_0450	12_20326	2232-1685	2232	1092	2232	49.49	2H	B	B	A	B	A	A	B	B	B	B	A	B	B	B	A	A	A	B	A	A	B	B	A	B	B	B	A	B	B	B	A	A	A	B	A	A	A	B	B	A	A
3_0420	12_0822	12_30420	U32_2213_658	2213	15357	2213	49.49	2H	b	b	a	b	a	a	b	b	b	b	a	b	b	b	a	a	a	b	a	a	b	b	a	b	b	b	a	b	b	b	a	a	a	b	a	a	a	b	b	a	a
3_0657	12_0962	12_30657	U32_6582_1350	6582	4098	6582	49.49	2H	b	b	a	b	a	a	b	b	b	b	a	b	b	b	a	a	a	b	a	a	b	b	a	b	b	b	a	b	b	b	a	a	a	b	a	a	a	b	b	a	a
1_0084	11_0126	11_10084	1341-841	1341	14923	1341	50.56	2H	B	B	a	B	a	a	B	B	B	B	a	B	B	B	a	a	a	B	a	a	B	B	a	B	B	B	a	B	B	B	a	a	a	B	a	a	a	B	B	a	a
1_1493	12_0387	12_11493	ConsensusGBS0428-3	3194	1603	3194	50.56	2H	B	B	A	B	A	A	B	B	B	B	A	B	B	B	A	A	A	B	A	A	B	B	A	B	B	B	A	B	B	B	A	A	A	B	A	A	A	B	B	A	A
2_1227			7373-1278	7373	18429	7373	50.56	2H	b	b	a	b	a	a	b	b	b	b	a	b	b	b	a	a	a	b	a	a	b	b	a	b	b	b	a	b	b	b	a	a	a	b	a	a	a	b	b	a	a
1_0715	12_0172	12_10715	4929-533	4929	1751	4929	51.64	2H	b	b	a	b	a	a	b	b	b	b	a	b	b	b	a	a	a	b	a	a	b	b	a	b	b	b	a	b	b	b	a	b	a	b	a	a	a	b	b	a	a
3_0029	12_0600	12_30029	ABC04475_1_105	3167	15966	3167	51.64	2H	B	B	A	B	A	A	B	B	B	B	A	B	B	B	A	A	A	B	A	A	B	B	A	B	B	B	A	B	B	B	A	B	A	B	A	A	A	B	B	A	A
3_0379	12_0800	12_30379	U32_1472_575	1472	591	1472	51.64	2H	B	B	A	B	A	A	B	B	B	B	A	B	B	B	A	A	A	B	A	A	B	B	A	B	B	B	A	B	B	B	A	B	A	B	A	A	A	B	B	A	A
1_0486	12_0106	12_10486	3534-162	3534	16334	3534	52.71	2H	B	B	A	B	A	A	B	B	B	B	A	B	B	B	A	A	A	B	A	A	B	B	A	B	B	B	A	B	B	B	A	B	A	B	A	A	A	B	B	A	A
3_0491	12_0857	12_30491	U32_3468_2126	3468	1467	3468	52.71	2H	B	B	A	B	A	A	B	B	B	B	A	B	B	B	A	A	A	B	A	A	B	B	A	B	B	B	A	B	B	B	A	B	A	B	A	A	A	B	B	A	A
1_0204			1986-4629	1986	15101	1986	53.79	2H	b	b	a	b	a	a	b	b	b	b	a	b	b	b	a	a	a	b	a	a	b	b	a	b	b	b	a	b	b	b	a	b	a	b	a	a	a	b	b	a	a
1_1340	12_0340	12_11340	ABC14332-2-1-112	11762	21406	11762	53.79	2H	B	B	A	B	A	A	B	B	B	B	A	B	B	B	A	A	A	B	A	A	B	B	A	B	B	B	A	B	B	B	A	B	A	B	A	A	A	B	B	A	A
2_0281	12_0444	12_20281	1986-3486	1986	15101	1986	53.79	2H	B	B	A	B	A	A	B	B	B	B	A	B	B	B	A	A	A	B	A	A	B	B	A	B	B	B	A	B	B	B	A	B	A	B	A	A	A	B	B	A	A
2_0672			4062-180	4062	2330	4062	53.79	2H	b	b	a	b	a	a	b	b	b	b	a	b	b	b	a	a	a	b	a	a	b	b	a	b	b	b	a	b	b	b	a	b	a	b	a	a	a	b	b	a	a
1_0498	11_0552	11_10498	3598-489	3598	1865	3598	57.02	2H	B	B	A	B	A	A	B	B	B	B	A	B	B	B	A	A	A	B	A	A	B	B	A	B	B	B	A	B	B	A	A	B	A	B	A	A	A	B	B	A	A
1_1505	11_1521	11_11505	ConsensusGBS0524-2	2704	1361	2704	57.02	2H	b	b	a	b	a	a	b	b	b	b	a	b	b	b	a	a	a	b	a	a	b	b	a	b	b	b	a	b	b	a	a	b	a	b	a	a	a	b	b	a	a
1_0156	12_0031	12_10156	1742-718	1742	15099	1742	59.17	2H	B	B	A	B	A	A	B	B	B	B	A	B	B	A	A	A	A	B	A	A	B	B	A	B	B	B	A	B	B	A	A	B	A	B	A	A	A	B	B	A	A
1_1428	12_0361	12_11428	ConsensusGBS0003-1	17839	22545	17839	59.17	2H	B	B	A	B	A	A	B	B	B	B	A	B	B	A	A	A	A	B	A	A	B	B	A	B	B	B	A	B	B	A	A	B	A	B	A	A	A	B	B	A	A
2_0674	11_0643	11_20674	4065-397	4065	2168	4065	59.17	2H	B	B	A	B	A	A	B	B	B	B	A	B	B	A	A	A	A	B	A	A	B	B	A	B	B	B	A	B	B	A	A	B	A	B	A	A	A	B	B	A	A
2_0688	12_0490	12_20688	4131-605	4131	16176	4131	59.17	2H	b	b	a	b	a	a	b	b	b	b	a	b	b	a	a	a	a	b	a	a	b	b	a	b	b	b	a	b	b	a	a	b	a	b	a	a	a	b	b	a	a
2_1005	11_0947	11_21005	5823-1073	5823	2674	5823	59.17	2H	B	B	A	B	A	A	B	B	B	B	A	B	B	A	A	A	A	B	A	A	B	B	A	B	B	B	A	B	B	A	A	B	A	B	A	A	A	B	B	A	A
3_0604	12_0930	12_30604	U32_5549_215	5549	2414	5549	59.17	2H	b	b	a	b	a	a	b	b	b	b	a	b	b	a	a	a	a	b	a	a	b	b	a	b	b	b	a	b	b	a	a	b	a	b	a	a	a	b	b	a	a
3_0691	12_0979	12_30691	U32_7203_1124	7203	18073	7203	59.17	2H	b	b	a	b	a	a	b	b	b	b	a	b	b	a	a	a	a	b	a	a	b	b	a	b	b	b	a	b	b	a	a	b	a	b	a	a	a	b	b	a	a
1_0422	11_0456	11_10422	3122-909	3122	15511	3122	60.25	2H	b	b	a	b	a	a	b	b	b	b	a	b	b	a	a	a	a	b	a	a	b	b	a	b	b	b	a	b	b	a	a	b	a	b	a	a	a	b	b	a	a
1_0638	11_0703	11_10638	4331-1475	4331	2082	4331	60.25	2H	b	b	a	b	a	a	b	b	b	b	a	b	b	a	a	a	a	b	a	a	b	b	a	b	b	b	a	b	b	a	a	b	a	b	a	a	a	b	b	a	a
1_1131	12_0269	12_11131	ABC05977-1-10-470	4255	2310	4255	60.25	2H	b	b	a	b	a	a	b	b	b	b	a	b	b	a	a	a	a	b	a	a	b	b	a	b	b	b	a	b	b	a	a	b	a	b	a	a	a	b	b	a	a
1_1302	11_1429	11_11302	ABC12560-1-1-421	10312	5565	10312	60.25	2H	b	b	a	b	a	a	b	b	b	b	a	b	b	a	a	a	a	b	a	a	b	b	a	b	b	b	a	b	b	a	a	b	a	b	a	a	a	b	b	a	a
2_0929	11_0882	11_20929	5379-595	5379	17047	5379	60.25	2H	B	B	A	B	A	A	B	B	B	B	A	B	B	A	A	A	A	B	A	A	B	B	A	B	B	B	A	B	B	A	A	B	A	B	A	A	A	B	B	A	A
1_1400	11_1474	11_11400	ABC20402-1-3-298	17762	23488	17762	62.4	2H	b	b	a	b	a	a	b	b	b	a	a	a	b	a	a	a	a	b	a	a	b	b	a	b	b	b	a	b	b	a	a	b	a	b	a	a	a	b	b	a	a
1_1522	11_1530	11_11522	ConsensusGBS0651-2	11567	6634	11567	62.4	2H	b	b	a	b	a	a	b	b	b	a	a	a	b	a	a	a	a	b	a	a	b	b	a	b	b	b	a	b	b	a	a	b	a	b	a	a	a	b	b	a	a
3_1474	12_1497	12_31474	U35_5503_883	12948	5503	12948	62.4	2H	b	b	a	b	a	a	b	b	b	a	a	a	b	a	a	a	a	b	a	a	b	b	a	b	b	b	a	b	b	a	a	b	a	b	a	a	a	b	b	a	a
1_0147	11_0199	11_10147	1698-619	1698	769	1698	64.55	2H	B	B	A	B	A	A	B	B	B	A	A	A	B	A	A	A	A	B	A	A	B	B	A	B	B	B	A	B	B	A	A	B	A	B	A	A	A	B	B	A	A
1_0927	12_0213	12_10927	7735-657	7735	4578	7735	64.55	2H	b	b	a	b	a	a	b	b	b	a	a	a	b	a	a	a	a	b	a	a	b	b	a	b	b	b	a	b	b	a	a	b	a	b	a	a	a	b	b	a	a
2_0024			10442-216	10442	20475	10442	64.55	2H	b	b	a	b	a	a	b	b	b	a	a	a	b	a	a	a	a	b	a	a	b	b	a	b	b	b	a	b	b	a	a	b	a	b	a	a	a	b	b	a	a
2_0234	12_0435	12_20234	1698-676	1698	769	1698	64.55	2H	B	B	A	B	A	A	B	B	B	A	A	A	B	A	A	A	A	B	A	A	B	B	A	B	B	B	A	B	B	A	A	B	A	B	A	A	A	B	B	A	A
2_0235	12_0436	12_20235	1709-388	1709	15122	1709	64.55	2H	B	B	A	B	A	A	B	B	B	A	A	A	B	A	A	A	A	B	A	A	B	B	A	B	B	B	A	B	B	A	A	B	A	B	A	A	A	B	B	A	A
2_0387	11_0368	11_20387	2601-171	2601	15723	2601	64.55	2H	b	b	a	b	a	a	b	b	b	a	a	a	b	a	a	a	a	b	a	a	b	b	a	b	b	b	a	b	b	a	a	b	a	b	a	a	a	b	b	a	a
2_0602	11_0563	11_20602	3662-381	3662	16407	3662	64.55	2H	B	B	A	B	A	A	B	B	B	A	A	A	B	A	A	A	A	B	A	A	B	B	A	B	B	B	A	B	B	A	A	B	A	B	A	A	A	B	B	A	A
2_0748	11_0727	11_20748	4467-374	4467	16863	4467	64.55	2H	B	B	A	B	A	A	B	B	B	A	A	A	B	A	A	A	A	B	A	A	B	B	A	B	B	B	A	B	B	A	A	B	A	B	A	A	A	B	B	A	A
2_0917	12_0512	12_20917	5322-1054	5322	3255	5322	64.55	2H	b	b	a	b	a	a	b	b	b	a	a	a	b	a	a	a	a	b	a	a	b	b	a	b	b	b	a	b	b	a	a	b	a	b	a	a	a	b	b	a	a
3_0195	12_0699	12_30195	ABC12075_1_164	9686	17580	9686	64.55	2H	B	B	A	B	A	A	B	B	B	A	A	A	B	A	A	A	A	B	A	A	B	B	A	B	B	B	A	B	B	A	A	B	A	B	A	A	A	B	B	A	A
3_0251	12_0732	12_30251	ABC15603_1_183	12800	21741	12800	64.55	2H	b	b	a	b	a	a	b	b	b	a	a	a	b	a	a	a	a	b	a	a	b	b	a	b	b	b	a	b	b	a	a	b	a	b	a	a	a	b	b	a	a
1_0558	12_0129	12_10558	3884-1569	3884	16637	3884	65.62	2H	B	B	A	B	A	A	B	B	B	A	A	A	B	A	A	A	A	B	B	A	B	B	A	B	B	B	A	B	B	A	A	B	A	B	A	A	A	B	B	A	A
2_0004			10062-616	10062	19486	10062	65.62	2H	B	B	a	B	a	a	B	B	B	a	a	a	B	a	a	a	a	B	B	a	B	B	a	B	B	B	a	B	B	a	a	B	a	B	a	a	a	B	B	a	a
2_0643	12_0485	12_20643	3915-2071	3915	2072	3915	65.62	2H	B	B	A	B	A	A	B	B	B	A	A	A	B	A	A	A	A	B	B	A	B	B	A	B	B	B	A	B	B	A	A	B	A	B	A	A	A	B	B	A	A
3_0209	12_0707	12_30209	ABC12967_1_550	10417	5157	10417	65.62	2H	B	B	A	B	A	A	B	B	B	A	A	A	B	A	A	A	A	B	B	A	B	B	A	B	B	B	A	B	B	A	A	B	A	B	A	A	A	B	B	A	A
3_0487	12_0855	12_30487	U32_3403_91	3403	1962	3403	65.62	2H	B	B	A	B	A	A	B	B	B	A	A	A	B	A	A	A	A	B	B	A	B	B	A	B	B	B	A	B	B	A	A	B	A	B	A	A	A	B	B	A	A
3_0557	12_0896	12_30557	U32_4648_330	4648	16849	4648	65.62	2H	B	B	A	B	A	A	B	B	B	A	A	A	B	A	A	A	A	B	B	A	B	B	A	B	B	B	A	B	B	A	A	B	A	B	A	A	A	B	B	A	A
1_0099	12_0018	12_10099	1432-561	1432	15103	1432	66.7	2H	b	b	a	b	a	a	b	b	b	a	a	a	b	a	a	a	a	b	b	a	b	b	a	b	b	b	a	b	b	a	a	b	a	b	a	a	a	b	b	a	a
1_0154	12_0029	12_10154	1737-1233	1737	15070	1737	66.7	2H	b	b	a	b	a	a	b	b	b	a	a	a	b	a	a	a	a	b	b	a	b	b	a	b	b	b	a	b	b	a	a	b	a	b	a	a	a	b	b	a	a
1_0330	12_0074	12_10330	2593-354	2593	1303	2593	66.7	2H	B	B	A	B	A	A	B	B	B	A	A	A	B	A	A	A	A	B	B	A	B	B	A	B	B	B	A	B	B	A	A	B	A	B	A	A	A	B	B	A	A
1_0474	12_0104	12_10474	3467-549	3467	1794	3467	66.7	2H	b	b	a	b	a	a	b	b	b	a	a	a	b	a	a	a	a	b	b	a	b	b	a	b	b	b	a	b	b	a	a	b	a	b	a	a	a	b	b	a	a
1_0485	12_0105	12_10485	3531-958	3531	2069	3531	66.7	2H	b	b	a	b	a	a	b	b	b	a	a	a	b	a	a	a	a	b	b	a	b	b	a	b	b	b	a	b	b	a	a	b	a	b	a	a	a	b	b	a	a
1_0883	12_0203	12_10883	697-715	697	14504	697	66.7	2H	b	b	a	b	a	a	b	b	b	a	a	a	b	a	a	a	a	b	b	a	b	b	a	b	b	b	a	b	b	a	a	b	a	b	a	a	a	b	b	a	a
1_0947	11_1178	11_10947	7959-829	7959	4807	7959	66.7	2H	b	b	a	b	a	a	b	b	b	a	a	a	b	a	a	a	a	b	b	a	b	b	a	b	b	b	a	b	b	a	a	b	a	b	a	a	a	b	b	a	a
1_0948	12_0218	12_10948	796-1148	796	13825	796	66.7	2H	B	B	A	B	A	A	B	B	B	A	A	A	B	A	A	A	A	B	B	A	B	B	A	B	B	B	A	B	B	A	A	B	A	B	A	A	A	B	B	A	A
1_1155	12_0281	12_11155	ABC06958-1-4-146	5044	16303	5044	66.7	2H	b	b	a	b	a	a	b	b	b	a	a	a	b	a	a	a	a	b	b	a	b	b	a	b	b	b	a	b	b	a	a	b	a	b	a	a	a	b	b	a	a
1_1211	11_1386	11_11211	ABC09016-2-2-348	6823	4085	6823	66.7	2H	B	B	A	B	A	A	B	B	B	A	A	A	B	A	A	A	A	B	B	A	B	B	A	B	B	B	A	B	B	A	A	B	A	B	A	A	A	B	B	A	A
1_1288	12_0321	12_11288	ABC11935-sfp60	9257	5841	9257	66.7	2H	B	B	A	B	A	A	B	B	B	A	A	A	B	A	A	A	A	B	B	A	B	B	A	B	B	B	A	B	B	A	A	B	A	B	A	A	A	B	B	A	A
1_1369	12_0346	12_11369	ABC16534-1-1-101	12379	20199	12379	66.7	2H	b	b	a	b	a	a	b	b	b	a	a	a	b	a	a	a	a	b	b	a	b	b	a	b	b	b	a	b	b	a	a	b	a	b	a	a	a	b	b	a	a
2_0032	11_0031	11_20032	1062-478	1062	14635	1062	66.7	2H	b	b	a	b	a	a	b	b	b	a	a	a	b	a	a	a	a	b	b	a	b	b	a	b	b	b	a	b	b	a	a	b	a	b	a	a	a	b	b	a	a
2_0039	11_0035	11_20039	10719-459	10719	6270	10719	66.7	2H	b	b	a	b	a	a	b	b	b	a	a	a	b	a	a	a	a	b	b	a	b	b	a	b	b	b	a	b	b	a	a	b	a	b	a	a	a	b	b	a	a
2_0181	12_0425	12_20181	1479-1119	1479	374	1479	66.7	2H	B	B	A	B	A	A	B	B	B	A	A	A	B	A	A	A	A	B	B	A	B	B	A	B	B	B	A	B	B	A	A	B	A	B	A	A	A	B	B	A	A
2_0196	12_0429	12_20196	1522-412	1522	14568	1522	66.7	2H	B	B	A	B	A	A	B	B	B	A	A	A	B	A	A	A	A	B	B	A	B	B	A	B	B	B	A	B	B	A	A	B	A	B	A	A	A	B	B	A	A
2_0417	11_0400	11_20417	2802-685	2802	15724	2802	66.7	2H	b	b	a	b	a	a	b	b	b	a	a	a	b	a	a	a	a	b	b	a	b	b	a	b	b	b	a	b	b	a	a	b	a	b	a	a	a	b	b	a	a
2_0458	11_0437	11_20458	2998-508	2998	1658	2998	66.7	2H	b	b	a	b	a	a	b	b	b	a	a	a	b	a	a	a	a	b	b	a	b	b	a	b	b	b	a	b	b	a	a	b	a	b	a	a	a	b	b	a	a
2_0500	11_0476	11_20500	3212-2979	3212	1365	3212	66.7	2H	b	b	a	b	a	a	b	b	b	a	a	a	b	a	a	a	a	b	b	a	b	b	a	b	b	b	a	b	b	a	a	b	a	b	a	a	a	b	b	a	a
2_0878	12_0509	12_20878	5132-155	5132	2810	5132	66.7	2H	b	b	a	b	a	a	b	b	b	a	a	a	b	a	a	a	a	b	b	a	b	b	a	b	b	b	a	b	b	a	a	b	a	b	a	a	a	b	b	a	a
2_1286	11_1176	11_21286	7932-687	7932	4052	7932	66.7	2H	b	b	a	b	a	a	b	b	b	a	a	a	b	a	a	a	a	b	b	a	b	b	a	b	b	b	a	b	b	a	a	b	a	b	a	a	a	b	b	a	a
2_1337	12_0550	12_21337	8505-503	8505	19152	8505	66.7	2H	b	b	a	b	a	a	b	b	b	a	a	a	b	a	a	a	a	b	b	a	b	b	a	b	b	b	a	b	b	a	a	b	a	b	a	a	a	b	b	a	a
2_1434			9653-303	9653	5076	9653	66.7	2H	B	B	A	B	A	A	B	B	B	A	A	A	B	A	A	A	A	B	B	A	B	B	A	B	B	B	A	B	B	A	A	B	A	B	A	A	A	B	B	A	A
3_0068	12_0623	12_30068	ABC07036_1_234	5162	17251	5162	66.7	2H	B	B	A	B	A	A	B	B	B	A	A	A	B	A	A	A	A	B	B	A	B	B	A	B	B	B	A	B	B	A	A	B	A	B	A	A	A	B	B	A	A
3_0206	12_0706	12_30206	ABC12732_2_890	10304	4907	10304	66.7	2H	b	b	a	b	a	a	b	b	b	a	a	a	b	a	a	a	a	b	b	a	b	b	a	b	b	b	a	b	b	a	a	b	a	b	a	a	a	b	b	a	a
3_0634	12_0946	12_30634	U32_6180_831	6180	3286	6180	66.7	2H	B	B	A	B	A	A	B	B	B	A	A	A	B	A	A	A	A	B	B	A	B	B	A	B	B	B	A	B	B	A	A	B	A	B	A	A	A	B	B	A	A
3_0772	12_1030	12_30772	U32_8961_658	8961	4920	8961	66.7	2H	B	B	A	B	A	A	B	B	B	A	A	A	B	A	A	A	A	B	B	A	B	B	A	B	B	B	A	B	B	A	A	B	A	B	A	A	A	B	B	A	A
3_0853	12_1091	12_30853	OSU_HVCBF8C_923		0		66.7	2H	b	b	a	b	a	a	b	b	b	a	a	a	b	a	a	a	a	b	b	a	b	b	a	b	b	b	a	b	b	a	a	b	a	b	a	a	a	b	b	a	a
3_1189	12_1323	12_31189	U35_17630_293	5425	17630	5425	66.7	2H	B	B	A	B	A	A	B	B	B	A	A	A	B	A	A	A	A	B	B	A	B	B	A	B	B	B	A	B	B	A	A	B	A	B	A	A	A	B	B	A	A
3_1218	12_1341	12_31218	U35_18188_1004	9309	18188	9309	66.7	2H	B	B	A	B	A	A	B	B	B	A	A	A	B	A	A	A	A	B	B	A	B	B	A	B	B	B	A	B	B	A	A	B	A	B	A	A	A	B	B	A	A
1_1384	11_1466	11_11384	ABC17685-1-4-365	13729	4596	13729	67.78	2H	b	b	a	b	a	a	b	b	b	a	a	a	b	a	a	a	a	b	b	a	b	b	a	b	b	b	a	b	b	a	a	b	a	b	a	b	a	b	b	a	a
2_0335	12_0451	12_20335	2292-1253	2292	15474	2292	68.85	2H	B	B	A	B	A	A	B	B	B	A	A	A	B	A	A	A	A	B	B	A	B	B	A	B	B	B	A	B	B	A	A	B	A	B	A	B	A	B	B	A	A
3_0245			ABC15266_1_493	12064	21304	12064	69.93	2H	B	B	A	B	A	A	B	B	B	A	A	A	B	A	A	A	A	B	B	A	B	B	A	B	B	B	A	B	B	A	A	B	A	B	A	B	A	B	B	A	A
1_0436	11_0477	11_10436	3214-945	3214	1780	3214	71	2H	b	b	a	b	a	a	b	b	b	a	a	a	b	a	a	a	a	b	b	a	b	b	a	b	b	b	a	b	b	a	a	b	a	b	a	b	a	b	b	a	a
1_0632	11_0699	11_10632	4280-295	4280	2583	4280	71	2H	b	b	a	b	a	a	b	b	b	a	a	a	b	a	a	a	a	b	b	a	b	b	a	b	b	b	a	b	b	a	a	b	a	b	a	b	a	b	b	a	a
1_0640	12_0152	12_10640	4337-601	4337	16610	4337	71	2H	b	b	a	b	a	a	b	b	b	a	a	a	b	a	a	a	a	b	b	a	b	b	a	b	b	b	a	b	b	a	a	b	a	b	a	b	a	b	b	a	a
1_1316	12_0332	12_11316	ABC13156-sfp87-02	10182	20298	10182	72.08	2H	B	B	A	B	A	A	B	B	B	A	A	A	B	A	A	A	A	B	B	A	B	B	A	B	B	B	A	B	B	A	A	B	A	B	A	B	A	B	B	A	A
1_1430	11_1482	11_11430	ConsensusGBS0008-1	2085	15361	2085	72.08	2H	b	b	a	b	a	a	b	b	b	a	a	a	b	a	a	a	a	b	b	a	b	b	a	b	b	b	a	b	b	a	a	b	a	b	a	b	a	b	b	a	a
2_0374	11_0350	11_20374	2517-487	2517	15665	2517	72.08	2H	b	b	a	b	a	a	b	b	b	a	a	a	b	a	a	a	a	b	b	a	b	b	a	b	b	b	a	b	b	a	a	b	a	b	a	b	a	b	b	a	a
2_0442	11_0420	11_20442	2910-1085	2910	15759	2910	72.08	2H	B	B	A	B	A	A	B	B	B	A	A	A	B	A	A	A	A	B	B	A	B	B	A	B	B	B	A	B	B	A	A	B	A	B	A	B	A	B	B	A	A
2_1476	12_0572	12_21476	ABC05146-1-2-236	3605	1818	3605	72.08	2H	B	B	A	B	A	A	B	B	B	A	A	A	B	A	A	A	A	B	B	A	B	B	A	B	B	B	A	B	B	A	A	B	A	B	A	B	A	B	B	A	A
3_1252	12_1367	12_31252	U35_19042_573	10664	19042	10664	72.08	2H	B	B	A	B	A	A	B	B	B	A	A	A	B	A	A	A	A	B	B	A	B	B	A	B	B	B	A	B	B	A	A	B	A	B	A	B	A	B	B	A	A
3_1256	12_1370	12_31256	U35_1921_362	3343	1921	3343	72.08	2H	B	B	A	B	A	A	B	B	B	A	A	A	B	A	A	A	A	B	B	A	B	B	A	B	B	B	A	B	B	A	A	B	A	B	A	B	A	B	B	A	A
1_1072	11_1332	11_11072	ABC03181-1-1-164	2169	254	2169	74.23	2H	b	b	a	b	b	a	b	b	b	a	a	a	b	a	a	a	b	b	b	a	b	b	a	b	b	b	a	b	b	a	a	b	a	b	a	b	a	b	b	a	a
1_1347	12_0341	12_11347	ABC14534-1-4-467	11539	21103	11539	74.23	2H	B	B	A	B	B	A	B	B	B	A	A	A	B	A	A	A	B	B	B	A	B	B	A	B	B	B	A	B	B	A	A	B	A	B	A	B	A	B	B	A	A
2_1094	11_1012	11_21094	6355-222	6355	18304	6355	74.23	2H	b	b	a	b	b	a	b	b	b	a	a	a	b	a	a	a	b	b	b	a	b	b	a	b	b	b	a	b	b	a	a	b	a	b	a	b	a	b	b	a	a
3_1307			U35_21023_588	15281	21023	15281	74.23	2H	b	b	a	b	b	a	b	b	b	a	a	a	b	a	a	a	b	b	b	a	b	b	a	b	b	b	a	b	b	a	a	b	a	b	a	b	a	b	b	a	a
1_1096	12_0258	12_11096	ABC04704-3-1-245	3260	1644	3260	76.38	2H	b	b	a	b	b	a	b	b	b	a	a	a	b	a	a	a	b	b	b	a	b	b	a	b	b	b	a	b	b	a	a	b	a	b	a	b	a	b	a	a	a
1_0407	11_0442	11_10407	3014-914	3014	15621	3014	79.61	2H	b	b	a	b	b	a	b	b	b	a	a	b	b	a	a	a	b	b	b	a	b	b	a	b	b	b	a	b	b	a	a	b	a	b	a	b	a	b	a	a	b
2_0833	11_0801	11_20833	4868-166	4868	2808	4868	79.61	2H	b	b	a	b	b	a	b	b	b	a	a	b	b	a	a	a	b	b	b	a	b	b	a	b	b	b	a	b	b	a	a	b	a	b	a	b	a	b	a	a	b
3_0205	12_0705	12_30205	ABC12706_1_246	10195	5836	10195	79.61	2H	b	b	a	b	b	a	b	b	b	a	a	b	b	a	a	a	b	b	b	a	b	b	a	b	b	b	a	b	b	a	a	b	a	b	a	b	a	b	a	a	b
3_1021	12_1231	12_31021	SCRI_olad_221_01	3016	15620	3016	79.61	2H	b	b	a	b	b	a	b	b	b	a	a	b	b	a	a	a	b	b	b	a	b	b	a	b	b	b	a	b	b	a	a	b	a	b	a	b	a	b	a	a	b
2_0528	11_0499	11_20528	334-1164	334	13829	334	80.69	2H	B	B	A	B	B	A	B	B	B	A	A	B	B	A	A	A	B	B	B	A	B	B	A	B	B	B	A	B	B	A	A	B	A	B	A	B	A	B	A	A	B
2_0667	11_0634	11_20667	4037-916	4037	2240	4037	80.69	2H	B	B	A	B	B	A	B	B	B	A	A	B	B	A	A	A	B	B	B	A	B	B	A	B	B	B	A	B	B	A	A	B	A	B	A	B	A	B	A	A	B
1_1402	11_1477	11_11402	ABC22343-1-1-120	19630	9836	19630	81.76	2H	b	b	a	b	b	a	b	b	b	a	a	b	b	a	a	a	b	b	b	a	b	b	a	b	b	b	a	b	b	a	a	b	a	b	a	b	a	b	a	a	b
3_1394	12_1455	12_31394	U35_3611_1257	9123	3611	9123	82.84	2H	B	B	A	B	B	A	B	B	B	A	A	B	B	A	A	A	B	B	B	A	B	B	A	B	B	B	A	B	B	A	A	B	A	B	A	B	A	B	A	A	B
3_0178	12_0689	12_30178	ABC11711_1_344	9044	5380	9044	84.99	2H	B	B	A	B	B	A	B	B	B	A	A	B	B	A	A	A	B	B	A	A	B	B	A	B	B	B	A	B	B	A	A	B	A	B	A	B	A	B	A	A	B
1_1388	12_0353	12_11388	ABC18508-1-4-343	14210	21925	14210	88.22	2H	B	B	A	B	B	A	B	B	B	A	A	B	B	A	A	A	B	B	A	A	B	B	A	B	B	B	A	B	B	A	A	B	A	B	A	B	A	B	A	A	B
2_1282			790-1211	790	13852	790	88.22	2H	B	B	A	B	B	A	B	B	B	A	A	B	B	A	A	A	B	B	A	A	B	B	A	B	B	B	A	B	B	A	A	B	A	B	A	B	A	B	A	A	B
3_1445	12_1483	12_31445	U35_4851_493	10196	4851	10196	88.22	2H	B	B	A	B	B	A	B	B	B	A	A	B	B	A	A	A	B	B	A	A	B	B	A	B	B	B	A	B	B	A	A	B	A	B	A	B	A	B	A	A	B
1_0786	11_0916	11_10786	5644-206	5644	3346	5644	90.37	2H	B	B	A	B	B	A	B	B	B	A	A	B	B	A	A	A	B	B	A	A	B	B	A	B	B	B	A	B	B	A	A	B	A	B	B	B	A	B	A	A	B
1_0859	12_0198	12_10859	6600-453	6600	17102	6600	90.37	2H	b	b	a	b	b	a	b	b	b	a	a	b	b	a	a	a	b	b	a	a	b	b	a	b	b	b	a	b	b	a	a	b	a	b	b	b	a	b	a	a	b
1_1100	11_1347	11_11100	ABC04861-2-1-334	3446	1276	3446	92.52	2H	b	b	b	b	b	a	b	b	b	a	a	a	b	a	a	a	b	b	a	a	b	b	a	b	b	b	a	b	b	a	a	b	a	b	b	b	a	b	a	a	b
1_1533	11_1535	11_11533	ConsensusGBS0705-1	22154	13232	22154	93.6	2H	B	B	B	B	B	A	B	B	B	A	A	A	B	A	A	A	B	B	A	A	B	B	A	B	B	B	A	B	B	A	A	B	A	B	B	B	A	A	A	A	B
2_0340	11_0310	11_20340	2322-462	2322	15564	2322	93.6	2H	b	b	b	b	b	a	b	b	b	a	a	a	b	a	a	a	b	b	a	a	b	b	a	b	b	b	a	b	b	a	a	b	a	b	b	b	a	a	a	a	b
3_0897	12_1127	12_30897	OSU_VRS1_HvHox1_260		47126		93.6	2H	b	b	b	b	b	a	b	b	b	a	a	a	b	a	a	a	b	b	a	a	b	b	a	b	b	b	a	b	b	a	a	b	a	b	b	b	a	a	a	a	b
3_0900	12_1129	12_30900	OSU_VRS1_HvHox1_587		47126		93.6	2H	B	B	B	B	B	A	B	B	B	A	A	A	B	A	A	A	B	B	A	A	B	B	A	B	B	B	A	B	B	A	A	B	A	B	B	B	A	A	A	A	B
3_0901	12_1130	12_30901	OSU_VRS1_HvHox1_802		47126		93.6	2H	B	B	B	B	B	A	B	B	B	A	A	A	B	A	A	A	B	B	A	A	B	B	A	B	B	B	A	B	B	A	A	B	A	B	B	B	A	A	A	A	B
1_0936	12_0215	12_10936	7804-582	7804	4564	7804	96.83	2H	b	b	b	b	b	a	b	b	b	a	a	a	b	a	a	a	b	b	a	a	b	b	a	b	b	b	a	b	b	a	a	b	b	b	b	b	a	a	a	a	b
1_0969	12_0224	12_10969	8397-432	8397	4966	8397	97.91	2H	b	b	b	b	b	b	b	b	b	a	a	a	b	a	a	a	b	b	a	a	b	b	a	b	b	b	a	b	b	a	a	b	b	b	b	b	a	a	a	a	b
2_1351	11_1231	11_21351	8632-1809	8632	4166	8632	97.91	2H	b	b	b	b	b	b	b	b	b	a	a	a	b	a	a	a	b	b	a	a	b	b	a	b	b	b	a	b	b	a	a	b	b	b	b	b	a	a	a	a	b
2_0793	12_0496	12_20793	4694-1865	4694	16242	4694	98.98	2H	b	b	b	b	b	b	b	b	b	a	a	a	b	a	a	a	b	b	a	a	b	b	a	b	b	b	b	b	b	a	a	b	b	b	b	b	a	a	a	a	b
1_1285	12_0320	12_11285	ABC11853-1-2-343	9177	19697	9177	107.67	2H	B	B	B	B	B	B	B	B	B	A	A	B	B	A	A	A	B	B	A	A	B	B	A	A	B	B	B	B	B	A	A	B	B	B	B	B	A	A	A	B	B
1_1307	11_1430	11_11307	ABC12856-1-1-77	9192	4864	9192	107.67	2H	b	b	b	b	b	b	b	b	b	a	a	b	b	a	a	a	b	b	a	a	b	b	a	a	b	b	b	b	b	a	a	b	b	b	b	b	a	a	a	b	b
2_0806			4784-745	4784	17085	4784	107.67	2H	b	b	b	b	b	b	b	b	b	a	a	b	b	a	a	a	b	b	a	a	b	b	a	a	b	b	b	b	b	a	a	b	b	b	b	b	a	a	a	b	b
2_0967			5616-1910	5616	3148	5616	107.67	2H	B	B	B	B	B	B	B	B	B	A	A	B	B	A	A	A	B	B	A	A	B	B	A	A	B	B	B	B	B	A	A	B	B	B	B	B	A	A	A	B	B
2_1007	11_0948	11_21007	5837-427	5837	3518	5837	107.67	2H	b	b	b	b	b	b	b	b	b	a	a	b	b	a	a	a	b	b	a	a	b	b	a	a	b	b	b	b	b	a	a	b	b	b	b	b	a	a	a	b	b
3_0216	12_0710	12_30216	ABC13294_1_430	11192	5556	11192	107.67	2H	b	b	b	b	b	b	b	b	b	a	a	b	b	a	a	a	b	b	a	a	b	b	a	a	b	b	b	b	b	a	a	b	b	b	b	b	a	a	a	b	b
1_0398	11_0426	11_10398	2944-1813	2944	15444	2944	111.98	2H	B	B	B	B	B	B	B	B	B	A	A	B	B	A	A	A	B	B	A	A	B	B	A	A	B	B	B	B	B	A	A	B	B	B	B	B	A	A	A	B	B
2_0923	11_0880	11_20923	5347-585	5347	2689	5347	111.98	2H	b	b	b	b	b	b	b	b	b	a	a	b	b	a	a	a	b	b	a	a	b	b	a	a	b	b	b	b	b	a	a	b	b	b	b	b	a	a	a	b	b
3_0200	12_0702	12_30200	ABC12363_1_220	8993	4022	8993	111.98	2H	b	b	b	b	b	b	b	b	b	a	a	b	b	a	a	a	b	b	a	a	b	b	a	a	b	b	b	b	b	a	a	b	b	b	b	b	a	a	a	b	b
1_0900	11_1112	11_10900	7236-1384	7236	4319	7236	113.06	2H	b	b	b	b	b	b	b	a	b	a	a	b	b	a	a	a	b	b	a	a	b	b	a	a	b	b	b	b	b	a	a	b	b	b	b	b	a	a	a	b	b
1_1466	12_0378	12_11466	ConsensusGBS0272-1	7588	19034	7588	113.06	2H	b	b	b	b	b	b	b	a	b	a	a	b	b	a	a	a	b	b	a	a	b	b	a	a	b	b	b	b	b	a	a	b	b	b	b	b	a	a	a	b	b
2_1527	12_0583	12_21527	ConsensusGBS0335-1	1362	559	1362	113.06	2H	B	B	B	B	B	B	B	A	B	A	A	B	B	A	A	A	B	B	A	A	B	B	A	A	B	B	B	B	B	A	A	B	B	B	B	B	A	A	A	B	B
3_0095	12_0633	12_30095	ABC08156_1_83	5932	3119	5932	114.13	2H	B	A	B	B	B	B	B	A	B	A	A	B	B	A	A	A	B	B	A	A	B	B	A	A	B	B	B	B	B	A	A	B	B	B	B	B	A	A	A	B	B
3_0480	12_0851	12_30480	U32_3207_632	3207	1391	3207	114.13	2H	B	A	B	B	B	B	B	A	B	A	A	B	B	A	A	A	B	B	A	A	B	B	A	A	B	B	B	B	B	A	A	B	B	B	B	B	A	A	A	B	B
1_1323	11_1436	11_11323	ABC13569-1-1-107	10559	5994	10559	117.36	2H	b	a	b	b	a	b	b	a	b	a	a	b	b	a	a	a	a	b	a	a	b	a	a	a	b	b	b	b	b	a	a	b	b	b	b	b	a	a	a	b	b
3_0049	12_0609	12_30049	ABC06173_1_575	4525	16820	4525	117.36	2H	b	a	b	b	a	b	b	a	b	a	a	b	b	a	a	a	a	b	a	a	b	a	a	a	b	b	b	b	b	a	a	b	b	b	b	b	a	a	a	b	b
3_0555	12_0894	12_30555	U32_4615_1449	4615	18774	4615	117.36	2H	b	a	b	b	a	b	b	a	b	a	a	b	b	a	a	a	a	b	a	a	b	a	a	a	b	b	b	b	b	a	a	b	b	b	b	b	a	a	a	b	b
1_1094	11_1342	11_11094	ABC04580-1-4-420	3247	1742	3247	120.59	2H	B	A	B	B	A	B	B	A	B	A	A	B	A	A	A	A	A	B	A	A	B	A	A	A	B	B	B	B	B	A	A	B	B	B	B	B	A	A	A	B	B
1_0128	11_0176	11_10128	1584-263	1584	14962	1584	127.08	2H	B	A	B	B	A	B	B	A	B	A	A	B	A	A	B	A	A	B	A	A	B	A	A	A	B	B	B	B	A	A	A	B	B	B	B	B	A	A	A	B	B
1_0263	11_0299	11_10263	2277-634	2277	15438	2277	127.08	2H	b	a	b	b	a	b	b	a	b	a	a	b	a	a	b	a	a	b	a	a	b	a	a	a	b	b	b	b	a	a	a	b	b	b	b	b	a	a	a	b	b
1_0989	11_1237	11_10989	868-675	868	14184	868	127.08	2H	B	A	B	B	A	B	B	A	B	A	A	B	A	A	B	A	A	B	A	A	B	A	A	A	B	B	B	B	A	A	A	B	B	B	B	B	A	A	A	B	B
1_0990	11_1238	11_10990	871-462	871	14187	871	127.08	2H	b	a	b	b	a	b	b	a	b	a	a	b	a	a	b	a	a	b	a	a	b	a	a	a	b	b	b	b	a	a	a	b	b	b	b	b	a	a	a	b	b
1_1043	11_1317	11_11043	ABC01334-1-1-55	870	14186	870	127.08	2H	b	a	b	b	a	b	b	a	b	a	a	b	a	a	b	a	a	b	a	a	b	a	a	a	b	b	b	b	a	a	a	b	b	b	b	b	a	a	a	b	b
2_0064	11_0051	11_20064	111-499	111	15624	111	127.08	2H	b	a	b	b	a	b	b	a	b	a	a	b	a	a	b	a	a	b	a	a	b	a	a	a	b	b	b	b	a	a	a	b	b	b	b	b	a	a	a	b	b
2_0634			3841-2363	3841	2209	3841	127.08	2H	B	A	B	B	A	B	B	A	B	A	A	B	A	A	B	A	A	B	A	A	B	A	A	A	B	B	B	B	A	A	A	B	B	B	B	B	A	A	A	B	B
2_0763			4556-1206	4556	13968	4556	127.08	2H	b	a	b	b	a	b	b	a	b	a	a	b	a	a	b	a	a	b	a	a	b	a	a	a	b	b	b	b	a	a	a	b	b	b	b	b	a	a	a	b	b
2_0955	11_0904	11_20955	5537-283	5537	2456	5537	127.08	2H	b	a	b	b	a	b	b	a	b	a	a	b	a	a	b	a	a	b	a	a	b	a	a	a	b	b	b	b	a	a	a	b	b	b	b	b	a	a	a	b	b
2_1238	11_1130	11_21238	7487-390	7487	4375	7487	127.08	2H	b	a	b	b	a	b	b	a	b	a	a	b	a	a	b	a	a	b	a	a	b	a	a	a	b	b	b	b	a	a	a	b	b	b	b	b	a	a	a	b	b
3_1402	12_1460	12_31402	U35_3795_865	6784	3795	6784	127.08	2H	b	a	b	b	a	b	b	a	b	a	a	b	a	a	b	a	a	b	a	a	b	a	a	a	b	b	b	b	a	a	a	b	b	b	b	b	a	a	a	b	b
1_0429	11_0467	11_10429	3180-1771	3180	1749	3180	128.16	2H	b	a	b	b	a	b	b	a	b	a	a	b	a	a	b	b	a	b	a	a	b	a	a	a	b	b	b	b	a	a	a	b	b	b	b	b	a	a	a	b	b
1_0707	11_0793	11_10707	4833-420	4833	2740	4833	128.16	2H	b	a	b	b	a	b	b	a	b	a	a	b	a	a	b	b	a	b	a	a	b	a	a	a	b	b	b	b	a	a	a	b	b	b	b	b	a	a	a	b	b
1_1236	11_1398	11_11236	ABC09941-1-1-100	7593	18952	7593	128.16	2H	b	a	b	b	a	b	b	a	b	a	a	b	a	a	b	b	a	b	a	a	b	a	a	a	b	b	b	b	a	a	a	b	b	b	b	b	a	a	a	b	b
2_0989	12_0518	12_20989	5766-399	5766	17712	5766	128.16	2H	B	A	B	B	A	B	B	A	B	A	A	B	A	A	B	B	A	B	A	A	B	A	A	A	B	B	B	B	A	A	A	B	B	B	B	B	A	A	A	B	B
3_0459	12_0840	12_30459	U32_2818_392	2818	1368	2818	128.16	2H	B	A	B	B	A	B	B	A	B	A	A	B	A	A	B	B	A	B	A	A	B	A	A	A	B	B	B	B	A	A	A	B	B	B	B	B	A	A	A	B	B
1_0739	12_0179	12_10739	5161-1809	5161	2785	5161	132.47	2H	b	a	b	b	b	b	b	a	b	a	a	b	a	a	b	b	b	b	a	b	b	a	a	a	b	b	b	b	a	a	a	b	b	b	b	b	a	a	a	b	b
1_0780	11_0905	11_10780	5541-418	5541	3326	5541	134.62	2H	b	a	b	b	b	b	b	a	b	a	a	b	a	a	b	b	b	b	a	b	b	a	a	a	b	b	a	b	a	a	a	b	b	b	b	b	a	a	a	b	b
3_1406	12_1462	12_31406	U35_3838_1716	8237	3838	8237	134.62	2H	B	A	B	B	B	B	B	A	B	A	A	B	A	A	B	B	B	B	A	B	B	A	A	A	B	B	A	B	A	A	A	B	B	B	B	B	A	A	A	B	B
1_1365	11_1460	11_11365	ABC16258-1-1-77	12900	7045	12900	138.93	2H	b	a	b	b	b	b	b	a	b	a	a	b	a	a	b	b	b	b	a	b	b	a	a	a	b	b	a	b	a	b	a	b	b	b	b	b	a	a	a	b	b
2_0141	11_0121	11_20141	13178-89	13178	22082	13178	138.93	2H	b	a	b	b	b	b	b	a	b	a	a	b	a	a	b	b	b	b	a	b	b	a	a	a	b	b	a	b	a	b	a	b	b	b	b	b	a	a	a	b	b
2_1315	11_1205	11_21315	8293-202	8293	4729	8293	138.93	2H	b	a	b	b	b	b	b	a	b	a	a	b	a	a	b	b	b	b	a	b	b	a	a	a	b	b	a	b	a	b	a	b	b	b	b	b	a	a	a	b	b
3_0097	12_0635	12_30097	ABC08212_1_434	6128	16948	6128	138.93	2H	B	A	B	B	B	B	B	A	B	A	A	B	A	A	B	B	B	B	A	B	B	A	A	A	B	B	A	B	A	B	A	B	B	B	B	B	A	A	A	B	B
3_0152	12_0675	12_30152	ABC10730_2_206	8241	18476	8241	138.93	2H	b	a	b	b	b	b	b	a	b	a	a	b	a	a	b	b	b	b	a	b	b	a	a	a	b	b	a	b	a	b	a	b	b	b	b	b	a	a	a	b	b
1_0109	11_0154	11_10109	1486-908	1486	605	1486	141.08	2H	b	a	a	b	b	b	b	a	b	a	a	b	a	a	b	b	b	b	a	b	b	a	a	a	b	b	a	b	a	b	a	b	b	b	b	b	a	a	a	b	b
1_0446	11_0489	11_10446	3271-1422	3271	16057	3271	141.08	2H	b	a	a	b	b	b	b	a	b	a	a	b	a	a	b	b	b	b	a	b	b	a	a	a	b	b	a	b	a	b	a	b	b	b	b	b	a	a	a	b	b
1_1486	11_1511	11_11486	ConsensusGBS0379-1	3448	2001	3448	141.08	2H	b	a	a	b	b	b	b	a	b	a	a	b	a	a	b	b	b	b	a	b	b	a	a	a	b	b	a	b	a	b	a	b	b	b	b	b	a	a	a	b	b
2_1406	11_1276	11_21406	9291-1322	9291	1470	7754	141.08	2H	b	a	a	b	b	b	b	a	b	a	a	b	a	a	b	b	b	b	a	b	b	a	a	a	b	b	a	b	a	b	a	b	b	b	b	b	a	a	a	b	b
2_1459	11_1320	11_21459	ABC01791-1-1-110	1207	14559	1207	141.08	2H	b	a	a	b	b	b	b	a	b	a	a	b	a	a	b	b	b	b	a	b	b	a	a	a	b	b	a	b	a	b	a	b	b	b	b	b	a	a	a	b	b
2_1484			ABC07433-1-1-354	5634	3036	5634	141.08	2H	B	A	A	B	B	B	B	A	B	A	A	B	A	A	B	B	B	B	A	B	B	A	A	A	B	B	A	B	A	B	A	B	B	B	B	B	A	A	A	B	B
3_0041	12_0604	12_30041	ABC05638_1_64	4022	1238	4022	141.08	2H	B	A	A	B	B	B	B	A	B	A	A	B	A	A	B	B	B	B	A	B	B	A	A	A	B	B	A	B	A	B	A	B	B	B	B	B	A	A	A	B	B
3_0310	12_0760	12_30310	U32_1022_118	1022	16949	1022	141.08	2H	b	a	a	b	b	b	b	a	b	a	a	b	a	a	b	b	b	b	a	b	b	a	a	a	b	b	a	b	a	b	a	b	b	b	b	b	a	a	a	b	b
3_0695	12_0982	12_30695	U32_7281_349	7281	4023	7281	141.08	2H	b	a	a	b	b	b	b	a	b	a	a	b	a	a	b	b	b	b	a	b	b	a	a	a	b	b	a	b	a	b	a	b	b	b	b	b	a	a	a	b	b
3_1100	12_1271	12_31100	U35_1470_1376	7754	1470	7754	141.08	2H	b	a	a	b	b	b	b	a	b	a	a	b	a	a	b	b	b	b	a	b	b	a	a	a	b	b	a	b	a	b	a	b	b	b	b	b	a	a	a	b	b
1_0065	11_0099	11_10065	1250-923	1250	13780	1250	147.57	2H	b	a	a	b	b	b	b	a	b	a	a	b	a	b	b	b	b	b	a	b	b	a	a	a	b	b	a	b	a	b	a	b	b	b	b	b	a	a	a	b	b
1_0383	11_0410	11_10383	285-2932	285	14211	285	147.57	2H	b	a	a	b	b	b	b	a	b	a	a	b	a	b	b	b	b	b	a	b	b	a	a	a	b	b	a	b	a	b	a	b	b	b	b	b	a	a	a	b	b
1_0472	12_0103	12_10472	3457-88	3457	16283	3457	147.57	2H	B	A	A	B	B	B	B	A	B	A	A	B	A	B	B	B	B	B	A	B	B	A	A	A	B	B	A	B	A	B	A	B	B	B	B	B	A	A	A	B	B
2_0215	11_0183	11_20215	1613-291	1613	1221	1613	147.57	2H	b	a	a	b	b	b	b	a	b	a	a	b	a	b	b	b	b	b	a	b	b	a	a	a	b	b	a	b	a	b	a	b	b	b	b	b	a	a	a	b	b
2_1125	11_1045	11_21125	6652-209	6652	17846	6652	147.57	2H	b	a	a	b	b	b	b	a	b	a	a	b	a	b	b	b	b	b	a	b	b	a	a	a	b	b	a	b	a	b	a	b	b	b	b	b	a	a	a	b	b
2_1336			8497-245	8497	19399	8497	147.57	2H	b	a	a	b	b	b	b	a	b	a	a	b	a	b	b	b	b	b	a	b	b	a	a	a	b	b	a	b	a	b	a	b	b	b	b	b	a	a	a	b	b
3_0678	12_0972	12_30678	U32_7077_588	7077	3995	7077	147.57	2H	B	A	A	B	B	B	B	A	B	A	A	B	A	B	B	B	B	B	A	B	B	A	A	A	B	B	A	B	A	B	A	B	B	B	B	B	A	A	A	B	B
1_1227	11_1395	11_11227	ABC09559-1-2-143	7318	4405	7318	149.72	2H	B	A	A	B	B	B	B	A	B	A	A	B	A	B	B	B	B	B	A	B	B	A	A	A	B	B	A	B	A	B	A	B	B	B	B	B	A	A	A	A	B
3_0106	12_0639	12_30106	ABC08739_1_112	6742	19212	6742	150.8	2H	b	a	a	b	b	b	b	a	b	a	a	b	a	b	b	b	b	b	a	b	b	a	a	a	b	b	a	b	a	b	a	b	b	b	b	b	a	a	a	a	b
3_0396	12_0809	12_30396	U32_1731_424	1731	15016	1731	150.8	2H	b	a	a	b	b	b	b	a	b	a	a	b	a	b	b	b	b	b	a	b	b	a	a	a	b	b	a	b	a	b	a	b	b	b	b	b	a	a	a	a	b
3_0248	12_0730	12_30248	ABC15411_1_155	12683	16882	12683	155.11	2H	b	a	a	b	b	a	b	a	b	b	a	b	a	b	b	b	b	b	a	b	b	a	a	a	b	b	a	b	a	a	a	b	b	b	b	b	a	a	a	a	b
2_0590	11_0553	11_20590	3608-2133	3608	16256	3608	156.19	2H	B	A	A	B	B	A	B	A	B	B	A	B	A	B	B	B	B	B	A	B	B	A	A	A	B	B	A	B	A	A	A	B	B	B	B	B	A	A	A	A	B
1_0315	11_0352	11_10315	252-556	252	1190	252	163.77	2H	b	a	a	b	b	a	b	a	b	b	a	b	a	b	b	b	b	b	a	b	b	a	a	a	b	b	a	b	a	a	a	b	b	b	b	b	a	a	a	a	b
1_0566	11_0607	11_10566	3910-1648	3910	16316	3910	163.77	2H	b	a	a	b	b	a	b	a	b	b	a	b	a	b	b	b	b	b	a	b	b	a	a	a	b	b	a	b	a	a	a	b	b	b	b	b	a	a	a	a	b
1_1023	11_1300	11_11023	968-979	968	14398	968	163.77	2H	b	a	a	b	b	a	b	a	b	b	a	b	a	b	b	b	b	b	a	b	b	a	a	a	b	b	a	b	a	a	a	b	b	b	b	b	a	a	a	a	b
2_0943	11_0895	11_20943	5483-787	5483	2287	5483	164.84	2H	b	a	a	b	b	a	b	a	b	b	a	b	a	b	b	b	b	b	a	a	b	a	a	a	b	b	a	b	a	a	a	b	b	b	b	b	a	a	a	a	b
3_0823	12_1061	12_30823	OSU_Aglu5_366	10363	5962	10363	165.92	2H	B	A	A	B	B	A	B	A	B	B	A	B	A	B	B	B	B	B	A	A	B	A	A	A	B	B	A	B	A	A	A	B	B	B	B	B	A	A	A	A	B
1_0937	12_0216	12_10937	7808-727	7808	18280	7808	168.07	2H	b	a	a	b	b	a	b	a	b	b	b	b	a	b	b	b	b	b	a	a	b	a	a	a	b	b	a	b	a	a	a	a	b	b	b	b	a	a	a	a	b
3_1300	12_1406	12_31300	U35_20591_995	10957	20591	10957	168.07	2H	b	a	a	b	b	a	b	a	b	b	b	b	a	b	b	b	b	b	a	a	b	a	a	a	b	b	a	b	a	a	a	a	b	b	b	b	a	a	a	a	b
1_0329	11_0366	11_10329	2592-1237	2592	1302	2592	173.47	2H	b	a	a	b	b	a	b	a	a	b	b	b	a	b	b	b	b	b	a	a	b	a	a	a	b	b	a	b	a	a	a	a	b	b	b	b	a	a	a	a	b
1_0085	11_0127	11_10085	1344-930	1344	15056	1344	175.62	2H	b	a	a	b	b	a	b	a	a	b	b	b	a	b	b	b	b	b	a	a	b	a	a	a	b	b	a	b	a	a	a	a	a	b	b	b	a	a	a	a	b
1_0569			3944-1283	3944	16060	3944	175.62	2H	b	a	a	b	b	a	b	a	a	b	b	b	a	b	b	b	b	b	a	a	b	a	a	a	b	b	a	b	a	a	a	a	a	b	b	b	a	a	a	a	b
1_1050	12_0243	12_11050	ABC01852-1-1-214	1244	13826	1244	175.62	2H	b	a	a	b	b	a	b	a	a	b	b	b	a	b	b	b	b	b	a	a	b	a	a	a	b	b	a	b	a	a	a	a	a	b	b	b	a	a	a	a	b
2_1414	11_1279	11_21414	9426-490	9426	19216	9426	177.77	2H	b	a	a	b	b	a	b	a	a	b	b	b	a	b	b	b	b	b	a	a	b	a	a	a	b	b	a	b	a	a	a	a	a	b	b	b	a	a	a	a	b
1_1280			ABC11420-sfp45-04	9109	5369	9109	178.85	2H	b	a	a	b	b	a	b	a	a	b	b	b	a	b	b	b	b	b	a	a	b	a	a	a	b	b	a	b	a	a	a	a	a	b	b	b	a	a	a	a	b
2_1454			9954-515	9954	15988	9954	178.85	2H	b	a	a	b	b	a	b	a	a	b	b	b	a	b	b	b	b	b	a	a	b	a	a	a	b	b	a	b	a	a	a	a	a	b	b	b	a	a	a	a	b
2_1496	12_0577	12_21496	ABC11420-sfp45-03	9109	5369	9109	178.85	2H	b	a	a	b	b	a	b	a	a	b	b	b	a	b	b	b	b	b	a	a	b	a	a	a	b	b	a	b	a	a	a	a	a	b	b	b	a	a	a	a	b
2_1106			6475-1849	6475	17700	6475	181	2H	b	A	A	b	b	A	b	A	A	b	b	b	A	b	b	b	b	b	A	A	b	A	A	A	b	b	A	b	A	A	A	A	A	b	b	b	A	A	A	A	b
3_0102	12_0637	12_30102	ABC08520_1_180	6562	17805	6562	181	2H	b	a	a	b	b	a	b	a	a	b	b	b	a	b	b	b	b	b	a	a	b	a	a	a	b	b	a	b	a	a	a	a	a	b	b	b	a	a	a	a	b
1_0727			5029-1651	5029	17376	5029	0	3H	a	B	B	a	a	B	B	a	a	a	a	B	a	B	a	B	a	B	a	a	a	B	a	B	a	a	a	B	a	B	B	B	B	B	a	B	B	a	B	a	B
2_0090	12_0416	12_20090	1173-2131	1173	14665	1173	0	3H	A	b	b	A	A	b	b	A	A	A	A	b	A	b	A	b	A	b	A	A	A	b	A	b	A	A	A	b	A	b	b	b	b	b	A	b	b	A	b	A	b
2_0858	11_0822	11_20858	5029-1423	5029	17376	5029	0	3H	a	b	b	a	a	b	b	a	a	a	a	b	a	b	a	b	a	b	a	a	a	b	a	b	a	a	a	b	a	b	b	b	b	b	a	b	b	a	b	a	b
3_1428	12_1475	12_31428	U35_4378_173	9180	4378	9180	0	3H	a	b	b	a	a	b	b	a	a	a	a	b	a	b	a	b	a	b	a	a	a	b	a	b	a	a	a	b	a	b	b	b	b	b	a	b	b	a	b	a	b
2_0797	11_0775	11_20797	4715-810	4715	3015	4715	3.23	3H	a	b	b	a	a	b	b	a	a	a	a	b	a	b	a	b	a	b	a	a	a	b	a	b	a	a	a	b	a	b	b	b	b	b	a	b	b	a	b	a	b
1_1434	12_0364	12_11434	ConsensusGBS0031-1	19410	11324	19410	5.38	3H	A	B	B	A	A	B	B	A	A	A	A	B	A	B	A	B	A	B	A	A	A	B	A	B	A	A	A	B	A	B	B	B	B	B	A	A	B	A	B	A	B
1_1453	11_1494	11_11453	ConsensusGBS0194-1	13055	21052	13055	8.61	3H	A	B	B	A	A	B	B	A	A	A	A	B	A	B	A	B	A	B	A	A	A	B	A	B	A	A	A	B	A	B	B	A	B	B	A	A	B	A	B	A	B
2_0252	11_0217	11_20252	1831-241	1831	911	1831	8.61	3H	a	b	b	a	a	b	b	a	a	a	a	b	a	b	a	b	a	b	a	a	a	b	a	b	a	a	a	b	a	b	b	a	b	b	a	a	b	a	b	a	b
2_0953	11_0903	11_20953	5533-340	5533	2959	5533	8.61	3H	A	B	B	A	A	B	B	A	A	A	A	B	A	B	A	B	A	B	A	A	A	B	A	B	A	A	A	B	A	B	B	A	B	B	A	A	B	A	B	A	B
3_1409	12_1464	12_31409	U35_3907_2125	8121	3907	8121	8.61	3H	a	b	b	a	a	b	b	a	a	a	a	b	a	b	a	b	a	b	a	a	a	b	a	b	a	a	a	b	a	b	b	a	b	b	a	a	b	a	b	a	b
1_1005	12_0230	12_11005	918-928	918	14149	918	12.92	3H	a	a	b	a	a	b	b	a	a	a	a	b	a	b	a	b	a	b	a	a	a	a	a	b	a	a	a	b	a	b	b	a	b	a	a	a	b	a	b	a	b
2_1027	11_0962	11_21027	5945-748	5945	2781	5945	12.92	3H	A	A	B	A	A	B	B	A	A	A	A	B	A	B	A	B	A	B	A	A	A	A	A	B	A	A	A	B	A	B	B	A	B	A	A	A	B	A	B	A	B
2_1398	11_1269	11_21398	918-480	918	14149	918	12.92	3H	a	a	b	a	a	b	b	a	a	a	a	b	a	b	a	b	a	b	a	a	a	a	a	b	a	a	a	b	a	b	b	a	b	a	a	a	b	a	b	a	b
3_0297	12_0752	12_30297	AF521177_HvHGA1_MX_CDS_1440	3330	15715	3330	12.92	3H	a	a	b	a	a	b	b	a	a	a	a	b	a	b	a	b	a	b	a	a	a	a	a	b	a	a	a	b	a	b	b	a	b	a	a	a	b	a	b	a	b
1_0886	11_1090	11_10886	7044-705	7044	18300	7044	14	3H	a	a	b	a	a	b	b	a	a	a	a	b	a	b	a	b	a	b	a	a	a	a	a	b	a	a	a	b	a	b	b	a	b	a	a	a	a	a	b	a	b
1_1310	12_0329	12_11310	ABC12999-1-3-174	10168	16772	10168	14	3H	a	a	b	a	a	b	b	a	a	a	a	b	a	b	a	b	a	b	a	a	a	a	a	b	a	a	a	b	a	b	b	a	b	a	a	a	a	a	b	a	b
2_0976	11_0926	11_20976	5700-156	5700	16579	5700	14	3H	a	a	b	a	a	b	b	a	a	a	a	b	a	b	a	b	a	b	a	a	a	a	a	b	a	a	a	b	a	b	b	a	b	a	a	a	a	a	b	a	b
2_1515			ABC42589-pHv1209-01	7458	18775	7458	14	3H	a	a	b	a	a	b	b	a	a	a	a	b	a	b	a	b	a	b	a	a	a	a	a	b	a	a	a	b	a	b	b	a	b	a	a	a	a	a	b	a	b
3_0910	12_1138	12_30910	SCRI_abc04112_02_2	2882	1098	2882	14	3H	A	A	B	A	A	B	B	A	A	A	A	B	A	B	A	B	A	B	A	A	A	A	A	B	A	A	A	B	A	B	B	A	B	A	A	A	A	A	B	A	B
3_0915	12_1141	12_30915	SCRI_abc07947_01_1	5923	17334	5923	15.08	3H	A	A	B	A	A	B	B	A	A	A	A	B	A	B	A	B	A	B	A	A	A	A	A	B	A	A	A	B	A	B	A	A	B	A	A	A	A	A	B	A	B
1_0832			6299-529	6299	3630	6299	18.31	3H	A	A	B	A	A	B	B	A	A	A	A	B	A	B	A	B	A	B	A	A	A	A	A	B	A	A	A	B	A	B	A	A	A	A	A	A	A	A	B	A	B
3_0113	12_0644	12_30113	ABC09033_1_40	6586	3914	6586	18.31	3H	A	A	B	A	A	B	B	A	A	A	A	B	A	B	A	B	A	B	A	A	A	A	A	B	A	A	A	B	A	B	A	A	A	A	A	A	A	A	B	A	B
2_0172	11_0145	11_20172	1440-1148	1440	14855	1440	19.38	3H	a	a	b	a	a	b	b	a	a	a	a	b	a	b	a	b	a	b	a	a	a	a	a	b	a	a	a	b	a	b	a	a	a	a	a	a	a	a	b	a	b
2_1410			936-1219	936	1476	936	19.38	3H	A	A	B	A	A	B	B	A	A	A	A	B	A	B	A	B	A	B	A	A	A	A	A	B	A	A	A	B	A	B	A	A	A	A	A	A	A	A	B	A	B
1_0565	11_0606	11_10565	3906-558	3906	16130	3906	20.46	3H	A	A	B	A	A	B	B	A	A	A	A	B	A	B	A	B	A	B	A	A	A	A	A	B	A	A	A	B	A	B	A	A	A	A	A	A	A	A	B	A	B
2_0742	11_0720	11_20742	4443-1835	4443	16441	4443	20.46	3H	a	a	b	a	a	b	b	a	a	a	a	b	a	b	a	b	a	b	a	a	a	a	a	b	a	a	a	b	a	b	a	a	a	a	a	a	a	a	b	a	b
2_0982	11_0930	11_20982	573-552	573	335	573	25.85	3H	a	a	b	a	a	b	b	a	a	a	a	b	a	b	a	b	a	b	a	a	a	a	a	b	a	a	b	b	a	b	a	a	a	a	a	a	a	a	b	a	b
3_0192	12_0697	12_30192	ABC11988_1_747	9275	3801	9275	26.93	3H	A	A	B	A	A	B	B	A	B	A	A	B	A	B	A	B	A	B	A	A	A	A	A	B	A	A	B	B	A	B	A	A	A	A	A	A	A	A	B	A	B
2_0552	11_0519	11_20552	3413-1488	3413	15941	3413	28	3H	a	a	b	a	a	b	b	a	b	a	a	b	a	b	a	a	a	b	a	a	a	a	a	b	a	a	b	b	a	b	a	a	a	a	a	a	a	a	b	a	b
1_0559	11_0603	11_10559	3886-313	3886	2304	3886	29.08	3H	a	a	b	a	a	b	b	a	b	a	a	b	a	b	a	a	a	b	a	a	a	a	a	b	a	a	b	b	a	b	a	a	a	a	a	a	a	a	b	a	b
2_0556			3429-720	3429	16252	3429	29.08	3H	a	a	B	a	a	B	B	a	B	a	a	B	a	B	a	a	a	B	a	a	a	a	a	B	a	a	B	B	a	B	a	a	a	a	a	a	a	a	B	a	B
2_0794	11_0772	11_20794	4701-2395	4701	2635	4701	29.08	3H	a	a	b	a	a	b	b	a	b	a	a	b	a	b	a	a	a	b	a	a	a	a	a	b	a	a	b	b	a	b	a	a	a	a	a	a	a	a	b	a	b
3_0920	12_1146	12_30920	SCRI_abc16651_02_484	13339	6646	13339	29.08	3H	a	a	b	a	a	b	b	a	b	a	a	b	a	b	a	a	a	b	a	a	a	a	a	b	a	a	b	b	a	b	a	a	a	a	a	a	a	a	b	a	b
1_1237	12_0302	12_11237	ABC09978-1-2-154	7562	17731	7562	31.23	3H	a	a	b	a	a	b	b	b	b	a	a	b	a	b	a	a	a	b	a	a	a	a	a	b	a	a	b	b	a	b	a	a	a	a	a	a	a	a	b	a	a
1_1308			ABC12923-sfp84-01	9978	6206	9978	31.23	3H	A	A	B	A	A	B	B	B	B	A	A	B	A	B	A	A	A	B	A	A	A	A	A	B	A	A	B	B	A	B	A	A	A	A	A	A	A	A	B	A	A
2_0455	11_0436	11_20455	2995-717	2995	15962	2995	31.23	3H	a	a	b	a	a	b	b	b	b	a	a	b	a	b	a	a	a	b	a	a	a	a	a	b	a	a	b	b	a	b	a	a	a	a	a	a	a	a	b	a	a
2_0968	11_0917	11_20968	5646-568	5646	3028	5646	31.23	3H	a	a	b	a	a	b	b	b	b	a	a	b	a	b	a	a	a	b	a	a	a	a	a	b	a	a	b	b	a	b	a	a	a	a	a	a	a	a	b	a	a
3_0284	12_0747	12_30284	ABC22737_1_28	23874	26260	23874	31.23	3H	a	a	b	a	a	b	b	b	b	a	a	b	a	b	a	a	a	b	a	a	a	a	a	b	a	a	b	b	a	b	a	a	a	a	a	a	a	a	b	a	a
1_0026	11_0037	11_10026	1074-992	1074	14505	1074	34.46	3H	a	a	b	a	a	b	b	b	b	a	a	b	b	b	a	a	a	b	a	a	a	a	a	b	a	a	b	b	a	b	a	a	a	a	a	a	a	a	b	a	a
1_0519			3688-1465	3688	16189	3688	34.46	3H	a	a	b	a	a	b	b	b	b	a	a	b	b	b	a	a	a	b	a	a	a	a	a	b	a	a	b	b	a	b	a	a	a	a	a	a	a	a	b	a	a
1_1527	12_0403	12_11527	ConsensusGBS0667-8	17181	8430	17181	34.46	3H	a	a	b	a	a	b	b	b	b	a	a	b	b	b	a	a	a	b	a	a	a	a	a	b	a	a	b	b	a	b	a	a	a	a	a	a	a	a	b	a	a
2_0492			3177-1330	3177	16087	3177	34.46	3H	a	a	b	a	a	b	b	b	b	a	a	b	b	b	a	a	a	b	a	a	a	a	a	b	a	a	b	b	a	b	a	a	a	a	a	a	a	a	b	a	a
2_0607	11_0570	11_20607	3688-1291	3688	16189	3688	34.46	3H	a	a	b	a	a	b	b	b	b	a	a	b	b	b	a	a	a	b	a	a	a	a	a	b	a	a	b	b	a	b	a	a	a	a	a	a	a	a	b	a	a
2_1268	12_0545	12_21268	7788-203	7788	18471	7788	34.46	3H	A	A	B	A	A	B	B	B	B	A	A	B	B	B	A	A	A	B	A	A	A	A	A	B	A	A	B	B	A	B	A	A	A	A	A	A	A	A	B	A	A
3_0431	12_0828	12_30431	U32_2436_2433	2436	15527	2436	34.46	3H	a	a	b	a	a	b	b	b	b	a	a	b	b	b	a	a	a	b	a	a	a	a	a	b	a	a	b	b	a	b	a	a	a	a	a	a	a	a	b	a	a
3_0571	12_0905	12_30571	U32_4926_1136	4926	2392	4926	34.46	3H	A	A	B	A	A	B	B	B	B	A	A	B	B	B	A	A	A	B	A	A	A	A	A	B	A	A	B	B	A	B	A	A	A	A	A	A	A	A	B	A	A
1_0081	11_0122	11_10081	1325-311	1325	555	1325	37.69	3H	a	a	b	a	a	b	b	b	b	a	a	b	b	b	a	a	a	b	a	a	a	a	a	a	a	a	b	b	b	b	a	a	a	a	a	a	a	a	b	a	a
1_0277			2316-563	2316	1149	2316	37.69	3H	a	a	b	a	a	b	b	b	b	a	a	b	b	b	a	a	a	b	a	a	a	a	a	a	a	a	b	b	b	b	a	a	a	a	a	a	a	a	b	a	a
1_0852			6530-670	6530	18250	6530	37.69	3H	a	a	b	a	a	b	b	b	b	a	a	b	b	b	a	a	a	b	a	a	a	a	a	a	a	a	b	b	b	b	a	a	a	a	a	a	a	a	b	a	a
1_0968	12_0223	12_10968	8387-187	8387	19459	8387	37.69	3H	a	a	b	a	a	b	b	b	b	a	a	b	b	b	a	a	a	b	a	a	a	a	a	a	a	a	b	b	b	b	a	a	a	a	a	a	a	a	b	a	a
3_0953	12_1171	12_30953	SCRI_bbc06156_01_472	6156	2213	6156	39.84	3H	a	a	b	a	a	b	b	b	b	a	a	b	b	b	a	a	a	b	a	a	a	a	a	a	a	a	b	b	b	b	a	a	a	a	a	a	a	a	b	a	a
3_1159	12_1300	12_31159	U35_17005_1303	4345	17005	4345	39.84	3H	A	A	B	A	A	B	B	B	B	A	A	B	B	B	A	A	A	B	A	A	A	A	A	A	A	A	B	B	B	B	A	A	A	A	A	A	A	A	B	A	A
3_1298	12_1404	12_31298	U35_20488_650		20488		39.84	3H	a	a	b	a	a	b	b	b	b	a	a	b	b	b	a	a	a	b	a	a	a	a	a	a	a	a	b	b	b	b	a	a	a	a	a	a	a	a	b	a	a
1_1117	12_0266	12_11117	ABC05532-1-4-411	3939	783	3939	47.43	3H	A	A	B	A	A	B	B	B	B	A	A	B	B	B	A	A	A	B	A	A	A	A	A	A	A	A	B	B	B	B	A	A	A	A	A	B	A	A	B	A	A
1_1371			ABC16710-1-6-295	15336	21316	15336	47.43	3H	a	a	b	a	a	b	b	b	b	a	a	b	b	b	a	a	a	b	a	a	a	a	a	a	a	a	b	b	b	b	a	a	a	a	a	b	a	a	b	a	a
2_1259	11_1156	11_21259	7738-324	7738	19088	7738	47.43	3H	A	A	B	A	A	B	B	B	B	A	A	B	B	B	A	A	A	B	A	A	A	A	A	A	A	A	B	B	B	B	A	A	A	A	A	B	A	A	B	A	A
2_1506	12_0580	12_21506	ABC16710-1-2-189	15336	21316	15336	47.43	3H	a	a	b	a	a	b	b	b	b	a	a	b	b	b	a	a	a	b	a	a	a	a	a	a	a	a	b	b	b	b	a	a	a	a	a	b	a	a	b	a	a
3_0913	12_1139	12_30913	SCRI_abc05532_02_1	3939	783	3939	47.43	3H	a	a	b	a	a	b	b	b	b	a	a	b	b	b	a	a	a	b	a	a	a	a	a	a	a	a	b	b	b	b	a	a	a	a	a	b	a	a	b	a	a
2_1189	11_1091	11_21189	7045-950	7045	3548	7045	52.83	3H	b	a	b	b	a	b	b	b	b	a	b	b	b	b	a	a	a	b	a	a	a	a	a	a	a	b	b	b	b	b	a	a	a	a	a	b	a	a	b	a	a
3_0609	12_0933	12_30609	U32_5641_239	5641	1489	5641	52.83	3H	B	A	B	B	A	B	B	B	B	A	B	B	B	B	A	A	A	B	A	A	A	A	A	A	A	B	B	B	B	B	A	A	A	A	A	B	A	A	B	A	A
1_1069	12_0251	12_11069	ABC03043-1-1-113	2088	14127	2088	53.9	3H	B	A	B	B	A	B	A	B	B	A	B	B	B	B	A	A	A	B	A	A	A	A	A	A	A	B	B	B	B	B	A	A	A	A	A	B	A	A	B	A	A
2_0264	12_0441	12_20264	1892-775	1892	15167	1892	53.9	3H	b	a	b	b	a	b	a	b	b	a	b	b	b	b	a	a	a	b	a	a	a	a	a	a	a	b	b	b	b	b	a	a	a	a	a	b	a	a	b	a	a
3_0467	12_0843	12_30467	U32_3096_1267	3096	15917	3096	53.9	3H	b	a	b	b	a	b	a	b	b	a	b	b	b	b	a	a	a	b	a	a	a	a	a	a	a	b	b	b	b	b	a	a	a	a	a	b	a	a	b	a	a
1_1102	12_0259	12_11102	ABC04904-1-1-135	3435	1587	3435	54.98	3H	b	a	b	b	a	b	a	b	b	a	b	b	b	b	a	a	a	b	a	a	a	a	a	a	a	b	b	b	b	b	a	a	a	a	a	b	a	a	b	a	a
3_0583	12_0914	12_30583	U32_5137_933	5137	17076	5137	54.98	3H	B	A	B	B	A	B	A	B	B	A	B	B	B	B	A	A	A	B	A	A	A	A	A	A	A	B	B	B	B	B	A	A	A	A	A	B	A	A	B	A	A
3_0721	12_0999	12_30721	U32_7845_180	7845	19047	7845	54.98	3H	b	a	b	b	a	b	a	b	b	a	b	b	b	b	a	a	a	b	a	a	a	a	a	a	a	b	b	b	b	b	a	a	a	a	a	b	a	a	b	a	a
1_1387	12_0352	12_11387	ABC18178-1-1-283	14433	21506	14433	56.05	3H	b	a	b	b	a	b	a	b	b	a	b	b	b	b	a	a	a	b	a	a	a	a	a	a	a	b	b	b	b	b	a	a	a	a	a	b	a	a	b	a	a
3_0922	12_1148	12_30922	SCRI_abc18130_01_224	15166	5686	15166	56.05	3H	b	a	b	b	a	b	a	b	b	a	b	b	b	b	a	a	a	b	a	a	a	a	a	a	a	b	b	b	b	b	a	a	a	a	a	b	a	a	b	a	a
3_0923	12_1149	12_30923	SCRI_abc18130_01_380	15166	5686	15166	56.05	3H	B	A	B	B	A	B	A	B	B	A	B	B	B	B	A	A	A	B	A	A	A	A	A	A	A	B	B	B	B	B	A	A	A	A	A	B	A	A	B	A	A
3_1015	12_1225	12_31015	SCRI_olad_202_01	7498	18534	7498	56.05	3H	B	A	B	B	A	B	A	B	B	A	B	B	B	B	A	A	A	B	A	A	A	A	A	A	A	B	B	B	B	B	A	A	A	A	A	B	A	A	B	A	A
1_0233	12_0056	12_10233	2125-1506	2125	872	2125	57.13	3H	B	A	B	B	A	B	A	B	B	A	B	B	B	B	A	A	A	B	A	A	A	A	A	A	A	B	B	B	B	B	A	A	B	A	A	B	A	A	B	A	A
1_1511	12_0395	12_11511	ConsensusGBS0587-1	6653	17738	6653	57.13	3H	b	a	b	b	a	b	a	b	b	a	b	b	b	b	a	a	a	b	a	a	a	a	a	a	a	b	b	b	b	b	a	a	b	a	a	b	a	a	b	a	a
3_0680	12_0973	12_30680	U32_7084_191	7084	4130	7084	57.13	3H	b	a	b	b	a	b	a	b	b	a	b	b	b	b	a	a	a	b	a	a	a	a	a	a	a	b	b	b	b	b	a	a	b	a	a	b	a	a	b	a	a
2_0866	11_0827	11_20866	5058-404	5058	2614	5058	58.2	3H	b	a	b	b	a	b	a	b	b	a	b	b	b	b	a	a	a	b	a	a	a	a	a	a	a	b	b	b	b	b	a	a	b	a	a	b	a	b	b	a	a
1_0391	12_0089	12_10391	2913-1920	2913	15851	2913	59.28	3H	b	a	b	b	a	b	a	b	b	a	b	b	b	b	a	a	a	b	a	a	a	a	a	a	a	b	b	b	b	b	a	a	b	a	a	b	a	b	b	a	a
1_1265	12_0310	12_11265	ABC10847-1-2-167	8346	4241	8346	59.28	3H	B	A	B	B	A	B	A	B	B	A	B	B	B	B	A	A	A	B	A	A	A	A	A	A	A	B	B	B	B	B	A	A	B	A	A	B	A	B	B	A	A
3_0262	12_0737	12_30262	ABC17236_1_405	13889	21110	13889	59.28	3H	B	A	B	B	A	B	A	B	B	A	B	B	B	B	A	A	A	B	A	A	A	A	A	A	A	B	B	B	B	B	A	A	B	A	A	B	A	B	B	A	A
3_1008	12_1219	12_31008	SCRI_olad_172	739	13979	739	59.28	3H	b	a	b	b	a	b	a	b	b	a	b	b	b	b	a	a	a	b	a	a	a	a	a	a	a	b	b	b	b	b	a	a	b	a	a	b	a	b	b	a	a
1_0784	12_0186	12_10784	5610-428	5610	17197	5610	61.43	3H	B	A	B	B	A	B	A	B	B	A	B	B	B	B	B	A	A	B	A	A	A	A	A	A	A	B	B	B	B	B	A	A	B	A	A	B	A	B	B	A	A
1_0925	11_1153	11_10925	7716-721	7716	18941	7716	61.43	3H	b	a	b	b	a	b	a	b	b	a	b	b	b	b	b	a	a	b	a	a	a	a	a	a	a	b	b	b	b	b	a	a	b	a	a	b	a	b	b	a	a
1_1099	11_1346	11_11099	ABC04826-1-1-174	3399	1591	3399	61.43	3H	b	a	b	b	a	b	a	b	b	a	b	b	b	b	b	a	a	b	a	a	a	a	a	a	a	b	b	b	b	b	a	a	b	a	a	b	a	b	b	a	a
1_1125	11_1356	11_11125	ABC05866-1-1-311	4080	17240	4080	61.43	3H	b	a	b	b	a	b	a	b	b	a	b	b	b	b	b	a	a	b	a	a	a	a	a	a	a	b	b	b	b	b	a	a	b	a	a	b	a	b	b	a	a
1_1283	11_1421	11_11283	ABC11783-1-1-99	9184	5159	9184	61.43	3H	B	A	B	B	A	B	A	B	B	A	B	B	B	B	B	A	A	B	A	A	A	A	A	A	A	B	B	B	B	B	A	A	B	A	A	B	A	B	B	A	A
1_1295	12_0322	12_11295	ABC12277-3-1-268	9769	4796	9769	61.43	3H	B	A	B	B	A	B	A	B	B	A	B	B	B	B	B	A	A	B	A	A	A	A	A	A	A	B	B	B	B	B	A	A	B	A	A	B	A	B	B	A	A
1_1337	11_1443	11_11337	ABC14167-1-2-250	12257	21224	12257	61.43	3H	b	a	b	b	a	b	a	b	b	a	b	b	b	b	b	a	a	b	a	a	a	a	a	a	a	b	b	b	b	b	a	a	b	a	a	b	a	b	b	a	a
1_1482	12_0383	12_11482	ConsensusGBS0364-1	7112	16534	7112	61.43	3H	b	a	b	b	a	b	a	b	b	a	b	b	b	b	b	a	a	b	a	a	a	a	a	a	a	b	b	b	b	b	a	a	b	a	a	b	a	b	b	a	a
1_1530	11_1533	11_11530	ConsensusGBS0697-1	9497	19757	9497	61.43	3H	b	a	b	b	a	b	a	b	b	a	b	b	b	b	b	a	a	b	a	a	a	a	a	a	a	b	b	b	b	b	a	a	b	a	a	b	a	b	b	a	a
2_0408			2751-1412	2751	15252	2751	61.43	3H	b	a	b	b	a	b	a	b	b	a	b	b	b	b	b	a	a	b	a	a	a	a	a	a	a	b	b	b	b	b	a	a	b	a	a	b	a	b	b	a	a
2_0439	11_0417	11_20439	2897-208	2897	15730	2897	61.43	3H	B	A	B	B	A	B	A	B	B	A	B	B	B	B	B	A	A	B	A	A	A	A	A	A	A	B	B	B	B	B	A	A	B	A	A	B	A	B	B	A	A
2_0486	11_0461	11_20486	3143-1276	3143	1570	3143	61.43	3H	b	a	b	b	a	b	a	b	b	a	b	b	b	b	b	a	a	b	a	a	a	a	a	a	a	b	b	b	b	b	a	a	b	a	a	b	a	b	b	a	a
2_0583	11_0546	11_20583	3567-112	3567	15993	3567	61.43	3H	b	a	b	b	a	b	a	b	b	a	b	b	b	b	b	a	a	b	a	a	a	a	a	a	a	b	b	b	b	b	a	a	b	a	a	b	a	b	b	a	a
2_0591	12_0475	12_20591	3609-981	3609	2011	3609	61.43	3H	B	A	B	B	A	B	A	B	B	A	B	B	B	B	B	A	A	B	A	A	A	A	A	A	A	B	B	B	B	B	A	A	B	A	A	B	A	B	B	A	A
2_0655			3994-418	3994	383	3994	61.43	3H	b	a	b	b	a	b	a	b	b	a	b	b	b	b	b	a	a	b	a	a	a	a	a	a	a	b	b	b	b	b	a	a	b	a	a	b	a	b	b	a	a
2_0721	12_0492	12_20721	4261-3175	4261	16376	4261	61.43	3H	B	A	B	B	A	B	A	B	B	A	B	B	B	B	B	A	A	B	A	A	A	A	A	A	A	B	B	B	B	B	A	A	B	A	A	B	A	B	B	A	A
2_0801	11_0779	11_20801	4728-1735	4728	17072	4728	61.43	3H	b	a	b	b	a	b	a	b	b	a	b	b	b	b	b	a	a	b	a	a	a	a	a	a	a	b	b	b	b	b	a	a	b	a	a	b	a	b	b	a	a
2_1062	11_0989	11_21062	6171-956	6171	17913	6171	61.43	3H	B	A	B	B	A	B	A	B	B	A	B	B	B	B	B	A	A	B	A	A	A	A	A	A	A	B	B	B	B	B	A	A	B	A	A	B	A	B	B	A	A
2_1147	11_1063	11_21147	6818-411	6818	17536	6818	61.43	3H	b	a	b	b	a	b	a	b	b	a	b	b	b	b	b	a	a	b	a	a	a	a	a	a	a	b	b	b	b	b	a	a	b	a	a	b	a	b	b	a	a
2_1411	12_0559	12_21411	9387-347	9387	18779	9387	61.43	3H	B	A	B	B	A	B	A	B	B	A	B	B	B	B	B	A	A	B	A	A	A	A	A	A	A	B	B	B	B	B	A	A	B	A	A	B	A	B	B	A	A
2_1435	11_1296	11_21435	9658-234	9658	3301	8788	61.43	3H	B	A	B	B	A	B	A	B	B	A	B	B	B	B	B	A	A	B	A	A	A	A	A	A	A	B	B	B	B	B	A	A	B	A	A	B	A	B	B	A	A
2_1472	11_1341	11_21472	ABC04375-1-1-173	3067	1755	3067	61.43	3H	b	a	b	b	a	b	a	b	b	a	b	b	b	b	b	a	a	b	a	a	a	a	a	a	a	b	b	b	b	b	a	a	b	a	a	b	a	b	b	a	a
3_0039	12_0602	12_30039	ABC05558_1_907	3879	13881	3879	61.43	3H	B	A	B	B	A	B	A	B	B	A	B	B	B	B	B	A	A	B	A	A	A	A	A	A	A	B	B	B	B	B	A	A	B	A	A	B	A	B	B	A	A
3_0130	12_0656	12_30130	ABC09756_1_341	7364	4059	7364	61.43	3H	b	a	b	b	a	b	a	b	b	a	b	b	b	b	b	a	a	b	a	a	a	a	a	a	a	b	b	b	b	b	a	a	b	a	a	b	a	b	b	a	a
3_1502	12_1516	12_31502	U35_6656_330	15258	6656	15258	61.43	3H	b	a	b	b	a	b	a	b	b	a	b	b	b	b	b	a	a	b	a	a	a	a	a	a	a	b	b	b	b	b	a	a	b	a	a	b	a	b	b	a	a
1_0011	11_0022	11_10011	10353-119	10353	5619	10353	62.51	3H	B	A	B	B	A	B	A	B	B	A	B	B	B	B	B	A	A	B	A	A	A	A	A	A	A	B	B	B	B	B	A	A	B	A	A	B	A	B	B	A	A
2_0444	11_0424	11_20444	2934-1076	2934	1652	2934	62.51	3H	B	A	B	B	A	B	A	B	B	A	B	B	B	B	B	A	A	B	A	A	A	A	A	A	A	B	B	B	B	B	A	A	B	A	A	B	A	B	B	A	A
1_0653	11_0724	11_10653	4453-422	4453	16810	4453	64.66	3H	B	A	B	B	A	B	A	B	B	A	B	B	B	B	B	A	A	B	A	A	A	A	A	A	B	B	B	B	B	B	A	A	B	A	A	B	A	B	B	A	A
1_0678	12_0164	12_10678	4627-1463	4627	2805	4627	64.66	3H	B	A	B	B	A	B	A	B	B	A	B	B	B	B	B	A	A	B	A	A	A	A	A	A	B	B	B	B	B	B	A	A	B	A	A	B	A	B	B	A	A
1_0850	12_0196	12_10850	650-1107	650	590	650	64.66	3H	b	a	b	b	a	b	a	b	b	a	b	b	b	b	b	a	a	b	a	a	a	a	a	a	b	b	b	b	b	b	a	a	b	a	a	b	a	b	b	a	a
1_1429	12_0362	12_11429	ConsensusGBS0006-2	37850	46831	37850	64.66	3H	b	a	b	b	a	b	a	b	b	a	b	b	b	b	b	a	a	b	a	a	a	a	a	a	b	b	b	b	b	b	a	a	b	a	a	b	a	b	b	a	a
2_0108	12_0417	12_20108	1211-504	1211	545	1211	64.66	3H	b	a	b	b	a	b	a	b	b	a	b	b	b	b	b	a	a	b	a	a	a	a	a	a	b	b	b	b	b	b	a	a	b	a	a	b	a	b	b	a	a
2_0325	11_0288	11_20325	2231-557	2231	1039	2231	64.66	3H	B	A	B	B	A	B	A	B	B	A	B	B	B	B	B	A	A	B	A	A	A	A	A	A	B	B	B	B	B	B	A	A	B	A	A	B	A	B	B	A	A
2_1064	12_0527	12_21064	6181-908	6181	3553	6181	64.66	3H	b	a	b	b	a	b	a	b	b	a	b	b	b	b	b	a	a	b	a	a	a	a	a	a	b	b	b	b	b	b	a	a	b	a	a	b	a	b	b	a	a
2_1511	11_1469	11_21511	ABC18582-1-2-417	14122	8070	14122	64.66	3H	B	A	B	B	A	B	A	B	B	A	B	B	B	B	B	A	A	B	A	A	A	A	A	A	B	B	B	B	B	B	A	A	B	A	A	B	A	B	B	A	A
1_1191	11_1378	11_11191	ABC08184-2-1-35	6207	17661	6207	68.97	3H	b	a	b	b	a	b	a	b	b	a	b	a	b	b	b	a	a	b	a	a	a	a	a	a	b	b	b	b	a	b	a	a	b	a	a	b	a	b	a	a	a
2_0863	12_0507	12_20863	5047-902	5047	16923	5047	68.97	3H	B	A	B	B	A	B	A	B	B	A	B	A	B	B	B	A	A	B	A	A	A	A	A	A	B	B	B	B	A	B	A	A	B	A	A	B	A	B	A	A	A
2_1004			5816-211	5816	17852	5816	68.97	3H	B	A	B	B	A	B	A	B	B	A	B	A	B	B	B	A	A	B	A	A	A	A	A	A	B	B	B	B	A	B	A	A	B	A	A	B	A	B	A	A	A
1_1152	12_0279	12_11152	ABC06873-1-1-239	4989	2602	4989	70.04	3H	B	A	B	B	A	B	A	B	B	A	B	A	B	B	B	A	A	B	B	A	A	A	A	A	B	B	B	B	A	B	A	A	B	A	A	B	A	B	A	A	A
1_1284	12_0319	12_11284	ABC11816-1-1-243	9676	18281	9676	70.04	3H	b	a	b	b	a	b	a	b	b	a	b	a	b	b	b	a	a	b	b	a	a	a	a	a	b	b	b	b	a	b	a	a	b	a	a	b	a	b	a	a	a
1_1342			ABC14384-1-2-194	11689	5060	11689	70.04	3H	b	a	b	b	a	b	a	b	b	a	b	a	b	b	b	a	a	b	b	a	a	a	a	a	b	b	b	b	a	b	a	a	b	a	a	b	a	b	a	a	a
2_0608	12_0478	12_20608	3691-1359	3691	2017	3691	70.04	3H	b	a	b	b	a	b	a	b	b	a	b	a	b	b	b	a	a	b	b	a	a	a	a	a	b	b	b	b	a	b	a	a	b	a	a	b	a	b	a	a	a
2_1502	11_1445	11_21502	ABC14384-1-1-53	11689	5060	11689	70.04	3H	B	A	B	B	A	B	A	B	B	A	B	A	B	B	B	A	A	B	B	A	A	A	A	A	B	B	B	B	A	B	A	A	B	A	A	B	A	B	A	A	A
2_0395			2648-820	2648	1308	2648	73.28	3H	b	a	b	b	a	b	a	b	b	a	b	a	b	b	b	a	a	b	b	a	a	a	a	a	b	b	b	b	a	b	a	a	b	a	a	b	a	b	a	a	a
2_1305	11_1197	11_21305	8180-450	8180	18680	8180	73.28	3H	b	a	b	b	a	b	a	b	b	a	b	a	b	b	b	a	a	b	b	a	a	a	a	a	b	b	b	b	a	b	a	a	b	a	a	b	a	b	a	a	a
3_1153	12_1297	12_31153	U35_16856_424	10269	16856	10269	73.28	3H	b	a	b	b	a	b	a	b	b	a	b	a	b	b	b	a	a	b	b	a	a	a	a	a	b	b	b	b	a	b	a	a	b	a	a	b	a	b	a	a	a
1_0200			1961-895	1961	962	1961	74.35	3H	B	A	B	B	A	B	B	B	B	A	B	A	B	B	B	A	A	B	B	A	A	A	A	A	B	B	B	B	A	B	A	A	B	A	A	B	A	B	A	A	A
1_1314	11_1433	11_11314	ABC13107-1-3-299	9771	19671	9771	74.35	3H	b	a	b	b	a	b	b	b	b	a	b	a	b	b	b	a	a	b	b	a	a	a	a	a	b	b	b	b	a	b	a	a	b	a	a	b	a	b	a	a	a
1_1394	11_1472	11_11394	ABC19175-1-2-375	16124	9699	16124	74.35	3H	B	A	B	B	A	B	B	B	B	A	B	A	B	B	B	A	A	B	B	A	A	A	A	A	B	B	B	B	A	B	A	A	B	A	A	B	A	B	A	A	A
3_0754	12_1019	12_30754	U32_8513_567	8513	18954	8513	75.43	3H	b	a	b	b	a	b	b	b	b	a	b	a	b	b	b	a	a	b	b	a	a	a	a	a	b	b	b	b	a	b	a	a	b	a	a	b	a	b	a	a	a
1_0452	12_0101	12_10452	3321-2496	3321	1800	3321	76.5	3H	B	A	B	B	A	B	B	B	B	A	B	A	B	B	B	A	A	B	B	A	A	A	A	A	B	B	B	A	A	B	A	A	B	A	A	B	A	B	A	A	A
2_0694	11_0662	11_20694	4149-219	4149	16914	4149	76.5	3H	b	a	b	b	a	b	b	b	b	a	b	a	b	b	b	a	a	b	b	a	a	a	a	a	b	b	b	a	a	b	a	a	b	a	a	b	a	b	a	a	a
2_0787			4663-464	4663	2790	4663	76.5	3H	b	A	b	b	A	b	b	b	b	A	b	A	b	b	b	A	A	b	b	A	A	A	A	A	b	b	b	A	A	b	A	A	b	A	A	b	A	b	A	A	A
3_1529	12_1534	12_31529	U35_8623_432	23688	8623	23688	76.5	3H	B	A	B	B	A	B	B	B	B	A	B	A	B	B	B	A	A	B	B	A	A	A	A	A	B	B	B	A	A	B	A	A	B	A	A	B	A	B	A	A	A
1_0609	12_0142	12_10609	4150-1380	4150	2222	4150	77.58	3H	b	a	b	b	a	b	b	b	b	a	b	a	b	b	b	a	a	b	b	a	a	a	a	a	b	b	b	a	a	b	a	a	b	a	a	b	a	b	a	a	a
1_0683	11_0762	11_10683	4647-248	4647	17181	4647	77.58	3H	b	a	b	b	a	b	b	b	b	a	b	a	b	b	b	a	a	b	b	a	a	a	a	a	b	b	b	a	a	b	a	a	b	a	a	b	a	b	a	a	a
2_0116			12283-143	12283	6293	12283	77.58	3H	b	a	b	b	a	b	b	b	b	a	b	a	b	b	b	a	a	b	b	a	a	a	a	a	b	b	b	a	a	b	a	a	b	a	a	b	a	b	a	a	a
2_0124	11_0100	11_20124	12554-462	12554	4792	12554	77.58	3H	B	a	B	B	a	B	B	B	B	a	B	a	B	B	B	a	a	B	B	a	a	a	a	a	B	B	B	a	a	B	a	a	B	a	a	B	a	B	a	a	a
2_0521	11_0493	11_20521	3306-446	3306	16009	3306	77.58	3H	b	a	b	b	a	b	b	b	b	a	b	a	b	b	b	a	a	b	b	a	a	a	a	a	b	b	b	a	a	b	a	a	b	a	a	b	a	b	a	a	a
2_0695	11_0663	11_20695	4150-398	4150	2222	4150	77.58	3H	B	A	B	B	A	B	B	B	B	A	B	A	B	B	B	A	A	B	B	A	A	A	A	A	B	B	B	A	A	B	A	A	B	A	A	B	A	B	A	A	A
3_0399	12_0810	12_30399	U32_1775_564	1775	815	1775	77.58	3H	b	a	b	b	a	b	b	b	b	a	b	a	b	b	b	a	a	b	b	a	a	a	a	a	b	b	b	a	a	b	a	a	b	a	a	b	a	b	a	a	a
3_0743	12_1009	12_30743	U32_8250_891	8250	19338	8250	77.58	3H	b	a	b	b	a	b	b	b	b	a	b	a	b	b	b	a	a	b	b	a	a	a	a	a	b	b	b	a	a	b	a	a	b	a	a	b	a	b	a	a	a
3_1346	12_1426	12_31346	U35_2539_392	14504	2539	14504	78.65	3H	b	a	b	b	a	b	b	b	b	a	b	a	b	b	b	a	a	b	b	a	a	a	a	a	b	b	b	a	a	b	a	a	b	a	a	b	a	b	a	a	a
1_0047	11_0067	11_10047	1176-1547	1176	14619	1176	80.8	3H	b	a	b	b	a	b	b	b	b	a	b	a	b	b	b	a	a	b	b	a	a	b	a	a	b	b	b	a	a	b	a	a	b	a	a	b	a	b	a	a	a
1_1454	12_0373	12_11454	ConsensusGBS0222-2	1081	478	1081	80.8	3H	B	A	B	B	A	B	B	B	B	A	B	A	B	B	B	A	A	B	B	A	A	B	A	A	B	B	B	A	A	B	A	A	B	A	A	B	A	B	A	A	A
2_0362	11_0335	11_20362	2447-546	2447	1230	2447	80.8	3H	b	a	b	b	a	b	b	b	b	a	b	a	b	b	b	a	a	b	b	a	a	b	a	a	b	b	b	a	a	b	a	a	b	a	a	b	a	b	a	a	a
2_0597	11_0558	11_20597	3650-311	3650	16428	3650	80.8	3H	b	a	b	b	a	b	b	b	b	a	b	a	b	b	b	a	a	b	b	a	a	b	a	a	b	b	b	a	a	b	a	a	b	a	a	b	a	b	a	a	a
2_1194	12_0542	12_21194	7098-1465	7098	3980	7098	80.8	3H	B	A	B	B	A	B	B	B	B	A	B	A	B	B	B	A	A	B	B	A	A	B	A	A	B	B	B	A	A	B	A	A	B	A	A	B	A	B	A	A	A
1_1524	12_0400	12_11524	ConsensusGBS0658-1	5473	2989	5473	82.96	3H	b	a	b	b	a	b	b	b	b	a	b	a	b	b	b	a	a	b	b	a	a	b	a	a	b	b	b	a	a	a	a	a	b	a	a	b	a	b	a	a	a
2_0115	11_0093	11_20115	12280-797	12280	21067	12280	82.96	3H	b	a	b	b	a	b	b	b	b	a	b	a	b	b	b	a	a	b	b	a	a	b	a	a	b	b	b	a	a	a	a	a	b	a	a	b	a	b	a	a	a
2_0849	12_0505	12_20849	4995-889	4995	17071	4995	82.96	3H	B	A	B	B	A	B	B	B	B	A	B	A	B	B	B	A	A	B	B	A	A	B	A	A	B	B	B	A	A	A	A	A	B	A	A	B	A	B	A	A	A
2_1163	11_1075	11_21163	6883-203	6883	14158	6883	82.96	3H	B	A	B	B	A	B	B	B	B	A	B	A	B	B	B	A	A	B	B	A	A	B	A	A	b	b	B	A	A	A	A	A	B	A	A	B	A	b	A	A	A
1_1517	12_0398	12_11517	ConsensusGBS0637-1	9760	4904	9760	86.19	3H	B	A	B	B	A	B	B	B	B	A	B	A	B	B	B	A	A	B	B	A	A	B	A	A	B	B	B	A	A	A	A	A	B	A	A	B	A	B	A	A	A
1_1138	12_0272	12_11138	ABC06343-1-2-292	4678	16658	4678	89.42	3H	b	a	b	b	a	b	b	a	b	a	b	a	b	b	b	a	a	b	b	a	a	b	a	b	b	b	a	a	a	a	a	a	b	a	a	b	a	b	a	a	a
2_0063	11_0050	11_20063	11116-257	11116	20731	11116	89.42	3H	B	A	B	B	A	B	B	A	B	A	B	A	B	B	B	A	A	B	B	A	A	B	A	B	B	B	A	A	A	A	A	A	B	A	A	B	A	B	A	A	A
3_0663	12_0964	12_30663	U32_6715_250	6715	3947	6715	95.9	3H	B	A	B	B	A	B	B	A	B	A	B	A	B	B	B	A	A	B	B	A	A	B	A	B	B	B	A	A	A	A	A	B	B	A	A	B	A	B	A	B	A
3_0325	12_0768	12_30325	U32_10917_237	10917	5451	10917	98.06	3H	b	a	b	b	a	b	b	a	b	a	b	a	b	b	b	a	a	b	b	a	a	b	a	b	b	b	a	a	a	a	a	b	b	a	a	b	a	b	a	b	a
1_0583	12_0136	12_10583	4019-573	4019	2257	4019	99.13	3H	B	A	B	B	A	B	B	A	B	A	B	A	B	B	B	A	A	B	B	A	A	B	A	B	B	B	A	A	A	A	A	B	B	A	A	B	A	B	A	B	A
2_0659	11_0628	11_20659	4019-302	4019	2257	4019	99.13	3H	b	a	b	b	a	b	b	a	b	a	b	a	b	b	b	a	a	b	b	a	a	b	a	b	b	b	a	a	a	a	a	b	b	a	a	b	a	b	a	b	a
1_0747	11_0857	11_10747	5224-1560	5224	2725	5224	101.28	3H	b	b	b	b	a	b	b	a	b	a	b	a	b	b	b	a	a	b	b	a	a	b	a	b	b	b	a	a	a	a	a	b	b	a	a	b	a	b	a	b	a
1_1021	11_1294	11_11021	963-386	963	14393	963	101.28	3H	b	b	b	b	a	b	b	a	b	a	b	a	b	b	b	a	a	b	b	a	a	b	a	b	b	b	a	a	a	a	a	b	b	a	a	b	a	b	a	b	a
3_1367	12_1439	12_31367	U35_3071_1164	9740	3071	9740	105.6	3H	B	B	B	B	B	B	B	A	B	A	B	A	B	B	B	A	B	B	B	A	A	B	A	B	B	B	A	A	A	A	A	B	B	A	A	B	A	B	A	B	A
3_0090	12_0631	12_30090	ABC07895_1_382	5937	17441	5937	109.91	3H	b	b	b	b	b	b	b	a	b	a	b	a	b	b	b	b	b	b	b	a	a	b	a	b	b	b	a	a	a	a	a	b	b	a	a	b	a	b	a	b	a
2_0130	11_0109	11_20130	1291-936	1291	546	1291	110.98	3H	b	b	b	b	b	b	b	a	b	a	b	a	b	b	b	b	b	b	b	a	a	b	a	b	b	b	a	a	a	a	a	b	b	a	a	b	a	b	a	b	a
3_0640	12_0951	12_30640	U32_6288_886	6288	3564	6288	110.98	3H	B	B	B	B	B	B	B	A	B	A	B	A	B	B	B	B	B	B	B	A	A	B	A	B	B	B	A	A	A	A	A	B	B	A	A	B	A	B	A	B	A
1_0184	11_0229	11_10184	1898-580	1898	14574	1898	112.06	3H	b	b	b	b	b	b	b	a	b	a	b	b	b	b	b	b	b	b	b	a	a	b	a	b	b	b	a	a	a	a	a	b	b	a	a	b	a	b	a	b	a
2_1083	11_1003	11_21083	6302-250	6302	3889	6302	113.13	3H	B	B	B	B	B	B	B	A	B	A	B	B	B	B	B	B	B	B	B	A	A	B	A	B	B	B	A	A	A	A	A	B	B	A	A	B	A	B	A	B	A
2_1381	11_1257	11_21381	8984-579	8984	19747	8984	113.13	3H	b	b	b	b	b	b	b	a	b	a	b	b	b	b	b	b	b	b	b	a	a	b	a	b	b	b	a	a	a	a	a	b	b	a	a	b	a	b	a	b	a
1_0662	12_0159	12_10662	4528-2080	4528	16760	4528	118.53	3H	a	b	b	a	b	b	b	a	b	a	b	b	a	b	b	b	b	b	b	a	a	b	a	b	b	a	a	a	a	a	a	b	b	a	a	b	a	b	a	b	a
2_0284			2001-1327	2001	15187	2001	118.53	3H	A	b	b	A	b	b	b	A	b	A	b	b	A	b	b	b	b	b	b	A	A	b	A	b	b	A	A	A	A	A	A	b	b	A	A	b	A	b	A	b	A
2_1495	11_1415	11_21495	ABC11028-1-1-64	8608	18711	8608	118.53	3H	A	B	B	A	B	B	B	A	B	A	B	B	A	B	B	B	B	B	B	A	A	B	A	B	B	A	A	A	A	A	A	B	B	A	A	B	A	B	A	B	A
3_0342	12_0777	12_30342	U32_12072_133	12072	21415	12072	118.53	3H	A	B	B	A	B	B	B	A	B	A	B	B	A	B	B	B	B	B	B	A	A	B	A	B	B	A	A	A	A	A	A	B	B	A	A	B	A	B	A	B	A
2_1493	11_1408	11_21493	ABC10632-1-2-132	7988	4332	7988	119.61	3H	a	b	b	a	b	a	b	a	b	a	b	b	a	b	b	b	b	b	b	a	a	b	a	b	b	a	a	a	a	a	a	b	b	a	a	b	a	b	a	b	a
2_0009	11_0009	11_20009	10114-1946	10114	19972	10114	121.76	3H	A	B	B	A	B	A	B	A	B	A	B	B	A	B	B	B	B	B	B	A	B	B	A	B	B	A	A	A	A	A	A	B	B	A	A	B	A	B	A	B	A
3_0119	12_0650	12_30119	ABC09296_1_275	7100	3634	7100	121.76	3H	a	b	b	a	b	a	b	a	b	a	b	b	a	b	b	b	b	b	b	a	b	b	a	b	b	a	a	a	a	a	a	b	b	a	a	b	a	b	a	b	a
1_1392	12_0354	12_11392	ABC18746-1-3-208	16634	23659	16634	122.83	3H	A	B	B	A	B	A	B	A	B	A	B	B	A	B	B	B	B	B	B	A	B	B	A	B	B	A	A	A	A	A	A	B	B	A	A	B	A	B	A	B	A
2_0023	11_0025	11_20023	1038-754	1038	14267	1038	122.83	3H	A	B	B	A	B	A	B	A	B	A	B	B	A	B	B	B	B	B	B	A	B	B	A	B	B	A	A	A	A	A	A	B	B	A	A	B	A	B	A	B	A
2_1081	12_0528	12_21081	6295-131	6295	2428	6295	122.83	3H	a	b	b	a	b	a	b	a	b	a	b	b	a	b	b	b	b	b	b	a	b	b	a	b	b	a	a	a	a	a	a	b	b	a	a	b	a	b	a	b	a
2_1161	11_1073	11_21161	6871-945	6871	17916	6871	122.83	3H	a	b	b	a	b	a	b	a	b	a	b	b	a	b	b	b	b	b	b	a	b	b	a	b	b	a	a	a	a	a	a	b	b	a	a	b	a	b	a	b	a
2_1277	11_1171	11_21277	7867-585	7867	4819	7867	126.06	3H	a	b	b	a	b	a	b	a	a	a	b	b	a	b	b	b	b	b	b	a	b	b	a	b	b	a	a	a	b	a	a	b	b	a	a	b	a	b	a	b	a
3_0375	12_0797	12_30375	U32_14243_215	14243	15067	14243	127.14	3H	A	B	B	A	B	A	B	A	A	A	B	B	A	B	B	B	B	B	B	A	B	B	A	B	B	A	A	A	B	A	A	B	B	A	A	B	A	B	A	B	A
3_1329	12_1421	12_31329	U35_22627_571	30635	22627	30635	128.21	3H	a	b	b	a	b	a	b	a	a	a	b	b	a	b	b	b	b	b	b	a	b	b	a	b	b	a	b	a	b	a	a	b	b	a	a	b	a	b	a	b	a
1_0584	11_0630	11_10584	4025-300	4025	16147	4025	130.37	3H	a	b	b	a	b	a	b	a	a	a	b	b	a	b	b	b	b	b	b	a	b	b	a	b	b	a	b	a	b	a	a	b	b	a	a	b	a	b	a	b	a
1_0680	12_0165	12_10680	463-218	463	14100	463	131.44	3H	A	B	B	A	B	A	B	A	A	A	B	B	A	B	B	B	B	B	B	A	B	B	A	B	B	A	B	A	B	A	A	B	B	A	A	B	A	B	A	B	A
3_0928			SCRI_aj420778_01_2	240	14099	240	131.44	3H	a	b	b	a	b	a	b	a	a	a	b	b	a	b	b	b	b	b	b	a	b	b	a	b	b	a	b	a	b	a	a	b	b	a	a	b	a	b	a	b	a
1_1330	11_1440	11_11330	ABC13753-1-2-167	10909	6405	10909	136.84	3H	a	b	b	a	b	a	a	a	a	a	b	b	a	b	b	b	b	b	b	a	b	b	a	b	b	a	b	a	b	a	b	b	b	b	a	b	a	b	b	b	a
2_0944	11_0896	11_20944	5488-1097	5488	2124	5488	137.91	3H	a	b	b	a	b	a	a	a	a	a	b	b	a	b	b	b	b	b	b	a	b	b	a	b	b	a	b	a	b	a	b	b	b	b	a	b	a	b	b	b	a
3_1269	12_1379	12_31269	U35_19549_639	10116	19549	10116	137.91	3H	a	b	b	a	b	a	a	a	a	a	b	b	a	b	b	b	b	b	b	a	b	b	a	b	b	a	b	a	b	a	b	b	b	b	a	b	a	b	b	b	a
1_0918	11_1141	11_10918	76-1059	76	472	76	140.07	3H	A	B	A	A	B	A	A	A	A	A	B	B	A	B	B	B	B	B	B	A	B	B	A	B	B	A	B	A	B	A	B	B	B	B	A	B	A	B	B	B	A
2_1405	11_1275	11_21405	9282-205	9282	5772	9282	140.07	3H	a	b	a	a	b	a	a	a	a	a	b	b	a	b	b	b	b	b	b	a	b	b	a	b	b	a	b	a	b	a	b	b	b	b	a	b	a	b	b	b	a
2_0174			14486-68	14486	7543	14486	141.14	3H	a	b	a	a	b	a	a	a	a	a	b	b	b	b	b	b	b	b	b	a	b	b	a	b	b	a	b	a	b	a	b	b	b	b	a	b	a	b	b	b	a
3_0274	12_0741	12_30274	ABC19616_1_756	18074	10272	18074	141.14	3H	a	b	a	a	b	a	a	a	a	a	b	b	b	b	b	b	b	b	b	a	b	b	a	b	b	a	b	a	b	a	b	b	b	b	a	b	a	b	b	b	a
1_0754	11_0866	11_10754	5260-462	5260	17434	5260	145.45	3H	b	b	a	b	b	a	a	a	a	a	b	b	b	b	b	b	b	b	b	a	b	b	a	b	b	b	b	a	b	a	b	b	b	b	a	b	a	b	b	b	a
1_0821	11_0977	11_10821	6069-304	6069	17444	6069	145.45	3H	b	b	a	b	b	a	a	a	a	a	b	b	b	b	b	b	b	b	b	a	b	b	a	b	b	b	b	a	b	a	b	b	b	b	a	b	a	b	b	b	a
1_1338	12_0338	12_11338	ABC14307-1-4-145	12286	19991	12286	145.45	3H	B	B	A	B	B	A	A	A	A	A	B	B	B	B	B	B	B	B	B	A	B	B	A	B	B	B	B	A	B	A	B	B	B	B	A	B	A	B	B	B	A
3_0084	12_0628	12_30084	ABC07681_1_539	5800	16066	5800	145.45	3H	B	B	A	B	B	A	A	A	A	A	B	B	B	B	B	B	B	B	B	A	B	B	A	B	B	B	B	A	B	A	B	B	B	B	A	B	A	B	B	B	A
3_0924	12_1150	12_30924	SCRI_abc21044_01_1	17540	23678	17540	145.45	3H	b	b	a	b	b	a	a	a	a	a	b	b	b	b	b	b	b	b	b	a	b	b	a	b	b	b	b	a	b	a	b	b	b	b	a	b	a	b	b	b	a
3_1525	12_1530	12_31525	U35_835_1187	1768	835	1768	145.45	3H	b	b	a	b	b	a	a	a	a	a	b	b	b	b	b	b	b	b	b	a	b	b	a	b	b	b	b	a	b	a	b	b	b	b	a	b	a	b	b	b	a
2_0413	12_0461	12_20413	2779-2186	2779	15255	2779	146.53	3H	b	b	a	b	b	a	a	a	a	a	b	b	b	b	b	b	b	b	b	a	b	a	a	b	b	b	b	a	b	a	b	b	b	b	a	b	a	b	b	b	a
3_1238	12_1358	12_31238	U35_18691_432	6867	18691	6867	146.53	3H	B	B	A	B	B	A	A	A	A	A	B	B	B	B	B	B	B	B	B	A	B	A	A	B	B	B	B	A	B	A	B	B	B	B	A	B	A	B	B	B	A
3_0507			U32_3749_1258	3749	1830	3749	147.6	3H	b	b	a	b	b	a	a	a	a	a	b	b	b	b	b	b	b	b	b	a	b	a	a	b	b	b	b	a	b	a	b	b	b	b	a	b	a	b	b	b	a
3_0081	12_0626	12_30081	ABC07538_1_215	5519	17540	5519	148.68	3H	b	b	a	b	b	a	a	a	a	a	b	b	b	b	b	b	b	b	b	a	b	a	a	b	b	b	b	a	b	a	b	b	a	b	a	b	a	b	b	b	a
1_0505	12_0117	12_10505	3635-400	3635	2093	3635	150.83	3H	b	b	a	b	b	a	a	a	a	a	b	b	b	b	b	b	b	a	b	a	b	a	a	b	b	b	b	a	b	a	b	b	a	b	a	b	a	b	b	b	b
1_1141	11_1364	11_11141	ABC06381-1-5-73	4674	2787	4674	150.83	3H	b	b	a	b	b	a	a	a	a	a	b	b	b	b	b	b	b	a	b	a	b	a	a	b	b	b	b	a	b	a	b	b	a	b	a	b	a	b	b	b	b
1_1196	11_1379	11_11196	ABC08260-1-1-108	6121	1520	6121	150.83	3H	b	b	a	b	b	a	a	a	a	a	b	b	b	b	b	b	b	a	b	a	b	a	a	b	b	b	b	a	b	a	b	b	a	b	a	b	a	b	b	b	b
2_0343	11_0313	11_20343	2334-1827	2334	15667	2334	150.83	3H	b	b	a	b	b	a	a	a	a	a	b	b	b	b	b	b	b	a	b	a	b	a	a	b	b	b	b	a	b	a	b	b	a	b	a	b	a	b	b	b	b
2_0369	12_0456	12_20369	2481-903	2481	15562	2481	150.83	3H	b	b	a	b	b	a	a	a	a	a	b	b	b	b	b	b	b	a	b	a	b	a	a	b	b	b	b	a	b	a	b	b	a	b	a	b	a	b	b	b	b
2_0662	11_0631	11_20662	4026-655	4026	2013	4026	150.83	3H	b	b	a	b	b	a	a	a	a	a	b	b	b	b	b	b	b	a	b	a	b	a	a	b	b	b	b	a	b	a	b	b	a	b	a	b	a	b	b	b	b
1_0842	11_1018	11_10842	6402-691	6402	3358	6402	151.91	3H	B	B	A	B	B	A	A	A	A	A	B	B	B	B	B	B	B	A	B	A	B	A	A	B	B	B	B	A	B	A	B	B	A	B	A	B	A	B	B	B	B
2_0612	11_0581	11_20612	3718-1026	3718	16293	3718	151.91	3H	b	b	a	b	b	a	a	a	a	a	b	b	b	b	b	b	b	a	b	a	b	a	a	b	b	b	b	a	b	a	b	b	a	b	a	b	a	b	b	b	b
3_0973	12_1186	12_30973	SCRI_bbc30458_02_652	30458	39130	30458	154.06	3H	b	b	a	b	b	a	a	b	a	a	b	b	b	b	b	b	b	a	b	a	b	a	a	b	b	b	b	b	b	a	b	b	a	b	a	b	a	b	b	b	b
2_0527	11_0498	11_20527	3340-1042	3340	1784	3340	155.13	3H	b	b	a	b	b	a	a	b	a	a	b	b	b	b	b	b	b	a	b	a	b	a	a	b	b	b	b	b	b	a	b	b	a	b	a	b	a	b	b	b	b
3_0092	12_0632	12_30092	ABC07973_1_264	6032	17348	6032	155.13	3H	B	B	A	B	B	A	A	B	A	A	B	B	B	B	B	B	B	A	B	A	B	A	A	B	B	B	B	B	B	A	B	B	A	B	A	B	A	B	B	B	B
1_1328	11_1438	11_11328	ABC13678-1-2-369	10870	4863	10870	162.72	3H	b	b	a	b	b	a	a	b	a	a	b	b	b	a	b	b	b	a	b	a	b	a	a	b	b	b	b	b	b	a	b	b	a	a	a	b	a	b	b	b	b
2_0085	11_0063	11_20085	11657-398	11657	19903	11657	162.72	3H	b	b	a	b	b	a	a	b	a	a	b	b	b	a	b	b	b	a	b	a	b	a	a	b	b	b	b	b	b	a	b	b	a	a	a	b	a	b	b	b	b
3_0860	12_1098	12_30860	OSU_HvICE2_1025	10870	4863	10870	162.72	3H	B	B	A	B	B	A	A	B	A	A	B	B	B	A	B	B	B	A	B	A	B	A	A	B	B	B	B	B	B	A	B	B	A	A	A	B	A	B	B	B	B
3_1496	12_1511	12_31496	U35_6407_219	10547	6407	10547	164.87	3H	b	b	a	b	b	a	a	b	a	a	b	b	b	a	b	b	b	a	b	a	b	a	a	b	b	b	b	b	b	a	b	b	a	a	a	b	a	b	b	b	b
3_0137	12_0661	12_30137	ABC10057_1_934	7648	4001	7648	167.02	3H	b	b	a	b	b	a	a	b	a	a	b	b	b	a	b	b	b	a	b	a	b	a	a	b	b	b	b	b	b	a	b	b	a	a	a	b	a	a	b	b	b
1_0827			6164-774	6164	1633	6164	170.25	3H	b	b	a	b	b	a	a	b	a	a	b	b	b	a	b	b	b	a	b	a	b	a	a	b	b	b	b	b	b	b	b	b	a	a	a	b	a	a	b	b	b
2_1060			6164-712	6164	1633	6164	170.25	3H	b	b	a	b	b	a	a	b	a	a	b	b	b	a	b	b	b	a	b	a	b	a	a	b	b	b	b	b	b	b	b	b	a	a	a	b	a	a	b	b	b
2_1386	12_0555	12_21386	9040-492	9040	19623	9040	172.4	3H	B	B	A	B	B	A	A	B	A	A	B	B	B	A	B	B	B	A	B	A	B	A	A	B	B	B	B	B	A	B	B	B	A	A	A	A	A	A	B	B	B
2_1420			9564-316	9564	18541	9564	172.4	3H	B	B	A	B	B	A	A	B	A	A	B	B	B	A	B	B	B	A	B	A	B	A	A	B	B	B	B	B	a	B	B	B	A	A	A	a	A	a	B	B	B
1_1297	12_0323	12_11297	ABC12292-1-8-327	9471	5125	9471	174.56	3H	b	b	a	b	b	a	a	b	a	a	b	b	b	a	b	b	b	a	b	a	b	a	a	b	b	b	b	b	a	b	b	b	a	a	a	a	a	a	b	b	b
3_1161	12_1302	12_31161	U35_17018_659	5364	17018	5364	176.71	3H	b	b	a	b	b	b	a	b	a	a	b	b	b	a	b	b	b	a	b	a	b	a	a	b	b	b	b	b	a	b	b	b	a	a	a	a	a	a	b	b	b
2_1531	12_0584	12_21531	ConsensusGBS0431-2	1087	267	1087	177.78	3H	B	B	A	B	B	B	A	B	A	A	B	B	B	A	B	B	B	A	B	A	B	A	A	B	B	B	B	B	A	B	B	B	A	A	A	A	A	A	B	B	B
2_0421	12_0463	12_20421	2825-1609	2825	1452	2825	181.01	3H	B	B	A	B	B	B	A	B	A	A	B	B	B	A	B	B	B	A	B	A	B	A	A	B	B	B	B	B	A	B	B	B	A	A	A	A	A	A	B	B	B
1_1436	11_1487	11_11436	ConsensusGBS0038-2	9054	5262	9054	182.09	3H	B	B	B	B	B	B	A	B	A	A	B	B	B	A	B	B	B	A	B	A	B	A	A	B	B	B	B	B	A	B	B	B	A	A	A	A	A	A	B	B	B
2_1345	12_0551	12_21345	8570-177	8570	4905	8570	182.09	3H	b	b	b	b	b	b	a	b	a	a	b	b	b	a	b	b	b	a	b	a	b	a	a	b	b	b	b	b	a	b	b	b	a	a	a	a	a	a	b	b	b
3_0370	12_0795	12_30370	U32_1392_2167	1392	14846	1392	182.09	3H	B	B	B	B	B	B	A	B	A	A	B	B	B	A	B	B	B	A	B	A	B	A	A	B	B	B	B	B	A	B	B	B	A	A	A	A	A	A	B	B	B
1_0702	11_0785	11_10702	4787-1746	4787	17175	4787	187.49	3H	B	B	B	B	B	B	A	B	B	A	B	B	B	A	B	B	B	A	B	A	B	A	A	B	B	B	A	B	A	B	B	B	A	A	A	A	A	A	B	B	B
1_0935	11_1163	11_10935	7803-483	7803	18716	7803	187.49	3H	b	b	b	b	b	b	a	b	b	a	b	b	b	a	b	b	b	a	b	a	b	a	a	b	b	b	a	b	a	b	b	b	a	a	a	a	a	a	b	b	b
2_1008	11_0949	11_21008	5840-659	5840	17848	5840	187.49	3H	B	B	B	B	B	B	A	B	B	A	B	B	B	A	B	B	B	A	B	A	B	A	A	B	B	B	A	B	A	B	B	B	A	A	A	A	A	A	B	B	B
2_1237			7479-1719	7479	16680	7479	187.49	3H	b	b	b	b	b	b	A	b	b	A	b	b	b	A	b	b	b	A	b	A	b	A	A	b	b	b	A	b	A	b	b	b	A	A	A	A	A	A	b	b	b
3_0271	12_0740	12_30271	ABC19362_1_603	15826	9410	15826	187.49	3H	B	B	B	B	B	B	A	B	B	A	B	B	B	A	B	B	B	A	B	A	B	A	A	B	B	B	A	B	A	B	B	B	A	A	A	A	A	A	B	B	B
3_0767	12_1027	12_30767	U32_8797_283	8797	4972	8797	187.49	3H	b	b	b	b	b	b	a	b	b	a	b	b	b	a	b	b	b	a	b	a	b	a	a	b	b	b	a	b	a	b	b	b	a	a	a	a	a	a	b	b	b
3_0960	12_1177	12_30960	SCRI_bbc09200_01_110	9200	18617	9200	187.49	3H	b	b	b	b	b	b	a	b	b	a	b	b	b	a	b	b	b	a	b	a	b	a	a	b	b	b	a	b	a	b	b	b	a	a	a	a	a	a	b	b	b
2_0423			2833-78	2833	1577	2833	189.64	3H	b	b	b	b	b	b	a	b	b	a	b	b	a	a	b	b	b	a	b	a	b	a	a	b	b	b	a	b	a	b	b	b	a	a	a	a	a	a	b	b	b
2_0605	11_0567	11_20605	3682-556	3682	16506	3682	189.64	3H	b	b	b	b	b	b	a	b	b	a	b	b	a	a	b	b	b	a	b	a	b	a	a	b	b	b	a	b	a	b	b	b	a	a	a	a	a	a	b	b	b
1_0629	12_0147	12_10629	4262-1754	4262	2495	4262	190.71	3H	b	b	b	b	b	b	a	b	b	a	b	b	a	a	b	b	b	a	b	a	b	a	a	b	b	b	a	b	a	b	b	b	a	a	a	a	a	a	b	b	b
1_0681	11_0760	11_10681	4643-867	4643	16666	4643	190.71	3H	b	b	b	b	b	b	a	b	b	a	b	b	a	a	b	b	b	a	b	a	b	a	a	b	b	b	a	b	a	b	b	b	a	a	a	a	a	a	b	b	b
1_0893	11_1103	11_10893	7169-713	7169	3483		190.71	3H	B	B	B	B	B	B	A	B	B	A	B	B	A	A	B	B	B	A	B	A	B	A	A	B	B	B	A	B	A	B	B	B	A	A	A	A	A	A	B	B	B
3_1388	12_1451	12_31388	U35_3483_585		3483		190.71	3H	B	B	B	B	B	B	A	B	B	A	B	B	A	A	B	B	B	A	B	A	B	A	A	B	B	B	A	B	A	B	B	B	A	A	A	A	A	A	B	B	B
1_0014	12_0001	12_10014	1042-365	1042	14271	1042	191.79	3H	B	B	B	B	B	B	A	B	B	A	B	B	A	A	B	B	B	A	B	A	B	A	A	B	B	B	A	B	A	B	B	B	A	A	A	A	A	A	B	B	B
1_1516	11_1527	11_11516	ConsensusGBS0632-3	13112	21725	13112	193.94	3H	B	B	B	B	B	B	A	B	B	A	B	B	A	A	B	B	B	A	A	A	B	A	A	B	B	B	A	B	A	B	B	B	A	A	A	A	A	A	B	B	B
1_1000			8977-283	8977	19214	8977	195.02	3H	B	B	B	B	B	B	A	B	B	A	B	B	A	A	B	B	B	A	A	A	B	A	A	B	B	B	A	B	A	B	B	B	A	A	A	A	B	A	B	B	B
2_0176	12_0424	12_20176	14538-224	14538	23269	14538	195.02	3H	B	B	B	B	B	B	A	B	B	A	B	B	A	A	B	B	B	A	A	A	B	A	A	B	B	B	A	B	A	B	B	B	A	A	A	A	B	A	B	B	B
2_1379			8977-192	8977	19214	8977	195.02	3H	B	B	B	B	B	B	A	B	B	A	B	B	A	A	B	B	B	A	A	A	B	A	A	B	B	B	A	B	A	B	B	B	A	A	A	A	B	A	B	B	B
3_0229	12_0717	12_30229	ABC14673_1_118	11320	6814	11320	195.02	3H	B	B	B	B	B	B	A	B	B	A	B	B	A	A	B	B	B	A	A	A	B	A	A	B	B	B	A	B	A	B	B	B	A	A	A	A	B	A	B	B	B
3_1341			U35_2412_91	4750	2412	4750	196.09	3H	B	B	B	B	B	B	A	B	B	A	B	B	A	A	B	B	B	A	A	A	B	A	A	B	B	B	A	B	A	B	B	B	A	A	A	A	B	A	B	B	B
2_1500	12_0579	12_21500	ABC13480-1-2-87	10515	19636	10515	197.17	3H	B	B	B	B	B	B	A	B	B	A	B	B	A	A	B	B	B	A	A	A	B	A	A	B	B	B	A	B	A	B	B	B	A	A	A	A	B	A	B	B	B
3_0055	12_0613	12_30055	ABC06491_2_376	4696	16631	4696	198.24	3H	b	b	b	b	b	b	a	b	b	a	b	b	a	a	b	b	b	a	a	a	b	b	a	b	b	b	a	b	a	b	b	b	a	a	a	a	b	a	b	b	b
1_0215	12_0050	12_10215	2023-336	2023	945	2023	199.32	3H	B	B	B	B	B	B	A	B	B	A	B	B	A	A	B	B	B	A	A	A	B	B	A	B	B	B	A	B	A	B	B	B	A	A	A	A	B	A	B	B	B
1_0343	11_0380	11_10343	265-1229	265	97	265	199.32	3H	b	b	b	b	b	b	a	b	b	a	b	b	a	a	b	b	b	a	a	a	b	b	a	b	b	b	a	b	a	b	b	b	a	a	a	a	b	a	b	b	b
2_1362	11_1244	11_21362	8752-523	8752	18492	8752	199.32	3H	B	B	B	B	B	B	a	B	B	a	B	B	a	a	B	B	B	a	a	a	B	B	a	B	B	B	a	B	a	B	B	B	a	a	a	a	B	a	B	B	B
2_1387			9042-204	9042	18361	9042	199.32	3H	b	b	b	b	b	b	a	b	b	a	b	b	a	a	b	b	b	a	a	a	b	b	a	b	b	b	a	b	a	b	b	b	a	a	a	a	b	a	b	b	b
3_0135	12_0659	12_30135	ABC09967_1_296	7744	3927	7744	199.32	3H	b	b	b	b	b	b	a	b	b	a	b	b	a	a	b	b	b	a	a	a	b	b	a	b	b	b	a	b	a	b	b	b	a	a	a	a	b	a	b	b	b
3_1296			U35_20441_669	11176	20441	11176	199.32	3H	b	b	b	b	b	b	a	b	b	a	b	b	a	a	b	b	b	a	a	a	b	b	a	b	b	b	a	b	a	b	b	b	a	a	a	a	b	a	b	b	b
2_1117	12_0532	12_21117	6551-419	6551	18091	6551	0	4H	b	b	b	b	b	a	a	a	a	b	b	b	a	b	a	b	b	b	b	b	b	a	a	a	a	b	a	b	a	a	a	b	a	a	a	a	a	b	a	a	a
3_1324	12_1417	12_31324	U35_21988_580	14956	21988	14956	1.07	4H	b	b	b	b	b	a	a	a	a	b	b	b	a	b	a	b	b	b	b	b	b	a	a	a	a	b	a	b	a	a	a	b	a	a	a	a	a	b	a	a	a
2_0274	12_0442	12_20274	1962-972	1962	13718	1962	8.66	4H	a	b	b	a	b	a	a	a	a	b	b	b	a	b	a	b	b	b	b	b	b	a	a	a	a	a	a	b	a	a	a	b	a	a	a	a	a	b	a	a	a
3_0140	12_0663	12_30140	ABC10274_1_404	7963	16515	7963	8.66	4H	a	b	b	a	b	a	a	a	a	b	b	b	a	b	a	b	b	b	b	b	b	a	a	a	a	a	a	b	a	a	a	b	a	a	a	a	a	b	a	a	a
3_1486	12_1504	12_31486	U35_5927_1235	12512	5927	12512	8.66	4H	A	B	B	A	B	A	A	A	A	B	B	B	A	B	A	B	B	B	B	B	B	A	A	A	A	A	A	B	A	A	A	B	A	A	A	A	A	B	A	A	A
1_1485	12_0384	12_11485	ConsensusGBS0372-1	5000	2803	5000	15.15	4H	A	B	B	A	B	A	A	A	A	A	B	B	A	B	A	B	B	B	B	B	B	B	A	A	A	A	B	B	A	A	A	B	A	A	A	A	A	B	A	A	A
1_0490	11_0544	11_10490	3551-2537	3551	15524	3551	16.22	4H	A	B	B	A	B	A	A	A	A	A	B	B	A	B	A	B	B	B	B	B	B	B	A	A	A	A	B	B	A	A	A	B	A	A	A	A	A	B	B	A	A
3_1458	12_1489	12_31458	U35_5192_464	23052	5192	23052	16.22	4H	A	B	B	A	B	A	A	A	A	A	B	B	A	B	A	B	B	B	B	B	B	B	A	A	A	A	B	B	A	A	A	B	A	A	A	A	A	B	B	A	A
3_0540	12_0887	12_30540	U32_4339_992	4339	16604	4339	21.62	4H	A	B	A	A	B	A	A	A	A	A	B	B	A	B	A	B	B	B	B	B	B	B	A	A	A	A	B	B	A	A	B	B	A	A	A	A	A	B	B	A	A
1_1397			ABC19814-pHv3198-01	16585	22733	16585	22.7	4H	A	B	A	A	B	A	A	A	A	A	B	B	A	B	A	B	B	B	B	B	B	B	A	A	A	A	B	B	A	A	B	B	A	A	A	A	A	B	B	A	A
3_0150	12_0673	12_30150	ABC10624_1_1026	8170	18368	8170	22.7	4H	A	B	A	A	B	A	A	A	A	A	B	B	A	B	A	B	B	B	B	B	B	B	A	A	A	A	B	B	A	A	B	B	A	A	A	A	A	B	B	A	A
1_0223	11_0261	11_10223	2065-3135	2065	617	2065	24.85	4H	A	B	A	A	B	A	A	A	A	A	B	B	A	B	A	B	B	B	B	B	B	B	A	A	A	A	B	B	A	A	B	B	A	A	A	B	A	B	B	A	A
1_0574	11_0616	11_10574	3968-342	3968	16008	3968	24.85	4H	a	b	a	a	b	a	a	a	a	a	b	b	a	b	a	b	b	b	b	b	b	b	a	a	a	a	b	b	a	a	b	b	a	a	a	b	a	b	b	a	a
2_0557	11_0522	11_20557	3432-290	3432	16113	3432	24.85	4H	a	b	a	a	b	a	a	a	a	a	b	b	a	b	a	b	b	b	b	b	b	b	a	a	a	a	b	b	a	a	b	b	a	a	a	b	a	b	b	a	a
1_0221	11_0259	11_10221	2055-947	2055	15274	2055	25.92	4H	A	B	A	A	B	A	A	A	A	A	B	B	A	B	A	B	B	B	B	B	B	B	A	A	A	A	B	B	A	A	B	B	A	A	A	B	A	B	B	A	A
3_1291	12_1398	12_31291	U35_20336_628	14844	20336	14844	25.92	4H	A	B	A	A	B	A	A	A	A	A	B	B	A	B	A	B	B	B	B	B	B	B	A	A	A	A	B	B	A	A	B	B	A	A	A	B	A	B	B	A	A
1_1199	11_1381	11_11199	ABC08396-1-4-120	6193	18059	6193	27	4H	a	b	a	a	b	a	a	a	a	a	b	b	a	b	a	b	b	b	b	b	b	b	a	a	a	a	b	b	a	a	b	b	a	a	a	b	a	b	b	a	a
1_1136	11_1362	11_11136	ABC06172-1-2-104	2595	15631	2595	28.07	4H	A	B	A	A	B	B	A	A	A	A	B	B	A	B	A	B	B	B	B	B	B	B	A	A	A	A	B	B	A	A	B	B	A	A	A	B	A	B	B	A	A
2_1458	12_0564	12_21458	ABC01736-1-1-337	1166	14194	1166	29.15	4H	A	B	A	A	B	B	A	A	A	A	B	B	A	B	A	B	B	B	B	B	B	B	A	A	A	A	B	B	A	A	B	B	B	A	A	B	A	B	B	A	A
1_0562	12_0130	12_10562	3897-578	3897	16578	3897	30.23	4H	A	B	A	A	B	B	A	A	A	A	B	B	A	B	A	B	B	B	A	B	B	B	A	A	A	A	B	B	A	A	B	B	B	A	A	B	A	B	B	A	A
1_0626	12_0146	12_10626	4243-2278	4243	2006	4243	30.23	4H	a	b	a	a	b	b	a	a	a	a	b	b	a	b	a	b	b	b	a	b	b	b	a	a	a	a	b	b	a	a	b	b	b	a	a	b	a	b	b	a	a
1_1060	12_0248	12_11060	ABC02346-1-1-66	1593	620	1593	30.23	4H	a	b	a	a	b	b	a	a	a	a	b	b	a	b	a	b	b	b	a	b	b	b	a	a	a	a	b	b	a	a	b	b	b	a	a	b	a	b	b	a	a
1_1175	12_0287	12_11175	ABC07525-1-1-70	5607	454	5607	30.23	4H	a	b	a	a	b	b	a	a	a	a	b	b	a	b	a	b	b	b	a	b	b	b	a	a	a	a	b	b	a	a	b	b	b	a	a	b	a	b	b	a	a
2_0422	11_0406	11_20422	2832-377	2832	1533	2832	30.23	4H	A	B	A	A	B	B	A	A	A	A	B	B	A	B	A	B	B	B	A	B	B	B	A	A	A	A	B	B	A	A	B	B	B	A	A	B	A	B	B	A	A
3_0394	12_0807	12_30394	U32_1684_474	1684	764	1684	30.23	4H	a	b	a	a	b	b	a	a	a	a	b	b	a	b	a	b	b	b	a	b	b	b	a	a	a	a	b	b	a	a	b	b	b	a	a	b	a	b	b	a	a
2_0109	11_0084	11_20109	12128-313	12128	19591	12128	31.3	4H	A	B	A	A	B	B	A	A	A	A	B	B	A	B	A	B	B	B	A	B	B	B	A	A	A	A	B	A	A	A	B	B	B	A	A	B	A	B	B	A	A
2_0680	11_0649	11_20680	4098-758	4098	744	4098	31.3	4H	a	b	a	a	b	b	a	a	a	a	b	b	a	b	a	b	b	b	a	b	b	b	a	a	a	a	b	a	a	a	b	b	b	a	a	b	a	b	b	a	a
2_0777	11_0752	11_20777	4616-503	4616	2517	4616	31.3	4H	a	b	a	a	b	b	a	a	a	a	b	b	a	b	a	b	b	b	a	b	b	b	a	a	a	a	b	a	a	a	b	b	b	a	a	b	a	b	b	a	a
2_1418	11_1284	11_21418	952-1301	952	14382	952	31.3	4H	a	b	a	a	b	b	a	a	a	a	b	b	a	b	a	b	b	b	a	b	b	b	a	a	a	a	b	a	a	a	b	b	b	a	a	b	a	b	b	a	a
1_0031	11_0044	11_10031	1094-801	1094	15040	1094	32.38	4H	a	b	a	a	b	b	a	a	a	a	b	b	a	b	a	b	b	b	a	b	b	b	a	a	a	a	b	a	a	a	b	b	b	a	a	b	a	b	b	a	a
3_0907	12_1135	12_30907	SCRI_abc01648_02_1	1094	530	1094	32.38	4H	A	B	A	A	B	B	A	A	A	A	B	B	A	B	A	B	B	B	A	B	B	B	A	A	A	A	B	A	A	A	B	B	B	A	A	B	A	B	B	A	A
3_1164	12_1304	12_31164	U35_17097_2008	6197	17097	6197	35.61	4H	a	b	a	a	b	b	a	a	a	a	b	b	a	b	a	b	b	b	a	b	b	b	a	a	a	a	b	a	a	a	b	b	b	b	a	b	a	b	b	a	a
1_0810	12_0190	12_10810	5900-1872	5900	17807	5900	36.68	4H	A	B	A	A	B	B	A	A	A	A	B	B	A	B	A	B	B	B	A	B	B	B	A	A	A	A	A	A	A	A	B	B	B	B	A	B	A	B	B	A	A
2_1389	11_1262	11_21389	9081-753	9081	19283	9081	36.68	4H	A	B	A	A	B	B	A	A	A	A	B	B	A	B	A	B	B	B	A	B	B	B	A	A	A	A	A	A	A	A	B	B	B	B	A	B	A	B	B	A	A
3_1439			U35_4614_636	8663	4614	8663	36.68	4H	a	b	a	a	b	b	a	a	a	a	b	b	a	b	a	b	b	b	a	b	b	b	a	a	a	a	a	a	a	a	b	b	b	b	a	b	a	b	b	a	a
3_1524	12_1529	12_31524	U35_8308_309	16601	8308	16601	36.68	4H	a	b	a	a	b	b	a	a	a	a	b	b	a	b	a	b	b	b	a	b	b	b	a	a	a	a	a	a	a	a	b	b	b	b	a	b	a	b	b	a	a
1_0171	12_0036	12_10171	1812-373	1812	15066	1813	38.83	4H	A	B	A	A	B	B	A	A	A	A	B	B	A	B	A	B	B	B	A	B	B	B	A	B	B	A	A	A	A	A	B	B	B	B	A	B	A	B	B	A	A
1_0347	12_0079	12_10347	2670-1431	2670	13762	2670	38.83	4H	A	B	A	A	B	B	A	A	A	A	B	B	A	B	A	B	B	B	A	B	B	B	A	B	B	A	A	A	A	A	B	B	B	B	A	B	A	B	B	A	A
3_0992	12_1204	12_30992	SCRI_olad_101	8556	5055	8556	38.83	4H	a	b	a	a	b	b	a	a	a	a	b	b	a	b	a	b	b	b	a	b	b	b	a	b	b	a	a	a	a	a	b	b	b	b	a	b	a	b	b	a	a
1_0063	12_0010	12_10063	1230-523	1230	14717	1230	39.91	4H	A	B	A	A	B	B	A	A	A	A	B	B	A	B	A	B	B	B	A	B	B	B	A	B	B	A	A	A	A	A	B	B	B	B	A	B	A	B	B	A	A
1_0371	12_0085	12_10371	2800-1016	2800	1473	2800	39.91	4H	A	B	A	A	B	B	A	A	A	A	B	B	A	B	A	B	B	B	A	B	B	B	A	B	B	A	A	A	A	A	B	B	B	B	A	B	A	B	B	A	A
2_0011	12_0408	12_20011	10233-249	10233	19469	10233	39.91	4H	A	B	A	A	B	B	A	A	A	A	B	B	A	B	A	B	B	B	A	B	B	B	A	B	B	A	A	A	A	A	B	B	B	B	A	B	A	B	B	A	A
2_0180	11_0152	11_20180	14765-388	14765	8092	14765	39.91	4H	a	b	a	a	b	b	a	a	a	a	b	b	a	b	a	b	b	b	a	b	b	b	a	b	b	a	a	a	a	a	b	b	b	b	a	b	a	b	b	a	a
2_0240	12_0438	12_20240	1751-296	1751	696	1751	39.91	4H	A	B	A	A	B	B	A	A	A	A	B	B	A	B	A	B	B	B	A	B	B	B	A	B	B	A	A	A	A	A	B	B	B	B	A	B	A	B	B	A	A
1_0048	11_0069	11_10048	1180-70	1180	14650	1180	42.06	4H	A	B	A	A	B	B	A	A	A	A	B	B	A	B	A	B	B	B	A	B	B	B	A	B	B	A	A	A	A	A	B	B	B	B	A	B	A	B	B	A	A
3_0187	12_0695	12_30187	ABC11855_1_206	9256	4517	9256	42.06	4H	A	B	A	A	B	B	A	A	A	A	B	B	A	B	A	B	B	B	A	B	B	B	A	B	B	A	A	A	A	A	B	B	B	B	A	B	A	B	B	A	A
1_0668	11_0741	11_10668	4544-461	4544	16672	4544	45.29	4H	A	B	A	A	B	B	A	A	A	A	A	B	A	B	A	B	B	B	A	B	B	B	A	B	B	A	A	A	A	A	B	B	B	B	B	B	A	B	B	A	A
1_0793	11_0928	11_10793	5726-414	5726	17611	5726	45.29	4H	A	B	A	A	B	B	A	A	A	A	A	B	A	B	A	B	B	B	A	B	B	B	A	B	B	A	A	A	A	A	B	B	B	B	B	B	A	B	B	A	A
1_1112	12_0265	12_11112	ABC05345-1-1-75	3835	1286	3835	47.44	4H	A	B	A	A	B	B	A	A	A	A	A	B	A	B	A	B	B	B	A	B	B	B	A	B	B	A	A	A	A	A	B	B	B	B	B	B	A	A	B	A	A
2_0939	11_0892	11_20939	5475-1355	5475	17488	5475	47.44	4H	a	b	a	a	b	b	a	a	a	a	a	b	a	b	a	b	b	b	a	b	b	b	a	b	b	a	a	a	a	a	b	b	b	b	b	b	a	a	b	a	a
2_1490	11_1397	11_21490	ABC09891-1-1-28	7620	18704	7620	47.44	4H	A	B	A	A	B	B	A	A	A	A	A	B	A	B	A	B	B	B	A	B	B	B	A	B	B	A	A	A	A	A	B	B	B	B	B	B	A	A	B	A	A
1_0261	11_0297	11_10261	2268-601	2268	1128	2268	50.67	4H	a	b	a	a	b	b	a	a	a	a	a	b	a	b	b	b	b	b	a	a	b	b	a	b	b	a	a	a	a	a	b	b	b	b	b	b	a	a	b	a	a
1_0411	11_0446	11_10411	3042-1225	3042	15803	3042	50.67	4H	a	b	a	a	b	b	a	a	a	a	a	b	a	b	b	b	b	b	a	a	b	b	a	b	b	a	a	a	a	a	b	b	b	b	b	b	a	a	b	a	a
1_0432	11_0470	11_10432	3190-644	3190	1787	3189	50.67	4H	A	B	A	A	B	B	A	A	A	A	A	B	A	B	B	B	B	B	A	A	B	B	A	B	B	A	A	A	A	A	B	B	B	B	B	B	A	A	B	A	A
1_0492	12_0110	12_10492	3573-556	3573	1960	3573	50.67	4H	A	B	A	A	B	B	A	A	A	A	A	B	A	B	B	B	B	B	A	A	B	B	A	B	B	A	A	A	A	A	B	B	B	B	B	B	A	A	B	A	A
1_0577	11_0620	11_10577	3984-1920	3984	15951	3984	50.67	4H	A	B	A	A	B	B	A	A	A	A	A	B	A	B	B	B	B	B	A	A	B	B	A	B	B	A	A	A	A	A	B	B	B	B	B	B	A	A	B	A	A
1_0607	12_0141	12_10607	4143-1534	4143	2275	4143	50.67	4H	A	B	A	A	B	B	A	A	A	A	A	B	A	B	B	B	B	B	A	A	B	B	A	B	B	A	A	A	A	A	B	B	B	B	B	B	A	A	B	A	A
1_0667	11_0740	11_10667	454-1502	454	14571	454	50.67	4H	a	b	a	a	b	b	a	a	a	a	a	b	a	b	b	b	b	b	a	a	b	b	a	b	b	a	a	a	a	a	b	b	b	b	b	b	a	a	b	a	a
1_0756	11_0873	11_10756	5298-828	5298	16763	5298	50.67	4H	a	b	a	a	b	b	a	a	a	a	a	b	a	b	b	b	b	b	a	a	b	b	a	b	b	a	a	a	a	a	b	b	b	b	b	b	a	a	b	a	a
1_0942	11_1173	11_10942	788-842	788	13817	788	50.67	4H	a	b	a	a	b	b	a	a	a	a	a	b	a	b	b	b	b	b	a	a	b	b	a	b	b	a	a	a	a	a	b	b	b	b	b	b	a	a	b	a	a
1_0946	11_1177	11_10946	7942-948	7942	18658	7942	50.67	4H	A	B	A	A	B	B	A	A	A	A	A	B	A	B	B	B	B	B	A	A	B	B	A	B	B	A	A	A	A	A	B	B	B	B	B	B	A	A	B	A	A
1_1042	11_1316	11_11042	ABC01247-1-1-92	813	277	813	50.67	4H	a	b	a	a	b	b	a	a	a	a	a	b	a	b	b	b	b	b	a	a	b	b	a	b	b	a	a	a	a	a	b	b	b	b	b	b	a	a	b	a	a
1_1190	12_0292	12_11190	ABC08085-1-3-454	5570	3427	5570	50.67	4H	A	B	A	A	B	B	A	A	A	A	A	B	A	B	B	B	B	B	A	A	B	B	A	B	B	A	A	A	A	A	B	B	B	B	B	B	A	A	B	A	A
1_1332	11_1441	11_11332	ABC14026-1-2-168	10732	21015	10732	50.67	4H	a	b	a	a	b	b	a	a	a	a	a	b	a	b	b	b	b	b	a	a	b	b	a	b	b	a	a	a	a	a	b	b	b	b	b	b	a	a	b	a	a
2_0269	11_0238	11_20269	1944-1901	1944	15250	1944	50.67	4H	a	b	a	a	b	b	a	a	a	a	a	b	a	b	b	b	b	b	a	a	b	b	a	b	b	a	a	a	a	a	b	b	b	b	b	b	a	a	b	a	a
2_0289	11_0251	11_20289	2028-1571	2028	923	2028	50.67	4H	a	b	a	a	b	b	a	a	a	a	a	b	a	b	b	b	b	b	a	a	b	b	a	b	b	a	a	a	a	a	b	b	b	b	b	b	a	a	b	a	a
2_0426			2850-147	2850	15809	2850	50.67	4H	a	b	a	a	b	b	a	a	a	a	a	b	a	b	b	b	b	b	a	a	b	b	a	b	b	a	a	a	a	a	b	b	b	b	b	b	a	a	b	a	a
2_0496	11_0471	11_20496	3193-671	3193	16117	3193	50.67	4H	A	B	A	A	B	B	A	A	A	A	A	B	A	B	B	B	B	B	A	A	B	B	A	B	B	A	A	A	A	A	B	B	B	B	B	B	A	A	B	A	A
2_0525	12_0472	12_20525	3328-1193	3328	16122	3328	50.67	4H	A	B	A	A	B	B	A	A	A	A	A	B	A	B	B	B	B	B	A	A	B	B	A	B	B	A	A	A	A	A	B	B	B	B	B	B	A	A	B	A	A
2_0831	12_0502	12_20831	4856-1785	4856	16262	4856	50.67	4H	a	b	a	a	b	b	a	a	a	a	a	b	a	b	b	b	b	b	a	a	b	b	a	b	b	a	a	a	a	a	b	b	b	b	b	b	a	a	b	a	a
2_0853	11_0817	11_20853	5013-1834	5013	17042	5013	50.67	4H	a	b	a	a	b	b	a	a	a	a	a	b	a	b	b	b	b	b	a	a	b	b	a	b	b	a	a	a	a	a	b	b	b	b	b	b	a	a	b	a	a
2_1029	12_0524	12_21029	5950-378	5950	17301	5950	50.67	4H	A	B	A	A	B	B	A	A	A	A	A	B	A	B	B	B	B	B	A	A	B	B	A	B	B	A	A	A	A	A	B	B	B	B	B	B	A	A	B	A	A
2_1071	11_0996	11_21071	6215-539	6215	3338	6215	50.67	4H	A	B	A	A	B	B	A	A	A	A	A	B	A	B	B	B	B	B	A	A	B	B	A	B	B	A	A	A	A	A	B	B	B	B	B	B	A	A	B	A	A
2_1073	11_0998	11_21073	6249-572	6249	3617	6249	50.67	4H	A	B	A	A	B	B	A	A	A	A	A	B	A	B	B	B	B	B	A	A	B	B	A	B	B	A	A	A	A	A	B	B	B	B	B	B	A	A	B	A	A
2_1137	12_0536	12_21137	6755-407	6755	2439	6755	50.67	4H	a	b	a	a	b	b	a	a	a	a	a	b	a	b	b	b	b	b	a	a	b	b	a	b	b	a	a	a	a	a	b	b	b	b	b	b	a	a	b	a	a
2_1303	11_1193	11_21303	8122-734	8122	18999	8122	50.67	4H	A	B	A	A	B	B	A	A	A	A	A	B	A	B	B	B	B	B	A	A	B	B	A	B	B	A	A	A	A	A	B	B	B	B	B	B	A	A	B	A	A
2_1442	12_0561	12_21442	9723-836	9723	4710	9723	50.67	4H	a	b	a	a	b	b	a	a	a	a	a	b	a	b	b	b	b	b	a	a	b	b	a	b	b	a	a	a	a	a	b	b	b	b	b	b	a	a	b	a	a
3_0331	12_0771	12_30331	U32_11491_428	11491	19238	11491	50.67	4H	A	B	A	A	B	B	A	A	A	A	A	B	A	B	B	B	B	B	A	A	B	B	A	B	B	A	A	A	A	A	B	B	B	B	B	B	A	A	B	A	A
3_0450	12_0836	12_30450	U32_2718_537	2718	15703	2718	50.67	4H	a	b	a	a	b	b	a	a	a	a	a	b	a	b	b	b	b	b	a	a	b	b	a	b	b	a	a	a	a	a	b	b	b	b	b	b	a	a	b	a	a
3_0488	12_0856	12_30488	U32_3424_95	3424	15586	3424	50.67	4H	a	b	a	a	b	b	a	a	a	a	a	b	a	b	b	b	b	b	a	a	b	b	a	b	b	a	a	a	a	a	b	b	b	b	b	b	a	a	b	a	a
3_0525	12_0879	12_30525	U32_404_843	404	2852	404	50.67	4H	a	b	a	a	b	b	a	a	a	a	a	b	a	b	b	b	b	b	a	a	b	b	a	b	b	a	a	a	a	a	b	b	b	b	b	b	a	a	b	a	a
3_0777	12_1033	12_30777	U32_9068_460	9068	19552	9068	50.67	4H	a	b	a	a	b	b	a	a	a	a	a	b	a	b	b	b	b	b	a	a	b	b	a	b	b	a	a	a	a	a	b	b	b	b	b	b	a	a	b	a	a
3_0866	12_1103	12_30866	OSU_HvPhyB_2292				50.67	4H	a	b	a	a	b	b	a	a	a	a	a	b	a	b	b	b	b	b	a	a	b	b	a	b	b	a	a	a	a	a	b	b	b	b	b	b	a	a	b	a	a
3_1026	12_1234	12_31026	UCI_Adh1_1279	33052	42740	33052	50.67	4H	A	B	A	A	B	B	A	A	A	A	A	B	A	B	B	B	B	B	A	A	B	B	A	B	B	A	A	A	A	A	B	B	B	B	B	B	A	A	B	A	A
3_1156	12_1299	12_31156	U35_16908_1442	5802	16908	5802	50.67	4H	a	b	a	a	b	b	a	a	a	a	a	b	a	b	b	b	b	b	a	a	b	b	a	b	b	a	a	a	a	a	b	b	b	b	b	b	a	a	b	a	a
3_1360	12_1434	12_31360	U35_2838_2243	5450	2838	5450	50.67	4H	A	B	A	A	B	B	A	A	A	A	A	B	A	B	B	B	B	B	A	A	B	B	A	B	B	A	A	A	A	A	B	B	B	B	B	B	A	A	B	A	A
3_1382	12_1447	12_31382	U35_3372_1463	6375	3372	6375	50.67	4H	a	b	a	a	b	b	a	a	a	a	a	b	a	b	b	b	b	b	a	a	b	b	a	b	b	a	a	a	a	a	b	b	b	b	b	b	a	a	b	a	a
3_0427	12_0826	12_30427	U32_2386_2097	2386	15575	2386	51.75	4H	A	B	A	A	B	B	A	A	A	A	A	B	A	B	B	B	B	B	A	A	B	B	A	B	B	A	A	A	A	A	B	B	B	B	B	B	A	A	B	A	A
1_0088	12_0015	12_10088	1366-1466	1366	14654	1366	52.82	4H	a	b	a	a	b	b	a	a	a	a	a	b	a	b	b	b	b	b	a	a	b	b	a	b	b	a	a	a	a	a	b	b	b	b	b	b	a	a	b	a	a
1_0262	11_0298	11_10262	2274-1226	2274	1087	2274	52.82	4H	a	b	a	a	b	b	a	a	a	a	a	b	a	b	b	b	b	b	a	a	b	b	a	b	b	a	a	a	a	a	b	b	b	b	b	b	a	a	b	a	a
1_0426	12_0098	12_10426	3144-1501	3144	1427	3144	52.82	4H	a	b	a	a	b	b	a	a	a	a	a	b	a	b	b	b	b	b	a	a	b	b	a	b	b	a	a	a	a	a	b	b	b	b	b	b	a	a	b	a	a
1_0527	11_0580	11_10527	3716-910	3716	16171	3716	52.82	4H	a	b	a	a	b	b	a	a	a	a	a	b	a	b	b	b	b	b	a	a	b	b	a	b	b	a	a	a	a	a	b	b	b	b	b	b	a	a	b	a	a
1_0568	11_0609	11_10568	3917-1365	3917	2237	3917	52.82	4H	A	B	A	A	B	B	A	A	A	A	A	B	A	B	B	B	B	B	A	A	B	B	A	B	B	A	A	A	A	A	B	B	B	B	B	B	A	A	B	A	A
1_0637	12_0151	12_10637	4324-825	4324	16885	4324	52.82	4H	a	b	a	a	b	b	a	a	a	a	a	b	a	b	b	b	b	b	a	a	b	b	a	b	b	a	a	a	a	a	b	b	b	b	b	b	a	a	b	a	a
1_0881	11_1081	11_10881	6954-861	6954	18478	6954	52.82	4H	a	b	a	a	b	b	a	a	a	a	a	b	a	b	b	b	b	b	a	a	b	b	a	b	b	a	a	a	a	a	b	b	b	b	b	b	a	a	b	a	a
1_1108	12_0264	12_11108	ABC05189-1-1-173	3715	16170	3715	52.82	4H	A	B	A	A	B	B	A	A	A	A	A	B	A	B	B	B	B	B	A	A	B	B	A	B	B	A	A	A	A	A	B	B	B	B	B	B	A	A	B	A	A
1_1232	12_0299	12_11232	ABC09808-1-1-298	7347	16206	7347	52.82	4H	A	B	A	A	B	B	A	A	A	A	A	B	A	B	B	B	B	B	A	A	B	B	A	B	B	A	A	A	A	A	B	B	B	B	B	B	A	A	B	A	A
2_0363	11_0336	11_20363	245-433	245	158	245	52.82	4H	a	b	a	a	b	b	a	a	a	a	a	b	a	b	b	b	b	b	a	a	b	b	a	b	b	a	a	a	a	a	b	b	b	b	b	b	a	a	b	a	a
2_0412	11_0396	11_20412	2776-637	2776	15555	2776	52.82	4H	a	b	a	a	b	b	a	a	a	a	a	b	a	b	b	b	b	b	a	a	b	b	a	b	b	a	a	a	a	a	b	b	b	b	b	b	a	a	b	a	a
2_0610	11_0574	11_20610	3699-1543	3699	1468	3699	52.82	4H	A	B	A	A	B	B	A	A	A	A	A	B	A	B	B	B	B	B	A	A	B	B	A	B	B	A	A	A	A	A	B	B	B	B	B	B	A	A	B	A	A
2_0898	12_0510	12_20898	5220-496	5220	3033	5220	52.82	4H	A	B	A	A	B	B	A	A	A	A	A	B	A	B	B	B	B	B	A	A	B	B	A	B	B	A	A	A	A	A	B	B	B	B	B	B	A	A	B	A	A
2_1481	11_1363	11_21481	ABC06247-1-1-122	4538	16570	4538	52.82	4H	a	b	a	a	b	b	a	a	a	a	a	b	a	b	b	b	b	b	a	a	b	b	a	b	b	a	a	a	a	a	b	b	b	b	b	b	a	a	b	a	a
3_0034			ABC04607_1_975	3268	1661	3268	52.82	4H	A	B	A	A	B	B	A	A	A	A	A	B	A	B	B	B	B	B	A	A	B	B	A	B	B	A	A	A	A	A	B	B	B	B	B	B	A	A	B	A	A
3_0060	12_0617	12_30060	ABC06641_1_79	4942	16646	4942	52.82	4H	a	b	a	a	b	b	a	a	a	a	a	b	a	b	b	b	b	b	a	a	b	b	a	b	b	a	a	a	a	a	b	b	b	b	b	b	a	a	b	a	a
3_0839	12_1077	12_30839	OSU_DTDP_237	1367	47644	1367	52.82	4H	a	b	a	a	b	b	a	a	a	a	a	b	a	b	b	b	b	b	a	a	b	b	a	b	b	a	a	a	a	a	b	b	b	b	b	b	a	a	b	a	a
3_1297	12_1403	12_31297	U35_20464_428	12534	20464	12534	52.82	4H	a	b	a	a	b	b	a	a	a	a	a	b	a	b	b	b	b	b	a	a	b	b	a	b	b	a	a	a	a	a	b	b	b	b	b	b	a	a	b	a	a
2_0151	11_0130	11_20151	1351-790	1351	14859	1351	57.14	4H	a	B	a	a	a	B	a	a	a	a	a	B	a	B	B	B	a	B	a	a	B	B	B	B	B	a	a	a	a	a	B	B	B	B	B	B	a	a	B	a	a
2_0361	11_0332	11_20361	2421-520	2421	1271	2421	57.14	4H	A	B	A	A	A	B	A	A	A	A	A	B	A	B	B	B	A	B	A	A	B	B	B	B	B	A	A	A	A	A	B	B	B	B	B	B	A	A	B	A	A
2_1010	11_0951	11_21010	5848-1413	5848	13941	5848	57.14	4H	a	b	a	a	a	b	a	a	a	a	a	b	a	b	b	b	a	b	a	a	b	b	b	b	b	a	a	a	a	a	b	b	b	b	b	b	a	a	b	a	a
2_1400	11_1271	11_21400	9208-919	9208	5452	9208	57.14	4H	A	b	A	A	A	b	A	A	A	A	A	b	A	b	b	b	A	b	A	A	b	b	b	b	b	A	A	A	A	A	b	b	b	b	b	b	A	A	b	A	A
1_1207	11_1385	11_11207	ABC08788-1-1-329	6614	3274	6614	59.29	4H	a	b	a	a	a	b	a	a	a	a	a	b	b	b	b	b	a	b	a	a	b	b	b	b	b	a	a	a	a	a	b	b	b	b	b	b	a	a	b	a	b
1_1427	12_0360	12_11427	ConsensusGBS0001-1	12558	22298	12558	59.29	4H	a	b	a	a	a	b	a	a	a	a	a	b	b	b	b	b	a	b	a	a	b	b	b	b	b	a	a	a	a	a	b	b	b	b	b	b	a	a	b	a	b
2_0453	11_0433	11_20453	2977-1925	2977	15478	2977	59.29	4H	A	B	A	A	A	B	A	A	A	A	A	B	B	B	B	B	A	B	A	A	B	B	B	B	B	A	A	A	A	A	B	B	B	B	B	B	A	A	B	A	B
2_1273	11_1167	11_21273	7822-1474	7822	4320	7822	59.29	4H	A	B	A	A	A	B	A	A	A	A	A	B	B	B	B	B	A	B	A	A	B	B	B	B	B	A	A	A	A	A	B	B	B	B	B	B	A	A	B	A	B
2_1296	11_1184	11_21296	8034-315	8034	4438	8034	59.29	4H	a	b	a	a	a	b	a	a	a	a	a	b	b	b	b	b	a	b	a	a	b	b	b	b	b	a	a	a	a	a	b	b	b	b	b	b	a	a	b	a	b
3_0706			U32_7485_208	7485	18494	7485	59.29	4H	a	b	a	a	a	b	a	a	a	a	a	b	b	b	b	b	a	b	a	a	b	b	b	b	b	a	a	a	a	a	b	b	b	b	b	b	a	a	b	a	b
2_0820	11_0792	11_20820	482-1423	482	464	482	60.36	4H	a	b	a	a	a	b	a	a	b	a	a	b	b	b	b	b	a	b	a	a	b	b	b	b	b	a	a	a	a	a	b	b	b	b	b	b	a	a	b	a	b
1_0052	11_0074	11_10052	1194-234	1194	14628	1194	61.44	4H	a	b	a	a	a	b	a	a	b	a	a	b	b	b	b	b	a	b	a	a	b	b	b	b	b	a	a	a	a	a	b	b	b	b	b	b	a	a	b	b	b
1_0053	12_0009	12_10053	1195-626	1195	14628	1194	61.44	4H	A	B	A	A	A	B	A	A	B	A	A	B	B	B	B	B	A	B	A	A	B	B	B	B	B	A	A	A	A	A	B	B	B	B	B	B	A	A	B	B	B
1_0639	11_0705	11_10639	4336-2579	4336	1741	4336	61.44	4H	a	b	a	a	a	b	a	a	b	a	a	b	b	b	b	b	a	b	a	a	b	b	b	b	b	a	a	a	a	a	b	b	b	b	b	b	a	a	b	b	b
1_1431	11_1483	11_11431	ConsensusGBS0010-2	8678	19446	8678	61.44	4H	A	B	A	A	A	B	A	A	B	A	A	B	B	B	B	B	A	B	A	A	B	B	B	B	B	A	A	A	A	A	B	B	B	B	B	B	A	A	B	B	B
2_0062	11_0049	11_20062	1110-715	1110	14726	1110	61.44	4H	A	B	A	A	A	B	A	A	B	A	A	B	B	B	B	B	A	B	A	A	B	B	B	B	B	A	A	A	A	A	B	B	B	B	B	B	A	A	B	B	B
2_0098			1195-176	1195	14628	1194	61.44	4H	a	b	a	a	a	b	a	a	b	a	a	b	b	b	b	b	a	b	a	a	b	b	b	b	b	a	a	a	a	a	b	b	b	b	b	b	a	a	b	b	b
2_0723	11_0697	11_20723	4276-1082	4276	16533	4276	61.44	4H	A	B	A	A	A	B	A	A	B	A	A	B	B	B	B	B	A	B	A	A	B	B	B	B	B	A	A	A	A	A	B	B	B	B	B	B	A	A	B	B	B
2_0924	11_0881	11_20924	5354-1046	5354	17478	5354	61.44	4H	A	B	A	A	A	B	A	A	B	A	A	B	B	B	B	B	A	B	A	A	B	B	B	B	B	A	A	A	A	A	B	B	B	B	B	B	A	A	B	B	B
1_1070	11_1330	11_11070	ABC03097-1-1-114	2094	857	2094	62.51	4H	a	b	a	a	a	b	a	a	b	a	a	b	b	b	b	b	a	b	a	a	b	b	b	b	b	a	a	a	a	a	b	b	b	b	a	b	a	a	b	b	b
3_0455	12_0838	12_30455	U32_2772_898	2772	16218	2772	62.51	4H	A	B	A	A	A	B	A	A	B	A	A	B	B	B	B	B	A	B	A	A	B	B	B	B	B	A	A	A	A	A	B	B	B	B	A	B	A	A	B	B	B
1_0606	11_0660	11_10606	4139-888	4139	16453	4139	63.59	4H	A	B	A	A	A	B	A	A	B	A	A	B	B	B	B	B	A	B	A	A	B	B	B	B	B	A	A	A	A	A	B	A	B	B	A	B	A	A	B	B	B
1_0467	11_0520	11_10467	3416-692	3416	2004	3416	68.99	4H	a	b	a	a	a	b	a	a	b	b	a	b	b	b	b	b	a	b	a	a	b	b	b	b	b	a	a	a	a	a	b	a	b	b	a	b	a	a	b	b	b
1_1513	11_1525	11_11513	ConsensusGBS0589-1	4108	13822	4108	68.99	4H	A	B	A	A	A	B	A	A	B	B	A	B	B	B	B	B	A	B	A	A	B	B	B	B	B	A	A	A	A	A	B	A	B	B	A	B	A	A	B	B	B
2_1504	11_1452	11_21504	ABC14714-1-1-162	11321	19093	11321	68.99	4H	A	B	A	A	A	B	A	A	B	B	A	B	B	B	B	B	A	B	A	A	B	B	B	B	B	A	A	A	A	A	B	A	B	B	A	B	A	A	B	B	B
3_0994	12_1206	12_30994	SCRI_olad_112_02	7377	3911	7377	70.06	4H	a	b	a	a	a	b	a	a	b	b	a	b	b	b	b	b	a	b	a	a	b	b	b	b	b	a	a	a	a	a	b	a	b	b	a	b	a	a	b	b	b
3_1258	12_1372	12_31258	U35_19317_1010	8699	19317	8699	71.14	4H	a	b	a	a	a	b	a	a	b	b	a	b	b	b	b	b	a	b	a	a	b	b	b	b	b	a	a	a	a	a	b	a	b	b	a	b	a	a	b	b	b
3_1362	12_1436	12_31362	U35_2917_591	13093	2917	13093	71.14	4H	a	b	a	a	a	b	a	a	b	b	a	b	b	b	b	b	a	b	a	a	b	b	b	b	b	a	a	a	a	a	b	a	b	b	a	b	a	a	b	b	b
1_0309	11_0344	11_10309	2490-1786	2490	1311	2490	73.29	4H	A	B	A	A	A	B	A	A	B	B	A	B	B	B	A	B	A	B	A	A	B	B	B	B	B	A	A	A	A	A	B	A	B	B	A	B	A	A	B	B	B
1_1319	11_1434	11_11319	ABC13376-1-3-273	10605	19818	10605	73.29	4H	a	b	a	a	a	b	a	a	b	b	a	b	b	b	a	b	a	b	a	a	b	b	b	b	b	a	a	a	a	a	b	a	b	b	a	b	a	a	b	b	b
2_0143	12_0419	12_20143	13226-182	13226	22089	13226	73.29	4H	a	b	a	a	a	b	a	a	b	b	a	b	b	b	a	b	a	b	a	a	b	b	b	b	b	a	a	a	a	a	b	a	b	b	a	b	a	a	b	b	b
2_1499			ABC13376-1-2-239	10605	19818	10605	73.29	4H	a	B	a	a	a	B	a	a	B	B	a	B	B	B	a	B	a	B	a	a	B	B	B	B	B	a	a	a	a	a	B	a	B	B	a	B	a	a	B	B	B
2_1332	11_1216	11_21332	8463-466	8463	18111	8463	76.52	4H	A	B	A	A	A	B	A	A	B	B	A	B	B	B	A	B	A	B	A	A	B	B	B	B	B	A	A	B	A	A	B	A	B	B	A	B	A	A	B	B	B
1_0170	12_0035	12_10170	1810-2553	1810	808	1810	78.67	4H	A	A	A	A	A	B	A	A	B	B	A	B	B	B	A	B	A	B	A	A	B	B	B	B	B	A	A	B	A	A	B	A	B	B	A	B	A	A	B	B	B
1_1500	11_1517	11_11500	ConsensusGBS0461-3	2194	15225	2194	78.67	4H	a	a	a	a	a	b	a	a	b	b	a	b	b	b	a	b	a	b	a	a	b	b	b	b	b	a	a	b	a	a	b	a	b	b	a	b	a	a	b	b	b
3_0226	12_0716	12_30226	ABC14289_1_335	10525	4788	10525	78.67	4H	A	A	A	A	A	B	A	A	B	B	A	B	B	B	A	B	A	B	A	A	B	B	B	B	B	A	A	B	A	A	B	A	B	B	A	B	A	A	B	B	B
3_0787	12_1041	12_30787	U32_9389_296	9389	5640	9389	78.67	4H	A	A	A	A	A	B	A	A	B	B	A	B	B	B	A	B	A	B	A	A	B	B	B	B	B	A	A	B	A	A	B	A	B	B	A	B	A	A	B	B	B
1_1526	12_0402	12_11526	ConsensusGBS0666-1	14313	15181	14313	79.75	4H	A	A	A	A	A	B	A	A	B	B	A	B	B	B	A	B	A	B	A	A	B	B	B	B	B	A	A	B	A	A	B	A	B	B	A	B	A	A	B	B	B
1_0670	12_0161	12_10670	4555-499	4555	16787	4555	80.82	4H	A	A	A	A	A	B	A	A	B	B	A	B	B	B	A	B	A	B	A	A	B	B	B	B	B	A	A	B	A	A	B	A	B	B	A	B	A	A	B	B	B
1_0723	11_0811	11_10723	4986-1214	4986	16936	4986	80.82	4H	a	a	a	a	a	b	a	a	b	b	a	b	b	b	a	b	a	b	a	a	b	b	b	b	b	a	a	b	a	a	b	a	b	b	a	b	a	a	b	b	b
1_1213	11_1387	11_11213	ABC09154-1-1-250	7010	18324	7010	80.82	4H	A	A	A	A	A	B	A	A	B	B	A	B	B	B	A	B	A	B	A	A	B	B	B	B	B	A	A	B	A	A	B	A	B	B	A	B	A	A	B	B	B
2_0178	11_0149	11_20178	14644-498	14644	6990	14644	80.82	4H	a	a	a	a	a	b	a	a	b	b	a	b	b	b	a	b	a	b	a	a	b	b	b	b	b	a	a	b	a	a	b	a	b	b	a	b	a	a	b	b	b
2_0197	11_0166	11_20197	1523-1136	1523	706	1523	80.82	4H	a	a	a	a	a	b	a	a	b	b	a	b	b	b	a	b	a	b	a	a	b	b	b	b	b	a	a	b	a	a	b	a	b	b	a	b	a	a	b	b	b
1_0076			1295-1247	1295	437	1295	81.9	4H	a	a	B	a	a	B	a	a	B	B	a	B	B	B	a	B	a	B	a	a	B	B	B	B	B	a	a	B	a	a	B	a	B	B	a	B	a	a	B	B	B
1_1398	11_1473	11_11398	ABC20090-1-1-275	16705	9496	16705	81.9	4H	A	A	B	A	A	B	A	A	B	B	A	B	B	B	A	B	A	B	A	A	B	B	B	B	B	A	A	B	A	A	B	A	B	B	A	B	A	A	B	B	B
2_0765	11_0743	11_20765	4564-604	4564	16935	4564	81.9	4H	a	a	b	a	a	b	a	a	b	b	a	b	b	b	a	b	a	b	a	a	b	b	b	b	b	a	a	b	a	a	b	a	b	b	a	b	a	a	b	b	b
3_0138	12_0662	12_30138	ABC10112_1_287	7664	17827	7663	85.13	4H	a	a	b	a	a	b	a	a	b	b	a	b	b	b	a	b	a	b	a	a	b	b	b	b	b	a	a	b	a	a	b	a	b	b	a	b	a	a	b	b	b
2_0384	11_0359	11_20384	2574-410	2574	14456	2574	87.28	4H	a	a	b	a	a	b	a	a	b	b	a	b	b	b	a	b	a	b	a	a	b	b	b	b	a	a	a	b	a	a	b	a	b	b	a	b	a	a	a	b	b
2_0732	11_0709	11_20732	4361-1867	4361	2510	4361	88.36	4H	a	a	b	a	a	b	a	a	b	b	a	b	b	b	a	b	a	b	a	a	b	b	b	b	a	a	a	b	a	a	b	a	b	b	a	b	a	a	a	b	b
1_1168			ABC07359-1-1-352	5165	14845	5165	89.43	4H	A	A	B	A	A	B	B	A	B	B	A	B	B	B	A	B	A	B	A	A	B	B	B	B	A	A	A	B	A	A	B	A	B	B	A	B	A	A	A	B	B
3_0142	12_0665	12_30142	ABC10311_1_272	7690	18428	7690	89.43	4H	A	A	B	A	A	B	B	A	B	B	A	B	B	B	A	B	A	B	A	A	B	B	B	B	A	A	A	B	A	A	B	A	B	B	A	B	A	A	A	B	B
3_0232	12_0720	12_30232	ABC14737_1_96	11817	6477	11817	89.43	4H	a	a	b	a	a	b	b	a	b	b	a	b	b	b	a	b	a	b	a	a	b	b	b	b	a	a	a	b	a	a	b	a	b	b	a	b	a	a	a	b	b
1_0785	11_0915	11_10785	5611-811	5611	18206	5611	90.51	4H	a	a	b	a	a	b	b	a	b	b	a	b	b	b	a	a	a	b	a	a	b	b	b	b	a	a	a	b	a	a	b	a	b	b	a	b	a	a	a	b	b
2_1331			8438-784	8438	4368	8438	92.66	4H	A	A	B	A	A	B	B	A	B	B	A	B	B	B	A	A	A	B	A	A	B	B	B	B	A	A	B	B	A	A	B	A	B	B	A	B	A	A	A	A	B
1_0666	12_0160	12_10666	4535-1140	4535	2359	4535	93.73	4H	a	a	b	a	a	b	b	a	b	b	a	b	b	b	a	a	a	b	a	a	b	b	b	b	a	a	b	b	a	a	b	a	b	b	a	b	a	a	a	a	b
1_1292	11_1425	11_11292	ABC12093-1-2-231	9547	19655	9547	93.73	4H	a	a	b	a	a	b	b	a	b	b	a	b	b	b	a	a	a	b	a	a	b	b	b	b	a	a	b	b	a	a	b	a	b	b	a	b	a	a	a	a	b
2_0762	11_0739	11_20762	4535-1366	4535	2359	4535	93.73	4H	A	A	B	A	A	B	B	A	B	B	A	B	B	B	A	A	A	B	A	A	B	B	B	B	A	A	B	B	A	A	B	A	B	B	A	B	A	A	A	A	B
2_0838	11_0804	11_20838	4919-1051	4919	1837	4919	93.73	4H	a	a	b	a	a	b	b	a	b	b	a	b	b	b	a	a	a	b	a	a	b	b	b	b	a	a	b	b	a	a	b	a	b	b	a	b	a	a	a	a	b
3_0046	12_0607	12_30046	ABC06018_60	4452	2255	4452	93.73	4H	a	a	b	a	a	b	b	a	b	b	a	b	b	b	a	a	a	b	a	a	b	b	b	b	a	a	b	b	a	a	b	a	b	b	a	b	a	a	a	a	b
3_0114	12_0645	12_30114	ABC09190_1_254	6863	17605	6863	93.73	4H	A	A	B	A	A	B	B	A	B	B	A	B	B	B	A	A	A	B	A	A	B	B	B	B	A	A	B	B	A	A	B	A	B	B	A	B	A	A	A	A	B
3_0117	12_0648	12_30117	ABC09226_2_496	6992	4275	6992	93.73	4H	a	a	b	a	a	b	b	a	b	b	a	b	b	b	a	a	a	b	a	a	b	b	b	b	a	a	b	b	a	a	b	a	b	b	a	b	a	a	a	a	b
3_0158	12_0679	12_30158	ABC10937_1_696	8247	4011	8247	93.73	4H	A	A	B	A	A	B	B	A	B	B	A	B	B	B	A	A	A	B	A	A	B	B	B	B	A	A	B	B	A	A	B	A	B	B	A	B	A	A	A	A	B
3_0584	12_0915	12_30584	U32_5144_1710	5144	2513	5144	93.73	4H	a	a	b	a	a	b	b	a	b	b	a	b	b	b	a	a	a	b	a	a	b	b	b	b	a	a	b	b	a	a	b	a	b	b	a	b	a	a	a	a	b
1_0334	11_0372	11_10334	2614-1522	2614	1448	2614	95.89	4H	a	a	b	a	a	b	b	a	b	b	a	a	b	b	a	a	a	b	a	a	b	b	b	b	a	a	b	b	a	a	b	a	b	b	a	b	a	a	a	a	b
1_1139	12_0273	12_11139	ABC06351-1-2-130	4568	16561	4568	95.89	4H	A	A	B	A	A	B	B	A	B	B	A	A	B	B	A	A	A	B	A	A	B	B	B	B	A	A	B	B	A	A	B	A	B	B	A	B	A	A	A	A	B
2_0454	11_0435	11_20454	299-163	299	435	299	95.89	4H	a	a	b	a	a	b	b	a	b	b	a	a	b	b	a	a	a	b	a	a	b	b	b	b	a	a	b	b	a	a	b	a	b	b	a	b	a	a	a	a	b
2_1111	11_1032	11_21111	6519-812	6519	3934	6519	95.89	4H	A	A	B	A	A	B	B	A	B	B	A	A	B	B	A	A	A	B	A	A	B	B	B	B	A	A	B	B	A	A	B	A	B	B	A	B	A	A	A	A	B
3_0990	12_1202	12_30990	SCRI_mlo_11679	4568	16561	4568	95.89	4H	A	A	B	A	A	B	B	A	B	B	A	A	B	B	A	A	A	B	A	A	B	B	B	B	A	A	B	B	A	A	B	A	B	B	A	B	A	A	A	A	B
3_1139	12_1290	12_31139	U35_16371_1353	4268	16371	4268	95.89	4H	a	a	b	a	a	b	b	a	b	b	a	a	b	b	a	a	a	b	a	a	b	b	b	b	a	a	b	b	a	a	b	a	b	b	a	b	a	a	a	a	b
1_1194	12_0294	12_11194	ABC08246-1-1-278	6103	17258	6103	101.28	4H	a	a	b	a	a	b	b	a	b	b	a	a	b	b	a	a	a	b	a	a	b	b	b	b	a	a	b	b	a	b	b	a	b	b	a	b	a	a	a	a	a
3_0385	12_0803	12_30385	U32_1510_670	1510	1410	1510	102.36	4H	A	A	B	A	A	B	B	A	B	B	A	A	B	B	A	A	A	B	A	A	B	B	B	B	A	A	B	B	A	B	B	A	B	B	A	B	A	A	A	A	A
1_0712	11_0800	11_10712	4861-640	4861	17382	4861	105.59	4H	A	A	B	A	B	B	B	A	B	B	A	A	B	B	A	A	B	B	A	A	B	B	B	B	A	A	B	B	A	B	B	A	A	B	A	B	A	A	A	A	A
1_1233	12_0300	12_11233	ABC09877-1-1-108	7683	17896	7683	105.59	4H	A	A	B	A	B	B	B	A	B	B	A	A	B	B	A	A	B	B	A	A	B	B	B	B	A	A	B	B	A	B	B	A	A	B	A	B	A	A	A	A	A
2_0237	12_0437	12_20237	1711-573	1711	15123	1711	105.59	4H	A	A	B	A	B	B	B	A	B	B	A	A	B	B	A	A	B	B	A	A	B	B	B	B	A	A	B	B	A	B	B	A	A	B	A	B	A	A	A	A	A
1_1235	12_0301	12_11235	ABC09920-1-2-184	7585	18129	7585	106.66	4H	A	A	B	A	B	B	B	A	B	B	A	A	B	B	A	A	B	B	A	A	B	B	B	B	A	A	B	B	A	B	B	A	A	B	A	B	A	A	A	A	A
2_0701	11_0671	11_20701	4170-1094	4170	16817	4170	106.66	4H	a	a	b	a	b	b	b	a	b	b	a	a	b	b	a	a	b	b	a	a	b	b	b	b	a	a	b	b	a	b	b	a	a	b	a	b	a	a	a	a	a
1_1066	11_1327	11_11066	ABC02813-1-4-326	1905	2223	1905	107.74	4H	A	A	B	A	B	B	B	A	B	B	A	A	B	B	A	A	B	B	A	A	B	B	A	B	A	A	B	B	A	B	B	A	A	B	A	B	A	A	A	A	A
2_0883	11_0841	11_20883	5154-117	5154	2151	5154	107.74	4H	A	A	B	A	B	B	B	A	B	B	A	A	B	B	A	A	B	B	A	A	B	B	A	B	A	A	B	B	A	B	B	A	A	B	A	B	A	A	A	A	A
2_1035	11_0969	11_21035	6019-296	6019	17725	6019	107.74	4H	A	A	B	A	B	B	B	A	B	B	A	A	B	B	A	A	B	B	A	A	B	B	A	B	A	A	B	B	A	B	B	A	A	B	A	B	A	A	A	A	A
1_0697	11_0783	11_10697	4773-1009	4773	16716	4773	108.81	4H	a	a	b	a	b	b	b	a	b	b	a	a	b	b	a	a	b	b	a	a	b	b	a	b	a	a	b	b	a	b	b	a	a	b	a	b	a	a	a	a	a
2_1130	11_1048	11_21130	6689-135	6689	18219	6689	108.81	4H	A	A	B	A	B	B	B	A	B	B	A	A	B	B	A	A	B	B	A	A	B	B	A	B	A	A	B	B	A	B	B	A	A	B	A	B	A	A	A	A	A
3_0146	12_0669	12_30146	ABC10456_1_428	8174	19229	8174	108.81	4H	a	a	b	a	b	b	b	a	b	b	a	a	b	b	a	a	b	b	a	a	b	b	a	b	a	a	b	b	a	b	b	a	a	b	a	b	a	a	a	a	a
2_0224	11_0191	11_20224	1659-301	1659	554	1659	109.89	4H	a	a	b	a	b	b	b	a	b	b	a	a	b	b	a	a	b	b	a	a	b	b	a	b	a	a	b	b	a	b	b	a	a	b	a	b	a	a	a	a	a
2_0760	12_0493	12_20760	4531-427	4531	17106	4531	110.97	4H	A	A	B	A	B	B	B	A	B	B	A	A	B	B	A	A	B	B	A	A	B	B	A	B	A	A	B	B	A	B	B	A	A	B	A	B	A	A	A	A	A
1_0610	11_0664	11_10610	4152-573	4152	14974	4152	112.04	4H	A	A	B	A	B	B	B	A	B	B	A	A	B	B	A	A	B	B	A	A	B	B	A	B	A	A	B	B	A	B	B	A	A	B	A	B	A	A	A	A	A
2_0007	11_0007	11_20007	1010-1268	1010	14333	1010	112.04	4H	A	A	B	A	B	B	B	A	B	B	A	A	B	B	A	A	B	B	A	A	B	B	A	B	A	A	B	B	A	B	B	A	A	B	A	B	A	A	A	A	A
2_0272	11_0240	11_20272	1954-1198	1954	14780	1954	112.04	4H	A	A	B	A	B	B	B	A	B	B	A	A	B	B	A	A	B	B	A	A	B	B	A	B	A	A	B	B	A	B	B	A	A	B	A	B	A	A	A	A	A
2_1450	12_0563	12_21450	985-2172	985	14423	985	112.04	4H	A	A	B	A	B	B	B	A	B	B	A	A	B	B	A	A	B	B	A	A	B	B	A	B	A	A	B	B	A	B	B	A	A	B	A	B	A	A	A	A	A
3_0476	12_0848	12_30476	U32_3160_644	3160	15591	3160	112.04	4H	a	a	b	a	b	b	b	a	b	b	a	a	b	b	a	a	b	b	a	a	b	b	a	b	a	a	b	b	a	b	b	a	a	b	a	b	a	a	a	a	a
3_0808			U32_990_399	990	14428	990	112.04	4H	a	a	b	a	b	b	b	a	b	b	a	a	b	b	a	a	b	b	a	a	b	b	a	b	a	a	b	b	a	b	b	a	a	b	a	b	a	a	a	a	a
3_0873	12_1110	12_30873	OSU_HvSNF2_212		47118		112.04	4H	a	a	b	a	b	b	b	a	b	b	a	a	b	b	a	a	b	b	a	a	b	b	a	b	a	a	b	b	a	b	b	a	a	b	a	b	a	a	a	a	a
3_0884	12_1118	12_30884	OSU_VRN_H2_ZCCT_Ha_1430		0		112.04	4H	a	a	b	a	b	b	b	a	b	b	a	a	b	b	a	a	b	b	a	a	b	b	a	b	a	a	b	b	a	b	b	a	a	b	a	b	a	a	a	a	a
3_0886	12_1119	12_30886	OSU_VRN_H2_ZCCT_Ha_830		0		112.04	4H	a	a	b	a	b	b	b	a	b	b	a	a	b	b	a	a	b	b	a	a	b	b	a	b	a	a	b	b	a	b	b	a	a	b	a	b	a	a	a	a	a
3_0887			OSU_VRN_H2_ZCCT_Ha_980		0		112.04	4H	A	A	b	A	b	b	b	A	b	b	A	A	b	b	A	A	b	b	A	A	b	b	A	b	A	A	b	b	A	b	b	A	A	b	A	b	A	A	A	A	A
3_0888			OSU_VRN_H2_ZCCT_Hb_1430		0		112.04	4H	a	a	b	a	b	b	b	a	b	b	a	a	b	b	a	a	b	b	a	a	b	b	a	b	a	a	b	b	a	b	b	a	a	b	a	b	a	a	a	a	a
3_0889	12_1120	12_30889	OSU_VRN_H2_ZCCT_Hb_1580		0		112.04	4H	A	A	b	A	b	b	b	A	b	b	A	A	b	b	A	A	b	b	A	A	b	b	A	b	A	A	b	b	A	b	b	A	A	b	A	b	A	A	A	A	A
3_0892	12_1122	12_30892	OSU_VRN_H2_ZCCT_Hc_80		0		112.04	4H	a	a	b	a	b	b	b	a	b	b	a	a	b	b	a	a	b	b	a	a	b	b	a	b	a	a	b	b	a	b	b	a	a	b	a	b	a	a	a	a	a
1_1531			ConsensusGBS0701-1	10081	6209	10081	113.12	4H	A	A	b	A	b	b	b	A	b	b	A	A	b	b	A	A	b	b	A	A	b	b	A	b	A	A	b	b	A	b	b	A	A	b	A	b	A	A	A	A	A
2_0932			5414-628	5414	3106	5414	113.12	4H	a	a	B	a	B	B	B	a	B	B	a	a	B	B	a	a	B	B	a	a	B	B	a	B	a	a	B	B	a	B	B	a	a	B	a	B	a	a	a	a	a
3_0020			ABC03154_1_474	2158	14953	2158	113.12	4H	a	a	b	a	b	b	b	a	b	b	a	a	b	b	a	a	b	b	a	a	b	b	a	b	a	a	b	b	a	b	b	a	a	b	a	b	a	a	a	a	a
3_0239	12_0724	12_30239	ABC15094_1_399	12174	20909	12174	113.12	4H	A	A	B	A	B	B	B	A	B	B	A	A	B	B	A	A	B	B	A	A	B	B	A	B	A	A	B	B	A	B	B	A	A	B	A	B	A	A	A	A	A
3_1422	12_1471	12_31422	U35_4290_1313	12037	4290	12037	114.19	4H	A	A	B	A	B	B	B	A	B	A	A	A	B	B	A	A	B	B	A	A	B	B	A	B	A	A	B	B	A	B	B	A	A	B	A	B	A	A	A	A	A
2_0619			3761-2567	3761	16415	3761	121.78	4H	a	a	b	a	b	b	b	a	b	a	a	a	b	b	b	a	b	b	a	a	b	b	a	b	a	a	b	b	a	b	b	a	a	a	a	b	a	a	a	a	a
3_0824	12_1062	12_30824	OSU_Bmy1_115_142	954	14441	954	121.78	4H	A	A	B	A	B	B	B	A	B	A	A	A	B	B	B	A	B	B	A	A	B	B	A	B	A	A	B	B	A	B	B	A	A	A	A	B	A	A	A	A	A
3_0825	12_1063	12_30825	OSU_Bmy1_165_255	954	14441	954	121.78	4H	A	A	B	A	B	B	B	A	B	A	A	A	B	B	B	A	B	B	A	A	B	B	A	B	A	A	B	B	A	B	B	A	A	A	A	B	A	A	A	A	A
3_0163	12_0681	12_30163	ABC11063_1_46	8597	4182	8597	0	5H	B	B	B	B	B	B	B	A	B	B	A	A	A	B	A	B	B	B	B	B	A	A	A	A	B	B	A	A	A	A	B	A	B	B	B	A	B	A	B	A	B
2_0553	11_0521	11_20553	3417-1451	3417	1772	3417	2.15	5H	b	b	b	b	b	b	b	a	b	b	a	a	a	b	a	b	b	b	b	b	b	a	a	a	b	b	a	a	a	a	b	a	b	b	b	a	b	a	b	a	b
3_0984	12_1197	12_30984	SCRI_hinb_2135	1172	14663	1172	4.3	5H	b	b	b	b	b	b	b	a	b	b	a	a	a	b	a	b	b	b	b	b	b	a	a	b	b	b	a	a	b	a	b	a	b	b	b	a	b	a	b	a	b
3_0001	12_0585	12_30001	ABC00388_1_523	258	14204	258	5.38	5H	b	b	b	b	b	b	b	a	b	b	a	a	a	b	a	b	b	b	b	b	b	a	a	b	b	b	a	a	b	a	b	a	b	b	b	a	b	a	b	a	b
3_0975	12_1188	12_30975	SCRI_gsp_0137	2184	1159	2184	5.38	5H	b	b	b	b	b	b	b	a	b	b	a	a	a	b	a	b	b	b	b	b	b	a	a	b	b	b	a	a	b	a	b	a	b	b	b	a	b	a	b	a	b
3_0977	12_1190	12_30977	SCRI_gsp_0998	2184	1159	2184	5.38	5H	b	b	b	b	b	b	b	a	b	b	a	a	a	b	a	b	b	b	b	b	b	a	a	b	b	b	a	a	b	a	b	a	b	b	b	a	b	a	b	a	b
3_0979	12_1192	12_30979	SCRI_hina_1061	166	73	166	5.38	5H	b	b	b	b	b	b	b	a	b	b	a	a	a	b	a	b	b	b	b	b	b	a	a	b	b	b	a	a	b	a	b	a	b	b	b	a	b	a	b	a	b
3_1022	12_1232	12_31022	SCRI_pg_0140	23321	24189	23321	5.38	5H	b	b	b	b	b	b	b	a	b	b	a	a	a	b	a	b	b	b	b	b	b	a	a	b	b	b	a	a	b	a	b	a	b	b	b	a	b	a	b	a	b
3_1023	12_1233	12_31023	SCRI_pg_0509	23321	24189	23321	5.38	5H	b	b	b	b	b	b	b	a	b	b	a	a	a	b	a	b	b	b	b	b	b	a	a	b	b	b	a	a	b	a	b	a	b	b	b	a	b	a	b	a	b
2_1221	11_1120	11_21221	7310-996	7310	4141	7310	10.78	5H	b	b	b	b	b	a	b	a	b	b	a	a	a	b	a	b	b	b	b	b	b	a	b	b	a	b	a	a	b	a	b	a	b	b	b	a	b	a	b	a	b
2_0533	11_0506	11_20533	3356-243	3356	1911	3356	22.83	5H	B	B	B	B	A	A	B	A	B	B	A	A	B	B	A	B	A	B	B	B	B	A	B	B	A	B	B	A	B	A	A	A	A	B	B	A	B	A	B	A	B
2_1327			841-1707	841	14451	841	23.91	5H	B	B	B	B	A	A	B	A	B	B	A	A	B	B	A	B	A	B	B	B	B	A	B	B	A	B	B	A	B	A	A	A	A	B	B	A	B	A	B	A	B
3_1094	12_1267	12_31094	U35_14446_578		14446		23.91	5H	B	B	B	B	A	a	B	A	B	B	A	A	B	B	A	B	a	B	B	B	B	a	B	B	a	B	B	a	B	A	a	A	A	B	B	A	B	a	B	A	B
2_0010	11_0012	11_20010	10207-1024	10207	20538	10207	24.98	5H	b	b	b	b	a	a	b	a	b	b	a	a	b	b	a	b	a	b	b	b	b	a	b	b	a	b	b	a	b	a	a	a	a	b	b	a	b	a	b	a	b
3_0714	12_0993	12_30714	U32_7632_376	7632	3991	7632	26.06	5H	b	b	b	b	a	a	b	a	b	b	a	a	b	b	a	b	a	b	b	b	b	a	b	b	a	b	b	a	b	a	a	a	a	b	b	a	b	a	b	a	a
2_1365	11_1246	11_21365	8785-443	8785	5250	8785	27.13	5H	B	B	B	B	A	A	B	A	B	B	A	A	B	B	A	B	A	B	B	B	B	A	B	B	A	B	B	A	B	A	A	B	A	B	B	A	B	A	B	A	A
2_0873	11_0829	11_20873	5086-1239	5086	2549	5086	33.62	5H	b	b	a	b	a	a	b	a	b	b	a	a	b	b	a	a	a	b	b	b	b	a	b	b	a	b	b	a	b	a	a	b	a	b	b	a	b	a	b	a	a
2_1065	11_0991	11_21065	6184-200	6184	18128	6184	33.62	5H	B	B	A	B	A	A	B	A	B	B	A	A	B	B	A	A	A	B	B	B	B	A	B	B	A	B	B	A	B	A	A	B	A	B	B	A	B	A	B	A	A
3_0167	12_0685	12_30167	ABC11259_1_564	8957	18437	8957	33.62	5H	B	B	A	B	A	A	B	A	B	B	A	A	B	B	A	A	A	B	B	B	B	A	B	B	A	B	B	A	B	A	A	B	A	B	B	A	B	A	B	A	A
1_0974	11_1217	11_10974	847-1396	847	14706	847	34.7	5H	B	B	A	B	A	A	B	A	B	B	A	A	B	B	A	A	A	B	B	B	B	A	B	B	A	B	B	A	B	A	A	B	A	B	B	A	B	A	B	A	A
1_0665			4532-720	4532	2224	4532	35.77	5H	b	b	a	b	a	a	b	a	b	b	b	a	b	b	a	a	a	b	b	b	b	a	b	b	a	b	b	a	b	a	a	b	a	b	b	a	b	a	b	a	a
2_0761	11_0738	11_20761	4532-675	4532	2224	4532	35.77	5H	b	b	a	b	a	a	b	a	b	b	b	a	b	b	a	a	a	b	b	b	b	a	b	b	a	b	b	a	b	a	a	b	a	b	b	a	b	a	b	a	a
3_0531	12_0882	12_30531	U32_4156_2652	4156	16728	4156	35.77	5H	B	B	A	B	A	A	B	A	B	B	B	A	B	B	A	A	A	B	B	B	B	A	B	B	A	B	B	A	B	A	A	B	A	B	B	A	B	A	B	A	A
2_0576	12_0474	12_20576	3522-2500	3522	16374	3522	39	5H	b	b	a	b	a	a	b	a	a	b	b	a	b	b	a	a	a	b	b	b	b	a	b	b	a	b	b	b	b	a	a	b	a	b	b	a	b	a	b	a	a
1_0580	11_0625	11_10580	3997-796	3997	1521	3997	43.31	5H	B	B	A	B	A	A	B	A	A	B	B	A	B	B	A	A	A	B	B	B	B	A	B	B	A	B	B	B	B	A	A	B	A	B	B	A	B	A	A	A	A
2_0845	11_0809	11_20845	4977-567	4977	16904	4977	46.55	5H	B	B	A	B	A	A	B	A	A	B	B	A	B	B	B	A	A	B	B	B	B	A	B	B	A	B	B	B	B	A	A	B	A	B	B	A	B	A	A	A	A
2_0980	11_0929	11_20980	5732-1104	5732	3527	5732	46.55	5H	B	B	A	B	A	A	B	A	A	B	B	A	B	B	B	A	A	B	B	B	B	A	B	B	A	B	B	B	B	A	A	B	A	B	B	A	B	A	A	A	A
2_1391	11_1264	11_21391	9100-978	9100	19014	9100	46.55	5H	B	B	A	B	A	A	B	A	A	B	B	A	B	B	B	A	A	B	B	B	B	A	B	B	A	B	B	B	B	A	A	B	A	B	B	A	B	A	A	A	A
1_1318	12_0333	12_11318	ABC13318-1-2-78	9991	1977	9991	47.62	5H	B	B	A	B	A	A	B	A	A	B	B	A	B	B	B	A	A	B	B	B	B	A	B	B	A	B	B	B	B	A	A	B	A	B	B	A	B	A	A	A	A
1_0864	12_0200	12_10864	6672-803	6672	3781	6672	48.7	5H	B	B	A	B	A	A	B	A	A	B	B	A	B	B	B	A	A	B	B	B	B	A	B	B	A	B	B	B	B	A	A	B	A	B	B	A	B	A	A	A	A
1_1432	11_1485	11_11432	ConsensusGBS0019-1	5669	17182	5669	55.18	5H	b	b	a	b	a	a	b	a	a	b	b	a	b	b	b	a	a	b	b	b	b	a	b	b	a	b	b	b	b	a	a	b	a	b	b	a	a	a	a	b	a
3_0105	12_0638	12_30105	ABC08682_1_180	6539	3843	6539	55.18	5H	b	b	a	b	a	a	b	a	a	b	b	a	b	b	b	a	a	b	b	b	b	a	b	b	a	b	b	b	b	a	a	b	a	b	b	a	a	a	a	b	a
3_1492	12_1508	12_31492	U35_623_856	1696	623	1696	55.18	5H	b	b	a	b	a	a	b	a	a	b	b	a	b	b	b	a	a	b	b	b	b	a	b	b	a	b	b	b	b	a	a	b	a	b	b	a	a	a	a	b	a
1_0157	11_0204	11_10157	1745-823	1745	800	1745	56.26	5H	b	b	a	b	a	a	b	a	a	b	b	a	b	b	b	a	a	b	b	b	b	a	b	b	a	b	b	b	b	a	a	b	a	b	b	a	a	a	a	b	a
1_0177	11_0221	11_10177	1861-2382	1861	15223	1861	56.26	5H	B	B	A	B	A	A	B	A	A	B	B	A	B	B	B	A	A	B	B	B	B	A	B	B	A	B	B	B	B	A	A	B	A	B	B	A	A	A	A	B	A
1_0240	11_0277	11_10240	2168-111	2168	1123	2168	56.26	5H	b	b	a	b	a	a	b	a	a	b	b	a	b	b	b	a	a	b	b	b	b	a	b	b	a	b	b	b	b	a	a	b	a	b	b	a	a	a	a	b	a
1_0252	11_0286	11_10252	2225-2611	2225	1186	2225	56.26	5H	B	B	A	B	A	A	B	A	A	B	B	A	B	B	B	A	A	B	B	B	B	A	B	B	A	B	B	B	B	A	A	B	A	B	B	A	A	A	A	B	A
1_0318	11_0354	11_10318	2529-2364	2529	1147	2529	56.26	5H	b	b	a	b	a	a	b	a	a	b	b	a	b	b	b	a	a	b	b	b	b	a	b	b	a	b	b	b	b	a	a	b	a	b	b	a	a	a	a	b	a
1_0481	11_0539	11_10481	3500-1474	3500	1674	3500	56.26	5H	b	b	a	b	a	a	b	a	a	b	b	a	b	b	b	a	a	b	b	b	b	a	b	b	a	b	b	b	b	a	a	b	a	b	b	a	a	a	a	b	a
1_0856	11_1038	11_10856	6571-649	6571	17872	6571	56.26	5H	B	B	A	B	A	A	B	A	A	B	B	A	B	B	B	A	A	B	B	B	B	A	B	B	A	B	B	B	B	A	A	B	A	B	B	A	A	A	A	B	A
1_0913	11_1137	11_10913	7559-350	7559	4626	7559	56.26	5H	b	b	a	b	a	a	b	a	a	b	b	a	b	b	b	a	a	b	b	b	b	a	b	b	a	b	b	b	b	a	a	b	a	b	b	a	a	a	a	b	a
1_0995	11_1250	11_10995	8852-318	8852	18645	8852	56.26	5H	b	b	a	b	a	a	b	a	a	b	b	a	b	b	b	a	a	b	b	b	b	a	b	b	a	b	b	b	b	a	a	b	a	b	b	a	a	a	a	b	a
1_1198	11_1380	11_11198	ABC08327-1-1-353	5859	15990	5859	56.26	5H	b	b	a	b	a	a	b	a	a	b	b	a	b	b	b	a	a	b	b	b	b	a	b	b	a	b	b	b	b	a	a	b	a	b	b	a	a	a	a	b	a
1_1399	12_0355	12_11399	ABC20253-1-1-202	16719	9984	16719	56.26	5H	B	B	A	B	A	A	B	A	A	B	B	A	B	B	B	A	A	B	B	B	B	A	B	B	A	B	B	B	B	A	A	B	A	B	B	A	A	A	A	B	A
1_1462	12_0376	12_11462	ConsensusGBS0264-1	11215	6518	11215	56.26	5H	b	b	a	b	a	a	b	a	a	b	b	a	b	b	b	a	a	b	b	b	b	a	b	b	a	b	b	b	b	a	a	b	a	b	b	a	a	a	a	b	a
1_1469	11_1501	11_11469	ConsensusGBS0286-1	11781	6684	11781	56.26	5H	b	b	a	b	a	a	b	a	a	b	b	a	b	b	b	a	a	b	b	b	b	a	b	b	a	b	b	b	b	a	a	b	a	b	b	a	a	a	a	b	a
2_0101	11_0078	11_20101	12005-188	12005	6930	12005	56.26	5H	B	B	A	B	A	A	B	A	A	B	B	A	B	B	B	A	A	B	B	B	B	A	B	B	A	B	B	B	B	A	A	B	A	B	B	A	A	A	A	B	A
2_0179	11_0150	11_20179	1468-782	1468	14894	1468	56.26	5H	B	B	A	B	A	A	B	A	A	B	B	A	B	B	B	A	A	B	B	B	B	A	B	B	A	B	B	B	B	A	A	B	A	B	B	A	A	A	A	B	A
2_0461	11_0441	11_20461	3012-1125	3012	1628	3012	56.26	5H	b	b	a	b	a	a	b	a	a	b	b	a	b	b	b	a	a	b	b	b	b	a	b	b	a	b	b	b	b	a	a	b	a	b	b	a	a	a	a	b	a
2_0524	11_0496	11_20524	3326-1954	3326	16160	3326	56.26	5H	b	b	a	b	a	a	b	a	a	b	b	a	b	b	b	a	a	b	b	b	b	a	b	b	a	b	b	b	b	a	a	b	a	b	b	a	a	a	a	b	a
2_0697	11_0665	11_20697	4154-364	4154	2102	4154	56.26	5H	b	b	a	b	a	a	b	a	a	b	b	a	b	b	b	a	a	b	b	b	b	a	b	b	a	b	b	b	b	a	a	b	a	b	b	a	a	a	a	b	a
2_0700	11_0669	11_20700	4166-1090	4166	2189	4166	56.26	5H	b	b	a	b	a	a	b	a	a	b	b	a	b	b	b	a	a	b	b	b	b	a	b	b	a	b	b	b	b	a	a	b	a	b	b	a	a	a	a	b	a
2_0841	11_0806	11_20841	4930-1604	4930	2527	4930	56.26	5H	b	b	a	b	a	a	b	a	a	b	b	a	b	b	b	a	a	b	b	b	b	a	b	b	a	b	b	b	b	a	a	b	a	b	b	a	a	a	a	b	a
2_0875			5120-1026	5120	17077	5120	56.26	5H	B	B	A	B	A	A	B	A	A	B	B	A	B	B	B	A	A	B	B	B	B	A	B	B	A	B	B	B	B	A	A	B	A	B	B	A	A	A	A	B	A
2_1011	11_0952	11_21011	5850-2347	5850	16902	5850	56.26	5H	B	B	A	B	A	A	B	A	A	B	B	A	B	B	B	A	A	B	B	B	B	A	B	B	A	B	B	B	B	A	A	B	A	B	B	A	A	A	A	B	A
2_1040	11_0973	11_21040	6035-654	6035	3370	6035	56.26	5H	b	b	a	b	a	a	b	a	a	b	b	a	b	b	b	a	a	b	b	b	b	a	b	b	a	b	b	b	b	a	a	b	a	b	b	a	a	a	a	b	a
2_1116	11_1035	11_21116	654-469	654	13737	654	56.26	5H	b	b	a	b	a	a	b	a	a	b	b	a	b	b	b	a	a	b	b	b	b	a	b	b	a	b	b	b	b	a	a	b	a	b	b	a	a	a	a	b	a
2_1308	11_1199	11_21308	8201-86	8201	4752	8201	56.26	5H	B	B	A	B	A	A	B	A	A	B	B	A	B	B	B	A	A	B	B	B	B	A	B	B	A	B	B	B	B	A	A	B	A	B	B	A	A	A	A	B	A
2_1322			8349-136	8349	19341	8349	56.26	5H	B	B	a	B	a	a	B	a	a	B	B	a	B	B	B	a	a	B	B	B	B	a	B	B	a	B	B	B	B	a	a	B	a	B	B	a	a	a	a	B	a
2_1350	11_1230	11_21350	8631-469	8631	3954	8631	56.26	5H	b	b	a	b	a	a	b	a	a	b	b	a	b	b	b	a	a	b	b	b	b	a	b	b	a	b	b	b	b	a	a	b	a	b	b	a	a	a	a	b	a
2_1401	11_1272	11_21401	9209-298	9209	16300	7679	56.26	5H	b	b	a	b	a	a	b	a	a	b	b	a	b	b	b	a	a	b	b	b	b	a	b	b	a	b	b	b	b	a	a	b	a	b	b	a	a	a	a	b	a
2_1447	11_1306	11_21447	9766-787	9766	1279	9766	56.26	5H	B	B	A	B	A	A	B	A	A	B	B	A	B	B	B	A	A	B	B	B	B	A	B	B	A	B	B	B	B	A	A	B	A	B	B	A	A	A	A	B	A
3_0109	12_0641	12_30109	ABC08972_2_458	6331	17768	6331	56.26	5H	b	b	a	b	a	a	b	a	a	b	b	a	b	b	b	a	a	b	b	b	b	a	b	b	a	b	b	b	b	a	a	b	a	b	b	a	a	a	a	b	a
3_0337	12_0774	12_30337	U32_11794_413	11794	19004	11794	56.26	5H	b	b	a	b	a	a	b	a	a	b	b	a	b	b	b	a	a	b	b	b	b	a	b	b	a	b	b	b	b	a	a	b	a	b	b	a	a	a	a	b	a
3_0354	12_0786	12_30354	U32_12553_70	12553	19797	12553	56.26	5H	b	b	a	b	a	a	b	a	a	b	b	a	b	b	b	a	a	b	b	b	b	a	b	b	a	b	b	b	b	a	a	b	a	b	b	a	a	a	a	b	a
3_0709	12_0991	12_30709	U32_7525_608	7525	18601	7525	56.26	5H	b	b	a	b	a	a	b	a	a	b	b	a	b	b	b	a	a	b	b	b	b	a	b	b	a	b	b	b	b	a	a	b	a	b	b	a	a	a	a	b	a
3_0728	12_1002	12_30728	U32_8039_444	8039	3697	8039	56.26	5H	B	B	A	B	A	A	B	A	A	B	B	A	B	B	B	A	A	B	B	B	B	A	B	B	A	B	B	B	B	A	A	B	A	B	B	A	A	A	A	B	A
3_0729	12_1003	12_30729	U32_8054_311	8054	18482	8054	56.26	5H	b	b	a	b	a	a	b	a	a	b	b	a	b	b	b	a	a	b	b	b	b	a	b	b	a	b	b	b	b	a	a	b	a	b	b	a	a	a	a	b	a
3_0768	12_1028	12_30768	U32_8820_286	8820	17309	8820	56.26	5H	b	b	a	b	a	a	b	a	a	b	b	a	b	b	b	a	a	b	b	b	b	a	b	b	a	b	b	b	b	a	a	b	a	b	b	a	a	a	a	b	a
3_0792	12_1044	12_30792	U32_9489_168	9489	19745	9489	56.26	5H	b	b	a	b	a	a	b	a	a	b	b	a	b	b	b	a	a	b	b	b	b	a	b	b	a	b	b	b	b	a	a	b	a	b	b	a	a	a	a	b	a
3_1257	12_1371	12_31257	U35_19217_393	9106	19217	9106	56.26	5H	b	b	a	b	a	a	b	a	a	b	b	a	b	b	b	a	a	b	b	b	b	a	b	b	a	b	b	b	b	a	a	b	a	b	b	a	a	a	a	b	a
3_1317	12_1414	12_31317	U35_21473_455	16781	21473	16781	56.26	5H	B	B	A	B	A	A	B	A	A	B	B	A	B	B	B	A	A	B	B	B	B	A	B	B	A	B	B	B	B	A	A	B	A	B	B	A	A	A	A	B	A
3_1423	12_1472	12_31423	U35_4321_768	7242	4321	7242	56.26	5H	b	b	a	b	a	a	b	a	a	b	b	a	b	b	b	a	a	b	b	b	b	a	b	b	a	b	b	b	b	a	a	b	a	b	b	a	a	a	a	b	a
3_1520	12_1526	12_31520	U35_7709_655	12993	7709	12993	56.26	5H	B	B	A	B	A	A	B	A	A	B	B	A	B	B	B	A	A	B	B	B	B	A	B	B	A	B	B	B	B	A	A	B	A	B	B	A	A	A	A	B	A
1_1204			ABC08641-1-2-470	6174	3324	6174	57.34	5H	b	b	a	b	a	a	b	a	b	b	b	a	b	b	b	a	a	b	b	b	b	a	b	b	a	b	b	b	b	a	a	b	a	b	b	a	a	a	a	b	a
1_1260	11_1412	11_11260	ABC10705-1-1-263	7856	4140	7856	57.34	5H	B	B	A	B	A	A	B	A	B	B	B	A	B	B	B	A	A	B	B	B	B	A	B	B	A	B	B	B	B	A	A	B	A	B	B	A	A	A	A	B	A
3_0214	12_0709	12_30214	ABC13248_1_3_194	10184	20190	10184	58.41	5H	b	b	a	b	a	b	b	a	b	b	b	a	b	b	b	a	a	b	b	b	b	a	b	b	a	b	b	b	b	a	a	b	a	b	b	a	a	a	a	b	a
2_0059	12_0414	12_20059	11034-152	11034	20701	11034	60.56	5H	B	B	A	B	A	B	B	A	B	B	B	A	B	A	B	A	A	B	B	B	B	A	B	B	A	B	B	B	B	A	A	B	A	B	B	A	A	A	A	B	A
1_0264	12_0060	12_10264	2283-2886	2283	15082	2283	62.71	5H	B	B	A	B	A	B	B	A	B	B	B	A	B	A	A	A	A	B	B	B	B	A	B	B	A	B	B	B	B	A	A	B	A	B	B	A	A	A	A	B	A
2_0105	11_0082	11_20105	12045-83	12045	5756	12045	62.71	5H	b	b	a	b	a	b	b	a	b	b	b	a	b	a	a	a	a	b	b	b	b	a	b	b	a	b	b	b	b	a	a	b	a	b	b	a	a	a	a	b	a
2_1536	11_1531	11_21536	ConsensusGBS0654-4	1823	15437	1822	62.71	5H	B	B	A	B	A	B	B	A	B	B	B	A	B	A	A	A	A	B	B	B	B	A	B	B	A	B	B	B	B	A	A	B	A	B	B	A	A	A	A	B	A
3_1117	12_1279	12_31117	U35_15437_940	1822	15437	1822	62.71	5H	B	B	A	B	A	B	B	A	B	B	B	A	B	A	A	A	A	B	B	B	B	A	B	B	A	B	B	B	B	A	A	B	A	B	B	A	A	A	A	B	A
1_0237			2146-2057	2146	1056	2146	63.79	5H	b	b	a	b	a	b	b	a	b	b	b	a	b	a	a	a	a	b	b	b	b	a	b	b	a	b	b	b	b	a	a	b	a	b	b	a	a	a	a	b	a
1_0899	12_0207	12_10899	7235-395	7235	3439	7235	63.79	5H	B	B	A	B	A	B	B	A	B	B	B	A	B	A	A	A	A	B	B	B	B	A	B	B	A	B	B	B	B	A	A	B	A	B	B	A	A	A	A	B	A
1_1151	12_0278	12_11151	ABC06852-1-1-216	5096	17420	5096	63.79	5H	B	B	A	B	A	B	B	A	B	B	B	A	B	A	A	A	A	B	B	B	B	A	B	B	A	B	B	B	B	A	A	B	A	B	B	A	A	A	A	B	A
1_1240	11_1400	11_11240	ABC10045-1-1-164	7812	18657	7812	63.79	5H	b	b	a	b	a	b	b	a	b	b	b	a	b	a	a	a	a	b	b	b	b	a	b	b	a	b	b	b	b	a	a	b	a	b	b	a	a	a	a	b	a
1_1363	12_0344	12_11363	ABC15807-1-3-518	13163	20871	13163	63.79	5H	B	B	A	B	A	B	B	A	B	B	B	A	B	A	A	A	A	B	B	B	B	A	B	B	A	B	B	B	B	A	A	B	A	B	B	A	A	A	A	B	A
1_1512	12_0396	12_11512	ConsensusGBS0588-1	6246	3133	6246	63.79	5H	b	b	a	b	a	b	b	a	b	b	b	a	b	a	a	a	a	b	b	b	b	a	b	b	a	b	b	b	b	a	a	b	a	b	b	a	a	a	a	b	a
2_0306	11_0272	11_20306	2146-2256	2146	1056	2146	63.79	5H	b	b	a	b	a	b	b	a	b	b	b	a	b	a	a	a	a	b	b	b	b	a	b	b	a	b	b	b	b	a	a	b	a	b	b	a	a	a	a	b	a
2_0501	11_0480	11_20501	3218-1094	3218	15982	3218	63.79	5H	b	b	a	b	a	b	b	a	b	b	b	a	b	a	a	a	a	b	b	b	b	a	b	b	a	b	b	b	b	a	a	b	a	b	b	a	a	a	a	b	a
2_0981	12_0516	12_20981	5735-1891	5735	3191	5735	63.79	5H	B	B	A	B	A	B	B	A	B	B	B	A	B	A	A	A	A	B	B	B	B	A	B	B	A	B	B	B	B	A	A	B	A	B	B	A	A	A	A	B	A
3_0111	12_0643	12_30111	ABC08998_1_415	6834	18028	6834	63.79	5H	B	B	A	B	A	B	B	A	B	B	B	A	B	A	A	A	A	B	B	B	B	A	B	B	A	B	B	B	B	A	A	B	A	B	B	A	A	A	A	B	A
3_0312			U32_10234_546	10234	17108	10234	63.79	5H	B	B	A	B	A	B	B	A	B	B	B	A	B	A	A	A	A	B	B	B	B	A	B	B	A	B	B	B	B	A	A	B	A	B	B	A	A	A	A	B	A
3_0538	12_0885	12_30538	U32_4304_3452	4304	2097	4304	63.79	5H	b	b	a	b	a	b	b	a	b	b	b	a	b	a	a	a	a	b	b	b	b	a	b	b	a	b	b	b	b	a	a	b	a	b	b	a	a	a	a	b	a
3_1062	12_1252	12_31062	UCI_Pepc_1116	2228	1118	2228	63.79	5H	b	b	a	b	a	b	b	a	b	b	b	a	b	a	a	a	a	b	b	b	b	a	b	b	a	b	b	b	b	a	a	b	a	b	b	a	a	a	a	b	a
3_1064	12_1253	12_31064	UCI_Pepc_996	2228	1118	2228	63.79	5H	B	B	A	B	A	B	B	A	B	B	B	A	B	A	A	A	A	B	B	B	B	A	B	B	A	B	B	B	B	A	A	B	A	B	B	A	A	A	A	B	A
3_1183	12_1319	12_31183	U35_17419_413	5953	17419	5953	63.79	5H	B	B	A	B	A	B	B	A	B	B	B	A	B	A	A	A	A	B	B	B	B	A	B	B	A	B	B	B	B	A	A	B	A	B	B	A	A	A	A	B	A
3_1340	12_1423	12_31340	U35_2405_570	29224	2405	29224	63.79	5H	B	B	A	B	A	B	B	A	B	B	B	A	B	A	A	A	A	B	B	B	B	A	B	B	A	B	B	B	B	A	A	B	A	B	B	A	A	A	A	B	A
3_1451	12_1487	12_31451	U35_5082_691	9165	5082	9165	63.79	5H	b	b	a	b	a	b	b	a	b	b	b	a	b	a	a	a	a	b	b	b	b	a	b	b	a	b	b	b	b	a	a	b	a	b	b	a	a	a	a	b	a
1_1523			ConsensusGBS0653-2	1952	854	1952	64.86	5H	B	B	A	B	A	B	B	A	B	B	B	A	B	A	A	A	A	B	B	B	B	A	B	B	A	B	B	B	B	A	A	B	A	B	B	A	A	B	A	B	A
1_0725	12_0176	12_10725	5025-980	5025	2921	5025	65.94	5H	B	B	A	B	A	B	B	A	B	B	B	A	B	A	A	A	A	B	B	B	B	A	B	B	B	B	B	B	B	A	A	B	A	B	B	A	A	B	A	B	A
1_1089	12_0255	12_11089	ABC04317-1-2-210	3037	15804	3037	65.94	5H	B	B	A	B	A	B	B	A	B	B	B	A	B	A	A	A	A	B	B	B	B	A	B	B	B	B	B	B	B	A	A	B	A	B	B	A	A	B	A	B	A
3_1032	12_1236	12_31032	UCI_Adh3_107	32678	14203	32678	65.94	5H	B	B	A	B	A	B	B	A	B	B	B	A	B	A	A	A	A	B	B	B	B	A	B	B	B	B	B	B	B	A	A	B	A	B	B	A	A	B	A	B	A
3_1034	12_1238	12_31034	UCI_Adh3_1592	32678	14203	32678	65.94	5H	b	b	a	b	a	b	b	a	b	b	b	a	b	a	a	a	a	b	b	b	b	a	b	b	b	b	b	b	b	a	a	b	a	b	b	a	a	b	a	b	a
3_1035	12_1239	12_31035	UCI_Adh3_436	32678	14203	32678	65.94	5H	b	b	a	b	a	b	b	a	b	b	b	a	b	a	a	a	a	b	b	b	b	a	b	b	b	b	b	b	b	a	a	b	a	b	b	a	a	b	a	b	a
3_0745	12_1011	12_30745	U32_8283_825	8283	18796	8283	67.02	5H	B	B	A	B	A	B	B	A	B	B	B	A	B	A	A	A	A	B	B	B	B	A	B	B	B	B	B	B	B	A	A	B	A	B	B	A	A	B	A	B	A
2_1036	12_0525	12_21036	6020-279	6020	17849	6020	68.09	5H	B	B	A	B	A	B	B	A	B	B	B	A	B	A	A	A	A	B	B	B	B	A	B	B	B	B	B	B	B	A	A	B	A	B	B	A	A	B	A	B	A
1_0203	12_0045	12_10203	1983-467	1983	959	1982	71.32	5H	B	B	A	B	A	B	B	A	B	B	B	A	B	A	A	A	A	B	B	B	B	A	B	B	B	B	A	B	B	A	A	B	A	B	B	A	A	B	A	B	A
1_0641	11_0707	11_10641	4342-528	4342	1724	4342	71.32	5H	b	b	a	b	a	b	b	a	b	b	b	a	b	a	a	a	a	b	b	b	b	a	b	b	b	b	a	b	b	a	a	b	a	b	b	a	a	b	a	b	a
1_1249	11_1406	11_11249	ABC10441-1-4-203	7895	4009	7895	71.32	5H	B	B	A	B	A	B	B	A	B	B	B	A	B	A	A	A	A	B	B	B	B	A	B	B	B	B	A	B	B	A	A	B	A	B	B	A	A	B	A	B	A
1_1438	12_0366	12_11438	ConsensusGBS0042-1	37939	46904	37939	71.32	5H	B	B	A	B	A	B	B	A	B	B	B	A	B	A	A	A	A	B	B	B	B	A	B	B	B	B	A	B	B	A	A	B	A	B	B	A	A	B	A	B	A
2_0278	12_0443	12_20278	1982-836	1982	959	1982	71.32	5H	B	B	A	B	A	B	B	A	B	B	B	A	B	A	A	A	A	B	B	B	B	A	B	B	B	B	A	B	B	A	A	B	A	B	B	A	A	B	A	B	A
2_0279			1983-356	1983	959	1982	71.32	5H	B	B	a	B	a	B	B	a	B	B	B	a	B	a	a	a	a	B	B	B	B	a	B	B	B	B	a	B	B	a	a	B	a	B	B	a	a	B	a	B	a
2_0392	11_0377	11_20392	264-571	264	1799	264	71.32	5H	B	B	A	B	A	B	B	A	B	B	B	A	B	A	A	A	A	B	B	B	B	A	B	B	B	B	A	B	B	A	A	B	A	B	B	A	A	B	A	B	A
3_0080	12_0625	12_30080	ABC07516_1_341	5098	15265	5098	71.32	5H	B	B	A	B	A	B	B	A	B	B	B	A	B	A	A	A	A	B	B	B	B	A	B	B	B	B	A	B	B	A	A	B	A	B	B	A	A	B	A	B	A
3_0966	12_1181	12_30966	SCRI_bbc11987_01_482	11987	19456	11987	71.32	5H	b	b	A	B	A	b	B	A	b	b	B	A	b	A	A	A	A	b	B	B	b	A	B	B	b	B	A	B	b	A	A	b	A	b	b	A	A	B	A	b	A
1_0548	12_0127	12_10548	3819-1948	3819	1667	3819	77.81	5H	B	B	A	B	A	B	B	A	B	B	B	A	A	A	B	A	A	B	B	B	B	A	B	B	B	B	A	B	B	A	A	B	A	B	B	A	A	B	A	B	A
2_0297	12_0447	12_20297	2075-320	2075	15217	2075	78.89	5H	b	b	a	b	a	b	b	a	b	b	b	a	a	a	b	a	a	b	b	a	b	a	b	b	b	b	a	b	b	a	a	b	a	b	b	a	a	b	a	b	a
3_0719	12_0998	12_30719	U32_7806_279	7806	14276	7806	78.89	5H	B	B	A	B	A	B	B	A	B	B	B	A	A	A	B	A	A	B	B	A	B	A	B	B	B	B	A	B	B	A	A	B	A	B	B	A	A	B	A	B	A
1_0953	12_0220	12_10953	8107-154	8107	19062	8107	79.96	5H	b	b	a	b	a	b	b	a	b	b	b	a	a	a	b	a	a	b	b	a	b	a	b	b	b	b	a	b	b	a	a	b	a	b	b	a	a	b	a	b	a
2_0330			2261-677	2261	1141	2261	83.19	5H	b	b	a	b	a	b	b	a	b	b	b	a	a	a	b	a	a	b	b	a	b	a	b	b	b	b	a	b	a	a	a	b	a	b	b	a	a	b	a	b	a
2_0818	12_0499	12_20818	4816-115	4816	2886	4816	83.19	5H	b	b	a	b	a	b	b	a	b	b	b	a	a	a	b	a	a	b	b	a	b	a	b	b	b	b	a	b	a	a	a	b	a	b	b	a	a	b	a	b	a
3_0252			ABC15719_1_473	13026	5526	13026	83.19	5H	b	b	a	b	a	b	b	a	b	b	b	a	a	a	b	a	a	b	b	a	b	a	b	b	b	b	a	b	a	a	a	b	a	b	b	a	a	b	a	b	a
1_0127	11_0175	11_10127	1583-522	1583	14265	1583	88.59	5H	b	b	a	b	a	b	b	b	b	b	b	a	a	a	b	a	a	a	a	a	b	a	b	b	b	b	a	b	a	a	a	b	a	b	b	a	a	b	a	b	a
1_0183	11_0228	11_10183	1896-1435	1896	448	1896	88.59	5H	B	B	A	B	A	B	B	B	B	B	B	A	A	A	B	A	A	A	A	A	B	A	B	B	B	B	A	B	A	A	A	B	A	B	B	A	A	B	A	B	A
2_1128	12_0533	12_21128	6669-1095	6669	18454	6669	88.59	5H	B	B	A	B	A	B	B	B	B	B	B	A	A	A	B	A	A	A	A	A	B	A	B	B	B	B	A	B	A	A	A	B	A	B	B	A	A	B	A	B	A
2_1133	11_1049	11_21133	6714-579	6714	3321	6714	88.59	5H	b	b	a	b	a	b	b	b	b	b	b	a	a	a	b	a	a	a	a	a	b	a	b	b	b	b	a	b	a	a	a	b	a	b	b	a	a	b	a	b	a
1_0140	12_0026	12_10140	1653-958	1653	675	1653	91.82	5H	b	b	a	b	a	b	b	b	b	b	b	a	a	a	b	a	a	a	a	a	a	a	b	b	b	b	a	b	a	a	a	b	a	b	b	a	a	b	a	b	a
1_0167	11_0211	11_10167	1786-297	1786	571	1786	91.82	5H	B	B	A	B	A	B	B	B	B	B	B	A	A	A	B	A	A	A	A	A	A	A	B	B	B	B	A	B	A	A	A	B	A	B	B	A	A	B	A	B	A
1_0633	12_0148	12_10633	4285-1877	4285	2252	4285	91.82	5H	B	B	A	B	A	B	B	B	B	B	B	A	A	A	B	A	A	A	A	A	A	A	B	B	B	B	A	B	A	A	A	B	A	B	B	A	A	B	A	B	A
2_0096	11_0073	11_20096	11931-389	11931	20660	11931	91.82	5H	b	b	a	b	a	b	b	b	b	b	b	a	a	a	b	a	a	a	a	a	a	a	b	b	b	b	a	b	a	a	a	b	a	b	b	a	a	b	a	b	a
2_0246	11_0210	11_20246	1780-778	1780	575	1780	91.82	5H	b	b	a	b	a	b	b	b	b	b	b	a	a	a	b	a	a	a	a	a	a	a	b	b	b	b	a	b	a	a	a	b	a	b	b	a	a	b	a	b	a
1_1515	12_0397	12_11515	ConsensusGBS0613-8	4390	2045	4389	92.89	5H	B	B	A	B	A	B	B	B	B	B	B	A	A	A	B	A	A	A	A	A	A	A	B	B	B	B	A	B	A	A	A	B	A	B	B	A	A	B	A	B	A
2_0066			11202-282	11202	6347	11202	92.89	5H	b	b	a	b	a	b	b	b	b	b	b	a	a	a	b	a	a	a	a	a	a	a	b	b	b	b	a	b	a	a	a	b	a	b	b	a	a	b	a	b	a
2_0736	11_0712	11_20736	4389-551	4389	2045	4389	92.89	5H	b	b	a	b	a	b	b	b	b	b	b	a	a	a	b	a	a	a	a	a	a	a	b	b	b	b	a	b	a	a	a	b	a	b	b	a	a	b	a	b	a
2_1186	12_0541	12_21186	7029-300	7029	3970	7029	96.12	5H	B	B	A	B	A	B	B	B	B	B	B	A	A	A	B	A	A	A	A	A	A	A	B	B	B	B	A	B	A	A	A	B	A	B	B	A	A	B	A	B	A
3_0314	12_0762	12_30314	U32_10259_178	10259	20444	10259	96.12	5H	B	B	A	B	A	B	B	B	B	B	B	A	A	A	B	A	A	A	A	A	A	A	B	B	B	B	A	B	A	A	A	B	A	B	B	A	A	B	A	B	A
1_1135			ABC06144-pHv86-02	4344	16603	4344	99.35	5H	B	B	A	B	A	A	B	B	B	B	B	A	A	A	B	A	A	A	A	A	A	A	B	B	B	B	A	B	A	A	A	A	A	B	B	A	B	B	A	B	A
1_0674	12_0162	12_10674	4599-425	4599	17043	4599	103.67	5H	b	b	a	b	a	a	b	b	b	b	b	a	a	a	b	a	a	a	a	a	a	b	b	b	b	b	a	b	a	a	a	a	a	b	b	a	b	a	a	b	a
1_0524	11_0577	11_10524	370-443	370	434	370	106.9	5H	b	b	a	b	a	a	a	b	b	b	b	a	a	a	b	a	a	a	a	a	a	b	b	b	b	b	a	b	a	a	a	b	a	b	b	a	b	a	a	b	a
1_0930	12_0214	12_10930	778-2050	778	14129	778	107.97	5H	B	B	A	B	A	A	A	B	B	B	B	A	A	A	B	A	A	A	A	A	A	B	B	B	B	B	A	B	A	A	A	B	A	B	B	A	B	A	A	B	A
1_0578	11_0621	11_10578	39-843	39	14407	39	109.05	5H	B	B	A	B	A	A	A	B	B	B	B	A	A	A	B	A	A	A	A	A	A	B	A	B	B	B	A	B	A	A	A	B	A	B	B	A	B	A	A	B	A
1_0518	11_0568	11_10518	3685-894	3685	2033	3685	110.12	5H	b	b	a	b	a	a	a	b	b	b	a	a	a	a	b	a	a	a	a	a	a	b	a	b	b	b	a	b	a	a	a	b	a	b	b	a	b	a	a	b	a
1_0771	11_0889	11_10771	5440-455	5440	17259	5440	110.12	5H	B	B	A	B	A	A	A	B	B	B	A	A	A	A	B	A	A	A	A	A	A	B	A	B	B	B	A	B	A	A	A	B	A	B	B	A	B	A	A	B	A
1_1134	12_0270	12_11134	ABC06096-1-1-185	4405	16829	4405	110.12	5H	b	b	a	b	a	a	a	b	b	b	a	a	a	a	b	a	a	a	a	a	a	b	a	b	b	b	a	b	a	a	a	b	a	b	b	a	b	a	a	b	a
1_1473	11_1503	11_11473	ConsensusGBS0304-1	1137	14523	1137	110.12	5H	b	b	a	b	a	a	a	b	b	b	a	a	a	a	b	a	a	a	a	a	a	b	a	b	b	b	a	b	a	a	a	b	a	b	b	a	b	a	a	b	a
2_0097	11_0075	11_20097	11944-542	11944	7022	11944	110.12	5H	b	b	a	b	a	a	a	b	b	b	a	a	a	a	b	a	a	a	a	a	a	b	a	b	b	b	a	b	a	a	a	b	a	b	b	a	b	a	a	b	a
2_0449	11_0427	11_20449	2947-1245	2947	13944	2947	110.12	5H	b	b	a	b	a	a	a	b	b	b	a	a	a	a	b	a	a	a	a	a	a	b	a	b	b	b	a	b	a	a	a	b	a	b	b	a	b	a	a	b	a
3_0533	12_0884	12_30533	U32_4201_1988	4201	2104	4201	110.12	5H	B	B	A	B	A	A	A	B	B	B	A	A	A	A	B	A	A	A	A	A	A	B	A	B	B	B	A	B	A	A	A	B	A	B	B	A	B	A	A	B	A
3_0834	12_1072	12_30834	OSU_Contig5182_at_132	3685	2033	3685	110.12	5H	b	b	a	b	a	a	a	b	b	b	a	a	a	a	b	a	a	a	a	a	a	b	a	b	b	b	a	b	a	a	a	b	a	b	b	a	b	a	a	b	a
3_0182	12_0692	12_30182	ABC11766_1_260	9326	3574	9326	112.27	5H	b	b	a	b	a	a	a	b	b	b	a	a	a	a	b	a	a	a	b	a	a	b	a	b	b	b	a	b	a	a	a	b	a	b	b	a	b	a	a	b	a
1_1350	11_1451	11_11350	ABC14689-1-9-399	10888	1676	10888	117.67	5H	B	B	A	B	A	A	A	B	B	B	A	A	A	A	B	B	A	A	B	A	A	B	A	B	B	B	A	B	A	A	A	B	A	B	B	B	B	A	A	B	A
2_0403	12_0458	12_20403	2727-1286	2727	15734	2727	118.75	5H	B	B	A	B	A	A	A	B	B	B	A	A	A	A	B	B	A	A	B	A	A	B	A	B	B	B	A	B	A	A	A	B	A	B	B	B	B	A	A	B	A
3_0098	12_0636	12_30098	ABC08311_1_641	6267	2700	6267	118.75	5H	B	B	A	B	A	A	A	B	B	B	A	A	A	A	B	B	A	A	B	A	A	B	A	B	B	B	A	B	A	A	A	B	A	B	B	B	B	A	A	B	A
2_0134	11_0114	11_20134	1300-1462	1300	192	1300	119.82	5H	b	b	a	b	a	a	a	b	b	b	a	a	a	a	b	b	a	a	b	a	a	b	a	b	b	b	a	b	a	a	a	b	a	b	b	b	b	a	a	b	a
1_0024	11_0033	11_10024	10669-188	10669	6295	10669	121.97	5H	B	B	A	B	A	A	A	B	B	B	A	A	A	A	B	B	A	A	B	A	A	B	A	B	B	B	A	B	A	B	A	B	A	B	B	B	B	A	A	B	A
1_0834	11_1005	11_10834	6315-914	6315	17914	6315	123.05	5H	B	B	A	B	A	A	A	B	B	B	A	A	A	A	B	B	A	A	B	A	A	B	A	B	B	B	A	B	A	B	A	B	A	B	B	B	B	A	A	B	A
1_0844	12_0194	12_10844	6444-752	6444	18060	6444	123.05	5H	b	b	a	b	a	a	a	b	b	b	a	a	a	a	b	b	a	a	b	a	a	b	a	b	b	b	a	b	a	b	a	b	a	b	b	b	b	a	a	b	a
2_1321	11_1208	11_21321	8344-444	8344	3638	8344	123.05	5H	B	B	A	B	A	A	A	B	B	B	A	A	A	A	B	B	A	A	B	A	A	B	A	B	B	B	A	B	A	B	A	B	A	B	B	B	B	A	A	B	A
3_0846	12_1084	12_30846	OSU_HVCBF12_520		0		123.05	5H	B	B	A	B	A	A	A	B	B	B	A	A	A	A	B	B	A	A	B	A	A	B	A	B	B	B	A	B	A	B	A	B	A	B	B	B	B	A	A	B	A
3_0847	12_1085	12_30847	OSU_HVCBF3_76	16913	23852	16913	123.05	5H	B	B	A	B	A	A	A	B	B	B	A	A	A	A	B	B	A	A	B	A	A	B	A	B	B	B	A	B	A	B	A	B	A	B	B	B	B	A	A	B	A
3_0850	12_1088	12_30850	OSU_HVCBF4A_875	12905	21853	12905	123.05	5H	B	B	A	B	A	A	A	B	B	B	A	A	A	A	B	B	A	A	B	A	A	B	A	B	B	B	A	B	A	B	A	B	A	B	B	B	B	A	A	B	A
3_0852	12_1090	12_30852	OSU_HVCBF6_851	2208	15347	2208	123.05	5H	B	B	A	B	A	A	A	B	B	B	A	A	A	A	B	B	A	A	B	A	A	B	A	B	B	B	A	B	A	B	A	B	A	B	B	B	B	A	A	B	A
3_0854	12_1092	12_30854	OSU_HVCBF9_907	37585	46609	37585	123.05	5H	b	b	a	b	a	a	a	b	b	b	a	a	a	a	b	b	a	a	b	a	a	b	a	b	b	b	a	b	a	b	a	b	a	b	b	b	b	a	a	b	a
1_0507	12_0119	12_10507	3641-828	3641	15947	3641	125.2	5H	b	b	a	b	a	a	a	b	b	b	a	a	a	a	b	b	a	a	b	a	a	b	a	b	b	b	a	b	a	b	a	b	a	b	b	b	b	a	a	b	b
1_0871			6765-869	6765	3800	6765	125.2	5H	b	b	a	b	a	a	a	b	b	b	a	a	a	a	b	b	a	a	b	a	a	b	a	b	b	b	a	b	a	b	a	b	a	b	b	b	b	a	a	b	b
2_0805	11_0782	11_20805	4771-380	4771	2664	4771	125.2	5H	b	b	a	b	a	a	a	b	b	b	a	a	a	a	b	b	a	a	b	a	a	b	a	b	b	b	a	b	a	b	a	b	a	b	b	b	b	a	a	b	b
2_1439			9698-952	9698	16682	9698	125.2	5H	B	B	a	B	a	a	a	B	B	B	a	a	a	a	B	B	a	a	B	a	a	B	a	B	B	B	a	B	a	B	a	B	a	B	B	B	B	a	a	B	B
3_0705	12_0989	12_30705	U32_7467_358	7467	3323	7467	125.2	5H	B	B	A	B	A	A	A	B	B	B	A	A	A	A	B	B	A	A	B	A	A	B	A	B	B	B	A	B	A	B	A	B	A	B	B	B	B	A	A	B	B
3_0807			U32_9870_257	9870	3095	9870	125.2	5H	b	b	a	b	a	a	a	b	b	b	a	a	a	a	b	b	a	a	b	a	a	b	a	b	b	b	a	b	a	b	a	b	a	b	b	b	b	a	a	b	b
3_1236	12_1356	12_31236	U35_18576_91	10975	18576	10975	125.2	5H	b	b	a	b	a	a	a	b	b	b	a	a	a	a	b	b	a	a	b	a	a	b	a	b	b	b	a	b	a	b	a	b	a	b	b	b	b	a	a	b	b
1_0477	11_0535	11_10477	3478-1024	3478	14457	3478	127.35	5H	b	b	a	b	a	b	a	b	b	b	a	a	a	a	b	b	a	a	b	a	a	b	a	b	b	b	a	b	a	b	a	b	a	b	b	b	b	a	a	b	b
3_0056	12_0614	12_30056	ABC06533_1_81	4769	2598	4769	127.35	5H	b	b	a	b	a	b	a	b	b	b	a	a	a	a	b	b	a	a	b	a	a	b	a	b	b	b	a	b	a	b	a	b	a	b	b	b	b	a	a	b	b
3_0456	12_0839	12_30456	U32_2783_2471	2783	14462	2783	127.35	5H	B	B	A	B	A	B	A	B	B	B	A	A	A	A	B	B	A	A	B	A	A	B	A	B	B	B	A	B	A	B	A	B	A	B	B	B	B	A	A	B	B
1_1341	11_1444	11_11341	ABC14350-1-2-242	12186	18650	12186	128.43	5H	B	B	A	B	A	B	A	B	B	B	A	A	A	A	B	B	A	A	B	A	A	B	A	B	B	B	A	B	A	B	A	B	A	B	B	B	B	A	A	B	B
3_0619	12_0937	12_30619	U32_5830_1337	5830	3068	5830	128.43	5H	B	B	A	B	A	B	A	B	B	B	A	A	A	A	B	B	A	A	B	A	A	B	A	B	B	B	A	B	A	B	A	B	A	B	B	B	B	A	A	B	B
1_1245	12_0304	12_11245	ABC10263-1-2-215	8212	18506	8212	136.01	5H	b	a	a	b	a	b	a	b	b	a	a	a	a	a	a	b	a	a	b	a	a	b	a	b	b	b	b	b	a	b	a	b	a	b	b	b	b	a	b	b	b
2_0629	11_0594	11_20629	3800-814	3800	2083	3800	141.41	5H	a	a	a	a	a	B	a	B	B	a	a	a	a	a	a	B	a	a	B	a	a	B	a	B	B	a	B	B	a	B	a	B	a	B	B	B	B	a	B	B	B
1_0439			3222-396	3222	14365	3222	142.49	5H	a	a	a	a	a	b	a	b	b	a	a	a	a	a	a	b	a	a	b	a	a	b	a	b	b	a	b	b	a	b	a	b	a	b	b	b	b	a	b	b	b
1_1298	12_0324	12_11298	ABC12379-1-3-324	9678	5513	9678	142.49	5H	A	A	A	A	A	B	A	B	B	A	A	A	A	A	A	B	A	A	B	A	A	B	A	B	B	A	B	B	A	B	A	B	A	B	B	B	B	A	B	B	B
2_0503			3222-338	3222	14365	3222	142.49	5H	A	A	A	A	A	b	A	b	b	A	A	A	A	A	A	b	A	A	b	A	A	b	A	b	b	A	b	b	A	b	A	b	A	b	b	b	b	A	b	b	b
1_1507	11_1523	11_11507	ConsensusGBS0531-1	9761	4453	9761	144.64	5H	a	a	a	a	a	b	a	b	b	a	a	a	a	a	a	b	a	a	b	a	a	b	a	b	b	a	b	b	a	b	a	b	a	b	b	b	b	a	b	b	b
2_1422	11_1288	11_21422	9566-1214	9566	5033	9566	145.71	5H	A	A	A	A	A	B	A	B	B	A	A	A	A	A	A	B	A	A	B	A	A	B	A	B	B	A	B	B	A	B	A	B	A	B	B	B	B	A	B	B	B
2_0045	12_0413	12_20045	10789-352	10789	5123	10789	146.79	5H	a	a	a	a	a	b	a	b	b	a	a	a	a	a	a	b	a	a	b	a	a	b	a	b	b	a	b	b	a	b	a	b	a	b	b	b	b	a	b	b	b
2_0405			2737-1073	2737	14983	2737	146.79	5H	a	a	a	a	a	b	a	b	b	a	a	a	a	a	a	b	a	a	b	a	a	b	a	b	b	a	b	b	a	b	a	b	a	b	b	b	b	a	b	b	b
1_1456	11_1495	11_11456	ConsensusGBS0234-1	13510	21640	13510	147.86	5H	a	a	a	a	a	b	a	b	b	a	a	a	a	a	a	b	a	a	b	a	a	b	a	b	b	a	b	b	a	b	a	b	a	b	b	b	b	a	b	b	b
1_0228	12_0054	12_10228	211-1181	211	14089	211	148.94	5H	A	A	A	A	A	B	A	B	B	A	A	A	A	A	A	B	A	A	B	A	A	B	A	B	B	A	B	B	A	B	A	B	A	B	B	B	B	A	B	B	B
1_1535	12_0405	12_11535	ConsensusGBS0712-1	28048	26266	28048	148.94	5H	a	a	a	a	a	b	a	b	b	a	a	a	a	a	a	b	a	a	b	a	a	b	a	b	b	a	b	b	a	b	a	b	a	b	b	b	b	a	b	b	b
2_0300	11_0266	11_20300	211-259	211	14089	211	148.94	5H	a	a	a	a	a	b	a	b	b	a	a	a	a	a	a	b	a	a	b	a	a	b	a	b	b	a	b	b	a	b	a	b	a	b	b	b	b	a	b	b	b
3_0169	12_0687	12_30169	ABC11270_1_1_231	8768	5290	8768	148.94	5H	a	a	a	a	a	b	a	b	b	a	a	a	a	a	a	b	a	a	b	a	a	b	a	b	b	a	b	b	a	b	a	b	a	b	b	b	b	a	b	b	b
3_0611	12_0934	12_30611	U32_5714_470	5714	17556	5714	148.94	5H	A	A	A	A	A	B	A	B	B	A	A	A	A	A	A	B	A	A	B	A	A	B	A	B	B	A	B	B	A	B	A	B	A	B	B	B	B	A	B	B	B
1_1472	12_0380	12_11472	ConsensusGBS0295-1	13495	7883	13495	152.17	5H	a	a	a	a	a	b	a	b	b	a	a	a	a	a	a	b	a	a	b	a	a	b	a	b	b	a	b	b	a	b	b	b	a	b	b	b	b	a	b	b	b
1_0755	11_0870	11_10755	5286-486	5286	3030	5286	161.97	5H	A	A	A	A	B	B	A	B	A	A	A	A	A	A	A	B	B	A	B	A	A	B	A	B	B	A	B	B	A	B	B	B	A	A	B	B	B	A	B	B	B
2_0551	11_0518	11_20551	3412-579	3412	15899	3412	161.97	5H	A	A	A	A	B	B	A	B	A	A	A	A	A	A	A	B	B	A	B	A	A	B	A	B	B	A	B	B	A	B	B	B	A	A	B	B	B	A	B	B	B
3_1465			U35_5362_1110	10624	5362	10624	161.97	5H	a	a	a	a	b	b	a	b	a	a	a	a	a	a	a	b	b	a	b	a	a	b	a	b	b	a	b	b	a	b	b	b	a	a	b	b	b	a	b	b	b
1_0004			1011-1110	1011	14331	1011	170.66	5H	A	A	A	A	B	B	A	B	A	A	A	A	B	A	A	B	B	A	B	B	A	B	A	B	B	A	B	A	A	B	B	B	B	A	B	B	B	A	B	B	B
1_0104	11_0148	11_10104	1461-529	1461	658	1461	171.74	5H	A	A	A	A	B	B	A	B	A	A	A	A	B	A	A	B	B	A	B	B	A	B	A	B	B	A	B	A	A	B	B	B	B	A	B	B	B	A	B	B	B
2_0676	11_0646	11_20676	407-259	407			171.74	5H	a	a	a	a	b	b	a	b	a	a	a	a	b	a	a	b	b	a	b	b	a	b	a	b	b	a	b	a	a	b	b	b	b	a	b	b	b	a	b	b	b
2_0731	11_0708	11_20731	4346-840	4346	2265	4346	171.74	5H	a	a	a	a	b	b	a	b	a	a	a	a	b	a	a	b	b	a	b	b	a	b	a	b	b	a	b	a	a	b	b	b	b	a	b	b	b	a	b	b	b
2_0776			461-431	461	274	461	171.74	5H	A	A	A	A	b	b	A	b	A	A	A	A	b	A	A	b	b	A	b	b	A	b	A	b	b	A	b	A	A	b	b	b	b	A	b	b	b	A	b	b	b
2_0830	12_0501	12_20830	4852-299	4852	2858	4852	171.74	5H	A	A	A	A	B	B	A	B	A	A	A	A	B	A	A	B	B	A	B	B	A	B	A	B	B	A	B	A	A	B	B	B	B	A	B	B	B	A	B	B	B
2_1196			7120-120	7120	18388	7120	171.74	5H	a	a	a	a	b	b	a	b	a	a	a	a	b	a	a	b	b	a	b	b	a	b	a	b	b	a	b	a	a	b	b	b	b	a	b	b	b	a	b	b	b
3_1182	12_1318	12_31182	U35_17400_807	13452	17400	13452	171.74	5H	a	a	a	a	b	b	a	b	a	a	a	a	b	a	a	b	b	a	b	b	a	b	a	b	b	a	b	a	a	b	b	b	b	a	b	b	b	a	b	b	b
3_1234	12_1354	12_31234	U35_18533_855	9395	18533	9395	171.74	5H	A	A	A	A	B	B	A	B	A	A	A	A	B	A	A	B	B	A	B	B	A	B	A	B	B	A	B	A	A	B	B	B	B	A	B	B	B	A	B	B	B
1_0080	11_0117	11_10080	1306-408	1306	14828	1306	172.81	5H	a	a	a	a	b	b	a	b	a	a	a	a	b	a	a	b	b	a	b	b	a	b	a	b	b	a	b	a	a	b	b	b	b	a	b	b	b	a	b	b	b
1_0333	12_0075	12_10333	2611-2077	2611	1357	2611	172.81	5H	a	a	a	a	b	b	a	b	a	a	a	a	b	a	a	b	b	a	b	b	a	b	a	b	b	a	b	a	a	b	b	b	b	a	b	b	b	a	b	b	b
1_0476			3477-1774	3477	16307	3477	172.81	5H	a	a	a	a	B	B	a	B	a	a	a	a	B	a	a	B	B	a	B	B	a	B	a	B	B	a	B	a	a	B	B	B	B	a	B	B	B	a	B	B	B
1_1441	11_1490	11_11441	ConsensusGBS0086-5	5054	2792	5054	172.81	5H	a	a	a	a	b	b	a	b	a	a	a	a	b	a	a	b	b	a	b	b	a	b	a	b	b	a	b	a	a	b	b	b	b	a	b	b	b	a	b	b	b
2_0081			1159-588	1159	14540	1159	172.81	5H	a	a	a	a	b	b	a	b	a	a	a	a	b	a	a	b	b	a	b	b	a	b	a	b	b	a	b	a	a	b	b	b	b	a	b	b	b	a	b	b	b
2_0100	11_0077	11_20100	1198-537	1198	14657	1198	172.81	5H	a	a	a	a	b	b	a	b	a	a	a	a	b	a	a	b	b	a	b	b	a	b	a	b	b	a	b	a	a	b	b	b	b	a	b	b	b	a	b	b	b
2_0388	11_0371	11_20388	2611-1846	2611	1357	2611	172.81	5H	a	a	a	a	b	b	a	b	a	a	a	a	b	a	a	b	b	a	b	b	a	b	a	b	b	a	b	a	a	b	b	b	b	a	b	b	b	a	b	b	b
2_0638			3880-1219	3880	2053	3880	172.81	5H	A	A	A	A	B	B	A	B	A	A	A	A	B	A	A	B	B	A	B	B	A	B	A	B	B	A	B	A	A	B	B	B	B	A	B	B	B	A	B	B	B
2_1462	12_0566	12_21462	ABC02249-1-1-321	1537	14832	1537	172.81	5H	A	A	A	A	B	B	A	B	A	A	A	A	B	A	A	B	B	A	B	B	A	B	A	B	B	A	B	A	A	B	B	B	B	A	B	B	B	A	B	B	B
3_0062	12_0618	12_30062	ABC06870_1_371	5103	2280	5103	172.81	5H	A	A	A	A	B	B	A	B	A	A	A	A	B	A	A	B	B	A	B	B	A	B	A	B	B	A	B	A	A	B	B	B	B	A	B	B	B	A	B	B	B
3_1050	12_1247	12_31050	UCI_Dhn9_449	1159	14540	1159	172.81	5H	A	A	A	A	B	B	A	B	A	A	A	A	B	A	A	B	B	A	B	B	A	B	A	B	B	A	B	A	A	B	B	B	B	A	B	B	B	A	B	B	B
3_1206	12_1332	12_31206	U35_17942_828	7068	17942	7068	172.81	5H	a	a	a	a	b	b	a	b	a	a	a	a	b	a	a	b	b	a	b	b	a	b	a	b	b	a	b	a	a	b	b	b	b	a	b	b	b	a	b	b	b
3_0795	12_1047	12_30795	U32_9572_566	9572	4903	9572	174.96	5H	A	A	A	A	B	B	A	B	A	A	A	A	B	A	A	B	B	A	B	B	A	B	A	B	B	A	B	A	A	B	B	B	B	A	B	B	B	A	B	B	B
3_1221	12_1344	12_31221	U35_18258_220	8933	18258	8933	174.96	5H	A	A	A	A	B	B	A	B	A	A	A	A	B	A	A	B	B	A	B	B	A	B	A	B	B	A	B	A	A	B	B	B	B	A	B	B	B	A	B	B	B
2_0104	11_0081	11_20104	1204-1104	1204	14453	1204	176.04	5H	a	a	a	a	b	b	a	b	a	a	a	a	b	a	a	b	b	a	b	b	a	b	a	b	b	a	b	a	a	b	b	b	b	a	b	b	b	a	b	b	b
3_0830	12_1068	12_30830	OSU_Contig294_s_at_57	203	16166	203	176.04	5H	a	a	a	a	b	b	a	b	a	a	a	a	b	a	a	b	b	a	b	b	a	b	a	b	b	a	b	a	a	b	b	b	b	a	b	b	b	a	b	b	b
2_0186	12_0427	12_20186	14978-553	14978	22996	14978	178.19	5H	A	A	A	A	B	B	A	B	A	A	A	A	B	A	A	B	B	A	B	B	A	B	A	B	B	A	B	A	A	B	B	B	B	A	B	B	B	A	B	B	B
1_1497	11_1516	11_11497	ConsensusGBS0451-1	9488	5166	9488	179.26	5H	a	a	a	a	b	b	a	b	a	a	a	a	b	a	a	b	b	a	b	b	a	b	a	b	b	a	b	a	a	b	b	b	b	a	b	b	b	a	b	b	b
1_0385	11_0412	11_10385	2867-373	2867	15551	2867	185.75	5H	b	a	a	b	b	b	a	b	a	a	a	a	b	a	a	b	b	a	b	b	a	b	a	b	b	b	b	a	a	b	b	b	b	a	b	b	b	a	b	b	b
1_0536	11_0586	11_10536	3759-1385	3759	16202	3759	185.75	5H	b	a	a	b	b	b	a	b	a	a	a	a	b	a	a	b	b	a	b	b	a	b	a	b	b	b	b	a	a	b	b	b	b	a	b	b	b	a	b	b	b
1_0582	11_0627	11_10582	4015-1153	4015	16406	4015	185.75	5H	B	A	A	B	B	B	A	B	A	A	A	A	B	A	A	B	B	A	B	B	A	B	A	B	B	B	B	A	A	B	B	B	B	A	B	B	B	A	B	B	B
1_0741	11_0846	11_10741	5163-896	5163	17196	5163	185.75	5H	b	a	a	b	b	b	a	b	a	a	a	a	b	a	a	b	b	a	b	b	a	b	a	b	b	b	b	a	a	b	b	b	b	a	b	b	b	a	b	b	b
1_0901	11_1121	11_10901	7337-388	7337	16846	7337	185.75	5H	b	a	a	b	b	b	a	b	a	a	a	a	b	a	a	b	b	a	b	b	a	b	a	b	b	b	b	a	a	b	b	b	b	a	b	b	b	a	b	b	b
1_0902	11_1122	11_10902	7342-535	7342	2675	7342	185.75	5H	B	A	A	B	B	B	A	B	A	A	A	A	B	A	A	B	B	A	B	B	A	B	A	B	B	B	B	A	A	B	B	B	B	A	B	B	B	A	B	B	B
2_0317	12_0448	12_20317	2193-516	2193	15426	2193	185.75	5H	B	A	A	B	B	B	A	B	A	A	A	A	B	A	A	B	B	A	B	B	A	B	A	B	B	B	B	A	A	B	B	B	B	A	B	B	B	A	B	B	B
3_0238	12_0723	12_30238	ABC15036_1_738	11538	21137	11538	185.75	5H	b	a	a	b	b	b	a	b	a	a	a	a	b	a	a	b	b	a	b	b	a	b	a	b	b	b	b	a	a	b	b	b	b	a	b	b	b	a	b	b	b
3_0759	12_1021	12_30759	U32_8565_505	8565	18944	8565	185.75	5H	b	a	a	b	b	b	a	b	a	a	a	a	b	a	a	b	b	a	b	b	a	b	a	b	b	b	b	a	a	b	b	b	b	a	b	b	b	a	b	b	b
2_0560	11_0525	11_20560	3443-1234	3443	15729	3443	186.83	5H	b	a	a	b	b	b	a	b	a	a	a	a	b	a	a	b	b	a	b	b	a	b	b	b	b	b	b	a	a	b	b	b	b	a	b	b	b	a	b	b	b
2_0876	11_0833	11_20876	5126-1311	5126	16765	5126	186.83	5H	b	a	a	b	b	b	a	b	a	a	a	a	b	a	a	b	b	a	b	b	a	b	b	b	b	b	b	a	a	b	b	b	b	a	b	b	b	a	b	b	b
1_0273	12_0064	12_10273	2309-1354	2309	405	2309	188.98	5H	b	a	a	b	b	b	a	b	a	a	a	a	b	a	a	b	b	a	b	b	a	b	b	b	b	b	b	a	a	b	b	b	b	a	b	b	b	a	a	a	b
1_0336	11_0374	11_10336	2617-1234	2617	738	2617	188.98	5H	b	a	a	b	b	b	a	b	a	a	a	a	b	a	a	b	b	a	b	b	a	b	b	b	b	b	b	a	a	b	b	b	b	a	b	b	b	a	a	a	b
1_1325	12_0337	12_11325	ABC13614-1-1-320	10513	20850	10513	188.98	5H	b	a	a	b	b	b	a	b	a	a	a	a	b	a	a	b	b	a	b	b	a	b	b	b	b	b	b	a	a	b	b	b	b	a	b	b	b	a	a	a	b
1_1464	11_1499	11_11464	ConsensusGBS0269-1	10260	5775	10260	188.98	5H	b	a	a	b	b	b	a	b	a	a	a	a	b	a	a	b	b	a	b	b	a	b	b	b	b	b	b	a	a	b	b	b	b	a	b	b	b	a	a	a	b
2_0646	11_0612	11_20646	3931-1434	3931	15043	3931	188.98	5H	B	A	A	B	B	B	A	B	A	A	A	A	B	A	A	B	B	A	B	B	A	B	B	B	B	B	B	A	A	B	B	B	B	A	B	B	B	A	A	A	B
2_1018	11_0959	11_21018	5893-1285	5893	17486	5893	188.98	5H	b	a	a	b	b	b	a	b	a	a	a	a	b	a	a	b	b	a	b	b	a	b	b	b	b	b	b	a	a	b	b	b	b	a	b	b	b	a	a	a	b
3_0642	12_0952	12_30642	U32_6342_1490	6342	3982	6342	188.98	5H	b	a	a	b	b	b	a	b	a	a	a	a	b	a	a	b	b	a	b	b	a	b	b	b	b	b	b	a	a	b	b	b	b	a	b	b	b	a	a	a	b
3_1375	12_1443	12_31375	U35_3226_1469	5696	3226	5696	188.98	5H	b	a	a	b	b	b	a	b	a	a	a	a	b	a	a	b	b	a	b	b	a	b	b	b	b	b	b	a	a	b	b	b	b	a	b	b	b	a	a	a	b
2_0334	11_0303	11_20334	2290-796	2290	15448	2290	199.9	5H	A	A	A	A	B	B	A	A	A	A	A	A	B	A	A	B	B	A	B	B	B	B	B	B	B	A	B	A	A	B	B	B	B	A	B	B	B	A	A	A	B
2_0829	11_0799	11_20829	485-1369	485	432	485	203.13	5H	a	a	a	a	b	b	a	a	a	a	a	a	b	a	a	b	b	a	b	b	b	b	b	b	b	a	b	a	a	b	b	b	b	a	b	b	b	a	a	a	b
2_0826	11_0796	11_20826	4845-123	4845	16910	4845	204.21	5H	a	a	a	a	b	b	a	a	a	a	a	a	b	a	a	b	b	a	b	b	b	b	b	b	b	a	b	a	a	b	b	b	b	a	b	a	b	a	a	a	b
3_0666	12_0966	12_30666	U32_6903_1480	6903	17907	6903	204.21	5H	a	a	a	a	b	b	a	a	a	a	a	a	b	a	a	b	b	a	b	b	b	b	b	b	b	a	b	a	a	b	b	b	b	a	b	a	b	a	a	a	b
1_1216	11_1389	11_11216	ABC09278-1-4-69	6900	18220	6900	207.44	5H	A	A	A	A	B	B	A	A	A	A	A	A	B	A	A	B	B	A	B	B	B	B	B	B	B	A	B	A	A	A	B	B	B	A	B	A	B	A	A	A	B
2_0213			160-325	160	14548	160	207.44	5H	a	a	a	a	b	b	a	a	a	a	a	a	b	a	a	b	b	a	b	b	b	b	b	b	b	a	b	a	a	a	b	b	b	a	b	a	b	a	a	a	b
1_0769	12_0184	12_10769	5413-2541	5413	3096	5413	208.51	5H	A	A	A	A	B	B	A	A	A	A	A	A	B	A	A	B	B	A	B	B	B	B	B	B	B	A	B	A	A	A	B	A	B	A	B	A	B	A	A	A	B
2_0546	11_0514	11_20546	3391-2137	3391	16125	3391	208.51	5H	a	a	a	a	b	b	a	a	a	a	a	a	b	a	a	b	b	a	b	b	b	b	b	b	b	a	b	a	a	a	b	a	b	a	b	a	b	a	a	a	b
3_0087	12_0629	12_30087	ABC07825_1_403	5838	16332	5838	208.51	5H	A	A	A	A	B	B	A	A	A	A	A	A	B	A	A	B	B	A	B	B	B	B	B	B	B	A	B	A	A	A	B	A	B	A	B	A	B	A	A	A	B
1_0778	11_0902	11_10778	552-188	552	141	552	212.83	5H	a	a	a	a	b	b	a	a	a	b	a	a	b	a	a	b	b	a	a	b	b	b	b	b	b	a	a	a	a	a	b	a	b	a	b	a	b	a	a	a	b
1_0600	11_0651	11_10600	4103-1386	4103	16639	4103	213.9	5H	a	a	a	a	b	b	a	a	a	b	a	a	b	a	a	b	b	a	a	b	b	b	b	b	b	a	a	a	a	a	b	a	b	a	b	a	b	a	a	a	b
1_0254	11_0290	11_10254	2244-3247	2244	1012	2244	214.98	5H	a	a	a	a	b	b	b	a	a	b	a	a	b	a	a	b	b	a	a	b	b	b	b	b	b	a	a	a	a	a	b	a	b	a	b	a	b	a	a	a	b
1_1010	12_0232	12_11010	930-595	930	14174	930	214.98	5H	a	a	a	a	b	b	b	a	a	b	a	a	b	a	a	b	b	a	a	b	b	b	b	b	b	a	a	a	a	a	b	a	b	a	b	a	b	a	a	a	b
1_1450	12_0371	12_11450	ConsensusGBS0152-1	2692	1295	2692	214.98	5H	A	A	A	A	B	B	B	A	A	B	A	A	B	A	A	B	B	A	A	B	B	B	B	B	B	A	A	A	A	A	B	A	B	A	B	A	B	A	A	A	B
3_1404	12_1461	12_31404	U35_3810_482	7205	3810	7205	214.98	5H	a	a	a	a	b	b	b	a	a	b	a	a	b	a	a	b	b	a	a	b	b	b	b	b	b	a	a	a	a	a	b	a	b	a	b	a	b	a	a	a	b
1_0736	11_0837	11_10736	5145-1355	5145	2716	5145	217.13	5H	a	a	a	a	b	b	b	a	a	b	a	a	b	a	a	b	b	a	a	b	b	b	b	b	b	a	a	a	b	a	b	a	b	a	b	a	b	a	a	a	b
2_0189	11_0160	11_20189	15017-277	15017	22779	15017	217.13	5H	a	a	a	a	b	b	b	a	a	b	a	a	b	a	a	b	b	a	a	b	b	b	b	b	b	a	a	a	b	a	b	a	b	a	b	a	b	a	a	a	b
3_0494	12_0859	12_30494	U32_3501_418	3501	16419	3501	217.13	5H	a	a	a	a	b	b	b	a	a	b	a	a	b	a	a	b	b	a	a	b	b	b	b	b	b	a	a	a	b	a	b	a	b	a	b	a	b	a	a	a	b
3_0504	12_0865	12_30504	U32_3706_309	3706	16073	3706	217.13	5H	a	a	a	a	b	b	b	a	a	b	a	a	b	a	a	b	b	a	a	b	b	b	b	b	b	a	a	a	b	a	b	a	b	a	b	a	b	a	a	a	b
3_0769	12_1029	12_30769	U32_8845_393	8845	16509	8845	217.13	5H	a	a	a	a	b	b	b	a	a	b	a	a	b	a	a	b	b	a	a	b	b	b	b	b	b	a	a	a	b	a	b	a	b	a	b	a	b	a	a	a	b
2_1503			ABC14544-1-1-31	11679	4109	11679	218.21	5H	A	A	A	A	B	B	B	A	A	B	A	A	A	A	A	B	B	A	A	B	B	B	B	B	B	A	A	A	B	A	B	A	B	A	B	A	B	A	A	A	B
2_1393	12_0556	12_21393	9110-748	9110	19696	9110	222.52	5H	a	a	a	a	b	a	b	a	a	b	a	a	a	a	a	b	b	a	a	b	b	b	b	b	b	a	a	a	b	a	b	a	b	a	b	a	b	a	a	a	b
1_0310	11_0345	11_10310	2493-660	2493	15306	2493	223.59	5H	A	A	A	A	B	A	B	A	A	B	A	A	A	A	A	B	B	A	A	B	B	B	B	B	B	A	A	A	B	A	B	A	B	A	B	A	B	A	A	A	B
1_1364	11_1459	11_11364	ABC16075-2-2-232	13291	20649	13291	226.82	5H	A	A	A	A	B	A	B	A	A	B	A	A	A	A	A	B	B	A	A	A	B	B	B	B	B	A	A	A	B	A	B	A	B	A	B	A	B	A	A	A	B
3_1292	12_1399	12_31292	U35_20347_823	12288	20347	12288	226.82	5H	A	A	A	A	B	A	B	A	A	B	A	A	A	A	A	B	B	A	A	A	B	B	B	B	B	A	A	A	B	A	B	A	B	A	B	A	B	A	A	A	B
1_0020			1056-798	1056	14472	1056	228.97	5H	A	A	A	A	B	A	B	A	B	B	A	A	A	A	A	B	B	A	A	A	B	B	B	B	B	A	A	A	B	A	B	A	B	A	B	A	B	A	A	A	B
1_0732	12_0177	12_10732	5089-2143	5089	2522	5089	228.97	5H	A	A	A	A	B	A	B	A	B	B	A	A	A	A	A	B	B	A	A	A	B	B	B	B	B	A	A	A	B	A	B	A	B	A	B	A	B	A	A	A	B
1_1413	12_0358	12_11413	ABC49997-sfp49-02	39406	48339	39406	228.97	5H	A	A	A	A	B	A	B	A	B	B	A	A	A	A	A	B	B	A	A	A	B	B	B	B	B	A	A	A	B	A	B	A	B	A	B	A	B	A	A	A	B
2_0569			3483-647	3483	16239	3483	228.97	5H	a	a	a	a	b	a	b	a	b	b	a	a	a	a	a	b	b	a	a	a	b	b	b	b	b	a	a	a	b	a	b	a	b	a	b	a	b	a	a	a	b
2_0663			4028-855	4028	2190	4028	228.97	5H	A	A	A	A	B	A	B	A	B	B	A	A	A	A	A	B	B	A	A	A	B	B	B	B	B	A	A	A	B	A	B	A	B	A	B	A	B	A	A	A	B
3_1481	12_1501	12_31481	U35_5810_90	14038	5810	14038	228.97	5H	A	A	A	A	B	A	B	A	B	B	A	A	A	A	A	B	B	A	A	A	B	B	B	B	B	A	A	A	B	A	B	A	B	A	B	A	B	A	A	A	B
2_1236			7443-358	7443	4361	7443	230.05	5H	A	A	A	A	b	A	b	A	b	b	A	A	A	A	A	b	b	A	A	A	b	b	b	b	b	A	A	A	b	A	b	A	b	A	b	A	b	A	A	A	b
1_0322	12_0073	12_10322	2555-114	2555	15686	2555	231.12	5H	a	a	a	a	b	a	b	a	b	b	a	a	a	a	a	b	b	a	a	a	b	b	b	b	b	a	a	a	b	a	b	a	b	a	b	a	b	a	a	a	b
2_0402	11_0389	11_20402	2726-852	2726	1275	2726	231.12	5H	a	a	a	a	b	a	b	a	b	b	a	a	a	a	a	b	b	a	a	a	b	b	b	b	b	a	a	a	b	a	b	a	b	a	b	a	b	a	a	a	b
2_1356	12_0552	12_21356	8696-629	8696	35	8696	231.12	5H	A	A	A	A	B	A	B	A	B	B	A	A	A	A	A	B	B	A	A	A	B	B	B	B	B	A	A	A	B	A	B	A	B	A	B	A	B	A	A	A	B
3_0958	12_1175	12_30958	SCRI_bbc08695_01_145	8695	357	8695	231.12	5H	A	A	A	A	B	A	B	A	B	B	A	A	A	A	A	B	B	A	A	A	B	B	B	B	B	A	A	A	B	A	B	A	B	A	B	A	B	A	A	A	B
3_1123	12_1282	12_31123	U35_15733_389	2653	15733	2653	231.12	5H	a	a	a	a	b	a	b	a	b	b	a	a	a	a	a	b	b	a	a	a	b	b	b	b	b	a	a	a	b	a	b	a	b	a	b	a	b	a	a	a	b
2_0232	11_0197	11_20232	1692-742	1692	811	1692	0	6H	b	b	b	b	a	a	a	b	a	b	b	b	b	b	a	b	a	b	a	a	b	b	a	b	b	b	b	b	a	b	b	b	b	b	a	a	a	a	a	b	a
3_0319	12_0766	12_30319	U32_1058_914	1058	14473	1058	0	6H	b	b	b	b	a	a	a	b	a	b	b	b	b	b	a	b	a	b	a	a	b	b	a	b	b	b	b	b	a	b	b	b	b	b	a	a	a	a	a	b	a
2_1230			7402-214	7402	3488	7402	1.08	6H	b	b	b	b	A	A	A	b	A	b	b	b	b	b	A	b	A	b	A	A	b	b	A	b	b	b	b	b	A	b	b	b	b	b	A	A	A	A	A	b	A
2_0881	11_0838	11_20881	5146-2119	5146	2860	5146	2.15	6H	B	B	B	B	A	A	A	B	A	B	B	B	B	B	A	B	A	B	A	A	B	B	A	B	B	B	B	B	A	B	B	B	B	B	A	B	A	A	A	B	A
2_0882	11_0839	11_20882	5148-1414	5148	2877	5148	3.23	6H	B	B	B	B	A	A	A	B	A	B	B	B	B	B	A	B	A	B	A	A	B	B	A	B	B	B	B	B	A	B	B	B	B	B	A	B	A	A	A	B	A
2_1199			7135-1137	7135	18664	7135	3.23	6H	b	b	b	b	a	a	a	b	a	b	b	b	b	b	a	b	a	b	a	a	b	b	a	b	b	b	b	b	a	b	b	b	b	b	a	b	a	a	a	b	a
1_1166			ABC07305-1-4-322	5341	1547	5341	5.38	6H	b	b	b	b	a	a	a	b	a	b	b	b	b	b	a	b	a	b	a	a	-	b	a	b	b	b	b	b	a	b	b	b	b	b	a	b	a	a	a	b	a
2_0262	11_0226	11_20262	1872-1372	1872	15149	1872	5.38	6H	B	B	B	B	A	A	A	B	A	B	B	B	B	B	A	B	A	B	A	A	A	B	A	B	B	B	B	B	A	B	B	B	B	B	A	B	A	A	A	B	A
[truncated: 407 more rows]
[truncated: 54 more columns]

## Sheet: SM_POPA123
POPA	BOPA	BOPA_C	POPA12_SNP	U32	U35	35 to 32	SM123_map_dist	SM123_Chr	SM001	SM002	SM003	SM004	SM005	SM006	SM007	SM010	SM011	SM012	SM013	SM014	SM015	SM016	SM020	SM021	SM022	SM023	SM024	SM025	SM027	SM030	SM031	SM032	SM035	SM039	SM040	SM041	SM042	SM043	SM044	SM045	SM046	SM048	SM050	SM054	SM055	SM056	SM057	SM058	SM059
[truncated: 1,270 more rows]
[truncated: 53 more columns]
