# Supplementary material for: Development and implementation of high-throughput SNP genotyping in barley
Source: BMC Genomics. 2009 Dec 4;10:582. doi: 10.1186/1471-2164-10-582 (PMC2797026; doi:10.1186/1471-2164-10-582)
Supplement: Additional file 14 — Table S4. All marker consensus map coordinates, names, source types, BLASTs, probe sets, sequences. [file 1471-2164-10-582-S14.XLS]

## Sheet: Query1
POPA	BOPA	BOPA_C	BOPA	POPA12_SNP	POPA3_SNP	Source	U32	U35	35 to 32	U32 Probe Set	U35 Probe Set	U32_UniProt_e-score	U32_UniProt_Locus	U32_UniProt_Description	U32_Rice_e-score	U32_Rice_Locus	U32_Rice_Description	U32_Arab_e-score	U32_Arab_Locus	U32_Arab_Description	U35_UniProt_e-score	U35_UniProt_Locus	U35_UniProt_Description	U35_Rice(v6)_e-score	U35_Rice(v6)_Locus	U35_Rice(v6)_Description	U35_Arab_e-score	U35_Arab_Locus	U35_Arab_Description	U35 Rice(v5)_Locus	U35 Rice(v5) E-Score	U35_Rice(v5) Description	Rice(v5)_Arm	Rice(v6)_Arm	Dif5-6	Chrom	cM_NAI	U35 Consensus
3_0969	12_1184	12_30969	BOPA2		SCRI_bbc15015_01_164	PCR	15015	23204	15015			4.00E-86	UniRef90_A3AZ02	Putative uncharacterized protein n=1 Tax=Oryza sativa Japonica Group RepID=A3AZ02_ORYSJ	9.00E-91	LOC_Os05g01020.2	CHR05V6|COORD:47170..38746|protein transcriptional repressor, putative, expressed	1.00E-64	AT1G70060.1	CHR1V8|COORD:26387452..26393231| paired amphipathic helix repeat-containing protein	3e-86	UniRef90_A3AZ02	Putative uncharacterized protein n=1 Tax=Oryza sativa Japonica Group RepID=A3AZ02_ORYSJ	7.00E-91	LOC_Os05g01020.2	CHR05V6|COORD:47170..38746|protein transcriptional repressor, putative, expressed	1.00E-64	AT1G70060.1	CHR1V8|COORD:26387452..26393231| paired amphipathic helix repeat-containing protein	LOC_Os05g01020	7e-91	protein paired amphipathic helix repeat family protein, expressed	5S	5S	0	1H	0	ACCAGATCTTATATGAGAGAATACTATCAGCTAAGACAAACTCTTCTACAGCTGAAAAGAAGTGGAGAACTTCCAAGGATACGAGCTCGCCACACCAATACTCAAAGTTTATGAGTGCACTTTATAACTTGCTTGATGGTTCTTCTGACAACACCAAATTCGAGGACGACTGCCGCTCAATCATCGGGACTCAATCCTATGTCCTTTTTACGTTAGATAAGCTGATATACAAAGTTGTGAAGCAGCTTCAAGCGATAGCAGCTGATGAAATGGACAACAAGCTGCTCCAGCTTTATGTATATGAGAAGTCCAGGTCTCCTGGAAGGTTCTTTGATCTAGTTTACCATGAAAATGCTCGGGTTCTTCTCCATGACGAGAGCATATACCGATTTGAACGGC…
1_1223	11_1393	11_11223	BOPA1	ABC09402-1-2-275		PCR	7092	17306	7092	Contig9402_at	Contig9402_at	2.00E-48	UniRef90_A3BY31	Putative uncharacterized protein n=1 Tax=Oryza sativa Japonica Group RepID=A3BY31_ORYSJ	6.00E-50	LOC_Os09g20010.2	CHR09V6|COORD:11984970..11988562|protein SNF1-related protein kinase regulatory subunit beta-2, putative, expressed	1.00E-29	AT2G28060.1	CHR2V8|COORD:11957251..11957695| protein kinase-related	2e-48	UniRef90_A3BY31	Putative uncharacterized protein n=1 Tax=Oryza sativa Japonica Group RepID=A3BY31_ORYSJ	6.00E-50	LOC_Os09g20010.2	CHR09V6|COORD:11984970..11988562|protein SNF1-related protein kinase regulatory subunit beta-2, putative, expressed	1.00E-29	AT2G28060.1	CHR2V8|COORD:11957251..11957695| protein kinase-related	LOC_Os09g20010	6e-50	protein SNF1-related protein kinase regulatory subunit beta-2, putative, expressed	9L	9L	0	1H	0.753429	CTCATCCCCCCCCGACCGGCCGGCTAGGGTTTCCCCCCGCCGACGGCCGGACACCTCCCCGCCGCTCTCGGCCGCCACCCCGCCAGATCCTCCACCTCGTCCGTCCACCTCGCTGTCGGCTGAGATAAGCGCCTCCCCGGAGCCGGCAGAAGCCCTCCGCTCCCGAGCCGACGACCACCTCCCCCCGACGGCACCGCCAGCCGCCCCCCGACGGCAGGAGGGAAGCAAAGGATAGGCAACAGAACAGAGTCTTGCTGCAATATGGACCACCGACAAGGCAGGGATGACCATGAAGGGGTGCAGGTTGTTGGATTCGAAGTCCCAGCGTCACCAGATTCAAGCTACAGCAACCCTATTCCAGGAAGCGAAGACGAAGACCGGGAACCCCCGCTGGCTCCT…
1_0895	11_1105	11_10895	BOPA1	7174-365		EST	7174	3803	7174	Contig9248_s_at|Contig9249_at	Contig9248_s_at|Contig9249_at																								0	1H	0.774553	GAGGCACAGACAGAGAGGTTGCACGACATGGATAGTGCCAACAAAAAGGCACTCGGTGTGGTGGCTACATTGGTGGCTCTGCAGCTGCTCCTGGCAGCTCCGATGGCCATGGCCCGCTCACCGCCGGCTCTAGAAGAAATGGCACAGTCTGCCAAGATAGCAATTGAACGCCTCATTCTGGAAACACCGGTAGAAAGCCGCCGTTGTGGCAGCAAGGAAACATGCTATACTGGTATGTGCTACACCCCTGGTTGCTATTGTGAGTACCCTCTCTGTGTGAGGCCTTCAGCGGTTGCTGCTTGAAGCTACTTGATCGGCTCTTCCATCCTTGGACCCCTAATAAGATGTGAATGTTGGAACGATGTACGTCGTGGTTGCTTTCTTTCTGAAGAAATATGC…
2_1354	11_1235	11_21354	BOPA1	8670-388		EST	8670	4527	8670	Contig11192_at|Contig11193_s_at	Contig11192_at|Contig11193_s_at	9.00E-12	UniRef90_Q0JRB9	Os01g0109700 protein (Fragment) n=2 Tax=Oryza sativa Japonica Group RepID=Q0JRB9_ORYSJ	3.00E-16	LOC_Os05g01020.3	CHR05V6|COORD:47170..38746|protein transcriptional repressor, putative, expressed	4.00E-07	AT1G70060.1	CHR1V8|COORD:26387452..26393231| paired amphipathic helix repeat-containing protein	3e-20	UniRef90_Q0JRB9	Os01g0109700 protein (Fragment) n=2 Tax=Oryza sativa Japonica Group RepID=Q0JRB9_ORYSJ	6.00E-25	LOC_Os05g01020.3	CHR05V6|COORD:47170..38746|protein transcriptional repressor, putative, expressed	1.00E-11	AT1G70060.1	CHR1V8|COORD:26387452..26393231| paired amphipathic helix repeat-containing protein	LOC_Os05g01020	6e-25	protein paired amphipathic helix repeat family protein, expressed	5S	5S	0	1H	0.774553	TGAGAGGAATAAGCGGAAACGCGGGAGCAGCAATGGTCCTCAAGCTTCCTTGGAGGTCATGGATGATTTCAAGGTTGCGAATGGCCTTGAATGCAAGATAACCTGCAAATCCTCAAAGGTTTCGTATGTCCTTGATACAGAAGACTTTTTATTCCGTATGAGGAACAGGAGGAGAATCTCATCTGGTGCAACAACCCCGGCACCTGGCAAGGCTGATTTTGTCAAGCCAGCTGATGCCGTGAAAGCACAACGGTTTCATAAATTCCTTCTGTCCAGGTCCTAGGGCCATGCTGCAGATTCTGCCATGGTATCATCTAATCCCGAGACGACGCCGGCCGACGTTCTTTGAACAAATGCGGCGGGTGGGAAACCGAAGCTGCTTCCCAACCTTTTTGGTAC…
2_0842				4945-592		EST	4945	16353	4945	Contig6721_at|Contig6721_s_at|Contig6723_at	Contig6721_at|Contig6721_s_at|Contig6723_at	1.00E-66	UniRef90_Q0DLG4	Os05g0103500 protein n=1 Tax=Oryza sativa Japonica Group RepID=Q0DLG4_ORYSJ	3.00E-68	LOC_Os05g01300.1	CHR05V6|COORD:197342..195354|protein expressed protein	5.00E-31	AT4G12340.1	CHR4V8|COORD:7321490..7322002| similar to unnamed protein product [Vitis vinifera] (GB:CAO70310.1); contains InterPro domain CHCH (InterPro:IPR010625)	1e-66	UniRef90_Q0DLG4	Os05g0103500 protein n=1 Tax=Oryza sativa Japonica Group RepID=Q0DLG4_ORYSJ	3.00E-68	LOC_Os05g01300.1	CHR05V6|COORD:197342..195354|protein expressed protein	5.00E-31	AT4G12340.1	CHR4V8|COORD:7321490..7322002| similar to unnamed protein product [Vitis vinifera] (GB:CAO70310.1); contains InterPro domain CHCH (InterPro:IPR010625)	LOC_Os05g01300	3e-68	protein CHCH domain containing protein, expressed	5S	5S	0	1H	0.950588	GCACGCGGGATTACCACGGTGGGTTTTCTTGGCCGCGTCAGTCGTCCGTTCGCTGGTCCGCCCGTCCGTCCGTCCGTCCGCCCGCCCCGAAGCCTCTCGCCGCCCTCTCCGCCGGAGCGCCGGCGAGCGAAGAACCGTCCTCCTCCTCCCGGTTTGTTGTCTGCCATGGGTGACTACACAATCCGGATAAGCACCAGCTTGATCGAACAGCTCGCGCGCGATGACGAGAAGCAGGTGAAAAGGAGGACCAGGAAACCCAAGCCGAAGAAGGTCGTGGAGCAACAAGAGGAGCCTCAGGACAATGGGAGGGAACTTCCAACTGAACCCAAGAGCAGCCCTGCTCCTGGGTGGTCACTGCCACCCCCCATGTACCTACCAGTGACCCCTGCTGCTCCACTG…
1_1311	12_0330	12_11311	BOPA2	ABC13023-1-10-344		PCR	10441	5087	10441	Contig13022_s_at|Contig13023_at	Contig13022_s_at|Contig13023_at	1.00E-165	UniRef90_Q75M28	Putative ankyrin protein (Os05g0103600 protein) n=1 Tax=Oryza sativa Japonica Group RepID=Q75M28_ORYSJ	1.00E-167	LOC_Os05g01310.1	CHR05V6|COORD:201631..197718|protein ankyrin repeat family protein, putative, expressed	1.00E-142	AT3G04710.1	CHR3V8|COORD:1278235..1280948| ankyrin repeat family protein	1e-177	UniRef90_Q75M28	Putative ankyrin protein (Os05g0103600 protein) n=1 Tax=Oryza sativa Japonica Group RepID=Q75M28_ORYSJ	1.00E-178	LOC_Os05g01310.1	CHR05V6|COORD:201631..197718|protein ankyrin repeat family protein, putative, expressed	1.00E-152	AT3G04710.1	CHR3V8|COORD:1278235..1280948| ankyrin repeat family protein	LOC_Os05g01310	1e-178	protein ankyrin-1, putative, expressed	5S	5S	0	1H	0.950588	CGGTGGCCGCCGGCGTGCGGGACGCCAACAGGCGCACCGCGCTGCACTTCGCGGCCCGGGAGGGGCGCACCGAGGTCTGCCAGTTCCTCGTCGAGCAGCTCCGCCTCCCCGTCGACCCCAAGGACGACGATGGCGAAACCCCACTCATCCACGCAGCACGGCAGGGCCGCCTCGAGACGGTGGAGTACCTGCTCGGCCGCGGGGCCGATCCTTCGGTCGCGTCTAACATGGGAGCCACGGCACTGCATCATGCTGCAGGGATAGGACACATAGAGATTATGAAGGTTTTGCTTGGTAAGGGAGTCGATGTCGAGTCCGAAAGCGAGTCCGGTACTCCCCTTGTTTGGGCTGCTGGTCATGGACAGCAGGACGCGGTCAAGCTTCTGCTTGAACACAATG…
1_0460	11_0510	11_10460	BOPA1	337-641		EST	337	197	188	Contig523_x_at|Contig549_x_at|Contig765_x_at|Contig793_x_at	Contig295_at|Contig301_x_at|Contig523_x_at|Contig549_x_at|Contig765_x_at|Contig793_x_at|Contig811_x_at	1.00E-137	UniRef90_Q0PIV6	B hordein n=1 Tax=Hordeum vulgare subsp. vulgare RepID=Q0PIV6_HORVD	4.00E-32	LOC_Os09g26999.1	CHR09V6|COORD:16410150..16414861|protein keratin-associated protein 5-4, putative, expressed	1.00E-17	AT2G04620.1	CHR2V8|COORD:1610503..1612899| cation efflux family protein	1e-140	UniRef90_Q0PIV6	B hordein n=1 Tax=Hordeum vulgare subsp. vulgare RepID=Q0PIV6_HORVD	5.00E-32	LOC_Os09g26999.1	CHR09V6|COORD:16410150..16414861|protein keratin-associated protein 5-4, putative, expressed	2.00E-17	AT2G04620.1	CHR2V8|COORD:1610503..1612899| cation efflux family protein	LOC_Os09g26999	6e-31	protein keratin-associated protein 5-4, putative, expressed	9L	9L	0	1H	0.950588	GCACAACCATCAAAACCAAGAAACACTAGTTAATACCAATCCACCATGAAGACCTTCCTCATCTTTGCACTCCTCGCCATTGTGGCAACAACTACCATTGCACAGCAACAACCATACCCACAACAACCACAACCATTTCCACAACAACCCATCCCACAACAACCACAACCATACCCACAACAACCACAACCATTTCCACAACAGCCCATCCCACAACAACCACAACCATACCCACAACAACCACAACCATTTTCACAACAGCCCATCCCACAACAACCACAACCATACCCACAACAACCACAACCATTTCCACAACAACCCATCCCACAACAACCACAACCATACCCACAACAACCACAACCATTTCCACAACAACCCTTCCCATCACAACAACCATTT…
2_0836				491-1048		EST	491	298	491	Contig245_s_at	Contig245_s_at	1.00E-127	UniRef90_Q6DLC7	Omega gliadin n=1 Tax=Aegilops tauschii RepID=Q6DLC7_AEGTA	4.00E-37	LOC_Os03g14615.1	CHR03V6|COORD:7939085..7937796|protein LTPL117 - Protease inhibitor/seed storage/LTP family protein precursor	4.00E-38	AT4G22485.1	CHR4V8|COORD:11844518..11846488| Encodes a Protease inhibitor/seed storage/LTP family protein	1e-127	UniRef90_Q6DLC7	Omega gliadin n=1 Tax=Aegilops tauschii RepID=Q6DLC7_AEGTA	4.00E-37	LOC_Os03g14615.1	CHR03V6|COORD:7939085..7937796|protein LTPL117 - Protease inhibitor/seed storage/LTP family protein precursor	4.00E-38	AT4G22485.1	CHR4V8|COORD:11844518..11846488| Encodes a Protease inhibitor/seed storage/LTP family protein	LOC_Os07g40900	2e-30	protein vegetative cell wall protein gp1 precursor, putative, expressed	7L	3S	1	1H	1.50686	CCTTTTCCACAACCCCAACAACCATTTCCACAGCCCCATCAACCATTTCCCTCGCAACCACAACAACCATTTCCCCAAACCGAAGAAGCATTCCCTCTACAGCCACAACAACCATTCCCCCAGCAACCAGAACAAATAATTCTCCAGCAACCCCAACAACCATTCCCTCTTCAACCAGAACAAATAATTCCCCAACAACCCCGACAACCATTTCCCCTGCAACCGCAACAACCATTCCCCCAGCAATCCCAACAACAATTCCCCCAACAACCCCAAGAAACATTACCCCAGCAACCAGAACAAATAATTCCACTGCAACCACAACAACCGTTCCCGCAGCAACCACAACAACCATTTTTCCAGCCTCAACAACCATCCCCCCAGCAACTAGAACAAATA…
3_0715	12_0994	12_30715	BOPA2		U32_7636_1701	EST	7636	19074	7636	Contig10250_at|Contig10250_s_at	Contig10250_at|Contig10250_s_at	0	UniRef90_Q8LRG9	Putative TAF6 (Os01g0510800 protein) n=2 Tax=Oryza sativa RepID=Q8LRG9_ORYSJ	0	LOC_Os01g32750.1	CHR01V6|COORD:17967556..17959819|protein TATA binding protein-associated factor, putative, expressed	0	AT1G04950.2	CHR1V8|COORD:1403605..1407183| TAFII59 (TBP-ASSOCIATED FACTOR 6); transcription initiation factor	0	UniRef90_Q8LRG9	Putative TAF6 (Os01g0510800 protein) n=2 Tax=Oryza sativa RepID=Q8LRG9_ORYSJ	0	LOC_Os01g32750.1	CHR01V6|COORD:17967556..17959819|protein TATA binding protein-associated factor, putative, expressed	0	AT1G04950.2	CHR1V8|COORD:1403605..1407183| TAFII59 (TBP-ASSOCIATED FACTOR 6); transcription initiation factor	LOC_Os01g32750	0	protein TBP-associated 59 kDa subunit protein, putative, expressed	1L	1L	0	1H	1.50686	GGTCGCCGGGGGAGCGAGGAGCGAGGAGGAGGGGGCGCGATGAGCATCGTCCCCAAGGAGACGATCGAGGTGATTGCGCAGAGCATCGGCATCCCCTCCCTCCCCGCCGATGTCTCCGCCGCCCTCGCCCCCGACGTCGAGTACCGCCTCCGGGAGATCATGCAGGAGGCCATCAAGTGTATGCGGCATGCAAAGAGGACAGTGCTGACCGCCGATGATGTTGACAGTGCTCTCAGCCTGAGGAATGTTGAGCCTGTATATGGATTTGCGTCTGGTGACCCCTTACGGTTTAAGAGAGCTGTGGGCCATAAAGATCTCTTCTATATTGATGACAGGGAGGTAGATTTCAAAGAGATTATCGAAGCTCCTCTACCGAAGGCTCCACTCGATACAGCAGTT…
2_1067	11_0992	11_21067	BOPA1	6195-2137		EST	6195	16734	6195	Contig8244_s_at	Contig8244_s_at	0	UniRef90_Q6J736	AML6 n=1 Tax=Hordeum vulgare RepID=Q6J736_HORVU	0	LOC_Os05g01240.5	CHR05V6|COORD:167934..160686|protein AML1, putative, expressed	1.00E-137	AT5G61960.1	CHR5V8|COORD:24896227..24900709| AML1 (ARABIDOPSIS MEI2-LIKE PROTEIN 1); RNA binding	1e-139	UniRef90_Q6J736	AML6 n=1 Tax=Hordeum vulgare RepID=Q6J736_HORVU	1.00E-105	LOC_Os05g01240.5	CHR05V6|COORD:167934..160686|protein AML1, putative, expressed	1.00E-68	AT5G61960.1	CHR5V8|COORD:24896227..24900709| AML1 (ARABIDOPSIS MEI2-LIKE PROTEIN 1); RNA binding	LOC_Os05g01240	1e-105	protein AML6, putative, expressed	5S	5S	0	1H	1.50686	GGGGAAGTTACAGGGACACCATGTTCTCCCCAGTTGGTGCCGGATTCCCATCGCTGCAACAGATGTGCAATGTAATGAACCGAAGGAACCCTATGGTCCAGGTTTCCGCTTCCTATGATGCTACGAATGATCGGATGAGGAGAAGCAGACATGATGGAAACGCTGCTGTCCAGCCAGAAAATAAGAGGCTGTTTGAGCTTGACATCGAGCGGATAGCGCAGCATGAAGACCCACGCACCACATTAATGATTAAAAACATTCCTAACAAGTACAACTGTAAACTGCTTCTGGGCGTCATTGATGAGAATCATCGTGGAACTTATGATTTCGTCTACCTTCCGATCGACTTCAAGAACAAATGCAACGTGGGCTATGCTTTCATCAACATGACCGATCCAC…
2_0502	11_0481	11_20502	BOPA1	3220-723		EST	3220	1696	3220	Contig4537_at|Contig4537_s_at	Contig4537_at|Contig4537_s_at	1.00E-128	UniRef90_A7XDG5	Peptidyl-prolyl cis-trans isomerase n=6 Tax=Triticum aestivum RepID=A7XDG5_WHEAT	1.00E-112	LOC_Os05g01270.1	CHR05V6|COORD:185622..188487|protein peptidyl-prolyl cis-trans isomerase, putative, expressed	5.00E-89	AT5G13120.1	CHR5V8|COORD:4162717..4164723| peptidyl-prolyl cis-trans isomerase cyclophilin-type family protein	1e-128	UniRef90_A7XDG5	Peptidyl-prolyl cis-trans isomerase n=6 Tax=Triticum aestivum RepID=A7XDG5_WHEAT	1.00E-112	LOC_Os05g01270.1	CHR05V6|COORD:185622..188487|protein peptidyl-prolyl cis-trans isomerase, putative, expressed	5.00E-89	AT5G13120.1	CHR5V8|COORD:4162717..4164723| peptidyl-prolyl cis-trans isomerase cyclophilin-type family protein	LOC_Os05g01270	1e-112	protein peptidyl-prolyl cis-trans isomerase, chloroplast precursor, putative, expressed	5S	5S	0	1H	1.50686	GTCTCCGGCTTCCTCCGTCCCCTCCACCGAATCCCATCCCAAGACCTTCCTCCTCGCCCTCCAATGGCGGCCGCGACCTCCTCCTTCGCCACGCTCGCCGTCGCTCGCCCGGCGGCGGCGGCGCAGAGGGCGCTGCTCGCCGCAAAGGCCCCCTCGTCGGCCCTCTCCCTCCGCGGCGTCGGCCGCGTCGCGTCCCCGGCCCTCTCCGTCTCCCTGCAGACCCGCGCGCGCTTCGTCGCCTCCGCCAGCGCCGAACCCTATGCACCTGAGCTTCAGTCCAAAGTTACAAACAAGGTGTACTTTGACATAAACATTGGCAACCCTGTTGGGAAGAATGTCGGGAGGATTGTCATCGGGCTGTATGGGGATGACGTTCCGCAAACCGTCGAGAACTTCCGT…
3_1144	12_1292	12_31144	BOPA2		U35_16501_168	EST	4457	16501		Contig6285_s_at|Contig6290_at	Contig6285_s_at	1.00E-175	UniRef90_Q1AN57	Mitochondrial L2 ribosomal protein n=2 Tax=Triticum aestivum RepID=Q1AN57_WHEAT	1.00E-32	LOC_Os10g21354.1	CHR10V6|COORD:10818579..10817095|protein chloroplast 50S ribosomal protein L2, putative	9.00E-50	AT2G44065.1	CHR2V8|COORD:18235936..18237444| ribosomal protein L2 family protein	1e-177	UniRef90_Q1AN57	Mitochondrial L2 ribosomal protein n=2 Tax=Triticum aestivum RepID=Q1AN57_WHEAT	1.00E-32	LOC_Os10g21354.1	CHR10V6|COORD:10818579..10817095|protein chloroplast 50S ribosomal protein L2, putative	2.00E-49	AT2G44065.1	CHR2V8|COORD:18235936..18237444| ribosomal protein L2 family protein	LOC_Os04g16771	1e-29	protein chloroplast 50S ribosomal protein L2, putative, expressed	4L	10L	1	1H	3.75306	ACCATACACACACAGTCGCACCGCGGCTTTCCCCTGCGTGCTCTCCTCATCCTCCCCGCGCCGCCGCCGCCGCCGCCGACGACGACCCGCTCCGACCCCTCTCCGTCCGGCAGCCAGATGCAGAAGTTCAAGACCCTGGCCAAGGCCTTGACCGGCAAGACCGTCACCGCTGGGAGGAACTCTTCCGGGCGAATCACTTCTTTTCACCGAGGGGGTGGATCCAAGCGCTCGCTTAGGGACATTGACCTTAAAAGGAACAACTGTTCAGTTGGCATTGTGGAAAGGATTGAATATGACCCTAATCGTTCTTCTCGGATCGCACTTCTCCGATGGATCGAAGGGGTACCTCAGAAGGATGCAGCATACAAGGCCGAGCGTGCACCTGTCAACTACATAATA…
2_1456				9993-409		EST	9993	5699	9993	Contig12924_at	Contig12924_at																								0	1H	3.75306	AGATCAAACATACATACATCGTAGAAAAGAGATCAGTATAGGTAGCTAGCTTCGCATTTTGCCATGGCGTTTACCAAGAGGAACACAAGCGTCGTATGCTTGGCCGCCCTCGTTGTGGTTATGGCCACCATGATGCTGTCATGTGATGCCGGAGATTACTGCTTTGATATTCCCGGACCATGCGTGCAATCGTTATGCAAGGATGCGTGTGCTAAGAAAAATTACCCCAATAGACCCCGCTGCCAGCCCGTGACCGATGAATGCTGTTGTGACACTGCCGCAAAGCCCGACGTCGGCGACGCCATCCGTCATGATTGATAACAGAACCTTGATTCATTATTGGACAAACTTTGTGGGTGGTCATGATATGTATATGCATGCATGCATGTTTGCCAACAC…
1_0410	12_0096	12_10410	BOPA2	3040-3327		EST	3040	15664	3040	Contig4366_at	Contig4366_at	0	UniRef90_Q9MBC2	Methionine S-methyltransferase n=1 Tax=Hordeum vulgare RepID=MMT1_HORVU	0	LOC_Os05g01470.2	CHR05V6|COORD:278060..267816|protein methionine S-methyltransferase, putative, expressed	0	AT5G49810.1	CHR5V8|COORD:20256644..20263272| MMT (methionine S-methyltransferase); S-adenosylmethionine-dependent methyltransferase	0	UniRef90_Q9MBC2	Methionine S-methyltransferase n=1 Tax=Hordeum vulgare RepID=MMT1_HORVU	0	LOC_Os05g01470.2	CHR05V6|COORD:278060..267816|protein methionine S-methyltransferase, putative, expressed	0	AT5G49810.1	CHR5V8|COORD:20256644..20263272| MMT (methionine S-methyltransferase); S-adenosylmethionine-dependent methyltransferase	LOC_Os05g01470	0	protein methionine S-methyltransferase, putative, expressed	5S	5S	0	1H	3.75306	AGCAAATAGGAATTGACGGTTGTGCCCCTCGTCGTCCACGGCGGCGACGTCCCCGGGGGGGCCTATATAGCCACCGGCCTCCTCTCCGCCATTGCTGTCCACCTCACCAACCCATCACCTCCTGCTCCTGCTCTTCCCACTCGAACCCACTCGAAGGTACCGAACCGAGCGTCCAGAGCCGTCCGGGAATGGCTGCGGCGGCGGGGGACGTGGAGGCGTTCCTGGCGGCGTGCCAGGCGTCGGGCGACGCGGCGTACGGCGCCGCCAAGGCCGTGCTGGAGCGGCTCGAGGCGCCGGCCACGCGCGCCGAGGCCAGGCGCTCCTCGCGCCGAGCGCTTCGCCGCCAGGCGGCCCGGCCGCGGGGCTCGAGTGCTTCCGCACCTTCCACTTCCGCATCCA…
2_0238				1714-364		EST	1714	14915	1714	Contig2537_at	Contig2537_at	2.00E-86	UniRef90_Q1SL04	Ras small GTPase, Rab type n=1 Tax=Medicago truncatula RepID=Q1SL04_MEDTR	1.00E-102	LOC_Os05g01490.1	CHR05V6|COORD:290707..287362|protein ras-related protein, putative	4.00E-85	AT3G11730.1	CHR3V8|COORD:3709496..3711403| ATFP8 (Arabidopsis Rab GTPase homolog D1); GTP binding	2e-86	UniRef90_Q1SL04	Ras small GTPase, Rab type n=1 Tax=Medicago truncatula RepID=Q1SL04_MEDTR	1.00E-102	LOC_Os05g01490.1	CHR05V6|COORD:290707..287362|protein ras-related protein, putative	4.00E-85	AT3G11730.1	CHR3V8|COORD:3709496..3711403| ATFP8 (Arabidopsis Rab GTPase homolog D1); GTP binding	LOC_Os05g01490	1e-102	protein GTP-binding protein YPTM1, putative, expressed	5S	5S	0	1H	3.75306	ATTCCCTTTGCTTCCCCCCACCATCCTCCTCCCCCTCCACCGATCTGCACACGCCATCCACCTTCCCCGGATCCCCCTCCGGCAGCGCTCCTCCCCCTTCTCCCTAATCCGCCGGAGCCCAGCCGGCGCCCGCCATGAGCGCCTCCGAGTACGACTACCTCTTCAAGCTGCTCCTCATCGGCGACTCCTCCGTCGGCAAGTCCTGCCTCCTCCTCCGCTTCGCCGACGATGCGTACGTCGACACCTACATCAGCACCATCGGAGTTGATTTCAAAATCCGGACCGTCGAGCTCGACGGCAAGTCGGTGAAGCTGCAGATTTGGGACACAGCAGGCCAGGAAAGGTTCAGGACAATAACGAGCAGTTACTACCGGGGAGCGCATGGAATCATTATCGTAT…
1_0419	11_0453	11_10419	BOPA1	3101-111		EST	3101	15699	3101	Contig4419_at|HVSMEg0001I10f_s_at	Contig4419_at|Contig6122_at|HVSMEg0001I10f_s_at	2.00E-35	UniRef90_A3AZ43	Putative uncharacterized protein n=1 Tax=Oryza sativa Japonica Group RepID=A3AZ43_ORYSJ	1.00E-37	LOC_Os05g01530.1	CHR05V6|COORD:312654..313735|protein expressed protein	2.00E-29	AT1G22630.1	CHR1V8|COORD:8003476..8004156| heat shock protein binding / unfolded protein binding	4e-35	UniRef90_A3AZ43	Putative uncharacterized protein n=1 Tax=Oryza sativa Japonica Group RepID=A3AZ43_ORYSJ	3.00E-37	LOC_Os05g01530.1	CHR05V6|COORD:312654..313735|protein expressed protein	5.00E-29	AT1G22630.1	CHR1V8|COORD:8003476..8004156| heat shock protein binding / unfolded protein binding	LOC_Os05g01530	3e-37	protein expressed protein	5S	5S	0	1H	3.75306	GCACGAGGGGATGGTTTGCCTTGTACATTGCACTGCATAGGGCTGTAAAACTTGGAAAGTTTCTGAGGCAAGCAGCAGCAGCAGCCATGGAGCCTGCTAGTGCTAGTTTGGTCTCCTTGAGAGCATCCACTGCCACGAACCGTAGCTGCCTCTTGTGTCGGCAGCCAGTGACGCCCAAGACCAGGATGCTTCCGGCCATGGCGTCCAAGTCCGGGGCGAGACTGGTGGCTTCAGGCTGCAAGACATGCAGGGGGAAGGGTGCAGTGGAATGCGAAGGCTGCAAGGGGACTGGCAGGAACAAGAAGAACGGCAACATCTTCGAGAGATGGAAGTGCTTCGACTGCCAGGGGTTTGGGATGAGGAAGTGCCCCACCTGTGGCAAGGGAGGCCTCACGCCGG…
1_0636	12_0150	12_10636	BOPA2	4314-1463		EST	4314	16297	4314	Contig5994_at|Contig5994_s_at	Contig5994_at|Contig5994_s_at	0	UniRef90_P22220	Arginine decarboxylase n=1 Tax=Avena sativa RepID=SPE1_AVESA	0	LOC_Os04g01690.3	CHR04V6|COORD:462736..466282|protein pyridoxal-dependent decarboxylase protein, putative, expressed	1.00E-146	AT4G34710.1	CHR4V8|COORD:16560320..16562455| ADC2 (ARGININE DECARBOXYLASE 2)	0	UniRef90_P22220	Arginine decarboxylase n=1 Tax=Avena sativa RepID=SPE1_AVESA	0	LOC_Os04g01690.3	CHR04V6|COORD:462736..466282|protein pyridoxal-dependent decarboxylase protein, putative, expressed	1.00E-146	AT4G34710.1	CHR4V8|COORD:16560320..16562455| ADC2 (ARGININE DECARBOXYLASE 2)	LOC_Os04g01690	0	protein arginine decarboxylase, putative, expressed	4S	4S	0	1H	4.50649	CCCACAACCAAATATATACAAGTCTCCTCCAATCTTCGCTGGTGCTTTGACGATGGCCACCAAGAACTATGGTGAATTGTACAACATGCTCGGCTGGGGTGAACCTTACTTCATCGTGAACACGGATGGCCACCTATGTGTCAAGACCAACGGCCACGAGACAAAGCCAGGGCAAGAGATAGACGTGGTGTCCGTTGTTGAAGCTGCAAAGGAAGAGGGCGTCCAGTTTCCGATGATCCTCCGCTTCCCCGGCGTGCTCAAGCACCGCGTCGACTCGCTCCACGTTGCATTCGAGAACGCCATCAAGCACACCGGGTACACGGCGCCATATCAGGGCGTGTACCCAGTGAAGGTGAATCAGAACAAGGCCATCATCAACGACTTTGTTACCTTCGGCCA…
3_0933	12_1157	12_30933	BOPA2		SCRI_bbc00931_01_2	PCR	931	14172	931	Contig1390_3_s_at|Contig1390_5_at|Contig1390_M_at|HD01E23w_s_at	Contig1390_3_s_at|Contig1390_5_at|Contig1390_M_at|HD01E23w_s_at	0	UniRef90_P53496	Actin-11 n=7 Tax=Viridiplantae RepID=ACT11_ARATH	0	LOC_Os05g01600.2	CHR05V6|COORD:356637..354130|protein actin, putative, expressed	0	AT5G09810.1	CHR5V8|COORD:3052810..3054221| ACT7 (actin 7)	0	UniRef90_P53496	Actin-11 n=7 Tax=Viridiplantae RepID=ACT11_ARATH	0	LOC_Os05g01600.2	CHR05V6|COORD:356637..354130|protein actin, putative, expressed	0	AT5G09810.1	CHR5V8|COORD:3052810..3054221| ACT7 (actin 7)	LOC_Os05g01600	0	protein actin-97, putative, expressed	5S	5S	0	1H	6.02743	GGCGAGATCCAGAGACCACCAGCGGCAGAGGACTGTCCAGCCACAGCGGCTGCAGTTATAGCCACCACCACCACCACCACCTTCCTCCCTCCCTCCCTCCGATCCCATCTCCGTCCTCCCCTCCCGTCGCCTCCGCCTCCCCCGACCTCCCTCTCCGCGATATTCTGTAGGAAATGGCTGACGGTGAGGACATCCAGCCCCTTGTCTGCGACAATGGAACCGGAATGGTCAAGGCTGGTTTCGCTGGAGATGATGCGCCAAGGGCTGTCTTCCCTAGCATAGTTGGTCGCCCTCGGCACACTGGTGTCATGGTAGGGATGGGGCAGAAGGATGCTTATGTTGGTGATGAGGCGCAGTCCAAGAGAGGTATCCTCACGCTCAAGTACCCCATCGAGCACG…
1_1011	12_0233	12_11011	BOPA2	931-681		EST	931	14172	931	Contig1390_3_s_at|Contig1390_5_at|Contig1390_M_at|HD01E23w_s_at	Contig1390_3_s_at|Contig1390_5_at|Contig1390_M_at|HD01E23w_s_at	0	UniRef90_P53496	Actin-11 n=7 Tax=Viridiplantae RepID=ACT11_ARATH	0	LOC_Os05g01600.2	CHR05V6|COORD:356637..354130|protein actin, putative, expressed	0	AT5G09810.1	CHR5V8|COORD:3052810..3054221| ACT7 (actin 7)	0	UniRef90_P53496	Actin-11 n=7 Tax=Viridiplantae RepID=ACT11_ARATH	0	LOC_Os05g01600.2	CHR05V6|COORD:356637..354130|protein actin, putative, expressed	0	AT5G09810.1	CHR5V8|COORD:3052810..3054221| ACT7 (actin 7)	LOC_Os05g01600	0	protein actin-97, putative, expressed	5S	5S	0	1H	6.02743	GGCGAGATCCAGAGACCACCAGCGGCAGAGGACTGTCCAGCCACAGCGGCTGCAGTTATAGCCACCACCACCACCACCACCTTCCTCCCTCCCTCCCTCCGATCCCATCTCCGTCCTCCCCTCCCGTCGCCTCCGCCTCCCCCGACCTCCCTCTCCGCGATATTCTGTAGGAAATGGCTGACGGTGAGGACATCCAGCCCCTTGTCTGCGACAATGGAACCGGAATGGTCAAGGCTGGTTTCGCTGGAGATGATGCGCCAAGGGCTGTCTTCCCTAGCATAGTTGGTCGCCCTCGGCACACTGGTGTCATGGTAGGGATGGGGCAGAAGGATGCTTATGTTGGTGATGAGGCGCAGTCCAAGAGAGGTATCCTCACGCTCAAGTACCCCATCGAGCACG…
1_0730				5053-456		EST	5053	1635	5053	Contig7007_s_at|Contig7008_at	Contig7007_s_at|Contig7008_at	1.00E-09	UniRef90_A2YDG9	Putative uncharacterized protein n=2 Tax=Oryza sativa RepID=A2YDG9_ORYSI	3.00E-11	LOC_Os06g31280.1	CHR06V6|COORD:18201886..18201176|protein THION1 - Plant thionin family protein precursor, putative	8.00E-09	AT2G15010.1	CHR2V8|COORD:6491504..6492083| thionin, putative	1e-09	UniRef90_A2YDG9	Putative uncharacterized protein n=2 Tax=Oryza sativa RepID=A2YDG9_ORYSI	3.00E-11	LOC_Os06g31280.1	CHR06V6|COORD:18201886..18201176|protein THION1 - Plant thionin family protein precursor, putative	8.00E-09	AT2G15010.1	CHR2V8|COORD:6491504..6492083| thionin, putative	LOC_Os06g31280	3e-11	protein leaf-specific thionin BTH6 precursor, putative	6L	6L	0	1H	6.02743	CACGCGTCCGCTCAGTGTCATTCATTTCTATCACCGTGTGTGAAAGAATTGAACATGGCTATGAGAGGCAACAATGTCAAGACCTTGGCCATGATACTCCTAGTTCTGGGTCTTGTGGCCATGGAGCGAACCCAGCAAGCGCAAGCCTCCCATTGCTGTTGTCATCTAGACTCGGTCCCTACCTATTTTGACTGCCGCGCCAAATCTGATAGCACTGTCTCAGAGTGCTGCGGTGTTTCCGCCGGCTATATATCAAACGACGCTGGAACTGAATGCAAGTCCGGTTATATTGATATAGAGAAAGTTTCACTACAAGTCAACTACTGCAAGTTGGGGTGCACGGCTTCCTTGTGTAACAAAGTAACTCCATCTGGGAACGATGCCATGGAACGCTGCACC…
2_0865				5053-545		EST	5053	1635	5053	Contig7007_s_at|Contig7008_at	Contig7007_s_at|Contig7008_at	1.00E-09	UniRef90_A2YDG9	Putative uncharacterized protein n=2 Tax=Oryza sativa RepID=A2YDG9_ORYSI	3.00E-11	LOC_Os06g31280.1	CHR06V6|COORD:18201886..18201176|protein THION1 - Plant thionin family protein precursor, putative	8.00E-09	AT2G15010.1	CHR2V8|COORD:6491504..6492083| thionin, putative	1e-09	UniRef90_A2YDG9	Putative uncharacterized protein n=2 Tax=Oryza sativa RepID=A2YDG9_ORYSI	3.00E-11	LOC_Os06g31280.1	CHR06V6|COORD:18201886..18201176|protein THION1 - Plant thionin family protein precursor, putative	8.00E-09	AT2G15010.1	CHR2V8|COORD:6491504..6492083| thionin, putative	LOC_Os06g31280	3e-11	protein leaf-specific thionin BTH6 precursor, putative	6L	6L	0	1H	6.02743	CACGCGTCCGCTCAGTGTCATTCATTTCTATCACCGTGTGTGAAAGAATTGAACATGGCTATGAGAGGCAACAATGTCAAGACCTTGGCCATGATACTCCTAGTTCTGGGTCTTGTGGCCATGGAGCGAACCCAGCAAGCGCAAGCCTCCCATTGCTGTTGTCATCTAGACTCGGTCCCTACCTATTTTGACTGCCGCGCCAAATCTGATAGCACTGTCTCAGAGTGCTGCGGTGTTTCCGCCGGCTATATATCAAACGACGCTGGAACTGAATGCAAGTCCGGTTATATTGATATAGAGAAAGTTTCACTACAAGTCAACTACTGCAAGTTGGGGTGCACGGCTTCCTTGTGTAACAAAGTAACTCCATCTGGGAACGATGCCATGGAACGCTGCACC…
1_0716				4943-571		EST	4943	2726	4943	Contig7009_at	Contig7009_at	0	UniRef90_Q6Z973	GTPase activator protein-like (Os08g0337700 protein) n=1 Tax=Oryza sativa Japonica Group RepID=Q6Z973_ORYSJ	0	LOC_Os08g25010.1	CHR08V6|COORD:15164285..15160555|protein TBC domain containing protein, expressed	1.00E-168	AT3G07890.1	CHR3V8|COORD:2516645..2518790| RabGAP/TBC domain-containing protein	0	UniRef90_Q6Z973	GTPase activator protein-like (Os08g0337700 protein) n=1 Tax=Oryza sativa Japonica Group RepID=Q6Z973_ORYSJ	0	LOC_Os08g25010.1	CHR08V6|COORD:15164285..15160555|protein TBC domain containing protein, expressed	1.00E-168	AT3G07890.1	CHR3V8|COORD:2516645..2518790| RabGAP/TBC domain-containing protein	LOC_Os08g25010	0	protein TBC1 domain family member 2, putative, expressed	8L	8L	0	1H	7.54133	CGCGTGTGCTCCAGCGCCCGTCTGCTGCGCCGGCCAGTCCGAATCGAGCCCGTTCGCGGCGGCGAGGTCCTGTCCGGTCCGGTCTGTGGTGCAGCGAGCGGTCGAGCGGGAGCAGAGTGCTCCGCCGGCTGCCGGAAGCCTCGGGTGAGCTCGTGGAGCTGGGATTGGGATTGGGATTGGGACGCCAGCGGCGGCGAGCAATCCCGACAGATCCAGACCTCCAGTGCGGCGGTGGTGGTGGCGGCGGCGGCTCGATCCCCTTCTTTCTTCTTCCAGCTGCGAGAGCTAGCTAGCTAGGGGTCAACCGGCGAAGAGAAGAAGCACGAAACAGGCTTCATTTGGGAGTAGCTTGATTTCAGTGAAGACGCGTATATAGCTGTATCACGTTAGACTTTTGGA…
2_1174	11_1079	11_21174	BOPA1	6949-895		EST	6949	18344	6949	Contig9246_at	Contig9246_at	9.00E-50	UniRef90_A2ZFZ2	Putative uncharacterized protein n=1 Tax=Oryza sativa Indica Group RepID=A2ZFZ2_ORYSI	2.00E-45	LOC_Os11g38380.1	CHR11V6|COORD:22263072..22266793|protein hypothetical protein	1.00E-06	AT3G22800.1	CHR3V8|COORD:8063070..8064482| leucine-rich repeat family protein / extensin family protein	2e-49	UniRef90_A2ZFZ2	Putative uncharacterized protein n=1 Tax=Oryza sativa Indica Group RepID=A2ZFZ2_ORYSI	5.00E-45	LOC_Os11g38380.1	CHR11V6|COORD:22263072..22266793|protein hypothetical protein	1.00E-06	AT3G22800.1	CHR3V8|COORD:8063070..8064482| leucine-rich repeat family protein / extensin family protein	LOC_Os11g38380	5e-45	protein hypothetical protein	11L	11L	0	1H	8.29476	GCCCACCCCAATCCAATTCGGACTCACACCCCAATCCAGTTCGGACTCGATGCTCTAGCAATTTATTTATTGGCCCGACTCGATCGATCTCTTCATAGGAGTATTTCGTTTTATCCAATCTGAAGAGTTGCAGATCCGTAGATTTGCAAATCTAAGCGATTTCTCCTGCGGAGCGCAAGTTCGATCCACGAATTTGCAATTTCAGGACTTATGGCTCTCTCCAACGAGGAGGTGGTGGAGGTGGAGGTGGAGGTGGGAGTGGGGCTGGAGCTGGAGGTGGAGCAGGAGGAGGAAGACGATGACGTCCCCCTAGGCCCTGAGGATGTGCTGAGATTTGTTGAGAGTGTTGGTTCCGTGGAACCTGCCAAGTGGAAATTGCTGATGAGAGATAATATGGGG…
2_1226	11_1126	11_21226	BOPA1	7372-1253		EST	7372	18735	7372	Contig9510_at	Contig9510_at	1.00E-178	UniRef90_Q65X28	Putative ABC transporter n=1 Tax=Oryza sativa Japonica Group RepID=Q65X28_ORYSJ	1.00E-180	LOC_Os05g01700.1	CHR05V6|COORD:431736..421032|protein ABC transporter, ATP-binding protein, putative, expressed	1.00E-147	AT4G39850.1	CHR4V8|COORD:18489214..18496756| PXA1 (PEROXISOMAL ABC TRANSPORTER 1)	1e-178	UniRef90_Q65X28	Putative ABC transporter n=1 Tax=Oryza sativa Japonica Group RepID=Q65X28_ORYSJ	1.00E-180	LOC_Os05g01700.1	CHR05V6|COORD:431736..421032|protein ABC transporter, ATP-binding protein, putative, expressed	1.00E-147	AT4G39850.1	CHR4V8|COORD:18489214..18496756| PXA1 (PEROXISOMAL ABC TRANSPORTER 1)	LOC_Os05g01700	1e-180	protein PXA1, putative, expressed	5S	5S	0	1H	8.77357	GGTTGAGGCTTAAATTATGAAACTGCTTAACCACTCAAAGGTTCTGTTGAGAAAACAATGGCTTTATGGTGTTGTTGATGATTTTGTGACAAAGCAACTCCCACACAATGTGACATGGGGTCTGAGTTTGTTATATGCTCTGGAGCACAAGGGAGACAGAGCTTTGACTTCAACACAAGGAGAGCTGGCACATGCTCTGCGGTTCTTGGCATCAGTGGTGTCACAAAGCTTCATAGCTTTCGGCGACATTCTTGAGTTACATAAGAAATTCCTTGAACTTTCTGGTGGGATTAATCGGATCTTTGAACTCGAGGAGATTCTGCGTGTAGCTCAAAAGGATACCCCAGTGCCTTCCAGTGCCATTAGTGCAGCCTCAGACGAAATTATTGAATTCCATGA…
1_0549				3822-1180		EST	3822	1291	3822	Contig5312_at|Contig5313_s_at	Contig5312_at|Contig5313_s_at	1.00E-180	UniRef90_Q8H0D1	O-methyltransferase n=1 Tax=Hordeum vulgare RepID=Q8H0D1_HORVU	1.00E-133	LOC_Os08g06100.1	CHR08V6|COORD:3339962..3336754|protein O-methyltransferase, putative, expressed	1.00E-107	AT5G54160.1	CHR5V8|COORD:21999301..22001393| ATOMT1 (O-METHYLTRANSFERASE 1)	1e-179	UniRef90_Q8H0D1	O-methyltransferase n=1 Tax=Hordeum vulgare RepID=Q8H0D1_HORVU	1.00E-133	LOC_Os08g06100.1	CHR08V6|COORD:3339962..3336754|protein O-methyltransferase, putative, expressed	1.00E-106	AT5G54160.1	CHR5V8|COORD:21999301..22001393| ATOMT1 (O-METHYLTRANSFERASE 1)	LOC_Os08g06100	1e-133	protein quercetin 3-O-methyltransferase 1, putative, expressed	8S	8S	0	1H	8.77357	TCGAGCACTGTTGGCCTATGAATCAAACATCGGCCAAGTGCGAGCCATCCACCAGTTCACCAGCAAGCTTGGGATTAACACACGTACCATCTCGAGCAGCTAGATAGCCCTCCACAGTCCACATGGCCAACGAAGAGGCGTTAATGTTCGCGCTGCAGCTGGCTTCGTCGGCGGTCCTGCCTATGACGCTACGGACGTCCATCGAGCTGGGCCTGCTCGAGACCCTGGTGGGCGCCGGTGGGAAGGTGCTGACCCCCGAGGAGGTGGCGGCGAAGCTGCCGTCCAAAGCCGAGGCCAACCCGGACGCGGCGTCCATGGTGGATCGGCTGCTGCGGGTGCTGGCAGCATACAAGGTCGTGTCGTGCGTGGTGGCCGAGTCCAGCGACGGCAGCCTCTCAC…
3_0817	12_1055	12_30817	BOPA2		ISU_MLA_949	PCR	0	0																											0	1H	10.6677
3_1149	12_1294	12_31149	BOPA2		U35_16668_351	EST	4866	16668	4866	Contig6776_s_at	Contig6776_s_at	1.00E-159	UniRef90_Q7XBA4	Cysteine protease CP1 (Os05g0108600 protein) (Cysteine proteinase CP1) n=4 Tax=Oryza sativa RepID=Q7XBA4_ORYSJ	1.00E-160	LOC_Os05g01810.1	CHR05V6|COORD:486053..488406|protein xylem cysteine proteinase 2 precursor, putative, expressed	1.00E-138	AT4G35350.1	CHR4V8|COORD:16810534..16811880| XCP1 (XYLEM CYSTEINE PEPTIDASE 1); cysteine-type peptidase	1e-158	UniRef90_Q7XBA4	Cysteine protease CP1 (Os05g0108600 protein) (Cysteine proteinase CP1) n=4 Tax=Oryza sativa RepID=Q7XBA4_ORYSJ	1.00E-160	LOC_Os05g01810.1	CHR05V6|COORD:486053..488406|protein xylem cysteine proteinase 2 precursor, putative, expressed	1.00E-138	AT4G35350.1	CHR4V8|COORD:16810534..16811880| XCP1 (XYLEM CYSTEINE PEPTIDASE 1); cysteine-type peptidase	LOC_Os05g01810	1e-160	protein xylem cysteine proteinase 2 precursor, putative, expressed	5S	5S	0	1H	10.6677	TTGTTCCATCCTGCAACCAACACTTCCATTCCAGGTATAAGTCATGGCCTCCAAGCTCTCGGTTGCTGTTCTTCTCCTCTGTGTCGGAGCATGTGTGGCTCGCAACAGCGACTTCTCCATCGTCGGGTACTCGGAGGAGGACCTGTCGTCGCACGACAGGCTCGTCGAGCTGTTTGAGAAGTGGCTGGCCAAGCACCAGAAGGCGTACGCGAGCTTCGAGGAGAAGCTGCACCGGTTCGAGGTGTTCAAGGACAACCTGAAGCTCATCGACGAGATCAACCGGGAGGTGACCAGCTACTGGCTCGGCCTCAACGAGTTCGCCGACCTCACCCACGACGAGTTCAAGGCCGCCTACCTCGGCCTCAGCCCTCCTCCGGCTCGCCGGAGCAGCAGCCGGAG…
3_0950	12_1168	12_30950	BOPA2		SCRI_bbc05112_01_1	PCR	5112	17234	5112	Contig6963_at	Contig6963_at	1.00E-134	UniRef90_Q65XW4	Putative 3-beta hydroxysteroid dehydrogenase/isomerase (Os05g0110300 protein) n=3 Tax=Oryza sativa RepID=Q65XW4_ORYSJ	1.00E-135	LOC_Os05g01970.5	CHR05V6|COORD:552021..561773|protein NAD dependent epimerase/dehydratase family protein, putative, expressed	1.00E-123	AT2G37660.1	CHR2V8|COORD:15802559..15804055| binding / catalytic/ coenzyme binding	1e-134	UniRef90_Q65XW4	Putative 3-beta hydroxysteroid dehydrogenase/isomerase (Os05g0110300 protein) n=3 Tax=Oryza sativa RepID=Q65XW4_ORYSJ	1.00E-135	LOC_Os05g01970.5	CHR05V6|COORD:552021..561773|protein NAD dependent epimerase/dehydratase family protein, putative, expressed	1.00E-123	AT2G37660.1	CHR2V8|COORD:15802559..15804055| binding / catalytic/ coenzyme binding	LOC_Os05g01970	1e-135	protein NAD-dependent epimerase/dehydratase, putative, expressed	5S	5S	0	1H	10.6677	GGGAGAGTGACAGCCGCTCAGCCCGCCGGCTCCCCCGACAACACCTCTCGCTTCACTCGCCGGAGGGAAACGGAGCAAAGATGACCACGGCGGCGGCGGCGGCGGCGACGGCGACGATGCGTCTGCCTTCCCCGTTCAAGGCCACGCCTTTCCGCCCTCCCTGCCACCGCGTCGTCCTGTCGACGCGGGGCCCCAGGCGGGCCGGGCTGGCCGTCTCGGCGGCCGCCGGCGGGTCGCCCCCCACCGTGCTCGTCACCGGCGCCGGAGGACGGACAGGCCAGATTGTGTACAGGAAGCTGAAGGAGAGGGCAGACCAGTTTGTGGCCAGAGGGCTGGTCAGGACGCCGGACAGCAAGGCTAAGATCGACGGCGGGGACGACGTGTTCATCGGCGACATCA…
3_0919	12_1145	12_30919	BOPA2		SCRI_abc15612_01_2	PCR	12816	7605	12816			1.00E-119	UniRef90_A3B7F4	Putative uncharacterized protein n=3 Tax=Oryza sativa RepID=A3B7F4_ORYSJ	1.00E-121	LOC_Os05g51630.2	CHR05V6|COORD:29545537..29553788|protein early-responsive to dehydration protein-related, putative, expressed	1.00E-108	AT3G21620.1	CHR3V8|COORD:7611051..7614048| early-responsive to dehydration protein-related / ERD protein-related	1e-119	UniRef90_A3B7F4	Putative uncharacterized protein n=3 Tax=Oryza sativa RepID=A3B7F4_ORYSJ	1.00E-121	LOC_Os05g51630.2	CHR05V6|COORD:29545537..29553788|protein early-responsive to dehydration protein-related, putative, expressed	1.00E-108	AT3G21620.1	CHR3V8|COORD:7611051..7614048| early-responsive to dehydration protein-related / ERD protein-related	LOC_Os05g51630	1e-121	protein HYP1, putative, expressed	5L	5L	0	1H	10.6677	CCTCGTGCTCGAATTCGCACGAGGCAATAGCATTCGTACAGACTCTTGCAAATCTTGAAGGCATAGAGAAGGCACTACCATTTCTAAAACCTTTAATTGAAGCAGATACCATTAAATCATTCATCCAAGGGTTTCTTCCTGGACTTGCTCTGAAGATCTTCCTCATAGTGCTTCCAACTATACTGATGTTCATGTCACAGTTTGAAGGATTGATATCACAGTCATCACTAGAGCGAAGAACTGCGTCCAAGTATTTTATATTCTTGTTCTTCAATGTATTTTTGGGGAGCATTGTTACAGGATCTGCTTTGGAGCAGCTTAATACCTACCTCCATGCGTCAGCTAATGACATACCAAGGATCATTGGTGTAGCCATACCAATGAAGGCAACATTTTTCA…
3_1533					U35_904_404	EST	26	904	26	Contig34_s_at	Contig34_s_at	2.00E-32	UniRef90_Q8LLA7	CI2C n=2 Tax=Hordeum vulgare RepID=Q8LLA7_HORVU	4.00E-24	LOC_Os12g36210.1	CHR12V6|COORD:22160429..22159864|protein inhibitor I family protein, putative, expressed	3.00E-08	AT2G38870.1	CHR2V8|COORD:16243624..16244128| protease inhibitor, putative	2e-32	UniRef90_Q8LLA7	CI2C n=2 Tax=Hordeum vulgare RepID=Q8LLA7_HORVU	5.00E-24	LOC_Os12g36210.1	CHR12V6|COORD:22160429..22159864|protein inhibitor I family protein, putative, expressed	4.00E-08	AT2G38870.1	CHR2V8|COORD:16243624..16244128| protease inhibitor, putative	LOC_Os12g36210	5e-24	protein subtilisin-chymotrypsin inhibitor CI-1B, putative, expressed	12L	12L	0	1H	10.6677	GGGGATAGCAGTCAAGTTCAGGGTAAGCTCGATCCCATTTAGCTGCTCGAGGAATCAAGGATGAGCTGCGCTGACCCAAAAGCACCCGCCGGAGAGCAGAAGAAGACGTCATGGCCGGAGGTAGTGGGAAAGTCCATCGAGGAGGCCAAGGAGATCATCCTTAAGGACATGCCTGAAGCGGACATCGTCGTCCTTCCTGCCGGCTCGCCGGTGACCATGGACTTCAGGAGCAACCGTGTCCGCATCTTCGTCGACACTGTCGCGACCACTCCTCACATCGGCTAGCTAGCTACCTTTGCTCGCGGCAGGCATCACGTCTGCTGATGGCCAAGTAATAATTTCAATAAAGGATGAATTAGTGCGCGCTGACAACCAGCATGTTACTTATGGATCCATGTA…
2_0665				40-320		EST	40	906	641	Contig50_x_at		3.00E-35	UniRef90_Q8LLA7	CI2C n=2 Tax=Hordeum vulgare RepID=Q8LLA7_HORVU	7.00E-24	LOC_Os12g36210.1	CHR12V6|COORD:22160429..22159864|protein inhibitor I family protein, putative, expressed	7.00E-08	AT2G38870.1	CHR2V8|COORD:16243624..16244128| protease inhibitor, putative	1e-34	UniRef90_Q8LLA7	CI2C n=2 Tax=Hordeum vulgare RepID=Q8LLA7_HORVU	2.00E-24	LOC_Os12g36210.1	CHR12V6|COORD:22160429..22159864|protein inhibitor I family protein, putative, expressed	3.00E-08	AT2G38870.1	CHR2V8|COORD:16243624..16244128| protease inhibitor, putative	LOC_Os12g36210	2e-24	protein subtilisin-chymotrypsin inhibitor CI-1B, putative, expressed	12L	12L	0	1H	10.6677	GGGGACTCATATCAGTCAAGTTCAGGGTAAGCTCGATCACGTTTAGCCGCCTGCCGAATCGAGGATGAGCTGCGCCGCCCCAAAAGCCCCCGCCGGAGAGGAGAAGAAGACGTCATGGCCGGAGGTAGTGGGAAAGTCCATCGAGGAGGCCAAGGAGATCATCCTTAAGGACATGCCTGAAGCGGACATCGTCGTCCTCCCAGCCGGCTCGCCGGTGACCCTCGACTTCAGGACCAACCGTGTCCGCATCTTCGTCGACACTGTCGCGTCCACTCCCCACATTGGCTAGCTAGCTTTGCAAGCAAAGGCAACATGGATGCATTGTGGATGCTGATGAATAAGTACTTCCAATAAGCATGGATCAATAAATAGATGCTGACCACCAGCATGCTACCTGTG…
3_0951	12_1169	12_30951	BOPA2		SCRI_bbc05112_01_2	PCR	5112	17234	5112	Contig6963_at	Contig6963_at	1.00E-134	UniRef90_Q65XW4	Putative 3-beta hydroxysteroid dehydrogenase/isomerase (Os05g0110300 protein) n=3 Tax=Oryza sativa RepID=Q65XW4_ORYSJ	1.00E-135	LOC_Os05g01970.5	CHR05V6|COORD:552021..561773|protein NAD dependent epimerase/dehydratase family protein, putative, expressed	1.00E-123	AT2G37660.1	CHR2V8|COORD:15802559..15804055| binding / catalytic/ coenzyme binding	1e-134	UniRef90_Q65XW4	Putative 3-beta hydroxysteroid dehydrogenase/isomerase (Os05g0110300 protein) n=3 Tax=Oryza sativa RepID=Q65XW4_ORYSJ	1.00E-135	LOC_Os05g01970.5	CHR05V6|COORD:552021..561773|protein NAD dependent epimerase/dehydratase family protein, putative, expressed	1.00E-123	AT2G37660.1	CHR2V8|COORD:15802559..15804055| binding / catalytic/ coenzyme binding	LOC_Os05g01970	1e-135	protein NAD-dependent epimerase/dehydratase, putative, expressed	5S	5S	0	1H	11.4211	GGGAGAGTGACAGCCGCTCAGCCCGCCGGCTCCCCCGACAACACCTCTCGCTTCACTCGCCGGAGGGAAACGGAGCAAAGATGACCACGGCGGCGGCGGCGGCGGCGACGGCGACGATGCGTCTGCCTTCCCCGTTCAAGGCCACGCCTTTCCGCCCTCCCTGCCACCGCGTCGTCCTGTCGACGCGGGGCCCCAGGCGGGCCGGGCTGGCCGTCTCGGCGGCCGCCGGCGGGTCGCCCCCCACCGTGCTCGTCACCGGCGCCGGAGGACGGACAGGCCAGATTGTGTACAGGAAGCTGAAGGAGAGGGCAGACCAGTTTGTGGCCAGAGGGCTGGTCAGGACGCCGGACAGCAAGGCTAAGATCGACGGCGGGGACGACGTGTTCATCGGCGACATCA…
3_0952	12_1170	12_30952	BOPA2		SCRI_bbc05112_01_3	PCR	5112	17234	5112	Contig6963_at	Contig6963_at	1.00E-134	UniRef90_Q65XW4	Putative 3-beta hydroxysteroid dehydrogenase/isomerase (Os05g0110300 protein) n=3 Tax=Oryza sativa RepID=Q65XW4_ORYSJ	1.00E-135	LOC_Os05g01970.5	CHR05V6|COORD:552021..561773|protein NAD dependent epimerase/dehydratase family protein, putative, expressed	1.00E-123	AT2G37660.1	CHR2V8|COORD:15802559..15804055| binding / catalytic/ coenzyme binding	1e-134	UniRef90_Q65XW4	Putative 3-beta hydroxysteroid dehydrogenase/isomerase (Os05g0110300 protein) n=3 Tax=Oryza sativa RepID=Q65XW4_ORYSJ	1.00E-135	LOC_Os05g01970.5	CHR05V6|COORD:552021..561773|protein NAD dependent epimerase/dehydratase family protein, putative, expressed	1.00E-123	AT2G37660.1	CHR2V8|COORD:15802559..15804055| binding / catalytic/ coenzyme binding	LOC_Os05g01970	1e-135	protein NAD-dependent epimerase/dehydratase, putative, expressed	5S	5S	0	1H	11.4211	GGGAGAGTGACAGCCGCTCAGCCCGCCGGCTCCCCCGACAACACCTCTCGCTTCACTCGCCGGAGGGAAACGGAGCAAAGATGACCACGGCGGCGGCGGCGGCGGCGACGGCGACGATGCGTCTGCCTTCCCCGTTCAAGGCCACGCCTTTCCGCCCTCCCTGCCACCGCGTCGTCCTGTCGACGCGGGGCCCCAGGCGGGCCGGGCTGGCCGTCTCGGCGGCCGCCGGCGGGTCGCCCCCCACCGTGCTCGTCACCGGCGCCGGAGGACGGACAGGCCAGATTGTGTACAGGAAGCTGAAGGAGAGGGCAGACCAGTTTGTGGCCAGAGGGCTGGTCAGGACGCCGGACAGCAAGGCTAAGATCGACGGCGGGGACGACGTGTTCATCGGCGACATCA…
3_0918	12_1144	12_30918	BOPA2		SCRI_abc15612_01_1	PCR	12816	7605	12816			1.00E-119	UniRef90_A3B7F4	Putative uncharacterized protein n=3 Tax=Oryza sativa RepID=A3B7F4_ORYSJ	1.00E-121	LOC_Os05g51630.2	CHR05V6|COORD:29545537..29553788|protein early-responsive to dehydration protein-related, putative, expressed	1.00E-108	AT3G21620.1	CHR3V8|COORD:7611051..7614048| early-responsive to dehydration protein-related / ERD protein-related	1e-119	UniRef90_A3B7F4	Putative uncharacterized protein n=3 Tax=Oryza sativa RepID=A3B7F4_ORYSJ	1.00E-121	LOC_Os05g51630.2	CHR05V6|COORD:29545537..29553788|protein early-responsive to dehydration protein-related, putative, expressed	1.00E-108	AT3G21620.1	CHR3V8|COORD:7611051..7614048| early-responsive to dehydration protein-related / ERD protein-related	LOC_Os05g51630	1e-121	protein HYP1, putative, expressed	5L	5L	0	1H	11.4211	CCTCGTGCTCGAATTCGCACGAGGCAATAGCATTCGTACAGACTCTTGCAAATCTTGAAGGCATAGAGAAGGCACTACCATTTCTAAAACCTTTAATTGAAGCAGATACCATTAAATCATTCATCCAAGGGTTTCTTCCTGGACTTGCTCTGAAGATCTTCCTCATAGTGCTTCCAACTATACTGATGTTCATGTCACAGTTTGAAGGATTGATATCACAGTCATCACTAGAGCGAAGAACTGCGTCCAAGTATTTTATATTCTTGTTCTTCAATGTATTTTTGGGGAGCATTGTTACAGGATCTGCTTTGGAGCAGCTTAATACCTACCTCCATGCGTCAGCTAATGACATACCAAGGATCATTGGTGTAGCCATACCAATGAAGGCAACATTTTTCA…
3_0588	12_0916	12_30588	BOPA2		U32_5200_1052	EST	5200	2776	5200	Contig7191_at	Contig7191_at	1.00E-126	UniRef90_Q6Z846	Putative N7 protein (Os02g0317300 protein) n=3 Tax=Oryza sativa RepID=Q6Z846_ORYSJ	1.00E-128	LOC_Os02g21240.1	CHR02V6|COORD:12604232..12600448|protein OsFBX48 - F-box domain containing protein, expressed	2.00E-44	AT4G05460.1	CHR4V8|COORD:2761103..2762397| F-box family protein (FBL20)	1e-126	UniRef90_Q6Z846	Putative N7 protein (Os02g0317300 protein) n=3 Tax=Oryza sativa RepID=Q6Z846_ORYSJ	1.00E-128	LOC_Os02g21240.1	CHR02V6|COORD:12604232..12600448|protein OsFBX48 - F-box domain containing protein, expressed	2.00E-44	AT4G05460.1	CHR4V8|COORD:2761103..2762397| F-box family protein (FBL20)	LOC_Os02g21240	1e-128	protein ubiquitin-protein ligase, putative, expressed	2L	2S	0	1H	13.0547	CTCGGAGCATCTCCTTCTCACCCACGCCGACCACCCCTCCTCCCCCGTCCGGCAAACCCTAGCCCGTCGCCGCCGCCAATGGAGGAGGAGGAGGAGGAGGAGGTAGAGATCCGCGACTGGGCGGGGATGCCGTCGGACGCGCTGTTCGCGGTGTTCGGGAAGCTGGACGTGGCCGACATCCTGGCGGGGGCCGGCCGGGCGTGCCGCGCGTGGCGCCGGCTCGCGGACGGCGACGCCGCGCTGTGGCGCCGCCTCGACATGACCCACCACGGCGACATCCTCGAGACCGAGGAGGCCGAGGCCATGGCCCGCGCCGCCGTCGACCGCGCCGCCGGCACCCTCCAGTCCTTCTGCGCCGACACCTTCGTCACCGACGCCCTCCTCGCCTACATCTCCTCC…
3_0955	12_1172	12_30955	BOPA2		SCRI_bbc07107_01_431	PCR	7107	2554	7107	Contig9276_at|Contig9277_s_at|HVSMEb0013I22f_s_at	Contig9276_at|Contig9277_s_at|HVSMEb0013I22f_s_at	0	UniRef90_Q8LLW2	Receptor-like kinase Xa21-binding protein 3 n=2 Tax=Oryza sativa RepID=Q8LLW2_ORYSA	0	LOC_Os05g02130.1	CHR05V6|COORD:643320..639550|protein ankyrin repeat domain-containing protein 28, putative, expressed	1.00E-138	AT2G28840.1	CHR2V8|COORD:12385619..12387551| ankyrin repeat family protein	0	UniRef90_Q8LLW2	Receptor-like kinase Xa21-binding protein 3 n=2 Tax=Oryza sativa RepID=Q8LLW2_ORYSA	0	LOC_Os05g02130.1	CHR05V6|COORD:643320..639550|protein ankyrin repeat domain-containing protein 28, putative, expressed	1.00E-154	AT2G28840.1	CHR2V8|COORD:12385619..12387551| ankyrin repeat family protein	LOC_Os05g02130	0	protein ankyrin repeat domain-containing protein 28, putative, expressed	5S	5S	0	1H	15.3009	ACGCAGCTGCGCAGCGGGCACAGAGCGAACTATTCTTTCGCCTTTTACTAAAGAATACCGTGTGCACACTGCAATTAGCAGCATACGCTAATTTTTGAAGGGGTCTCTCTGTCAGGAGGGCCCCACCCCATTTCCCACTCCGCAGTGTCCACCACACCCACCCACTTCGCCGGCGGCGGGAGGAGCTTTGGCCGGAGCCTCCCCCGCCGCCGCCGCCTCCACCTTCACCGCCGCAGGAGGAGGAGGAGGAGGGAGGAGCCGGGGACGAGGCCATGGGGCACGGGGTGAGCTGCGCGCGCACCGGCGACGAGCACGACTTCTTCCGCGCGGCGCAGCTCGGGGACCTCGACGCCCTGGGCGCGCTCCTCGCCGCCGACGCCTCCCTCGCCCGCCGCGCCA…
1_0332	11_0370	11_10332	BOPA1	2609-350		EST	2609	14245	2609	Contig3789_s_at	Contig3789_s_at	3.00E-69	UniRef90_O82688	Amino acid selective channel protein n=1 Tax=Hordeum vulgare RepID=O82688_HORVU	2.00E-60	LOC_Os05g02060.1	CHR05V6|COORD:600302..603321|protein mitochondrial import inner membrane translocase subunit Tim17, putative, expressed	3.00E-40	AT2G28900.1	CHR2V8|COORD:12421500..12422536| OEP16 (OUTER ENVELOPE PROTEIN 16); P-P-bond-hydrolysis-driven protein transmembrane transporter	4e-69	UniRef90_O82688	Amino acid selective channel protein n=1 Tax=Hordeum vulgare RepID=O82688_HORVU	2.00E-60	LOC_Os05g02060.1	CHR05V6|COORD:600302..603321|protein mitochondrial import inner membrane translocase subunit Tim17, putative, expressed	3.00E-40	AT2G28900.1	CHR2V8|COORD:12421500..12422536| OEP16 (OUTER ENVELOPE PROTEIN 16); P-P-bond-hydrolysis-driven protein transmembrane transporter	LOC_Os05g02060	2e-60	protein amino acid selective channel protein, putative, expressed	5S	5S	0	1H	15.3995	GTGCCCGACTGCCGAGTGCTAGACGAGAGATAGGGAGGGAGACCGGCCGAGAAGGTTCCGGAACCGGAAGGATGCCTCGCGCGGGGCTGGCGGCGGGGTCGAGCAAGGTGGACATCGCCATCGACCTCGGCAACCCGCTGCTCAACCGCACCGTCGACGGCTTCCTCAAGATCGGCGCCGTCGGCGCCTGCAGGGTGGCCGCCGAGGACGCCTTCGACTGCCTCCAAAGTGGGAGTGTCTCGAAGCGCAAGCTCGAGCAGACACTGAAGAAAATGTGCAAGGAGGGCGCATATTGGGGTGCTGTTGCTGGAGTGTATGTAGGCATGGAGTATGGAGTGGAAAGGGTCCGCGGACAGTATGACTGGAAAAACGCGTTGATTGGAGGCATCGCAAGCGGCG…
2_0318				2199-557		EST	2199	1078	2199			7.00E-24	UniRef90_Q0DQD8	Os03g0606200 protein (Fragment) n=2 Tax=Oryza sativa Japonica Group RepID=Q0DQD8_ORYSJ	2.00E-25	LOC_Os03g40920.1	CHR03V6|COORD:22737756..22741863|protein expressed protein	1.00E-19	AT3G46430.1	CHR3V8|COORD:17098672..17099482| similar to unknown protein [Arabidopsis thaliana] (TAIR:AT5G59613.1); similar to mitochondrial ATP synthase 6 KD subunit [Oryza	7e-24	UniRef90_Q0DQD8	Os03g0606200 protein (Fragment) n=2 Tax=Oryza sativa Japonica Group RepID=Q0DQD8_ORYSJ	7.00E-26	LOC_Os03g40920.1	CHR03V6|COORD:22737756..22741863|protein expressed protein	1.00E-19	AT3G46430.1	CHR3V8|COORD:17098672..17099482| similar to unknown protein [Arabidopsis thaliana] (TAIR:AT5G59613.1); similar to mitochondrial ATP synthase 6 KD subunit [Oryza	LOC_Os03g40920	7e-26	protein expressed protein	3L	3L	0	1H	15.7375	CCACGCGTCCGGCCCACAGCCACTCCTCTTCTTTCCCCTCACCCCTCCTTCCCGTCCACGCCGCAACGCAACCGAGGAGAGAGAAGCAGATCCAATCCAAGGCGGACTCGAACCCAATCCGATCCGATCCAAGGCGGAGATGAAGTTCTTCTCGGCCTTCGACCCGTGGCCGGTGTTCTTCCGCCGGGAGTGGGGCCGCACCTGGCCCTTCCTCGCCGGATTCGCCACCACGGGGGCCATCATCACCAAGATCACCGCCGGATTCACCGAGGAGGACCTCAAGAACTCCAAGTTCGTCCAGGCGCACAAGGGCTCCAAGTGACCGCCCCCGCCCCGCCCCCGCCGCCAGGTCACATGGGCAGCAGCTGAGTTACCGGCATGTCTCCTTGATGCGGCGAG…
3_0948	12_1166	12_30948	BOPA2		SCRI_bbc04473_01_2	PCR	4473	16758	4473	Contig6192_at	Contig6192_at	3.00E-06	UniRef90_Q01KK2	OSIGBa0118P15.9 protein n=3 Tax=Oryza sativa RepID=Q01KK2_ORYSA	4.00E-07	LOC_Os04g51480.1	CHR04V6|COORD:30310425..30311161|protein expressed protein				4e-06	UniRef90_Q01KK2	OSIGBa0118P15.9 protein n=3 Tax=Oryza sativa RepID=Q01KK2_ORYSA	4.00E-07	LOC_Os04g51480.1	CHR04V6|COORD:30310425..30311161|protein expressed protein				LOC_Os04g51480	4e-07	protein expressed protein	4L	4L	0	1H	17.2584	CCGCTGGCAGCGCTATCCTTCCGAGCGGCTCCGGCTCCAATCCAATCCAAGCACATCTCCCGGAGCCGGCGTCTTTGGGTGCTCGGTTCCAATGGCGAGCTCGACTTGTTCCGATGACAAGGTTGCTCCCCTGGTTCAGAAACACGCACCCGCCGGAAACCCGGAGGCGCTTACGACGACGAAGAAGAAGAAGAAGAAGGTGTTGATTGCGGTGCCAGAATATGATGTGAGAAGTGTCCTCGCTTACAAGGATGAACCCGTGGATTTGGAGGTGCCCGACTACTTGATCAGGGAAAACCCGAAACGGGCTGCGGTCATGTTCATGATAAAGGCCAACTTGGCCATGTACAACGAGCACACCAAGGCACGGATGCTCGAGGAGCAGAGAGACTTTAAGCA…
2_0749	11_0729	11_20749	BOPA1	4473-309		EST	4473	16758	4473	Contig6192_at	Contig6192_at	3.00E-06	UniRef90_Q01KK2	OSIGBa0118P15.9 protein n=3 Tax=Oryza sativa RepID=Q01KK2_ORYSA	4.00E-07	LOC_Os04g51480.1	CHR04V6|COORD:30310425..30311161|protein expressed protein				4e-06	UniRef90_Q01KK2	OSIGBa0118P15.9 protein n=3 Tax=Oryza sativa RepID=Q01KK2_ORYSA	4.00E-07	LOC_Os04g51480.1	CHR04V6|COORD:30310425..30311161|protein expressed protein				LOC_Os04g51480	4e-07	protein expressed protein	4L	4L	0	1H	17.2584	CCGCTGGCAGCGCTATCCTTCCGAGCGGCTCCGGCTCCAATCCAATCCAAGCACATCTCCCGGAGCCGGCGTCTTTGGGTGCTCGGTTCCAATGGCGAGCTCGACTTGTTCCGATGACAAGGTTGCTCCCCTGGTTCAGAAACACGCACCCGCCGGAAACCCGGAGGCGCTTACGACGACGAAGAAGAAGAAGAAGAAGGTGTTGATTGCGGTGCCAGAATATGATGTGAGAAGTGTCCTCGCTTACAAGGATGAACCCGTGGATTTGGAGGTGCCCGACTACTTGATCAGGGAAAACCCGAAACGGGCTGCGGTCATGTTCATGATAAAGGCCAACTTGGCCATGTACAACGAGCACACCAAGGCACGGATGCTCGAGGAGCAGAGAGACTTTAAGCA…
2_0575				3519-116		EST	3519	2010	3519	Contig5009_at|Contig5010_s_at|HZ54E21r_s_at	Contig5009_at|Contig5010_s_at|HZ54E21r_s_at	2.00E-69	UniRef90_Q0DLA3	Actin-depolymerizing factor 7 n=4 Tax=Oryza sativa RepID=ADF7_ORYSJ	5.00E-71	LOC_Os05g02250.2	CHR05V6|COORD:716223..718904|protein expressed protein	1.00E-62	AT5G59890.1	CHR5V8|COORD:24139771..24140822| ADF4 (ACTIN DEPOLYMERIZING FACTOR 4); actin binding	2e-69	UniRef90_Q0DLA3	Actin-depolymerizing factor 7 n=4 Tax=Oryza sativa RepID=ADF7_ORYSJ	5.00E-71	LOC_Os05g02250.2	CHR05V6|COORD:716223..718904|protein expressed protein	1.00E-62	AT5G59890.1	CHR5V8|COORD:24139771..24140822| ADF4 (ACTIN DEPOLYMERIZING FACTOR 4); actin binding	LOC_Os05g02250	5e-71	protein expressed protein	5S	5S	0	1H	17.2584	CCCCCACCCCCACCCCCACCCCCAGCAGCCGCCGCCGCAACAGAGAGCAGAGCAGGAAGCCAGGAGGAGCTCTAGAGGCAGGGAAGGCATCGAATCCGTCTCTTCCTCCTTCGCGCGGTCGCCTCCGACATGGCAAACGCTGCGTCAGGCATGGCTGTGGACGACGAATGCAAGCTCAAGTTCCTGGAGCTGAAGGCGAAGCGAACCCACCGCTTCATCATCTACAAGATAGATGACAAGAAGAAGATGGTTGTGGTGGAGAAGGTCGGCGAGCCTGCCCTGAACTATGAGGACTTCGCCGCCAGCCTCCCCACCAATGAATGCAGATACGCGATATTCGACTATGACTTTGTCACTGAGGAGAACTGCCAGAAGAGCAAGATATTCTTCGTCGCATGG…
1_0775	11_0897	11_10775	BOPA1	5494-316		EST	5494	17344	5494	Contig7609_s_at	Contig7609_s_at	8.00E-66	UniRef90_Q761Y4	BRI1-KD interacting protein 130 n=3 Tax=Oryza sativa Japonica Group RepID=Q761Y4_ORYSJ	3.00E-67	LOC_Os05g02260.2	CHR05V6|COORD:721868..719132|protein expressed protein	1.00E-13	AT4G13340.1	CHR4V8|COORD:7758606..7760888| leucine-rich repeat family protein / extensin family protein	8e-66	UniRef90_Q761Y4	BRI1-KD interacting protein 130 n=3 Tax=Oryza sativa Japonica Group RepID=Q761Y4_ORYSJ	3.00E-67	LOC_Os05g02260.2	CHR05V6|COORD:721868..719132|protein expressed protein	1.00E-10	AT2G37480.1	CHR2V8|COORD:15745723..15746657| similar to unknown protein [Arabidopsis thaliana] (TAIR:AT3G53670.1); similar to hypothetical protein [Vitis vinifera] (GB:CAN7	LOC_Os05g02260	3e-67	protein expressed protein	5S	5S	0	1H	17.2584	CGCGACGGCACAAGCAACGGAGCAAGAAGGAAATAAAAATCCCCAATCCCACCACCCACCACTGCCCCCTCCCCCTCCACCTCAACCTCCCAGATCTGCCCTCGCCGGCGGCGTTGGGCCCGCGATGCCTCGGGCGGCGCGGCTGCTCCGCGCCGACGCCGACGCACGCCCTCAACGCCCCCTCCGCCCGCTGCTGCTGCTCCCACCGCCTCAAGCCCTGGTCTTGGCACCCCAACATCCACTCCTCCTAGCGCGCCCCCCCTCCCCTCCCCTTCCCCACCCCTCCCTCCTCCTCCCGTTACCAGACTTCTCTCCTTCTCGTCACCGCCGTGCCTCTGCAGCTTGCGCGATCCGATCGCCGGCGCTCGGACCGGGGTGTGTGCGTGTAGATTCTGGTTA…
1_0484				3519-63		EST	3519	2010	3519	Contig5009_at|Contig5010_s_at|HZ54E21r_s_at	Contig5009_at|Contig5010_s_at|HZ54E21r_s_at	2.00E-69	UniRef90_Q0DLA3	Actin-depolymerizing factor 7 n=4 Tax=Oryza sativa RepID=ADF7_ORYSJ	5.00E-71	LOC_Os05g02250.2	CHR05V6|COORD:716223..718904|protein expressed protein	1.00E-62	AT5G59890.1	CHR5V8|COORD:24139771..24140822| ADF4 (ACTIN DEPOLYMERIZING FACTOR 4); actin binding	2e-69	UniRef90_Q0DLA3	Actin-depolymerizing factor 7 n=4 Tax=Oryza sativa RepID=ADF7_ORYSJ	5.00E-71	LOC_Os05g02250.2	CHR05V6|COORD:716223..718904|protein expressed protein	1.00E-62	AT5G59890.1	CHR5V8|COORD:24139771..24140822| ADF4 (ACTIN DEPOLYMERIZING FACTOR 4); actin binding	LOC_Os05g02250	5e-71	protein expressed protein	5S	5S	0	1H	17.7513	CCCCCACCCCCACCCCCACCCCCAGCAGCCGCCGCCGCAACAGAGAGCAGAGCAGGAAGCCAGGAGGAGCTCTAGAGGCAGGGAAGGCATCGAATCCGTCTCTTCCTCCTTCGCGCGGTCGCCTCCGACATGGCAAACGCTGCGTCAGGCATGGCTGTGGACGACGAATGCAAGCTCAAGTTCCTGGAGCTGAAGGCGAAGCGAACCCACCGCTTCATCATCTACAAGATAGATGACAAGAAGAAGATGGTTGTGGTGGAGAAGGTCGGCGAGCCTGCCCTGAACTATGAGGACTTCGCCGCCAGCCTCCCCACCAATGAATGCAGATACGCGATATTCGACTATGACTTTGTCACTGAGGAGAACTGCCAGAAGAGCAAGATATTCTTCGTCGCATGG…
1_0030	11_0042	11_10030	BOPA1	10922-503		EST	10922	20838	10922	Contig13454_at	Contig13454_at	6.00E-68	UniRef90_A2XZN6	Putative uncharacterized protein n=2 Tax=Oryza sativa RepID=A2XZN6_ORYSI	7.00E-70	LOC_Os05g02400.1	CHR05V6|COORD:791693..788599|protein RNA recognition motif containing protein, expressed	1.00E-19	AT3G55340.1	CHR3V8|COORD:20526649..20528809| RNA recognition motif (RRM)-containing protein	6e-68	UniRef90_A2XZN6	Putative uncharacterized protein n=2 Tax=Oryza sativa RepID=A2XZN6_ORYSI	7.00E-70	LOC_Os05g02400.1	CHR05V6|COORD:791693..788599|protein RNA recognition motif containing protein, expressed	1.00E-19	AT3G55340.1	CHR3V8|COORD:20526649..20528809| RNA recognition motif (RRM)-containing protein	LOC_Os05g02400	7e-70	protein RNA binding protein, putative, expressed	5S	5S	0	1H	18.0541	GTGGCACTCCTGGCCACCTCTCTTTTGCTTGCCCTAATAAGAAGGTTGAAGTCATATCTAGTGAAAATAAGGATAATACTGATTCAGCTGAAGCATTGTCCAAGAAGAGGCGCACGTGCTATGAATGTGGCGTTCCTGGTCATATATCGTCAGCTTGCCCCAACAAAAAGGCTTCTGAAGTCATAGCTGATGAAAATAAGGCCAATATTGACTCAGCCACAACGTCGTCGAAGAAGAGACGGACATGCTATGAATGTGGCGTTCCTGGTCATCTATCATCTGCTTGCCCAAATAAAAGTGCTCCTGAAGTCATAGTTGATGAAAATAAGGCCAATACCGAGTCAGCCACAACAGCATCGAAGAAGAGACGGACATGCTATGAATGTGGCATTCCTGGCC…
2_0371	11_0346	11_20371	BOPA1	2496-1916		EST	2496	1285	2496	Contig3612_at	Contig3612_at	0	UniRef90_P49105	Glucose-6-phosphate isomerase, cytosolic n=4 Tax=Poaceae RepID=G6PI_MAIZE	0	LOC_Os06g14510.3	CHR06V6|COORD:8151236..8158386|protein glucose-6-phosphate isomerase, putative, expressed	0	AT5G42740.1	CHR5V8|COORD:17153308..17157850| glucose-6-phosphate isomerase, cytosolic (PGIC)	0	UniRef90_P49105	Glucose-6-phosphate isomerase, cytosolic n=4 Tax=Poaceae RepID=G6PI_MAIZE	0	LOC_Os06g14510.3	CHR06V6|COORD:8151236..8158386|protein glucose-6-phosphate isomerase, putative, expressed	0	AT5G42740.1	CHR5V8|COORD:17153308..17157850| glucose-6-phosphate isomerase, cytosolic (PGIC)	LOC_Os06g14510	0	protein glucose-6-phosphate isomerase, cytosolic B, putative, expressed	6S	6S	0	1H	18.0541	CCGCCATCTCCCTCCACCTGCGGTGCGCCCCCTTCTCCGGCAGCAACCAGCCCGCCGTCGACGTCCTCCAGGGGGTCCTCTCCTCGCTCCGTCCGCGGCATCGGCCATGGCGTCGCCGGCGCTCATCTCCGACACCGACCAGTGGAAGGCCCTCCAGGCGCACGTCGGCGCCATCCACAAGACGCACCTGCGCGACCTCATGGCCGACGCCGACCGATGCAAGGCAATGACAGCGGAGTTCGAGGGCGTCTTCCTCGACTACGCGAGGCAGCAGGCCACCACCGAGACCGTCGACAAGCTCTTCAAGCTGGCAGAGGCCGCAAAGCTCAAGGAGAAGATCGACAAGATGTTTAAAGGCGAAAAGATCAATAGCACGGAGAACAGATCGGTGCTCCATGT…
3_0876	12_1111	12_30876	BOPA2		OSU_HvZFP16_1_711	PCR	27253	30825	27253			9.00E-51	UniRef90_Q2VGB8	ZFP16-1 (HvZFP16-1) n=2 Tax=Hordeum vulgare subsp. vulgare RepID=Q2VGB8_HORVD	4.00E-37	LOC_Os05g02390.1	CHR05V6|COORD:784079..783027|protein ZOS5-02 - C2H2 zinc finger protein, expressed	2.00E-17	AT2G28710.1	CHR2V8|COORD:12330051..12330521| zinc finger (C2H2 type) family protein	9e-51	UniRef90_Q2VGB8	ZFP16-1 (HvZFP16-1) n=2 Tax=Hordeum vulgare subsp. vulgare RepID=Q2VGB8_HORVD	4.00E-37	LOC_Os05g02390.1	CHR05V6|COORD:784079..783027|protein ZOS5-02 - C2H2 zinc finger protein, expressed	2.00E-17	AT2G28710.1	CHR2V8|COORD:12330051..12330521| zinc finger (C2H2 type) family protein	LOC_Os05g02390	4e-37	protein ZFP16-1, putative, expressed	5S	5S	0	1H	18.547	TTCTTCTTCTTCTTCTTCTTCTTCTTCTTCTTCCATTTGGCCATCTCAGCTTCTTCTTCAGCGCGCGGTTAGTGAGAAATAATGAATAGATTTGCGTTCGAGGAGAGGGCGCGCGTGCTGCTGCTCGTGTCGCGGGAGCAGGCGATGCCGGTGCCGGTGGCGGTGCGCGGTGACCGCGCCCGGGAGCAGGCGTTCGTGTGCAAGACGTGCCACCGCGTGTTCCCGTCGTTTCAGGCGCTGGGAGGGCACCGTGCCAGCCACAAGAAGCCGCGGCTGGACGGAGACGGCGGCCTCAAGCCCAAGATGCACGGCTGCTCCGTCTGCGGCCTCGAGTTCGCCGTCGGCCAGGCGCTCGGCGGCCACATGAGGC
3_0241	12_0726	12_30241	BOPA2		ABC15164_2_387	PCR	11714	15292	11714	Contig15164_at|Contig15165_s_at	Contig15164_at|Contig15165_s_at	1.00E-102	UniRef90_Q43135	Tyrosine N-monooxygenase n=1 Tax=Sorghum bicolor RepID=C79A1_SORBI	6.00E-81	LOC_Os03g37290.1	CHR03V6|COORD:20669333..20664519|protein cytochrome P450, putative, expressed	2.00E-83	AT4G39950.1	CHR4V8|COORD:18525305..18527278| CYP79B2 (cytochrome P450, family 79, subfamily B, polypeptide 2); oxygen binding	0	UniRef90_Q43135	Tyrosine N-monooxygenase n=1 Tax=Sorghum bicolor RepID=C79A1_SORBI	1.00E-150	LOC_Os03g37290.1	CHR03V6|COORD:20669333..20664519|protein cytochrome P450, putative, expressed	1.00E-164	AT4G39950.1	CHR4V8|COORD:18525305..18527278| CYP79B2 (cytochrome P450, family 79, subfamily B, polypeptide 2); oxygen binding	LOC_Os03g37290	1e-150	protein cytochrome P450 79A1, putative, expressed	3L	3L	0	1H	20.8214	TCGAGCACTGTTGGCCTATTGGGTGCAGTGAGCAGCGAGCCCTAACTAGGTACCTGGTCTGGAGTAGGACAGATGACAATGGTAGCTGCGCTGGGGCTCTGCTCCTCCTCCTTCTTCCATGTGGTGGTGATGGTGGCCGTAATGTACGTGGTCCGGAGGCTGTGCTCATCCGCACCCGGGGCGCTCCCTCCGGGGCCGTGCCCGTGGCCGGTGGTAGGTAGCCTTCCGGAGCTCAAGTTATTTAACAAGCTGCCGGCGTTCCGGTGGATCCATCAGGTGATGGAGAAGATGAACACCGACATCGCCTGCTTCCGCCTCGGCGGCGTCCACGTCATCCCGATCACGTGCCCTCGTATCGCCAGGGAGGTGCTCAAGAAGCAGGACGAGATCTTCGCGTCC…
2_0712	11_0683	11_20712	BOPA1	4226-570		EST	4226	1986	4226	Contig5856_at	Contig5856_at	6.00E-46	UniRef90_A2XZQ8	Putative uncharacterized protein n=2 Tax=Oryza sativa RepID=A2XZQ8_ORYSI	2.00E-47	LOC_Os05g02650.1	CHR05V6|COORD:926435..934274|protein expressed protein	6.00E-29	AT3G46220.1	CHR3V8|COORD:16991592..16994955| similar to unnamed protein product [Vitis vinifera] (GB:CAO21736.1)	0	UniRef90_A2XZQ8	Putative uncharacterized protein n=2 Tax=Oryza sativa RepID=A2XZQ8_ORYSI	0	LOC_Os05g02650.1	CHR05V6|COORD:926435..934274|protein expressed protein	1.00E-139	AT3G46220.1	CHR3V8|COORD:16991592..16994955| similar to unnamed protein product [Vitis vinifera] (GB:CAO21736.1)	LOC_Os05g02650	0	protein expressed protein	5S	5S	0	1H	20.8214	GGGAAAGCGTTGATGCATTTTTTTCACAGAACTCTTATATTGGGTACGAAGTGCTTCAGAAACTCGCAATTCCCCAGCCTAAGCAGTACTTGGAGGCCAGATATCCAGACGGCATTGCACTGGAGGCTGTTTTTGTTCATCCTTCTGTTGTTGATATGCTAGATGCTGCTGTGGGTGACGCAATCGAGAACGGACAATGGATTGATTCTCTTTCGGTCCTTCCATCGTATATCAGTGGCCCCGATGCAACCAAGATATTGTCTCTTTGTCCATCTTTCCAGAAGGCAGCCAAGTCTTCAAAAGCAGTGCTATTTGGAGAATCATGTGTCTTCAGCAATGTGTTCATTAAGGGTATTTTTGATCGACTTGAGAAAGAGATCGACTCGTTTGGTATTAAAC…
1_0873	11_1060	11_10873	BOPA1	6792-1945		EST	6792	17898	6792	Contig8949_at	Contig8949_at	0	UniRef90_Q94IM6	P-type ATPase (Fragment) n=1 Tax=Hordeum vulgare RepID=Q94IM6_HORVU	0	LOC_Os03g17310.1	CHR03V6|COORD:9641029..9631581|protein calcium-transporting ATPase, endoplasmic reticulum-type, putative, expressed	0	AT1G07670.1	CHR1V8|COORD:2370302..2374193| calcium-transporting ATPase	0	UniRef90_Q94IM6	P-type ATPase (Fragment) n=1 Tax=Hordeum vulgare RepID=Q94IM6_HORVU	0	LOC_Os03g17310.1	CHR03V6|COORD:9641029..9631581|protein calcium-transporting ATPase, endoplasmic reticulum-type, putative, expressed	0	AT1G07670.1	CHR1V8|COORD:2370302..2374193| calcium-transporting ATPase	LOC_Os03g17310	0	protein calcium-transporting ATPase 2, endoplasmic reticulum-type, putative, expressed	3S	3S	0	1H	20.8918	ACGCTGACCACCAACCAGATGTCTGTCTCAAAGCTTGTTGCCATCGGTGATGCCCCAGGGAAAGTGAGGAGCTTCAAGGTGGACGGCACGTCGTATGATCCACGTGATGGCAAAATTTATGACTGGCCTGCAGGGAGGATGGATGCAAATCTTGAGATGATCGCAAAGGTTGCCGCTGTGTGCAATGATGCCAGCGTCTCACATTCTTCAAACCAGTATGTTTCCACCGGAATGCCGACCGAGGCCGCTTTAAAGGTCCTGGTGGAGAAAATGGGTGTACCTGAAGGAAAGAATGGCCTGTCGGTGGATCCGTCCGAGACATTAGGCTGCCGCCGATGGTGGAGCAATGCTGCCAAAAGGATCGCCACGCTCGAGTTCGACCGTATGAGGAAATCAATG…
1_0186	11_0231	11_10186	BOPA1	1906-429		EST	1906	860	1906	HI15L07r_s_at	HI15L07r_s_at	1.00E-116	UniRef90_Q84UH6	Dehydroascorbate reductase n=4 Tax=Magnoliophyta RepID=Q84UH6_WHEAT	1.00E-110	LOC_Os05g02530.1	CHR05V6|COORD:880610..876932|protein glutathione S-transferase, N-terminal domain containing protein, expressed	7.00E-83	AT1G75270.1	CHR1V8|COORD:28253916..28254898| DHAR2; glutathione dehydrogenase (ascorbate)	1e-116	UniRef90_Q84UH6	Dehydroascorbate reductase n=4 Tax=Magnoliophyta RepID=Q84UH6_WHEAT	1.00E-110	LOC_Os05g02530.1	CHR05V6|COORD:880610..876932|protein glutathione S-transferase, N-terminal domain containing protein, expressed	7.00E-83	AT1G75270.1	CHR1V8|COORD:28253916..28254898| DHAR2; glutathione dehydrogenase (ascorbate)	LOC_Os05g02530	1e-109	protein chloride intracellular channel 6, putative, expressed	5S	5S	0	1H	23.8633	CAGGGTCACGCCCCCCGCGCGCCGCTGCCTCCGGCGATCCCAGCTCTTTCTTCCGCTCCCTCTTCATAAATACCGCGCCCAGACCTCGCCGCAGATCGACCGCGCTCGCCCTCTCCGCCTCCCTACTGCTGCTAGTAGCGCTAACCGGACTTCCCTCCGCCGCCAACGCCAACATGACCGAGGTCTGCGTCAAGGCCGCCGTCGGCCACCCCGACACGCTCGGCGACTGCCCCTTCTCGCAGAGGGTGCTGCTCACGCTGGAGGAGAAGAAGGTGCCCTACGAGATGAAGCTCATCGACGTCAGCAACAAGCCCGACTGGTTCCTGAAGATCAATCCAGAGGGCAAGGTGCCTGTGTTTAACGGTGGTGATGGCAAATGGATTGCTGATTCTGATGTGA…
2_0767				4572-1172		EST	4572	2446	4572	Contig6384_at	Contig6384_at	0	UniRef90_A3BVN4	Putative uncharacterized protein n=3 Tax=Oryza sativa RepID=A3BVN4_ORYSJ	0	LOC_Os08g44200.1	CHR08V6|COORD:27827602..27822318|protein ECT5, putative, expressed	1.00E-148	AT3G13060.2	CHR3V8|COORD:4180632..4183639| ECT5	0	UniRef90_A3BVN4	Putative uncharacterized protein n=3 Tax=Oryza sativa RepID=A3BVN4_ORYSJ	0	LOC_Os08g44200.1	CHR08V6|COORD:27827602..27822318|protein ECT5, putative, expressed	1.00E-148	AT3G13060.2	CHR3V8|COORD:4180632..4183639| ECT5	LOC_Os08g44200	0	protein YT521-B-like family protein, expressed	8L	8L	0	1H	23.8633	GGGCCGCGCCCACCAGATCGGTGCCGGGATCCGGGCCAGGGACGAGGCCGGTGGTGATTGGTCGGCCTCCGTTTCTCCCCCCCGCGCGCGTGCGGATCCCCGATGGAATCGGCGCGGGCCGGATCGGAGAGGGCCGGCACTATGGATTCACCGGAGCCAAGAATCGAGGTTGAACAGAAACCTGTTCTTGCTAGTAACGCTAAAGAGCAGACTATTCCTGGGAAGGATGAGAAAACAGTTAAACCCACTATTTCACTTGATTCAAGTGTTATCAATCTACCAAGTGATGGACAAGCCCAGGCTGGCACATCCAACATAGGTGGGGAACATAATGTTGTGTATCCACAACACATGTATTCCTCTCAGGCACAGCCATTCTATTACCAAGGTCCAGGATAT…
1_0757	11_0875	11_10757	BOPA1	5318-436		EST	5318	17361	5318	Contig7353_at|HE01B10u_s_at	Contig7353_at|HE01B10u_s_at	2.00E-58	UniRef90_Q7X9L7	H-protein (Fragment) n=1 Tax=Triticum aestivum RepID=Q7X9L7_WHEAT	5.00E-54	LOC_Os08g44210.1	CHR08V6|COORD:27830277..27831422|protein dihydroneopterin aldolase, putative, expressed	7.00E-35	AT3G11750.1	CHR3V8|COORD:3715077..3715910| dihydroneopterin aldolase, putative	6e-58	UniRef90_Q7X9L7	H-protein (Fragment) n=1 Tax=Triticum aestivum RepID=Q7X9L7_WHEAT	1.00E-53	LOC_Os08g44210.1	CHR08V6|COORD:27830277..27831422|protein dihydroneopterin aldolase, putative, expressed	2.00E-34	AT3G11750.1	CHR3V8|COORD:3715077..3715910| dihydroneopterin aldolase, putative	LOC_Os08g44210	1e-53	protein dihydroneopterin aldolase, putative, expressed	8L	8L	0	1H	23.8633	CGGCGGCGGCGGGTGAGCTCAAGCACAGCCGATCGATCCCAAGAGAGCAGCCATGGCGGGGGACGACGAGGAGGAGCCGCCGGCGACGGGCGGCGGCGGCGACAAGCTGGTCCTGCGCGGGCTGCAGTTCCACGGCTTCCACGGCGTGAAGCAGGAGGAGAAGAAGCTGGGCCAGAAGTTCGTGGTCGACATCGACGCCTGGACGGACCTCGCCGCCGCCGGGGACTCCGACGACATCTCCCACACCGTCAGCTACACCGACATCTACAGGATAGCCAAGGGCGTGGTGGAAGGCCCGTCGCGGAACCTGCTGGAGTCGGTGGCTCAGTCGATCGCCGCCTCCACGCTGCTCGAGTTCCCCCGGATCTCCGCCGTCCGGGTCAAGGTCGGCAAGCCCCA…
1_0744	11_0851	11_10744	BOPA1	5194-1118		EST	5194	2603	5194	Contig7167_at|Contig7168_s_at	Contig7167_at|Contig7168_s_at	1.00E-154	UniRef90_A2X461	Putative uncharacterized protein n=2 Tax=Oryza sativa RepID=A2X461_ORYSI	1.00E-155	LOC_Os02g21880.1	CHR02V6|COORD:13006947..13013156|protein coiled-coil domain-containing protein, putative, expressed	1.00E-119	AT1G25682.1	CHR1V8|COORD:9002519..9004537| cell cycle control protein-related	1e-154	UniRef90_A2X461	Putative uncharacterized protein n=2 Tax=Oryza sativa RepID=A2X461_ORYSI	1.00E-155	LOC_Os02g21880.1	CHR02V6|COORD:13006947..13013156|protein coiled-coil domain-containing protein, putative, expressed	1.00E-119	AT1G25682.1	CHR1V8|COORD:9002519..9004537| cell cycle control protein-related	LOC_Os02g21880	1e-155	protein coiled-coil domain-containing protein 94, putative, expressed	2L	2S	0	1H	26.1095	GTGTCAATGCAAGAAGAGTCAAAAACAAAACACAAATCTCCTTTTTTTTTCCCCCTCTGCCCGCCGCTCACCCGCAACCTCCCCGTCGCCGCCGATCTACCGGAGCCTCCGCACCTACGCTCGTCGCGCCGCTGATATCCTCGTCCTCCTCGCCGGAGACAACATGTCGACGCTTGCCGCGGCGAGGGCCGACAACTTCTACTACCCGCCCGAATGGAGCCCGAAGAAGGGTGGGCTGAACAAGTTCCACGGCCAGCATGCCCTCAGGGAGCGGGCGAGGAAGCTGGACCAGGGCATCCTGATTATAAGATTCGAGATGCCTTTCAATGTCTGGTGTGGTGGATGCAGTTCCATGATAGGGAAGGGTGTAAGGTTTAATGCTGAAAAGAAACAAGTTGG…
2_1048	11_0978	11_21048	BOPA1	6081-850		EST	6081	17397	6081	Contig8132_at|Contig8132_s_at	Contig8132_s_at	9.00E-69	UniRef90_A2XZN8	Putative uncharacterized protein n=2 Tax=Oryza sativa RepID=A2XZN8_ORYSI	8.00E-55	LOC_Os05g02420.2	CHR05V6|COORD:801069..803446|protein expressed protein	4.00E-52	AT3G46130.1	CHR3V8|COORD:16956418..16957361| MYB111 (myb domain protein 111); DNA binding / transcription factor	1e-59	UniRef90_A2XZN8	Putative uncharacterized protein n=2 Tax=Oryza sativa RepID=A2XZN8_ORYSI	4.00E-50	LOC_Os12g37970.1	CHR12V6|COORD:23293515..23291986|protein MYB family transcription factor, putative, expressed	1.00E-51	AT3G46130.1	CHR3V8|COORD:16956418..16957361| MYB111 (myb domain protein 111); DNA binding / transcription factor	LOC_Os05g02420	1e-45	protein expressed protein	5S	12L	1	1H	26.5812	GATCTCCGGGGCCACAAACACAAGCTCCTCCTTCTCCTTCTCCTTCTGCTTCTCCTCTTTCTTCAGGGTAATCGGCCGGAGTCAGACACGAAGCCGGCGGCCAAGGCACGACGACTCAAAAGGAGGAGGATCAGCTCATCATCATCACACACAGGTCGATCGACCATGTGTAACAACAGCGGCGGGGCGATGGCGGCGAGGAAGGGGCCGTGGACGGAGAAGGAGGACGCACAACTGGTATGGTTCGTGCGCTTGCTCGGGGAACGGCGTTGGGATTTCTTAGCTCAGGTCTCAGGTTTGCGCGGTGGCGGGTGATCGATCCAACCTGACCCTCTACGGCCAGTCGCCATTAATCATCTTCTCTTCCTCTCCCCCTGCCCCTCCGGCGCGTTCTCGGCT…
3_1276	12_1385	12_31276	BOPA2		U35_19740_954	EST	10500	19740	10500	Contig13632_at	Contig13632_at	9.00E-80	UniRef90_A2YYN4	Putative uncharacterized protein n=3 Tax=Oryza sativa RepID=A2YYN4_ORYSI	2.00E-80	LOC_Os09g04339.1	CHR09V6|COORD:2305688..2296896|protein expressed protein	4.00E-16	AT2G18690.1	CHR2V8|COORD:8104732..8105700| similar to unknown protein [Arabidopsis thaliana] (TAIR:AT2G18680.1); similar to hypothetical protein OsI_029427 [Oryza sativa (i	9e-77	UniRef90_A2YYN4	Putative uncharacterized protein n=3 Tax=Oryza sativa RepID=A2YYN4_ORYSI	5.00E-77	LOC_Os09g04339.1	CHR09V6|COORD:2305688..2296896|protein expressed protein	2.00E-13	AT2G18690.1	CHR2V8|COORD:8104732..8105700| similar to unknown protein [Arabidopsis thaliana] (TAIR:AT2G18680.1); similar to hypothetical protein OsI_029427 [Oryza sativa (i	LOC_Os09g04339	2e-41	protein expressed protein	9L	9S	0	1H	27.3488	GCATCATCGCGGTCATTTCCAGCTAGCTAGCAACTCGCCATCCATAGGCCATAGCCATGGCAACCAAATCGGCTCAAAGCACGGGGCCTTCCTTCTTCAACTTCCTAAAGGAAGGCCTCCTCCTCCCAACGCGCAACCGGAGGCTCTTCATGGCGGTCTACGCCATCGTCTTCGCCTCCACCACGCTGCTCCTCCTCGGCAGCGACGTCGTCATCCAGCCCCTCGCCAACGAGATCCAGCTCGACCTCATGGCGCTGGACAGCGCCGACCCCGGCAGTCCGGACTTCTCCAAGCTCGTACAGGAGGTCCAGGATGACACCAAGGAGCTCCTGCTGGTCGGCGCGGGGTACCTCGTGTTGGCGGTGGTCGTCAGCTCGGCCGTCCGGATCCTCCTCCTCT…
2_1233				7434-820		EST	7434	18346	7434	Contig9719_at	Contig9719_at	2.00E-79	UniRef90_Q2R0I9	Nuclear pore protein 84/107 containing protein, expressed (Os11g0643700 protein) n=2 Tax=Oryza sativa RepID=Q2R0I9_ORYSJ	4.00E-81	LOC_Os11g42420.2	CHR11V6|COORD:25062071..25071305|protein nuclear pore protein 84/107 containing protein, expressed	2.00E-55	AT3G14120.2	CHR3V8|COORD:4678000..4685462| similar to hypothetical protein OsJ_033267 [Oryza sativa (japonica cultivar-group)] (GB:EAZ19058.1); similar to predicted protein	2e-79	UniRef90_Q2R0I9	Nuclear pore protein 84/107 containing protein, expressed (Os11g0643700 protein) n=2 Tax=Oryza sativa RepID=Q2R0I9_ORYSJ	5.00E-81	LOC_Os11g42420.2	CHR11V6|COORD:25062071..25071305|protein nuclear pore protein 84/107 containing protein, expressed	3.00E-55	AT3G14120.2	CHR3V8|COORD:4678000..4685462| similar to hypothetical protein OsJ_033267 [Oryza sativa (japonica cultivar-group)] (GB:EAZ19058.1); similar to predicted protein	LOC_Os11g42420	5e-81	protein nuclear pore protein 84 / 107 containing protein, expressed	11L	11L	0	1H	31.1511	GGGAAGTTAAGGTCTCGTCTAAAGATCCTTGCTGTATTGAAGTTGCGCTCCGTTGCTTAGCAACAGAAGGTGATGGATTTGGGCTTCATGAAGCCAATGATGGAGGTCTTCTTGCTGCAATTATGGCTGCTGGCTTTAAAGGTGAACTCAATCGTTTTCAACCTGGAGTTTCAATGGAAATTTCACGACTTGATGCTTGGTATTCTGATTGTCATGGTTCGGTTGAAAGTACTGCTGCTTATATCATTCGAGGGCTTTGCCGAAGATGCTGCCTGCCAGAAACAATTCTACGATCCATGCAGGCATCCATCTCCCTTTCCGAAGCTGGCGATTCTCTAGACCATTGTGATAAACTTATCGAGTTAGTTGCTTCATCAGATTCTGGGATGATGCACTTGT…
2_0617	11_0585	11_20617	BOPA1	3751-1136		EST	3751	2055	3751	Contig5282_at	Contig5282_at	0	UniRef90_Q2QKC1	Alternative splicing regulator n=1 Tax=Triticum aestivum RepID=Q2QKC1_WHEAT	1.00E-139	LOC_Os03g17710.2	CHR03V6|COORD:9854979..9851647|protein splicing factor, arginine/serine-rich, putative, expressed	2.00E-89	AT2G37340.1	CHR2V8|COORD:15677451..15679410| RSZ33 (ARGININE/SERINE-RICH ZINC KNUCKLE-CONTAINING PROTEIN 33); nucleic acid binding / nucleotide binding / zinc ion binding	0	UniRef90_Q2QKC1	Alternative splicing regulator n=1 Tax=Triticum aestivum RepID=Q2QKC1_WHEAT	1.00E-138	LOC_Os03g17710.2	CHR03V6|COORD:9854979..9851647|protein splicing factor, arginine/serine-rich, putative, expressed	2.00E-89	AT2G37340.1	CHR2V8|COORD:15677451..15679410| RSZ33 (ARGININE/SERINE-RICH ZINC KNUCKLE-CONTAINING PROTEIN 33); nucleic acid binding / nucleotide binding / zinc ion binding	LOC_Os03g17710	1e-138	protein splicing factor, arginine/serine-rich 6, putative, expressed	3S	3S	0	1H	33.6085	GAACTCTCTCCCCCCGTCCGTCCCTCCTCCTTATCTCCAGCCCGGACGACCCCGCCGCCGCTCCGTCCGACCTAGGGTTCTGCGCCGCCGCCCGGCTCCCGAGGAGATGCCTCGTTACGATGATCGTTATGGAAACGCACGCTTGTATGTTGGTAGATTGTCCTCCCGTACTCGTTCGCGCGACCTAGAATATCTTTTCAGCAAATATGGAAGAATACGGGAAGTGGAATTGAAGCGCGACTATGCATTCATTGAATTCAGTGATTCTCGTGATGCTGATGAAGCCCGGTACAATCTAGATGGCAGGGATGTTGATGGGAGCCGCATTATTGTTGAGTTTGCTAAAGGGGTTCCACGTGGTTCTGGTGGTTCACGAGAGCGTGAATATGTGGGGAGAGG…
1_0760	11_0879	11_10760	BOPA1	5346-1587		EST	5346	17207	5346	Contig7301_at	Contig7301_at	1.00E-133	UniRef90_Q9LIW7	Similar to an Arabidopsis thialiana chromosome BAC genomic sequence n=3 Tax=Oryza sativa RepID=Q9LIW7_ORYSA	1.00E-134	LOC_Os05g02820.1	CHR05V6|COORD:1017596..1013970|protein protein transport protein-related, putative, expressed	3.00E-47	AT1G65010.1	CHR1V8|COORD:24153577..24157687| hydrogen ion transmembrane transporter/ protein binding	1e-133	UniRef90_Q9LIW7	Similar to an Arabidopsis thialiana chromosome BAC genomic sequence n=3 Tax=Oryza sativa RepID=Q9LIW7_ORYSA	1.00E-134	LOC_Os05g02820.1	CHR05V6|COORD:1017596..1013970|protein protein transport protein-related, putative, expressed	3.00E-47	AT1G65010.1	CHR1V8|COORD:24153577..24157687| hydrogen ion transmembrane transporter/ protein binding	LOC_Os05g02820	1e-134	protein expressed protein	5S	5S	0	1H	34.8338	GGGAAGAAGAACTGGACAAGACCCTGTCTATTTTACAGGACAGAGAATCTGAGATGGAAGTGCTGAAAGGAAAGACAACAGCACTGGAAATTGAGGTGGCAAGGCTTTCAACAGAAATCAACGAATCCAGCGACCACCTGGACGCCTCTCAGCAGGAGTTGTTTGGGCTGCAGACAACAATAGATGTTCTGAAAAACAAGCTTGAGGCTGCCGAAGAAGTGGCCTCGGAGGCTTTAAACAATGAGAAGACTGCTAATGCAAACATTGTAATCCTGACCGAGGAGAAAATCAAGCTCATTAATGAGTTGAATGATACCAGGGACAGAGAGGAGAAAGAGAGAAGGGCAGTGGAGGATCTCACTGCTGCGTTGAGTGAGGCATCTGGCAAAGCAGAGGAAG…
1_0814	11_0964	11_10814	BOPA1	596-1035		EST	596	455	596	Contig306_s_at	Contig306_s_at	4.00E-66	UniRef90_Q0DL76	Os05g0119300 protein (Putative uncharacterized protein) n=2 Tax=Oryza sativa RepID=Q0DL76_ORYSJ	1.00E-67	LOC_Os05g02780.4	CHR05V6|COORD:1002819..1000219|protein glycine-rich protein A3, putative, expressed	7.00E-52	AT4G19200.1	CHR4V8|COORD:10499288..10500401| proline-rich family protein	4e-66	UniRef90_Q0DL76	Os05g0119300 protein (Putative uncharacterized protein) n=2 Tax=Oryza sativa RepID=Q0DL76_ORYSJ	1.00E-67	LOC_Os05g02780.4	CHR05V6|COORD:1002819..1000219|protein glycine-rich protein A3, putative, expressed	6.00E-52	AT4G19200.1	CHR4V8|COORD:10499288..10500401| proline-rich family protein	LOC_Os05g02780	1e-67	protein glycine-rich protein A3, putative, expressed	5S	5S	0	1H	35.4464	TCGAGCACTAGCATCGAGTCGGCCTTGTTGGACTGAAGCACGGAGCACGGAGGAGATCGTCAGTTCGTCGTCGTCCATCCAGATCGGCTCGGCTTCTCCTTCTCCGACCTCGCGGAATCGCTCGTCTTCCCGTCCTCCAGTTAGGTCCCTCAAGAGCAATGGGAGGAGGCAACGACGGCCATGGGTACCCGCCCGGTGGCCAGGGGGGATACCCTCCGGCAGGGTACCCGCCGCAGCAGGGAGGTTACCCTCCACAGCAAGGTTACCCGCCTGCACCTGGAGCTTACCCACCTCCACCTGGGGCTTACCCTCCCGCACCTGGGGCGTACCCTCCTGCTCCTGGAGCAGGTGGCAGTGATGGGGAGAAGGGGCTCCTCTCCAACATCATGCACGGCGTTG…
3_1177	12_1313	12_31177	BOPA2		U35_17276_547	EST	6082	17276	6082	Contig8369_at	Contig8369_at	3.00E-68	UniRef90_Q2TQ34	Transcription factor AP2D23-like n=1 Tax=Oryza sativa Japonica Group RepID=Q2TQ34_ORYSJ	9.00E-70	LOC_Os05g03040.1	CHR05V6|COORD:1160251..1155952|protein AP2 domain containing protein, expressed	2.00E-16	AT2G28550.1	CHR2V8|COORD:12233245..12235328| RAP2.7/TOE1 (TARGET OF EAT1 1); DNA binding / transcription factor	1e-102	UniRef90_Q2TQ34	Transcription factor AP2D23-like n=1 Tax=Oryza sativa Japonica Group RepID=Q2TQ34_ORYSJ	1.00E-104	LOC_Os05g03040.1	CHR05V6|COORD:1160251..1155952|protein AP2 domain containing protein, expressed	1.00E-41	AT4G36920.1	CHR4V8|COORD:17400995..17403137| AP2 (APETALA 2); transcription factor	LOC_Os05g03040	1e-104	protein floral homeotic protein APETALA2, putative, expressed	5S	5S	0	1H	36.9532	AGTTCGTGCACGTGCTGCGGCGGCAGAGCACCGGCTTCTCGCGGGGCAGCTCCAAGTACAGAGGCGTCACCCTGCACAAGTGCGGCCGGTGGGAGGCGCGCATGGGCCAGTTCCTCGGCAAGAAGTACATATATCTTGGGCTATTCGACAATGAAGTAGAGGCTGCAAGGGCTTACGACAAGGCGGCGATCAAATGCAATGGTAGAGAGGCCGTGACGAACTTCGAGCCGAGCACCTATGATGCGGAGCTGCTCAATGAAGCTGCTGCTGAAGGCGCTGATGTCGACCTCAACTTGAGCATATCTCAACCAACTTCACAAAGTCCCAAAAGGGATAAGAGCACCCTTGGCCTGCAGCTCCACCATGGATCATATGAAGGCTCTGAACTAAAGAGACCAA…
1_1357	12_0343	12_11357	BOPA2	ABC15151-1-1-403		PCR	11925	7188	11925	Contig15151_at	Contig15151_at	3.00E-54	UniRef90_Q8L794	Putative xylulose kinase n=1 Tax=Arabidopsis thaliana RepID=Q8L794_ARATH	3.00E-09	LOC_Os07g22650.3	CHR07V6|COORD:12762747..12765781|protein expressed protein	7.00E-56	AT2G21370.1	CHR2V8|COORD:9144662..9147130| xylulose kinase, putative	2e-53	UniRef90_Q8L794	Putative xylulose kinase n=1 Tax=Arabidopsis thaliana RepID=Q8L794_ARATH	3.00E-09	LOC_Os07g22650.3	CHR07V6|COORD:12762747..12765781|protein expressed protein	3.00E-56	AT2G21370.1	CHR2V8|COORD:9144662..9147130| xylulose kinase, putative	LOC_Os07g22650	3e-09	protein xylulokinase, putative, expressed	7L	7L	0	1H	36.9532	TGCAGGAATTCGGTCACGAGGCACCAAATCAACCTCAGGAACTAACCAATGCACTTGGGATCCAGACACCCACCATGCCAATCCTCAGCCTCTCTGCTAAGCCGCTGCCTCGCCTCCCTGCAAACCAAGGCTTGTCGAGGTTAAGTAAGAGGCTGAACCTTGCGCCTACGTCAAGGATAAGGATCACGATGCTCAAGCAACAAGATCGTCAGGGGAATGAAAATGGCAGCAGGCCTCTGTACCTCGGAATAGACTTTGGAACTTCAGGCGCCAGATACGCTCTTATTGACAAGCAAGGGGCCATCCATGCCGAAGGCAAAAGAACCTACCCAGCTGTTGGACAAAGCACCAACTGGGCAGGCTCCTGGAGAGAAGCACTCTTCCACCTTCTCGGCGACA…
2_1072	11_0997	11_21072	BOPA1	6238-243		EST	6238	3545	6238			6.00E-81	UniRef90_Q652Q8	Putative inosine-uridine nucleoside N-ribohydrolase (Os09g0567900 protein) n=1 Tax=Oryza sativa Japonica Group RepID=Q652Q8_ORYSJ	2.00E-83	LOC_Os09g39440.1	CHR09V6|COORD:22679895..22677079|protein inosine-uridine preferring nucleoside hydrolase family protein, putative, expressed	3.00E-66	AT2G36310.1	CHR2V8|COORD:15231771..15233712| inosine-uridine preferring nucleoside hydrolase family protein	8e-83	UniRef90_Q652Q8	Putative inosine-uridine nucleoside N-ribohydrolase (Os09g0567900 protein) n=1 Tax=Oryza sativa Japonica Group RepID=Q652Q8_ORYSJ	2.00E-84	LOC_Os09g39440.2	CHR09V6|COORD:22679895..22677079|protein inosine-uridine preferring nucleoside hydrolase family protein, putative, expressed	2.00E-67	AT2G36310.1	CHR2V8|COORD:15231771..15233712| inosine-uridine preferring nucleoside hydrolase family protein	LOC_Os09g39440	2e-84	protein pyrimidine-specific ribonucleoside hydrolase rihB, putative, expressed	9L	9L	0	1H	36.9532	GGAAAACTCTGCCTAACCTGCAGGACAAGAAACAAAGAACGGAAGGAAGGAAGGAAGAAGTTCCAGGAAAGGAGGGAAGAGAAGACGGAGAGTGACCGAGGGACAGAGGCTCTATCCACTCGAGCGATCGACCGGGCGGGGATCGATGGCGGCCAACGGGCGTCAGATCCGGCCGGCGGAGAAGAGGGAGACGATGAAGCTCATCATCGACACCGATCCCGGCATAGACGACAGCGTGGCGACCATGATGGCGTTCCGAGCGCCCGGCGTCGAGGTCCTAGGGCTCACCACCATCTTCGGCAACTGCACCACCGCATACGCCACCCGCAACGCGTTGATTCTGTGTGAGAAGGCAGGCCGTCCTGACGTGCCGGTGGCGGAGGGCAGCGCCGAGCCTCT…
1_0238	11_0274	11_10238	BOPA1	2151-1310		EST	2151	15370	2151	Contig3148_at	Contig3148_at	0	UniRef90_A2Z928	Glutamyl-tRNA reductase, chloroplastic n=6 Tax=BEP clade RepID=HEM1_ORYSI	0	LOC_Os10g35840.1	CHR10V6|COORD:19091060..19087649|protein shikimate/quinate 5-dehydrogenase, putative, expressed	0	AT1G58290.1	CHR1V8|COORD:21627693..21629716| HEMA1; glutamyl-tRNA reductase	0	UniRef90_A2Z928	Glutamyl-tRNA reductase, chloroplastic n=6 Tax=BEP clade RepID=HEM1_ORYSI	0	LOC_Os10g35840.1	CHR10V6|COORD:19091060..19087649|protein shikimate/quinate 5-dehydrogenase, putative, expressed	0	AT1G58290.1	CHR1V8|COORD:21627693..21629716| HEMA1; glutamyl-tRNA reductase	LOC_Os10g35840	0	protein glutamyl-tRNA reductase, chloroplast precursor, putative, expressed	10L	10L	0	1H	36.9532	TCGCACACGCGGCGGCTCATCCCTCCCCCCCTCCGAGAACGCGCGCTCCGGCCGGTGGGACAAGCGGCCGTATAAGAGTCTCTCCGCGCTCTCTCGTGGGCCGGGCTGACAAGGGAGGAAGGCCGCCGCTGCCTTTCGTTTCTCTTGTTGCTCCGACTGATGATGGCGGGAGCGACGTCAGCCGCGGCCGCATTCGCCGCCGCCGCCGCCGCCGCCAGCGCCAAGGCCGCCGCGTGCCCCTGGGCTGCCGCCGGCGGCCGGAGGCGGTCCGGCGTCGTGCGGTGCGACGCCGGCGGGGATGCCAAGGCGGCGTCCAAGGCGGCCAGCATCACCGCGCTGGAGCAGTTCAAGATCTCCGCAGACCGCTACATCAAGGAAAAGAGTAGCATCGCTGTAATA…
1_1498	12_0390	12_11498	BOPA2	ConsensusGBS0455-1		PCR	3280	1798	3280	Contig4647_at|Contig4647_s_at	Contig4647_at|Contig4647_s_at	1.00E-146	UniRef90_Q7XPU3	OSJNBa0088H09.13 protein (Os04g0685100 protein) n=1 Tax=Oryza sativa Japonica Group RepID=Q7XPU3_ORYSJ	1.00E-148	LOC_Os04g58830.1	CHR04V6|COORD:34809687..34806845|protein ribosome biogenesis regulatory protein, putative, expressed	1.00E-105	AT2G37990.1	CHR2V8|COORD:15907791..15910106| ribosome biogenesis regulatory protein (RRS1) family protein	1e-146	UniRef90_Q7XPU3	OSJNBa0088H09.13 protein (Os04g0685100 protein) n=1 Tax=Oryza sativa Japonica Group RepID=Q7XPU3_ORYSJ	1.00E-148	LOC_Os04g58830.1	CHR04V6|COORD:34809687..34806845|protein ribosome biogenesis regulatory protein, putative, expressed	1.00E-105	AT2G37990.1	CHR2V8|COORD:15907791..15910106| ribosome biogenesis regulatory protein (RRS1) family protein	LOC_Os04g58830	1e-148	protein ribosome biogenesis regulatory protein, putative, expressed	4L	4L	0	1H	40.995	AAACCCGCCGTACACTCGCCGCAGCAGCAATGGCGGCGGAAGAAGCATCCGCCTCCGCCACCAACTTCGAGGTGGACCTGGGCCACCTCCTGGCCTACGACCCCTCGCACCACCTCGCCGCCGGCGCCGCGTCCTCCAGGGCGGAGCTGCGGAACGAGTGCCTGCGGAAGGCCACGGAGCTGGCGCAGGCCGTCGCCAACGCCCTCTTCTCGCTGCCGGCCACCGAGGGCCGCGACGGCCCCGTCGTCCGCCTCCCGCCGCCCGCCAACCGCCTGCCCCGCGAGAAGCACTTGCCGAGGCCGAAGCCTCCTACCAAGTGGGAGACGTTTGCGAAGTCGAAAGGGATTATCAAGCACAAGAAGAACAAGCGTGCATGGGACGAGCAAACTAATTCCTGGA…
1_0764	11_0883	11_10764	BOPA1	5381-1950		EST	5381	2984	5381	Contig7339_s_at|HA10M05u_s_at	Contig7339_s_at|HA10M05u_s_at	0	UniRef90_Q75L83	Putative SF16 protein n=1 Tax=Oryza sativa Japonica Group RepID=Q75L83_ORYSJ	0	LOC_Os05g03190.1	CHR05V6|COORD:1291402..1295526|protein IQ calmodulin-binding motif domain containing protein, expressed	1.00E-107	AT5G03040.1	CHR5V8|COORD:710378..712405| IQD2 (IQ-domain 2); calmodulin binding	0	UniRef90_Q75L83	Putative SF16 protein n=1 Tax=Oryza sativa Japonica Group RepID=Q75L83_ORYSJ	0	LOC_Os05g03190.1	CHR05V6|COORD:1291402..1295526|protein IQ calmodulin-binding motif domain containing protein, expressed	1.00E-107	AT5G03040.1	CHR5V8|COORD:710378..712405| IQD2 (IQ-domain 2); calmodulin binding	LOC_Os05g03190	0	protein IQD1, putative, expressed	5S	5S	0	1H	40.995	CTCCCCTTCCCTTTCCGTTAGTTGCCGCTCGCCACCGCACCGCACCCCACCGCACCGCGAGAGGAAGTGCATTGGCTCGCCACCGCCCGCCCTCCCCACCTTGCTTCCGCAGAAAGATCCATTCGGTGGCTCCCCTGCACACCGCAGCGGCAGTAAAGCCGCGGCCTTTCCTGCGCGCGCTTGCCTTGCCGCCGCGGCATCCGTCCCGCCCCGCCCCGCCCCGTGGATAGATAGGCAGCGAGTGATAGATCTGGGGGAGGCGCAGATCTGACTAACCGGCCGGTGCTCGTTCTCTTCCCGCCGGTGGGAGTTTGTCGGCGCGGCCATGGGGAAGAAGGGCAAGTGGCTGGGCGCCGTCAAGAAGGTGTTCAGCCCGGAGTCCAAGGAGAAGAAGGAGGA…
3_0336	12_0773	12_30336	BOPA2		U32_11789_202	EST	11789	7003	11789	Contig14742_at|Contig14742_s_at|Contig14742_x_at	Contig14742_at|Contig14742_s_at|Contig14742_x_at|HV_CEb0004B04r2_at|HV_CEb0004B04r2_x_at	1.00E-44	UniRef90_Q7XE18	UDP-glucoronosyl and UDP-glucosyl transferase family protein, expressed (Os10g0442300 protein) n=2 Tax=Oryza sativa RepID=Q7XE18_ORYSJ	4.00E-46	LOC_Os10g30560.1	CHR10V6|COORD:15831697..15822519|protein UDP-glucoronosyl and UDP-glucosyl transferase domain containing protein, expressed	4.00E-28	AT2G36970.1	CHR2V8|COORD:15536129..15537791| UDP-glucoronosyl/UDP-glucosyl transferase family protein	1e-44	UniRef90_Q7XE18	UDP-glucoronosyl and UDP-glucosyl transferase family protein, expressed (Os10g0442300 protein) n=2 Tax=Oryza sativa RepID=Q7XE18_ORYSJ	4.00E-46	LOC_Os10g30560.1	CHR10V6|COORD:15831697..15822519|protein UDP-glucoronosyl and UDP-glucosyl transferase domain containing protein, expressed	4.00E-28	AT2G36970.1	CHR2V8|COORD:15536129..15537791| UDP-glucoronosyl/UDP-glucosyl transferase family protein	LOC_Os10g30560	4e-46	protein cytokinin-O-glucosyltransferase 2, putative, expressed	10L	10L	0	1H	41.7625	TGACGCACTGCGGGTGGAACTCCGTGCTGGAGAGCGTGTGGTCGGGAGTGCCAATGCTNTGCTTCCCGCTGCTCACCGACCAGTTCACTAATCGCCGGCTCGTCGTGCGGGAGTGGCGCGTCGGCGTGCCCATCGGGGACCGTGGAGCGGTGTTCGCCGACGAGGTGAGGGCCAGGATCGAGGGCGTCATGTCCGGGAAAGAGGGGGAGGAGCTCCGGGAAGCGGTGGAGAAGGTGAGGACGACGCTCAAGGCGGCCGCGGCACAAGGTGGGTCGTCGCAGCGGAGCTTTGATGAGTTCGTCGACGAGCTAACACGCCGTTGCGGCGGATGTTAAGCTGAGCAGTCGACCGGCCGTGTTGGAGAAGTGGTCGCGAATGCAGTTTATATTCCGGTGTGTG…
1_0597	11_0648	11_10597	BOPA1	409-1643		EST	409	16128	409	Contig451_at	Contig451_at	0	UniRef90_Q9ASP4	Dihydrolipoyl dehydrogenase n=2 Tax=Oryza sativa RepID=Q9ASP4_ORYSJ	0	LOC_Os01g22520.1	CHR01V6|COORD:12657449..12653826|protein dihydrolipoyl dehydrogenase 1, mitochondrial precursor, putative, expressed	0	AT1G48030.1	CHR1V8|COORD:17721101..17722810| dihydrolipoamide dehydrogenase 1, mitochondrial / lipoamide dehydrogenase 1 (MTLPD1)	0	UniRef90_Q9ASP4	Dihydrolipoyl dehydrogenase n=2 Tax=Oryza sativa RepID=Q9ASP4_ORYSJ	0	LOC_Os01g22520.1	CHR01V6|COORD:12657449..12653826|protein dihydrolipoyl dehydrogenase 1, mitochondrial precursor, putative, expressed	0	AT1G48030.1	CHR1V8|COORD:17721101..17722810| dihydrolipoamide dehydrogenase 1, mitochondrial / lipoamide dehydrogenase 1 (MTLPD1)	LOC_Os01g22520	0	protein dihydrolipoyl dehydrogenase, mitochondrial precursor, putative, expressed	1L	1S	0	1H	42.5229	CCCATTTGTTGCCTGGCTGGCTCAGAAAGCGCGCAAGGAGAGGGAGAGATGGCGCTGGCTATCCTGGCGAGGCGGAGGGCGGCGGAGGCCGTGGCGCGGCGGGCGCACGCCCCCGGGGCGGCGGCGCTGTCGGCGTGGAGGGCGTACGCGGCGGCGGCGGCGGCGGAGGAGAGCGACGTCGTGGTGGTCGGCGGCGGCCCGGGCGGGTACGTGGCGGCCATCAAGGCGGCGCAGCTGGGGCTCAAGACCACCTGCATCGAGAAGCGGGGCACCCTCGGCGGGACCTGCCTCAACGTCGGGTGCATCCCCTCCAAGGCTCTGTTGCACTCTTCTCATATGTACCATGAAGCAAAGACTTCTTTTGCGCACCATGGAGTGAAAATCTCTAACCTGGAAGTG…
1_0275	11_0307	11_10275	BOPA1	2314-1412		EST	2314	1266	2314	Contig3346_at	Contig3346_at	0	UniRef90_B2CGM5	Triticin n=2 Tax=Triticum aestivum RepID=B2CGM5_WHEAT	1.00E-106	LOC_Os02g16830.1	CHR02V6|COORD:9588014..9586005|protein glutelin, putative, expressed	4.00E-45	AT5G44120.3	CHR5V8|COORD:17773687..17775473| CRA1 (CRUCIFERINA); nutrient reservoir	0	UniRef90_B2CGM5	Triticin n=2 Tax=Triticum aestivum RepID=B2CGM5_WHEAT	1.00E-106	LOC_Os02g16830.1	CHR02V6|COORD:9588014..9586005|protein glutelin, putative, expressed	4.00E-45	AT5G44120.3	CHR5V8|COORD:17773687..17775473| CRA1 (CRUCIFERINA); nutrient reservoir	LOC_Os02g16830	1e-106	protein glutelin type-B 4 precursor, putative, expressed	2L	2S	0	1H	42.5229	GCTCTTCTTCAAACGATTATGGCAGCCACTAGTTTTGTGTCGCTCTCTTTTTATTTTTGCATTTTTCTCTTGTGCCATGGCTCCATGGCACAACTGTTTGGCATGAGCTCTAACCCATGGCAAAGCTGTCGCCAAGGGGGTTTCAGAGAGTGTACATTCAATAGGCTACAAGCATCTACACCACTTCGTCAAGTGAGGTCACATGCAGGCCTGACCGAGTATTTTGATGACCAAAATGAGCAATTTCGCTGTATTGGTGTATCTGTCATCCGCCGTGTAATCGAACCTCGTGGTTATTTGTTACCGCGATACCATAACACTCATGGATTAGTGTACATTATCCAAGGAAGTGGTTTTACCGGATTGTCTTTTCCTGGATGTCCGGCAACATTCCAAAAA…
3_0268	12_0739	12_30268	BOPA2		ABC18274_1_268	PCR	13742	6967	13742	Contig18274_at	Contig18274_at	1.00E-143	UniRef90_A2XZY7	Putative uncharacterized protein n=1 Tax=Oryza sativa Indica Group RepID=A2XZY7_ORYSI	1.00E-144	LOC_Os05g03610.1	CHR05V6|COORD:1535692..1541555|protein phospholipase C, putative, expressed	1.00E-112	AT3G08510.1	CHR3V8|COORD:2582632..2585562| ATPLC2 (PHOSPHOLIPASE C 2); phospholipase C	1e-143	UniRef90_A2XZY7	Putative uncharacterized protein n=1 Tax=Oryza sativa Indica Group RepID=A2XZY7_ORYSI	1.00E-144	LOC_Os05g03610.1	CHR05V6|COORD:1535692..1541555|protein phospholipase C, putative, expressed	1.00E-112	AT3G08510.1	CHR3V8|COORD:2582632..2585562| ATPLC2 (PHOSPHOLIPASE C 2); phospholipase C	LOC_Os05g03610	1e-144	protein phospholipase C, putative, expressed	5S	5S	0	1H	42.5229	GCAGGGGCAAGATCCTCATATCGACCAAACCTCCCAAAGAGTACCTTGAAACCAAGACCAGCAAGGAGGAGGCCCAAAATGGTAGCACAGAGGAGGAGAGCGTGTGGGGGGATGAGATCCCCGACAGCAAGGCTCAGGTTTCAGAGAAGGACACCGAGCAGTATGTGGAAGAGGATGAAGAGATGGAGATGCAGGGACAATTGGGGGTCAATGAGGAGTATAAAAGTCTCATCTCAATCCCCCTCACCCGAAGAAAGCATGACATGGATCAGGATCTCAAGGTTGATCCCGAGAAAGTGTCTCGGATGAGCTTGGGGGAGGCGGCATACGAGAAGGCCACAATTACACATGGATCTGAAATTATAAAGTTTACACAGAGGAACTTGCTACGGATTTTCC…
1_1266	12_0311	12_11266	BOPA2	ABC10866-1-1-57		PCR	8406	4898	8406	Contig10866_at	Contig10866_at	0	UniRef90_Q0D7X0	Os07g0203300 protein (Fragment) n=1 Tax=Oryza sativa Japonica Group RepID=Q0D7X0_ORYSJ	0	LOC_Os07g10350.1	CHR07V6|COORD:5550586..5556153|protein S1 RNA binding domain containing protein, expressed	0	AT3G11964.1	CHR3V8|COORD:3793963..3806632| S1 RNA-binding domain-containing protein	0	UniRef90_Q0D7X0	Os07g0203300 protein (Fragment) n=1 Tax=Oryza sativa Japonica Group RepID=Q0D7X0_ORYSJ	0	LOC_Os07g10350.1	CHR07V6|COORD:5550586..5556153|protein S1 RNA binding domain containing protein, expressed	0	AT3G11964.1	CHR3V8|COORD:3793963..3806632| S1 RNA-binding domain-containing protein	LOC_Os07g10350	0	protein RRP5 protein, putative, expressed	7S	7S	0	1H	42.5229	GCTCATATTCACGGAAGAGTTCATTATACTGAAATTGTTGATTCGTGGGTAGCTGAACCCCTATCTGGAATCCATGAAGGTCAATTTGTAAAGTGCAAGGTCCTGGCTGTAAGCCGCCAATCTGAAGGATCTGTCCGAGTTGACCTATCACTTTGCTCAAGAAATCTTGATGATTTGACAACTTGCACTCCCCGGTTTGAGAAGGTGAACGATCTGTGCCCCGGTACAGAGGTTAAGGGTTATGTGAAGAATGTGAACGCCAAAGGATGTTTCATCATGCTTTCTCGAATGGTTGATGCTAGGATTATTTTATCAAATCTATCAGATGAGTATGTCCAGAATCCTCAGAAGGATTTCTCAGTTGGGATGCTTGTACAGGGAAGGGTATTGTCTGTGGAA…
2_0514	11_0491	11_20514	BOPA1	3277-446		EST	3277	15376	3277	Contig4660_s_at	Contig4660_s_at	8.00E-32	UniRef90_Q39290	DNA-directed RNA polymerases I, II, and III subunit RPABC5 n=4 Tax=Magnoliophyta RepID=RPAB5_BRANA	1.00E-28	LOC_Os11g08940.1	CHR11V6|COORD:4727921..4729946|protein RNA polymerases N 8 kDa subunit, putative	1.00E-33	AT1G11475.1	CHR1V8|COORD:3862520..3863805| DNA-directed RNA polymerase II, putative	8e-32	UniRef90_Q39290	DNA-directed RNA polymerases I, II, and III subunit RPABC5 n=4 Tax=Magnoliophyta RepID=RPAB5_BRANA	1.00E-28	LOC_Os11g08940.1	CHR11V6|COORD:4727921..4729946|protein RNA polymerases N 8 kDa subunit, putative	1.00E-33	AT1G11475.1	CHR1V8|COORD:3862520..3863805| DNA-directed RNA polymerase II, putative	LOC_Os11g08940	1e-35	protein DNA-directed RNA polymerase II 8.2 kDa polypeptide, putative	11S	11S	0	1H	42.5229	GAGGCACCATCGACCCTTCTTCTTCCCCAGCGGCGGCGGCGGCGGATCGAAGATGATCATCCCGGTTCGCTGCTTCACCTGCGGCAAGGTGATCGGGAACAAGTGGGACCACTACCTCGATCTTCTCCAGGCTGATTACACCGAGGGGGATGCTCTGGATGCCTTGGGCTTGGTTCGCTACTGCTGCCGCCGTATGCTCATGACCCATGTTGACCTTATCGAGAAGTTGCTCAACTACAACACGCTGGAGAAGACGGAGACAAGTTGAAGTTAATTGAACCCATGCTGCCTGGAAACCCTTGTTCCTTTGTACTACTTTTCAAGATGGATGGTATGCTGTTTCTTATGTCAGTGCTTAGGAGGTGCAAAGTGTCAGGTAGTCCTGATATGATATGAAGT…
2_1134	11_1052	11_21134	BOPA1	6720-641		EST	6720	17863	6720	Contig8795_at	Contig8795_at	1.00E-112	UniRef90_Q75IM3	Putative uncharacterized protein P0683F12.7 (Os05g0126300 protein) (Putative uncharacterized protein OSJNBb0079L11.13) n=1 Tax=Oryza sativa Japonica Group RepID	1.00E-122	LOC_Os05g03550.1	CHR05V6|COORD:1507823..1501022|protein MYB family transcription factor, putative, expressed				1e-112	UniRef90_Q75IM3	Putative uncharacterized protein P0683F12.7 (Os05g0126300 protein) (Putative uncharacterized protein OSJNBb0079L11.13) n=1 Tax=Oryza sativa Japonica Group RepID	1.00E-122	LOC_Os05g03550.1	CHR05V6|COORD:1507823..1501022|protein MYB family transcription factor, putative, expressed				LOC_Os05g03550	1e-122	protein myb-like DNA-binding domain containing protein, expressed	5S	5S	0	1H	43.2764	CTCCCTCTGTTTGCTTACCTGGAGAAAGTGGCAGCAAGGACAATGTCGCCCATTTCTCGGACATGACCGGTGTTTCCTGTATTAGGCCTGCATTTACTTCAAGTTATCAGCAAACTGTGCCAACAGATCTGCTCCCAGCAAAGCCAAAACCACAGGTTACCCCTCTTACTCCAAAGGATTTGATGCCTGTTCAGTTTAGTTCTGACCTTCCTGATCCTACCTCAATTCGTTTTGAGGGCATAGCCTCCATAACTTCACCAAATTTTGGTGATCATGCCAACAGAGTCAGCAATACTCCAGGGCCCAAGGACATGAACAAGTTCCCAGTATTTAATGAACAATCTCGGAGCCAGCATGATGTTCTGTTCCGCAATATTGATGGATACCTGCAGCACAGAC…
1_0314	12_0072	12_10314	BOPA2	2510-1464		EST	2510	15702	2510	Contig3640_at	Contig3640_at	0	UniRef90_A2YL07	Glutamate--cysteine ligase B, chloroplastic n=5 Tax=Poaceae RepID=GSH1B_ORYSI	0	LOC_Os07g27790.1	CHR07V6|COORD:16217087..16212461|protein glutamate--cysteine ligase, chloroplast precursor, putative, expressed	0	AT4G23100.1	CHR4V8|COORD:12103469..12106762| RML1 (ROOT MERISTEMLESS 1); glutamate-cysteine ligase	0	UniRef90_A2YL07	Glutamate--cysteine ligase B, chloroplastic n=5 Tax=Poaceae RepID=GSH1B_ORYSI	0	LOC_Os07g27790.1	CHR07V6|COORD:16217087..16212461|protein glutamate--cysteine ligase, chloroplast precursor, putative, expressed	0	AT4G23100.1	CHR4V8|COORD:12103469..12106762| RML1 (ROOT MERISTEMLESS 1); glutamate-cysteine ligase	LOC_Os07g27790	0	protein glutamate--cysteine ligase, chloroplast precursor, putative, expressed	7L	7L	0	1H	45.1283	GGTTCGCGGTGGTCGGGCTCCCCGCGGCGGCGAGGAGGGGGAGGCGGCGCGGCGGGGCCGTGGCGGCCAGCCCACCCACGGAGGAGGCGGCCAAGCTGACGGAGCCGCTCACCAAGGAGGACCTCGTCGCCTACCTCGCGTCCGGGTGCAAGCCCAAGGAGAACTGGAGAATTGGCACAGAACATGAGAAGTTTGGTTTTGATGTCAAAACATTGCGCCCTATAACGTATGATCAGATCAGTGCCATACTCAATGGGCTGTCTGAGAGATTTGAATGGGACAAGATAATGGAAGAAAACCATGTTATTGGTCTCAAGCAGGGAAAGCAAAACATTTCACTAGAACCTGGTGGCCAGTTTGAACTTAGTGGCGCTCCCCTTGAAACATTACATCAAACTT…
3_0796	12_1048	12_30796	BOPA2		U32_9600_655	EST	9600	17909	9600	Contig12264_s_at|Contig12265_at	Contig12264_s_at|Contig12265_at	1.00E-114	UniRef90_Q67W29	Probable dihydrodipicolinate reductase 1, chloroplastic n=2 Tax=Oryza sativa RepID=DAPB1_ORYSJ	1.00E-116	LOC_Os02g24020.1	CHR02V6|COORD:13917195..13911365|protein dihydrodipicolinate reductase, putative, expressed	9.00E-99	AT3G59890.2	CHR3V8|COORD:22135474..22137346| dihydrodipicolinate reductase family protein	1e-158	UniRef90_Q67W29	Probable dihydrodipicolinate reductase 1, chloroplastic n=2 Tax=Oryza sativa RepID=DAPB1_ORYSJ	1.00E-160	LOC_Os02g24020.1	CHR02V6|COORD:13917195..13911365|protein dihydrodipicolinate reductase, putative, expressed	1.00E-112	AT3G59890.2	CHR3V8|COORD:22135474..22137346| dihydrodipicolinate reductase family protein	LOC_Os02g24020	1e-160	protein dihydrodipicolinate reductase, putative, expressed	2L	2L	0	1H	47.473	ATACAACGGGTCCAGCCGCCAGCGCCCATTCCCCCGAACCCCGAAAGGCTAAAACCCTAGAAAGAAGCTCAGCGGCACGGCACAGCCCAGCCGCCGCGCACCACGCTCTTCCCCCCGCCCCCTCCTCCTTCTCCGACCACCTTCCCCCGAAACGCACGGAGATGCTCTCCGCTGCCTTCGCCGTTCACCCCGCCACCGTCGCGCCGCGGCGGCATTCGGTCCGCCTGCGCCAGCAATTCTGCGCTCCAATCGGCACGGCGACGTCAAGGCGGCGGCTGCCAGTTGCGATGCTTTCGATTACTAACGCCGTCGCCAGCCAGAGCCGCGAGAGCGCCCCCGCGTCGGCACCTCGCAAGCTCTCTTTCCCGATACTGGTGAATAGTTGCACCGGGAAAATGG…
1_0294	11_0330	11_10294	BOPA1	2407-1771		EST	2407	15366	2407	Contig3526_at|HU12E11u_s_at	Contig3526_at|HU12E11u_s_at	0	UniRef90_Q401N6	Aspartic proteinase n=1 Tax=Triticum aestivum RepID=Q401N6_WHEAT	0	LOC_Os05g04630.6	CHR05V6|COORD:2174847..2179093|protein retrotransposon protein, putative, SINE subclass, expressed	1.00E-180	AT1G11910.1	CHR1V8|COORD:4017117..4019872| aspartyl protease family protein	0	UniRef90_Q401N6	Aspartic proteinase n=1 Tax=Triticum aestivum RepID=Q401N6_WHEAT	0	LOC_Os05g04630.6	CHR05V6|COORD:2174847..2179093|protein retrotransposon protein, putative, SINE subclass, expressed	1.00E-180	AT1G11910.1	CHR1V8|COORD:4017117..4019872| aspartyl protease family protein	LOC_Os05g04630	0	protein retrotransposon protein, putative, SINE subclass, expressed	5S	5S	0	1H	47.473	GATAATACGCCGCGCGCACTCTCCCTCGTGTGATTGGCGGGCGCGTCTCTCCCTTTGTTTCTTGCTTCTCCCTTTCCCCCTCCCCCTCCTCCTCCTTGACTTCGCCGCCGTCTCACTCGCCCGTCTGCTTGCTATCTCTTGGGGAGAGCTCGGAGCGGGGGAGCTCGCCGACGCAGCGGCGCAGGCGAGGACGCTGAGGTTTTTTGAGTTTCGGGCACCATGGGGCAGAGGCTCCTCTTATTGGTGACCACTTGTCTGTGGGCCATTTCATGCGCCGTGCCGCACCATGCTTCCTCGCGTGACGGACTGCTAAGGATCAACCTCAACAAGAGGAGCTTGACCCATGAGTCTCTGGCCGCGGCAAAGGCCGCGAGGCAGCACGGCGCCCTCCGGCTGAAG…
1_0259	11_0295	11_10259	BOPA1	2265-363		EST	2265	1119	2265	Contig3315_at|Contig3315_s_at|HT07M06u_at	Contig3315_at|Contig3315_s_at|HT07M06u_at	8.00E-25	UniRef90_A2Y075	Hydrophobic protein LTI6B n=5 Tax=BEP clade RepID=LTI6B_ORYSI	2.00E-26	LOC_Os05g04700.1	CHR05V6|COORD:2220437..2219876|protein OsRCI2-6 - Hydrophobic protein LTI6B, expressed	2.00E-19	AT3G05880.1	CHR3V8|COORD:1756201..1756500| RCI2A (RARE-COLD-INDUCIBLE 2A)	9e-25	UniRef90_A2Y075	Hydrophobic protein LTI6B n=5 Tax=BEP clade RepID=LTI6B_ORYSI	3.00E-26	LOC_Os05g04700.1	CHR05V6|COORD:2220437..2219876|protein OsRCI2-6 - Hydrophobic protein LTI6B, expressed	2.00E-19	AT3G05880.1	CHR3V8|COORD:1756201..1756500| RCI2A (RARE-COLD-INDUCIBLE 2A)	LOC_Os05g04700	3e-26	protein hydrophobic protein LTI6B, putative, expressed	5S	5S	0	1H	47.473	ACACGCGTCGCCCCGATATTTCCTCCCTCCCTTCGCCTCACCCTCGCCGCCGTCCACCCTTGACTTCTCTTCTCCCCGTCTATATAACCAGAGCCCGGCTGGATACGTGTGTCATCCACCACCCCTTCCCATCCTGCTCTGCTCTGCTCAGCTCAGCTCAGCTCTGCTGCCTCCCCTCCATCCACCGAGTGAAAAAAGCTCTCCGTCCGCCGAAGGATCGACCATGGCGGGCACGGCCAACTGCATCGACATCATCCTCGCCATCATCCTCCCGCCCCTCGGCGTCTTCCTCAAGTTCGGATGCGGGCACGAGTTCTGGATCTGCCTCCTGCTCACCTTCCTCGGCTACATCCCGGGCATCATCTACGCCATCTACGCCATCACCAAGTAGAGCCGAGC…
1_0526	11_0579	11_10526	BOPA1	3710-852		EST	3710	16244	3710	Contig5226_at	Contig5226_at	1.00E-114	UniRef90_Q2QKB2	MRNA transport factor n=1 Tax=Triticum aestivum RepID=Q2QKB2_WHEAT	7.00E-89	LOC_Os05g04850.1	CHR05V6|COORD:2331034..2334253|protein RNA recognition motif containing protein, putative, expressed	1.00E-55	AT1G51510.1	CHR1V8|COORD:19106740..19108421| Y14; RNA binding / protein binding	1e-114	UniRef90_Q2QKB2	MRNA transport factor n=1 Tax=Triticum aestivum RepID=Q2QKB2_WHEAT	1.00E-88	LOC_Os05g04850.1	CHR05V6|COORD:2331034..2334253|protein RNA recognition motif containing protein, putative, expressed	2.00E-55	AT1G51510.1	CHR1V8|COORD:19106740..19108421| Y14; RNA binding / protein binding	LOC_Os05g04850	1e-88	protein RNA-binding protein 8A, putative, expressed	5S	5S	0	1H	47.473	AGAGAGAGGATAACCCGACGTGCAAATCCCGAAGGCCCAAACCCCAGTAGGTCTCCCCCTCCCGATCCGAGCCCAGACCAACTCGAACCTAACACCGGCGGCGGCTGCAGCGATGGCGGCGGCGGCGATGAACACGGACGTGGAGGCGGTCGACTTCGACTCCGACGACGACGATCTCATGGACGAGGAGGGCGCCATCGAACCCTCGCCGGCCCCCGCTCCCCGCCTCCGATCTACCATCGCAGGGGGCGGCGGCGGCGACGACGATGCCCCGCGTAAGACTAAGGGGCGCGGCTTCCGCGAGGATCCCAACTCCTCGTCCGCGCACCGCGACTCGCGGTTAGCTGGCGCAGGCCGCTCTGGCTTCGACGCCCTCGCCTCCGATGGCGGCCCTGGACC…
3_1467	12_1494	12_31467	BOPA2		U35_5390_330	EST	9865	5390	9865	Contig13189_at	Contig13189_at	3.00E-11	UniRef90_A2Y095	Putative uncharacterized protein n=3 Tax=Oryza sativa RepID=A2Y095_ORYSI	1.00E-12	LOC_Os05g04960.1	CHR05V6|COORD:2400624..2402008|protein phosphoglycerate mutase, putative, expressed	4.00E-05	AT3G05170.1	CHR3V8|COORD:1466744..1468225| phosphoglycerate/bisphosphoglycerate mutase family protein	3e-27	UniRef90_A2Y095	Putative uncharacterized protein n=3 Tax=Oryza sativa RepID=A2Y095_ORYSI	8.00E-29	LOC_Os05g04960.1	CHR05V6|COORD:2400624..2402008|protein phosphoglycerate mutase, putative, expressed	5.00E-19	AT3G05170.1	CHR3V8|COORD:1466744..1468225| phosphoglycerate/bisphosphoglycerate mutase family protein	LOC_Os05g04960	8e-29	protein glycerolphosphate mutase, putative, expressed	5S	5S	0	1H	47.473	TGCAGCTCGGGCCCGGCGGCGAGTACAGCCTCCTCATGCACCACACCAAGGAGGAGCTCGAGGCCTGGGGCCTCTCGCCGGAGATGATCACCGACCAGCAGTGGCGCGCCTCCGCCAACCGACGCAGCTGGTCCGAGGAGTGCTCCTCCTTCATCGCCACCTTCTTCGACAACTGGAACGATCCGCCAGAGGGGGAGGAGGAGACGGACGACGACCGCCAGCAAGAAGGCGATGCCAAGATCGAGTCTCTGGAGTAACCAATCCGCTCCCCCCTTTCCCATAGTTCCTTAGAATTTGTTCCAACTCGATACTGCAACTGCACATCTCGTCCGTTTGTTCGTCGCCAAGTTCTTCGACAACCGGAAGGATTTAGAAGAAGAGAATGGCAAGATCAAGCTG…
3_0683	12_0975	12_30683	BOPA2		U32_7097_198	EST	7097	17174	7097	Contig9347_at	Contig9347_at	1.00E-174	UniRef90_A9RAB0	Mitogen-activated protein kinase 2 n=3 Tax=Triticum aestivum RepID=A9RAB0_WHEAT	1.00E-144	LOC_Os05g05160.1	CHR05V6|COORD:2511518..2518081|protein CGMC_MAPKCGMC_2.1 - CGMC includes CDA, MAPK, GSK3, and CLKC kinases, expressed	1.00E-94	AT5G19010.1	CHR5V8|COORD:6345098..6347678| MPK16 (mitogen-activated protein kinase 16); MAP kinase	0	UniRef90_A9RAB0	Mitogen-activated protein kinase 2 n=3 Tax=Triticum aestivum RepID=A9RAB0_WHEAT	0	LOC_Os05g05160.1	CHR05V6|COORD:2511518..2518081|protein CGMC_MAPKCGMC_2.1 - CGMC includes CDA, MAPK, GSK3, and CLKC kinases, expressed	0	AT5G19010.1	CHR5V8|COORD:6345098..6347678| MPK16 (mitogen-activated protein kinase 16); MAP kinase	LOC_Os05g05160	0	protein extracellular signal-regulated kinase 1, putative, expressed	5S	5S	0	1H	47.473	AAGCTAGATTCAGGAGCTTGAAAGTCATCATCATCTTCTGACTCATCATCTATCATATCTGAATTTTCGTTAGCCGAGTCTGCTTGTTTGGTCTTTGAGTCAGCCTTTTGATGTTTCTGATCCTTTTTAACGGTGGCCATACTAGCCATAGTATTCATCACAGGAATCCTCGGAATTGTGTGAACGTCGTCATTTTGGAGCGGCCGCTGCGAACATCTCAAATGGACTTTTTTACCTAGTATGGTGAGGGGAACAGATACAAGATAGAAGAGGTTATAGGAAAGGGGAGTTATGGCGTGGTCTGCTCTGCTTTGGATACTCACACGGGTGAGAAAGTTGCTATCAAGAAGATCAATGACATCTTTGAGCATGTGTCTGATGCCACACGGATACTCCGCG…
1_0235	12_0057	12_10235	BOPA2	2141-2425		EST	2141	15353	2141	Contig3125_at|HK06B20r_s_at	Contig3125_at|HK06B20r_s_at	0	UniRef90_Q5ZC88	CUL1 (Os01g0369000 protein) n=6 Tax=Oryza sativa RepID=Q5ZC88_ORYSJ	0	LOC_Os05g05700.1	CHR05V6|COORD:2840824..2834112|protein cullin, putative, expressed	0	AT4G02570.2	CHR4V8|COORD:1129315..1133435| ATCUL1 (CULLIN 1)	0	UniRef90_Q5ZC88	CUL1 (Os01g0369000 protein) n=6 Tax=Oryza sativa RepID=Q5ZC88_ORYSJ	0	LOC_Os05g05700.1	CHR05V6|COORD:2840824..2834112|protein cullin, putative, expressed	0	AT4G02570.2	CHR4V8|COORD:1129315..1133435| ATCUL1 (CULLIN 1)	LOC_Os05g05700	0	protein cullin-1, putative, expressed	5S	5S	0	1H	47.473	CCGTCTCTCACCCTCCGTCTCTCACCCCTGCCCAAACCCCACGCGTCGACGGGCGCAACAGAACCCAGCCTCCTCCCCTAGGGTTTGCGGCCGCCGTCAGGAGGCGGCGACGGCGGCTACGGCGGCGATGGCGGGACACGGGCAGGACCGCAAGACGATCGATCTGGAGGATGGGTGGGCGTTCATGCAGCGGGGGATCACCAAGCTCATCAACATCCTCGAGGGCAAGCCGGAGCCACAGTTCAGCTCCGAGGACTACATGATGCTCTACACGACGATATACAACATGTGCACGCAGAAGCCCCCGCACGACTATTCGCAGCAGCTCTATGACAAGTACCGCGAGGCCTTCGAGGAGTACATCCGGGCCACGGTCTTGCCATCATTAAAAGAGAAGCA…
2_1432				9640-158		EST	9640	4243	9640	Contig12367_at	Contig12367_at	0	UniRef90_Q84KC2	NBS-LRR disease resistance protein homologue n=1 Tax=Hordeum vulgare RepID=Q84KC2_HORVU	8.00E-83	LOC_Os06g49380.6	CHR06V6|COORD:29923542..29916714|protein NBS-LRR disease resistance protein, putative, expressed	3.00E-09	AT1G69545.1	CHR1V8|COORD:26152499..26154610| leucine-rich repeat family protein	1e-156	UniRef90_Q84KC2	NBS-LRR disease resistance protein homologue n=1 Tax=Hordeum vulgare RepID=Q84KC2_HORVU	6.00E-66	LOC_Os06g49350.1	CHR06V6|COORD:29903445..29896282|protein retrotransposon protein, putative, unclassified, expressed	4.00E-09	AT3G14460.1	CHR3V8|COORD:4851997..4856271| disease resistance protein (NBS-LRR class), putative	LOC_Os06g49350	6e-66	protein retrotransposon protein, putative, unclassified, expressed	6L	6L	0	1H	47.473	GACAACACACACGGAGGAGGGCTCCAGAGTCTCTGCTCCCTCCGCTCGTTGGAGATATATGATTGCCCCAGGTTCCTCTCGTCCTACTCGTCCTCCACCTTATCTTGTTTCCCCTTCCCCGTGTCGTCCCTGCAAGACCTCTGTCTGCTTGGCGTGGAGGGCATGGAGACGCTGGCTCCCCTCTCAAATCTCATCTCTCTCACCAGTTTAACCGTCCGTAGATGTGGGGATCTAAGAGGCGAGGGCTTATGGCCTCTCGTCGCCGGGGGCCGCCTCACACGATTAGGCATCTTTGGAACCCGAAAATTCTTCACTGGTTCTGAGCCCTCACGGCTGCATGACCAACAGATTCCTTCCTCTTCATCCAAACTCGAACATCTCACTACAGATGACTTGACG…
1_1301	12_0326	12_11301	BOPA2	ABC12550-1-3-276		PCR	10316	5440	10316	Contig12550_at	Contig12550_at	1.00E-103	UniRef90_Q0J722	Os08g0239300 protein n=1 Tax=Oryza sativa Japonica Group RepID=Q0J722_ORYSJ	1.00E-104	LOC_Os08g14109.1	CHR08V6|COORD:8436327..8444923|protein retrotransposon protein, putative, Ty1-copia subclass, expressed	5.00E-52	AT3G23600.1	CHR3V8|COORD:8473840..8475662| dienelactone hydrolase family protein	1e-103	UniRef90_Q0J722	Os08g0239300 protein n=1 Tax=Oryza sativa Japonica Group RepID=Q0J722_ORYSJ	1.00E-104	LOC_Os08g14109.1	CHR08V6|COORD:8436327..8444923|protein retrotransposon protein, putative, Ty1-copia subclass, expressed	5.00E-52	AT3G23600.1	CHR3V8|COORD:8473840..8475662| dienelactone hydrolase family protein	LOC_Os08g14109	1e-104	protein retrotransposon protein, putative, Ty1-copia subclass, expressed	8L	8S	0	1H	49.339	CGACTCAACAATGAATAATTCATGCGACCAACCGCAGGCTGCACGGAATCATCACCGGCATACAAGCGCACGCAAAGGTACAGCGCAGGCCAACGCAGACACCACGAGCTCGAAGCATCCAGCCTCCGCTATTGCAGGACCATGGCTCCGCGCGCATTGCTCTACCCGGGCCTCCTCTGCCTCCTCGCCGTGCTGGCCAGCGGCGCCGCCGCCGCCGAACCTCACTCGCAGTGCACCGACAACCCGCCGGACCTCACCGCCGGCGGCAACGAGACCGGCGCGGTCGTCGACGACCTGGCCGGCTTCAAGGCCTACGTCACCGGCGACGCCAAATCCCACAGGGCCGTCGTCCTCGCCTCCGATTTCTACGGATTCCAAGCGCCATTGTTGAGGAAAATT…
2_0855	11_0819	11_20855	BOPA1	5019-879		EST	5019	17177	5019	Contig7185_at	Contig7185_at	1.00E-67	UniRef90_Q6K2V1	Putative uncharacterized protein OSJNBa0018I03.11 (Os09g0120100 protein) (Putative uncharacterized protein OJ1512_E04.38) n=1 Tax=Oryza sativa Japonica Group Re	4.00E-69	LOC_Os09g03210.1	CHR09V6|COORD:1545433..1548533|protein expressed protein				1e-67	UniRef90_Q6K2V1	Putative uncharacterized protein OSJNBa0018I03.11 (Os09g0120100 protein) (Putative uncharacterized protein OJ1512_E04.38) n=1 Tax=Oryza sativa Japonica Group Re	4.00E-69	LOC_Os09g03210.1	CHR09V6|COORD:1545433..1548533|protein expressed protein				LOC_Os09g03210	4e-69	protein expressed protein	9L	9S	0	1H	49.339	TCGAGCACTGTTGGCCTAGACTCGTCCATTGATTCATCTTCTCCATTTAGAGAAAAAAAGAAGACTCTTGGATCGATCAAACCCTAGAGAAAGAGAGAGACTCCTCTTCCATGGCCGGCGGCGATTCTTCTCCCGTGGCGGCCGCGGCGCGAAAGTTTGAGTGGGCCCAAGAAGATTATCGGTTCGAGCTGCCGGAGGAATCCTTGGATCCGCGGTACAGCGAGTACGACCCCAAGCAGGGTTGTTTCATATGCGTCCGCTACTGCTTCGACCGCAAACTCGACCTCGACGAGGAGTCACCTGTTGGCCCCATGCGACATACTGGTAAAATCTTCAAAGAGGGGTTCCCGATCTCAAACTCGGTCAATGTTGTCTCCATCAAGATTGTTTCCTCCGACT…
1_0957	11_1196	11_10957	BOPA1	8166-525		EST	8166	19180	8166	Contig10869_s_at	Contig10869_s_at	7.00E-72	UniRef90_Q6ASR0	Putative DegP2 protease n=1 Tax=Oryza sativa Japonica Group RepID=Q6ASR0_ORYSJ	2.00E-73	LOC_Os05g05480.2	CHR05V6|COORD:2725671..2733729|protein OsDegp6 - Putative Deg protease homologue, expressed	8.00E-52	AT2G47940.1	CHR2V8|COORD:19625442..19629234| DEGP2 (DEGP PROTEASE 2); serine-type peptidase/ trypsin	7e-72	UniRef90_Q6ASR0	Putative DegP2 protease n=1 Tax=Oryza sativa Japonica Group RepID=Q6ASR0_ORYSJ	2.00E-73	LOC_Os05g05480.2	CHR05V6|COORD:2725671..2733729|protein OsDegp6 - Putative Deg protease homologue, expressed	8.00E-52	AT2G47940.1	CHR2V8|COORD:19625442..19629234| DEGP2 (DEGP PROTEASE 2); serine-type peptidase/ trypsin	LOC_Os05g05480	2e-73	protein protease Do-like 2, chloroplast precursor, putative, expressed	5S	5S	0	1H	49.339	GCACGAGGTATAGAGGAAGAGTGCGAAGATACTTTAGGGTTAAAATTGTTGGCGAAGGCACGATACTCTCTATCAACCTTCGAAGGGGAGCAAATCGTAATTGTATCTCAGGTACTGGCGAACGATGTCAACATCGGGTACGAGCACATGGGCAATCAACAAGTCATAAAACTAAATGGAACTATGATAAAGAACATCCACCACCTTGCTCATCTAGTGGACACCTGTCAAGACAAGTTCTTGACATTCGAATTCGAAGACGACTTCCTCGTTGTGTTGGACCGGGAAGAAGCAGTAGCTGCATCGTCAGATATCCAAAAAGAGCATGCCATCCCCTCTGTAAGGTCAATGGATTTATCGGAGCCCTACGTTGACACAAACCATGAGGTCCAAAACCAA…
1_1064	11_1326	11_11064	BOPA1	ABC02639-1-4-370		PCR	1784	574	1784	Contig2639_at	Contig2639_at	1.00E-154	UniRef90_Q65XE5	Putative 1-aminocyclopropane-1-carboxylate oxidase (Os05g0149400 protein) n=2 Tax=Oryza sativa RepID=Q65XE5_ORYSJ	1.00E-156	LOC_Os05g05680.1	CHR05V6|COORD:2825299..2826968|protein 1-aminocyclopropane-1-carboxylate oxidase, putative, expressed	1.00E-109	AT1G77330.1	CHR1V8|COORD:29068109..29069341| 1-aminocyclopropane-1-carboxylate oxidase, putative / ACC oxidase, putative	1e-154	UniRef90_Q65XE5	Putative 1-aminocyclopropane-1-carboxylate oxidase (Os05g0149400 protein) n=2 Tax=Oryza sativa RepID=Q65XE5_ORYSJ	1.00E-156	LOC_Os05g05680.1	CHR05V6|COORD:2825299..2826968|protein 1-aminocyclopropane-1-carboxylate oxidase, putative, expressed	1.00E-109	AT1G77330.1	CHR1V8|COORD:29068109..29069341| 1-aminocyclopropane-1-carboxylate oxidase, putative / ACC oxidase, putative	LOC_Os05g05680	1e-156	protein 1-aminocyclopropane-1-carboxylate oxidase, putative, expressed	5S	5S	0	1H	49.339	AGCTCATCCCATCACCTTACATCCACAAGTTTGCACACAACACCACCCGAGTCTGAAACTCTGAGAAAGCTCATCGTCGCCAATTCACCATGGTTGTTCCGGTGATCGACTTCTCCAAGCTCGACGGCGCCGAGAGGGCGGAGACCATGGCGCAGATCGCCGACGGCTGCGAGAACTGGGGGTTCTTCCAGCTGGTGAACCACGGCATCCCGCTGGAGCTTCTTGACCGCGTCAAGAAGGTGTGCTCCGAGAGCTACCGCCTCCGCGAGGCGGCGTTCCGGTCGTCGAAGCCGGTGCAGACGCTGGAGAGGCTCGTGGAGGCGGAGCGGCGCGGCGAGGCGGTGGCGCCGGTGGACGACATGGACTGGGAGGACATCTTCTACCTCCACGACAACAACC…
3_0258					ABC16875_1_129	PCR	15248	8281	15248	Contig16875_at	Contig16875_at	1.00E-148	UniRef90_Q7Y071	Sodium/hydrogen exchanger n=6 Tax=Triticeae RepID=Q7Y071_WHEAT	1.00E-129	LOC_Os05g05590.1	CHR05V6|COORD:2783522..2777335|protein transporter, monovalent cation:proton antiporter-2 family, putative, expressed	4.00E-92	AT5G27150.1	CHR5V8|COORD:9554254..9557269| NHX1 (NA+/H+ EXCHANGER); sodium ion transmembrane transporter/ sodium:hydrogen antiporter	1e-148	UniRef90_Q7Y071	Sodium/hydrogen exchanger n=6 Tax=Triticeae RepID=Q7Y071_WHEAT	1.00E-129	LOC_Os05g05590.1	CHR05V6|COORD:2783522..2777335|protein transporter, monovalent cation:proton antiporter-2 family, putative, expressed	4.00E-92	AT5G27150.1	CHR5V8|COORD:9554254..9557269| NHX1 (NA+/H+ EXCHANGER); sodium ion transmembrane transporter/ sodium:hydrogen antiporter	LOC_Os05g05590	1e-129	protein sodium/hydrogen exchanger 2, putative, expressed	5S	5S	0	1H	49.7	GGTTCTTCTGTGGAATAGTAATGTCACATTACACTTGGCATAATGTCACAGAAAGCTCAAGGGTTACTACCAAGCATACCTTTGCAACTTTATCATTCATTGCTGAGATTTTTCTTTTTCTCTATGTCGGGATGGATGCATTGGACATTGACAAATGGAAATTAGCTAGTAGCAGTCCTAAGAAACCAATTGCTTTAAGCGCTGTTATATTGGGTTTGGTTATGGTTGGAAGAGCAGCATTCGTATTCCCTTTATCTTACCTATCCAACTTAAGTAAAAAAGAGTCACATCCAAAGATTTCCTTCAACCAACAGGTAATCATATGGTGGGCAGGTCTCATGAGAGGAGCAGTTTCAATTGCACTTGCTTATAACAAGTATACAACATCTGGTCATACTG…
1_0470	11_0526	11_10470	BOPA1	3444-1044		EST	3444	1826	3444	Contig4875_at	Contig4875_at	0	UniRef90_Q9M4C5	VIP2 protein n=1 Tax=Avena fatua RepID=Q9M4C5_AVEFA	0	LOC_Os05g06270.1	CHR05V6|COORD:3195747..3189771|protein zinc finger, C3HC4 type domain containing protein, expressed	5.00E-64	AT3G05545.1	CHR3V8|COORD:1609442..1612139| transcription factor, putative / zinc finger (C3HC4 type RING finger) family protein	0	UniRef90_Q9M4C5	VIP2 protein n=1 Tax=Avena fatua RepID=Q9M4C5_AVEFA	0	LOC_Os05g06270.1	CHR05V6|COORD:3195747..3189771|protein zinc finger, C3HC4 type domain containing protein, expressed	5.00E-64	AT3G05545.1	CHR3V8|COORD:1609442..1612139| transcription factor, putative / zinc finger (C3HC4 type RING finger) family protein	LOC_Os05g06270	0	protein VIP2 protein, putative, expressed	5S	5S	0	1H	49.7	GGATGGGGGCCGGGGCGGAGCCGAGGGAGGAGGACCCCGTCGAGGCGGAGGAGGGCGCCGGCGGGAAGGAGGAGAAGGCGGCGGTGTCGTGCTCGATCTGCCTCGACGCTGTCGTTGCCGCCAGCGCGGAGAGGTCCACGGCGAGGCTGCAGTGCGGTCACGAGTTCCACCTTGATTGCATTGGATCGGCATTCAATGCCAAAGGAGTTATGCAATGCCCGAACTGCCGCAAAATTGAGAAAGGGAATTGGCTCTATGCTAATGGCTCCCGTCCCTCACAGGATATTAACATGGATGAGTGGGCTCATGAAGAGGACCTCTATGATGTTAGTTACTCTGAGATGCCATTTCGTTTTCATTGGTGTCCATTTGGTCGCTTAGCGCAGCTTCCATCATTCT…
3_0438	12_0831	12_30438	BOPA2		U32_2509_1666	EST	2509	15529	2509	Contig3615_at|HA11I04u_s_at|HW04B20u_s_at	Contig3615_at|HA11I04u_s_at|HW04B20u_s_at	0	UniRef90_Q9SLX0	Importin subunit alpha-1b n=3 Tax=Oryza sativa RepID=IMA1B_ORYSJ	0	LOC_Os05g06350.1	CHR05V6|COORD:3256018..3251056|protein importin subunit alpha, putative, expressed	0	AT3G06720.1	CHR3V8|COORD:2120565..2123561| AT-IMP (Arabidopsis thaliana importin alpha); protein transporter	1e-103	UniRef90_Q9SLX0	Importin subunit alpha-1b n=3 Tax=Oryza sativa RepID=IMA1B_ORYSJ	1.00E-105	LOC_Os05g06350.1	CHR05V6|COORD:3256018..3251056|protein importin subunit alpha, putative, expressed	3.00E-90	AT3G06720.1	CHR3V8|COORD:2120565..2123561| AT-IMP (Arabidopsis thaliana importin alpha); protein transporter	LOC_Os05g06350	1e-105	protein importin alpha-1b subunit, putative, expressed	5S	5S	0	1H	49.7	GAACCTCTTGACTACCAATCACAAGAAAAGCATCAAGAAAGAAGCATGCTGGACTATCTCAAACATCACAGCTGGTAACCGGGACCAGATTCAGGCTGTTATCCAGGCAAACATTATTGGTCCTCTGGTCCATCTCCTGCAAGGTGCTGAATTTGACATTAAGAAGGAGGCAGCTTGGGCAATTTCAAATGCCACTTCTGGTGGAACACATGATCAGATTAAGTACCTTGTTGGCCAGGGTTGCATCAAGCCGCTCTGTGATCTGCTCATTTGCCCGGATCCCAGAATTGTAACAGTTTGCTTGGAAGGTCTTGAGAACATCTTGAAGGTTGGGGAGGCAGAAAAGAACCTTGGGGCAGGGGATGTCAACAACTATGCGCAGATGATTGATGACGCAGA…
1_0159	12_0032	12_10159	BOPA2	1749-948		EST	1749	15052	1749	Contig2575_s_at|Contig2576_at|HI08H03r_s_at	Contig2575_s_at|Contig2576_at|HI08H03r_s_at	1.00E-177	UniRef90_Q75M08	Putative disulfide-isomerase (Os05g0156300 protein) n=3 Tax=Oryza sativa RepID=Q75M08_ORYSJ	1.00E-178	LOC_Os05g06430.2	CHR05V6|COORD:3298031..3294672|protein OsPDIL2-1 protein disulfide isomerase PDIL2-1, expressed	1.00E-152	AT2G47470.1	CHR2V8|COORD:19488573..19490753| ATPDIL2-1/MEE30/UNE5 (PDI-LIKE 2-1); thiol-disulfide exchange intermediate	1e-177	UniRef90_Q75M08	Putative disulfide-isomerase (Os05g0156300 protein) n=3 Tax=Oryza sativa RepID=Q75M08_ORYSJ	1.00E-178	LOC_Os05g06430.2	CHR05V6|COORD:3298031..3294672|protein OsPDIL2-1 protein disulfide isomerase PDIL2-1, expressed	1.00E-152	AT2G47470.1	CHR2V8|COORD:19488573..19490753| ATPDIL2-1/MEE30/UNE5 (PDI-LIKE 2-1); thiol-disulfide exchange intermediate	LOC_Os05g06430	1e-178	protein OsPDIL2-1 - Oryza sativa protein disulfide isomerase, expressed	5S	5S	0	1H	49.7	GGGAACCCTATATTAACCTGCTCACCCGGGTCACCCGAGCTCGCAGCAAAACAGATCATGGCGACCCCTCAGATCTACCGCAAAACCCTCCTCGCCGTCCTGCTCCTGCTCGCCGCCGCGGCGCTCTACCCAGCCGCCGCCGAAGGCGACGAGGTGCTCGCCCTCACGGAGTCCACCTTCGAGAAGGAGGTTGGCCAGGATCGTGGTGCGCTCGTCGAGTTCTACGCTCCCTGGTGTGGCCACTGCAAGAAGCTTGCTCCAGAATATGAGAAGCTTGCTGCAAGCTTTAAGAAAGCTAAATCAGTCTTGATTGCCAAGGTTGACTGCGATGAGCACAAGAGTGTGTGCAGTAAGTATGGAGTTTCTGGCTACCCCACAATCCAGTGGTTTCCCAAAGGT…
3_1191					U35_17686_2174	EST	8218	17686	8218	Contig10521_at	Contig10521_at	0	UniRef90_A3B070	Putative uncharacterized protein n=2 Tax=Oryza sativa Japonica Group RepID=A3B070_ORYSJ	0	LOC_Os05g06690.2	CHR05V6|COORD:3472282..3485083|protein HECT-domain domain containing protein, expressed	0	AT3G17205.1	CHR3V8|COORD:5873534..5881138| UPL6 (UBIQUITIN PROTEIN LIGASE 6); ubiquitin-protein ligase	0	UniRef90_A3B070	Putative uncharacterized protein n=2 Tax=Oryza sativa Japonica Group RepID=A3B070_ORYSJ	0	LOC_Os05g06690.2	CHR05V6|COORD:3472282..3485083|protein HECT-domain domain containing protein, expressed	0	AT3G17205.1	CHR3V8|COORD:5873534..5881138| UPL6 (UBIQUITIN PROTEIN LIGASE 6); ubiquitin-protein ligase	LOC_Os05g06690	0	protein HECT-domain family protein, expressed	5S	5S	0	1H	49.7	GTGACGATGACATGGCCATGGATGTTGATGTTAAAGATGAGCTTGATATTGATTTGCAAAAACAAATAATGGCAGCATTTGATTCAAATACAAAGTTACTTGAACATTTGGTGAATGCTCTGTTCACAGGCACCTTAAGCACAAACTATTCTGATCCATCTGGGCCATCAGATGCTGAAGTGGAAGCTGTAGGGTCTATTTGTGCTTTTCTTCATGTCATGTTCAGCACATTGCCTCTGGATGTAACTATGACTGCACTGGCCTATCGCACTGACATTGTTCCTGCACTATGGAACTTTATAAAGCGATGCCACGAAAACCAAAGATGGCCATATTTTTCCAAGTATATCTCTCCTTTGCCTGTAGATGCTCCTGGTTGGCTCCTGCCTGTGTCTGTAT…
3_0436	12_0830	12_30436	BOPA2		U32_2485_199	EST	2485	1312	2485	Contig3600_s_at|Contig3602_at	Contig3600_s_at	0	UniRef90_Q75IR2	Putative glutaryl-CoA dehydrogenase (Os05g0163700 protein) n=1 Tax=Oryza sativa Japonica Group RepID=Q75IR2_ORYSJ	0	LOC_Os05g07090.1	CHR05V6|COORD:3735218..3730289|protein acyl-coenzyme A dehydrogenase, mitochondrial precursor, putative, expressed	0	AT3G51840.1	CHR3V8|COORD:19236630..19239985| ACX4 (ACYL-COA OXIDASE 4); oxidoreductase	0	UniRef90_Q75IR2	Putative glutaryl-CoA dehydrogenase (Os05g0163700 protein) n=1 Tax=Oryza sativa Japonica Group RepID=Q75IR2_ORYSJ	0	LOC_Os05g07090.1	CHR05V6|COORD:3735218..3730289|protein acyl-coenzyme A dehydrogenase, mitochondrial precursor, putative, expressed	0	AT3G51840.1	CHR3V8|COORD:19236630..19239985| ACX4 (ACYL-COA OXIDASE 4); oxidoreductase	LOC_Os05g07090	0	protein glutaryl-CoA dehydrogenase, mitochondrial precursor, putative, expressed	5S	5S	0	1H	49.7	GCGTCTATTAACTCTCGAAATGGCCGGATAGCTCCTCTCGCGCAAAGCTTTTCGTCTCCGTCCCCTGCCCAACTACTCCTCCACCTCGATCGAGAGAAGCTCGGATCCGCGGAGGAGAGGAGAGGTGCCCACGAGCTATCGGTTGCGCCGCGGCGATGGGTAGCCTGCGAGGCGGAGAGGGAAGGAACGAGGACGGAGGGAAAGTCGGGCTACCGGCGCTGGAGGTGGCGCTCGCGTTCCCGCAGGCCACGCCGGCGTCCCTGTTCCCGCCCGCCGTGTCGGACTACTACCAGCTTGATGATTTGCTGACCGATGAAGAGAAGGCGCTTAGGAAGAAAGTCCGTGCTATTTCAGAGAAAGAAATTGCACCCATTATGACCGAATACTGGGAGAAGGCAG…
1_1162	11_1369	11_11162	BOPA1	ABC07133-1-1-56		PCR	5189	3046	5189	Contig7133_at|HY03H15u_s_at	Contig7133_at|HY03H15u_s_at	0	UniRef90_Q8L5E4	Putative CENP-E like kinetochore protein n=1 Tax=Hordeum vulgare RepID=Q8L5E4_HORVU	0	LOC_Os05g07680.2	CHR05V6|COORD:4134200..4129157|protein KIP1, putative, expressed	1.00E-55	AT5G58320.2	CHR5V8|COORD:23594954..23596867| kinase interacting protein-related	0	UniRef90_Q8L5E4	Putative CENP-E like kinetochore protein n=1 Tax=Hordeum vulgare RepID=Q8L5E4_HORVU	0	LOC_Os05g07680.2	CHR05V6|COORD:4134200..4129157|protein KIP1, putative, expressed	1.00E-55	AT5G58320.2	CHR5V8|COORD:23594954..23596867| kinase interacting protein-related	LOC_Os05g07680	0	protein CENP-E like kinetochore protein, putative, expressed	5S	5S	0	1H	49.7	CCTCCCACGCCCCGACGCCTCCTTGGGCTTTAGCGCTCCCCGAGTTCCCGTAACCTCCCCCCGCCTCCATCTCCATTCCTGCCGTGCCAAGGTCTGGCTGCCGCTGCTGCTCGAGGTGGTGGTCGGACGGATCTCCGGTGAACCTCGGCCTGCATAACAGGGAGGATTTTCTTATATTCTGGTGAAGATGAAAGGAACTCAAGGGTCGCAATTAAAAAAATCCCGTTCATGGTGGTGGGATGGCCACATTAGTCCAGAAAACTCCAAGTGGCTCTCAGAGAACTTACAAGAGATGGAGATGCAAGTGAAAGAGATTCTGGGACTTGTTGAAGAGGAAGGTGAATCCTCTACAGAAAGGGCTGAGGTGTATTACCAAGATCGACATGTGCTTGTTGCCCA…
3_0762	12_1024	12_30762	BOPA2		U32_8648_439	EST	8648	4996	8648	Contig11073_at	Contig11073_at	1.00E-90	UniRef90_Q6AT24	Putative uncharacterized protein OSJNBa0029B02.5 (Os05g0176500 protein) n=1 Tax=Oryza sativa Japonica Group RepID=Q6AT24_ORYSJ	3.00E-92	LOC_Os05g08410.1	CHR05V6|COORD:4588976..4585176|protein ATP10 protein, expressed	1.00E-63	AT1G08220.1	CHR1V8|COORD:2581571..2583285| similar to unnamed protein product [Vitis vinifera] (GB:CAO16719.1); contains InterPro domain ATP10 (InterPro:IPR007849)	1e-90	UniRef90_Q6AT24	Putative uncharacterized protein OSJNBa0029B02.5 (Os05g0176500 protein) n=1 Tax=Oryza sativa Japonica Group RepID=Q6AT24_ORYSJ	3.00E-92	LOC_Os05g08410.1	CHR05V6|COORD:4588976..4585176|protein ATP10 protein, expressed	1.00E-63	AT1G08220.1	CHR1V8|COORD:2581571..2583285| similar to unnamed protein product [Vitis vinifera] (GB:CAO16719.1); contains InterPro domain ATP10 (InterPro:IPR007849)	LOC_Os05g08410	3e-92	protein ATP10 protein, expressed	5S	5S	0	1H	49.7	CTAGTCCTTCTCCTCACCAGCTTAGATCAGAGGCGGCGGCGATGATGCTGAGGGCGCGGCGAGCGGCGGGGCCGCTTCTCCGCCTCGCCGACGCAGGCGCCGTTGGCGAGAGGATCTGCGGTGGCGCGCAGCCCGCACGCGCGGTGTTCGCCCGCGGGTTCCTGGATTTCTTGAAGCCGTGGAGCAAGGAGAGCCCCGAGAATGCGGAGAAGAAGGCCAAGGCGAGGGCGAGGCTTACTGATGAGATGAGCAGGGGGTACTTCCAGGACATCTCCGAGATCCGTAAGAACAATGGCAAGATTGCGGCGGCGAATAAGATCATTATCCCAGAGGCCGCTGCCGTGAAGTTCCCTAATCTTGCTTTGGAGTCCCCTGCTGGCAGAGCATTGCAGCTGCCGC…
1_1287	11_1422	11_11287	BOPA1	ABC11913-1-1-104		PCR	9329	19092	9329	Contig11913_at|EBpi03_SQ003_E09_s_at	Contig11913_at|EBpi03_SQ003_E09_s_at	0	UniRef90_Q10K80	Serine carboxypeptidase family protein, expressed n=3 Tax=Oryza sativa Japonica Group RepID=Q10K80_ORYSJ	0	LOC_Os03g27590.1	CHR03V6|COORD:15827754..15822310|protein OsSCP18 - Putative Serine Carboxypeptidase homologue, expressed	1.00E-147	AT2G27920.1	CHR2V8|COORD:11892854..11896120| SCPL51; serine carboxypeptidase	0	UniRef90_Q10K80	Serine carboxypeptidase family protein, expressed n=3 Tax=Oryza sativa Japonica Group RepID=Q10K80_ORYSJ	0	LOC_Os03g27590.1	CHR03V6|COORD:15827754..15822310|protein OsSCP18 - Putative Serine Carboxypeptidase homologue, expressed	1.00E-147	AT2G27920.1	CHR2V8|COORD:11892854..11896120| SCPL51; serine carboxypeptidase	LOC_Os03g27590	0	protein retinoid-inducible serine carboxypeptidase precursor, putative, expressed	3L	3S	0	1H	50.0009	GCACTCGGAAGCCACACGCCACTCGTCACATCGGAATGGACAAGCACAGTCGACCTCTGCTTGCTCTGCTTTCCCTCCTCCTCTGCCTCTCCCAGCTCCGGGCCAGCTCCGCCAGCTCCGTCACCGCCGGCAAACCGGACGGCACGGAGCTCTGGGGGTTCGTCGAAGTCCGACCAAAGGCTCACCTGTTCTGGTGGTACTACAAGAGCCCCCAGAGGGTGTCGACGCCGTCCAAGCCATGGCCGACCGTCCTCTGGCTACAGGGCGGTCCTGGAGCGTCGGGGGTGGGCATCGGCAACTTCATGGAGATCGGCCCCCTCGACGTCAACCTGAAGCCTCGAAACTCCACGTGGCTGCAGAAGGCCGACCTCATCTTCGTGGACAACCCTGTGGGGGTCG…
2_0047	11_0041	11_20047	BOPA1	10795-462		EST	10795	19150	10795																										0	1H	50.0009	TGGAGCCCTTCCGATCCAATTGGTCTGGTCTCGTCATTGTTGAATACAAGCGGAGTCGAGGCTCGGTTTGCAGGTTCGTTTTGGCTTGGCTCCCTCCCCGGAGTCTATAGAGGTGGTGAGATTTTAGGCTCTGGGCGAAAGCTTGTTTCTTCGACGGGGGTCGATGCCGGCAATGTTGGCGCTTGTGGACGTCCTTTTCTTCCTTGGAGGCATTGTCGAAGAGCTGCCTCTCATCACTGAGTCCTGGCTGGTTAGGTTTGGAAGCGGCACTGGGGTTGTTGGCTAGGTCGGACCATTCTCAGGGTTTGGTGGAGTGGTCTTGTACGGATCTGGGTGAAAGCTTTGTGATCGACGGAGGTCGATGCCGAAGACGACGACTGTGTCAATTGATGATGCTTT…
2_0660	11_0629	11_20660	BOPA1	4020-643		EST	4020	2141	4020	Contig5675_s_at	Contig5675_s_at																								0	1H	50.0009	CCCCCCCACGAACGATCGCGTCCCCTTTTTCCCTTCCTCTCCTCGGCGGCGGAAGGCCAACTAGCGAGGAACCCTAACAATAATCCGTAGTTCCGATCCGCAAGGCCTGCGACGATGGCGGCTTCCGTCCGCGAGGCGTCGATGAGGATCCTGCGTCCGGCGGGTGAGGGGCTTCGCCGGCTCATCCACGCCCCGCAGCATTCCGGATCCATCAGTGTCTTTGGGGAAGGCTACCGCGCAACGCAAATCCAGCAGTCAAAAGAGGACCTGTATAATCTCATCGCTGACGCCCAGGCCAATTCTGCGGCTTCTCAGGAAGACAAAATGGTGCTCAAGACTCTCTGCACACATGTCAAGCCCAGACCACATGACCCTCAATGGCGCCGGATAACTACTGCC…
2_1188	11_1089	11_21188	BOPA1	7037-454		EST	7037	3892	7037	Contig9214_at	Contig9214_at				4.00E-06	LOC_Os03g07960.1	CHR03V6|COORD:4071438..4068585|protein expressed protein																		0	1H	50.0009	GAGGAGTGATGAGACCCTGAGAGCAAATATTGTAGCCCTTCCAATTTTAGACAATCTTTTGCACAGTATGCTACCAACAGTGGTTCCTGAAGGAAGGTGCCAAGGCGGAGTAGGAATATTTGAACAGTATGAGAAGTCAGGCTATACAAAGAAGGGCCACCAGTCGTGTGGCTCTACTGCTGACAAGGTTTGCTACAACAAGAAGCGAAACCGTGCAAAGAAAAGGACCCACAAGCAGCAGCAAGAGATTTCCAAGCCCAATTACTTTGGGGGGAATGTGGCTTTGAACCGCTGGTGGTACTTGGGCGGCTACATGCTGATGTCTATCGGTATGCTGGCGCTGTGCTGGATGATCCTAACCACTTTGGAAGTATGGACTGAACCAGCCACCTCCAACCT…
1_1478	11_1504	11_11478	BOPA1	ConsensusGBS0342-1		PCR	1026	14431	1026	EBem09_SQ001_B21_s_at|HS08B03u_s_at	EBem09_SQ001_B21_s_at|HS08B03u_s_at	1.00E-143	UniRef90_O22424	40S ribosomal protein S4 n=8 Tax=Poaceae RepID=RS4_MAIZE	1.00E-145	LOC_Os02g01560.1	CHR02V6|COORD:319129..316555|protein 40S ribosomal protein S4, putative, expressed	1.00E-138	AT5G58420.1	CHR5V8|COORD:23636825..23638122| 40S ribosomal protein S4 (RPS4D)	1e-143	UniRef90_O22424	40S ribosomal protein S4 n=8 Tax=Poaceae RepID=RS4_MAIZE	1.00E-145	LOC_Os02g01560.1	CHR02V6|COORD:319129..316555|protein 40S ribosomal protein S4, putative, expressed	1.00E-138	AT5G58420.1	CHR5V8|COORD:23636825..23638122| 40S ribosomal protein S4 (RPS4D)	LOC_Os02g01560	1e-145	protein 40S ribosomal protein S4, putative, expressed	2S	2S	0	1H	50.0009	ATCGCTTCGTCCTCATTCTTTGTCATCCCGGCGGCGGCGCGTAGCAGAGGAGAAGGAGCAGGCGGCGGGGGTGCCCGAAGAGGAGAAGCACGGCGACCTAGCCCGAGCTCGCAACCATGGCTAGGGGTTTGAAGAAGCATCTGAAGAGGCTCAATGCCCCGTCTCATTGGATGCTTGACAAGCTTGGTGGAGCTTTTGCCCCCAAGCCATCATCTGGTCCTCACAAGGCCAGGGAATGCCTGCCTCTGATCCTCATCCTGAGGAACAGACTGAAATATGCTCTCACGTACCGTGAAGTGCAATCTATCCTTATGCAGCGTCATATTATGGTTGATGGAAAGGTCCGCACTGACAAGACCTACCCTGCTGGTTTCATGGACATTATTTCTATTCCCAAGA…
3_0498	12_0861	12_30498	BOPA2		U32_3590_336	EST	3590	16345	3590			1.00E-151	UniRef90_A2Y3Q5	Ferrochelatase-2, chloroplastic n=2 Tax=Oryza sativa RepID=HEMH_ORYSI	1.00E-153	LOC_Os05g29760.2	CHR05V6|COORD:17149221..17156417|protein ferrochelatase-2, chloroplast precursor, putative, expressed	1.00E-112	AT2G30390.1	CHR2V8|COORD:12958319..12961062| ferrochelatase II	1e-151	UniRef90_A2Y3Q5	Ferrochelatase-2, chloroplastic n=2 Tax=Oryza sativa RepID=HEMH_ORYSI	1.00E-153	LOC_Os05g29760.2	CHR05V6|COORD:17149221..17156417|protein ferrochelatase-2, chloroplast precursor, putative, expressed	1.00E-112	AT2G30390.1	CHR2V8|COORD:12958319..12961062| ferrochelatase II	LOC_Os05g29760	1e-153	protein ferrochelatase-2, chloroplast precursor, putative, expressed	5L	5L	0	1H	50.0009	CCACTTTGTCCCTCCGCTTCTTCCCCCGAAGCCCGAATCCTCCCCGGCCCCCGGGGTCATAAACACGGACCTCAAACGAGTTCTCTTCTACCTCCGCGCTTCCTCGGATTTGATTTCGCTCGTTGCGGATTTGCCTCCTGGCTGAGTACTAATTCCTCCCGGTTTACCAACAAATTTGGATATCCATGCTCCACGTTAGGCTCGCTCCTGGGCCTGCACCGCGTAATTTATCTAGGAGATGGGATTCCAGCGCATGCCTACATAGCTGGTGTTCCGTTCCTTGTCCAAGCAGGCTCAATCTCTCGAGGACATATTCAATTAAATCTTCTTCGGTTGGTAGCGCCACAGGACTTTGTCTTGGACAATGTTGCCGCATCAAGCCTTTGTCCTGCAAATGCA…
1_0438	11_0479	11_10438	BOPA1	3217-929		EST	3217	1191	3217	Contig4604_s_at	Contig4604_s_at	3.00E-57	UniRef90_A2YJ98	Putative uncharacterized protein n=1 Tax=Oryza sativa Indica Group RepID=A2YJ98_ORYSI	4.00E-57	LOC_Os07g10420.1	CHR07V6|COORD:5597639..5599790|protein expressed protein	4.00E-14	AT3G03870.2	CHR3V8|COORD:995527..997187| similar to unknown protein [Arabidopsis thaliana] (TAIR:AT5G18130.1); similar to unknown [Medicago truncatula] (GB:ABK28852.1)	3e-57	UniRef90_A2YJ98	Putative uncharacterized protein n=1 Tax=Oryza sativa Indica Group RepID=A2YJ98_ORYSI	4.00E-57	LOC_Os07g10420.1	CHR07V6|COORD:5597639..5599790|protein expressed protein	4.00E-14	AT3G03870.2	CHR3V8|COORD:995527..997187| similar to unknown protein [Arabidopsis thaliana] (TAIR:AT5G18130.1); similar to unknown [Medicago truncatula] (GB:ABK28852.1)	LOC_Os07g10420	4e-57	protein expressed protein	7S	7S	0	1H	50.0009	GGATCCGTCCAGCAGCAGCAAGCAACCAGGTTCAGGTTTGATCCTCTAGCCTTTGCGGTTGCGTCCGTCGATTTGTCTGCCATGGAGGGAGGAGGCGCTCCTTCCGTCCAGGACGTGTGGGACTGGGAGGTGCTGCCTGACGAACACAGGAGCTTCTACGCCGAGAGCAGGGCTGCATCCCGTGCCCACGGCAGCGGCGAGGTTCTTGCCGATCACGAAACCGAGGAACCGATCCTGCCTCCCCCGTCACAAGTGGACGCTGGTAATGTTGACGAGTGTAAGGACATCGGCGTCGACGTCGTGCCGGCCGAGCCCAGATCAACTAAAGAGGGTAAAGATGAAGAACCCACGGTGACGGAGCTGCTAGTCTCTGACGGCGACGGGCAGGACAAGTTCCAG…
3_0562	12_0898	12_30562	BOPA2		U32_4758_440	EST	4758	540	4758	Contig6483_at|Contig6483_s_at	Contig6483_at|Contig6483_s_at	6.00E-29	UniRef90_Q10A49	Protease inhibitor/seed storage/LTP family protein, expressed n=2 Tax=Oryza sativa RepID=Q10A49_ORYSJ	2.00E-30	LOC_Os10g05720.2	CHR10V6|COORD:2884270..2885556|protein LTPL37 - Protease inhibitor/seed storage/LTP family protein precursor, expressed	2.00E-11	AT4G30880.1	CHR4V8|COORD:15035235..15035756| protease inhibitor/seed storage/lipid transfer protein (LTP) family protein	7e-29	UniRef90_Q10A49	Protease inhibitor/seed storage/LTP family protein, expressed n=2 Tax=Oryza sativa RepID=Q10A49_ORYSJ	2.00E-30	LOC_Os10g05720.2	CHR10V6|COORD:2884270..2885556|protein LTPL37 - Protease inhibitor/seed storage/LTP family protein precursor, expressed	2.00E-11	AT4G30880.1	CHR4V8|COORD:15035235..15035756| protease inhibitor/seed storage/lipid transfer protein (LTP) family protein	LOC_Os10g05720	2e-30	protein lipid binding protein, putative, expressed	10S	10S	0	1H	50.0009	AACCATCCACGACACACAACACAGCACAGCAGCGGCGGCGCAAAGGGAGCTCCGGCAAGATGTCTCGGCTCGCCCGCGCTAGCCTGACTGCGGCGACGCTGCTCCTCCTCCTCGCTGCGGCGGCGGCTGCTGGCGGCCCGGCTGTGACGGGTCCGGCAAGCTGCCAGGAGGACGTGGTGGCGCTGAACGAGGCCTGCTACCAGTACGTGAAGAAGGGCGCGCCGACGGTGGCGCCGTCGCAGGAGTGCTGCGACGTCGTGCGGGGCGCAGACGTGCCCTGCGTGTGCAGGTACCTAGGCAGCCCCGGGGTGAGCGACAATATCAGCATGGAGAAGGTGTTCTACGTCACCCAGCAGTGCGGCGTCAGCATCCCCGGCAACTGCGGAGGATCGAAGCATG…
1_0506	12_0118	12_10506	BOPA2	3640-2807		EST	3640	2062	3640	Contig5147_at	Contig5147_at	0	UniRef90_Q338L7	F-box family protein, putative, expressed n=1 Tax=Oryza sativa Japonica Group RepID=Q338L7_ORYSJ	0	LOC_Os10g25680.1	CHR10V6|COORD:13232280..13223142|protein OsFBL52 - F-box domain and LRR containing protein, expressed	0	AT4G33210.1	CHR4V8|COORD:16015974..16020700| F-box family protein (FBL15)	0	UniRef90_Q338L7	F-box family protein, putative, expressed n=1 Tax=Oryza sativa Japonica Group RepID=Q338L7_ORYSJ	0	LOC_Os10g25680.1	CHR10V6|COORD:13232280..13223142|protein OsFBL52 - F-box domain and LRR containing protein, expressed	0	AT4G33210.1	CHR4V8|COORD:16015974..16020700| F-box family protein (FBL15)	LOC_Os10g25680	0	protein ubiquitin-protein ligase, putative, expressed	10L	10L	0	1H	50.6	GCCGCTCCCCCTTTCCGAATACTCGCGAGCCAGCGGCCTCCAGCTCACCACCGTTTCCGCCGCGCGCAGATCCGCCCAATCCGTGCAGCCTCAGGCCACCGCTCTGAGAAAGCTCTGGTGTTAATGCATCCTTCTTCGGATATGAAGCACCACATTTGCATTCTTTTGCTGAACATGACCAGTTGAGGCTGTTACATGGTCCAGAAAATGAATTGGATTTTGGTTTGTCGCTTATCTCAAATGATGGTGGGAATGATATTCCAAGGGAGACCAACAATTATGGTGTCTGTGATGTAGAAAGATCAGGCGGAACAAATGCAGAGGTTCTTGAAATAAGGATGGACCTATCTGATGATCTCTTGCACCTGATATTCTCCTTCTTATGCCAGAAGGATTTAT…
1_1336	11_1442	11_11336	BOPA1	ABC14148-1-1-177		PCR	9882	4935	9882	Contig14148_at	Contig14148_at	1.00E-101	UniRef90_A2Z844	Putative uncharacterized protein n=2 Tax=Oryza sativa RepID=A2Z844_ORYSI	1.00E-102	LOC_Os10g31830.1	CHR10V6|COORD:16626288..16621978|protein ras-related protein, putative, expressed	5.00E-80	AT5G03530.1	CHR5V8|COORD:885740..887060| ATRAB ALPHA (Arabidopsis Rab GTPase homolog C2a); GTP binding	1e-100	UniRef90_A2Z844	Putative uncharacterized protein n=2 Tax=Oryza sativa RepID=A2Z844_ORYSI	1.00E-102	LOC_Os10g31830.1	CHR10V6|COORD:16626288..16621978|protein ras-related protein, putative, expressed	8.00E-80	AT5G03530.1	CHR5V8|COORD:885740..887060| ATRAB ALPHA (Arabidopsis Rab GTPase homolog C2a); GTP binding	LOC_Os10g31830	1e-102	protein ras-related protein Rab-18, putative, expressed	10L	10L	0	1H	50.6	GCTCTCGGCCCCGCGGCTCCTGCCATAAACCAGGCCAGCCGTCGCGCGGCGCCCCACCTCTCCTCTCGCCCGGTCAAAGCCAGAGAGCACCAGCCTCAACCTGGCTGGCGGCTGCCGCCTTCCCCTCCGCTTCTAATCCTCCGCCCCTCCCCGCCTGTGACCATCGGCTCGACCGGCGCCGAATCTGGGACGGCGCGGGGGGATGGGGGTGTCGCCGGTGTCGCCGGGGGCCAGCGCCGGCTACGAGTGCTCCTTCAAGATCCTCCTCATCGGGGACTCGGGCGTCGGCAAGAGCAGCCTCCTCCTCAGCTTCGTCGCCGCCGCCAACCTCGACGACGACATCGCGCCCACCATCGGAGTTGATTTCAAAATCAAGTTTCTTACTGTTGGTGGAAAGAA…
2_0757	11_0735	11_20757	BOPA1	4511-1878		EST	4511	2504	4511	Contig6262_at	Contig6262_at	0	UniRef90_Q9AV81	Putative WD-repeat containing protein (Os10g0466300 protein) (PRP19/PSO4, putative, expressed) n=2 Tax=Oryza sativa Japonica Group RepID=Q9AV81_ORYSJ	0	LOC_Os10g32880.1	CHR10V6|COORD:17138899..17132649|protein WD domain, G-beta repeat domain containing protein, expressed	0	AT1G04510.1	CHR1V8|COORD:1226748..1230591| transducin family protein / WD-40 repeat family protein	0	UniRef90_Q9AV81	Putative WD-repeat containing protein (Os10g0466300 protein) (PRP19/PSO4, putative, expressed) n=2 Tax=Oryza sativa Japonica Group RepID=Q9AV81_ORYSJ	0	LOC_Os10g32880.1	CHR10V6|COORD:17138899..17132649|protein WD domain, G-beta repeat domain containing protein, expressed	0	AT1G04510.1	CHR1V8|COORD:1226748..1230591| transducin family protein / WD-40 repeat family protein	LOC_Os10g32880	0	protein pre-mRNA-splicing factor 19, putative, expressed	10L	10L	0	1H	50.6	ATTAAAACCCTAGCGGCTACACCTTCGTTCCCCGCCGCCTCCTCCACCCATCGCCGGCGCGCCGCCACTGCCACCGCCAGCGAGATTGCGACCTGAGAGGTCCAGCGTGCTCGCGCTCTTTCCGGCTCTACCTTCGCCGCGGCCACTATGATCTGCGCAATCTCCGGCGAGGTGCCTGATGAGCCGGTGGTATCAAAGAGGTCGGGGCTCCTCTTTGAGCGGCGGCTCGTCGAGCGCTACATTGAGGACCACGGGAAGTGTCCAGTCACGAAGGAGGAACTCTCCATGGACGACATCGTGCTGGTGAAGACCAACAAGGTCGTGAGGCCTAGGCCTCTGCAGGCTGCAAGCATTCCCGGACTCCTTGGAATCTTTCAAAACGAGTGGGATGCCCTTATG…
2_1408	12_0558	12_21408	BOPA2	933-1314		EST	933	14420	933	Contig1401_at|HA26O09r_s_at|HW09P11u_s_at|rbaal3h01_at	Contig1401_at|HA26O09r_s_at|HW09P11u_s_at|rbaal3h01_at	1.00E-171	UniRef90_P57106	Malate dehydrogenase, cytoplasmic 2 n=8 Tax=Magnoliophyta RepID=MDHC2_ARATH	1.00E-176	LOC_Os10g33800.1	CHR10V6|COORD:17842590..17846622|protein lactate/malate dehydrogenase, putative, expressed	1.00E-172	AT5G43330.1	CHR5V8|COORD:17407780..17409677| malate dehydrogenase, cytosolic, putative	1e-171	UniRef90_P57106	Malate dehydrogenase, cytoplasmic 2 n=8 Tax=Magnoliophyta RepID=MDHC2_ARATH	1.00E-176	LOC_Os10g33800.1	CHR10V6|COORD:17842590..17846622|protein lactate/malate dehydrogenase, putative, expressed	1.00E-172	AT5G43330.1	CHR5V8|COORD:17407780..17409677| malate dehydrogenase, cytosolic, putative	LOC_Os10g33800	1e-176	protein malate dehydrogenase, cytoplasmic, putative, expressed	10L	10L	0	1H	50.6	ACCATCTCTCCCGTTGTGGTCGCCTCCTCCTAAACCACTCTCCCTATCCTCGCCTCCAGAAGCTACCCACCGGCTCAAATGGCGGCGAAGGAACCGATGCGCGTGCTCGTCACCGGCGCCGCAGGACAAATCGGATATGCTCTTGTTCCCATGATTGCCAGGGGAATTATGCTTGGTGCAGACCAGCCTGTTATTCTGCATATGTTGGATATTGAATTTGCTGCTGAAGCTCTTAAAGGTGTCAAGATGGAGTTGGTCGATGCTGCATTTCCACTTCTCAAGGGAGTTGTTGCAACAACTGATCCTGTTGAGGCTTGCACTGGTGTGAATGTTGCGGTTATGGTTGGTGGATTCCCCAGGAAGGAGGGAATGGAAAGGAAGGATGTTATGACGAAGAAC…
2_0427	11_0409	11_20427	BOPA1	2851-848		EST	2851	15519	2851	Contig4018_at	Contig4018_at	1.00E-67	UniRef90_Q7XD74	Prefoldin subunit 5, putative, expressed n=5 Tax=Oryza sativa RepID=Q7XD74_ORYSJ	3.00E-69	LOC_Os10g34670.1	CHR10V6|COORD:18403580..18413435|protein prefoldin, putative, expressed	1.00E-55	AT5G23290.1	CHR5V8|COORD:7846147..7847431| c-myc binding protein, putative / prefoldin, putative	1e-67	UniRef90_Q7XD74	Prefoldin subunit 5, putative, expressed n=5 Tax=Oryza sativa RepID=Q7XD74_ORYSJ	3.00E-69	LOC_Os10g34670.1	CHR10V6|COORD:18403580..18413435|protein prefoldin, putative, expressed	1.00E-55	AT5G23290.1	CHR5V8|COORD:7846147..7847431| c-myc binding protein, putative / prefoldin, putative	LOC_Os10g34670	3e-69	protein prefoldin subunit 5, putative, expressed	10L	10L	0	1H	50.6	CTTCATTCCACATTACCAGGCTTTGCTTCCAGCAAACAAATAAGGAAAAATCAGGCAGGGGTTCTTCTTTCTTTCTTTCTTTGTGTACTGACATTATTAATTCTGCTGACAATATCAATACATGTACAATGTAATGTAAATCCACCAGTCCACCGCCGCCGCCTCTCCCCCCGTCCCCCTCTCCCACCTCCTCCAGTGGCGGCCAGCAAGCAGCCATGGCGAGCCCCGCGCGCATCGACGTGGATAAGCTGAGCGTGGAGCAGCTCAAGGCGCTCAAGGAGCAGACCGATCTGGAGGTCAATCTCCTCCAGGACAGCCTATCCAAGATCCGCACCGCCGCCACTCGCCTCGAGAACGCCACGGCCGCCCTCCACGAGCTCTCCCTCCGCCCCCAAGGGA…
1_0300	12_0068	12_10300	BOPA2	243-767		EST	243	157	243	Contig358_at	Contig358_at	1.00E-126	UniRef90_A7YA60	PR17c n=2 Tax=Triticeae RepID=A7YA60_HORVD	7.00E-76	LOC_Os10g34910.1	CHR10V6|COORD:18564731..18563896|protein secretory protein, putative, expressed	2.00E-71	AT2G15220.1	CHR2V8|COORD:6615771..6616448| secretory protein, putative	1e-126	UniRef90_A7YA60	PR17c n=2 Tax=Triticeae RepID=A7YA60_HORVD	7.00E-76	LOC_Os10g34910.1	CHR10V6|COORD:18564731..18563896|protein secretory protein, putative, expressed	2.00E-71	AT2G15220.1	CHR2V8|COORD:6615771..6616448| secretory protein, putative	LOC_Os10g34910	7e-76	protein secretory protein, putative	10L	10L	0	1H	50.6	GGCTCAGCGACACAGGCACGTAGTAGCAACACCCACTACAAAATGAAGCTTCAGGTAGCCACGGTCGCCTCCTTCCTCCTGGTGGCCTTGGCCGCGACGGCCCAGGCAGTGACGTTCGACGCGTCGAACAAGGCGTCGGGCACCTCCGGCGGCCGGCGGTTCGAGCAGGCCGTCGGCCTCCCATACTCCAAGAAGGTCCTCTCCGAGGCCTCCGCCTTCATCTGGAAAACCTTCAACCAGCGTGCCGTCGGCGACCGCAAGCCTGTCAACGCAGTCACCCTCGTCGTCGAGGACATCAGCGGCGTCGCCTTCACCAGCGCCAACGGCATCCACCTCAGCGCCCAGTACGTCGCCAGCATCTCCGGCGACGTCAAGAAGGAGGTGACCGGCGTGCTGTAC…
1_1036	12_0238	12_11036	BOPA2	ABC00634-1-1-173		PCR	408	414	408	Contig634_at	Contig634_at	1.00E-131	UniRef90_O24002	Putative uncharacterized protein n=1 Tax=Hordeum vulgare RepID=O24002_HORVU	9.00E-85	LOC_Os10g34930.1	CHR10V6|COORD:18568954..18570494|protein secretory protein, putative, expressed	1.00E-54	AT2G15130.1	CHR2V8|COORD:6572236..6572913| plant basic secretory protein (BSP) family protein	1e-131	UniRef90_O24002	Putative uncharacterized protein n=1 Tax=Hordeum vulgare RepID=O24002_HORVU	1.00E-84	LOC_Os10g34930.1	CHR10V6|COORD:18568954..18570494|protein secretory protein, putative, expressed	1.00E-54	AT2G15130.1	CHR2V8|COORD:6572236..6572913| plant basic secretory protein (BSP) family protein	LOC_Os10g34930	1e-84	protein secretory protein, putative, expressed	10L	10L	0	1H	50.6	ACCACTCACCAAGGCACCCAGACGAGATGAAGATATCCATCGCAGCAGCCGCTGTCCTCCTCCTGGCCCTGGCAGCCACGGCTAGCGCGGTCACGTTCGACGTGACGAACGAGGCGTCGAGCACAGCCGGCGGCCAGCGATTCGACAGGGAGTACGGCGCCGCCTACGCCAAGCAAGTGCTCTCGGATGCTTCCTCCTTCACCTGGGGCATCTTCAACCAGCCGGACCCCTCAGACCGCAGGCCCGCCGATGGCGACACCGTCACCCTCGCCGTCCGCGACACGAACGGCATCGCCTCCACCAGCGGCAGCACCATCGAGCTCAGCGCCCGCTCCGTCGGCGGTATTACCGGCGACAACCTCAAGGAGCAGGTGGACGGGGTGCTGTACCACGAGGTGG…
3_0462	12_0841	12_30462	BOPA2		U32_2905_242	EST	2905	1443	2905	Contig4143_at	Contig4143_at	6.00E-70	UniRef90_Q337H9	Katanin p80 WD40-containing subunit B1, putative, expressed (Os10g0494800 protein) n=2 Tax=Oryza sativa Japonica Group RepID=Q337H9_ORYSJ	2.00E-71	LOC_Os10g35200.1	CHR10V6|COORD:18734616..18727282|protein katanin p80 WD40 repeat-containing subunit B1 homolog 1, putative, expressed	5.00E-41	AT5G23430.1	CHR5V8|COORD:7894076..7899865| transducin family protein / WD-40 repeat family protein	6e-70	UniRef90_Q337H9	Katanin p80 WD40-containing subunit B1, putative, expressed (Os10g0494800 protein) n=2 Tax=Oryza sativa Japonica Group RepID=Q337H9_ORYSJ	2.00E-71	LOC_Os10g35200.1	CHR10V6|COORD:18734616..18727282|protein katanin p80 WD40 repeat-containing subunit B1 homolog 1, putative, expressed	5.00E-41	AT5G23430.1	CHR5V8|COORD:7894076..7899865| transducin family protein / WD-40 repeat family protein	LOC_Os10g35200	2e-71	protein katanin p80 WD40-containing subunit B1 homolog 1, putative, expressed	10L	10L	0	1H	50.6	GGCAGCATAGTTCAAAATCGAGGAAAGGGACATTTATGTGCGAATTACGAGAGAAGCGAGTACGCACCAACGTTAGATGGCTTGAGGAAACAATCTTCATTTGCTGGAGAACACACTGCATCGGCTAATGATAACAATCTTATAGCTAACCTAATGCAAAGTCATCAAGAATTCATTCATGGCGTGAAGTCGCGGCTGACAAAACTAGAGCTTGTGTACCGCTGTTGGCAAAATAATGATATCAAGGGCTCTGTCAGTGCTATGCGAAGAATGTCGGATCATGCTGTTACTGCTGATATAATTAATGTTCTTATTATGGAAAAGAGTACTAAGTATATCACTCTAGACATTTGCACTTCTGTTTTACCTCTTGCCGCCAATCTTCTTGAAAGCGGATAT…
3_0043	12_0606	12_30043	BOPA2		ABC05789_1_168	PCR	4162	16403	4162	Contig5789_at|Contig5790_s_at	Contig5789_at|Contig5790_at|Contig5790_s_at	1.00E-112	UniRef90_Q7G2G8	KH domain containing protein, expressed n=4 Tax=Oryza sativa RepID=Q7G2G8_ORYSJ	1.00E-158	LOC_Os10g35220.1	CHR10V6|COORD:18742175..18748246|protein KH domain containing protein, putative, expressed	2.00E-23	AT5G15270.2	CHR5V8|COORD:4958741..4960950| KH domain-containing protein	1e-112	UniRef90_Q7G2G8	KH domain containing protein, expressed n=4 Tax=Oryza sativa RepID=Q7G2G8_ORYSJ	1.00E-158	LOC_Os10g35220.1	CHR10V6|COORD:18742175..18748246|protein KH domain containing protein, putative, expressed	2.00E-23	AT5G15270.2	CHR5V8|COORD:4958741..4960950| KH domain-containing protein	LOC_Os10g35220	1e-158	protein nucleic acid binding protein, putative, expressed	10L	10L	0	1H	50.6	GCAGACTGGTGCTCGCATTATGGTTCAGGAATTGCACAAAGATGCTTCTGGAGAAAGGTTGATTGTTATTTCATCCAAGGAGATTCCGGCTGATCCAGTATCCCCAACAATTGAGGCACTTATTTTGCTCCATAGTAAAGTAAGTGCGAGCAAAGTAAGTGAACCTTCGGAGAGTGAACCTTCTGAGGAGCACAAATTGGTTACAAGACTTGTTGTACCATCAAAAAAAGTTGGTTGTATTCTTGGGGAAGGTGGGAAGGTAATTACTGAAATGAGAAGGCGTATTGGGGCTGAAATCCGAGTTTATTCGAAAGCAGATAAACCAAAGTACTTATCTTTTAACGAGGAGCTTGTGCAGGTTTCTGGGTCACCAGATATTGCAAGAGAAGCCCTCACAGA…
2_0698	11_0667	11_20698	BOPA1	4163-1786		EST	4163	16403	4162	Contig5790_at|Contig5790_s_at	Contig5789_at|Contig5790_at|Contig5790_s_at	0	UniRef90_Q7G2G8	KH domain containing protein, expressed n=4 Tax=Oryza sativa RepID=Q7G2G8_ORYSJ	0	LOC_Os10g35220.2	CHR10V6|COORD:18742175..18748246|protein KH domain containing protein, putative, expressed	2.00E-73	AT5G15270.2	CHR5V8|COORD:4958741..4960950| KH domain-containing protein	1e-112	UniRef90_Q7G2G8	KH domain containing protein, expressed n=4 Tax=Oryza sativa RepID=Q7G2G8_ORYSJ	1.00E-158	LOC_Os10g35220.1	CHR10V6|COORD:18742175..18748246|protein KH domain containing protein, putative, expressed	2.00E-23	AT5G15270.2	CHR5V8|COORD:4958741..4960950| KH domain-containing protein	LOC_Os10g35220	1e-158	protein nucleic acid binding protein, putative, expressed	10L	10L	0	1H	50.6	GCAGACTGGTGCTCGCATTATGGTTCAGGAATTGCACAAAGATGCTTCTGGAGAAAGGTTGATTGTTATTTCATCCAAGGAGATTCCGGCTGATCCAGTATCCCCAACAATTGAGGCACTTATTTTGCTCCATAGTAAAGTAAGTGCGAGCAAAGTAAGTGAACCTTCGGAGAGTGAACCTTCTGAGGAGCACAAATTGGTTACAAGACTTGTTGTACCATCAAAAAAAGTTGGTTGTATTCTTGGGGAAGGTGGGAAGGTAATTACTGAAATGAGAAGGCGTATTGGGGCTGAAATCCGAGTTTATTCGAAAGCAGATAAACCAAAGTACTTATCTTTTAACGAGGAGCTTGTGCAGGTTTCTGGGTCACCAGATATTGCAAGAGAAGCCCTCACAGA…
2_0260	11_0225	11_20260	BOPA1	1866-866		EST	1866	14486	1866	Contig2762_at	Contig2762_at	0	UniRef90_Q42850	Protochlorophyllide reductase B, chloroplastic n=1 Tax=Hordeum vulgare RepID=PORB_HORVU	0	LOC_Os10g35370.1	CHR10V6|COORD:18828846..18832578|protein oxidoreductase, short chain dehydrogenase/reductase family domain containing family, expressed	1.00E-172	AT5G54190.1	CHR5V8|COORD:22008409..22009999| PORA (Protochlorophyllide reductase A); oxidoreductase/ protochlorophyllide reductase	0	UniRef90_Q42850	Protochlorophyllide reductase B, chloroplastic n=1 Tax=Hordeum vulgare RepID=PORB_HORVU	0	LOC_Os10g35370.1	CHR10V6|COORD:18828846..18832578|protein oxidoreductase, short chain dehydrogenase/reductase family domain containing family, expressed	1.00E-172	AT5G54190.1	CHR5V8|COORD:22008409..22009999| PORA (Protochlorophyllide reductase A); oxidoreductase/ protochlorophyllide reductase	LOC_Os10g35370	0	protein protochlorophyllide reductase B, chloroplast precursor, putative, expressed	10L	10L	0	1H	50.6	GCTGCCATCCGCGCTATCTGATACGCTCACTCACCGCTGCGTTGCTCGCCGGCTCAGATGGCTCTTCAGGCGGCCACTTCCTTCCTCCCGTCGGCCCTCTCCGCGCGCAAGGAGGGAGCGGCCAAGGACTCGGCCTTCTTCGGCGTACGTCTCGCCGATGGCCTCAAATTGGACGCCACCTCCCTCGGCCTGCGCACCAAGAGAGTGAACACGTCGTCGGTGGCCATCCGCGCGCAGGCCGCGGCGGTGTCCGCGCCGACAGCAACCCCGGCGTCGCCGGCCGGCAAGAAGACTGTCCGCACGGGCAACGCGATCATCACGGGCGCGTCGTCGGGCCTCGGCCTCGCCACGGCCAAGGCCCTGGCGGAGTCAGGCAAGTGGCACGTCATCATGGCGTGC…
3_0404	12_0814	12_30404	BOPA2		U32_1867_673	EST	1867	14487	1867	Contig2766_s_at	Contig2766_s_at	1.00E-101	UniRef90_Q42850	Protochlorophyllide reductase B, chloroplastic n=1 Tax=Hordeum vulgare RepID=PORB_HORVU	2.00E-96	LOC_Os10g35370.2	CHR10V6|COORD:18828846..18832578|protein oxidoreductase, short chain dehydrogenase/reductase family domain containing family, expressed	8.00E-89	AT4G27440.1	CHR4V8|COORD:13725654..13727113| PORB (PROTOCHLOROPHYLLIDE OXIDOREDUCTASE B); oxidoreductase/ protochlorophyllide reductase	1e-101	UniRef90_Q42850	Protochlorophyllide reductase B, chloroplastic n=1 Tax=Hordeum vulgare RepID=PORB_HORVU	2.00E-96	LOC_Os10g35370.2	CHR10V6|COORD:18828846..18832578|protein oxidoreductase, short chain dehydrogenase/reductase family domain containing family, expressed	8.00E-89	AT4G27440.1	CHR4V8|COORD:13725654..13727113| PORB (PROTOCHLOROPHYLLIDE OXIDOREDUCTASE B); oxidoreductase/ protochlorophyllide reductase	LOC_Os10g35370	2e-96	protein protochlorophyllide reductase B, chloroplast precursor, putative, expressed	10L	10L	0	1H	50.6	AGCTCGACATGCCCATCGACGTCGTCGTCTGCAACGCCGCCGTGTACCAGCCCACCGCCAAGGAGCCTTCCTTCACCGCGGACGGCTTCGAGATGAGCGTCGGCGTCAACCACCTGGGGGACCTGAGGGGCCTCGCGGCCGGGCTGAACGGCGTGGGCAGCGCCGCCATGATCGACGGCGCGGAGTTCGACGGCGCCAAGGCTTACAAGGACAGCAAGGTGTGCAACATGCTGACCATGCAGGAGTTCCACCGGCGGTACCACGAGGAGACCGGCGTCACCTTCGCGTCGCTCTACCCGGGGTGCATCGCCACCACGGGGCTCTTCCGTGAACACATCCCTCTGTTCCGCCTCCTCTTCCCGCCGTTCCAGAAGTACATCACCAAGGGGTACGTGTCCG…
2_1193	11_1095	11_21193	BOPA1	7090-1260		EST	7090	3986	7090	Contig9748_at	Contig9748_at	1.00E-152	UniRef90_Q337H4	Expressed protein (Os10g0497000 protein) n=2 Tax=Oryza sativa Japonica Group RepID=Q337H4_ORYSJ	1.00E-154	LOC_Os10g35380.1	CHR10V6|COORD:18835080..18843887|protein expressed protein	3.00E-67	AT1G61030.1	CHR1V8|COORD:22481634..22485745| similar to unknown protein [Arabidopsis thaliana] (TAIR:AT1G11060.1); similar to unnamed protein product [Vitis vinifera] (GB:C	1e-152	UniRef90_Q337H4	Expressed protein (Os10g0497000 protein) n=2 Tax=Oryza sativa Japonica Group RepID=Q337H4_ORYSJ	1.00E-154	LOC_Os10g35380.1	CHR10V6|COORD:18835080..18843887|protein expressed protein	3.00E-67	AT1G61030.1	CHR1V8|COORD:22481634..22485745| similar to unknown protein [Arabidopsis thaliana] (TAIR:AT1G11060.1); similar to unnamed protein product [Vitis vinifera] (GB:C	LOC_Os10g35380	1e-154	protein expressed protein	10L	10L	0	1H	50.6	CACAAATGACACTCGATTCTTCCCAGTCTACTTCAAGCAACAGGGCATCAAGTGGTTCATTAGGTGAGAGGCACAGCAATGGTCTTGGTCTGAAGCTTAATTTAAGAAAGGAACGTGGTAAAGCCAACCCAATTAGAGGCTCAAGTGGATGGGTTTCTATAACAGCACGTAATTCTGACGGAACGTCCAGAGAAATGGCAAAACGACGACGTCTGTCTGAAAATGGCAACAGTGATTTGAGAACTGGCAGTGGTAGTGATCCTTTTGCATTTGATGATGTTGATCAGGAGCCTGAGCCTGAGCCTGAACTATTTGGTCAAAAAAAGCGATCAACGCATGGGCATCAAGCAAAATCAGCGAATGAGAAATTGTCGGACGATCGTGGGATTGGAAGTCAGG…
3_1381	12_1446	12_31381	BOPA2		U35_3371_1446	EST	8030	3371	8030	Contig10347_at|rbah44m17_s_at	Contig10347_at|rbah44m17_s_at	0	UniRef90_Q7G2F7	Expressed protein (Os10g0498700 protein) n=3 Tax=Oryza sativa RepID=Q7G2F7_ORYSJ	0	LOC_Os10g35560.2	CHR10V6|COORD:18944376..18953973|protein expressed protein	1.00E-144	AT4G04920.1	CHR4V8|COORD:2497929..2504798| similar to hypothetical protein OsI_033047 [Oryza sativa (indica cultivar-group)] (GB:EAY79088.1); similar to putative glycine-ri	0	UniRef90_Q7G2F7	Expressed protein (Os10g0498700 protein) n=3 Tax=Oryza sativa RepID=Q7G2F7_ORYSJ	0	LOC_Os10g35560.2	CHR10V6|COORD:18944376..18953973|protein expressed protein	1.00E-144	AT4G04920.1	CHR4V8|COORD:2497929..2504798| similar to hypothetical protein OsI_033047 [Oryza sativa (indica cultivar-group)] (GB:EAY79088.1); similar to putative glycine-ri	LOC_Os10g35560	0	protein expressed protein	10L	10L	0	1H	50.6	GCTCTACTTCCAAGCATCCAGGGTTATGTTGATGCTGTTCTAGATTTAGCATCACATTTCATCACACGCTTGCGGCGTTATGCAAGCTTCTGCCGGACTTTGGCTAGCCATGCTGTAGGAGCATCTTCTAGTTCAGGCAATTCGAGGAATATGGTTACTAGTCCAACCAACAATTCTCCGTCACCGTCAAATAATCAAGGTAATCAAGGTGGAGTAGCATCTGCGACAGGGAGCTCACAAATGCAGGAGTGGGTCCAAGGTGCCATTGCTAAGATTAGCAACAATGCTGATGGCGCTGCCAATGCCGCACCAAATCCAGTTAGTGGGAGGTCATCATTTATTCCTATAAGCATCAACACAGGGACTTTTCCCGGGACACCTGCTGTCAGGCTTATTGGA…
3_1208	12_1334	12_31208	BOPA2		U35_17973_708	EST	8368	17973	8368	Contig10724_at|HVSMEg0015I15r2_at	Contig10724_at	6.00E-81	UniRef90_Q9FVZ9	Putative steroid membrane binding protein (Os10g0502500 protein) (Cytochrome b5-like Heme/Steroid binding domain containing protein, expressed) n=1 Tax=Oryza sa	2.00E-82	LOC_Os10g35850.1	CHR10V6|COORD:19097365..19094878|protein cytochrome b5-like Heme/Steroid binding domain containing protein, expressed	2.00E-54	AT5G52240.1	CHR5V8|COORD:21230347..21231783| MSBP1 (MEMBRANE STEROID BINDING PROTEIN 1)	5e-81	UniRef90_Q9FVZ9	Putative steroid membrane binding protein (Os10g0502500 protein) (Cytochrome b5-like Heme/Steroid binding domain containing protein, expressed) n=1 Tax=Oryza sa	2.00E-82	LOC_Os10g35850.1	CHR10V6|COORD:19097365..19094878|protein cytochrome b5-like Heme/Steroid binding domain containing protein, expressed	2.00E-54	AT5G52240.1	CHR5V8|COORD:21230347..21231783| MSBP1 (MEMBRANE STEROID BINDING PROTEIN 1)	LOC_Os10g35850	1e-82	protein membrane steroid-binding protein 1, putative, expressed	10L	10L	0	1H	50.6	TTTTCGTCGGATCGTAGTATGGCAGCTTGCTCAGCCCTCTCTGCGGCGACCCTTCGCTCGGCCGCGGCGCCGGTCAGCAGACGGCGAGCTACAGCGTCGCCGCGGCTTCCCGGCAAGCGCGTCTCCGGCGTTGTGCGGTGTAGCGCTGCTCCAGGCGGACACGGGATCTCGGGGAAGATGGCCGAGCTGTGGCAGGCAGCGAGGAGCGCGCCTCCGGGGACGGTGCTCGCCGCCGTGGCTGCCGCAGCGGTGGTCTACAAGGTGGCGTCCGGCCTCCTCGCCCCGCCACCTCCGCCGCCGCGACGACGGCAGGAGGTGGCTGATGAGGCGCTGCCACCAGCTCTGGAGCCAGTGCAGGTGGGGGAGATCACGGCGGATGAGCTGCGGCAGTACGACGGG…
1_1209	12_0297	12_11209	BOPA2	ABC08857-1-2-378		PCR	6787	18455	6787	Contig8857_at	Contig8857_at	1.00E-40	UniRef90_Q0IWG4	Os10g0510500 protein n=2 Tax=Oryza sativa Japonica Group RepID=Q0IWG4_ORYSJ	3.00E-42	LOC_Os10g36703.1	CHR10V6|COORD:19560766..19559748|protein CPuORF40 - conserved peptide uORF-containing transcript, expressed	3.00E-20	AT4G00880.1	CHR4V8|COORD:366692..367060| auxin-responsive family protein	1e-40	UniRef90_Q0IWG4	Os10g0510500 protein n=2 Tax=Oryza sativa Japonica Group RepID=Q0IWG4_ORYSJ	3.00E-42	LOC_Os10g36703.1	CHR10V6|COORD:19560766..19559748|protein CPuORF40 - conserved peptide uORF-containing transcript, expressed	3.00E-20	AT4G00880.1	CHR4V8|COORD:366692..367060| auxin-responsive family protein	LOC_Os10g36703	3e-42	protein OsSAUR56 - Auxin-responsive SAUR gene family member, expressed	10L	10L	0	1H	50.6	CAACGACCATCACCACAGCAAAACAAGGGAAACCAACCATGTCCAACGTGCCCACCTCCCTCCGCGACTCCTCCCTCACCGTCTTCCGCCTCGCCATCTCCAGCTCCGACCCCTGGCCCTTCTCTTCCTAACCCTCTCGAGTTCGACCGATCTCCCTCTCCCCTCCTCCTTCTTCACCAGAAGCCCTCGTCCGGTCCTCGCCTCCGATCGATCCGATGCACCTCAGGCAGCAGCAGCAGCACCACAGGGCGGAGATGGTGGCGCCCAAGGGGTGCGTGACGGTGCGCGTGGGGGCCGAGGGGGAGGAGCAGCGCCGCTTCGCCGTGCCGCTCGACCACCTCAAGCACCCGCTCTTCGGGGCCCTCCTCGACGAGGCCGAGCGCGAGTACGGCTTCAGGC…
1_0938	12_0217	12_10938	BOPA2	7833-315		EST	7833	4264	7833	Contig10044_at	Contig10044_at	2.00E-38	UniRef90_A7P7W4	Chromosome chr3 scaffold_8, whole genome shotgun sequence n=1 Tax=Vitis vinifera RepID=A7P7W4_VITVI	8.00E-89	LOC_Os10g36860.1	CHR10V6|COORD:19678126..19675702|protein CRS1/YhbY domain containing protein, expressed	7.00E-32	AT4G39040.1	CHR4V8|COORD:18189243..18190529| similar to unknown protein [Arabidopsis thaliana] (TAIR:AT2G21350.1); similar to unnamed protein product [Vitis vinifera] (GB:C	2e-38	UniRef90_A7P7W4	Chromosome chr3 scaffold_8, whole genome shotgun sequence n=1 Tax=Vitis vinifera RepID=A7P7W4_VITVI	8.00E-89	LOC_Os10g36860.1	CHR10V6|COORD:19678126..19675702|protein CRS1/YhbY domain containing protein, expressed	7.00E-32	AT4G39040.1	CHR4V8|COORD:18189243..18190529| similar to unknown protein [Arabidopsis thaliana] (TAIR:AT2G21350.1); similar to unnamed protein product [Vitis vinifera] (GB:C	LOC_Os10g36860	8e-89	protein CRS1 / YhbY domain containing protein, expressed	10L	10L	0	1H	50.6	AGTACCCCCTGCTTATCCCCTCCCGAGTCCGTCGCCTCCTCGGCATTCCGTCGAACACCATGACGAGCGTGGCGGCGGCGGTCGCCCTCCTCCGCCTCCCTCTCGCCCGCCTCTCCTCCCACCTCCGGTCCCTCCCTGCCCCTCCCGTCCCGTCCGCTCGCCTCCGCCTCTCCGCCCCCCACCGCCCTCTCTGCTCCCTCCTCACCGGCCACGGCCTCGCCGTAGCGGCCGTGTCCGAGGCGGTGGCCGCGGCGGACGAAGAAGAGTTCGAAGCGACGGAGGAGCAGCAGGAGGAGGAGGCGCCCCCCTCCTTCGTGCTCCCGCGGCTGCCGCGGCCGAAGCTCGACGTGAAGGAGCGGAAGGAGCTCGCCTCGTACGCGCACGGCCTCGGCAAGAAGC…
1_1484	11_1510	11_11484	BOPA1	ConsensusGBS0371-2		PCR	5736	16897	5736	Contig7861_at	Contig7861_at	0	UniRef90_Q7XCY0	Prolyl carboxypeptidase like protein, putative, expressed (Os10g0511400 protein) n=3 Tax=Oryza sativa RepID=Q7XCY0_ORYSJ	0	LOC_Os10g36760.1	CHR10V6|COORD:19605667..19610994|protein OsProCP3 - Putative Lysosomal Pro-x Carboxypeptidase homologue, expressed	1.00E-180	AT4G36195.1	CHR4V8|COORD:17127205..17129790| serine carboxypeptidase S28 family protein	0	UniRef90_Q7XCY0	Prolyl carboxypeptidase like protein, putative, expressed (Os10g0511400 protein) n=3 Tax=Oryza sativa RepID=Q7XCY0_ORYSJ	0	LOC_Os10g36760.1	CHR10V6|COORD:19605667..19610994|protein OsProCP3 - Putative Lysosomal Pro-x Carboxypeptidase homologue, expressed	1.00E-180	AT4G36195.1	CHR4V8|COORD:17127205..17129790| serine carboxypeptidase S28 family protein	LOC_Os10g36760	0	protein prolyl carboxypeptidase like protein, putative, expressed	10L	10L	0	1H	51.2261	CATCAGTTGCCAGATTTACCTCGCCTGCATCCGGTTCCACACGCTTCTGCTTCAGCTAACCGGCGATGGGAGTCGGAACTACCGCCGGCGCCACCTCCCGCCTCGCCGTCGTTCCACTCCTGCTGCTGCTACCCCTACTCCTCGCGCGCGGCGCCGTGGCTGTCAGCCTCTGGCGGCCGCCGCCGGAGGCCGGGCCCCTGGGCTCCGCCCCAGGAAGGTTCCTGACGCAGGAGGAGCACTGGATGAGCCAAACCCTCGACCACTTCTCCCCCACCGACCATCGGCAATTCAAGCAGCGGTACTATGAATTTCTCGATTACCACCGAGCTCCAAATGGGCCGGTCTTCTTAAATATATGTGGAGAAGCTTCATGCTCTGGGATTTCTAACAACTACTTAG…
2_1357	11_1239	11_21357	BOPA1	8717-244		EST	8717	19855	8717			5.00E-92	UniRef90_A2Z974	Putative uncharacterized protein n=1 Tax=Oryza sativa Indica Group RepID=A2Z974_ORYSI	2.00E-92	LOC_Os10g36470.2	CHR10V6|COORD:19441087..19445347|protein peptidase, M24 family protein, putative, expressed	4.00E-76	AT2G45240.1	CHR2V8|COORD:18663133..18665980| MAP1A (METHIONINE AMINOPEPTIDASE 1A); methionyl aminopeptidase	5e-92	UniRef90_A2Z974	Putative uncharacterized protein n=1 Tax=Oryza sativa Indica Group RepID=A2Z974_ORYSI	2.00E-92	LOC_Os10g36470.2	CHR10V6|COORD:19441087..19445347|protein peptidase, M24 family protein, putative, expressed	3.00E-76	AT2G45240.1	CHR2V8|COORD:18663133..18665980| MAP1A (METHIONINE AMINOPEPTIDASE 1A); methionyl aminopeptidase	LOC_Os10g36470	2e-92	protein methionine aminopeptidase 1A, putative, expressed	10L	10L	0	1H	51.7049	GCCTAGGGTCAACCGCCGGCGCCGCCTGAACCCTAGCCCGCCCCGTCGCGCCGCGCCGCTGCAGATGGAGAAGGGGGCGTCGGAGTCGTCGCCGCTCGACTGCGCTCGCTGCGGCAAGCCCGCATCTCTCCAATGCCCCAAGTGCGCACAGCTGAAGCTCCCCCGTGAAGCTGCTGCTTTCTGTTCGCAGGACTGTTTCAAGGCAGCATGGGCCTCTCACAAGTCTGTACACACGAAAGTAGATGCATTGTCATCTCAGCTGTCTCAAGAAGGCTGGAAATATTGTTTGAAAAAAGGGCGGACCCGGACACTGGAGCTTCCTCGTTTTGATTGGACAGGTCCATTGAGACCATTTCCTATATCAAAGATGCGTTTGGTGCCAGACGGAATCGAGAAACC…
3_1272	12_1382	12_31272	BOPA2		U35_19606_774	EST	10297	19606	10297	Contig13164_at	Contig13164_at																								0	1H	52.4583	GGTCGGTGATGTAAATCCGTTGCAGATTACTTGTTCCTATTTCTTGGGGGAGTGAACTTACTAACTAAATTTCCTTCTTAATTAGTGCTTTTCATGGCAGGTTGATGATCAAGTCTGAGTTATTTATGGTTTGCTCTCATATAGCGTATTTGTTTCAGTTAAATGTTTTCTTCTTTGCAGGTTATGTTTCTAACATCTATATAAAATATATTGCTTCCTCCTGTTTTGTTTTGACCACCTTCTTTCCTTTACTCCTTTCTGTTTTGCAGGGTTTAACCAGGTGCTAACTTTTTTGAAAATATTTTGGTCTATATGTAATGTTCCCTTTGTTAAATTGATTTTTCTTGTTCTGAGTGTTACCTTGTTTTTTATGTTTGTGCAGGTGAATTGGTGTTCTTT…
1_0833	11_1004	11_10833	BOPA1	6313-107		EST	6313	17877	6313	Contig8336_at	Contig8336_at	1.00E-68	UniRef90_Q8LN80	Putative uncharacterized protein OSJNBb0091N21.33 (Os10g0509100 protein) n=2 Tax=Oryza sativa Japonica Group RepID=Q8LN80_ORYSJ	2.00E-74	LOC_Os10g36550.3	CHR10V6|COORD:19483609..19487021|protein CRP3 - Cysteine-rich family protein precursor, expressed	7.00E-49	AT3G49550.1	CHR3V8|COORD:18379186..18379629| similar to unknown protein [Arabidopsis thaliana] (TAIR:AT5G24610.1); similar to hypothetical protein [Vitis vinifera] (GB:CAN6	1e-68	UniRef90_Q8LN80	Putative uncharacterized protein OSJNBb0091N21.33 (Os10g0509100 protein) n=2 Tax=Oryza sativa Japonica Group RepID=Q8LN80_ORYSJ	2.00E-74	LOC_Os10g36550.3	CHR10V6|COORD:19483609..19487021|protein CRP3 - Cysteine-rich family protein precursor, expressed	7.00E-49	AT3G49550.1	CHR3V8|COORD:18379186..18379629| similar to unknown protein [Arabidopsis thaliana] (TAIR:AT5G24610.1); similar to hypothetical protein [Vitis vinifera] (GB:CAN6	LOC_Os10g36550	2e-74	protein expressed protein	10L	10L	0	1H	52.4583	ATTGACTCCACGAGAGGTTCCCGTTCCCTGGCGGATAGAGAGGGAGAGGGAGAGGGAGAGGAAGGAGAGACCGAAGGCCGCCCGTGTTCTTACCCCGTCTCCTCTTCCGCCTTCGGCCTTTACTGAAACTCCCATCTCAGAAACCAAGAAAAGGGGGTCTGTGAAGAGGTGTCTTGCGGCAGAACAATGGAGGTACTTGGCAAATCTGTGATTGCTGAGCCCAGCAATGTGATTTTCTTGTCCACTATTCTTAACACAGAAGGGCAAGTCCCCAGTCACAAGTGTGACAAGAGGTGCCAGAATGAGCACATCTTTGGAAACATGTACCGCTGCAAACTGACTGGATTGACACACATCTGTGACAAAAACTGTAACCAGAGGATCCTCTATGACAACCAC…
3_0592	12_0920	12_30592	BOPA2		U32_5342_1253	EST	5342	17659	5342	Contig7332_at	Contig7332_at	0	UniRef90_Q337C1	SH3 domain-containing protein 3, putative, expressed (Os10g0512700 protein) n=1 Tax=Oryza sativa Japonica Group RepID=Q337C1_ORYSJ	0	LOC_Os10g36870.1	CHR10V6|COORD:19683665..19679980|protein src homology-3 domain protein 3, putative, expressed	1.00E-144	AT4G34660.1	CHR4V8|COORD:16545600..16548299| SH3 domain-containing protein 2 (SH3P2)	0	UniRef90_Q337C1	SH3 domain-containing protein 3, putative, expressed (Os10g0512700 protein) n=1 Tax=Oryza sativa Japonica Group RepID=Q337C1_ORYSJ	0	LOC_Os10g36870.1	CHR10V6|COORD:19683665..19679980|protein src homology-3 domain protein 3, putative, expressed	1.00E-144	AT4G34660.1	CHR4V8|COORD:16545600..16548299| SH3 domain-containing protein 2 (SH3P2)	LOC_Os10g36870	0	protein clathrin binding protein, putative, expressed	10L	10L	0	1H	52.4583	GAGAAAGGGTAACGGAGCAGGCCGGACCGGAGCAGCGGAAGCCTCAAGCCACCACCACCATCCTCCGATTCAGATCTCCCCTCCCATTCCACCGACCGGACCCCTCTCCGTCTCCATTTCTCCACACCAAACGCCTCTCCGACCTCGGTGACGACCTCCTCGTCGTACAGGGGGCCATCAGCGGCGGCGGCGGAGGCCAATGGAGGCCATCCGGAAGCAGGCATCCAAGCTCCGAGAGCAGGTCGCCCGGCAGCAGCAGGCCGTGCTGAAGCAGTTCGGGGGCGGGTACGCGGACAGCGTGTTCGCGGACGAGGGCGAGGCGCAGCAGCACTCGAAGCTCGAGAAGCTCTACATCTCCACGCGCGCCGCCAAGCACTTCCAAAGGGATATAGTTCGTGG…
3_0059	12_0616	12_30059	BOPA2		ABC06622_1_419	PCR	4815	15752	4815	Contig6622_at|HVSMEb0014F22f_s_at	Contig6622_at|HVSMEb0014F22f_s_at	0	UniRef90_Q7XCS3	Cys/Met metabolism PLP-dependent enzyme family protein, expressed (Os10g0517500 protein) n=4 Tax=Oryza sativa RepID=Q7XCS3_ORYSJ	0	LOC_Os10g37340.1	CHR10V6|COORD:19933098..19929290|protein cystathionine gamma-synthase, putative, expressed	1.00E-163	AT1G64660.1	CHR1V8|COORD:24032640..24034200| ATMGL; catalytic/ methionine gamma-lyase	0	UniRef90_Q7XCS3	Cys/Met metabolism PLP-dependent enzyme family protein, expressed (Os10g0517500 protein) n=4 Tax=Oryza sativa RepID=Q7XCS3_ORYSJ	0	LOC_Os10g37340.1	CHR10V6|COORD:19933098..19929290|protein cystathionine gamma-synthase, putative, expressed	1.00E-164	AT1G64660.1	CHR1V8|COORD:24032640..24034200| ATMGL; catalytic/ methionine gamma-lyase	LOC_Os10g37340	0	protein O-succinylhomoserine sulfhydrylase, putative, expressed	10L	10L	0	1H	52.4583	GGTACCGGTCTCGAATTCCTCGAGCACTGTTGGCCTACTGACACCGCTCTTGATCGATCTCCTGCTCTCGTCTCTGCCAAAAACATCCAGTCATCCGTCCTACGGTCCCAATGGCCCACGTCCTCGCCGCCGCGGAGCCCCTCACCCTCCTCAAGCGCCCGACGCCGCAGAACGACGGCTTCGGCGACGACAACGGCAGCACGGAGGAGAAGGCACTCAAGGCGCGCCGCCGGGAGTCCGACCCGGCGGCGGCACTGGCCGCGGCGCGTCACGAGTTCGGCGAGCACGGCGGCGTGAACATGTCCATCGAGGCCTCGGCCACGTTCACCGTGATGGAGCCGGACACCATGCGCCGGCTCTTCACGGGGGAGCTGGGCCCGGAGCGCGGCGACCTGTACA…
2_1312	11_1202	11_21312	BOPA1	8224-561		EST	8224	4090	8224	Contig10424_at|HA30O21r_at	Contig10424_at|HA30O21r_at	0	UniRef90_Q7XCR7	RabGAP/TBC domain-containing protein, putative, expressed (Os10g0518100 protein) n=4 Tax=Oryza sativa RepID=Q7XCR7_ORYSJ	0	LOC_Os10g37410.1	CHR10V6|COORD:19953425..19956881|protein TBC domain containing protein, expressed	1.00E-152	AT5G41940.1	CHR5V8|COORD:16799267..16802679| RabGAP/TBC domain-containing protein	0	UniRef90_Q7XCR7	RabGAP/TBC domain-containing protein, putative, expressed (Os10g0518100 protein) n=4 Tax=Oryza sativa RepID=Q7XCR7_ORYSJ	0	LOC_Os10g37410.1	CHR10V6|COORD:19953425..19956881|protein TBC domain containing protein, expressed	1.00E-152	AT5G41940.1	CHR5V8|COORD:16799267..16802679| RabGAP/TBC domain-containing protein	LOC_Os10g37410	0	protein GTPase activator protein of Rab-like small GTPases-like protein, putative, expressed	10L	10L	0	1H	52.4583	CAGGGTCGGGGTACCGGCCGCGGCCGGCATCGCGCTAGTCGCCATCGTCGTCTCCTCCCGCAGGGGCGGGATCAAATCCCCATGGCGGCGCCGGAGGAAGACCGCGCTTGGGCCCAAGGAATGGCGCGGCTTGTTCACGCCGGAGGGGAAGTTTTACGACGGCGGTGTCAAGCTACTGAAGAGAGTTCGGAACGGAGGGGTTGAGCCGAGCATCAGAGCAGAGGTCTGGCCCTTCATTTTGGGAGTTTATAGCCTGAATAGTTCAGCAGCTGAGAGGGAAGCAGTTAAGGTCCATAACAGGAAGGGATATCTGCTCTTAAGGAAACATTGCTTGCGAAAAAACAATGAAGAAAGCAAGCGATCAGTCAATCACAAACAGAGCATTAGTTCTGGCAAAGT…
3_1134	12_1287	12_31134	BOPA2		U35_16274_1528	EST	6998	16274	6998	Contig9327_at	Contig9327_at|HA10G16u_s_at	0	UniRef90_Q337A9	Major Facilitator Superfamily protein, expressed n=6 Tax=Oryza sativa RepID=Q337A9_ORYSJ	0	LOC_Os10g37520.1	CHR10V6|COORD:20020214..20023557|protein major facilitator superfamily domain-containing protein 5, putative, expressed	0	AT1G64650.1	CHR1V8|COORD:24027468..24029999| similar to unknown protein [Arabidopsis thaliana] (TAIR:AT4G27720.1); similar to unknown protein [Arabidopsis thaliana] (TAIR:A	0	UniRef90_Q337A9	Major Facilitator Superfamily protein, expressed n=6 Tax=Oryza sativa RepID=Q337A9_ORYSJ	0	LOC_Os10g37520.1	CHR10V6|COORD:20020214..20023557|protein major facilitator superfamily domain-containing protein 5, putative, expressed	0	AT1G64650.1	CHR1V8|COORD:24027468..24029999| similar to unknown protein [Arabidopsis thaliana] (TAIR:AT4G27720.1); similar to unknown protein [Arabidopsis thaliana] (TAIR:A	LOC_Os10g37520	0	protein major Facilitator Superfamily protein, expressed	10L	10L	0	1H	52.4583	CGGCAGGCCCCGCCATGGAGGTGTTCTACTACCTCGTCTTCGGCGGCCTCGCCGCCGTCGTGGCGGCGCTGGAGCTCGGCAAGTCCGGCAAGGACCGCGTCGCCACCCCGACGGCCTTCAACTCCTTCAAGAACAACTACGTCCTCGTCTACTCCCTCATGATGTCCGGGGACTGGCTGCAGGGGCCCTACGTGTACTACCTCTACAGCCAGTACGGGTTCGACAAGGGCGACATCGGCCGCCTCTTCATCGCCGGCTTCGGCTCCTCCATGCTCTTCGGCACCATCGTCGGGTCGCTCGCCGACAAGCAGGGAAGGAAGAGGGCGTGCATCACCTACTGCATTACCTACATCCTCAGCTGCATCACGAAGCACTCCCCGCAGTACAGGATTCTGATGA…
1_1169	12_0284	12_11169	BOPA2	ABC07427-1-1-329		PCR	5320	2712	5320	Contig7427_at	Contig7427_at	1.00E-140	UniRef90_Q8LNJ4	Putative uncharacterized protein OSJNBb0028C01.26 (Putative uncharacterized protein) (F-box family protein, putative, expressed) n=2 Tax=Oryza sativa RepID=Q8LN	1.00E-142	LOC_Os10g37830.1	CHR10V6|COORD:20180648..20183087|protein OsFBX391 - F-box domain containing protein, expressed	3.00E-94	AT3G61060.1	CHR3V8|COORD:22614141..22615311| ATPP2-A13	1e-141	UniRef90_Q8LNJ4	Putative uncharacterized protein OSJNBb0028C01.26 (Putative uncharacterized protein) (F-box family protein, putative, expressed) n=2 Tax=Oryza sativa RepID=Q8LN	1.00E-142	LOC_Os10g37830.1	CHR10V6|COORD:20180648..20183087|protein OsFBX391 - F-box domain containing protein, expressed	3.00E-94	AT3G61060.1	CHR3V8|COORD:22614141..22615311| ATPP2-A13	LOC_Os10g37830	1e-142	protein ATPP2-A13, putative, expressed	10L	10L	0	1H	52.4583	GACGCATTCATTCATCGCTTTTCTGTGAAGCGGAACAAATTCCCGGAGGATTCCATTCGTAGACGGGCGGCTGTGATCACGAGCTTCCATTACGGGCGCGGAATCATCGGTGATCGGCTTCTTCGCGGGATTCGGTTCCATCTACATACTACTACTACTACAAAGGGTGTCTGAGGTCGTTGCGACTGGAGGAAGCGGGGAGCCATGGGGGCGGGGGTCTCGAGCTTTTTATTCGGCGTTGGCGGCCCGGCGGCGGAGGCTGCGCCGGGTGCTGCGGGCCTGGGCGACCTGCCGGAGCTCTGCGCCGCGCAGGTGCTGCTCCGGCTCGACGCGCCGGAGATCTGCCGCCTCGCGCGGCTCAACCACGCGTTCCGCGGCGCCGCGGGGGCAGACTTCGTG…
2_1000	11_0945	11_21000	BOPA1	5798-867		EST	5798	3175	5798	Contig7692_s_at|Contig7693_at	Contig7692_s_at|Contig7693_at	1.00E-141	UniRef90_Q109D4	Transposon protein, putative, unclassified, expressed n=1 Tax=Oryza sativa Japonica Group RepID=Q109D4_ORYSJ	1.00E-142	LOC_Os10g37899.1	CHR10V6|COORD:20221686..20227951|protein transposon protein, putative, unclassified, expressed	6.00E-94	AT4G16770.1	CHR4V8|COORD:9434590..9437187| oxidoreductase, 2OG-Fe(II) oxygenase family protein	1e-141	UniRef90_Q109D4	Transposon protein, putative, unclassified, expressed n=1 Tax=Oryza sativa Japonica Group RepID=Q109D4_ORYSJ	1.00E-142	LOC_Os10g37899.1	CHR10V6|COORD:20221686..20227951|protein transposon protein, putative, unclassified, expressed	6.00E-94	AT4G16770.1	CHR4V8|COORD:9434590..9437187| oxidoreductase, 2OG-Fe(II) oxygenase family protein	LOC_Os10g37899	1e-142	protein transposon protein, putative, unclassified, expressed	10L	10L	0	1H	52.4583	GGCAAACGTAGCCGTCAGCAGAACAGCAGGTGATGGCCGGCGGGAGCCTGGACCTCCCCGTGGTTGACCTCGCGTCCCCCGACCTCCAATCCGCTGTGGCCGCCGTCCGGAAGGCATGCGTGGAGAGCGGGTTCTTCTACGTCACCAACCACGGGATCCAGGACGGCCTGCTGGAGGCGTTGTTCGCCGAGAGCAAGAAGTTCTTCGAGCTGCCACTGGAGGAGAAGATGCTGCTGCAGAGGAACAGCAGCCACCGGGGCTACACCCCGCCCTACGCCGAGAAGCTCGACGCGTCTTCCGAATTCCAGGGTGACCTCAAGGAGAGTTTCTACATTGGGGCGGTCGGGGACGTAGATATGCCGAATGATCCTAACCAATGGCCTCCCAAAGAGCGCTTTC…
2_0810	11_0788	11_20810	BOPA1	4793-777		EST	4793	2367	4793	Contig6008_s_at|Contig6009_at	Contig6008_s_at|Contig6009_at	2.00E-81	UniRef90_Q9FQA8	Glutathione S-transferase GST 31 n=2 Tax=Zea mays RepID=Q9FQA8_MAIZE	4.00E-79	LOC_Os10g38140.1	CHR10V6|COORD:20361744..20360254|protein glutathione S-transferase, putative, expressed	1.00E-57	AT1G10360.1	CHR1V8|COORD:3395740..3396808| ATGSTU18 (GLUTATHIONE S-TRANSFERASE 29); glutathione transferase	1e-80	UniRef90_Q9FQA8	Glutathione S-transferase GST 31 n=2 Tax=Zea mays RepID=Q9FQA8_MAIZE	3.00E-78	LOC_Os10g38140.1	CHR10V6|COORD:20361744..20360254|protein glutathione S-transferase, putative, expressed	1.00E-57	AT1G10360.1	CHR1V8|COORD:3395740..3396808| ATGSTU18 (GLUTATHIONE S-TRANSFERASE 29); glutathione transferase	LOC_Os10g38140	3e-78	protein glutathione S-transferase GSTU6, putative, expressed	10L	10L	0	1H	52.4583	CCTCACTCCTCACTGCACAAACACGTACCACGCGATCTGAAAAGAAAAAATCGCCAGAACTGAACATGTCGTCGGAGAAACAGGAGACGACGGCGGCGGTGCGCGTGCTGGGCAGATGGCGGAGCCCGTTCGTGATCCGGGTGCTGATAGCCCTTGGGCTCAAGGGCGTCGACCACGAGCTCGTGGAGGAGGCGATGGGCAACAAGAGCGAGCTGCTGCTCGCCTCCAACCCGGTGCACAAGATGATCCCCGTGCTCCTGCACCACGGCAGGCCCGTCTCCGAGTCCCTCATCATCGTCCAGTACGTCGACGAGGCCTGGTCCTCCCATGCCCCGGCGCTCCTCCCGTCCGACCCCTACGCCCGGGCGGCCGAGCGGTTCTGGGCGCAGTACGTCGACG…
2_0912	11_0872	11_20912	BOPA1	5297-796		EST	5297	3138	5297	Contig7171_s_at	Contig7171_s_at	1.00E-77	UniRef90_Q945W5	Putative glutathione S-transferase OsGSTU13 (Os10g0530500 protein) (Glutathione S-transferase GSTU6, putative, expressed) (Putative glutathione S-transferase) n	3.00E-79	LOC_Os10g38710.1	CHR10V6|COORD:20551989..20550931|protein glutathione S-transferase, putative, expressed	3.00E-50	AT1G59670.1	CHR1V8|COORD:21933700..21934893| ATGSTU15 (Arabidopsis thaliana Glutathione S-transferase (class tau) 15); glutathione transferase	1e-77	UniRef90_Q945W5	Putative glutathione S-transferase OsGSTU13 (Os10g0530500 protein) (Glutathione S-transferase GSTU6, putative, expressed) (Putative glutathione S-transferase) n	3.00E-79	LOC_Os10g38710.1	CHR10V6|COORD:20551989..20550931|protein glutathione S-transferase, putative, expressed	3.00E-50	AT1G59670.1	CHR1V8|COORD:21933700..21934893| ATGSTU15 (Arabidopsis thaliana Glutathione S-transferase (class tau) 15); glutathione transferase	LOC_Os10g38710	3e-79	protein glutathione S-transferase GSTU6, putative, expressed	10L	10L	0	1H	52.4583	GTCCCCCGGGCTGAGGAATTCGGACGAGGGCGGAAGGAGGTCTGAAGCTGCTGGGCCTGACGGTGAGCCCGTTCGTGATCCGTGTACGCATGGCACTGCAGATGAAACGCGTGGGCTACGAGTACATGGAGCAGGACCTGTTCACCAAGGGCGAGCTCCTCCTCAAGTCCAACCCGGTGCACATGAAGGTCCCGGTGCTCATCCACGACGGCAAATCCATCTGCGAGTCGCTGGCCATCGTGCAGTACGTCGACGAGGTCTGGGCCGCCACGGGCACCTCCATCCTCCCCGCCGACCCCTACGACCGCGCCGCCGCTCGCTTCTGGGCCGCCTACGCCGACAGCAAGCTCTTGCCTGCGTGGGTGGGCATCATGTGGGCGGCGACGGAGGAGGAGAGAG…
3_0350	12_0782	12_30350	BOPA2		U32_12209_166	EST	12209	20711	12209	Contig15206_at	Contig15206_at	1.00E-129	UniRef90_Q8S7M8	Putative uncharacterized protein OSJNBa0095C07.34 (Os10g0572100 protein) (Uncharacterized protein family UPF0005 containing protein, expressed) n=1 Tax=Oryza sa	1.00E-131	LOC_Os10g42180.1	CHR10V6|COORD:22613502..22610746|protein aluminum-activated malate transporter, putative, expressed	2.00E-65	AT5G46610.2	CHR5V8|COORD:18930342..18932963| similar to unknown protein [Arabidopsis thaliana] (TAIR:AT4G17970.1); similar to unnamed protein product [Vitis vinifera] (GB:C	1e-129	UniRef90_Q8S7M8	Putative uncharacterized protein OSJNBa0095C07.34 (Os10g0572100 protein) (Uncharacterized protein family UPF0005 containing protein, expressed) n=1 Tax=Oryza sa	1.00E-131	LOC_Os10g42180.1	CHR10V6|COORD:22613502..22610746|protein aluminum-activated malate transporter, putative, expressed	2.00E-65	AT5G46610.2	CHR5V8|COORD:18930342..18932963| similar to unknown protein [Arabidopsis thaliana] (TAIR:AT4G17970.1); similar to unnamed protein product [Vitis vinifera] (GB:C	LOC_Os10g42180	1e-131	protein ALMT1, putative, expressed	10L	10L	0	1H	52.4583	GAGAGCTTCCATTCATACTGGGTACAGAGAAGTACTAGACTCAAAATCAAGTGATGAGTCCCTGGCACACTATGCAAGCTGGGAGCCAAGACACTCAATGCAATGTTACAGTTACCCATGGCAAAAGTATGTGAAACTTGGATCTGTGCTTAGGCACTTTGCATATACTGTTGCTGCACTTCATGGATGCCTCGAATCAGAAATTCAGACTCCGGCATCTGTCAGATCGCTATTTCGAAACCCATGCACTAGAGTTGCACTAGAGGTGACCAAGGTTCTACAGGAGCTTGCAGATAGCATAAGAAATCACCATCGCTGTGACCCTGATGTGCTGTGTGATCATCTTCATGAAGCACTACAGGATCTAAACTCAGCAATAAGGTCACAACCACGGCTATT…
3_0522	12_0877	12_30522	BOPA2		U32_4007_238	EST	4007	2115	4007	HY09E16u_s_at	HY09E16u_at|HY09E16u_s_at	1.00E-180	UniRef90_Q2QUG4	3-hydroxyisobutyryl-coenzyme A hydrolase, putative, expressed n=1 Tax=Oryza sativa Japonica Group RepID=Q2QUG4_ORYSJ	0	LOC_Os12g16350.1	CHR12V6|COORD:9348264..9362993|protein enoyl-CoA hydratase/isomerase family protein, putative, expressed	1.00E-135	AT5G65940.1	CHR5V8|COORD:26394056..26396387| CHY1 (BETA-HYDROXYISOBUTYRYL-COA HYDROLASE 1); 3-hydroxyisobutyryl-CoA hydrolase	1e-180	UniRef90_Q2QUG4	3-hydroxyisobutyryl-coenzyme A hydrolase, putative, expressed n=1 Tax=Oryza sativa Japonica Group RepID=Q2QUG4_ORYSJ	0	LOC_Os12g16350.1	CHR12V6|COORD:9348264..9362993|protein enoyl-CoA hydratase/isomerase family protein, putative, expressed	1.00E-135	AT5G65940.1	CHR5V8|COORD:26394056..26396387| CHY1 (BETA-HYDROXYISOBUTYRYL-COA HYDROLASE 1); 3-hydroxyisobutyryl-CoA hydrolase	LOC_Os12g16350	0	protein CHY1, putative, expressed	12L	12S	0	1H	53.2188	CTGCAGGAATTCGCACGAGGGCCTTGTAGATGATTTGTGGCAGTAGATGTCCCTACGGAACTGGCAACCCAACCGCGGCGTCCAACTCCTTCCCTCGCCGCAACCTGGCTTTGGGGTCCAACTTGAAAGGCTCCACTGGTCCAGCCGCTTCGCTTCACCGGCCGACGACATGGCATCACCGGCGAGCAGCGATTCCGACCAGGTACTGGTGGAAGCAAATGGCTCTACACGGACACTTATTTTGAATAGGCCAAAGCAGTTGAATGCCCTCTCCTCTGCAATGGTTACAGGACTTCTGAAATGTTTCACTTCTTATGAGGAAGAAAACACAGTTAAACTATTGATTGTCAAGGGAAATGGAAGAGCATTTTGCGCAGGAGGTGATGTTGCTGAAGTCGC…
3_0774	12_1031	12_30774	BOPA2		U32_8995_706	EST	8995	18903	8995	Contig11307_at	Contig11307_at	1.00E-118	UniRef90_Q9SDD7	Putative MAWD binding protein (Os01g0266500 protein) n=1 Tax=Oryza sativa Japonica Group RepID=Q9SDD7_ORYSJ	1.00E-120	LOC_Os01g16146.1	CHR01V6|COORD:9116425..9113577|protein phenazine biosynthesis protein, putative, expressed	5.00E-73	AT1G03210.1	CHR1V8|COORD:782948..784240| phenazine biosynthesis PhzC/PhzF family protein	1e-118	UniRef90_Q9SDD7	Putative MAWD binding protein (Os01g0266500 protein) n=1 Tax=Oryza sativa Japonica Group RepID=Q9SDD7_ORYSJ	1.00E-120	LOC_Os01g16146.1	CHR01V6|COORD:9116425..9113577|protein phenazine biosynthesis protein, putative, expressed	5.00E-73	AT1G03210.1	CHR1V8|COORD:782948..784240| phenazine biosynthesis PhzC/PhzF family protein	LOC_Os01g16146	1e-120	protein phenazine biosynthesis protein, putative, expressed	1S	1S	0	1H	53.2188	CTTGTCATTGCAGAATGCAAATTACAGAGTAGTACAGTTGACTACCATCCAGCTCACTAGTCACTAGTACCAGCGCAAATTTGCAGCTGCCGAAGCCGACGCCGCCGCAGCCGCCGCCGCCGTTGCCGTTATCCTGCCGCCGCCGCCGCCGTTGCCGTTATCCTGCCGCCGCCGCCTTGTTCGAAGAAATGGGCAAAAGGGCCATCCGATACGCCGTGGTGGATGCCTTCGCGGCTGAGCCGTTCAAGGGCAACCCCGCCGCGGTATGCCTCCTCGAAGAGGAGGGCGCCTCCGCGGCCGTGGACGACCGGTGGATGCAGTCCGTCGCCGCCGAGTTCAACCTCTCGGACACCGCCTTCCTCGCCCGTGACTCCTCCGGGGCAGCCGGCGCAGCCCCGC…
1_1107	12_0263	12_11107	BOPA2	ABC05122-1-1-267		PCR	3606	2014	3606	Contig5122_at	Contig5122_at	0	UniRef90_Q7XBX2	GTPase activating protein, putative, expressed (Os10g0574800 protein) n=4 Tax=Oryza sativa RepID=Q7XBX2_ORYSJ	0	LOC_Os10g42420.1	CHR10V6|COORD:22769216..22765136|protein GTPase-activating protein, putative, expressed	1.00E-134	AT4G17890.1	CHR4V8|COORD:9937134..9939159| AGD8 (ARF-GAP DOMAIN 8); DNA binding	0	UniRef90_Q7XBX2	GTPase activating protein, putative, expressed (Os10g0574800 protein) n=4 Tax=Oryza sativa RepID=Q7XBX2_ORYSJ	0	LOC_Os10g42420.1	CHR10V6|COORD:22769216..22765136|protein GTPase-activating protein, putative, expressed	1.00E-134	AT4G17890.1	CHR4V8|COORD:9937134..9939159| AGD8 (ARF-GAP DOMAIN 8); DNA binding	LOC_Os10g42420	0	protein ADP-ribosylation factor GTPase-activating protein 3, putative, expressed	10L	10L	0	1H	53.2188	GGTGGAGGTGGAGTGCGAAGCAGAAAGGCACAGCACCATTTCCTCGCCTCGCCTCGGTCGGGGTGCGTGTGCGTGGCGTCTCCTCCTCTCTCTTACTTCCTCCTCCCATCCATCTCCATCTCTCCTCCTCCTCCGCCTCCTCAATTCGGAGGAAGAGAGGGCTCGCGCCCGATCGGGTTGGTGGCTCGCCGCGATGGCGACAGACGCCGGCGCCGCCGACAGGAGCTCCGTCTTCCGCAAGCTCCGCTCCAAATCGGACAATAAGATGTGCTTCGACTGCAACGCCAAGAACCCCACCTGGGCCTCCGTCACCTACGGCGTCTTCCTCTGCATCGACTGCTCCGCCGTCCACCGCAGCCTCGGCGTCCACGTCTCCTTCGTCAGGTCAACAAATTTGGA…
1_1359	11_1457	11_11359	BOPA1	ABC15349-1-1-162		PCR	12324	21151	12324	Contig15349_at	Contig15349_at	1.00E-141	UniRef90_Q6Z2B6	Pentatricopeptide (PPR) repeat-containing protein-like (Putative uncharacterized protein) (Os08g0290000 protein) n=1 Tax=Oryza sativa Japonica Group RepID=Q6Z2B	1.00E-143	LOC_Os08g19310.1	CHR08V6|COORD:11553944..11551524|protein pentatricopeptide repeat domain containing protein, putative	3.00E-63	AT4G19440.1	CHR4V8|COORD:10602017..10604494| pentatricopeptide (PPR) repeat-containing protein	1e-141	UniRef90_Q6Z2B6	Pentatricopeptide (PPR) repeat-containing protein-like (Putative uncharacterized protein) (Os08g0290000 protein) n=1 Tax=Oryza sativa Japonica Group RepID=Q6Z2B	1.00E-143	LOC_Os08g19310.1	CHR08V6|COORD:11553944..11551524|protein pentatricopeptide repeat domain containing protein, putative	3.00E-63	AT4G19440.1	CHR4V8|COORD:10602017..10604494| pentatricopeptide (PPR) repeat-containing protein	LOC_Os08g19310	1e-143	protein conserved hypothetical protein	8L	8S	0	1H	54.7327	GGTTTAAGATGTTGGAGAAAGGTTTATCATGTAATATTTCAGCTTCCAATGCATTGATTCATGGGCTTTGTGAGGGGGAGAACATGGAAGGAGCTACTGAGGTTCTAAGGACCATGGTTAATAAGGGGCTTGAACTGGATAGCATCACTTATAACATAATGATTCAAGGTTGCTGCAAAGACAATAAAATAGAGGAAGCAATTAAACTCCGTGATGACATGATCAGAAGAGGGTTTAAGCCTAATATTTTCACGTTTAATACTATACTACATGCGTATTGCATTTTGGGTAAAATGGAAGAGGCCATTCACCTGCTGGATCAGATGAAAATTGAGGGACTTCGGCCAGATATAGTGTCATATGGCACTATAATAGATGGATATTGTAGAATAAAGGATA…
1_1217	12_0298	12_11217	BOPA2	ABC09281-2-3-421		PCR	6968	4205	6968	Contig9281_at	Contig9281_at	1.00E-70	UniRef90_Q8W3G2	Putative acyltransferase (Os10g0577900 protein) (Glycerol-3-phosphate acyltransferase, chloroplast, putative, expressed) n=1 Tax=Oryza sativa Japonica Group Rep	3.00E-72	LOC_Os10g42720.1	CHR10V6|COORD:22973166..22979213|protein acyltransferase, putative, expressed	2.00E-55	AT1G32200.1	CHR1V8|COORD:11602203..11604981| ATS1 (ACYLTRANSFERASE 1)	1e-70	UniRef90_Q8W3G2	Putative acyltransferase (Os10g0577900 protein) (Glycerol-3-phosphate acyltransferase, chloroplast, putative, expressed) n=1 Tax=Oryza sativa Japonica Group Rep	3.00E-72	LOC_Os10g42720.1	CHR10V6|COORD:22973166..22979213|protein acyltransferase, putative, expressed	2.00E-55	AT1G32200.1	CHR1V8|COORD:11602203..11604981| ATS1 (ACYLTRANSFERASE 1)	LOC_Os10g42720	3e-72	protein glycerol-3-phosphate acyltransferase, chloroplast precursor, putative, expressed	10L	10L	0	1H	54.7327	TTGGAGGAAATGGCTTNGCTAAAACGCGTCTATCTCCTTACAATAGGTGGTTATTTTCATCCTATTTTCCTGTCAGTAGCTAGCCTAATTGATGTGTATGTTCAACCACTGCAAGTTAGTGACAGTGAACTCACTTTTAGTGTAAAACATGATACGAGTTTTGGTTTAAATCTAGTGCTGGCGCAGTGAAGATTGTTCAATTGCGCTCAAAGGCAAATAGAGTTAAGGAGATAACCACATGGGTACATAAGCAATATTGACCTTCATGCTCATCATCATGGAACTGGCTTTGTTCTCTTTTAAGGGAAGACATGCTAGACTAGGATCACTTTNTGCATCAGAGGATAATGCTTATCTTTTATGATATTATGTAGTGGGGGTTCACATATAATTTGGATA…
2_1217	11_1117	11_21217	BOPA1	7284-710		EST	7284	3566	7284	Contig9795_at	Contig9795_at	0	UniRef90_A2WQL7	Putative uncharacterized protein n=2 Tax=Oryza sativa RepID=A2WQL7_ORYSI	1.00E-167	LOC_Os10g42780.1	CHR10V6|COORD:23007548..23003869|protein lrgB-like family protein, expressed	1.00E-161	AT1G32080.1	CHR1V8|COORD:11537552..11539736| membrane protein, putative	0	UniRef90_A2WQL7	Putative uncharacterized protein n=2 Tax=Oryza sativa RepID=A2WQL7_ORYSI	1.00E-167	LOC_Os10g42780.1	CHR10V6|COORD:23007548..23003869|protein lrgB-like family protein, expressed	1.00E-161	AT1G32080.1	CHR1V8|COORD:11537552..11539736| membrane protein, putative	LOC_Os10g42780	1e-167	protein lrgB-like family protein, expressed	10L	10L	0	1H	54.7327	GGCTTATGGACTTCTTCGAGCCCGCCACGCTCTTCATCCAGCGGTGGCTGCCGCTCTTCTACGTCCCCTCCCTCGTCGTCCTGCCCCTCGCCGTCAGGGACGTCCCCGCCGCCTCCGGCCTCAAGATCTGCCTAATCACATTCGGTGGCTGGTTCGCGTCGCTGGCGGTGGCGGGGTACACGGCGCTGACCGTGAGGAAGATCGTCAAGACGGAGCTCATCGCGGCCGAGCCGATGGGCAAGCCGTCCGCCTTCGTGACGCTGGAGTTCTGGGCGTGGGGCGCCGTCTTCGTCGCCTCCTTCGCCACGGCGTTCGTGAACCCCACGGCGCTTGGCACCACGGCCAGGACGTGCCTCCCGTTCATGCTCGCTTCCACTGTACTGGGATACATGGTTGGTT…
3_0786	12_1040	12_30786	BOPA2		U32_9376_522	EST	9376	5596	9376	Contig11817_at	Contig11817_at	5.00E-44	UniRef90_A2ZAL8	50S ribosomal protein L35 n=4 Tax=Oryza sativa RepID=A2ZAL8_ORYSI	1.00E-45	LOC_Os10g42860.1	CHR10V6|COORD:23042336..23040452|protein ribosomal protein L35, putative, expressed	2.00E-22	AT5G45590.1	CHR5V8|COORD:18501870..18503454| structural constituent of ribosome	5e-44	UniRef90_A2ZAL8	50S ribosomal protein L35 n=4 Tax=Oryza sativa RepID=A2ZAL8_ORYSI	1.00E-45	LOC_Os10g42860.1	CHR10V6|COORD:23042336..23040452|protein ribosomal protein L35, putative, expressed	2.00E-22	AT5G45590.1	CHR5V8|COORD:18501870..18503454| structural constituent of ribosome	LOC_Os10g42860	1e-45	protein ribosomal protein L35 containing protein, expressed	10L	10L	0	1H	54.7327	GCCGCCACGCACACACGGCGCGATGCGGCGGTGGTGCTGCTCCTCCGCCGGCGGCCTTGCCCGCCGCTTCCTCTCCGCCCCCACCGCCGTCCATGCCCGCCCGCCCGTGCCCTCCCTCCCCTTCCGGCGCGACCACTCCCACTCCCACTCCCACGCGCCTCTGCCCATCATGGGCTCGCTGTTCCACTCGGCGGCGGCCGCTGCGATCGTCCGGCCTCCGGTGATGGCGATGCAGCTGCGCCACTACGCCATCAAGGGCAGGTCCCGCGCGCCGACCACGCCCACCATCTCCAAAGTCAAGAAATACAAGATGAAGGCACCCTCGTCCATGAAGTTCCGCTTCAGAACGATGAAGGACGGCCAGATCCGCAGGTGGAGGGCCGGCAAGCGCCACAACGC…
3_0672	12_0968	12_30672	BOPA2		U32_6986_1725	EST	6986	17270	6986	Contig9681_at	Contig9681_at	0	UniRef90_Q7XBS8	POT family protein, expressed (Putative uncharacterized protein) (Os10g0579600 protein) n=3 Tax=Oryza sativa RepID=Q7XBS8_ORYSJ	0	LOC_Os10g42870.1	CHR10V6|COORD:23043170..23046226|protein peptide transporter PTR2, putative, expressed	1.00E-141	AT2G02040.1	CHR2V8|COORD:487541..489706| ATPTR2-B (NITRATE TRANSPORTER 1); transporter	0	UniRef90_Q7XBS8	POT family protein, expressed (Putative uncharacterized protein) (Os10g0579600 protein) n=3 Tax=Oryza sativa RepID=Q7XBS8_ORYSJ	0	LOC_Os10g42870.1	CHR10V6|COORD:23043170..23046226|protein peptide transporter PTR2, putative, expressed	1.00E-141	AT2G02040.1	CHR2V8|COORD:487541..489706| ATPTR2-B (NITRATE TRANSPORTER 1); transporter	LOC_Os10g42870	0	protein peptide transporter PTR2, putative, expressed	10L	10L	0	1H	54.7327	GAGTAATGCTCTTTTTTCTTTCTGACATCAAAATAGAGCAATACTCATTGCTCAACAGTACTATTTGGTGCGGAGTAGAGAAGAAATAAAGGTCGTCGGTACTGGCGGCTACGTGCAAGGACGAGCACCAAACAGCTCCGGCCAGCCTCCGCCGGCACCCACGGGCAGCAGCGGCGCGCCATGGACGCTGAGGCCGGAGAGGCGCCCCTCCTCTCCCACCAGCGCAACTCCAACCAGGTTTCCTCGTCAAATTACAACTGCAAACCCTTCAACTGGAAAGCTCCTGCTATTATCTTGGCATTTGAGTTCTTGGAGAGCATTGCATACGCTGGTATTGCCCTCAACTTGGTAGTATATCTTGGGAAGGTCCTTCATGGAACCACTGCTTCAAATGCTGCG…
1_0933	11_1162	11_10933	BOPA1	7800-594		EST	7800	18398	7800	Contig10142_at	Contig10142_at	5.00E-99	UniRef90_A3AR68	Putative uncharacterized protein n=1 Tax=Oryza sativa Japonica Group RepID=A3AR68_ORYSJ	2.00E-99	LOC_Os04g14150.1	CHR04V6|COORD:7909036..7910573|protein dehydration response related protein, putative, expressed	5.00E-83	AT1G31850.3	CHR1V8|COORD:11431145..11433423| dehydration-responsive protein, putative	3e-99	UniRef90_A3AR68	Putative uncharacterized protein n=1 Tax=Oryza sativa Japonica Group RepID=A3AR68_ORYSJ	1.00E-99	LOC_Os04g14150.1	CHR04V6|COORD:7909036..7910573|protein dehydration response related protein, putative, expressed	5.00E-83	AT1G31850.3	CHR1V8|COORD:11431145..11433423| dehydration-responsive protein, putative	LOC_Os04g14150	1e-99	protein early response to drought 3, putative, expressed	4L	4S	0	1H	55.4932	GGGCGCTGCCCAAGTGGCCCCAGAGGCTGGGCGTCGCGCCGGAGCGCGTCTCCGTCGTCCCCGGCGGCAGCGGCAGCGCCATGAAGCACGACGACGGCAAGTGGAAGGCGGCCACCAAGCACTACAAGGCGCTGCTGCCCGCGCTGGGGAGCGACAAGGTGCGGAACGTCATGGACATGAGCACCGTCTACGGCGGGTTCGCGGCGAGCCTCGTCAAGGACCCCGTGTGGGTCATGAACGTCGTCTCCTCCTACGGGCCCAACTCCCTCGGCGTCGTCTACGACAGAGGGCTCATCGGCACTAACCACGACTGGTGCGAGGCCTTCTCCACGTACCCACGTACGTACGACCTGCTGCACGCCGACGGCCTGTTCACCGCAGAATCGCACAGATGCGAGA…
2_1361	11_1243	11_21361	BOPA1	8743-197		EST	8743	18165	8743	Contig11410_at	Contig11410_at	1.00E-85	UniRef90_A2WQI3	Putative uncharacterized protein n=2 Tax=Oryza sativa RepID=A2WQI3_ORYSI	6.00E-79	LOC_Os01g32130.1	CHR01V6|COORD:17582599..17585264|protein expressed protein	1.00E-22	AT1G60640.1	CHR1V8|COORD:22341199..22343178| similar to unknown protein [Arabidopsis thaliana] (TAIR:AT2G22795.1); similar to unnamed protein product [Vitis vinifera] (GB:C	8e-84	UniRef90_A2WQI3	Putative uncharacterized protein n=2 Tax=Oryza sativa RepID=A2WQI3_ORYSI	6.00E-79	LOC_Os01g32130.1	CHR01V6|COORD:17582599..17585264|protein expressed protein	1.00E-22	AT1G60640.1	CHR1V8|COORD:22341199..22343178| similar to unknown protein [Arabidopsis thaliana] (TAIR:AT2G22795.1); similar to unnamed protein product [Vitis vinifera] (GB:C	LOC_Os01g32130	6e-79	protein expressed protein	1L	1L	0	1H	55.4932	TCCAAAACCACCTCACCCGAGAGAAGCGGCGGCGGCGGCATCGGGCGAGATGATTAAGAGACGCTACTTCAGGCAAGACCACGGCGACAATAGCGCCTCCTCGTCCTCCTCCTCCTCGGGGTCTGATTCGGACGGCGACCCCGCGGAAGAAGAGGTCTCGGAGGAGGAAGTAGAGGCGGAGCAAGAAGAAGAAAAGGAAGAAGGTGATGAAGAAGAAGAAGCGGAGGTGGAGTCGGGGGAAGAACAGGAAAAGGAAGTAGAGCAGCAGGCTGAAGATGAGGGTTCAGGATACCAAAGTGAGGACAGCTCTGGACATCATGTTGACAGTCCTTGTGAAGATGAGAACAGCAGTCTTGTGTATGAACAATACCAACCGATCACTTTGCCTGTTAAAAAAGC…
1_0075	11_0112	11_10075	BOPA1	1294-473		EST	1294	16457	1294	Contig1920_at|HVSMEg0010D04f2_at	Contig1920_at|HVSMEg0010D04f2_at	2.00E-56	UniRef90_Q7XCR6	Cytochrome b5, putative, expressed n=3 Tax=Oryza sativa RepID=Q7XCR6_ORYSJ	5.00E-58	LOC_Os10g37420.2	CHR10V6|COORD:19959748..19957180|protein cytochrome b5-like Heme/Steroid binding domain containing protein, expressed	8.00E-53	AT5G53560.1	CHR5V8|COORD:21776854..21777579| ATB5-A (Cytochrome b5 A)	1e-56	UniRef90_Q7XCR6	Cytochrome b5, putative, expressed n=3 Tax=Oryza sativa RepID=Q7XCR6_ORYSJ	3.00E-58	LOC_Os10g37420.2	CHR10V6|COORD:19959748..19957180|protein cytochrome b5-like Heme/Steroid binding domain containing protein, expressed	5.00E-53	AT5G53560.1	CHR5V8|COORD:21776854..21777579| ATB5-A (Cytochrome b5 A)	LOC_Os10g37420	3e-58	protein cytochrome b5, putative, expressed	10L	10L	0	1H	55.4932	GCGGGGGCGCTGTCCAAAGCGCGTGATCCATTTCCTCCGTCCTCGCTCGGTGCGCGCGCCACTCCGCCGGCCCGTCCCCCTCGCCGGCGACTTCTCGCCCTCCTCGCGGCCGCCCCCAGGCAGGCAGAGCGTGTTGCGACTTGCGAGCCATGGCCGGCGACAAGAAGGTGTTCGGCTTCGAGGAGGTCGCCAAGCACAACGTCACCAAGGACTGCTGGCTCGTCATCGCCGGCAAGGTGTATGATGTCACCCCTTTCATGGATGAGCATCCTGGTGGAGATGAGGTGCTGCTGGCAGTAACCGGGAAAGATGCAACCAGCGACTTTGAAGATATCGGACACAGTGATTCCGCAAGGGAGATGATGGAGAAGTACCACATCGGAGAGATTGATGCTTCAA…
1_0293	11_0329	11_10293	BOPA1	2401-1028		EST	2401	15338	2401	Contig3479_at|HY05O16u_s_at	Contig3479_at|HY05O16u_s_at	0	UniRef90_Q8GT52	Hexose transporter n=3 Tax=BEP clade RepID=Q8GT52_HORVU	0	LOC_Os10g39440.1	CHR10V6|COORD:20976750..20981273|protein transporter family protein, putative, expressed	1.00E-171	AT4G35300.1	CHR4V8|COORD:16796437..16799076| TMT2 (TONOPLAST MONOSACCHARIDE TRANSPORTER2); carbohydrate transmembrane transporter/ nucleoside transmembrane transporter/ sug	0	UniRef90_Q8GT52	Hexose transporter n=3 Tax=BEP clade RepID=Q8GT52_HORVU	0	LOC_Os10g39440.1	CHR10V6|COORD:20976750..20981273|protein transporter family protein, putative, expressed	1.00E-171	AT4G35300.1	CHR4V8|COORD:16796437..16799076| TMT2 (TONOPLAST MONOSACCHARIDE TRANSPORTER2); carbohydrate transmembrane transporter/ nucleoside transmembrane transporter/ sug	LOC_Os10g39440	0	protein hexose transporter, putative, expressed	10L	10L	0	1H	55.4932	GCACTCTCTTCGGAAGTGTCCATGAGAAGATGCCTGAGGTAATGGGGAGCATGCGGAGCACCTTGTTTCCTAACTTTGGCAGCATGTTTAGTGTGGCTGAACAGCAGCAGGCTAAAGCTGACTGGGATGCTGAGAGTCATAGGGATGATGAAGATTATGCATCGGATCATGGTGCTGATGACATTGAGGATAACCTCAATAGCCCGCTTATTTCTCGTCAAGCGACAAGCGTGGAGGGTAAGGAGATTGCTGCACCTCATGGAAGCATAATGGGTGGTGTGGAAAGTAGTAGCATGCAGGGAGGGGACGCAGTAAGCAGCATGGGCATTGGTGGGGGGTGGCAGTTAGCTTGGAAGTGGACTGAGAGAGAAGGTGCAGATGGGCAAAAAGAAGGTGGCT…
3_0741					U32_824_297	EST	824	14218	824			3.00E-99	UniRef90_Q8GT52	Hexose transporter n=3 Tax=BEP clade RepID=Q8GT52_HORVU	6.00E-95	LOC_Os10g39440.2	CHR10V6|COORD:20976750..20981273|protein transporter family protein, putative, expressed	5.00E-84	AT4G35300.1	CHR4V8|COORD:16796437..16799076| TMT2 (TONOPLAST MONOSACCHARIDE TRANSPORTER2); carbohydrate transmembrane transporter/ nucleoside transmembrane transporter/ sug	1e-124	UniRef90_Q8GT52	Hexose transporter n=3 Tax=BEP clade RepID=Q8GT52_HORVU	1.00E-120	LOC_Os10g39440.2	CHR10V6|COORD:20976750..20981273|protein transporter family protein, putative, expressed	1.00E-107	AT4G35300.1	CHR4V8|COORD:16796437..16799076| TMT2 (TONOPLAST MONOSACCHARIDE TRANSPORTER2); carbohydrate transmembrane transporter/ nucleoside transmembrane transporter/ sug	LOC_Os10g39440	1e-120	protein hexose transporter, putative, expressed	10L	10L	0	1H	55.4932	CCGGCGTTGGCAGGGACTCCCCCTCTTATACGCCTGCCCGGCCCGCCAGACTCCTCACAGCTTCTCCCCGTGCCCGAGCGGAGATCCCGAGTTCCGGACGCCGACGTCGGGTGGTAGGATTCGGCGGCCATGTCGTCGGGCGCCGTGCTGGTCGCCATAGCGGCGTCCATCGGGAACCTGCTGCAGGGGTGGGATAATGCGACCATTGCAGGTGCCGTCCTGTACATAAAGAAGGAGTTCAGCCTGGAGACCCAGCCCTTGATCGAGGGCCTCATCGTGGCCATGTCGCTCATCGGGGCGACGGTTATCACGACGTTCTCCGGGGCGGTGGCTGACGCTGTTGGTAGGCGGCCCCTGCTGATCGCCTCGTCTGTCCTCTACTTTGTCAGTGGCCTGGTG…
3_0243	12_0728	12_30243	BOPA2		ABC15205_1_425	PCR	12112	6169	12112	Contig15205_at	Contig15205_at	0	UniRef90_Q7G1Q5	Transducin family protein, putative, expressed (Os10g0544500 protein) n=1 Tax=Oryza sativa Japonica Group RepID=Q7G1Q5_ORYSJ	0	LOC_Os10g39760.1	CHR10V6|COORD:21182045..21185175|protein WD domain, G-beta repeat domain containing protein, expressed	1.00E-122	AT4G35140.1	CHR4V8|COORD:16723878..16726482| transducin family protein / WD-40 repeat family protein	0	UniRef90_Q7G1Q5	Transducin family protein, putative, expressed (Os10g0544500 protein) n=1 Tax=Oryza sativa Japonica Group RepID=Q7G1Q5_ORYSJ	0	LOC_Os10g39760.1	CHR10V6|COORD:21182045..21185175|protein WD domain, G-beta repeat domain containing protein, expressed	1.00E-142	AT4G35140.1	CHR4V8|COORD:16723878..16726482| transducin family protein / WD-40 repeat family protein	LOC_Os10g39760	0	protein nucleotide binding protein, putative, expressed	10L	10L	0	1H	55.4932	AACTTGCTCGCCCGCTCGCGTTCACCACGAAACGCAATCGCAGCACTCCGCCTCGTCGCTCGGAGCACCTCGCCATGCGCCGCCCATGGAAGCACCCCACCGCGCGCCACGGCGCCGCCGAGCTCTGCTTCCGCGAGGTCGGCGACCTCCTCCCCCACCGCTTCGCTCGCCGCGCCGCCGCCTCCGAGGAGCTCGTAATGCGCCTCCAGATTCACAGGAAGCTCAACAAGCACACGGGATGTGTGAACACAGTGGGCTTCAATGCCGCTGGTGACACCCTCGTATCTGGTTCAGATGATCAGAAGGTAATTCTGTGGGATTGGGACACTGGTGCAGTTAAAATGCAGTTCCATTCGGGCCATGCCGATAATGTGTTCCAAGCACGGTTCATGCCTTACA…
1_1256	11_1409	11_11256	BOPA1	ABC10636-1-4-285		PCR	7878	4520	7878	Contig10636_at|Contig10637_s_at	Contig10636_at|Contig10637_s_at	0	UniRef90_A2Z9W7	Putative uncharacterized protein n=2 Tax=Oryza sativa RepID=A2Z9W7_ORYSI	0	LOC_Os10g39790.2	CHR10V6|COORD:21230206..21226889|protein CorA-like magnesium transporter protein, putative, expressed	1.00E-135	AT3G58970.1	CHR3V8|COORD:21800636..21802140| magnesium transporter CorA-like family protein	0	UniRef90_A2Z9W7	Putative uncharacterized protein n=2 Tax=Oryza sativa RepID=A2Z9W7_ORYSI	0	LOC_Os10g39790.2	CHR10V6|COORD:21230206..21226889|protein CorA-like magnesium transporter protein, putative, expressed	1.00E-135	AT3G58970.1	CHR3V8|COORD:21800636..21802140| magnesium transporter CorA-like family protein	LOC_Os10g39790	0	protein metal ion transporter, putative, expressed	10L	10L	0	1H	55.4932	CCCCGATCACTCCGCCCCCGGCGCCGCAGGCCACCCCGTCTCCGCCTGCCCCCTCTCCCGGGGGCGGTGGCGCCGCCCCGGCCGCCGTGTCCGGCAAGGTCGGCAAGAAGAAGGCCGGCGCCCGCTTGTGGATGCGGCTGGACCGGTGGGGCTCCTCTGAGATCCTGGAGCTCGACAAGGCCTCCATCATCCGCCGCGCGGGCGTGCCCCCGCGCGACCTCCGCATCCTCGGCCCCGTCTTCTCCCACTCCTCCAGCATCCTCGCTAGAGAGAAGGCGATGGTGATCAACCTAGAATTCATCAGGGCGATCGTTACTGCAGAGGAGGTCCTCCTATTGGACCCTCTGATGCAGGAGGTGCTCCCTTTCGTCGACCAATTGAGGCAGCATCTCCCTCTGA…
3_0110	12_0642	12_30110	BOPA2		ABC08981_1_44	PCR	6663	17958	6663	Contig8981_at	Contig8981_at	0	UniRef90_Q9ZPN6	Transcription factor MYC7E (Fragment) n=1 Tax=Zea mays RepID=Q9ZPN6_MAIZE	0	LOC_Os10g42430.1	CHR10V6|COORD:22785596..22788359|protein transcription factor MYC7E, putative, expressed	4.00E-72	AT4G17880.1	CHR4V8|COORD:9933715..9935484| basic helix-loop-helix (bHLH) family protein	0	UniRef90_Q9ZPN6	Transcription factor MYC7E (Fragment) n=1 Tax=Zea mays RepID=Q9ZPN6_MAIZE	0	LOC_Os10g42430.1	CHR10V6|COORD:22785596..22788359|protein transcription factor MYC7E, putative, expressed	4.00E-72	AT4G17880.1	CHR4V8|COORD:9933715..9935484| basic helix-loop-helix (bHLH) family protein	LOC_Os10g42430	0	protein transcription factor MYC7E, putative, expressed	10L	10L	0	1H	55.4932	GATCGCCACCGGGCTCGCCAGCGCGCCCTGCGAGCGGGCCAGGCAGGCCTACACCTTCGGCCTCCGCACCATGGTCTGCATCCCCCTCGGCACCGGCGTGCTCGAGCTCGGCGCCACCGAGGTCATCTTCCAGACCACCGATAGCTTGGGGCGGATCCGCTCGCTCTTCAGCCTCAACGGCGGAGGAGGGGGCTCTGGATCCTGGCCGCCCGTGGCGCCGCCGCCCCAGGAGGCGGAGACGGATCCGTCCGTGCTCTGGCTCGCCGACGCGCCGGCCGGGGACATGAAGGAGTCGCCGCCGTCCGTCGAGATCTCCGTCTCCAAGCCGCCGCCGTCACAGCCGCCGCAGATCCATCACTTCGAGAACGGGAGCACCAGCACGCTCACGGAGAACCCCAG…
3_0694	12_0981	12_30694	BOPA2		U32_7229_514	EST	7229	3552	7229	Contig9751_at	Contig9751_at	9.00E-84	UniRef90_Q108V8	DNAJ heat shock N-terminal domain-containing protein, putative, expressed n=6 Tax=Oryza sativa RepID=Q108V8_ORYSJ	2.00E-85	LOC_Os10g42439.1	CHR10V6|COORD:22804428..22789814|protein heat shock protein DnaJ, putative, expressed	1.00E-65	AT2G26890.1	CHR2V8|COORD:11469405..11480919| GRV2 (KATAMARI2); binding / heat shock protein binding	9e-84	UniRef90_Q108V8	DNAJ heat shock N-terminal domain-containing protein, putative, expressed n=6 Tax=Oryza sativa RepID=Q108V8_ORYSJ	3.00E-85	LOC_Os10g42439.1	CHR10V6|COORD:22804428..22789814|protein heat shock protein DnaJ, putative, expressed	1.00E-65	AT2G26890.1	CHR2V8|COORD:11469405..11480919| GRV2 (KATAMARI2); binding / heat shock protein binding	LOC_Os10g42439	3e-85	protein GRV2, putative, expressed	10L	10L	0	1H	55.4932	GCTTATGAAAGCAATTGGATGGCAAGGTGGAAGTATACTGGCATTAGAGACACTAAAGCGTGTTGTTGGCGCTGGTAATCGAGCTAGAGACGCGCTTGTTGCACAGGGGCTGAAGGTTGGTCTTGTTGATGTGCTCCTTGGCATTCTCGACTGGCGAGCTGGTGGAAGGCAGGGACTCTGTAACCAAATGAAGTGGAATGAATCAGAGGCTTCAATTGGGCGTGTATTAGCAGTGGAGGTACTTCATGCTTTTGCAACGGAAGGCGCTCACTGTGCTAAAGTTCGAGAAATTCTTAATTCTTCTGATGTATGGAGCGCCTACAAAGACCAGAAACATGACCTGTTCCTTCCATCCAATGCACAAACTTCCGCTGCCGGAGTTGCAGGGCTTATCGAGAG…
2_0798	11_0776	11_20798	BOPA1	4716-1205		EST	4716	2475	4716	Contig6595_at	Contig6595_at	1.00E-130	UniRef90_Q7XBW5	Probable plastid-lipid-associated protein 3, chloroplastic n=1 Tax=Oryza sativa Japonica Group RepID=PAP3_ORYSJ	1.00E-132	LOC_Os10g42500.1	CHR10V6|COORD:22848991..22851926|protein PAP fibrillin family domain containing protein, expressed	4.00E-89	AT2G35490.1	CHR2V8|COORD:14919388..14920876| plastid-lipid associated protein PAP, putative	1e-131	UniRef90_Q7XBW5	Probable plastid-lipid-associated protein 3, chloroplastic n=1 Tax=Oryza sativa Japonica Group RepID=PAP3_ORYSJ	1.00E-133	LOC_Os10g42500.1	CHR10V6|COORD:22848991..22851926|protein PAP fibrillin family domain containing protein, expressed	3.00E-89	AT2G35490.1	CHR2V8|COORD:14919388..14920876| plastid-lipid associated protein PAP, putative	LOC_Os10g42500	1e-133	protein plastid-lipid associated protein 3, chloroplast precursor, putative, expressed	10L	10L	0	1H	55.4932	CCCCTCACCTCCCCGCCCGCCCACACAAGTGACCAGAGGCCAACACAAGAGGAGTGGAATCATTCATTCATTCATTCATCCATGGCTCCCCTCTTCGCCTCCTCCCACGCCTCCCACGCGTCGCTCCTACTCCTCTCCCCCAACCCCGCCGCCGCCGCGCGTCTCCGCGTAGGTGGCCTCCGAGTCAGGCGGCCCCGCCGCCTCCGCCTCCCCGTACGCACAGCCGCGGGAGGCAGCCCACTCGACGCCGAGATCCCCGACCCCACAGTCGACGACGACGAGTGGGGCCGCGAGCCGCCCGCTTCCGCGTCGGGTAACTCGCGCCCCGGCGTCACCGACGAGTGGGGCGAGCCGGGGGTGCCCGAGCCCGAGCAGCCCTCCGGCGCTGACACCCCTACC…
3_0406	12_0815	12_30406	BOPA2		U32_1918_240	EST	1918	15128	1918	Contig2822_s_at	Contig2822_s_at	5.00E-39	UniRef90_Q9M9B4	NADH dehydrogenase [ubiquinone] iron-sulfur protein 6 n=3 Tax=Arabidopsis thaliana RepID=NDUS6_ARATH	1.00E-55	LOC_Os10g42540.1	CHR10V6|COORD:22867427..22869549|protein expressed protein	1.00E-41	AT3G18410.1	CHR3V8|COORD:6323209..6323767| NADH-ubiquinone oxidoreductase-related	6e-39	UniRef90_Q9M9B4	NADH dehydrogenase [ubiquinone] iron-sulfur protein 6 n=3 Tax=Arabidopsis thaliana RepID=NDUS6_ARATH	1.00E-55	LOC_Os10g42540.1	CHR10V6|COORD:22867427..22869549|protein expressed protein	1.00E-41	AT3G18410.1	CHR3V8|COORD:6323209..6323767| NADH-ubiquinone oxidoreductase-related	LOC_Os10g42540	1e-55	protein expressed protein	10L	10L	0	1H	55.4932	GTTCGTCTCACTCTCTCCATCCATTCCCCAATCCCCACGACGAGATCCACCCCAGGCAAGGAGAGAAGGGAGGAGAGAGGCCGGCGGCGGCGGCGGAGCAGGAGACGACCGGAGATGGTGCGGAAGGCGAAGGTCGAGTTCGACGAGAGGCCGCCGGATGACTTCGACCCGAAGAACCCGTACGGGGACCCGGTGGCGATGCTGGAGTACAGGGAGCACCTGGTGCGGGAGAAGTGGATCCAGATCGAGACCGCCAAGATCATCCGTGACCGCCTCCGCTGGTGCTACCGGATCGAGGGCGTCAACCACCACCAGAAGTGCCGCCACCTCGTCGACCAGTACCTCGAGTCCACCCGCGGCGTCGGATGGGGCAAGGACCACCGCCCGGCGGACCTCCAC…
1_0520	11_0571	11_10520	BOPA1	3689-1101		EST	3689	16483	3689	Contig5277_at|Contig5277_s_at	Contig5277_at|Contig5277_s_at	4.00E-44	UniRef90_Q336P1	Expressed protein n=4 Tax=Oryza sativa RepID=Q336P1_ORYSJ	3.00E-58	LOC_Os10g42610.1	CHR10V6|COORD:22894094..22892498|protein expressed protein	3.00E-44	AT4G17940.1	CHR4V8|COORD:9965799..9966790| binding	4e-44	UniRef90_Q336P1	Expressed protein n=4 Tax=Oryza sativa RepID=Q336P1_ORYSJ	3.00E-58	LOC_Os10g42610.1	CHR10V6|COORD:22894094..22892498|protein expressed protein	3.00E-44	AT4G17940.1	CHR4V8|COORD:9965799..9966790| binding	LOC_Os10g42610	3e-58	protein TPR domain protein, putative, expressed	10L	10L	0	1H	55.4932	GCCACCTCGTCCCTCACGCGCTCCCTCTCCCTCGTCCCCCGCCCCCGCCGCTCCTCCCGCGCCCCCAAGTCCCCGCACATGCCCACCCTCTCCCCGGCGCCGCGCGTACTCCCGCTCCGCCGCGCCAGGTCCGACGCCGACCTCCTCGGATCCGTCGTCCCCGCCGCGGCTCCAGGCTCCGCCGGCTCCGTCCTCCTCCGCTCGCCCCGTCCACGGACGCGCAACGAGGAGGACGCACCGATGGAGGACTGCTTCGACGGCGCCGGCGCCGGCAAGGGCAACAATAGCTCCGGCCGCGGCGGGGGCGGCGGAGGCGCCGGCGGCAACGGCCAGAGCGCCGGCATGGGGGAGCACTACCGCAGGGTGCTGAGGCTGGAGCCGGGCAACCCGCTGCTGCTG…
1_1326	11_1437	11_11326	BOPA1	ABC13652-1-2-156		PCR	11066	20162	11066	Contig13652_at	Contig13652_at	0	UniRef90_A2ZAL4	Putative uncharacterized protein n=3 Tax=Oryza sativa RepID=A2ZAL4_ORYSI	0	LOC_Os10g42820.2	CHR10V6|COORD:23021892..23016570|protein early-responsive to dehydration protein-related, putative, expressed	1.00E-168	AT1G32090.1	CHR1V8|COORD:11540224..11544021| early-responsive to dehydration protein-related / ERD protein-related	0	UniRef90_A2ZAL4	Putative uncharacterized protein n=3 Tax=Oryza sativa RepID=A2ZAL4_ORYSI	0	LOC_Os10g42820.2	CHR10V6|COORD:23021892..23016570|protein early-responsive to dehydration protein-related, putative, expressed	1.00E-168	AT1G32090.1	CHR1V8|COORD:11540224..11544021| early-responsive to dehydration protein-related / ERD protein-related	LOC_Os10g42820	0	protein RXW8, putative, expressed	10L	10L	0	1H	55.4932	GCCTTTTTTCTCTCTGAGTATACGCAAGTTTCTCATATCAATCGCGGTCTTTGCGTTGGTGTTCTTCTACATGATACCTATTGCATTTGTGCAATCACTTGCCAATCTCGAGGGTATTGAAAAAGTCGCGCCTTTCTTGAGGCCAGTAATAGAAGTAAAAGTGGTGAAGTCCTTCCTACAGGGTTTCCTTCCCGGTCTGGCTTTGAAGCTCTTTCTCTATATCCTCCCTACGGTTTTTATGATCATGTCAAAAGTTGAAGGCTATGTCTCTTTGTCATCCCTGGAAAGAAGAACTGCTTCGAAATATTACTACTTCATGCTGGTGAATGTATTTCTTGGAAGCATAATTGCTGGCACAGCTTTTGAACAGCTAGATTCCTTTTTTCATGATCCTCCTTC…
3_0750	12_1015	12_30750	BOPA2		U32_8403_383	EST	8403	4334	8403	Contig10896_at	Contig10896_at	5.00E-95	UniRef90_A2X8L8	Putative uncharacterized protein n=2 Tax=Oryza sativa RepID=A2X8L8_ORYSI	1.00E-106	LOC_Os10g42940.1	CHR10V6|COORD:23074966..23077131|protein miro, putative, expressed	3.00E-93	AT5G17060.1	CHR5V8|COORD:5611059..5612642| ATARFB1B; GTP binding	5e-95	UniRef90_A2X8L8	Putative uncharacterized protein n=2 Tax=Oryza sativa RepID=A2X8L8_ORYSI	1.00E-106	LOC_Os10g42940.1	CHR10V6|COORD:23074966..23077131|protein miro, putative, expressed	3.00E-93	AT5G17060.1	CHR5V8|COORD:5611059..5612642| ATARFB1B; GTP binding	LOC_Os10g42940	1e-106	protein ADP-ribosylation factor, putative, expressed	10L	10L	0	1H	55.4932	AGCATCTCCACCTCCTCGTCCTCCTCACCCCCCTCGTCTCCGGCTCCGACTTCGGCCAGAGGAAGGAAGGCAGGCAAGGGCGGGGACGATCGAGCCTTCCCCGAACCCCGCGCGCATCCCATAACCTTCCACTAGCCGTTCCATTCTCATCCTCTTCGGCGGCCGACCAGCCGGCCAGATTCTCCTGATCCAGGGTTATGGGTCAGGCCTTCCGCAAGCTCTTCGATGCCTTCTTCGGCAACAAGGAGATGCGGGTGGTGATGCTTGGGTTGGATGCAGCCGGTAAAACCACCATACTCTACAAGCTACACATTGGCGAAGTACTCTCCACCGTTCCCACTATTGGCTTCAATGTTGAGAAGGTTCAGTACAAGAATGTAGTATTCACTGTGTGGGACG…
3_0499	12_0862	12_30499	BOPA2		U32_3648_1062	EST	3648	1929	3648	Contig5120_at|Contig5121_s_at	Contig5120_at|Contig5121_s_at	1.00E-117	UniRef90_Q7XBR2	ATP-dependent Clp protease proteolytic subunit 3, putative, expressed (Os10g0580800 protein) n=2 Tax=Oryza sativa RepID=Q7XBR2_ORYSJ	1.00E-118	LOC_Os10g43050.1	CHR10V6|COORD:23118587..23120791|protein OsClp11 - Putative Clp protease homologue, expressed	1.00E-93	AT5G45390.1	CHR5V8|COORD:18413578..18414813| CLPP4 (Clp protease proteolytic subunit 4); endopeptidase Clp	1e-117	UniRef90_Q7XBR2	ATP-dependent Clp protease proteolytic subunit 3, putative, expressed (Os10g0580800 protein) n=2 Tax=Oryza sativa RepID=Q7XBR2_ORYSJ	1.00E-118	LOC_Os10g43050.1	CHR10V6|COORD:23118587..23120791|protein OsClp11 - Putative Clp protease homologue, expressed	1.00E-93	AT5G45390.1	CHR5V8|COORD:18413578..18414813| CLPP4 (Clp protease proteolytic subunit 4); endopeptidase Clp	LOC_Os10g43050	1e-118	protein ATP-dependent Clp protease proteolytic subunit 1, putative, expressed	10L	10L	0	1H	55.4932	ACTCCTTCCATCTACTCTCTCACACTCAGAGAGGGAGGAGAGAAGGGAGCACTCCGCCGCCGCCGGCTGCTGCTCCACAACCCACGAAGCTAGGCAGATAGGCATGGCGGCTACCAGCGCGAGTGCCGCTGCCTCCCTCTCCGTCACGGCTGCCGCTCACCGCCTCAGGCACCGGCAGCTATGTGCTTGCGCACGTGGGCCGGCGGCGCGACCGCATCCCCTCCTCAAGCTGAACCGCCGCAGCTACGCGGCTTCGGCATCGTCCGCGGCGGCCATGTCTCCTCTGTCCCGGTGGGAGGGCCAAGGCATCCGAGCGGAGTTGGATGCGCCGGGAGGAGTGGCCAGCGGTGACGTCATGGGCCTTCTTCTCCGGGAGCGCATCATCTTCCTCGGCAACGA…
3_0478	12_0850	12_30478	BOPA2		U32_3183_518	EST	3183	1782	3183	Contig4491_s_at|HVSMEf0011A19f_s_at	Contig4491_s_at|HVSMEf0011A19f_s_at	1.00E-155	UniRef90_Q7XBR1	Expressed protein (Os10g0580900 protein) n=2 Tax=Oryza sativa RepID=Q7XBR1_ORYSJ	1.00E-157	LOC_Os10g43060.1	CHR10V6|COORD:23123560..23120814|protein expressed protein	1.00E-100	AT4G25030.1	CHR4V8|COORD:12865346..12866648| similar to unknown protein [Arabidopsis thaliana] (TAIR:AT5G45410.2); similar to unknown protein [Arabidopsis thaliana] (TAIR:A	1e-155	UniRef90_Q7XBR1	Expressed protein (Os10g0580900 protein) n=2 Tax=Oryza sativa RepID=Q7XBR1_ORYSJ	1.00E-157	LOC_Os10g43060.1	CHR10V6|COORD:23123560..23120814|protein expressed protein	1.00E-100	AT4G25030.1	CHR4V8|COORD:12865346..12866648| similar to unknown protein [Arabidopsis thaliana] (TAIR:AT5G45410.2); similar to unknown protein [Arabidopsis thaliana] (TAIR:A	LOC_Os10g43060	1e-157	protein expressed protein	10L	10L	0	1H	55.4932	CCTCATCTCACCTGTGCTCTCCACACGACCCACACCGAAAATCCAGAGCCTGCCCGCCCGCCTCGCCTCCTCGTCTGCCTCCTCCCCTCCCGCGCTTCAGTTTCCAGGCTAGGTTGCTGCAGTTGTTCACATGGATTCCTTTTTCCAAAGAGCTTTCGGTGACCCAATGTGCTCGGAAGACAGTAATGTTGTCCAGCAAGGAATTGAACGATGCCCATTCCTGAGGAACATCAACGAGCCTACAAGTTTTTCCTTGACATCCGTTAATTTCCCCGCTCCGGCAACCGGAGCCAAGGGTCCAATTTTCGAAGACGGACCCAACTTTGACACGGCATTTCGAGTTTTCCACGGCAGAGACGGGGTTGTTCCGCTTTCAGAAGGAGCCTTTGCACATATTGA…
3_0348	12_0781	12_30348	BOPA2		U32_12176_199	EST	12176	21403	12176			1.00E-108	UniRef90_Q2R2P7	Centromeric protein E, putative, expressed (Putative uncharacterized protein) n=2 Tax=Oryza sativa RepID=Q2R2P7_ORYSJ	1.00E-110	LOC_Os11g35090.1	CHR11V6|COORD:20111326..20105910|protein kinesin motor domain containing protein, putative, expressed	7.00E-83	AT1G59540.1	CHR1V8|COORD:21877748..21883047| ZCF125; microtubule motor	1e-108	UniRef90_Q2R2P7	Centromeric protein E, putative, expressed (Putative uncharacterized protein) n=2 Tax=Oryza sativa RepID=Q2R2P7_ORYSJ	1.00E-110	LOC_Os11g35090.1	CHR11V6|COORD:20111326..20105910|protein kinesin motor domain containing protein, putative, expressed	7.00E-83	AT1G59540.1	CHR1V8|COORD:21877748..21883047| ZCF125; microtubule motor	LOC_Os11g35090	1e-110	protein centromeric protein E, putative, expressed	11L	11L	0	1H	55.4932	GCGCACATCAGTGCCCAAATTTCAAATCCGCTCCTATCTGCCCCGACCATTCTAGCAGTGGCCGACCCGCCGTGGCGCCGTCCATCCGCTCATGGAGAAAATCTCCGTCGCCGTCCGCTTCCGCCCGCCCAAGCTTTCGGTCGACGCCAACGCCGACTCGTCCTCCTTCTCGGGCGGCGGCGCTGTCGGGAACCGCGAATGGCGCATCGACGACTCTCGAATCTCCCTCCTCCACCGCGCCGTCCCCGTCACCGGCACCTCCTTCGTCTTCGACCACGTGTTCAACGAGGCGGTGACCAACGCGCGGATCTACGACCTGCTCGTCCGCTCCCTCATCCGTGCTGCCGTAGATGGCTTCAACGGCACCGCCTTTGCCTACGGCCAGACCAGCAGTGGCAA…
3_0710	12_0992	12_30710	BOPA2		U32_7545_543	EST	7545	18291	7545	Contig10312_at	Contig10312_at	2.00E-85	UniRef90_A3C735	Putative uncharacterized protein n=1 Tax=Oryza sativa Japonica Group RepID=A3C735_ORYSJ	6.00E-87	LOC_Os10g40250.2	CHR10V6|COORD:21486636..21491899|protein expressed protein	4.00E-16	AT2G45900.1	CHR2V8|COORD:18893142..18895747| similar to unknown protein [Arabidopsis thaliana] (TAIR:AT3G61380.1); similar to {, related [Medicago truncatula] (GB:ABD32828.	2e-74	UniRef90_A3C735	Putative uncharacterized protein n=1 Tax=Oryza sativa Japonica Group RepID=A3C735_ORYSJ	4.00E-76	LOC_Os10g40250.2	CHR10V6|COORD:21486636..21491899|protein expressed protein	2.00E-13	AT2G45900.1	CHR2V8|COORD:18893142..18895747| similar to unknown protein [Arabidopsis thaliana] (TAIR:AT3G61380.1); similar to {, related [Medicago truncatula] (GB:ABD32828.	LOC_Os10g40250	4e-76	protein expressed protein	10L	10L	0	1H	56.2537	GGGCGAATTGGGCCCCCTCCATAATGCTCGAGCGGCCGCTACCATGCGTCATTGTAATTGTCATTGGGAAATCATCGAATGTTGCCATGAGACATCCGGCAACCATCCCAAGACAAAATGTCAACCTAAAGAAGAAGGCGTAGACTAGACAAGGAGATCCAACCCCACTCAACGCCTAAAGCGTCACCGCGGGATCTTAGGACGAGACCACAAATGCCATCGCAAACAAAGGTAGAGGCATTAAGGTTGCCGACTCTCCACCACAACCCGATGAATTGAATATATGGAAACCAACCCTCATGCTTCCTATGACCACGGTGGAAGAAAGGACAAGACCATACTTATCCCACTATGTCATCGTCTCCATTCGCCGAAATGGTACGAGGATCCCAAAACCTA…
1_0324	11_0361	11_10324	BOPA1	2577-1122		EST	2577	15598	2577	Contig3709_at|Contig3709_s_at	Contig3709_at|Contig3709_s_at|HT08J05u_at	1.00E-177	UniRef90_A2X947	Putative uncharacterized protein n=2 Tax=Oryza sativa RepID=A2X947_ORYSI	1.00E-179	LOC_Os02g49320.1	CHR02V6|COORD:30137583..30133786|protein sucrase-related, putative, expressed	1.00E-124	AT4G26620.1	CHR4V8|COORD:13427605..13429883| sucrase-related	1e-177	UniRef90_A2X947	Putative uncharacterized protein n=2 Tax=Oryza sativa RepID=A2X947_ORYSI	1.00E-179	LOC_Os02g49320.1	CHR02V6|COORD:30137583..30133786|protein sucrase-related, putative, expressed	1.00E-124	AT4G26620.1	CHR4V8|COORD:13427605..13429883| sucrase-related	LOC_Os02g49320	1e-179	protein sucrose cleavage protein-like, putative, expressed	2L	2L	0	1H	57.0071	AAGCAAATCCCATTTCCGCCGGTCCTCTCTTCGCCAAGCCGTCGGCGACTACTGCAGCACAGCCTCCTCCCCCTCCTCATGGCCGATCCCTCCCACTCCTCCCCCACGACGGCCTTCGCCGGCGACGCCCTCCTCGCACCGGTGGCTTCCGACGCGCCGGACGCGACCCTCGCCGCCGCTGCCCCCGACCTCGACAAGGAGTTCGGGTTCCAGCGGGAGGAGCTCGGCAAGGAGAAGCTCGCGGGGACCGTGGGATTCCACGAGCGCCACGTGTTCCTCTGCTACAAGGGCCCTGAGGAGTGGCCATCCCGCGTCGAGGCCTCCGAGTCCGACCACCTCCCCCGCCTCCTCGCCGCCGCCATCAAGGCCCGCAAGCCCAATCTGAAGAAGAGCACCAAA…
1_0198	12_0042	12_10198	BOPA2	1955-868		EST	1955	14783	1955	Contig2877_at	Contig2877_at	1.00E-149	UniRef90_Q14F61	Expansin protein n=4 Tax=Triticum aestivum RepID=Q14F61_WHEAT	1.00E-130	LOC_Os10g40720.1	CHR10V6|COORD:21778202..21776280|protein expansin precursor, putative, expressed	4.00E-63	AT1G65680.1	CHR1V8|COORD:24430929..24432062| ATEXPB2 (ARABIDOPSIS THALIANA EXPANSIN B2)	1e-149	UniRef90_Q14F61	Expansin protein n=4 Tax=Triticum aestivum RepID=Q14F61_WHEAT	1.00E-130	LOC_Os10g40720.1	CHR10V6|COORD:21778202..21776280|protein expansin precursor, putative, expressed	4.00E-63	AT1G65680.1	CHR1V8|COORD:24430929..24432062| ATEXPB2 (ARABIDOPSIS THALIANA EXPANSIN B2)	LOC_Os10g40720	1e-130	protein beta-expansin 1a precursor, putative, expressed	10L	10L	0	1H	57.7676	TCGAGCACTGTTGGCCTATTGGATCAAAGCATAGCTCAGCCTTCCAACCCGGCCTGGTCAGTGCGCTGGTAAACTACCCCCACAAGCCTGAAGAAGCAGCGTTGCTTTGACATGGCTCCTCTCTCGTCTAAGGCCGTTGCACTCGTTGCACTGTCCTCCCTCCTCGTCACCTACGCCGCTGCCGGCGCCGGGACCTTCAACGATTCCGCCTTCACCGCCGACCCCAACTGGGAGGACGCCAGGGCCACCTGGTACGGCGCGCCCACGGGTGCCGGCCCCATGGACGACGGTGGTGCGTGCGGGTTCAAGAACACCAACCAGTACCCCTTCTCCTCCATGACATCGTGCGGCAACGAGCCCATCTTCAAGGATGGCAAGGGATGCGGCTCCTGCTACCAG…
3_0343	12_0778	12_30343	BOPA2		U32_12084_521	EST	12084	6609	12084	Contig14706_at	Contig14706_at	8.00E-42	UniRef90_Q0E223	Os02g0279600 protein n=3 Tax=Oryza sativa RepID=Q0E223_ORYSJ	2.00E-49	LOC_Os02g17850.1	CHR02V6|COORD:10330691..10333820|protein TOM2B, putative, expressed	4.00E-29	AT1G32370.3	CHR1V8|COORD:11676985..11678052| TOM2B (tobamovirus multiplication protein 2B)	8e-42	UniRef90_Q0E223	Os02g0279600 protein n=3 Tax=Oryza sativa RepID=Q0E223_ORYSJ	2.00E-49	LOC_Os02g17850.1	CHR02V6|COORD:10330691..10333820|protein TOM2B, putative, expressed	4.00E-29	AT1G32370.3	CHR1V8|COORD:11676985..11678052| TOM2B (tobamovirus multiplication protein 2B)	LOC_Os02g17850	2e-49	protein TOM2B, putative, expressed	2L	2S	0	1H	58.9012	GCGGTGTGCGACGACGACGACGACCAGGAGATGGCTGCGGCGGCGGGCGGCGGCGGAGGAGCGAAGGCGACGGTGGCGGAGCAGATAGGGCAGGCGGTGCAGTCCACCTCCAACCTTCTCCAGCTCATGGAGCAGTCCTCCCCTGCCCAGATCCACTTGGCTAAACTCCCTAAGAATCTCTTGGCAAAAGCATCTCTTACAAAGAACACAGAGCAAGTGCTACAACAGCTACCTAATGTAATTTCTTCCTTGGATGCTTTTATGGACAGTAGTTTGCAAAGCGCATCTCAAATTAAGACTGTCACACAACTGTTGTCAAACATGGAGAGCACCCAACTTAAATCTATTTTGCCTGCCTCTCGATTACAGAAAGATCAAAAGAATACTGAGCCTGGAGAA…
2_1053	11_0982	11_21053	BOPA1	6118-595		EST	6118	16434	6118			2.00E-55	UniRef90_Q7XC09	Chloroplast chaperonin 10, putative, expressed n=4 Tax=Oryza sativa RepID=Q7XC09_ORYSJ	6.00E-57	LOC_Os10g41710.1	CHR10V6|COORD:22381537..22385110|protein chaperonin, putative, expressed	8.00E-36	AT3G60210.1	CHR3V8|COORD:22262418..22263684| chloroplast chaperonin 10, putative	3e-55	UniRef90_Q7XC09	Chloroplast chaperonin 10, putative, expressed n=4 Tax=Oryza sativa RepID=Q7XC09_ORYSJ	9.00E-57	LOC_Os10g41710.1	CHR10V6|COORD:22381537..22385110|protein chaperonin, putative, expressed	1.00E-35	AT3G60210.1	CHR3V8|COORD:22262418..22263684| chloroplast chaperonin 10, putative	LOC_Os10g41710	9e-57	protein CHL-CPN10, putative, expressed	10L	10L	0	1H	58.9012	CTCCTGCGAAAGCAAAGCAGATAAGAGGAGCCTCCCCCATCTCCTCCCCGCTGAGCGAAGCTGCCGAGCAAAACCCTCCTCTCCCCCTAGAACCTTCCGGGCGCATCCACCAGCATCCTCCTTCCAATGGCCCCCTCCCTCCTCGCCGCCGCCACCTCGCCCTTCCTCCTCCACGGCGCCGTCGGGAGCACCAGCCGCAGGCCGGTCGCCGCCCCCGGCCGCCGCGCCGCATCCTCCGTGCGCGTGCGCGCCGCCATCAAGTGCGACCCATCCAAGGTGGAGCCGCAGTCCGACCGGGTGCTCGTCCGTCTCGAGACTATCCCAGAGAAATCTGCTGGGGGAGTTCTGCTACCAAAATCTGCTGTTAAATTTGAGAGATATTTGATGGGCGAGATTTTA…
1_1248				ABC10400-1-1-300		PCR	8123	18210	8123	Contig10399_at|Contig10400_s_at	Contig10399_at|Contig10400_s_at	1.00E-141	UniRef90_Q8S7P9	Putative uncharacterized protein OSJNBa0095C07.16 n=1 Tax=Oryza sativa Japonica Group RepID=Q8S7P9_ORYSJ	1.00E-143	LOC_Os10g41970.1	CHR10V6|COORD:22497376..22501960|protein methyltransferase, putative, expressed	1.00E-120	AT4G18030.1	CHR4V8|COORD:10012862..10015279| dehydration-responsive family protein	0	UniRef90_Q8S7P9	Putative uncharacterized protein OSJNBa0095C07.16 n=1 Tax=Oryza sativa Japonica Group RepID=Q8S7P9_ORYSJ	0	LOC_Os10g41970.1	CHR10V6|COORD:22497376..22501960|protein methyltransferase, putative, expressed	0	AT1G26850.1	CHR1V8|COORD:9301133..9303419| dehydration-responsive family protein	LOC_Os10g41970	0	protein methyltransferase, putative, expressed	10L	10L	0	1H	58.9012	GGATACAGTGACTATACTCCTTGCCAAGACCAGAACCGAGCAATGACCTTTCCTAGAGGAAATATGATCTATCGAGAGAGGCATTGTCCTGCGAAAAATGAGAAGTTGCACTGCCTTATCCCAGCACCAAAAGGCTATGTCACCCCTTTTCCTTGGCCCAAGAGCCGTGAGTATGTTCCATATGCAAATGCTCCATACAAGAGTCTGGCAGTTGAAAAGGCAGTTCAGAACTGGATCCAGTACCGGGGAGATGTGTTCCATTTCCCAGGAGGCGGGACAATGTTTCCAAATGGAGCAAGTTCTTACATTGATGAACTTGCATCAGTCATTCCACTTGCTGATGGCACCATCAGGACTGCACTTGATACTGGATGTGGGGTTGCAAGCTGGGGTGCTTAC…
2_0478				310-1214		EST	310	725	310	Contig466_at	Contig466_at	1.00E-138	UniRef90_A3B3M6	Ribosomal protein L1 n=2 Tax=Oryza sativa Japonica Group RepID=A3B3M6_ORYSJ	1.00E-143	LOC_Os05g32220.1	CHR05V6|COORD:18727119..18731257|protein L1P family of ribosomal proteins domain containing protein, expressed	1.00E-118	AT3G63490.1	CHR3V8|COORD:23455244..23456995| ribosomal protein L1 family protein	1e-159	UniRef90_A3B3M6	Ribosomal protein L1 n=2 Tax=Oryza sativa Japonica Group RepID=A3B3M6_ORYSJ	1.00E-163	LOC_Os05g32220.1	CHR05V6|COORD:18727119..18731257|protein L1P family of ribosomal proteins domain containing protein, expressed	1.00E-120	AT3G63490.1	CHR3V8|COORD:23455244..23456995| ribosomal protein L1 family protein	LOC_Os05g32220	1e-163	protein 50S ribosomal protein L1, putative, expressed	5L	5L	0	1H	59.711	CACTCCGCGCTCCCACACTCCGGCTATAATCATCCACCCGCTCTTATCTCCTCTTCCTCTTCCTCCCTCCCCCCCACCACCCCCGCCATGGCCACAGCCGCGGCCTGCGCGTCCTCCCTCCTCGCGCCGCCCTCCGCCTCGTGCGCGGGGACGGCCGCGTCCGGCGCGCTCTTCCCCACCTCCGTGCCCTCGTTGCGTGCGTACCCGCGGCTTCTCCTCGCGTTCCGCCGCCCCGCCGCCGCCGCCGTCGCCGACCCGCAGGGCGCCGCCGTGCTAGAGGAGGAGGACGACGAGACGCCCGTCCAGTTCGATGACGTCGACGATGATTACGAGGACGGCTACGGCGGCCGCGGCCCCGCTTTCACGGCCCCCACCCGGCCGCGCACCGGCAAGGCCGCC…
3_0820	12_1058	12_30820	BOPA2		OSU_Aglu3_304	PCR	11606	5442	11606	Contig15078_at	Contig15078_at	2.00E-63	UniRef90_Q0D6X9	Os07g0420700 protein n=1 Tax=Oryza sativa Japonica Group RepID=Q0D6X9_ORYSJ	6.00E-65	LOC_Os07g23880.1	CHR07V6|COORD:13487282..13500032|protein glycosyl hydrolase, family 31, putative, expressed	3.00E-46	AT3G23640.1	CHR3V8|COORD:8502362..8509365| HGL1 (HETEROGLYCAN GLUCOSIDASE 1); hydrolase, hydrolyzing O-glycosyl compounds	2e-63	UniRef90_Q0D6X9	Os07g0420700 protein n=1 Tax=Oryza sativa Japonica Group RepID=Q0D6X9_ORYSJ	6.00E-65	LOC_Os07g23880.1	CHR07V6|COORD:13487282..13500032|protein glycosyl hydrolase, family 31, putative, expressed	3.00E-46	AT3G23640.1	CHR3V8|COORD:8502362..8509365| HGL1 (HETEROGLYCAN GLUCOSIDASE 1); hydrolase, hydrolyzing O-glycosyl compounds	LOC_Os07g23880	6e-65	protein alpha-glucosidase 2, putative, expressed	7L	7L	0	1H	59.711	TGCAAGACAACCCAAAGGTTCAGATTAACTCTAGCATTGAAGCAAGAAGTGTTGGAGCTGGCTCTGGTGGGTTTTCAAGGTTGGTTTGTTTGCGAGTTCATCCCACTTTCACTCTTCTCCACCCAACTGAGGTGGTTGTTGCGTTTACAGCCATCAATGGCTCAAAGCAAGAGTTCTCTCCAGAATCCAGAGAAGTGACATTAGAGGGAGACCTTCGGCCAAATGGGGAATGGATGCTGGTGGACAAATGCGCAGGGGTGAGCCTGGTCAATAGTTTTGATCCCAGTCAGGTTAGCAAATGCTTGGTGCACTGGGGAACAGGTAATTTGAACATGGAGCTTTGGTCAGAGGAAAGGCCAGTTTCCAAGGACACACCGTTGAGGATTTGCCACCAGTACG…
3_0821	12_1059	12_30821	BOPA2		OSU_Aglu3_536	PCR	11606	5442	11606	Contig15078_at	Contig15078_at	2.00E-63	UniRef90_Q0D6X9	Os07g0420700 protein n=1 Tax=Oryza sativa Japonica Group RepID=Q0D6X9_ORYSJ	6.00E-65	LOC_Os07g23880.1	CHR07V6|COORD:13487282..13500032|protein glycosyl hydrolase, family 31, putative, expressed	3.00E-46	AT3G23640.1	CHR3V8|COORD:8502362..8509365| HGL1 (HETEROGLYCAN GLUCOSIDASE 1); hydrolase, hydrolyzing O-glycosyl compounds	2e-63	UniRef90_Q0D6X9	Os07g0420700 protein n=1 Tax=Oryza sativa Japonica Group RepID=Q0D6X9_ORYSJ	6.00E-65	LOC_Os07g23880.1	CHR07V6|COORD:13487282..13500032|protein glycosyl hydrolase, family 31, putative, expressed	3.00E-46	AT3G23640.1	CHR3V8|COORD:8502362..8509365| HGL1 (HETEROGLYCAN GLUCOSIDASE 1); hydrolase, hydrolyzing O-glycosyl compounds	LOC_Os07g23880	6e-65	protein alpha-glucosidase 2, putative, expressed	7L	7L	0	1H	59.711	TGCAAGACAACCCAAAGGTTCAGATTAACTCTAGCATTGAAGCAAGAAGTGTTGGAGCTGGCTCTGGTGGGTTTTCAAGGTTGGTTTGTTTGCGAGTTCATCCCACTTTCACTCTTCTCCACCCAACTGAGGTGGTTGTTGCGTTTACAGCCATCAATGGCTCAAAGCAAGAGTTCTCTCCAGAATCCAGAGAAGTGACATTAGAGGGAGACCTTCGGCCAAATGGGGAATGGATGCTGGTGGACAAATGCGCAGGGGTGAGCCTGGTCAATAGTTTTGATCCCAGTCAGGTTAGCAAATGCTTGGTGCACTGGGGAACAGGTAATTTGAACATGGAGCTTTGGTCAGAGGAAAGGCCAGTTTCCAAGGACACACCGTTGAGGATTTGCCACCAGTACG…
1_0552	11_0599	11_10552	BOPA1	3845-1089		EST	3845	2095	3845	Contig5337_at	Contig5337_at	1.00E-151	UniRef90_A3BU92	Putative uncharacterized protein n=1 Tax=Oryza sativa Japonica Group RepID=A3BU92_ORYSJ	1.00E-170	LOC_Os08g37874.1	CHR08V6|COORD:23985256..23993747|protein 2-nitropropane dioxygenase family, putative, expressed	1.00E-136	AT5G64250.2	CHR5V8|COORD:25714849..25716171| 2-nitropropane dioxygenase family / NPD family	1e-151	UniRef90_A3BU92	Putative uncharacterized protein n=1 Tax=Oryza sativa Japonica Group RepID=A3BU92_ORYSJ	1.00E-170	LOC_Os08g37874.1	CHR08V6|COORD:23985256..23993747|protein 2-nitropropane dioxygenase family, putative, expressed	1.00E-136	AT5G64250.2	CHR5V8|COORD:25714849..25716171| 2-nitropropane dioxygenase family / NPD family	LOC_Os08g37874	1e-170	protein oxidoreductase, putative, expressed	8L	8L	0	1H	59.711	TCACCTCGAGCACCCAGCTCGCTGTTTGCTCACGGCTCGTCGTCACGGCCTATTTATGGATCCGCCGCCCGCCACCGGCCGCCGGCAGAACTGCCTTGACTATTAGACTAGGAAGAAAATGGGGTGGAAGGGCATCATGGGCTTCGACTACGGCGTCGTGCAGGCACCGCTCGGCCCCGACATCTCCGGCCCGGAGCTCGCCGCCGCCGTCGCCAACGCTGGCGCCATAGGCCTCCTCCGCCTTCCCGACTGGCCGGCGCCGGATCACGTGAGGGAGCTGATACGGAGGACCAGGAGCCTGACCGAGAAGCCGTTCGGGGCGGCCATCGTGCTGGCCTTCCCGCACGAGGAGAATCTGAGGGTTGTGCTGGAGGAGAGGCTCGCCGTGCTGCAGGTGTA…
1_1444	12_0369	12_11444	BOPA2	ConsensusGBS0131-2		PCR	4179	16715	4179	Contig5771_at	Contig5771_at	1.00E-152	UniRef90_Q2PBP1	Mcb1 protein n=2 Tax=Hordeum vulgare RepID=Q2PBP1_HORVU	3.00E-75	LOC_Os10g41260.1	CHR10V6|COORD:22105162..22103055|protein MYB family transcription factor, putative, expressed	1.00E-32	AT1G70000.1	CHR1V8|COORD:26367337..26368298| DNA-binding family protein	1e-152	UniRef90_Q2PBP1	Mcb1 protein n=2 Tax=Hordeum vulgare RepID=Q2PBP1_HORVU	3.00E-75	LOC_Os10g41260.1	CHR10V6|COORD:22105162..22103055|protein MYB family transcription factor, putative, expressed	1.00E-32	AT1G70000.1	CHR1V8|COORD:26367337..26368298| DNA-binding family protein	LOC_Os10g41260	3e-75	protein mcb1 protein, putative, expressed	10L	10L	0	1H	59.711	AGGACAAAGCCACCCACCCACCGATCGAGAGTCAGTCTCTCCCGGCCCTCCCTCCCCTCGTGCGGTAGCCTCCAAATCATCCAACGTCCAATCCACTTCCAACAAGATACCGCCACCATCCTCCGCCTGATCCGACCTCTTCCGTCAGCGACAGCGACCCCGCAACGCCCGGCTCCGTCGGGATGGAGGAGGAGGGCGGCGCGAGGAAGGCGGTGCTCTTCAGGCTGTTCGGCGTCGAGGTCCGCGGAGCGGAGGAGGAGGAGGAGGATGACGCGGAGCCCATGGAGCTCAAGAAGAGCACCAGCATGCCCAACCTCGCCTCCATCGGCCCGATTCTACCGCGCGGCGAGGCCAGCGCCAGCCACGACAAGGGCTACGCCTCCGACGACGGCGAGCTGG…
2_1333	11_1218	11_21333	BOPA1	8486-1964		EST	8486	5111	8486	Contig10752_at	Contig10752_at	0	UniRef90_A2ZAA2	Putative uncharacterized protein n=2 Tax=Oryza sativa RepID=A2ZAA2_ORYSI	0	LOC_Os10g41360.1	CHR10V6|COORD:22163731..22156100|protein ARABIDILLO-1, putative, expressed	0	AT2G44900.1	CHR2V8|COORD:18518794..18522837| armadillo/beta-catenin repeat family protein / F-box family protein	0	UniRef90_A2ZAA2	Putative uncharacterized protein n=2 Tax=Oryza sativa RepID=A2ZAA2_ORYSI	0	LOC_Os10g41360.1	CHR10V6|COORD:22163731..22156100|protein ARABIDILLO-1, putative, expressed	0	AT2G44900.1	CHR2V8|COORD:18518794..18522837| armadillo/beta-catenin repeat family protein / F-box family protein	LOC_Os10g41360	0	protein ubiquitin-protein ligase, putative, expressed	10L	10L	0	1H	59.711	GCTTATATGCGCCCTTAACTGCAAATTCGTCGAAGAGGAACAAGCACACAGTCCCACTGCATTTAGCAACTCCAAGGGCAAGCTTGTGCTTACCATTACATGCCCCATTTTTAAATCACTCGCTTCACTGTTTCCTGGCAAGGCTGTGGAGGAGCACGGTGTGTTCAATGAGTGTAATTGGAGGAACAAAAGGAAAATACTTGGTGTCATGATGAACTGGCTGGAGTGGATCCTATCACACTCGCTTCTACGGATTTCAGAGTGCAATCCATATGGCATGGATGACTTCTGGTTGCAGCAGGGCACATCAATGCTGCTGAGCCTGGTGAAGAGCTCACAGGAGTCTGTGCAGGAGCGTGCAGCTACAACAATTGCTATATTTGTGGTTATTGATGATGA…
1_0768	11_0886	11_10768	BOPA1	5402-929		EST	5402	14672	5402	Contig7267_at	Contig7267_at	1.00E-116	UniRef90_Q336R9	Peptide methionine sulfoxide reductase, putative, expressed (Os10g0563600 protein) n=1 Tax=Oryza sativa Japonica Group RepID=Q336R9_ORYSJ	1.00E-117	LOC_Os10g41400.1	CHR10V6|COORD:22183248..22185736|protein peptide methionine sulfoxide reductase, putative, expressed	1.00E-88	AT4G25130.1	CHR4V8|COORD:12898812..12900008| peptide methionine sulfoxide reductase, putative	1e-116	UniRef90_Q336R9	Peptide methionine sulfoxide reductase, putative, expressed (Os10g0563600 protein) n=1 Tax=Oryza sativa Japonica Group RepID=Q336R9_ORYSJ	1.00E-117	LOC_Os10g41400.1	CHR10V6|COORD:22183248..22185736|protein peptide methionine sulfoxide reductase, putative, expressed	1.00E-88	AT4G25130.1	CHR4V8|COORD:12898812..12900008| peptide methionine sulfoxide reductase, putative	LOC_Os10g41400	1e-117	protein peptide methionine sulfoxide reductase, putative, expressed	10L	10L	0	1H	59.711	AACCAACCAAAACGACGCAACGCAAACGCAACCGGGACTGAGTGAGGCGACGAAGCTTCTGGGCCACGCCGCCACAAAAGGCAAGGGAAAGCCTCGATGCCTCCCCTCCTCACCTCACCCGCCTCCCTCTCCTCCTCCCCGCTCCGCCTCGCCTCCCGCCTCGGCGGCGCCGCCCTCCGCCCCGCCTCCTCCTCCTCCCGCCACCGCCGCTTCCTCGCCCCCACCCAAACCGCGGCGCGGGGCGCCACCACCACCGGCGGCGGCGGGTTCGCGGCGATGAGCTGGCTGGGGAAGCTGGGGCTGGGGGGCGGGGGAAGCCCGCGCGCGTCGGAGGCGTCGGCGGCGCTGGCGCAGGGGCCCGACGAGGACAAGCCGGCGCCCGGGAACGAGTTCGCCCAG…
2_0997	11_0942	11_20997	BOPA1	5790-558		EST	5790	15774	5790			2.00E-73	UniRef90_Q0DIK0	Os05g0383000 protein n=2 Tax=Oryza sativa Japonica Group RepID=Q0DIK0_ORYSJ	5.00E-75	LOC_Os05g31770.1	CHR05V6|COORD:18445377..18442132|protein tetratricopeptide repeat containing protein, putative, expressed	6.00E-63	AT3G57090.1	CHR3V8|COORD:21139606..21140960| BIGYIN; binding	9e-74	UniRef90_Q0DIK0	Os05g0383000 protein n=2 Tax=Oryza sativa Japonica Group RepID=Q0DIK0_ORYSJ	3.00E-75	LOC_Os05g31770.1	CHR05V6|COORD:18445377..18442132|protein tetratricopeptide repeat containing protein, putative, expressed	3.00E-63	AT3G57090.1	CHR3V8|COORD:21139606..21140960| BIGYIN; binding	LOC_Os05g31770	3e-75	protein mitochondria fission 1 protein, putative, expressed	5L	5L	0	1H	60.1898	GCCCCCCCCCCCCCCCCCAAAGTCGAAACCCCTCCTCCAAGCAGATCGGCCGAGAGCGATGGAGGCGAAGATGAGCAAGTTCTTCGACTCGGTGGGCTCCTTCTTCTCCGGCGGCGACAACATCCCCTGGTGCGACCGCGACATCATCGCCGGATGCGAAAGAGAGGTTGCTGAGGCTGCAACCGAAGAACAGAAAAATGATAGCATTATGAGGCTATCTTGGGCTCTCGTCCATTCCAAGCAGACTGATGATGTGAACCGTGGAATTGGCATGATTGAAGCTTCTCTTGATAAAACCACCAGCCCACTGCAGACTAGAGAAAAACTGTATTTGTTGGCTGTTGGGCACTACAGAAATGGTAACTATGTAAGAAGCCGGCAACTTGCGGACCGCTGTTT…
2_0095	11_0071	11_20095	BOPA1	1190-86		EST	1190	14623	1190	Contig1891_at	Contig1891_at																								0	1H	60.7742	CCGCCGCGTTCTCCTCTGCGGCACGCAACCTTTTCCCCTCCCCCCTTGACTAGACCAGATTCTTGATATAGAAGAACACGCCGTGTCCTCCCAACCACAACTACCTCTATCTCGGCAAGGTGAGGGTGAGTCCGTGAGTCAATCTCACATGATTTTCTGCGCGAAACCCCCCGTGTTCCCTCTGGTTCGCAGGTTCCTCGTTGATCGGCGGGTTGGGCTCGGGGCGATCTTGGAGCGAGGCGCGAGGCGGCTTCTTCTTCGCACGTAGGCTTCAGATCTGCCTGTCAGGCGAGTCAGATCTGTCACCTATCTGATGGCCCACGGAGGATCTGGTTGTTCCCGGCGGTCTCGAGTCGACTCTGCGGCGAGGAAGTCGTCTTCTCCGACGTGCACATGGGG…
1_0201	12_0044	12_10201	BOPA2	1968-1263		EST	1968	15132	1968	Contig2918_s_at	Contig2918_s_at	0	UniRef90_Q6B6L9	UDP-D-glucuronate decarboxylase (Fragment) n=1 Tax=Hordeum vulgare RepID=Q6B6L9_HORVU	0	LOC_Os05g29990.1	CHR05V6|COORD:17287265..17282799|protein NAD dependent epimerase/dehydratase family domain containing protein, expressed	0	AT3G62830.1	CHR3V8|COORD:23243514..23246328| UXS2 (UDP-GLUCURONIC ACID DECARBOXYLASE 2); catalytic/ dTDP-glucose 4,6-dehydratase	0	UniRef90_Q6B6L9	UDP-D-glucuronate decarboxylase (Fragment) n=1 Tax=Hordeum vulgare RepID=Q6B6L9_HORVU	0	LOC_Os05g29990.1	CHR05V6|COORD:17287265..17282799|protein NAD dependent epimerase/dehydratase family domain containing protein, expressed	0	AT3G62830.1	CHR3V8|COORD:23243514..23246328| UXS2 (UDP-GLUCURONIC ACID DECARBOXYLASE 2); catalytic/ dTDP-glucose 4,6-dehydratase	LOC_Os05g29990	0	protein UDP-glucuronic acid decarboxylase 1, putative, expressed	5L	5L	0	1H	60.7742	CTGGACCTCACCCGGCGCCCTTACCGACACAAACCTGCGGCGAGGTCCAGCCCTGCGCCTCATTCTCACACGGGGGGCCCCTAGACTCCTCCGCGGGATGGCGTCGGAGCTCACGTACCGCGGCGGGGCGGCGTCCCCGTCCGCGGGCGCCGCCGGGGCCGCCGGCGAGTACCCGTCCGCCAAGCCGGCCAGCTCCAAGCCGCTCGCGTGGCTGCCCCGCGCCGCCCGCTACGCCGCGGCCGAGCACCGCCCGCTCTTCGCCCTCGTCGGCATGCTCTTCGCCGCCGCCGTCTTCTGCCTCGCCGCCCCCTCCGCCTCCGGCCCCGCCCCCTACTCCTCCTCCGGCGGACGCGCCGCCGACGTCGCCAGGTCGCTCACCCGCTTCTCCGTCGACCCGGC…
3_0753	12_1018	12_30753	BOPA2		U32_8495_216	EST	8495	5170	8495	Contig10936_at	Contig10936_at	1.00E-26	UniRef90_A2Y3T0	Putative uncharacterized protein n=2 Tax=Oryza sativa RepID=A2Y3T0_ORYSI	3.00E-28	LOC_Os05g30130.1	CHR05V6|COORD:17385570..17381202|protein chaperone protein dnaJ 49, putative, expressed	9.00E-13	AT3G57340.1	CHR3V8|COORD:21230153..21231256| DNAJ heat shock N-terminal domain-containing protein	1e-26	UniRef90_A2Y3T0	Putative uncharacterized protein n=2 Tax=Oryza sativa RepID=A2Y3T0_ORYSI	3.00E-28	LOC_Os05g30130.1	CHR05V6|COORD:17385570..17381202|protein chaperone protein dnaJ 49, putative, expressed	9.00E-13	AT3G57340.1	CHR3V8|COORD:21230153..21231256| DNAJ heat shock N-terminal domain-containing protein	LOC_Os05g30130	3e-28	protein chaperone protein dnaJ 49, putative, expressed	5L	5L	0	1H	60.7742	AGCATGGGGTGGAGTACTTCGTCAGCAAACATGATTTTGATCAGCAGTTTCCACATGGAAGTCCTTCTAGAGATAACCTCGAGGATCACGTTTTTAAAGATTATAAGACTATGCTAGGAAGAAACTGTCGTGTGGAACTCCATCGGCGTAAATGGGCCAATGACTACCCTACACCTCACTGTGACAAGCTACGGAACCTTGATGTGGCATAATAGTGCCCACATGGTGATTAGTTTGTTGTCTCATTTGCGGTCTTGCAGAAGTTCACTCTCTTGAAGGTGTAACATGGCAAGATTTTATGGAAAAGGATGAGCAATATATTTCTAGTTTGTCTGGTGCCCTATCGATGACATATTATGAACCAGTAAATTGACTGCTACATGAAGAAGCTTTGATGGC…
3_1532					U35_8839_326	EST	22125	8839	22125	Contig23964_at	Contig23964_at										6e-23	UniRef90_A3B384	Putative uncharacterized protein n=2 Tax=Oryza sativa Japonica Group RepID=A3B384_ORYSJ	2.00E-24	LOC_Os05g30190.1	CHR05V6|COORD:17437186..17438774|protein phytochrome A-associated F-box protein, putative, expressed	1.00E-18	AT4G02440.1	CHR4V8|COORD:1072555..1073565| EID1 (EMPFINDLICHER IM DUNKELROTEN LICHT 1)	LOC_Os05g30190	2e-24	protein phytochrome A-associated F-box protein, putative, expressed	5L	5L	0	1H	60.7742	CTGCACGGAGGCGTGGGACCTCTACTCCGCCTTCTGCCTCCGCAGCTTCCACGGGTACCACGACGACGGCGAGCCTGTCGTGCGCGCCTACGTCTGCGAGAACGGCCACGTCGCCGGCGCCTGGACCGAGCGCCCGCTCTACTCCTGACTGCTTGCTCCGGTCCAATGGCGACGACATGACAGGCATGCCGCGCTCCGCCATCGTTAAATCCATCGCCAAGCATGCCTCGCACGTTCTTATGATAGGTTCGGTGCGTACATAGCCGCGATGTGGATCTCGGCGAGCTCCGAGGTCATGCATGCGTGAGTGATGTATCTTTTCTCCCGTGTTTTTTCTTCATCCGATGTAACCCTAGCTGATGCTTAGCATAAAGAAGAATGAAAGAGGGATTTTTTAAA…
2_1463	12_0567	12_21463	BOPA2	ABC02590-1-1-198		PCR	1755	836	1755	Contig2590_at	Contig2590_at	3.00E-86	UniRef90_Q0DIP0	Os05g0373700 protein (Fragment) n=4 Tax=Oryza sativa RepID=Q0DIP0_ORYSJ	4.00E-85	LOC_Os05g31000.1	CHR05V6|COORD:17951786..17953904|protein nascent polypeptide-associated complex subunit alpha, putative, expressed	8.00E-80	AT3G12390.1	CHR3V8|COORD:3942351..3943602| nascent polypeptide associated complex alpha chain protein, putative / alpha-NAC, putative	9e-86	UniRef90_Q0DIP0	Os05g0373700 protein (Fragment) n=4 Tax=Oryza sativa RepID=Q0DIP0_ORYSJ	4.00E-85	LOC_Os05g31000.1	CHR05V6|COORD:17951786..17953904|protein nascent polypeptide-associated complex subunit alpha, putative, expressed	8.00E-80	AT3G12390.1	CHR3V8|COORD:3942351..3943602| nascent polypeptide associated complex alpha chain protein, putative / alpha-NAC, putative	LOC_Os05g31000	4e-85	protein nascent polypeptide-associated complex alpha subunit-like protein, putative, expressed	5L	5L	0	1H	60.7742	GCTCCCCTTGCTTGCGCCTCCTCTCCCAGCTTTAGGGTTCTAGGGTTTCTGACAGCAGCGCCGTCGCCTCCTCCCCCTCACCCACCAACCCACCATGACGGCCGAGACCGCCACCGCCACGCAGGAGGAGCTGCTCCACGCCGTTCTGGAAGAGCAGAAGCTCGCGGCGCAGGTTCAGGGAGATGAGCCAGTAGTTGAGGATGATGATGATGAGGAGGAAGAGGATGATGATGATGAGGATGACAAAGATGATGATGCTGAGGGAGTTGATGCAAGTGGAAGATCTAAGCAGAGCAGGAGTGAGAAAAAGAGCAGGAAGGCCATGCTGAAGCTTGGCATGAAGACTATCACAGGCGTGAGCCGTGTAACTGTCAAGAAGAGCAAGAATATCCTGTTTGT…
1_0798	11_0935	11_10798	BOPA1	5768-469		EST	5768	3279	5768	Contig7730_at|HT08D16r_s_at	Contig7730_at|HT08D16r_s_at	1.00E-175	UniRef90_A2Y3G8	Putative uncharacterized protein n=2 Tax=Oryza sativa RepID=A2Y3G8_ORYSI	1.00E-176	LOC_Os05g28190.1	CHR05V6|COORD:16449106..16445417|protein ranBP1 domain containing protein, expressed	4.00E-82	AT1G52380.1	CHR1V8|COORD:19513648..19514970| Ran-binding protein 1 domain-containing protein / RanBP1 domain-containing protein	1e-175	UniRef90_A2Y3G8	Putative uncharacterized protein n=2 Tax=Oryza sativa RepID=A2Y3G8_ORYSI	1.00E-176	LOC_Os05g28190.1	CHR05V6|COORD:16449106..16445417|protein ranBP1 domain containing protein, expressed	4.00E-82	AT1G52380.1	CHR1V8|COORD:19513648..19514970| Ran-binding protein 1 domain-containing protein / RanBP1 domain-containing protein	LOC_Os05g28190	1e-176	protein ranBP1 domain containing protein, expressed	5L	5L	0	1H	61.5277	GGATGCGGGCATCCGGGAAGATTTCAAGGCTGCAGTGGAGACGCACAAGGCGAAGAAGGCAGCCCCCCCGCCGGAGGTTCCCCGCCGTCCTGATCCGGCCGGTTTCGTTCGGTGCCGTCGAGTTCGTCTCCCCGGCGCAAGGATGGCGGACGAGGAACATACTCAAACTTCTAGGAAGAGGGTTGCAGAAAAACAAATCAACAAGGATCATCCTGAGCCTGATGATGACTCGTCGGAACAAGAAACAGGAACATTTAAGAAAGCCAGTGAGGAAGTGATGGCAACCCGAAAGATTGTAAAGGTTCGGCGTCAGCAGCCGTCAGCAGCTCCTTCTTCTAATCCTTTCTCTGCAATTAGATTCACCCCCAGTGATCCTGTTGTTCAAGCAAATATCACAGT…
1_1049	11_1321	11_11049	BOPA1	ABC01838-2-2-322		PCR	1237	14798	1237	Contig1838_at	Contig1838_at	5.00E-71	UniRef90_Q02400	Late embryogenesis abundant protein B19.3 n=1 Tax=Hordeum vulgare RepID=LE193_HORVU	1.00E-34	LOC_Os05g28210.1	CHR05V6|COORD:16461978..16461056|protein small hydrophilic plant seed protein, putative, expressed	1.00E-53	AT3G51810.1	CHR3V8|COORD:19225795..19226438| ATEM1 (Early methionine labelled)	5e-71	UniRef90_Q02400	Late embryogenesis abundant protein B19.3 n=1 Tax=Hordeum vulgare RepID=LE193_HORVU	1.00E-34	LOC_Os05g28210.1	CHR05V6|COORD:16461978..16461056|protein small hydrophilic plant seed protein, putative, expressed	1.00E-53	AT3G51810.1	CHR3V8|COORD:19225795..19226438| ATEM1 (Early methionine labelled)	LOC_Os05g28210	1e-34	protein embryonic abundant protein 1, putative, expressed	5L	5L	0	1H	61.5277	TGTTAGAATAAAACGAGATTGAATGAAAGTGAATGGACAATTAGTCCGGTTTCTATTGATTCTCAAAAATATATACATCTGAAAGAGGTGAGAGAGAGTGTCTGTTCGAAGGCATCAGGTGTGTGTTGACAATTGAAAGAGAGAAGACACGACTGTTCAGGATTAAACACATCCCTAGATTAATCTACTAATTAATTCTAACATACACTACACACATGTCGTACGTCCCTCCATAGCCCAGAGTAACAGTCTCCCAGAGCCTTGCATGTCCATGCCCCGCAGTCTCCGAGCAGCCGCCGACCACCCGAGCACGGTGAGTGCTAGCTAGAACCATGATCCTGGCTACGTGTCCACTCGTGGACAGCACAAGACAACGCACGAGTCGCTAGCATTGGCAGC…
3_0304	12_0756	12_30304	BOPA2		U32_10148_338	EST	10148	19877	10148	Contig12707_at|HVSMEk0004F18f2_s_at	Contig12707_at|HVSMEk0004F18f2_s_at	1.00E-32	UniRef90_A2Y3K4	Putative uncharacterized protein n=3 Tax=Oryza sativa RepID=A2Y3K4_ORYSI	2.00E-33	LOC_Os05g28480.1	CHR05V6|COORD:16615306..16612236|protein expressed protein	9.00E-24	AT4G35980.1	CHR4V8|COORD:17030819..17031589| similar to unnamed protein product [Vitis vinifera] (GB:CAO48186.1); contains domain PTHR21068 (PTHR21068); contains domain PTH	1e-32	UniRef90_A2Y3K4	Putative uncharacterized protein n=3 Tax=Oryza sativa RepID=A2Y3K4_ORYSI	2.00E-33	LOC_Os05g28480.1	CHR05V6|COORD:16615306..16612236|protein expressed protein	1.00E-23	AT4G35980.1	CHR4V8|COORD:17030819..17031589| similar to unnamed protein product [Vitis vinifera] (GB:CAO48186.1); contains domain PTHR21068 (PTHR21068); contains domain PTH	LOC_Os05g28480	2e-33	protein conserved hypothetical protein	5L	5L	0	1H	61.5277	GCACGAGGCTCCGGCCTCCCCGCCTCCTACGTCCCTGATTGGGGGGTTCGATCCGGATTCCACTGCTCTGCTTGGATTTGAAGATATAAAGAATGGCTGCACAAGACACTCCTATGACCTCCGAGGATGACTATGAGACTCAGCAGAAGAAGCAAGCTGCTGCAGATGTTCTTTTCAACTATTCACAGTTTGTTATGGTATGCATTGGTGAGGGAGTTCGTCCGACTGATCTCCGGTTGCATCTTATGAAGGAAATTTCAGGGATGCCCACCTCTTTGAAGGAAGAGCCACGGCAGGCAGCTGCCTCCCCAGATTCTAGCGGCGAACCATCATCCTCTGGGACAATGAAAGAAGACAGGAACGAAATCCCATAAGCTTCATCTGCATCTTGCAAGGAGA…
3_0744	12_1010	12_30744	BOPA2		U32_8279_1290	EST	8279	18797	8279	Contig11224_at	Contig11224_at	1.00E-161	UniRef90_Q5W767	Putative uncharacterized protein OJ1320_D10.7 (Os05g0353300 protein) n=1 Tax=Oryza sativa Japonica Group RepID=Q5W767_ORYSJ	1.00E-162	LOC_Os05g28500.1	CHR05V6|COORD:16626690..16630724|protein ubiquitin family protein, putative, expressed	1.00E-92	AT2G30100.1	CHR2V8|COORD:12854905..12858985| ubiquitin family protein	1e-161	UniRef90_Q5W767	Putative uncharacterized protein OJ1320_D10.7 (Os05g0353300 protein) n=1 Tax=Oryza sativa Japonica Group RepID=Q5W767_ORYSJ	1.00E-162	LOC_Os05g28500.1	CHR05V6|COORD:16626690..16630724|protein ubiquitin family protein, putative, expressed	1.00E-92	AT2G30100.1	CHR2V8|COORD:12854905..12858985| ubiquitin family protein	LOC_Os05g28500	1e-162	protein expressed protein	5L	5L	0	1H	61.5277	GGCGACGTCTCCGACGTCTCCGCGCTCCTGGGCGAGATGGACTGCGTCGGCCTCCGCCCCGGGTTTAGCCTCGTCGAGAAGGCCGTCGCGCTCTACTGGGACCGCAGCGAGAGGGCGCGCGCTGTTGAGTTCGTCAGGGACGTGCTCAGGAGGGGGAGCGTGGCCGCGGGAGGGGAGTACGACGGCGAGCGTGGAGGCCCCGTCGGCTACCTCGCCTGGAAGATTATGATGGACGGGGACTACAGGGATGCTGTTAATTTGGTCATTGAATTCAAAGAGAGTGGACTGAAACCTGAAGTCTATAGTTATCTTATTGGGTTGACTGCCTTGGTTAAGGAGCAAAAGGAATTCTCAAAGGCATTGCGTAAATTGAATCTGTCGGTGAAGGATGGCTCAATT…
1_0617	11_0672	11_10617	BOPA1	4178-1592		EST	4178	16844	4178	Contig5813_at	Contig5813_at	0	UniRef90_Q0DIX3	Os05g0354400 protein n=1 Tax=Oryza sativa Japonica Group RepID=Q0DIX3_ORYSJ	0	LOC_Os05g28630.1	CHR05V6|COORD:16726293..16721528|protein leaf senescence related protein, putative, expressed	1.00E-142	AT3G55990.1	CHR3V8|COORD:20791389..20793910| Encodes ESK1 (Eskimo1). A member of a large gene family of DUF231 domain proteins whose members encode a total of 45 proteins	0	UniRef90_Q5W782	Putative uncharacterized protein OJ1537_B05.7 n=1 Tax=Oryza sativa Japonica Group RepID=Q5W782_ORYSJ	0	LOC_Os05g28630.1	CHR05V6|COORD:16726293..16721528|protein leaf senescence related protein, putative, expressed	1.00E-142	AT3G55990.1	CHR3V8|COORD:20791389..20793910| Encodes ESK1 (Eskimo1). A member of a large gene family of DUF231 domain proteins whose members encode a total of 45 proteins	LOC_Os05g28630	0	protein expressed protein	5L	5L	0	1H	61.5277	GCTCCCTCTCCCTCTGCTCCTCTGCTCTGCCGCTCTCCTGACAGCGGGGAGACCAAAGCGGAGTTCGCTCTCTCTGCTCCGATTCCCCGCCTGCTCTGCTCTGCCGTCCTTCCTCGCCCGATTCGGTTGCTGCGGGGGCGCTGAGCTGATCGGGGGAGGCCGGCCCGGGTTTAGGAGCTGGTGGTCGGCTTGGTGTTGGCGGCCTGTTCGACAAGGACGACGACGGCGGCGGCGGCGGCCATGCGGATCCCGCGGCGGAAGGCCGGGGCGGCGCTCGGCGTGCCCAGCCGCCGGGCGCAGATCGCCGCCGTCTTCGCGCTCGCCGTGCTGCTCGGCGTCTCCGTCCTCTACGACAGCGCCCACATCGCCGCCTCGCTGCGTCGCCACAGCGGATACAAC…
1_0176	11_0220	11_10176	BOPA1	1857-64		EST	1857	14631	1857	rbasd23b02_s_at	rbasd23b02_s_at	1.00E-165	UniRef90_P12257	Lichenase-2 (Fragment) n=7 Tax=Pooideae RepID=GUB2_HORVU	1.00E-164	LOC_Os05g31140.1	CHR05V6|COORD:18050473..18045710|protein glycosyl hydrolases family 17, putative, expressed	3.00E-77	AT3G57270.1	CHR3V8|COORD:21202315..21204097| BG1 (BETA-1,3-GLUCANASE 1); hydrolase, hydrolyzing O-glycosyl compounds	1e-165	UniRef90_P12257	Lichenase-2 (Fragment) n=7 Tax=Pooideae RepID=GUB2_HORVU	1.00E-164	LOC_Os05g31140.1	CHR05V6|COORD:18050473..18045710|protein glycosyl hydrolases family 17, putative, expressed	3.00E-77	AT3G57270.1	CHR3V8|COORD:21202315..21204097| BG1 (BETA-1,3-GLUCANASE 1); hydrolase, hydrolyzing O-glycosyl compounds	LOC_Os05g31140	1e-164	protein lichenase-2 precursor, putative, expressed	5L	5L	0	1H	61.5277	ACCAGAAAAGAAACAACAAGAGCTTTACAGAGAGCCTTGGCATCACCCACCCACACCCTCACCCTCCAACGCAGCTAGAGAGAGAAAGAGAATGGCAGGCCAAGGCGTTGCCTCCATGTTGGCTCTGGCATTGCTCCTCGGAGCCTTCGCCTCCATCCCACAAAGCGTGGAGTCCATCGGGGTGTGCTACGGCATGAGCGCCAACAATCTGCCGGCGGCGAGCACCGTGGTCAACATGTTCAAGTCCAACGGGATCAACTCCATGCGGCTGTACGCTCCCGACCAGGCGGCGCTGCAGGCGGTCGGCGGCACGGGCGTGAACGTTGTTGTGGGCGCGCCCAACGACGTGCTCTCCAACCTCGCCGCCAGTCCCGCAGCGGCTGCATCGTGGGTGAGGAG…
2_1306				8182-517		EST	8182	19158	8182	Contig10500_at	Contig10500_at																								0	1H	62.781	TCCTTCGCGGGTTCCCCGCTGGCGGCTGGCCGCACCACACCACCCCCCGGCCAGCCGTCCCCCGGCCTTGCTCTATTCTTGGTCGTCCAGGTAGACAGGAAGAAGCAAAGGAGGGACGTATCCGACTGCGCCATCCACCAGAGGTGGACCACGAGCGATGCATCTCGCCGGCGACCACGGGACTACAAGGTTGTGATTCGGACAGGATGACGGGTTGCCGCCGGCGTCGCTTGACTACAGAGCCCACACCGCCTACGCTCGGCGCTCAGTTTCACGCCCACCGGCAACCGCTGGGGAAACGGGCAGATGGGGGGAGTTTAGGACATCGTTGCCGCCGTGGCCATAACCTTGGGCTTCTCCGTGATCCAATTCCAATATCTACCCCGCAATACCTAGGCA…
1_0302	11_0338	11_10302	BOPA1	2459-237		EST	2459	1223	2459	Contig3570_at|rbaal1f07_s_at	Contig3570_at|rbaal1f07_s_at	1.00E-115	UniRef90_Q0DID5	Os05g0399100 protein (Fragment) n=1 Tax=Oryza sativa Japonica Group RepID=Q0DID5_ORYSJ	1.00E-116	LOC_Os05g33100.1	CHR05V6|COORD:19347068..19351075|protein endo-1,3;1,4-beta-D-glucanase precursor, putative, expressed	9.00E-83	AT3G23600.1	CHR3V8|COORD:8473840..8475662| dienelactone hydrolase family protein	1e-115	UniRef90_Q0DID5	Os05g0399100 protein (Fragment) n=1 Tax=Oryza sativa Japonica Group RepID=Q0DID5_ORYSJ	1.00E-116	LOC_Os05g33100.1	CHR05V6|COORD:19347068..19351075|protein endo-1,3;1,4-beta-D-glucanase precursor, putative, expressed	9.00E-83	AT3G23600.1	CHR3V8|COORD:8473840..8475662| dienelactone hydrolase family protein	LOC_Os05g33100	1e-116	protein endo-1,3;1,4-beta-D-glucanase precursor, putative, expressed	5L	5L	0	1H	62.781	GCTGCCGTCGCCTGGCCCTCCTCCTCCTCCTCAGCTCAGTCGGCTGGTCTCGTATCCCTCCCAGCCCCAGTCCCCAGGCACCAGGGGCCTCAGCAGGATGGCTACCCCGCAGTGCTGCGCGGACCCGCCGACGCTCAACCCCGCCGGCGGCGAGGGCAAGGTCGTGGACAGCTTCGGCGGGATCACGGCGTACGTCTCCGGCGCCCGAGAGTCCAAGGCCGCCGTCGTCCTCATCTCCGACGTCTTCGGGTTTGAAGCGCCGAATCTGAGGAAGATAGCCGATAAAGTCGCTTCGTCTGGATATTTAGTTGTGGTGCCAGATTTCTTACATGGGGATCCATATGTACCTGAAAACGCCGACAGACCAATACAAGTGTGGTTAAAGGAGCATGCCCCGGG…
2_1131	12_0534	12_21131	BOPA2	6710-695		EST	6710	3010	6710	Contig8731_at	Contig8731_at	2.00E-80	UniRef90_Q0DI99	Os05g0405900 protein n=4 Tax=Oryza sativa RepID=Q0DI99_ORYSJ	6.00E-82	LOC_Os05g33610.2	CHR05V6|COORD:19706264..19712510|protein expressed protein				8e-98	UniRef90_Q0DI99	Os05g0405900 protein n=4 Tax=Oryza sativa RepID=Q0DI99_ORYSJ	1.00E-99	LOC_Os05g33610.2	CHR05V6|COORD:19706264..19712510|protein expressed protein				LOC_Os05g33610	1e-99	protein expressed protein	5L	5L	0	1H	62.781	GGAAATTGAGATTGAAAAGCTGGCTCTTCACGAGGTTGAACTCAGGCGGAGGGAACTGCTCCCTGTATTTAAGCAGTTCCACTATCCTGAGCAAAATAGGAATCTTGCAAGCCGACAATTTCAGAATGCATTATCCGGCATCGACAACACACAGTATAGCTTGGCAAAGGATAGTGATGCGTATGGATCCAAACCAGTCCCTCATATATCTGGATTTTACACTGATATGAGAAAAACAGAAAACATGAATGGTTTGGCTGGGCAGTTATTTTCTGGACCTATTCCTGCTGCGGATTTGCCGCCAAAGGAAAAATGCAATTCTATTGGATCTCCTGAAGCTAGAAATTTGGCTGTCAACCACAAAGTAGATAAAGAGAGCATTGGCTATGTGTCTACACC…
3_1179	12_1315	12_31179	BOPA2		U35_17286_433	EST	6308	17286	6308	Contig8692_at	Contig16628_at|Contig8692_at	1.00E-84	UniRef90_Q0IKM2	Ca2+ binding protein cbp1 n=1 Tax=Triticum aestivum RepID=Q0IKM2_WHEAT	3.00E-77	LOC_Os02g39550.2	CHR02V6|COORD:23869012..23860526|protein calcium-binding mitochondrial protein anon-60Da, putative, expressed	6.00E-60	AT1G65540.1	CHR1V8|COORD:24366045..24369674| calcium-binding EF hand family protein	2e-84	UniRef90_Q0IKM2	Ca2+ binding protein cbp1 n=1 Tax=Triticum aestivum RepID=Q0IKM2_WHEAT	5.00E-77	LOC_Os02g39550.2	CHR02V6|COORD:23869012..23860526|protein calcium-binding mitochondrial protein anon-60Da, putative, expressed	9.00E-60	AT1G65540.1	CHR1V8|COORD:24366045..24369674| calcium-binding EF hand family protein	LOC_Os02g39550	5e-77	protein calcium-binding mitochondrial protein Anon-60Da, putative, expressed	2L	2L	0	1H	63.5415	GGCGGCCGAAATCCCAACAGTGGATCCCCCGGGCTGTTTGAGGGCGGCACGAGGCAAGGAACACCTCTGTAATATCAGTCAAGCATTGGCTGTGCTGGCATCTGCATCGTCTGTTAGCAAGGAGCGTCAAGAGTTCCTGAGCCTTGTCAACAAGGAGATAAAACTATATAACTCCATGCTTGAAAGAGAAGACACAGAGGGGGCAGAAGAAGCTAAGAAGGCATATATGGCTGTTAGAGGGGAGTCAGACGACACCACAGAGGTTGCTTCAGAGGAAAAGGTCTCGTCGGCGCTGATTGACAAGGTTGATGCTATGCTTCAGGGATTAGAAAAGGAGATTGATGATGTGGATGCACAAATCGGAAATCGCTGGCAACTGCTTGATAGGGATCATGATGG…
3_1401	12_1459	12_31401	BOPA2		U35_3782_614	EST	8101	3782	8101	Contig10577_at	Contig10577_at	1.00E-122	UniRef90_A2Y4E4	Putative uncharacterized protein n=1 Tax=Oryza sativa Indica Group RepID=A2Y4E4_ORYSI	1.00E-124	LOC_Os05g33000.2	CHR05V6|COORD:19282850..19278311|protein E3 ubiquitin-protein ligase MGRN1, putative, expressed	3.00E-75	AT3G06140.1	CHR3V8|COORD:1856999..1858783| zinc finger (C3HC4-type RING finger) family protein	1e-137	UniRef90_A2Y4E4	Putative uncharacterized protein n=1 Tax=Oryza sativa Indica Group RepID=A2Y4E4_ORYSI	1.00E-140	LOC_Os05g33000.2	CHR05V6|COORD:19282850..19278311|protein E3 ubiquitin-protein ligase MGRN1, putative, expressed	1.00E-78	AT3G06140.1	CHR3V8|COORD:1856999..1858783| zinc finger (C3HC4-type RING finger) family protein	LOC_Os05g33000	1e-140	protein RING zinc finger protein, putative, expressed	5L	5L	0	1H	63.5415	TCGAGCACTGTTGGCCTACTACTACCACCACCACCACCCGCCGCCCCCGCACGCGTACCACGGCCCGTGGCACCCCGCGCCCCAGCCGCCGCCGTCGCAGATCCCCGCCCTCACGGGCCCCCCGCCCGAGTTCGTCGGCCACCAGCAGGCCCTCAAGGTGAAGAACGACATCAACCTGCGCAAGGACACCATCCGCCTCGTGCCCGACGCCGGGGACCCTGACCGCCGCCTCGTCTCCTTCACCTTCGACGCGGTCACCGATGGCAGTTTAGTTATACATTACTTTGCCAAGGAAGGAAAAGACTGCAATTTTTCTTCAGTGTATCCAGACCTGCAGACACCAACAAAGATACCTTTCCAAAAAGGATTGGCTCAAAATTATGTCCAGCCCTCTGGGTC…
2_0432	11_0413	11_20432	BOPA1	2877-867		EST	2877	1405	2877	Contig4121_at|Contig4122_s_at	Contig4121_at|Contig4122_s_at	0	UniRef90_A2ZJA1	Argininosuccinate synthase n=2 Tax=Oryza sativa RepID=A2ZJA1_ORYSI	0	LOC_Os12g13320.1	CHR12V6|COORD:7427937..7432087|protein argininosuccinate synthase, chloroplast precursor, putative, expressed	0	AT4G24830.1	CHR4V8|COORD:12793095..12795867| arginosuccinate synthase family	0	UniRef90_A2ZJA1	Argininosuccinate synthase n=2 Tax=Oryza sativa RepID=A2ZJA1_ORYSI	0	LOC_Os12g13320.1	CHR12V6|COORD:7427937..7432087|protein argininosuccinate synthase, chloroplast precursor, putative, expressed	0	AT4G24830.1	CHR4V8|COORD:12793095..12795867| arginosuccinate synthase family	LOC_Os12g13320	0	protein argininosuccinate synthase, chloroplast precursor, putative, expressed	12L	12S	0	1H	64.302	CTGGACCTACCCCCATTAGCCGCCTCGTCTGACCCAAGTCTTCCACCCCCGCCGCCCACCATGCCGCTCCCGATGCGCCGCCTCGCCGCTGCTCCGTCGCTCCCAGCCGTGCACCCACACGACTCCCATGCGCCACCCTCCGTTCGGCTCCGGCGACAACATGGCCGGGTGTCGATGGAGAGGACCTCGACGACGACGGGCCGAGGTGTTAGTTGTGTAATGGCAAGCGGAAAAGAGCATGCAACAACTACTACTGCTGATGAAAAGAAAGGTGGATTGCGTGGCAAACTAAAAAAAGTTGTTCTAGCTTACAGCGGTGGCTTGGATACATCAGTAATTGTTCCATGGCTTAGGGAGAACTATGGCTGTGAAGTCGTCTGTTTCACTGCTGATGTTGGC…
2_1431	11_1295	11_21431	BOPA1	9638-619		EST	9638	5005	9638	Contig12154_at|HVSMEk0020L22r2_s_at	Contig12154_at|HVSMEk0020L22r2_s_at	3.00E-87	UniRef90_A2Y4B3	Putative uncharacterized protein n=1 Tax=Oryza sativa Indica Group RepID=A2Y4B3_ORYSI	1.00E-88	LOC_Os05g32570.1	CHR05V6|COORD:18999837..18993051|protein RING E3 ligase protein, putative, expressed	3.00E-64	AT5G13530.1	CHR5V8|COORD:4345621..4354372| KEG (KEEP ON GOING); protein binding / protein kinase/ ubiquitin-protein ligase	3e-87	UniRef90_A2Y4B3	Putative uncharacterized protein n=1 Tax=Oryza sativa Indica Group RepID=A2Y4B3_ORYSI	1.00E-88	LOC_Os05g32570.1	CHR05V6|COORD:18999837..18993051|protein RING E3 ligase protein, putative, expressed	3.00E-64	AT5G13530.1	CHR5V8|COORD:4345621..4354372| KEG (KEEP ON GOING); protein binding / protein kinase/ ubiquitin-protein ligase	LOC_Os05g32570	1e-88	protein RING E3 ligase protein, putative, expressed	5L	5L	0	1H	64.9146	ATCTGTTGATGCTGATGGGAAGCTAAGGATTCACACACCAGCTGGTGCCAGGGCTTGGTTGATAGACCCAGCAGAGGTGGAAAAAGTGTAGGAAGAGGAGGAAGTCTGCATTGGAGACTGGGTAAAGGTTAAGGACTCGGTTCTAATCCCCACATATCAATGGGGTGATGTGAACCACAACAGCATAGGGGTGGTCCACAGGGCCGGGGCTGGGGAGCTCTGGGTTTCATTCTGTTTCTGCGAGAGACTATGGTTATGCAAAGGTTGGGAGGTGGAGAAGGTTAGGCCCTTCCGGCAAGGCGACAGAGTGCGGATCCGATCCGGTCTTGTTGCCCCGAGATGGGGATGGGGTATGGAGACATATGCAAGTAAAGGTGAGGTTATAGGCGTGGATGCAAA…
2_0642	11_0608	11_20642	BOPA1	3914-448		EST	3914	16511	3914	HS06J22u_s_at|HV_CEa0006I19r2_at	HS06J22u_s_at|HV_CEa0006I19r2_at	1.00E-166	UniRef90_A2Y4C0	Putative uncharacterized protein n=2 Tax=Oryza sativa RepID=A2Y4C0_ORYSI	1.00E-168	LOC_Os05g32630.1	CHR05V6|COORD:19050269..19046046|protein mitochondrial carrier protein, putative, expressed	1.00E-119	AT3G05290.1	CHR3V8|COORD:1506135..1507620| mitochondrial substrate carrier family protein	1e-166	UniRef90_A2Y4C0	Putative uncharacterized protein n=2 Tax=Oryza sativa RepID=A2Y4C0_ORYSI	1.00E-168	LOC_Os05g32630.1	CHR05V6|COORD:19050269..19046046|protein mitochondrial carrier protein, putative, expressed	1.00E-119	AT3G05290.1	CHR3V8|COORD:1506135..1507620| mitochondrial substrate carrier family protein	LOC_Os05g32630	1e-168	protein peroxisomal carrier protein, putative, expressed	5L	5L	0	1H	64.9146	GCGAGCTTGGACCCCGCGACGAGCCAGCAACTCCAGCAGCAGCAGCAGCCGGGTGCGCGGAGGAAGGAGAGGGAGAGGGAGAGCCTGCCTGCCTGGCCGAGGTTCCTCTCGGGCTCCGCGCTTGCTCGAGGGATCTCGTCGGCCGGCCGCGATGGAGGGGGAGGACGGCGGCGGCGGGGTGGACTGGGACAGCCTGGCGGAGGCGGCGTCGGGGGCCGTCGGCGCGCTCGTCAGCACCACCGTGCTCTACCCGCTCGACACCTGCAAGACCAAGTTCCAGGCCGACGTCCAGACGGACCAGGGCGCGCACAAGTACAGGAACCTTTCAGATGTCTTTTGGGAAGCAATTAAGAAAAAGCAATTTTTGTCCCTATATCAGGGACTTAAGACGAAGAATAT…
1_0516	11_0566	11_10516	BOPA1	3675-2615		EST	3675	15515	3675	Contig5180_at	Contig5180_at	0	UniRef90_Q2R482	DNA replication licensing factor MCM2, putative, expressed (Os11g0484300 protein) n=4 Tax=BEP clade RepID=Q2R482_ORYSJ	0	LOC_Os11g29380.1	CHR11V6|COORD:16580800..16586767|protein MCM2 - Putative minichromosome maintenance MCM complex subunit 2, expressed	0	AT1G44900.1	CHR1V8|COORD:16972731..16976897| ATP binding / DNA binding / DNA-dependent ATPase	0	UniRef90_Q2R482	DNA replication licensing factor MCM2, putative, expressed (Os11g0484300 protein) n=4 Tax=BEP clade RepID=Q2R482_ORYSJ	0	LOC_Os11g29380.1	CHR11V6|COORD:16580800..16586767|protein MCM2 - Putative minichromosome maintenance MCM complex subunit 2, expressed	0	AT1G44900.1	CHR1V8|COORD:16972731..16976897| ATP binding / DNA binding / DNA-dependent ATPase	LOC_Os11g29380	0	protein DNA replication licensing factor Mcm2, putative, expressed	11L	11L	0	1H	65.5272	CCTCCCGCCGAAACACCGTCTCTCCCCACAATTCCCCCCTTCCCGCCGAAACCCTAGCCTCATCTCGCCACCGCACGCCTCCTCCACAGGACCCTTCTCGGAGCCCGCGGATGGACGACTCGGAGAACAACGCGCCGTCGACCCCGGGCTCGCCGGGTTTCAGCACCGACCGGCTGCCGCCCAACACCACCACCAGCCGCGGCGCCACCGACCCGTCCTCCTACTCGGACGACGATGGCGAGGCGGAGGTCGACCCCAATGTGCTCCCCGAGGACGACGGCGCCACCGTTATCCGCGACGAGGAGGAAGACGACGGGGAAGACCTCTTCAACGACGACTACCTCAATGATTACCGGAGAATGGATGAGCAGGATCACTATGAGTCCGTTGGGTTAGATG…
1_0043	11_0059	11_10043	BOPA1	11603-445		EST	11603	18187	11603	Contig15241_at	Contig15241_at	2.00E-33	UniRef90_Q6L4Y5	Putative no apical meristem (NAM) protein n=1 Tax=Oryza sativa Japonica Group RepID=Q6L4Y5_ORYSJ	6.00E-35	LOC_Os05g34830.3	CHR05V6|COORD:20615442..20617784|protein No apical meristem protein, putative, expressed	9.00E-06	AT1G44191.1	CHR1V8|COORD:16816094..16817173| DNA binding / ligand-dependent nuclear receptor	2e-33	UniRef90_Q6L4Y5	Putative no apical meristem (NAM) protein n=1 Tax=Oryza sativa Japonica Group RepID=Q6L4Y5_ORYSJ	6.00E-35	LOC_Os05g34830.3	CHR05V6|COORD:20615442..20617784|protein No apical meristem protein, putative, expressed	1.00E-05	AT1G01720.1	CHR1V8|COORD:268471..269514| ATAF1 (Arabidopsis NAC domain containing protein 2); transcription factor	LOC_Os05g34830	6e-35	protein NAC domain-containing protein 48, putative, expressed	5L	5L	0	1H	65.9637	GACCGGGCCGGCAAGGCGAGCCCCGGGCACGCGGCCGTGGGCTCGCCGCCGGAGCAGAAACCGGTCCTGCTCCCGCCATACGCGCCGCCACCGTTCTCGGACCTGGCGGCGTACTACGAGGTGAGGCCGTCGGACTCGATGCCGCGGGCGCACGCGGACTCGAGCTGCTCGGAACACGTGCTGACGGCGTCGTGCGAGCGGCCGGAGGTGCAGAGCCAGCCCAAGATCTCCGACTGGGAGCGAACGTTCGCCTCCACCGCCCCGGGCGTCAACCCGGCGGCGGGGCTGCCGGCCGGCGACCCGCTCCTCCAAGACATCCTCATGTACTGGGGCAAGCCTTTCTGAGAATCCGTCCGACTCGGCGGCTGTACGTGTGGTTTGGGCGCGGCTGAGAGAGGA…
3_0295	12_0750	12_30295	BOPA2		ABC50108_1_611	PCR	39470	48387	39470			7.00E-72	UniRef90_Q06XL5	Inwardly rectifying potassium channel AKT2 n=1 Tax=Hordeum vulgare RepID=Q06XL5_HORVU	3.00E-25	LOC_Os02g14840.1	CHR02V6|COORD:8248443..8244346|protein potassium channel KAT1, putative, expressed	6.00E-38	AT4G22200.1	CHR4V8|COORD:11746678..11750103| AKT2 (Arabidopsis K+ transporter 2); cyclic nucleotide binding / inward rectifier potassium channel	7e-72	UniRef90_Q06XL5	Inwardly rectifying potassium channel AKT2 n=1 Tax=Hordeum vulgare RepID=Q06XL5_HORVU	3.00E-25	LOC_Os02g14840.1	CHR02V6|COORD:8248443..8244346|protein potassium channel KAT1, putative, expressed	6.00E-38	AT4G22200.1	CHR4V8|COORD:11746678..11750103| AKT2 (Arabidopsis K+ transporter 2); cyclic nucleotide binding / inward rectifier potassium channel	LOC_Os02g14840	3e-25	protein potassium channel KAT1, putative, expressed	2L	2S	0	1H	66.7031	GAAATAATTAAGCAGGAGTAAGATGCACAATATACGCCATCACCACGAAGAATTTAGGTCGCCGCAACCGTCATAAAGGTTGGACGTCGTGACGGGGGTCGAGTGTGGATACGCACATGACAACACACCCACACCCATCCATGCCTTTGGCTGCCAACATTATGTTTATTTATGGAAATGAGTTGCATGAAAACATGCCATAACCTGAAGGTTATCCTCTTCCTGTCGCGGACGAGGAGCTGCGTCCTCGAGTCTATGTAGGCCACGAAGAAGGTGAGGGCGATGTCGACGGCGAAGAAGATGTCGACGACCATGTCGGCCACCTCCAGCCCCCCCTTGGGCGAGGCTTCCATGAAGGCCACCTCGAACGGGTACACCCATGCCGAGTAGGCCACCAGG…
1_1062	12_0249	12_11062	BOPA2	ABC02507-1-2-432		PCR	1686	766	1686	Contig2507_at	Contig2507_at	0	UniRef90_O22470	GDP dissociation inhibitor protein OsGDI1 n=6 Tax=Oryza sativa RepID=O22470_ORYSA	0	LOC_Os05g23860.1	CHR05V6|COORD:13658418..13663498|protein rab GDP dissociation inhibitor alpha, putative, expressed	0	AT2G44100.1	CHR2V8|COORD:18248880..18251940| ATGDI1 (Arabidopsis thaliana guanosine diphosphate dissociation inhibitor 1)	0	UniRef90_O22470	GDP dissociation inhibitor protein OsGDI1 n=6 Tax=Oryza sativa RepID=O22470_ORYSA	0	LOC_Os05g23860.1	CHR05V6|COORD:13658418..13663498|protein rab GDP dissociation inhibitor alpha, putative, expressed	0	AT2G44100.1	CHR2V8|COORD:18248880..18251940| ATGDI1 (Arabidopsis thaliana guanosine diphosphate dissociation inhibitor 1)	LOC_Os05g23860	0	protein rab GDP dissociation inhibitor alpha, putative, expressed	5L	5L	0	1H	66.7031	TCCAACTCAACTCCACTCCCCCGCCTCCTCCCCTCTCCCACTGCTCTGCTCTGCTCTGCTCGTCCCTACCTGCGATCGCCGCGGCTACCAGCCAGCCAGGCCCGCCATGGACGAGGAGTACGACGTGATCGTGCTGGGCACGGGGCTCAAGGAGTGCATCCTCAGCGGCCTCCTCTCCGTCGACGGCCTCAAGGTTTTGCACATGGATAGAAATGACTACTACGGAGGAGATTCCACCTCCCTCAACTTGAATCAGCTCTGGAAGAAGTTTAGGGGGGAAGATAAACCACCGGCGCATTTAGGTGCCAGCAGAGACTACAATGTAGACATGGTTCCAAAGTTTATGATGGCGAATGGAACTTTGGTTCGTACTCTCATTCACACTGATGTGACGAAGTA…
2_0956	11_0906	11_20956	BOPA1	5547-294		EST	5547	17774	5547	Contig7652_at|Contig7652_s_at	Contig7652_at|Contig7652_s_at	0	UniRef90_A2Y4M9	Putative uncharacterized protein n=2 Tax=Oryza sativa RepID=A2Y4M9_ORYSI	0	LOC_Os05g34050.1	CHR05V6|COORD:20054578..20050275|protein bZIP transcription factor domain containing protein, expressed	6.00E-87	AT2G40950.1	CHR2V8|COORD:17094901..17097404| BZIP17; DNA binding / transcription activator/ transcription factor	0	UniRef90_A2Y4M9	Putative uncharacterized protein n=2 Tax=Oryza sativa RepID=A2Y4M9_ORYSI	0	LOC_Os05g34050.1	CHR05V6|COORD:20054578..20050275|protein bZIP transcription factor domain containing protein, expressed	6.00E-87	AT2G40950.1	CHR2V8|COORD:17094901..17097404| BZIP17; DNA binding / transcription activator/ transcription factor	LOC_Os05g34050	0	protein DNA binding protein, putative, expressed	5L	5L	0	1H	66.7031	TCGAGGAGCTGGAGGAGAAGGTCAAGTCAATGAACTCGGTCATAAACGACCTCAATTCTAAGATCTCCTTCATTGTGGCGGAGAATGCAACACTGCGGCAGCAACTCGGTAACGGCGGCGGGAATTGCCCACCTCCTGGGATGTATCCACCGGGAGCAATGCCCGGCATGCATTTCCCTTGGGTGCCTGGGTATGCCCTGCGGCCTCATGGTTCCCATGTCCCTCTCGTACCAATTCCTCGGCTAAAGACGCAGCAGCCAGTAGCTGCAACTAAGGCTACAAAGAAACCAGAGAACAAGAAGGCTGTGGACAGCAAGAGTAAGACCAAGACCAAGACCAAGAAGGTGGCAAGTGTTAGCCTTCTCGGTTTGATGCTTGTTATGCTCCTCTTTGGTGCTT…
1_0960	12_0222	12_10960	BOPA2	8214-982		EST	8214	16887	8214	Contig10408_at	Contig10408_at	1.00E-117	UniRef90_A2Y4N3	Putative uncharacterized protein n=2 Tax=Oryza sativa RepID=A2Y4N3_ORYSI	1.00E-117	LOC_Os05g34150.1	CHR05V6|COORD:20131259..20129834|protein glutathione S-transferase, putative, expressed	2.00E-46	AT3G09270.1	CHR3V8|COORD:2848413..2849232| ATGSTU8 (Arabidopsis thaliana Glutathione S-transferase (class tau) 8); glutathione transferase	1e-117	UniRef90_A2Y4N3	Putative uncharacterized protein n=2 Tax=Oryza sativa RepID=A2Y4N3_ORYSI	1.00E-117	LOC_Os05g34150.1	CHR05V6|COORD:20131259..20129834|protein glutathione S-transferase, putative, expressed	2.00E-46	AT3G09270.1	CHR3V8|COORD:2848413..2849232| ATGSTU8 (Arabidopsis thaliana Glutathione S-transferase (class tau) 8); glutathione transferase	LOC_Os05g34150	1e-117	protein glutathione S-transferase GSTU6, putative, expressed	5L	5L	0	1H	66.7031	TCGAGCACTGTTGGCCCACACACACACACACACCAAAAAGAATCTCACTCCACTCCACTGCAAGCAACAATACAAACACCATTGGAGTCGAGCATCCTAAGATCGACCGGAGTCCTTCCCTTCACGTACGTCGCCGGGGCCATGGAGAAGGCAGCGGAGAACGTTGACGCCGGTGCGGCGGCGCCGCTGCAGCTGAAGCTGTTCGGGTCGTGGGCGAGCTCGTACACCCACCGCGTGCAGCTGGCCATGCGGCTAAAGGGGCTCGGCTTCGAGTACGCGGAGGAGGACCTCCGCAACAAGAGCGACGCGCTGCTCCGCCACAACCCCGTCTACAACAAGGTCCCCGTGCTCGTCCACGACGGCCGCTCCCTCGCCGAGTCCGTCATCATCCTCCAGTAC…
1_1367	11_1461	11_11367	BOPA1	ABC16273-1-1-48		PCR	13202	19320	13202	Contig16273_at	Contig16273_at	0	UniRef90_A2Y4R2	Putative uncharacterized protein n=1 Tax=Oryza sativa Indica Group RepID=A2Y4R2_ORYSI	0	LOC_Os05g34550.1	CHR05V6|COORD:20427654..20422383|protein MLO domain containing protein, putative, expressed	1.00E-180	AT4G02600.1	CHR4V8|COORD:1144141..1147156| ATMLO1/MLO1 (MILDEW RESISTANCE LOCUS O 1); calmodulin binding	0	UniRef90_A2Y4R2	Putative uncharacterized protein n=1 Tax=Oryza sativa Indica Group RepID=A2Y4R2_ORYSI	0	LOC_Os05g34550.1	CHR05V6|COORD:20427654..20422383|protein MLO domain containing protein, putative, expressed	1.00E-180	AT4G02600.1	CHR4V8|COORD:1144141..1147156| ATMLO1/MLO1 (MILDEW RESISTANCE LOCUS O 1); calmodulin binding	LOC_Os05g34550	0	protein MLO-like protein 1, putative, expressed	5L	5L	0	1H	66.7031	AGCTTCCGTTTTCCAACGTCTCTCCCTCCCTTTCCTCCACCGTCGTCGTGCCTGCGTCGCCGTCGCAGCAGAGGGTGGGGGCGGGCCATGGCGGAGCACGGCGAGGAGGAGGCGGCGACGCTCGAGTTCACGCCCACGTGGATCGTCGCGCTCGTCTGCTCCATCATCGTGCTCATCTCCCTCCTCGCCGAGCGATGCCTCCACTACCTCGGCAAGACGTTCAGGCGCAAGAATCAGAAGCCGCTCTACGAGGCCATCCTCAAGGTCAAAGAAGAGCTGATGCTTCTCGGGTTCATCTCGCTGCTGCTGACGGTGTGCCAGGGGAAGATCCAGAATATATGCATTCGTCGTAGCTGGACACTCCACATGCTGCCATGCCAAGGGGAGGATGAGGTTCGG…
3_1464	12_1493	12_31464	BOPA2		U35_5351_865	EST	11561	5351	11561	Contig15468_at	Contig15468_at	1.00E-126	UniRef90_A2Y4S1	Putative uncharacterized protein n=3 Tax=Oryza sativa RepID=A2Y4S1_ORYSI	1.00E-128	LOC_Os05g34670.1	CHR05V6|COORD:20511108..20506360|protein KH domain containing protein, putative, expressed	3.00E-87	AT1G09660.1	CHR1V8|COORD:3128034..3130793| KH domain-containing quaking protein, putative	1e-126	UniRef90_A2Y4S1	Putative uncharacterized protein n=3 Tax=Oryza sativa RepID=A2Y4S1_ORYSI	1.00E-128	LOC_Os05g34670.1	CHR05V6|COORD:20511108..20506360|protein KH domain containing protein, putative, expressed	3.00E-87	AT1G09660.1	CHR1V8|COORD:3128034..3130793| KH domain-containing quaking protein, putative	LOC_Os05g34670	1e-128	protein nucleic acid binding protein, putative, expressed	5L	5L	0	1H	66.7031	CGCAGGGCTCGAATGACCCCAAGTTCAGAAACCGGTATATTGCTGAGTTACTTGCCGAGAGGCAGAAACTCGTTCCCTTCCTGCAAGTTCTTCCATTCTGTAATAGGCTTTTAAACCAAGAAATTTTGCGGGCATCTTCTTTGCCACCTAACCCAAATTTTGTTGAACCTGAGAGATTCGATTATGGTAGCCCATTAAGATTAGCTGGCCACCCTATGAATGGTCAACCAATGGATTTGGAGGGATGGACTGGAATGCATGCAGAGCATATGGGGATACACCATTCACCATCCATGGGCTGGAATGGTGGTCCCGGAGTTGTTGGCGGTCCTGTTGTGAAGAAACTTGTCAGGATGGATGTTCCAGCAGAAAAGTATCCAAATTTCAACTTTGTTGGTC…
2_1219	11_1118	11_21219	BOPA1	7299-183		EST	7299	18712	7299	Contig9471_at	Contig9471_at	4.00E-37	UniRef90_A2Y4S2	Putative uncharacterized protein n=2 Tax=Oryza sativa RepID=A2Y4S2_ORYSI	1.00E-38	LOC_Os05g34680.2	CHR05V6|COORD:20520599..20518483|protein expressed protein	2.00E-23	AT1G57765.1	CHR1V8|COORD:21397158..21398199| similar to unknown protein [Arabidopsis thaliana] (TAIR:AT1G09645.1); similar to unnamed protein product [Vitis vinifera] (GB:C	4e-37	UniRef90_A2Y4S2	Putative uncharacterized protein n=2 Tax=Oryza sativa RepID=A2Y4S2_ORYSI	1.00E-38	LOC_Os05g34680.2	CHR05V6|COORD:20520599..20518483|protein expressed protein	2.00E-23	AT1G57765.1	CHR1V8|COORD:21397158..21398199| similar to unknown protein [Arabidopsis thaliana] (TAIR:AT1G09645.1); similar to unnamed protein product [Vitis vinifera] (GB:C	LOC_Os05g34680	1e-38	protein expressed protein	5L	5L	0	1H	66.7031	AGACGCATAAAGCAAAAACACACCGCACCCAAGGCGGACGGCACCCAAGCCTCCGACCTCCGATCCACCACCAACACGACACCAGCTCTTGGAGGAGGAGGAGGTGTCGGCAGCTTCGTCGTCGCGGTCGTCGGGGGAGCCGTGGGCACGGGAAGACAGGCGGAGATGAGACGGCCGCTCGGTGCATGCGGCACCAGATCCAGCCCGGCCGCCGCTTTCCTCCTGGCCGCCGCCGCGATCTGCGCGCAGTTCGCCGCAGGACTAGCTGATGATCCATCTAAGGATGGTAACAAAGACGACTCAAAAGGTCACACTGGCCAAACAGTTTTGTTTGTCCTGCTAGGAATTGGTGCAGTCGGTCTGTTGTCATTCTTCCTTTTCAAGTATTGGCAGAAGAAG…
1_0002	11_0004	11_10002	BOPA1	10070-1435		EST	10070	17380	10070	Contig12936_at|EBpi01_SQ002_N22_s_at	Contig12936_at|EBpi01_SQ002_N22_s_at	0	UniRef90_Q60DV9	Putative uncharacterized protein P0426G01.13 (Os05g0419800 protein) n=1 Tax=Oryza sativa Japonica Group RepID=Q60DV9_ORYSJ	0	LOC_Os05g34700.1	CHR05V6|COORD:20523682..20528392|protein GDSL-like lipase/acylhydrolase, putative, expressed	1.00E-122	AT1G71691.2	CHR1V8|COORD:26953057..26955142| GDSL-motif lipase/hydrolase family protein	1e-114	UniRef90_Q60DV9	Putative uncharacterized protein P0426G01.13 (Os05g0419800 protein) n=1 Tax=Oryza sativa Japonica Group RepID=Q60DV9_ORYSJ	1.00E-116	LOC_Os05g34700.1	CHR05V6|COORD:20523682..20528392|protein GDSL-like lipase/acylhydrolase, putative, expressed	6.00E-77	AT1G71691.2	CHR1V8|COORD:26953057..26955142| GDSL-motif lipase/hydrolase family protein	LOC_Os05g34700	1e-116	protein anther-specific proline-rich protein APG, putative, expressed	5L	5L	0	1H	66.7031	AACTTCCAGGCGACGCTGAACCAGATCAAGGGGAAGCTCGGGGCGAGCAAGCTGGCCTCCTCGCTGGGCCGCAGCATCTTCTACGTGGGCATGGGCAGCAACGACTACCTCAACAACTACCTCATGCCCAACTACAACACCCGCAACGAGTACAACGGCGACCAGTACTCCACGCTCCTCGTGCAGCACTACACCAAGCAGCTCACCAGCCTGTACAACCTGGGCGCCCGGAGGTTCGTGATCGCGGGGGTGGGGTCGATGGCGTGCATCCCCAACATGCGCGCGCGGAACCCGGCCAACATGTGCTCGCCGGACGTGGACGAGCTCATCGCGCCCTTCAACGGCAAGGTGAAGGGCATGGTGGACACGCTGAACCTCAACCTCCCGCGCGCCAAGCTC…
2_0290	11_0254	11_20290	BOPA1	2036-1027		EST	2036	719	2036	Contig3026_at|HVSMEa0003J18r2_s_at	Contig3026_at|HVSMEa0003J18r2_s_at	1.00E-177	UniRef90_A2Y1J1	Putative uncharacterized protein n=3 Tax=Oryza sativa RepID=A2Y1J1_ORYSI	1.00E-179	LOC_Os05g11910.1	CHR05V6|COORD:6787618..6791533|protein GDSL-like lipase/acylhydrolase, putative, expressed	2.00E-83	AT5G45910.1	CHR5V8|COORD:18637647..18639491| GDSL-motif lipase/hydrolase family protein	1e-177	UniRef90_A2Y1J1	Putative uncharacterized protein n=3 Tax=Oryza sativa RepID=A2Y1J1_ORYSI	1.00E-179	LOC_Os05g11910.1	CHR05V6|COORD:6787618..6791533|protein GDSL-like lipase/acylhydrolase, putative, expressed	2.00E-83	AT5G45910.1	CHR5V8|COORD:18637647..18639491| GDSL-motif lipase/hydrolase family protein	LOC_Os05g11910	1e-179	protein esterase precursor, putative, expressed	5S	5S	0	1H	69.5337	AAATAACAATACCGGGCGCATTAGTGTCTGGTAATTGGAACACACACACACGCCGTCTTCGTCGTCGTCTCGTCCGACCGCGACACGTAGTCACGTCGTACGCTGTTGAAACTTGATAGGATAGCTAGTGAGCCATGGCGACGATGAGAGCCGCGCTGCTTGGCACCGTGGTGCTGCTGTGCGCGCTCCGTCACGGCGGAGCGCAGCGGTACGAGGCCATCTACAGCTTCGGCGACTCCATCTCCGACACCGGCAACCTCTGCGTCGGCGGCTGCCCGTCGTGGCTCACCACGGGGCAGTCGCCCTATGGCGAGACCTTCTTCAAACGCCCCACCGGCCGCTGTTCCGACGGCCGCGTCATCGTCGACTTCCTCGCTGAGCACTTTGGGCTGCCGCTGC…
2_0157	11_0136	11_20157	BOPA1	1386-2088		EST	1386	14840	1386	Contig2318_s_at|HF01A04w_s_at|HVSMEk0006G11r2_s_at	Contig2318_s_at|HF01A04w_s_at|HVSMEk0006G11r2_s_at	0	UniRef90_B2NIC5	Transcription factor n=1 Tax=Hordeum vulgare subsp. vulgare RepID=B2NIC5_HORVD	1.00E-128	LOC_Os05g35170.2	CHR05V6|COORD:20821884..20817763|protein no apical meristem protein, putative, expressed	2.00E-67	AT5G64060.1	CHR5V8|COORD:25651044..25652378| ANAC103 (Arabidopsis NAC domain containing protein 103); transcription factor	0	UniRef90_B2NIC5	Transcription factor n=1 Tax=Hordeum vulgare subsp. vulgare RepID=B2NIC5_HORVD	1.00E-128	LOC_Os05g35170.2	CHR05V6|COORD:20821884..20817763|protein no apical meristem protein, putative, expressed	2.00E-67	AT5G64060.1	CHR5V8|COORD:25651044..25652378| ANAC103 (Arabidopsis NAC domain containing protein 103); transcription factor	LOC_Os05g35170	1e-121	protein NAC domain-containing protein 78, putative, expressed	5L	5L	0	1H	69.5337	GCTGGCTTCCCCGGTTCTTCCCCGTTTTTGATCTGAGTCACTCATGTCTTTTGAAGTCAGCGAGGGATCCCCTTATTTCCTCTCGTGCTACTTCTGGTTCATATATTGCATAAAATTCCGAGATTTCACTTGATACAAGTGGAACATCTGGAGTTTTGTGCGAATACTTCCTATCATGTGAATCAGTGGTAGTTGGTTTAATTGGCAAGACTCAAACTTCTCTCATCTCAGTTCAGAAACATTTGTCGCTTGAGTCCTTGGTTTACTGCTTTCCTTGAGTCTTGCCAAGCCTGGTTTCCCATCAGTTGCGTCTCCTCAAGCTTTCGGTTGGACCATTCTCTCCTCTGGTCTAATCTCATCAATCCTTTGATTGATCCTCCCTTCAGAATAGTTGTCATA…
3_0298	12_0753	12_30298	BOPA2		AY972619_MX_Nec1_2066	PCR	20605	1694	20605	Contig26333_at	Contig26333_at	4.00E-48	UniRef90_Q4VDN3	Cyclic nucleotide-gated ion channel 4 n=2 Tax=Hordeum vulgare subsp. vulgare RepID=Q4VDN3_HORVD	4.00E-45	LOC_Os05g42250.1	CHR05V6|COORD:24649388..24654162|protein cyclic nucleotide-gated ion channel 2, putative, expressed	3.00E-43	AT5G54250.1	CHR5V8|COORD:22042910..22047197| ATCNGC4 (DEFENSE, NO DEATH 2); calmodulin binding / cation channel/ cyclic nucleotide binding	7e-48	UniRef90_Q4VDN3	Cyclic nucleotide-gated ion channel 4 n=2 Tax=Hordeum vulgare subsp. vulgare RepID=Q4VDN3_HORVD	5.00E-45	LOC_Os05g42250.1	CHR05V6|COORD:24649388..24654162|protein cyclic nucleotide-gated ion channel 2, putative, expressed	5.00E-43	AT5G54250.1	CHR5V8|COORD:22042910..22047197| ATCNGC4 (DEFENSE, NO DEATH 2); calmodulin binding / cation channel/ cyclic nucleotide binding	LOC_Os05g42250	5e-45	protein cyclic nucleotide-gated ion channel 2, putative, expressed	5L	5L	0	1H	69.5337	GCACGAGGGGCGGACGTCAAGTACGTGACGCAGCACTTCCGCTACACCTTCACCAACGAGCGGGTGCGGCGGAGCGCGCGCTACTACTCGCCCGGGTGGCGCACATGGGCCGCCGTGGCCGTGCAGCTCGCGTGGCGACGCTACAAGCACCGCAAGACGCTCTCGTCGCTCTCCTTCATCCGCCCGCGCCGGCCGCTCTCCCGGTGCTCGTCGCTCGGCGAGGAGAAGCTCCGGCTCTACACCGCCATCCTCGCCTCGCCCAAGCCCAACCAGGACGACGGCTTCTAGTTCCAGACCACCGGCCGTGAACTGCAGTTGGCGAGGAGCTCTTTCGCGCTCTCGCGCACGGGACACGGATGCCCTGCCTGCTGCTGTGTGCAGCCGGGCGTCAGGAATGGA…
1_0166	12_0034	12_10166	BOPA2	1770-1477		EST	1770	599	1770	Contig2631_at|HY08N20u_at	Contig2631_at|HY08N20u_at	1.00E-165	UniRef90_A2Y7R2	Putative uncharacterized protein n=2 Tax=Oryza sativa RepID=A2Y7R2_ORYSI	1.00E-167	LOC_Os05g49840.1	CHR05V6|COORD:28540621..28535695|protein phospholipase, putative, expressed	1.00E-111	AT4G18550.1	CHR4V8|COORD:10225017..10226873| lipase class 3 family protein	1e-165	UniRef90_A2Y7R2	Putative uncharacterized protein n=2 Tax=Oryza sativa RepID=A2Y7R2_ORYSI	1.00E-167	LOC_Os05g49840.1	CHR05V6|COORD:28540621..28535695|protein phospholipase, putative, expressed	1.00E-111	AT4G18550.1	CHR4V8|COORD:10225017..10226873| lipase class 3 family protein	LOC_Os05g49840	1e-167	protein triacylglycerol lipase, putative, expressed	5L	5L	0	1H	69.5337	TGGTACCGGTCCGGTCTTCCTCGAGCACTGTTGGCCTGCACAACACCAGCTAGCCAACAGAGCCAAACTTTACTCGCCGGCAGTGGTAGGCAGCACATCGATCGAGAAGATCCCACGAATTAACACCTCGCGCGCCATGTCGTTCCTCCCGATCCCACTGCCAATCGTTGGAGACATAGCCAGCAGGCTGCATGGCCAAGAGAAACCCCGTGGCGACGACACGACGCCGCCGGCGCCGGCGCGCGTCCTCGGAACCGTGGCCAGCAGGTGGCGCGAGCTCCACGGCGAGAACTCGTGGGATGGGCTCCTGGACCCTCTGGACCCGCACCTCCGCTCCAGCATCATCTCCTACGGCGAGATGGTGCAGGCCGCCTACGACGGGTTCAACACCGAGAGGCG…
2_0696	12_0491	12_20696	BOPA2	4151-580		EST	4151	2491	4151	rbah19i01_s_at	rbah19i01_s_at	0	UniRef90_Q338C1	Prolyl oligopeptidase family protein, expressed n=4 Tax=Oryza sativa RepID=Q338C1_ORYSJ	0	LOC_Os10g28020.1	CHR10V6|COORD:14461609..14471990|protein OsPOP21 - Putative Prolyl Oligopeptidase homologue, expressed	0	AT4G14570.1	CHR4V8|COORD:8362582..8366521| acylaminoacyl-peptidase-related	0	UniRef90_Q338C1	Prolyl oligopeptidase family protein, expressed n=4 Tax=Oryza sativa RepID=Q338C1_ORYSJ	0	LOC_Os10g28020.1	CHR10V6|COORD:14461609..14471990|protein OsPOP21 - Putative Prolyl Oligopeptidase homologue, expressed	0	AT4G14570.1	CHR4V8|COORD:8362582..8366521| acylaminoacyl-peptidase-related	LOC_Os10g28020	0	protein acylamino-acid-releasing enzyme, putative, expressed	10L	10L	0	1H	69.5337	GCGGCTCCTACTCCTCCTGCCCCGTAGCCTCCGCCGCCAATCTGTTCCCCTGGGCCTCCTCTGCTCCGACCTTTTTGCGGCGCAGGTGACTCCGAGAATCTTCTTTCGGGCGGGGTCAGGGCGAGCAATATCAAGGTATCTTGGCGGTCAAAGGCCATGGCCTCCGCCCATCCCCCACAAGGATTGCCTTCAGGGATGGATCCTTCTATGGTGGATGAGTACGCTTCCCAGTCCAAGCTGTTGCAAGAATTCGTCAAGATACCCAGCATTGGCAAGGCTTGGATCTTCAGTTCCAAAGATGAAAAAACATCCAGGGCAATGGTTTCTGTTGGCCAGTCAGATCTTTTGGCAAACAAAAAGAGAAACTTCCTTCTAAATACTCACATCTCAAAAAGTTCC…
3_0505	12_0866	12_30505	BOPA2		U32_3713_267	EST	3713	15770	3713	Contig5218_at	Contig5218_at	1.00E-107	UniRef90_A2Y683	Putative uncharacterized protein n=4 Tax=Oryza sativa RepID=A2Y683_ORYSI	1.00E-109	LOC_Os05g42190.1	CHR05V6|COORD:24610555..24607072|protein NADPH-dependent FMN reductase domain containing protein, expressed	7.00E-93	AT5G54500.1	CHR5V8|COORD:22141900..22143482| FQR1 (FLAVODOXIN-LIKE QUINONE REDUCTASE 1)	1e-107	UniRef90_A2Y683	Putative uncharacterized protein n=4 Tax=Oryza sativa RepID=A2Y683_ORYSI	1.00E-109	LOC_Os05g42190.1	CHR05V6|COORD:24610555..24607072|protein NADPH-dependent FMN reductase domain containing protein, expressed	7.00E-93	AT5G54500.1	CHR5V8|COORD:22141900..22143482| FQR1 (FLAVODOXIN-LIKE QUINONE REDUCTASE 1)	LOC_Os05g42190	1e-109	protein flavoprotein wrbA, putative, expressed	5L	5L	0	1H	70.2942	ATCACTGCCCACTGCCTCCGCTCCCTTCCCTTCCCCCTCGAACCCATTAAACAACCGGAGCCGTCCTCCTCCTCCTACCAGATCTCAGATCCGCGGAGCTCCCACGCGCCTCCCATGGCGGTCAAGGTCTACGTCGTGTACTACTCCATGTATGGTCATGTTGCTAAGCTAGCTGATGAGATCAAGAAAGGTGCTTCCTCTGTTGAAGGCGTGGAGGTTAAAGTGTGGCAGGTCCCTGAGATCCTGAACGAGGAAGTCCTTGGCAAGATGGGCGCCCCTCCCAAGACCGACGTGCCGGTGATCTCCCCTCAGGAGCTGGCGGAGGCCGACGGCGTCCTGTTCGGGTTCCCGACGAGGTTCGGCATGATGGCGGCGCAGATGAAGGCGTTCTTCGACGCG…
2_1057	11_0984	11_21057	BOPA1	6142-1544		EST	6142	3770	6142	Contig8377_at|Contig8378_at	Contig8377_at|Contig8378_at	3.00E-06	UniRef90_A2XCF6	Putative uncharacterized protein n=1 Tax=Oryza sativa Indica Group RepID=A2XCF6_ORYSI	2.00E-06	LOC_Os11g20500.1	CHR11V6|COORD:11873116..11873499|protein latency associated nuclear antigen, putative	9.00E-06	AT1G44191.1	CHR1V8|COORD:16816094..16817173| DNA binding / ligand-dependent nuclear receptor	3e-06	UniRef90_A2XCF6	Putative uncharacterized protein n=1 Tax=Oryza sativa Indica Group RepID=A2XCF6_ORYSI	2.00E-06	LOC_Os11g20500.1	CHR11V6|COORD:11873116..11873499|protein latency associated nuclear antigen, putative	9.00E-06	AT1G44191.1	CHR1V8|COORD:16816094..16817173| DNA binding / ligand-dependent nuclear receptor	LOC_Os11g20500	2e-06	protein conserved hypothetical protein	11L	11S	0	1H	71.4278	CGCACTCTCCTCCCTCTCTTGCCCGCTCTTCTCTTCCCCGCCCCCTCCCACCCACGTCGCCGCCCGCCGCCGCCCCCGCCCCTCAGACCTCGCCGCCCCGGACCTCTCTCCCATCCCCCCTCGTCACCCCGGAGCAGCCACCGCCGTGCCCGGCCTCGCGTACCAGGACCCCGCTCCCTCTGGCGATTGGTGACGGCTCCCTCGTCCCCTCTTGCCGCCGCCGGTTCTCCTGGCTCTGCCTGGCTGCGGTGATGGCGGCGCAATCGAGCTCGTGGTCGGCCGGCAGACGACACCAGGCGGCGACACGACCATCAGCCGTCGACTCCAGAGCGGAGGGTCACGGGGCGTGAGGAGAGAGAGTGGTCAGATGCGTGGCGCAACAGAGGTCCTGCTCTGCTC…
1_1075	11_1334	11_11075	BOPA1	ABC03430-1-1-265		PCR	2364	15416		Contig3430_at|Contig3432_s_at	Contig3430_at|Contig3432_s_at	2.00E-88	UniRef90_P14895	High molecular mass early light-inducible protein HV58, chloroplastic n=1 Tax=Hordeum vulgare RepID=ELI5_HORVU	1.00E-62	LOC_Os01g14410.1	CHR01V6|COORD:8060858..8061908|protein early light-induced protein, chloroplast precursor, putative, expressed	2.00E-40	AT3G22840.1	CHR3V8|COORD:8084635..8085452| ELIP1 (EARLY LIGHT-INDUCABLE PROTEIN); chlorophyll binding	4e-88	UniRef90_P14895	High molecular mass early light-inducible protein HV58, chloroplastic n=1 Tax=Hordeum vulgare RepID=ELI5_HORVU	1.00E-62	LOC_Os01g14410.1	CHR01V6|COORD:8060858..8061908|protein early light-induced protein, chloroplast precursor, putative, expressed	1.00E-40	AT3G22840.1	CHR3V8|COORD:8084635..8085452| ELIP1 (EARLY LIGHT-INDUCABLE PROTEIN); chlorophyll binding	LOC_Os01g14410	1e-62	protein early light-induced protein, chloroplast precursor, putative, expressed	1S	1S	0	1H	71.4278	ACAGCAACACAACATCAGCCAAGTGTCATCACCATCGATCTTAGCAAGCAGCACCTTCTCTAGTTCTCTTCTTGCGCTAGCTTTTCTCTGCCTTGAGTGATGGCGACCATGGTGGCTTTGAGCTCCTTCGCCGTTGTTGGCCTGTCGGCCGCCCGTTCTCCAGTGGTGGCCCCGCGCCGGCGCACCCTCGTCGTCAGGGCCCAGACCGAGCCTGACATGGACTCAGCCAAGGAGACGACGAGCGCGTCGACTTCCCCCTCCCCCTCCCCGAGCACGAGCCCGTCCCCGACCCCGATCCCGGCAGCACCCAAGCCCATGACCAAGAAGGCTAACCCCTCGGTCTGGGACGCGCTCGCGTTCAGCGGCCCGGCGCCGGAGCGCATCAACGGCCGGCTGGCC…
1_0686	11_0766	11_10686	BOPA1	4665-882		EST	4665	15669	4665	Contig6636_at|HV_CEb0015P21f_s_at	Contig6636_at|HV_CEb0015P21f_s_at	1.00E-122	UniRef90_A7XA01	Ethylene-responsive factor-like transcription factor ERFL2a n=3 Tax=Triticum aestivum RepID=A7XA01_WHEAT	8.00E-94	LOC_Os05g41780.1	CHR05V6|COORD:24382610..24381481|protein AP2 domain containing protein, expressed	1.00E-34	AT3G15210.1	CHR3V8|COORD:5121479..5122147| ATERF-4/ATERF4/ERF4/RAP2.5 (ETHYLENE RESPONSIVE ELEMENT BINDING FACTOR 4); DNA binding / protein binding / transcription factor/	1e-122	UniRef90_A7XA01	Ethylene-responsive factor-like transcription factor ERFL2a n=3 Tax=Triticum aestivum RepID=A7XA01_WHEAT	7.00E-94	LOC_Os05g41780.1	CHR05V6|COORD:24382610..24381481|protein AP2 domain containing protein, expressed	1.00E-34	AT3G15210.1	CHR3V8|COORD:5121479..5122147| ATERF-4/ATERF4/ERF4/RAP2.5 (ETHYLENE RESPONSIVE ELEMENT BINDING FACTOR 4); DNA binding / protein binding / transcription factor/	LOC_Os05g41780	7e-94	protein ethylene-responsive transcription factor 4, putative, expressed	5L	5L	0	1H	71.4278	CTCCTCCCTCTCTCCCACCTCCCAGATCCTGCACGCCATCCATCAGCTTGATACGCACACACCCATCCGCAACAAGAAAAAGAAAGGGAAGCCATGGCGCCCAGGACGTCCGACAAGACGGCGACGCCGCCCGCTGCCGCGGTCGCCGCGACCGGCCTGGCGCTCGGCGTCGGCGGCGGCGCCAACGGTGGAGGCGTCGGCCCGCACTACAGGGGCGTGAGGAAGCGCCCGTGGGGCCGGTACGCGGCGGAGATCCGCGACCCGGCCAAGAAGAGCCGGGTGTGGCTCGGCACGTACGACACGGCCGAGGAGGCCGCGCGGGCCTACGACGCCGCCGCGCGCGAGTACCGCGGCAACAAGGCCAAGACCAACTTCCCCTTCGCCTCCGCGCCGCCCGCC…
2_0229	11_0194	11_20229	BOPA1	1670-369		EST	1670	763	1670	Contig2458_s_at	Contig2458_s_at	1.00E-153	UniRef90_A2Y662	Putative uncharacterized protein n=3 Tax=Oryza sativa RepID=A2Y662_ORYSI	1.00E-160	LOC_Os05g41930.3	CHR05V6|COORD:24492588..24489819|protein N-rich protein, putative, expressed	1.00E-103	AT3G27090.1	CHR3V8|COORD:9991257..9992644| similar to unknown protein [Arabidopsis thaliana] (TAIR:AT5G42050.1); similar to hypothetical protein [Citrus x paradisi] (GB:CAA	1e-153	UniRef90_A2Y662	Putative uncharacterized protein n=3 Tax=Oryza sativa RepID=A2Y662_ORYSI	1.00E-160	LOC_Os05g41930.3	CHR05V6|COORD:24492588..24489819|protein N-rich protein, putative, expressed	1.00E-103	AT3G27090.1	CHR3V8|COORD:9991257..9992644| similar to unknown protein [Arabidopsis thaliana] (TAIR:AT5G42050.1); similar to hypothetical protein [Citrus x paradisi] (GB:CAA	LOC_Os05g41930	1e-160	protein gda-1, putative, expressed	5L	5L	0	1H	71.4278	CTCTCAAATCTCTCTGACCGGTGGACTCCGTGTGCGCGGAGCGAAGTGGGAGCCGAGCCAAGCCGAGTCTCCTCTCCTTCCCCTTCCTCGCAGCGCCCTCCCCGTCCGAATTCGGGGCCGGATCGAGCAGGCGGAGAGCTTGAACTGAGCTATGGACAACTTGTGGCATCTCGGAGATGAGTTCCGTGGTCAATCAAAGGTGGTGGAGGACCGCCAATGGTCTCTCATGACATCAAAGCTGGCTGAGATCACAAAGTCAAAGGCTGAGAGGATGAATGACTTTGAGTATGCAAGGATGAACACTGTCCCTGATGTGAAGCAATGGGATAAGCTATCCTACCACCAAGAAGACAACAAGATGGACCACCTCAATCTTGGCCTCATGAACCTGGATCTTAA…
2_0120				1245-164		EST	1245	13849	1245		Contig25242_at	1.00E-32	UniRef90_P37834	Peroxidase 1 n=3 Tax=Oryza sativa RepID=PER1_ORYSJ	2.00E-34	LOC_Os05g41990.1	CHR05V6|COORD:24520670..24522365|protein peroxidase precursor, putative, expressed	2.00E-20	AT3G01190.1	CHR3V8|COORD:67243..68484| peroxidase 27 (PER27) (P27) (PRXR7)	1e-149	UniRef90_P37834	Peroxidase 1 n=3 Tax=Oryza sativa RepID=PER1_ORYSJ	1.00E-151	LOC_Os05g41990.1	CHR05V6|COORD:24520670..24522365|protein peroxidase precursor, putative, expressed	7.00E-94	AT1G05260.1	CHR1V8|COORD:1529826..1531270| RCI3 (RARE COLD INDUCIBLE GENE 3); peroxidase	LOC_Os05g41990	1e-151	protein peroxidase 1 precursor, putative, expressed	5L	5L	0	1H	71.4278	AGCAGCAGCAGCTTAAGCTTCCCCTGATTAATCAGCCATCGTCGTTTTCTTGCATAGCCAAGGGGATAGGCGAGAAGATGGGTTCGAGGGCTGTGATTGTGGCGCTGTTGCTCGCGGCGGTGGCGGCAACCTGCGCGCGGGCGCAGCTGCACGAGAAGTTCTACAGCGAGTCGTGCCCCAGCGTGGAGGACGTGGTGAGGAAGGAGATGGTGAGGGCGCTGTCACTGGCGCCCAGCCTCGCTGGACCGCTCCTCCGGATGCACTTCCACGACTGCTTCGTCAGGGGGTGCGACGGGTCGGTGCTGCTGGACTCGGCCAACAAGACGGCTGAGAAGGACGCGCTGCCAAACCAGACGCTCCGTGGCTTCGGCTTCGTCGACAGGGTGAAGGCCGCGGTGG…
3_0742	12_1008	12_30742	BOPA2		U32_825_2405	EST	825	14219	825	Contig1278_s_at|Contig1281_at|HVSMEh0083M18r2_s_at	Contig1278_s_at|HVSMEh0083M18r2_s_at	0	UniRef90_Q84LE9	D-Hordein n=2 Tax=Hordeum vulgare RepID=Q84LE9_HORVU	2.00E-34	LOC_Os09g26999.1	CHR09V6|COORD:16410150..16414861|protein keratin-associated protein 5-4, putative, expressed	2.00E-19	AT2G25970.1	CHR2V8|COORD:11078922..11082682| KH domain-containing protein	0	UniRef90_Q84LE9	D-Hordein n=2 Tax=Hordeum vulgare RepID=Q84LE9_HORVU	2.00E-34	LOC_Os09g26999.1	CHR09V6|COORD:16410150..16414861|protein keratin-associated protein 5-4, putative, expressed	2.00E-19	AT2G25970.1	CHR2V8|COORD:11078922..11082682| KH domain-containing protein	LOC_Os09g26999	2e-34	protein keratin-associated protein 5-4, putative, expressed	9L	9L	0	1H	71.4278	ACCGAGAACCACAAAACTAGAGATCAATTCATTGACAGTCCACCGAGATGGCTAAGCGGCTGGTCCTCTTTGTGGCGGTAATCGTCGCCCTCGTGGCTCTCACCACCGCTGAACGTGAGATCAATGGGAACAACATTTTCCTTGATAGCCGCTCTAGGCAGCTACAGTGTGAGCGCGAGCTCCAGGAGAGCTCGCTCGAGGCGTGCCGGCGGGTCGTGGACCAACAGCTGGTTGGCCAGCTGCCATGGAGCACGGGGCTCCAGATGCAGTGCTGCCAGCAGCTTCGGGACGTCAGCCCCGAGTGCCGCCCCGTCGCCCTCAGCCAGGTCGTGAGGCAATACGAGCAGCAAACCGAGGTGCCATCCAAGGGAGGATCCTTCTACCCGGGCGGGACCGCAC…
2_1176	12_0540	12_21176	BOPA2	6961-1324		EST	6961	18020	6961	Contig9266_at|Contig9267_s_at	Contig9266_at|Contig9267_s_at	1.00E-124	UniRef90_A2Z6I9	Putative uncharacterized protein n=2 Tax=Oryza sativa RepID=A2Z6I9_ORYSI	1.00E-125	LOC_Os10g22520.1	CHR10V6|COORD:11602414..11595594|protein cellulase, putative, expressed				1e-124	UniRef90_Q8RU51	Putative Glucan 1,3-beta-glucosidase (Os10g0370800 protein) (Cellulase containing protein, expressed) n=1 Tax=Oryza sativa Japonica Group RepID=Q8RU51_ORYSJ	1.00E-125	LOC_Os10g22570.1	CHR10V6|COORD:11642373..11627807|protein cellulase, putative, expressed				LOC_Os10g22570	1e-125	protein cellulase containing protein, expressed	10L	10L	0	1H	71.4278	GCAGAGGCAGCTCTTGCCTCTTGGAGCATCGATCTAAGAAGAAGAGGAGAAAAAATGGGAGGGAAGCTTGGGTTGTTGTTTTTGCTCGCGTGGGTCGTCGTGGCCTCCGGCACCGGCGTGTCGCTGCCGATCAAGGCCGTGAACCTTGGTGGGTGGCTGGTGGTGGAAGGCTGGATGACCCACCTGTTCCACGGAGTAGACATGGGCTACGCTCTCATGGACGGTACGCGCGTGACCTTGTGGTCGGCGACGCAGGGGATGTTCCTGAGCGCCGTCGGCGGCGGCGGGTCCGACGTCGCGGCCAATCAGGGAGAAGCCAAGGACTGGGAGACCCTCAGGCTCTGGAGAATGAAGGATTCTGAGGACATGTTCATGATCCGTGTTCACGACGGCCAGTTC…
1_1267	12_0312	12_11267	BOPA2	ABC10931-1-2-397		PCR	8379	19102	8379	Contig10931_at	Contig10931_at	9.00E-93	UniRef90_A0MMD2	Putative uncharacterized protein n=1 Tax=Hordeum vulgare RepID=A0MMD2_HORVU	1.00E-54	LOC_Os05g41190.1	CHR05V6|COORD:24065871..24064524|protein expressed protein	4.00E-44	AT3G51510.1	CHR3V8|COORD:19120097..19120821| similar to unnamed protein product [Vitis vinifera] (GB:CAO14460.1)	9e-93	UniRef90_A0MMD2	Putative uncharacterized protein n=1 Tax=Hordeum vulgare RepID=A0MMD2_HORVU	1.00E-54	LOC_Os05g41190.1	CHR05V6|COORD:24065871..24064524|protein expressed protein	4.00E-44	AT3G51510.1	CHR3V8|COORD:19120097..19120821| similar to unnamed protein product [Vitis vinifera] (GB:CAO14460.1)	LOC_Os05g41190	1e-54	protein expressed protein	5L	5L	0	1H	72.4277	CAGCTCCCCTGCCGACCACACACCGCGCTGTGCTCGAAGCTCTCCCACCGCAAAAGAGGGCTCGCGATCGTATCCATGGCCGCCGCGACCATCTCCCTCTGCGGCTCACGCTGCGTCGCTCCGAGCCGGAGCCCCAAAGCTCGCCTCAACTCACAAGCAGCCGCCGCGCCGTACGCGCGGCCGTCGTCCTCGCGCCCAAGGGCGGTGGTCGTGGCCGCCAAGTCGTCGGGCGAGAAGGCGGACGAGAAGGTCCCCTCCTGGGCCCGTCCGGGCTCCGACGAGCCTCCTCCGTGGGCTCGCAACGAAGGCGGGGCCTCGGGGCAGGAAGGCGACGCCGCCCAGGTCCCGTTCTACGCCTACCTGCTCGCGTCCGCCGTGACGGCCATCGCCGCCATCGGG…
1_0006	11_0011	11_10006	BOPA1	1016-376		EST	1016	14336	1016	Contig1512_at	Contig1512_at	0	UniRef90_A3B412	Putative uncharacterized protein n=1 Tax=Oryza sativa Japonica Group RepID=A3B412_ORYSJ	0	LOC_Os01g18050.1	CHR01V6|COORD:10101997..10097258|protein tubulin/FtsZ domain containing protein, putative, expressed	0	AT5G12250.1	CHR5V8|COORD:3961318..3962972| TUB6 (BETA-6 TUBULIN)	0	UniRef90_A3B412	Putative uncharacterized protein n=1 Tax=Oryza sativa Japonica Group RepID=A3B412_ORYSJ	0	LOC_Os01g18050.1	CHR01V6|COORD:10101997..10097258|protein tubulin/FtsZ domain containing protein, putative, expressed	0	AT5G12250.1	CHR5V8|COORD:3961318..3962972| TUB6 (BETA-6 TUBULIN)	LOC_Os01g18050	0	protein tubulin beta-1 chain, putative, expressed	1L	1S	0	1H	73.9416	TCCCAGCCTCGCCTCGCCGCCACACTCCCCACTCCCACTGCGCTGCTCCGTCGAGCCAGCTCGCTGATCAGAGAAGATGAGGGAGATCCTCCACATTCAGGGTGGTCAATGTGGAAACCAGATTGGTTCCAAGTTCTGGGAGGTGGTTTGTGACGAGCATGGCATCGACCCCACTGGGCGGTATGTCGGCACCTCTGACCTGCAGCTGGAGCGTGTCAATGTCTACTATAATGAGGCCTCATGCGGCCGCTTTGTGCCCCGGGCTGTTCTTATGGATCTGGAGCCTGGTACTATGGACAGTGTTCGTACTGGACCATACGGGCAGATCTTCCGCCCTGACAACTTCGTGTTTGGGCAGTCTGGTGCTGGTAACAATTGGGCCAAGGGTCATTACACCGA…
1_0890	11_1097	11_10890	BOPA1	713-972		EST	713	13916	713	Contig1008_x_at|rbaal31p03_s_at	Contig1008_x_at|rbaal31p03_s_at	7.00E-99	UniRef90_A2XN99	Putative uncharacterized protein n=1 Tax=Oryza sativa Indica Group RepID=A2XN99_ORYSI	1.00E-101	LOC_Os05g41060.1	CHR05V6|COORD:23998055..23994545|protein ADP-ribosylation factor, putative, expressed	2.00E-99	AT1G10630.1	CHR1V8|COORD:3513190..3514231| ATARFA1F; GTP binding / phospholipase activator/ protein binding	8e-99	UniRef90_A2XN99	Putative uncharacterized protein n=1 Tax=Oryza sativa Indica Group RepID=A2XN99_ORYSI	1.00E-101	LOC_Os05g41060.1	CHR05V6|COORD:23998055..23994545|protein ADP-ribosylation factor, putative, expressed	2.00E-99	AT1G10630.1	CHR1V8|COORD:3513190..3514231| ATARFA1F; GTP binding / phospholipase activator/ protein binding	LOC_Os05g41060	1e-101	protein ADP-ribosylation factor, putative, expressed	5L	5L	0	1H	73.9416	GGGGCTCTCTCTCTCTCTCTCCTCCATTCCTCTCCTCCTCCTCCTCCTGCCACCGATCCCAAACCAGGGAGGAACCCGGCGCGAGGAGGGCAAAGGAAGAGAAGAGGAGACCACCCAGCCGACCGCGCGACCGCACGCACAGGGCAGCAGCCGTCGCGATCCCGCGCAGGAGCGGACATGGGGCTCACGTTCACTAAGCTGTTCAGTCGGCTCTTCGCCAAGAAGGAGATGAGGATCCTCATGGTCGGTCTCGATGCGGCTGGTAAGACCACCATCCTCTACAAGCTCAAGCTCGGAGAGATCGTCACCACCATCCCCACAATCGGGTTTAATGTTGAAACTGTAGAGTACAAGAACATTAGTTTCACCGTTTGGGATGTTGGGGGTCAGGACAAGATC…
2_1126	11_1046	11_21126	BOPA1	6655-978		EST	6655	3916	6655	Contig9029_at	Contig9029_at	1.00E-178	UniRef90_Q70EV9	Cytochrome P450 n=2 Tax=Triticum aestivum RepID=Q70EV9_WHEAT	1.00E-168	LOC_Os05g41440.2	CHR05V6|COORD:24208496..24212593|protein cytochrome P450, putative, expressed	1.00E-134	AT2G40890.1	CHR2V8|COORD:17065369..17067610| CYP98A3 (CYTOCHROME P450, FAMILY 98, SUBFAMILY A, POLYPEPTIDE 3); monooxygenase/ p-coumarate 3-hydroxylase	1e-178	UniRef90_Q70EV9	Cytochrome P450 n=2 Tax=Triticum aestivum RepID=Q70EV9_WHEAT	1.00E-168	LOC_Os05g41440.2	CHR05V6|COORD:24208496..24212593|protein cytochrome P450, putative, expressed	1.00E-134	AT2G40890.1	CHR2V8|COORD:17065369..17067610| CYP98A3 (CYTOCHROME P450, FAMILY 98, SUBFAMILY A, POLYPEPTIDE 3); monooxygenase/ p-coumarate 3-hydroxylase	LOC_Os05g41440	1e-168	protein cytochrome P450 98A1, putative, expressed	5L	5L	0	1H	73.9416	GAAGCGGTTCATGAATGCAAATGGTGACATTGACGAAGAAGGGCAGGAATTCAAGCTTATTGTCAACAATGGGATCAAAATTGGTGCATCTCTCTCTGTTGCTGAATACATTTGGTACCTGAGATGGCTGTGTCCACTTAATGAGGAGCTTTACAAGACCCACAATGAGAGAAGGGATCGTCTGACCAAGAAGATCATTGAAGAGCATGCGCAGGCCCTCAAGGAGAGCGGTGCTAAACAGCACTTTGTGGATGCACTGTTCACTCTCAGAGAGAAGTATGACCTTAGTGATGACACAGTTTTCGGACTTCTATGGGACATGATCACCGCTGGGATGGACACGACAGTCATATCAGTCGAATGGGCCATGGCAGAGCTGGTCAGGAATCCCAGGGTGCA…
2_0990	11_0937	11_20990	BOPA1	5772-1176		EST	5772	17333	5772	Contig7709_at	Contig7709_at	1.00E-146	UniRef90_Q8W2K4	Cytochrome b5 reductase isoform II n=1 Tax=Zea mays RepID=Q8W2K4_MAIZE	1.00E-146	LOC_Os05g40990.1	CHR05V6|COORD:23965195..23968348|protein NADH-cytochrome b5 reductase, putative, expressed	1.00E-129	AT5G17770.1	CHR5V8|COORD:5864545..5866497| ATCBR (NADH:CYTOCHROME B5 REDUCTASE 1)	1e-146	UniRef90_Q8W2K4	Cytochrome b5 reductase isoform II n=1 Tax=Zea mays RepID=Q8W2K4_MAIZE	1.00E-146	LOC_Os05g40990.1	CHR05V6|COORD:23965195..23968348|protein NADH-cytochrome b5 reductase, putative, expressed	1.00E-129	AT5G17770.1	CHR5V8|COORD:5864545..5866497| ATCBR (NADH:CYTOCHROME B5 REDUCTASE 1)	LOC_Os05g40990	1e-146	protein NADH-cytochrome b5 reductase, putative, expressed	5L	5L	0	1H	75.4485	AGATGAACCAAACCCCCTTCTTCTCCACCGCGCCGTCTCCCACCTCCAACTTCCCCACCTACCACCACTGTCCTCCTCCGGCCCTCTCCACGACGCTCCCATAAATTCCCGGACCCCACGCGAATCTCTCCCCGAATCCACGAGGGGAAGTGACCCGCCGCCCGATAATGGAGTTCCTGCATGGGCAGAGCACGGAGACCACGGTGGCCGTCGCGGTGGCCGTCGTCGCCGTGGCCGCCGGCGCCGGATTCCTCCTCCTCCGCAGCAAGAAACCCAAGGGCTGCTTGGATGCCGAGAATTTCAAAGAGTTTAAACTTGTGCAGAAGAGACAGATCAGTCATAACGTGGCCAAGTTCAAATTTGCTCTCCCGACACCTACTTCTGTGTTGGGCCTTCCAA…
2_0121	11_0098	11_20121	BOPA1	12492-541		EST	12492	22108	12492	Contig15418_at	Contig15418_at	3.00E-73	UniRef90_A2Y5Z3	Putative uncharacterized protein n=2 Tax=Oryza sativa RepID=A2Y5Z3_ORYSI	9.00E-75	LOC_Os05g41010.1	CHR05V6|COORD:23978390..23981326|protein oxidoreductase, putative, expressed	2.00E-64	AT5G18900.1	CHR5V8|COORD:6304411..6306168| oxidoreductase, 2OG-Fe(II) oxygenase family protein	3e-73	UniRef90_A2Y5Z3	Putative uncharacterized protein n=2 Tax=Oryza sativa RepID=A2Y5Z3_ORYSI	9.00E-75	LOC_Os05g41010.1	CHR05V6|COORD:23978390..23981326|protein oxidoreductase, putative, expressed	2.00E-64	AT5G18900.1	CHR5V8|COORD:6304411..6306168| oxidoreductase, 2OG-Fe(II) oxygenase family protein	LOC_Os05g41010	9e-75	protein oxidoreductase, putative, expressed	5L	5L	0	1H	75.4485	GAAGATATGCATAGTTCTAAGATATAAGCGTGGAGAGAAGTATGAACCGCACTATGATTTCTTCACCGACAGTGTTAACACTATTCTTGGTGGACATCGTGTAGCTACTGTACTTTTGTACTTAACAGATGTTGCAGAAGGAGGGGAAACAGTTTTCCCCTTAGCCAAGGGACGTAAAGGATCACACCACAAAGGTTTGTCAGAATGTGCACAGAAAGGCATTGCGGTGAAACCACGGAAAGGGGACGCCCTTCTGTTCTTCAACCTTAGGCCGGACGCCGCGACAGACCCGACGAGCCTCCACGGCGGATGCGAGGTGATCAAGGGGGAGAAATGGTCGGCCACGAAATGGATCCGTGTGGCCTCGTTCGACAAGGTCTATCACTCGCCGGGCAACTG…
1_0279	11_0312	11_10279	BOPA1	233-1327		EST	233	13884	233	Contig870_at|Contig870_s_at|Contig12316_at	Contig870_at|Contig870_s_at	3.00E-87	UniRef90_Q01J56	OSIGBa0145M07.1 protein n=3 Tax=Oryza sativa RepID=Q01J56_ORYSA	8.00E-89	LOC_Os04g43650.2	CHR04V6|COORD:25645568..25641530|protein L-allo-threonine aldolase, putative, expressed	5.00E-51	AT3G04520.1	CHR3V8|COORD:1217403..1219577| THA2 (THREONINE ALDOLASE 2); threonine aldolase	1e-56	UniRef90_Q5I7K9	60S ribosomal protein L30 n=1 Tax=Triticum aestivum RepID=RL30_WHEAT	2.00E-56	LOC_Os05g41110.2	CHR05V6|COORD:24015478..24017372|protein ribosomal protein L7Ae, putative, expressed	9.00E-45	AT3G18740.1	CHR3V8|COORD:6453443..6453876| 60S ribosomal protein L30 (RPL30C)	LOC_Os05g41110	2e-56	protein 60S ribosomal protein L30, putative, expressed	5L	5L	0	1H	75.4485	GCACGAGGGCGCCGCCGCCTCCCCCGAAGCCATCCGCATCCCCACGCTCGCTCGCCGCGGCCGCCCGACGCGATGGCTCCCACCAAGAAGGCGAAGAAGAGCGGGGAGAACATCAACAACAAGCTGCAGCTGGTGATGAAGAGCGGCAAGTACACGCTCGGCTACAAGACCGTCCTCAAGACGCTCCGCAGCTCCAAGGGGAAGCTGATCATCCTCGCGAACAACTGCCCTCCCCTTAGGAAGTCAGAGATTGAGTACTACGCTATGTTGGCGAAAATTAGCGTGCACCATTTCCACGGAAACAATGTTGATCTTGGAACTGCCTGCGGCAAGTACTACCGGGTGTGCTGCCTCAGCATCCTTGACCCTGGTGACTCGGACATCATCAACACCACCACC…
2_0657	11_0626	11_20657	BOPA1	4005-530		EST	4005	1170	4005	Contig5621_at	Contig5621_at	8.00E-25	UniRef90_Q1STQ6	Putative uncharacterized protein n=1 Tax=Medicago truncatula RepID=Q1STQ6_MEDTR	4.00E-24	LOC_Os05g40300.2	CHR05V6|COORD:23623138..23625714|protein expressed protein	5.00E-25	AT3G08610.1	CHR3V8|COORD:2616441..2616774| similar to unnamed protein product [Vitis vinifera] (GB:CAO64059.1); similar to hypothetical protein MtrDRAFT_AC136139g5v2 [Medic	1e-24	UniRef90_Q1STQ6	Putative uncharacterized protein n=1 Tax=Medicago truncatula RepID=Q1STQ6_MEDTR	5.00E-24	LOC_Os05g40300.2	CHR05V6|COORD:23623138..23625714|protein expressed protein	6.00E-25	AT3G08610.1	CHR3V8|COORD:2616441..2616774| similar to unnamed protein product [Vitis vinifera] (GB:CAO64059.1); similar to hypothetical protein MtrDRAFT_AC136139g5v2 [Medic	LOC_Os05g40300	5e-24	protein expressed protein	5L	5L	0	1H	77.2933	GCCGAGTTTATTTTGTCACCATCGAATATGAAAATCAGATCAGATGGGCTGAGTTGGACCTTCTTAGCATATACCTTGAAGAGCTTGTCAAATTTCTCATCCATGGACACACGGAACTGCTGCCCGGTTTCCCCAACCGCCGGATAGCTCGCGAATCTGCTCCTCGTCGCCGTCCCCGATCCGTCCGCCGTCTCCCCGTCCGGCTCCCGATGGCTCGGTTCCGGTTGCACTGGCTGGAGGCCATGCTGCCGCTGGGCATCATCGGCGGCTTCCTCTGCATCATGGGCAACGGCCAGTACTACATCCACAAGGCCGCGCACGGCAGGCCGAAGCACATCGGGAACGACATGTGGGACGTCGCCATGGAGCGCCGTGACAAGAAGCTCGTCGACAAGCCGG…
1_0466	11_0517	11_10466	BOPA1	3406-221		EST	3406	1715	3406	Contig4773_at|Contig4774_s_at	Contig4773_at|Contig4774_s_at	8.00E-75	UniRef90_Q6ZI79	Proline-rich family protein-like (Os02g0556800 protein) n=2 Tax=Oryza sativa RepID=Q6ZI79_ORYSJ	2.00E-76	LOC_Os02g35090.1	CHR02V6|COORD:21055784..21053518|protein expressed protein	9.00E-54	AT5G07020.1	CHR5V8|COORD:2180670..2182285| proline-rich family protein	9e-75	UniRef90_Q6ZI79	Proline-rich family protein-like (Os02g0556800 protein) n=2 Tax=Oryza sativa RepID=Q6ZI79_ORYSJ	2.00E-76	LOC_Os02g35090.1	CHR02V6|COORD:21055784..21053518|protein expressed protein	1.00E-53	AT5G07020.1	CHR5V8|COORD:2180670..2182285| proline-rich family protein	LOC_Os02g35090	2e-76	protein expressed protein	2L	2L	0	1H	80.2648	GGAGAGAACAGTCCAGCCTATCCTCCCACTCGTTTTCTTTTCTGGTGTGTGTGAGGCTAGAGCGAGCGAGCGAGAGAGAGAGAGAGAGGGAGAGAGGAGAATTGAGAGAAGGTGAAGATGGCTTGCCCTGCCCAATCCATGCTCTCTGCGAGCAGCTGCGTGCTCCTCAGGAGCAGCAAGCCCCAGCAGGCCACGATTCCGCGAGGAGGCATCAATGGCAACAGCAGGTTCTTGACAGTCTCCTGCAATGCTTCTTCGTCTCCGGACGACTCCGAGTGCAACGACGTGGAGTGCGCCCCGGAGAAGGAGATCGGGAGCCTGAGCGTGGAGTGGCTGGCGGAGGAGAGGACCAAGGTCGTGGGAACTTTCCCTCCCAAGAAGAAAGGATGGACCGGCCTA…
3_0072	12_0624	12_30072	BOPA2		ABC07288_1_285	PCR	5430	3288	5430	Contig7288_at	Contig7288_at	0	UniRef90_Q9SMG7	Nicotianamine aminotransferase A n=2 Tax=Hordeum vulgare RepID=Q9SMG7_HORVU	0	LOC_Os02g20360.1	CHR02V6|COORD:12002629..11997090|protein tyrosine aminotransferase, putative, expressed	1.00E-121	AT5G53970.1	CHR5V8|COORD:21927902..21929820| aminotransferase, putative	0	UniRef90_Q9SMG7	Nicotianamine aminotransferase A n=2 Tax=Hordeum vulgare RepID=Q9SMG7_HORVU	0	LOC_Os02g20360.1	CHR02V6|COORD:12002629..11997090|protein tyrosine aminotransferase, putative, expressed	1.00E-121	AT5G53970.1	CHR5V8|COORD:21927902..21929820| aminotransferase, putative	LOC_Os02g20360	0	protein tyrosine aminotransferase, putative, expressed	2L	2S	0	1H	83.2996	GGCGGTGGAGTGGAATTTCGCCCGGGGCAAGGACGGCATCCTGGCGACGACGGGGGCGAAGAACAGCATCCGGGCGATACGGTACAAGATCAGCGCGAGCGTGGAGGAGAGCGGGCCGCGGCCCGTGCTGCCGCTGGCCCACGGTGACCCGTCCGTGTTCCCGGCCTTCCGCACGGCCGTCGAGGCCGAAGACGCCGTCGCCGCCGCGCTGCGCACCGGCCAGTTCAACTGCTACGCCGCCGGCGTCGGCCTCCCCGCCGCACGAAGCGCCGTAGCAGAGCACTTGTCACAGGGCGTGCCCTACAAGCTATCGGCCGACGACGTCTTCCTCACCGCCGGCGGAACTCAGGCGATCGAAGTCATAATCCCGGTGCTGGCCCAGACTGCCGGCGCCAACAT…
1_1037	11_1313	11_11037	BOPA1	ABC00697-pHv3016		PCR	455	17561	455	Contig697_s_at|Contig943_at	Contig697_s_at	1.00E-175	UniRef90_A2Y5M6	Putative uncharacterized protein n=2 Tax=Oryza sativa RepID=A2Y5M6_ORYSI	1.00E-177	LOC_Os05g39390.1	CHR05V6|COORD:23047339..23041638|protein outer membrane protein, OMP85 family protein, expressed	1.00E-126	AT5G05520.1	CHR5V8|COORD:1632913..1635105| outer membrane OMP85 family protein	1e-167	UniRef90_A2Y5M6	Putative uncharacterized protein n=2 Tax=Oryza sativa RepID=A2Y5M6_ORYSI	1.00E-168	LOC_Os05g39390.1	CHR05V6|COORD:23047339..23041638|protein outer membrane protein, OMP85 family protein, expressed	1.00E-119	AT5G05520.1	CHR5V8|COORD:1632913..1635105| outer membrane OMP85 family protein	LOC_Os05g39390	1e-168	protein outer membrane protein, OMP85 family protein, expressed	5L	5L	0	1H	84.6868	CATCTGAAAAAACAAGTGAAAGCTCGGAAGGCTCTCCTCTTCCCCCAAACCCCAACCATGGCCGACGCCGCCGACCCCGCCGCCGGCCAGAACCCTAAGGTCGCCGGGAACCACGTGCCCGAGCCCTGGGCTGGCGCCGATGGAGAAGTCGCCGAGGAGGAGTTCGAGTACGAGGACGAGGAGGAGGAAGAGCTGGACGAGCCGGCGGCCGCAGCCCTCGAGCGGGAGAAGGTGCAGTCCGTGTTCCGGAGGCTCAGCTCGGACCCCGTGGGGATCCGCGTCCACGACGTCATCATCAGGGGCAACGCCAAGACGCGGGAGGAGCTCATCGAGGCGGAGGTCGCCGACCTCATCCGCTCCGCCACCACCGTGCAGGACCTGCTGAGCGCCGCGGCCGAG…
1_1463	12_0377	12_11463	BOPA2	ConsensusGBS0267-2		PCR	7722	3912	7722	Contig10015_at	Contig10015_at	0	UniRef90_A2Y5H4	Putative uncharacterized protein n=3 Tax=Oryza sativa RepID=A2Y5H4_ORYSI	0	LOC_Os05g38710.1	CHR05V6|COORD:22651382..22643991|protein lipin, N-terminal conserved region family protein, expressed	1.00E-161	AT3G09560.1	CHR3V8|COORD:2934958..2938678| lipin family protein	0	UniRef90_A2Y5H4	Putative uncharacterized protein n=3 Tax=Oryza sativa RepID=A2Y5H4_ORYSI	0	LOC_Os05g38710.1	CHR05V6|COORD:22651382..22643991|protein lipin, N-terminal conserved region family protein, expressed	1.00E-161	AT3G09560.1	CHR3V8|COORD:2934958..2938678| lipin family protein	LOC_Os05g38710	0	protein lipin, N-terminal conserved region family protein, expressed	5L	5L	0	1H	85.4332	GGTTACTTCCATCTGACATCACAAGATGATGGAGATTCAGGAACTGAACTCTTTTCACCTGAATTTGATCACCAGAGGGATTCTGAGCTTAGTCTGAGTATCCGTTCCGATGTTGACATAGATCTGGGAGAAGATGGAAGTGAAACTGCGCACTATGATCAATCCAATCAATTAAAGCATATGGAGGAACTGGATGTTTCATCAGTTACTTCAGACGATAATATAACACGCAGCGAAGATTGCTCTCCTGTCTATGGCAAGGCAGCTGACTTGTCCTGTGAAGGGGGTTCTGATGACAGGAGCAAAGACACCGGCCCTTCTAACATTGGAGCTTGTAAATCTGATCGCTTGCGATTGTCCCCAAGCAGTGACAGAGACAAATTAGGAAGCATTCCGGAG…
3_0204	12_0704	12_30204	BOPA2		ABC12677_2_128	PCR	9807	5017	9807	Contig12677_at	Contig12677_at	1.00E-104	UniRef90_Q0DHK0	Os05g0460800 protein n=1 Tax=Oryza sativa Japonica Group RepID=Q0DHK0_ORYSJ	1.00E-105	LOC_Os05g38590.2	CHR05V6|COORD:22573567..22570585|protein expressed protein	7.00E-58	AT5G59770.1	CHR5V8|COORD:24096747..24098421| similar to PAS2 (PASTICCINO 2) [Arabidopsis thaliana] (TAIR:AT5G10480.1); similar to PAS2 (PASTICCINO 2) [Arabidopsis thaliana]	1e-104	UniRef90_Q0DHK0	Os05g0460800 protein n=1 Tax=Oryza sativa Japonica Group RepID=Q0DHK0_ORYSJ	1.00E-105	LOC_Os05g38590.2	CHR05V6|COORD:22573567..22570585|protein expressed protein	7.00E-58	AT5G59770.1	CHR5V8|COORD:24096747..24098421| similar to PAS2 (PASTICCINO 2) [Arabidopsis thaliana] (TAIR:AT5G10480.1); similar to PAS2 (PASTICCINO 2) [Arabidopsis thaliana]	LOC_Os05g38590	1e-105	protein protein tyrosine phosphatase-like protein PTPLB, putative, expressed	5L	5L	0	1H	86.1866	GGAAGCGTCCCGCCGCCGCCTCGGGGGATTCGCCGGCCAGCGGCGAGAGCGAAGCGAGGCAGCGGCGCCATGGCGCGCCCCTCGCGGCTCTACCTCCTCGCCTACAACTCCCTCCAGGCCATCGGATGGTCCGTCGCCTTTCTCCGCCTCCTGGCCTGCCTAGCCCCTCCCGTCTCCGTCGACTCCGCATACGCCGCCGCCGGCGACCTCATATGCCTTCTGCAAACCTGCGCGGTCCTTGAGACCATCCATGCCGCCGTCGGATTGGTGCCCACCTCGCCGTTTCTTGCCTTCTTGCAATGGGGAGGGAGGACTCACTTCGTTCTTGCCCTTCTCCGGCAAATCCCTGAGGTTCAGGACAGCCCATCTGTGTTCATAACGTTTATGGCTTGGAGCATA…
1_0434	11_0474	11_10434	BOPA1	3204-811		EST	3204	1707	3204	Contig4564_at|Contig4565_s_at	Contig4564_at|Contig4565_s_at	1.00E-119	UniRef90_Q6I5I7	Putative uncharacterized protein OSJNBa0009E21.18 (Os05g0467300 protein) (Putative uncharacterized protein OJ1387_F08.14) n=3 Tax=Oryza sativa RepID=Q6I5I7_ORYS	1.00E-120	LOC_Os05g39110.2	CHR05V6|COORD:22870089..22873279|protein selT-like protein precursor, putative, expressed	3.00E-70	AT5G58640.1	CHR5V8|COORD:23715222..23716731| selenoprotein-related	1e-119	UniRef90_Q6I5I7	Putative uncharacterized protein OSJNBa0009E21.18 (Os05g0467300 protein) (Putative uncharacterized protein OJ1387_F08.14) n=3 Tax=Oryza sativa RepID=Q6I5I7_ORYS	1.00E-120	LOC_Os05g39110.2	CHR05V6|COORD:22870089..22873279|protein selT-like protein precursor, putative, expressed	3.00E-70	AT5G58640.1	CHR5V8|COORD:23715222..23716731| selenoprotein-related	LOC_Os05g39110	1e-120	protein selT-like protein precursor, putative, expressed	5L	5L	0	1H	86.1866	ACGAAAAAGAAAAGGAACGGGGGAGAGTGGGTGACCGGAAGGAAGCGATGGCGATGGACCGCGTGCAGCTCCTCCTCGTCGGCCTCCCCGCGCTGCTCTTCATCTCCGACCTCTCCCACATCTTCGCGCCGCCGCCTCCCCACCTCCGCCACCCTCATGGCCAACCCCCGCACCACCCCCACCCTCATCCGCCCCATCACCCCCACCCGCATCCGCCCCACCACCCCCACCCGCCGCACCACCATCACCCGGACCCCGCTGCCGCTGCCATACTGAAGCCCAATCTGGACGGAGGAGCTGGATTCGGCACGACTGTGGAGCTGCAATTCTGCGCCTCCTGCTCGTACAAGGGAAATGCAATGACCATGAAGCGCATGCTGGAAACATCATTTCCTGGCA…
1_1144	12_0275	12_11144	BOPA2	ABC06571-1-2-356		PCR	4786	154	4786	Contig6571_at	Contig10500_at|Contig6571_at	7.00E-96	UniRef90_Q3MST6	Peptidyl-prolyl cis-trans isomerase n=3 Tax=Oryza sativa RepID=Q3MST6_ORYSI	2.00E-97	LOC_Os05g38370.1	CHR05V6|COORD:22432453..22429840|protein peptidyl-prolyl cis-trans isomerase, FKBP-type, putative, expressed	2.00E-82	AT3G55520.1	CHR3V8|COORD:20605156..20606107| immunophilin, putative / FKBP-type peptidyl-prolyl cis-trans isomerase, putative	2e-95	UniRef90_Q3MST6	Peptidyl-prolyl cis-trans isomerase n=3 Tax=Oryza sativa RepID=Q3MST6_ORYSI	5.00E-97	LOC_Os05g38370.1	CHR05V6|COORD:22432453..22429840|protein peptidyl-prolyl cis-trans isomerase, FKBP-type, putative, expressed	5.00E-82	AT3G55520.1	CHR3V8|COORD:20605156..20606107| immunophilin, putative / FKBP-type peptidyl-prolyl cis-trans isomerase, putative	LOC_Os05g38370	5e-97	protein FK506-binding protein 4, putative, expressed	5L	5L	0	1H	87.616	TCGAATCGGCCGAGGGGCATCCTCCGGTAAAAATCACGCGAAGCCAATCCTCTGATTCCCTCCCTCTCCCCCTCGTCCCATCCAGATCTGTCCTCACTGTCCATCATCCCCTCCCCATCTCCGCCAAGGTCCTCGCCGGCGTCCCCGGTGCCACGGCAGTCGCTCCAAACCGAGAATCTCCATTCTACAGCAAGGCCATGGCAGAAACCATAGATTTAACAGGGGATGGAGGCGTCCTTAAGACGGTGGTTAGAAAAGCAAAGGATGATGCTATAAGCCCATCTGACAGCCTTCCATTAGTTGATGTTCATTATGAAGGGACACTTGCTGAAAATGGGGAAGTTTTTGACACCACACATGAAGACAATTCTATTTTTTCATTTGAAGTTGGCCAGGGAG…
1_0830	11_0999	11_10830	BOPA1	6250-1056		EST	6250	3052	6250	Contig8266_at	Contig8266_at	2.00E-60	UniRef90_A3B4Q1	Putative uncharacterized protein n=1 Tax=Oryza sativa Japonica Group RepID=A3B4Q1_ORYSJ	1.00E-104	LOC_Os05g38140.1	CHR05V6|COORD:22308646..22311010|protein basic helix-loop-helix DND-binding domain containing protein, expressed	3.00E-46	AT5G54680.1	CHR5V8|COORD:22234496..22236219| ILR3 (IAA-LEUCINE RESISTANT3); DNA binding / transcription factor	2e-60	UniRef90_A3B4Q1	Putative uncharacterized protein n=1 Tax=Oryza sativa Japonica Group RepID=A3B4Q1_ORYSJ	1.00E-104	LOC_Os05g38140.1	CHR05V6|COORD:22308646..22311010|protein basic helix-loop-helix DND-binding domain containing protein, expressed	4.00E-46	AT5G54680.1	CHR5V8|COORD:22234496..22236219| ILR3 (IAA-LEUCINE RESISTANT3); DNA binding / transcription factor	LOC_Os05g38140	1e-104	protein bHLH transcription factor, putative, expressed	5L	5L	0	1H	88.2286	TGCTGCTTGGCCGCGCCAAAAGCCAGCGGCCAACAAACTACGACTAGTTAGTTTTCCCCCTAGCGTCCCGATCTCTTTCGGCTCGTGCCCACCCCACGCCCGCCACCAACGCCGGAAAGATCTGCCCCCGGATAGCTGGGATTCCGGCGATGAGCTGCGGCGGCGGGCAGAGCGGGTGGCTGCTGGACTACGGCCTCGTGGAGGAGGAGATCCAGGCCTCCGACTTCATCTACATGGTCGACGATCCGCCCGTCTCCAGCGCCATGCTGGGGTTCGATGCTCCCAGGAAGGAGGACGCTGCGGCCGCCCGGGACAACTCCGGCGCCAAGAAAAGATCCCGTCCAGAGTCGAGCGCACAACCCGGCACAAAGGCGTGCCGAGAGAAGCTCCGGCGAGACA…
2_0550	11_0516	11_20550	BOPA1	3404-2470		EST	3404	16190	3404	Contig4853_at	Contig4853_at	0	UniRef90_Q53UC8	Delta1-pyrroline-5-carboxylate synthetase n=2 Tax=Triticum aestivum RepID=Q53UC8_WHEAT	0	LOC_Os05g38150.2	CHR05V6|COORD:22318480..22311470|protein amino acid kinase, putative, expressed	0	AT2G39800.1	CHR2V8|COORD:16605594..16610017| P5CS1 (DELTA1-PYRROLINE-5-CARBOXYLATE SYNTHASE 1)	0	UniRef90_Q53UC8	Delta1-pyrroline-5-carboxylate synthetase n=2 Tax=Triticum aestivum RepID=Q53UC8_WHEAT	0	LOC_Os05g38150.2	CHR05V6|COORD:22318480..22311470|protein amino acid kinase, putative, expressed	0	AT2G39800.1	CHR2V8|COORD:16605594..16610017| P5CS1 (DELTA1-PYRROLINE-5-CARBOXYLATE SYNTHASE 1)	LOC_Os05g38150	0	protein delta 1-pyrroline-5-carboxylate synthetase, putative, expressed	5L	5L	0	1H	88.2286	ATCACGGGGTTCGTTGGCGAGCCGCTGGGGTTTCGCTCACGGAACCAAGCACCAACCCCTCACCCCTTTAAAACCGCTCGGCTCTATCCCTCTCCTCTCTCTCTGACCTCCCCACACATCGCGGGTGCGGCGACGAGGCGACGGGAAAAAAAACACCGCAGATAAGAGAGAGGCGGCGCGCCGAGCCTGCCCGCGGCCATGGCCAGCGCCGACCCCAACCGGAGCTTCATCAAGGACGTGAAGCGCATCATAATCAAGGTGGGTACTGCAGTTATCACCAGAAATGATGGAAGATTGGCTTTGGGCAGGATTGGATCCCTGTGCGAGCAGGTGAAGGATCTTAATGCTCAAGGATATGAGGTGATAATGGTCACGTCCGGCGCTGTTGGTGTGGGGCGA…
3_1160	12_1301	12_31160	BOPA2		U35_17015_1178	EST	5637	17015	5637	Contig7574_at	Contig7574_at	1.00E-133	UniRef90_Q60EM1	Unknow protein (Putative uncharacterized protein) (Os05g0455800 protein) n=1 Tax=Oryza sativa Japonica Group RepID=Q60EM1_ORYSJ	1.00E-134	LOC_Os05g38180.4	CHR05V6|COORD:22331358..22334546|protein Yip1 domain containing protein, expressed	1.00E-80	AT2G39805.1	CHR2V8|COORD:16617294..16619431| integral membrane Yip1 family protein	1e-133	UniRef90_Q60EM1	Unknow protein (Putative uncharacterized protein) (Os05g0455800 protein) n=1 Tax=Oryza sativa Japonica Group RepID=Q60EM1_ORYSJ	1.00E-134	LOC_Os05g38180.4	CHR05V6|COORD:22331358..22334546|protein Yip1 domain containing protein, expressed	1.00E-80	AT2G39805.1	CHR2V8|COORD:16617294..16619431| integral membrane Yip1 family protein	LOC_Os05g38180	1e-134	protein yip1 domain family, member 2, putative, expressed	5L	5L	0	1H	88.2286	GGGCGGCAGGCCCGTGCGACGACGACTTCCCCACGGCAGAGTTTTCCCCTTTCCCCCATCCCACCCTCCCTCGCCAAAAATCCTCGATCCAAATCCTGACCCCGGCGACGCGGCGGCGGCCATGCGCAGCTGCTGACGGGCGACGACGCCAGCGACCACGCGCGAGCGGCCATGGACGAGGGCTACGCCAACCTCCCCACCAGCCACCTCCTCGGCTCCGTCCCCGCTGTGGCTGTGACCCCCGAGGAGAGGAAGGCCGGCGTCCCCGCCGAAGTTGGAAATGCAACTGCCACCTCGCGCTTGCAGCAGTTTCCGCCTGCTCCTCCTGCTGCCAGTGGAGGAGGGTACCAGCCTCCGGGGAGTCCTCTAGATGGAGATGTAGAAACACAGACAAACTGG…
2_0434	11_0415	11_20434	BOPA1	2881-935		EST	2881	132	2881	Contig4109_at|HS07H05u_s_at	Contig4109_at|HS07H05u_s_at	0	UniRef90_Q0DHL4	Cell division protease ftsH homolog 8, mitochondrial n=2 Tax=Oryza sativa RepID=FTSH8_ORYSJ	0	LOC_Os05g38400.1	CHR05V6|COORD:22455759..22461629|protein OsFtsH8 FtsH protease, homologue of AtFtsH3/10, expressed	0	AT1G07510.1	CHR1V8|COORD:2305686..2309377| FTSH10 (FtsH protease 10); ATPase	0	UniRef90_Q0DHL4	Cell division protease ftsH homolog 8, mitochondrial n=2 Tax=Oryza sativa RepID=FTSH8_ORYSJ	0	LOC_Os05g38400.1	CHR05V6|COORD:22455759..22461629|protein OsFtsH8 FtsH protease, homologue of AtFtsH3/10, expressed	0	AT1G07510.1	CHR1V8|COORD:2305686..2309377| FTSH10 (FtsH protease 10); ATPase	LOC_Os05g38400	0	protein OsFtsH8 - Oryza sativa FtsH protease, homologue of AtFtsH3/10, expressed	5L	5L	0	1H	88.2286	GCGGCTCCCCCCTCCGCCTCCCCCTCCACTCCAGTCACGGCTCCAGCTCCCCCACACACGACGCACGCAGGCGGAACGAGAGGAAGGGAAGGAGGACGCGTCTCGCGCGGCGCCCGCCCGGATCCCGGCCGCTCCTCCCGTCCCATGCGCACAGCGCCGTCGTGGTGCTAGCAGCGATGAGCCTCGCCTCCCTCGCCCGCGCCGCCGCCCGGTCCGCGCGCTCCTCCCGCCCGCGCCAGGGTTTCTCGCTCGGCGGGCTCCGGGCGCCGCCCTCGCCGCCACTCCCGCCGGCCCACGGCGGGGATGCCGGGCCGCTGGGGCTCGTGCGCGGGTACCTGACTGCGTCGCTGGGAAGCCCTGCCACGGTCAAGACCTCGGATTGGAGGTACCTCCTCGCCA…
1_0471	11_0527	11_10471	BOPA1	34-472		EST	34	14765	34	Contig43_at|Contig367_s_at	Contig367_s_at|Contig43_at	2.00E-49	UniRef90_A2Y5F8	60S ribosomal protein L36 n=4 Tax=BEP clade RepID=A2Y5F8_ORYSI	6.00E-51	LOC_Os05g38520.4	CHR05V6|COORD:22533860..22535927|protein 60S ribosomal protein L36-2, putative, expressed	1.00E-43	AT3G53740.3	CHR3V8|COORD:19924899..19925791| 60S ribosomal protein L36 (RPL36B)	2e-49	UniRef90_A2Y5F8	60S ribosomal protein L36 n=4 Tax=BEP clade RepID=A2Y5F8_ORYSI	6.00E-51	LOC_Os05g38520.4	CHR05V6|COORD:22533860..22535927|protein 60S ribosomal protein L36-2, putative, expressed	1.00E-43	AT3G53740.3	CHR3V8|COORD:19924899..19925791| 60S ribosomal protein L36 (RPL36B)	LOC_Os05g38520	6e-51	protein 60S ribosomal protein L36-2, putative, expressed	5L	5L	0	1H	88.2286	GGGGAGACGCAGCCGCTTCACTTCTCCCAGGTAAAGGAAAGGTTCGCCCATGGCTCCGTCGCAGCCCAAGTCGGGCCTCTTCGTGGGCATCAACAAGGGCCACGTTGTCACCAAGCGCGAGCTGCCGCCGCGCCCGTCCGACCGCAAGGGGAAAGGTACCAAGAGGGTGCATTTCGTTAGGAGCTTGATCAGGGAGGTTGCTGGGTTTGCTCCATATGAGAAGCGTATCACTGAGCTTCTCAAGGTTGGCAAGGATAAGCGTGCTCTGAAGGTGGCGAAGCGAAAGTTGGGCACCCACAAGAGGGCCAAGAAGAAGAGAGAGGAGATGTCCAGTGTCCTCAGGAAGATGAGATCTGCTGGTACTGGAACCGAGAAGAAGAAGTAGAGTATCCCAAGCTC…
2_1192	11_1094	11_21192	BOPA1	7083-717		EST	7083	17780	7083	Contig9317_at	Contig9317_at	1.00E-86	UniRef90_Q9MAX5	Coatomer subunit zeta-1 n=2 Tax=Oryza sativa RepID=COPZ1_ORYSJ	4.00E-88	LOC_Os05g38610.1	CHR05V6|COORD:22581822..22579068|protein clathrin adaptor complex small chain domain containing protein, expressed	5.00E-62	AT3G09800.1	CHR3V8|COORD:3006736..3007921| clathrin adaptor complex small chain family protein	1e-86	UniRef90_Q9MAX5	Coatomer subunit zeta-1 n=2 Tax=Oryza sativa RepID=COPZ1_ORYSJ	4.00E-88	LOC_Os05g38610.1	CHR05V6|COORD:22581822..22579068|protein clathrin adaptor complex small chain domain containing protein, expressed	5.00E-62	AT3G09800.1	CHR3V8|COORD:3006736..3007921| clathrin adaptor complex small chain family protein	LOC_Os05g38610	4e-88	protein coatomer subunit zeta-1, putative, expressed	5L	5L	0	1H	88.2286	CGGGGACTCGTCGTGCGGTGCGGTGCGTTGTCCCCCCCGGTCCCGTTTCCTTCGTCGGCCTGCGCTGCGCAACCGCCGGAGATCTCGTCCACCGTCCCGCTCCTCCGCTCCCCCGGCGAATCCGCTCGGCTTCCCCCCAATGGAGACCTGCCCTTCGGTGAAGAACATTCTGCTGCTGGACTCCGAGGGGAAGCGCGTCGCCGTCAAGTACTACACGGATGATTGGCCGGTGCTCTCGGCGAAGCTGGCCTTCGAGAAGTCGGTCTTTGTCAAGACCCAGAAAGCAAGTTCTGGCGCGGAGGCTGAGATTGTAATGTTTGATGGTCACATTGTTGTGTATAAGTTCGTCCAAGACCTCCATTTTTTTGTTTCTGGAGGAGATGAGGAGAATGAACTTAT…
1_1189	11_1377	11_11189	BOPA1	ABC08077-pHv131-02		PCR	6029	17369	6029	Contig8077_at	Contig8077_at	6.00E-77	UniRef90_Q688J3	Putative uncharacterized protein OSJNBb0012G21.4 (Os05g0447000 protein) n=1 Tax=Oryza sativa Japonica Group RepID=Q688J3_ORYSJ	1.00E-69	LOC_Os01g63800.1	CHR01V6|COORD:37015985..37017005|protein pleckstrin homology domain-containing protein, putative, expressed	1.00E-59	AT5G05710.1	CHR5V8|COORD:1715944..1716378| pleckstrin homology (PH) domain-containing protein	5e-77	UniRef90_Q688J3	Putative uncharacterized protein OSJNBb0012G21.4 (Os05g0447000 protein) n=1 Tax=Oryza sativa Japonica Group RepID=Q688J3_ORYSJ	1.00E-69	LOC_Os01g63800.1	CHR01V6|COORD:37015985..37017005|protein pleckstrin homology domain-containing protein, putative, expressed	1.00E-59	AT5G05710.1	CHR5V8|COORD:1715944..1716378| pleckstrin homology (PH) domain-containing protein	LOC_Os01g63800	1e-69	protein pleckstrin homology domain-containing protein 1, putative, expressed	1L	1L	0	1H	90.9747	CACCTTGTCCCTCTCCCTCCCCAGTCGTAGCCCCCCCGGCGCCCGCCCCCGATCCCGGATCCCCAATCCCCCTCCCCCGGCGCGATGGCGGCCAGCCTGTGGCGCGCGGTGATGGGCTCCTCCTCCTCCTCGTCGGGCGGCGGCGACGACCCGGCGGCGGGCGGCGTCGAGTTCTGGCACGGGGCGGAGCGCGCGGGGTGGCTGACCAAGCAGGGCGAGTACATCAAGACGTGGCGGCGGCGCTGGTTCGTGCTCAAGCAGGGCCGCCTCTTCTGGTTCAAGGACGCCGCCGTCACGCGCGGGTCGGTGCCCCGCGGCATCATCCCCGTCTCCTCCTGCCTCACCGTCAAGGGCGCCGAGGACGTGCTCAACCGCCAGTTCGCCTTCGAGCTCTCCACC…
2_0792	11_0771	11_20792	BOPA1	4691-721		EST	4691	16783	4691	Contig6579_at	Contig6579_at	3.00E-81	UniRef90_Q94DE2	Protein BUD31 homolog 1 n=5 Tax=Oryza sativa RepID=BD31A_ORYSJ	5.00E-84	LOC_Os05g37390.2	CHR05V6|COORD:21813379..21815897|protein G10 protein, putative, expressed	9.00E-78	AT4G21110.1	CHR4V8|COORD:11267684..11268785| G10 family protein	3e-81	UniRef90_Q94DE2	Protein BUD31 homolog 1 n=5 Tax=Oryza sativa RepID=BD31A_ORYSJ	5.00E-84	LOC_Os05g37390.2	CHR05V6|COORD:21813379..21815897|protein G10 protein, putative, expressed	9.00E-78	AT4G21110.1	CHR4V8|COORD:11267684..11268785| G10 family protein	LOC_Os05g37390	5e-84	protein protein G10 homolog 2, putative, expressed	5L	5L	0	1H	90.9747	GTTCTGCAAAGCGGCCGCCCTCCTACGCAACGCCCACGATAGGCCGCCCGCTCCTGCCAAGATCCATTACAACTTTCCGCTCCTCGTCCGGTCGTGGTGGAGCCGTCGCCGCCGACCTCCGGCTCCTCTTCCGCCGACGCACGGCAGCTCGAAGGTCCGTGATCTAGTAAGCTACTCTCCTGGGGCAGCATGCCTAAGATAAAGACCAGCCGTGTGAAATATCCCGAAGGATGGGAGCTTATTGAACCGACTCTCCGTGATTTGGAAGCCAAAATGAGAGAAGCCGAGAATGATACACATGATGGGAAGAGGAAGTGTGAGGCTCTCTGGCCCATCTTCCGCATCTCTCACCAAAAGAGCCGTTATATATATGATCTCTACTATCGAAGGAAGGAGATT…
2_1446	11_1305	11_21446	BOPA1	9757-582		EST	9757	4617	9757	Contig12315_at	Contig12315_at	2.00E-26	UniRef90_A7QLR1	Chromosome chr18 scaffold_121, whole genome shotgun sequence n=1 Tax=Vitis vinifera RepID=A7QLR1_VITVI	5.00E-42	LOC_Os01g65094.1	CHR01V6|COORD:37784369..37781884|protein expressed protein	7.00E-25	AT1G71865.1	CHR1V8|COORD:27033779..27034078| similar to unnamed protein product [Vitis vinifera] (GB:CAO64617.1)	2e-26	UniRef90_A7QLR1	Chromosome chr18 scaffold_121, whole genome shotgun sequence n=1 Tax=Vitis vinifera RepID=A7QLR1_VITVI	5.00E-42	LOC_Os01g65094.1	CHR01V6|COORD:37784369..37781884|protein expressed protein	7.00E-25	AT1G71865.1	CHR1V8|COORD:27033779..27034078| similar to unnamed protein product [Vitis vinifera] (GB:CAO64617.1)	LOC_Os01g65094	5e-42	protein expressed protein	1L	1L	0	1H	92.038	GTACCTTTCTTGCATCTTCCTCCTCGGGTCCTGGCCTCTACCAATCCAACCCAGCACGGCCTCTGCATCGCCTGCCGCCGTCGCCGTCCCCCCTCCCCACGCCCCACCGTCATCACCCCTCAAGGCCCCAACCCAAATACCCAAGGCTTCTCACGCGCGTCGCCGCCATCGCCGTTCCCGATCTTGGCATCGCGAGATCGCGTTCCTGCTGTCTTCGGTCATTGGGGTTTGAGTAGTAACTGGCAGTTTTAGCTAGACCATAATCATGAGTCTTGCTTGTCTCGTATGCCATGGTATGAACAGCCCCTCACACTCTCTTAGAAGCTACTCGGTGTCGAGTTCAGAGGAGGAGAACCGATGCGGAGCTGTTGTTTCCTGCTTAACTCGGAGAGCAACGCC…
2_0937				5454-889		EST	5454	900	5454	Contig7382_at|Contig7382_s_at|HU01I17w_at	Contig7382_at|Contig7382_s_at|HU01I17w_at	0	UniRef90_A7J2C3	Fructose-1,6-bisphosphatase 2 n=4 Tax=Oryza sativa RepID=A7J2C3_ORYSJ	0	LOC_Os05g36270.1	CHR05V6|COORD:21434279..21431280|protein fructose-1,6-bisphosphatase, putative, expressed	1.00E-164	AT1G43670.1	CHR1V8|COORD:16470624..16472787| fructose-1,6-bisphosphatase, putative / D-fructose-1,6-bisphosphate 1-phosphohydrolase, putative / FBPase, putative	0	UniRef90_A7J2C3	Fructose-1,6-bisphosphatase 2 n=4 Tax=Oryza sativa RepID=A7J2C3_ORYSJ	0	LOC_Os05g36270.1	CHR05V6|COORD:21434279..21431280|protein fructose-1,6-bisphosphatase, putative, expressed	1.00E-164	AT1G43670.1	CHR1V8|COORD:16470624..16472787| fructose-1,6-bisphosphatase, putative / D-fructose-1,6-bisphosphate 1-phosphohydrolase, putative / FBPase, putative	LOC_Os05g36270	0	protein fructose-1,6-bisphosphatase, cytosolic, putative, expressed	5L	5L	0	1H	92.038	GATGGGCACAGGCTGCTCCTCCCTTCTTTCCCGGACACGTCTGGCCGCGCTGCCGAGCATATCCACGCCGACGTGGAAGCCCGCACCGCACCTCATCCGGCACGCCTCCCACCGGCCACCGGCTTCCGTTCCGCCGCCTATATCATCAATCCCCGGGCCGCGCATCGGATTCCCTCTCCCCATCTCTAACAACCATCCGCGGGCGGTGCAATCTGTTTGCATCCGTCCTTCCCACCCCTCAGCCGCCCTCGCTCGCTAGCGCAGTTGCTCGGCGGAGAATCGGCGTCGGTCCAGAGCAGAGCAGAGAAGAGAAGATGGACCACGCGGCGGAGGCGCAGCGGACGGACCTGATGACGATCACGCGGCACGCGCTGAACGAGCAGGGCCGGCACCCGGAGT…
1_0535	12_0123	12_10535	BOPA2	3752-175		EST	3752	2159	3752	Contig5299_at	Contig5299_at	2.00E-74	UniRef90_Q8S3J5	Ferredoxin n=1 Tax=Triticum aestivum RepID=Q8S3J5_WHEAT	1.00E-69	LOC_Os05g37140.2	CHR05V6|COORD:21644662..21643114|protein 2Fe-2S iron-sulfur cluster binding domain containing protein, expressed	2.00E-38	AT2G27510.1	CHR2V8|COORD:11765359..11765826| ATFD3 (FERREDOXIN 3); electron carrier	2e-74	UniRef90_Q8S3J5	Ferredoxin n=1 Tax=Triticum aestivum RepID=Q8S3J5_WHEAT	1.00E-69	LOC_Os05g37140.2	CHR05V6|COORD:21644662..21643114|protein 2Fe-2S iron-sulfur cluster binding domain containing protein, expressed	2.00E-38	AT2G27510.1	CHR2V8|COORD:11765359..11765826| ATFD3 (FERREDOXIN 3); electron carrier	LOC_Os05g37140	1e-69	protein ferredoxin-6, chloroplast precursor, putative, expressed	5L	5L	0	1H	92.038	CCGCCCACACACCACCATCTCGCGATCCCAAAGTCCAACCGGCCGCCGCCTCCACCTTCCCCCGCGAGATCAGCGTACCCCGCAGCCGTCCCCTCCACTGCCCCCGCCCGTCTCGCCGAGAAGGCCCAGAGGAGCAAGATGTCAACCGCCACTGCTCCAGGAGTGTCCTTTGCTAAATCTGGGGCTGGTTCCCGGGCCATTGCTCCAGCGATCAGGACCCCTTCCTTCATCGGTTACTCGAAGCAAACGCCAAGCCTGCCAGGCCTAAGGATGTCAAACAAGTTCAGGGTGTCTGCGACTGCCGTGCACAAGGTGAAGCTCGTAGGCCCGGACGGGGAAGAGCACGAGTTTGAGGCCCCTGAAGACACCTACATTCTCGAGGCAGCTGAAACTGCCGGG…
3_0546	12_0891	12_30546	BOPA2		U32_4421_1432	EST	4421	16469	4421	Contig6058_at	Contig6058_at	0	UniRef90_A2WXF0	Putative uncharacterized protein n=2 Tax=Oryza sativa RepID=A2WXF0_ORYSI	0	LOC_Os01g65090.1	CHR01V6|COORD:37778466..37781841|protein aminotransferase, classes I and II, domain containing protein, expressed	1.00E-173	AT2G22250.2	CHR2V8|COORD:9465091..9467377| AAT/ATAAT/MEE17 (maternal effect embryo arrest 17); aspartate transaminase	0	UniRef90_A2WXF0	Putative uncharacterized protein n=2 Tax=Oryza sativa RepID=A2WXF0_ORYSI	0	LOC_Os01g65090.1	CHR01V6|COORD:37778466..37781841|protein aminotransferase, classes I and II, domain containing protein, expressed	1.00E-173	AT2G22250.2	CHR2V8|COORD:9465091..9467377| AAT/ATAAT/MEE17 (maternal effect embryo arrest 17); aspartate transaminase	LOC_Os01g65090	0	protein aspartate aminotransferase, putative, expressed	1L	1L	0	1H	92.7985	GCAACTTCACACGCCACCAAGGTAAACAGCTCCAATGGCCTTCTCACCCGTCTCCACCCCTTCCTCCTCCTCCTCCTCCCCGTCCTTCACCCTCCCCACCAAACCCTCCACGGGCACAGGCTCCGTCTCCTTCTCCAGGGCGTCGCGGGAGAGGCGGCAGCCCTCGAGGAAGTCCAGGATGGCGGCGGTGAGGGCGGAGGCGGTGGACACGTCCATCAGCCCGCGGGTCAGCGCGCTGCGGCCGTCCAAGACCATGGCCATCACCGACCAGGCCAGCGCGCTGCGGCAGGCCGGGGTGCCCGTCATTGGACTCGCCGCTGGGGAGCCCGACTTCGACACGCCGGCGGCGATCGCCGAGGCTGGGATGAATGCAATCAGGGATGGCTTTACAAGGTACAC…
2_0475	11_0451	11_20475	BOPA1	3087-1763		EST	3087	1384	3087	Contig5642_at|Contig5643_s_at	Contig5642_at|Contig5643_s_at	0	UniRef90_A3B4B3	Putative uncharacterized protein n=2 Tax=Oryza sativa Japonica Group RepID=A3B4B3_ORYSJ	0	LOC_Os05g35710.2	CHR05V6|COORD:21139306..21142456|protein coiled-coil domain-containing protein 47 precursor, putative, expressed	1.00E-142	AT4G24330.1	CHR4V8|COORD:12603858..12606239| similar to unknown protein [Arabidopsis thaliana] (TAIR:AT5G49945.1); similar to hypothetical protein [Vitis vinifera] (GB:CAN6	0	UniRef90_A3B4B3	Putative uncharacterized protein n=2 Tax=Oryza sativa Japonica Group RepID=A3B4B3_ORYSJ	0	LOC_Os05g35710.2	CHR05V6|COORD:21139306..21142456|protein coiled-coil domain-containing protein 47 precursor, putative, expressed	1.00E-142	AT4G24330.1	CHR4V8|COORD:12603858..12606239| similar to unknown protein [Arabidopsis thaliana] (TAIR:AT5G49945.1); similar to hypothetical protein [Vitis vinifera] (GB:CAN6	LOC_Os05g35710	0	protein expressed protein	5L	5L	0	1H	92.7985	TCGAGCACTGTTGGCCTATGGATCCGGGGTCTCCCCTTCTCCGTCACACCTACCAGCAGAGAGGAGAGGAGAGGAGAGGGATCTCTCTCTGCTCCCCGCCTCCCCATCCATGGCGGCGCCGAGCTGGATCCGGCTGCCACGCGCCACCATAATCCTGCTCCTGCTCGCCCTCCACCTCTCCCTCTCCCTCGCCGCCCAGTTCGAGGGGTTCGACTCCGACGAGCTCCCCTCCTCCGCCGCCGGCGACGTCGCGTCCTCCGACGATGATGACGAGGGGCTCGACCTCGACCTCCCGCCCCCTCCGCCCATCTCCGTCTCCGTCTCCGCGCCTTCCCCTCCCGTGACCACCACCATCACTGCCGCAAACCCTAGCCTTAACCCCAACCCCGCGACCACGCC…
3_1163	12_1303	12_31163	BOPA2		U35_1704_1053	EST	3772	1704	3772		Contig14292_at	5.00E-87	UniRef90_P52580	Isoflavone reductase homolog IRL n=1 Tax=Zea mays RepID=IFRH_MAIZE	2.00E-85	LOC_Os01g01660.1	CHR01V6|COORD:327451..326128|protein isoflavone reductase, putative, expressed	2.00E-67	AT1G75280.1	CHR1V8|COORD:28255691..28257016| isoflavone reductase, putative	1e-136	UniRef90_P52580	Isoflavone reductase homolog IRL n=1 Tax=Zea mays RepID=IFRH_MAIZE	1.00E-124	LOC_Os01g01660.1	CHR01V6|COORD:327451..326128|protein isoflavone reductase, putative, expressed	1.00E-106	AT1G75280.1	CHR1V8|COORD:28255691..28257016| isoflavone reductase, putative	LOC_Os01g01660	1e-124	protein isoflavone reductase homolog IRL, putative, expressed	1S	1S	0	1H	93.9462	AAGCGAGAGCAAGCAAGCCAACAAGGCGATAGGATCTTACACCTGCTAATCTACGAGGAAGGTCATGGCGTCGGATGCCAAGAGCAAGATCCTTGTGATCGGCGGGACGGGTTACATCGGCAAGCACGTCGTCGCGGCGAGCGCCCGGCTCGGCCACCCCACCCTGGCGCTCGTCCGGGACACCGCCCCCTCCGACCCGGCCAAGGCGCAGCTGCTCAAGACCTTCCAGGACTCGGGCGTCACGCTCCTCAAGGGCGACCTGTACGACCACGGCAGCCTGGTGAGCGCCGTTAAGGCGGCCGACGTCGTCATCTCCACGCTGGGCGCGATGCAGATCGCCGAGCAGACCAAGCTCATCGCCGCCATCAAGGAGGCCGGCAACGTGAAGAGGTTCTTCCC…
1_1008	12_0231	12_11008	BOPA2	9279-368		EST	9279	19276	9279	Contig12133_at	Contig12133_at	1.00E-44	UniRef90_A2WXB5	Putative uncharacterized protein n=2 Tax=Oryza sativa RepID=A2WXB5_ORYSI	5.00E-46	LOC_Os01g64690.1	CHR01V6|COORD:37528059..37526356|protein LSM domain containing protein, expressed	2.00E-43	AT1G21190.1	CHR1V8|COORD:7419978..7420845| small nuclear ribonucleoprotein, putative / snRNP, putative / Sm protein, putative	2e-44	UniRef90_A2WXB5	Putative uncharacterized protein n=2 Tax=Oryza sativa RepID=A2WXB5_ORYSI	5.00E-46	LOC_Os01g64690.1	CHR01V6|COORD:37528059..37526356|protein LSM domain containing protein, expressed	2.00E-43	AT1G21190.1	CHR1V8|COORD:7419978..7420845| small nuclear ribonucleoprotein, putative / snRNP, putative / Sm protein, putative	LOC_Os01g64690	5e-46	protein U6 snRNA-associated Sm-like protein LSm3, putative, expressed	1L	1L	0	1H	93.9462	GAGGGAGAGAGAGAGCTCGATTCAGAAGCTAGGGTTTGGGGGAGCGAGAAGTGGAAGGGAGTAGCAGCCGGCGGCGATGGCATCGGAGGAGGATGTGGCGGTGAAGGAGCCGCTGGATCTCATACGGCTCAGCCTCGACGAGCGCATCTACGTCAAGCTCCGCTCCGACCGCGAGCTCCGCGGCAAGCTCCATGCATATGATCAACATCTCAATATGATACTGGGAGATGTAGAAGAGATAGTGACCTCTATAGAAATTGACGATGAGACTTATGAGGAGATTGTTCGTACTAGCAAGCGCACCATCCCCTACCTTTTTGTCCGAGGAGATGGCGTGATACTGGTTTCGCCGCCCTTGCGAACTGTATGAAGCCGGTGCTGAACAACTGCCATTGGATG…
1_0433	11_0473	11_10433	BOPA1	3201-603		EST	3201	15974	3201	Contig4508_at	Contig4508_at	7.00E-42	UniRef90_A6N0L6	Pi starvation-induced protein (Fragment) n=3 Tax=Oryza sativa RepID=A6N0L6_ORYSI	7.00E-44	LOC_Os05g35740.1	CHR05V6|COORD:21154373..21152255|protein subtilisin N-terminal Region family protein, expressed	1.00E-28	AT1G71950.1	CHR1V8|COORD:27084115..27085235| identical protein binding / subtilase	8e-42	UniRef90_A6N0L6	Pi starvation-induced protein (Fragment) n=3 Tax=Oryza sativa RepID=A6N0L6_ORYSI	8.00E-44	LOC_Os05g35740.1	CHR05V6|COORD:21154373..21152255|protein subtilisin N-terminal Region family protein, expressed	2.00E-28	AT1G71950.1	CHR1V8|COORD:27084115..27085235| identical protein binding / subtilase	LOC_Os05g35740	8e-44	protein Pi starvation-induced protein, putative, expressed	5L	5L	0	1H	93.9462	GCCGAAGAATACTTCGCGGAGAAGCCAAGAACACGCGGAGAGACCGACACGCACGGTTATTAAAGGCGAAGGCCGCCTCCAGATCCACGGCGATGAAGAGCACCCAAACCCCGCGCCATCACCTCCGTAACCCTCTGCTCGCCCTCCTCTTCCTCGCAGCAGCAGCCCAGATCGCCATGGCGGCCGAGCCGGAGCAGGCGGCCGCGGCGCAGGAGGCGGCCGTGCACATCGTCTACGTCGACCGCCCCGAGGACGCCGACCCCGAGGAGTTCCACATCCGCACCCTCTCCCCCGTCCTCGGCAGCGAGGAGAAGGCCAGGGACGCGGTGCTCTACCACTACAAGCACGCCGCCAGCGGCTTCTCTGCGAAGCTCACCGCCGAGCAGGTCGAGGACCTCA…
2_1373	11_1251	11_21373	BOPA1	8867-459		EST	8867	19241	8867	Contig11704_at	Contig11704_at	1.00E-142	UniRef90_A2Y528	Putative uncharacterized protein n=2 Tax=Oryza sativa RepID=A2Y528_ORYSI	1.00E-143	LOC_Os05g36190.1	CHR05V6|COORD:21400846..21397604|protein OsFBT7 - F-box and tubby domain containing protein, expressed	1.00E-107	AT1G25280.1	CHR1V8|COORD:8864948..8866595| AtTLP10 (TUBBY LIKE PROTEIN 10); phosphoric diester hydrolase/ transcription factor	1e-142	UniRef90_A2Y528	Putative uncharacterized protein n=2 Tax=Oryza sativa RepID=A2Y528_ORYSI	1.00E-143	LOC_Os05g36190.1	CHR05V6|COORD:21400846..21397604|protein OsFBT7 - F-box and tubby domain containing protein, expressed	1.00E-107	AT1G25280.1	CHR1V8|COORD:8864948..8866595| AtTLP10 (TUBBY LIKE PROTEIN 10); phosphoric diester hydrolase/ transcription factor	LOC_Os05g36190	1e-143	protein tubby-like protein, putative, expressed	5L	5L	0	1H	95.4249	GCAAATTCCTCTTATCTGCTAAAAGGAACCGCAAGACAACCTGCACAGAATATGTGATCTCAATGGACGCTGAAAACATCTCAAGATCAAGCAGCACCTATATTGGGAAACTGAGGTCAAACTTCCTCGGCACAAAATTCGTAGTGTACGACACGCAGCCCCCCTACAATGGGGCTATAGTTCCTTCAGTTGGACGGAGTAGCCGGAGATTCAACTCCAAGAAAGTGTCTCCCAAGGTGCCATCCGGTAGCTACAACATAGCTCAGGTGTCTTACGAGCTAAATGTTCTTGGCACGAGGGGCCCTAGGCGGATGAATTGCATCATGCACTCCATACCTGCCTCCTCTGTCGAGCCCGGCGGCACAGTCCCTGGGCAGCCTGACCAGATCATGGCCCGAG…
3_1192	12_1324	12_31192	BOPA2		U35_17735_1334	EST	6438	17735	6438	Contig8631_at	Contig8631_at	1.00E-150	UniRef90_Q9FEQ8	Peroxidase n=1 Tax=Zea mays RepID=Q9FEQ8_MAIZE	1.00E-147	LOC_Os03g25330.1	CHR03V6|COORD:14468380..14469944|protein peroxidase precursor, putative, expressed	4.00E-59	AT5G58390.1	CHR5V8|COORD:23616981..23618470| peroxidase, putative	1e-150	UniRef90_Q9FEQ8	Peroxidase n=1 Tax=Zea mays RepID=Q9FEQ8_MAIZE	1.00E-147	LOC_Os03g25330.1	CHR03V6|COORD:14468380..14469944|protein peroxidase precursor, putative, expressed	5.00E-59	AT5G58390.1	CHR5V8|COORD:23616981..23618470| peroxidase, putative	LOC_Os03g25330	1e-147	protein peroxidase 66 precursor, putative, expressed	3L	3S	0	1H	96.9177	AGCAGACATTCTCCACCGATCTCTCTTTGACTCTTTCTACATCCAATCGCCTCAGACTCTTAGTCAAGCAAGCAAGGCTAGCTAGCTTGGAAGAAATGGCGTCTGTTGCTGCGAAGCTGCACGTTTTCGTGGCTTGTGCCTTGCTGCTCCTCGCTGTGGGGTGCCAGGCCAGCCCTTTCTGGCCACTGGAGATGGGCTACTACCACGACAAGTGCCCCCAGGCAGAGGCCATCGTCAAGGGCGTCATGGAGAAGGCCATCTTCCAGAACCCCGGCAATGGCGCTGCCATGATCCGCATGCTCTTCCACGACTGTTTCGTCGAGGGCTGTGATGCTTCTGTCCTCCTGGACCCGACCCCGTTCAGCCCGACGCCGGAGAAGCTCAGCCCGCCGAACGACC…
2_0769	11_0746	11_20769	BOPA1	4578-899		EST	4578	2823	4578	Contig6416_s_at	Contig6416_s_at	1.00E-167	UniRef90_Q5TKI5	Putative GTP-binding protein (Os05g0430400 protein) n=3 Tax=Oryza sativa RepID=Q5TKI5_ORYSJ	1.00E-169	LOC_Os05g35540.1	CHR05V6|COORD:21067086..21063460|protein GTPase of unknown function domain containing protein, putative, expressed	1.00E-132	AT4G02790.1	CHR4V8|COORD:1247416..1249351| GTP-binding family protein	1e-167	UniRef90_Q5TKI5	Putative GTP-binding protein (Os05g0430400 protein) n=3 Tax=Oryza sativa RepID=Q5TKI5_ORYSJ	1.00E-169	LOC_Os05g35540.1	CHR05V6|COORD:21067086..21063460|protein GTPase of unknown function domain containing protein, putative, expressed	1.00E-132	AT4G02790.1	CHR4V8|COORD:1247416..1249351| GTP-binding family protein	LOC_Os05g35540	1e-169	protein GTPase, putative, expressed	5L	5L	0	1H	96.9177	GGTCTCTCGCCCTCGCTGCACACAGTGGCCACCAAGCTCAGCTCGAGCCCTCTCCGCCCTACTTCGCCGGCGTCCTTCCACCCCGCCGCCGGCCGCCCTAATGCTCCTCCCGACGCGCCGCCTCCCCGCCGCTCCTTCCCGCCCAGCCGTGCGCCCGCACATCTCCCCCGCGCGGCCGTCGCTCCGGTTCCGGCGACAGCATGGCCGAGCGGCGACGGCGAGGGCGGCGTCGGCGACACCTCCCGTGCTTGGTGACACACTGCTGGGTCTGTACGAGAAGGAGAGGCTAGGCCTCTCACGATACGCCGACGAGGAGTCCAAAGAAGACGTCTTCTGGGAGACCTTGGACGCCGATTTGCAGTACTGGACCAGATCCCTGCGCCCGGTGCAGTGGTATCC…
1_0865				6678-1060		EST	6678	18228	6678	Contig9006_at|HV10A20u_s_at	Contig9006_at|HV10A20u_s_at	0	UniRef90_Q6L4X7	Putative uncharacterized protein OSJNBb0108E17.2 (Os05g0508300 protein) n=2 Tax=Oryza sativa RepID=Q6L4X7_ORYSJ	0	LOC_Os05g43230.1	CHR05V6|COORD:25091323..25095076|protein oryzain alpha chain precursor, putative, expressed	1.00E-157	AT1G09850.1	CHR1V8|COORD:3201850..3203877| XBCP3 (XYLEM BARK CYSTEINE PEPTIDASE 3); cysteine-type peptidase	0	UniRef90_Q6L4X7	Putative uncharacterized protein OSJNBb0108E17.2 (Os05g0508300 protein) n=2 Tax=Oryza sativa RepID=Q6L4X7_ORYSJ	0	LOC_Os05g43230.1	CHR05V6|COORD:25091323..25095076|protein oryzain alpha chain precursor, putative, expressed	1.00E-151	AT1G09850.1	CHR1V8|COORD:3201850..3203877| XBCP3 (XYLEM BARK CYSTEINE PEPTIDASE 3); cysteine-type peptidase	LOC_Os05g43230	0	protein cysteine proteinase RD21a precursor, putative, expressed	5L	5L	0	1H	96.9177	GCGGGAAGGCGTACGCGACGCCCGGGGAGCGCGCGGCGCGGCTCGCGGCGTTCGCGGAGAACGCGGCCTTCGTGGCGGCCCACAACGACGCGGTGGCCAGCAGCGGACCGGGAGGGCCGTCGTACACGCTCGCGCTCAACGCCTTCGCCGACCTCACCCACGACGAGTTCCGCGCCGCGCGCCTCGGCCGACTCGCCGTCGGCCCGGGCCCACTCGGGGCGCCTTCGCCGTCGGACGGGGGCTTCGAGGGCCGCGTGGGCGCCGTGCCCGACGCGCTCGACTGGAGGCAGAGCGGCGCCGTCACCAAGGTCAAGGACCAGGGCAGCTGCGGTGCTTGTTGGAGCTTCTCAGCTACAGGTGCCATGGAAGGAATAAACAAGATCACGACGGGCTCTCTTC…
1_0396	11_0425	11_10396	BOPA1	2935-1634		EST	2935	15915	2935	Contig4153_at|HVSMEk0009L02r2_s_at	Contig4153_at|HVSMEk0009L02r2_s_at	0	UniRef90_Q8L5G8	Hexokinase n=2 Tax=Zea mays RepID=Q8L5G8_MAIZE	0	LOC_Os05g44760.1	CHR05V6|COORD:25954715..25960357|protein hexokinase, putative, expressed	0	AT4G29130.1	CHR4V8|COORD:14352344..14354871| ATHXK1 (GLUCOSE INSENSITIVE 2); ATP binding / hexokinase	0	UniRef90_Q8L5G8	Hexokinase n=2 Tax=Zea mays RepID=Q8L5G8_MAIZE	0	LOC_Os05g44760.1	CHR05V6|COORD:25954715..25960357|protein hexokinase, putative, expressed	0	AT4G29130.1	CHR4V8|COORD:14352344..14354871| ATHXK1 (GLUCOSE INSENSITIVE 2); ATP binding / hexokinase	LOC_Os05g44760	0	protein hexokinase-2, putative, expressed	5L	5L	0	1H	96.9177	CCAGCGAGCGATCCCTCCTCCCTCCCTCCTACTCCTCCACCCGGCCTCCGGATCCAGAGCGGGGACGAGGACGACCGATCTAGGCGCGAAGATGGGGAAGGCGGCGGCGGTGGGGACGGCGGTGGTGGTGTGCGCCGCGGTGGGCACGGCCGTGGTGCTCGGCCGGCGCCGGCGCCGGAGGGACGCGGAGCTGCTCGGCGCGGCCGAGGCCGAGAGGAAGAAGAAGGTGGCGGCCGTCATCGAGGAGGTCGAGCGCACGCTCGCCACGCCCACCGCCCTGCTGCGGGGCATCTCCGACGCGCTCGTCCTCGAGATGGAGCGCGGGCTGCGCGGGGACATCCACTCCCAGCTCAAGATGCTCATCAGCTACGTCGACAACCTCCCCACCGGAGACGAACA…
2_1301				8091-431		EST	8091	4210	8091	Contig10874_at	Contig10874_at	3.00E-36	UniRef90_A2Y6N4	Putative uncharacterized protein n=3 Tax=Oryza sativa RepID=A2Y6N4_ORYSI	3.00E-38	LOC_Os05g44900.1	CHR05V6|COORD:26032047..26033342|protein expressed protein	5.00E-08	AT5G56550.1	CHR5V8|COORD:22913073..22913728| similar to unknown protein [Arabidopsis thaliana] (TAIR:AT4G26288.1); similar to hypothetical protein [Vitis vinifera] (GB:CAN6	2e-36	UniRef90_A2Y6N4	Putative uncharacterized protein n=3 Tax=Oryza sativa RepID=A2Y6N4_ORYSI	3.00E-38	LOC_Os05g44900.1	CHR05V6|COORD:26032047..26033342|protein expressed protein	5.00E-08	AT5G56550.1	CHR5V8|COORD:22913073..22913728| similar to unknown protein [Arabidopsis thaliana] (TAIR:AT4G26288.1); similar to hypothetical protein [Vitis vinifera] (GB:CAN6	LOC_Os05g44900	3e-38	protein expressed protein	5L	5L	0	1H	96.9177	CAACCACCAGAGCGGCACTCGCAGGGACCAACCACACACACAGCAGAGCCAGAGCCAGAGGCGTGATATCTGCCGGCGTCTTCGTGCCGTTTGAGCTACGCCGTAGGTCGGGGGATCGGGCGCCAGGGCCGAGATGAGCTGCAGGACGATGGGTGAGGAGGAGGAGTTCGAGGCGTCGTCGTGCGCGTCCTCCGGCGGCGAGTCGGGCGACGAGGGTGACCGGTTCCCGGGCAGCGCGGGCGGGCGCCGCCAGTCCGCGCCGCCGCTGGCGCCGCTGAGGCGGATGAACTCGGACAGCATCTACGACATGTCCGGCATGACCGCGCACCTCCCCGCCAAGAAGGGGCTGTCGATGTACTACCAGGGCAAGTCGCAGTCGTTCGCGTGCATGGCGGAGGT…
1_1277	11_1419	11_11277	BOPA1	ABC11290-sfp44-06		PCR	9053	19734	9053	Contig11290_at|Contig11291_at|Contig11291_s_at	Contig11290_at|Contig11291_at|Contig11291_s_at	2.00E-30	UniRef90_Q336B1	Ribosomal protein S19 n=16 Tax=Magnoliophyta RepID=Q336B1_9ASPA	2.00E-06	LOC_Os10g21352.1	CHR10V6|COORD:10816957..10816520|protein chloroplast 30S ribosomal protein S19, putative, expressed	8.00E-26	AT5G47320.1	CHR5V8|COORD:19221028..19222178| RPS19 (40S ribosomal protein S19); RNA binding	2e-30	UniRef90_Q336B1	Ribosomal protein S19 n=16 Tax=Magnoliophyta RepID=Q336B1_9ASPA	2.00E-06	LOC_Os10g21352.1	CHR10V6|COORD:10816957..10816520|protein chloroplast 30S ribosomal protein S19, putative, expressed	8.00E-26	AT5G47320.1	CHR5V8|COORD:19221028..19222178| RPS19 (40S ribosomal protein S19); RNA binding	LOC_Os09g31486	2e-06	protein heat shock 70 kDa protein, mitochondrial precursor, putative, expressed	9L	10L	1	1H	97.6781	TCCATTGCTTCTCTCATCGCCTCCAGGTCCAGCTTCGCCAGGTCCGGCCACGCTCTCCCCGCCGCCGCTGCCGCCATCTCTCAGGCCCAGCACGCCGCGTCTCCGCTGCTTTCGGGGTTCGGATCAGCGGCTCGTGCTTTCAGCTGCTGTCTGCGTGCAGCTCAAGGCCTCTATGGAAGGGAGCGTTCGTCGACGCGTTCCTGCAGAGAATAAAGAAGAGCGGGGAGAGCCTGAACGGCAGGAAGATCTGGTCTCGCAGGTCTTCGATCCTGCCGGAGTTCGTCGGCTCCTCCGCGCTCATCTACAACGGCAAGACCCACGTCCGTTGCAGGATCACCGAAGGGAAGGTCGGCCATAAGTTCGGGGAGTTTGCTTTTACGCGGAAACGGAGGCCCCATC…
3_1319	12_1415	12_31319	BOPA2		U35_21782_494	EST	21677	21782	21677			2.00E-94	UniRef90_A2WNY5	Putative uncharacterized protein n=2 Tax=Oryza sativa RepID=A2WNY5_ORYSI	5.00E-96	LOC_Os01g19870.1	CHR01V6|COORD:11271131..11277190|protein hydrolase, acting on carbon-nitrogen, putative, expressed	1.00E-74	AT1G28240.1	CHR1V8|COORD:9868508..9871785| similar to unknown protein [Arabidopsis thaliana] (TAIR:AT1G53040.1); similar to unknown protein [Arabidopsis thaliana] (TAIR:AT1	1e-116	UniRef90_A2WNY5	Putative uncharacterized protein n=2 Tax=Oryza sativa RepID=A2WNY5_ORYSI	1.00E-118	LOC_Os01g19870.1	CHR01V6|COORD:11271131..11277190|protein hydrolase, acting on carbon-nitrogen, putative, expressed	1.00E-90	AT1G28240.1	CHR1V8|COORD:9868508..9871785| similar to unknown protein [Arabidopsis thaliana] (TAIR:AT1G53040.1); similar to unknown protein [Arabidopsis thaliana] (TAIR:AT1	LOC_Os01g19870	1e-114	protein expressed protein	1L	1S	0	1H	97.6781	CACGCGTCCGGGTTGTTGTCCACAACCTTCCTTATTCAGATGCAAGGCGGAATGGAAAGATCCAAAATTATTACTTCATCGGCTCTTTCCTAATGTGCGTTATTCACTCTGGATTGATGGGAAACTTAAACTTGTGAAGGATCCTTATCAGCTATTAGAGAGATTCTTGTGGAGGAAAAATGTGAGCCTCGCTATTTCCAGGCATTATAGACGCTTTGACGTCTTCGAGGAAGCTGAGGCGAACAAGGCTGGTGGGAAGTATGATAATGCTTCAATCGACAACCAAATAGAGTTCTACAAGAGAGAGGGTTTAACCCATTATTCATCAGCTAAGCTTCCTATTACAAGTGATGTCCCTGAGGGCTGTGTAATAATAAGAGAGCACATACCCATCACCAA…
1_0822				6105-1288		EST	6105	18019	6105	Contig8305_at	Contig8305_at	0	UniRef90_Q6F2Y7	Heat shock protein 101 n=13 Tax=Poaceae RepID=HS101_ORYSJ	0	LOC_Os05g44340.1	CHR05V6|COORD:25744581..25740951|protein heat shock protein 101, putative, expressed	1.00E-170	AT1G74310.1	CHR1V8|COORD:27940376..27943523| ATHSP101 (HEAT SHOCK PROTEIN 101); ATP binding / ATPase	0	UniRef90_Q6F2Y7	Heat shock protein 101 n=13 Tax=Poaceae RepID=HS101_ORYSJ	0	LOC_Os05g44340.1	CHR05V6|COORD:25744581..25740951|protein heat shock protein 101, putative, expressed	0	AT1G74310.1	CHR1V8|COORD:27940376..27943523| ATHSP101 (HEAT SHOCK PROTEIN 101); ATP binding / ATPase	LOC_Os05g44340	0	protein heat shock protein 101, putative, expressed	5L	5L	0	1H	97.6781	AGGGGATCGATGAGATCCGCAAGCTGAAGCAGAGGCGCGAGGAGCTGCAGTTCACGCTGCAGGAGGCCGAGCGGCGCATGGACCTGGCCCGCGTCGCCGACCTCAAGTACGGCGCGCTCCAGGAGATCGACGCCGCCATTGCCAAGCTGGAGGGCGAGACCGGCGAGAACCTGATGCTCACAGAGACCGTCGGCCCGGAGCAGATCGCGGAGGTGGTGAGCCGGTGGACCGGCATTCCCGTGACCCGGCTCGGGCAGAACGACAAGGAGCGTCTCGTCGGCATGGCGGACAGGCTGCACACGAGGGTGGTCGGGCAGACCGAGGCGGTGAACGCCGTCGCCGAGGCGGTGCTGAGGTCCAGGGCAGGGCTTGGGCGGCCGCAGCAGCCCACCGGCTCGT…
1_0522	11_0575	11_10522	BOPA1	3702-982		EST	3702	16343	3702	Contig5283_at	Contig5283_at	0	UniRef90_Q68Y48	Putative tubby protein (Os05g0514300 protein) n=3 Tax=Oryza sativa RepID=Q68Y48_ORYSJ	0	LOC_Os05g43850.1	CHR05V6|COORD:25434715..25439077|protein OsFBT9 - F-box and tubby domain containing protein, expressed	1.00E-120	AT1G53320.1	CHR1V8|COORD:19894905..19897097| AtTLP7 (TUBBY LIKE PROTEIN 7); phosphoric diester hydrolase/ transcription factor	0	UniRef90_Q68Y48	Putative tubby protein (Os05g0514300 protein) n=3 Tax=Oryza sativa RepID=Q68Y48_ORYSJ	0	LOC_Os05g43850.1	CHR05V6|COORD:25434715..25439077|protein OsFBT9 - F-box and tubby domain containing protein, expressed	1.00E-120	AT1G53320.1	CHR1V8|COORD:19894905..19897097| AtTLP7 (TUBBY LIKE PROTEIN 7); phosphoric diester hydrolase/ transcription factor	LOC_Os05g43850	0	protein tubby-related protein 1, putative, expressed	5L	5L	0	1H	99.192	CCCCGTGCCCCCCACCCCTCCCCATCTCTCGCCTCGGAAGCTTCCACGAGCTCTCGGGGAGAGAGATCACAGCCCCGTCCGCCCCTCCATCCACCATGGCCCTGTGGCGGCGCAGCTCGTCCTGGCTCACGTCCTGCTCGCGCGCGCCGGCCGGCATCGTCGGCGGGAACGAGGCCAAGGTCTCGCCCGAGGTCGCCCCGGAGGACGCCCCCGACCGCCGCCAGGAAGAGGAGGGGGAGGCCGACGAGGAGAGGTGGTCCCGCCTGCTGCCGGAGCTGCTCACCGACATCGTCCGCCGCGTCGACGCCGGCGCCGAGCGCTGGCCCCCGCGCCGCGACGTCGTCGCCTGCGCCTGCGCCTGCCGCCGCTGGCGCGACGCCGCCGTCTCCGTCGTCCGCC…
2_0169	11_0143	11_20169	BOPA1	14371-423		EST	14371	7262	14371	Contig17251_s_at|Contig17252_at	Contig17251_s_at|Contig17252_at	1.00E-41	UniRef90_Q0DGT3	Os05g0513300 protein n=2 Tax=Oryza sativa RepID=Q0DGT3_ORYSJ	6.00E-46	LOC_Os05g43780.2	CHR05V6|COORD:25391178..25394218|protein ESP1, putative, expressed	3.00E-17	AT1G73840.1	CHR1V8|COORD:27767598..27769989| ESP1 (ENHANCED SILENCING PHENOTYPE 1)	7e-46	UniRef90_Q0DGT3	Os05g0513300 protein n=2 Tax=Oryza sativa RepID=Q0DGT3_ORYSJ	1.00E-51	LOC_Os05g43780.2	CHR05V6|COORD:25391178..25394218|protein ESP1, putative, expressed	9.00E-19	AT1G73840.1	CHR1V8|COORD:27767598..27769989| ESP1 (ENHANCED SILENCING PHENOTYPE 1)	LOC_Os05g43780	1e-51	protein proline-rich protein precursor, putative, expressed	5L	5L	0	1H	99.9455	CCACCATTGCCTAATCAGCCACCACCACAGCTATACCAGGCTAATTCACATGTGAGCTCGCACTACAATTCCCAGAGTATGCAAGTCGATAGATCAGCTCCATGGGGGCGTGGTGGTCAAGAACCATCGTCGGCCGGCTCCCATTTCCCTGGGCAATTCCAAGGTCTACCTGGACAGATGGCCCAAGGGATTGGCGGCATCCAGACGGGCCGCCCAGAAGCACCTTTGACAGCCGACATGGAAAAAATGCTAGTACAGCAAGTCATGAGCATGTCGCCGGAGCAGATCAACGTGCTGCCCCCGGAACAACGACAGCAGGTGCTTCAGCTGCGAGAAATGCTGCGCCAGTGATGTACGCGACGAGCAGCTGCCCGAGTAGAAGAATCAGTTCGATAGAGC…
2_0754	11_0733	11_20754	BOPA1	4499-1364		EST	4499	2119	4499	Contig6202_at	Contig6202_at	1.00E-155	UniRef90_A7QGY3	Proline iminopeptidase n=1 Tax=Vitis vinifera RepID=A7QGY3_VITVI	0	LOC_Os05g43830.1	CHR05V6|COORD:25421792..25414128|protein hydrolase, alpha/beta fold family domain containing protein, expressed	1.00E-150	AT2G14260.1	CHR2V8|COORD:6048523..6050951| PIP (proline iminopeptidase); prolyl aminopeptidase	1e-155	UniRef90_A7QGY3	Proline iminopeptidase n=1 Tax=Vitis vinifera RepID=A7QGY3_VITVI	0	LOC_Os05g43830.1	CHR05V6|COORD:25421792..25414128|protein hydrolase, alpha/beta fold family domain containing protein, expressed	1.00E-150	AT2G14260.1	CHR2V8|COORD:6048523..6050951| PIP (proline iminopeptidase); prolyl aminopeptidase	LOC_Os05g43830	0	protein proline iminopeptidase, putative, expressed	5L	5L	0	1H	99.9455	CCTCCGCCTCCACTGTCCCGCCCCCGCACGCCTCTCATCGCGCCCGCCGCCACCTCCCCCACCCCAAGCCCAAGGTAACCGCCATCACCTCCATCCCCACGACCCCAGCCTTATCTCCATCACCTAGAGCACGCCTCTCATCGCGCCCGCCGCCACCTCCCCCACCCCAAGCCCAAGGTACACGGGGCCGTCTTCACCGCGCGCACGGCAGGCCGCAGAGGCACCACCGCCGCCCCCGCTCCTCCTCCTCCAGCGCCGGCGCCAGCCACTCCGCTCCGGAGATGGACCCCCTCGCGCGCAAGGATCTGTACCCGCAGGTCGAGCCCTTCGACACCGGCCGCCTCAGGGTCTCCGACGTCCACACCATCTACTACGAGCAGTCCGGGAACCCCGGTGGTC…
1_0357	11_0387	11_10357	BOPA1	2711-234		EST	2711	15710	2711	Contig3909_at	Contig3909_at	1.00E-76	UniRef90_A7NWV6	Chromosome chr5 scaffold_2, whole genome shotgun sequence n=11 Tax=Embryophyta RepID=A7NWV6_VITVI	7.00E-81	LOC_Os07g10256.1	CHR07V6|COORD:5509796..5507052|protein mitosis protein dim1, putative, expressed	4.00E-78	AT5G08290.1	CHR5V8|COORD:2666044..2666937| YLS8 (yellow-leaf-specific gene 8); catalytic	1e-76	UniRef90_A7NWV6	Chromosome chr5 scaffold_2, whole genome shotgun sequence n=11 Tax=Embryophyta RepID=A7NWV6_VITVI	7.00E-81	LOC_Os07g10256.1	CHR07V6|COORD:5509796..5507052|protein mitosis protein dim1, putative, expressed	4.00E-78	AT5G08290.1	CHR5V8|COORD:2666044..2666937| YLS8 (yellow-leaf-specific gene 8); catalytic	LOC_Os07g10256	7e-81	protein mitosis protein dim1, putative, expressed	7S	7S	0	1H	100.692	GGTCCGCTCACACATATCTCCTCTTCCTCGCGATCCAGCAGGACTCGGGCGGCGCCGGCGGCGACGGATCTCGGCGAGATCGGAGATGTCTTACCTGCTCCCGCACCTTCACTCGGGCTGGGCGGTGGACCAGGCCATCCTCGCCGAGGAGGAGCGGCTGGTCATGATCCGCTTCGGCCACGACTGGGACGAGACGTGCATGCAGATGGACGAGGTGCTGTCAGGGGTGGCTGAGACAATAAAGAACTTTGCGGTGATCTACCTTGTCGACATCACCGAGGTCCCCGACTTCAACACCATGTACGAGCTGTACGACCCGTCGACGGTCATGTTCTTCTTCCGCAACAAGCACATCATGATTGATCTCGGGACAGGAAACAACAACAAGATCAACTGGGC…
3_1152	12_1296	12_31152	BOPA2		U35_16827_1024	EST	4825	16827	4825	Contig6763_at	Contig6763_at	0	UniRef90_A2WNB8	Putative uncharacterized protein n=2 Tax=Oryza sativa RepID=A2WNB8_ORYSI	0	LOC_Os01g16520.1	CHR01V6|COORD:9377180..9372692|protein glutamyl-tRNA synthetase, cytoplasmic, putative, expressed	1.00E-159	AT5G26710.1	CHR5V8|COORD:9305676..9308250| glutamate-tRNA ligase, putative / glutamyl-tRNA synthetase, putatuve / GluRS, putative	0	UniRef90_A2WNB8	Putative uncharacterized protein n=2 Tax=Oryza sativa RepID=A2WNB8_ORYSI	0	LOC_Os01g16520.1	CHR01V6|COORD:9377180..9372692|protein glutamyl-tRNA synthetase, cytoplasmic, putative, expressed	1.00E-159	AT5G26710.1	CHR5V8|COORD:9305676..9308250| glutamate-tRNA ligase, putative / glutamyl-tRNA synthetase, putatuve / GluRS, putative	LOC_Os01g16520	0	protein glutamyl-tRNA synthetase, cytoplasmic, putative, expressed	1S	1S	0	1H	101.445	TCGAGATCCTGTGTACTACCGTTGCAACCCTGATCCCCATCATCGTGTTGGGTCAAAATACAAGGTCTATCCAACATATGACTTTGCTTGCCCATTTGTTGATGCACTGGAAGGAGTCACTCATGCTCTTCGTTCAAGCGAATACCATGATCGGAATGCACAGTACTATCGCATCCTTCAAGACATGGGCCTGCGGAGGGTAGAAATCTATGAGTTCAGCAGGTTGAATATGGTTTATACTGTACTTAGCAAGCGCAAGCTTCTGTGGTTTGTCCAAAACAAGAAGGTGGAGGACTGGACTGACCCACGCTTTCCCACTGTACAAGGCATAGTACGTCGTGGCTTGAAGATTGAAGCATTGATCCAATTTATACTGGAACAGGGTGCTTCAAAAAATCT…
2_1020	12_0523	12_21020	BOPA2	5914-838		EST	5914	17507	5914	Contig8152_at	Contig8152_at	2.00E-55	UniRef90_Q6L4X3	Putative uncharacterized protein OSJNBb0108E17.7 n=1 Tax=Oryza sativa Japonica Group RepID=Q6L4X3_ORYSJ	6.00E-57	LOC_Os05g43280.1	CHR05V6|COORD:25114072..25124166|protein MATH domain containing protein, expressed				3e-55	UniRef90_Q6L4X3	Putative uncharacterized protein OSJNBb0108E17.7 n=1 Tax=Oryza sativa Japonica Group RepID=Q6L4X3_ORYSJ	9.00E-57	LOC_Os05g43280.1	CHR05V6|COORD:25114072..25124166|protein MATH domain containing protein, expressed				LOC_Os05g43280	9e-57	protein MATH domain containing protein, expressed	5L	5L	0	1H	101.445	ATCTACTGCGTCATTAATGATGCCTCCTGCTGGGAGAAACGATCAGTTGTTGTCAGCTAGGCATGGATTTAAGTCTGGGTTGGGGAATTCAGATACACTTGATAGTTGGCAACCATGGAAAAGTGATAGTAACATCAACAATCATGTCTGGAGGGACGACTCACCTTACCAACGGACGACAAATGGTCATGCGTATCAACAAACTTGGAAAGATGATGCTTATCAACAGACCCGGGGTACTGAAACAGAAAACTTCAGCAGGTTTGGAGGATTGCAACCACCTAGACCGACTCCCGTCAGTTTTGTCATGCAGCAGCCACAGGCGCCAGTTGCTGAAGAATATCAGCACCTTGACATCATCAATGACTTACTCAACGAGGAACAGAGCAATGGCAGTAC…
1_1173	12_0286	12_11173	BOPA2	ABC07506-1-2-502		PCR	5462	17416	5462	Contig7506_at	Contig7505_at	0	UniRef90_Q6L613	WNdr1D-like protein kinase n=6 Tax=BEP clade RepID=Q6L613_AEGTA	0	LOC_Os05g43570.3	CHR05V6|COORD:25277198..25269204|protein AGC_AGC_other_NDRh_TRCd.2 - ACG kinases include homologs to PKA, PKG and PKC, expressed	0	AT4G14350.2	CHR4V8|COORD:8256445..8259930| protein kinase family protein	0	UniRef90_Q6L613	WNdr1D-like protein kinase n=6 Tax=BEP clade RepID=Q6L613_AEGTA	0	LOC_Os05g43570.3	CHR05V6|COORD:25277198..25269204|protein AGC_AGC_other_NDRh_TRCd.2 - ACG kinases include homologs to PKA, PKG and PKC, expressed	0	AT4G14350.1	CHR4V8|COORD:8256445..8259930| protein kinase family protein	LOC_Os05g43570	0	protein serine/threonine-protein kinase 38-like, putative, expressed	5L	5L	0	1H	101.445	GCAACCCGGAGCGAGGCGAGGTGAAGGGAAGGGAAAAAAAAGGGCGTGAGTCCCCCCCCTCCCACCTTTCGCTCAGGTCACCGCCGAGATCCGCTCCCGCGTCCGCCGCCCCGGCCCCGGCACCGAGATAGATATCATTCCCAGCATCGGGTTCCACGGAGAAAGAAGGTGCCAATTTGGATATCTGATCCATTTGGAGGGGATTGACCGTTTCAGAGCTCCTTTGGCCTTGTGGGCGGCTGCTGGATCGGTCAATATAATACGCTCTCTGGTCTTGGAGATGATGCCATTGTGAGCACACGATGGATTCCGCGAGAAGTTGGTTCCAGAAGTTCCAGCCGCGGGACAAGTCAAAGAGCCCGGCGGTGCCTGCCAGCCATGGGAAGGATCCCGGGAAGC…
2_0267	11_0236	11_20267	BOPA1	1923-265		EST	1923	955	1923	Contig2841_at	Contig2841_at	8.00E-57	UniRef90_Q6ITC5	Cell death-related protein n=3 Tax=Oryza sativa RepID=Q6ITC5_ORYSJ	2.00E-58	LOC_Os05g47446.1	CHR05V6|COORD:27121134..27116575|protein expressed protein	2.00E-44	AT1G29850.1	CHR1V8|COORD:10447850..10449614| double-stranded DNA-binding family protein	8e-57	UniRef90_Q6ITC5	Cell death-related protein n=3 Tax=Oryza sativa RepID=Q6ITC5_ORYSJ	2.00E-58	LOC_Os05g47446.1	CHR05V6|COORD:27121134..27116575|protein expressed protein	2.00E-44	AT1G29850.1	CHR1V8|COORD:10447850..10449614| double-stranded DNA-binding family protein	LOC_Os05g47446	2e-58	protein programmed cell death protein 5, putative, expressed	5L	5L	0	1H	101.445	CTCGGCTGGATTCCATCTCCCCACTCGGCCACTCCCCACCCCACCCCACCCCGTCGCCGCCGGATCCATTGCGCTGCGGCGAGGACGGCCACGAGGCGATCCCCGCCCTGCGCAGGGGCACGATGGCTGACCATGACCCAGAGTTGGAGGCCATCAGGCAGAGGCGAATGCAAGAGATAATGGGACAGCGTGGTGCGCCAAGCCAACAAAATGCAGGGCAACAAAAGGCCCAGGAGGAAGCAAAGCAGGAAGCTGAGGAACGCAGGCAGATGATGCTTGCTCAGATACTGTCTTCTGAAGCTAGAGAGAGGCTCTCCCGCATAGCTTTGGTCAAGCCTGATAAAGCAAGAGGAGTGGAGGATGTTCTGCTGAGAGCTGCACAAACTGGTGGAATATCTG…
2_0909	11_0869	11_20909	BOPA1	5284-227		EST	5284	17169	5284	Contig5257_at	Contig5257_at	4.00E-47	UniRef90_A2Y746	Putative uncharacterized protein n=2 Tax=Oryza sativa RepID=A2Y746_ORYSI	9.00E-47	LOC_Os05g47470.2	CHR05V6|COORD:27135707..27136937|protein VIP1 protein, putative, expressed	3.00E-16	AT1G31810.1	CHR1V8|COORD:11399903..11405742| actin binding	4e-47	UniRef90_A2Y746	Putative uncharacterized protein n=2 Tax=Oryza sativa RepID=A2Y746_ORYSI	9.00E-47	LOC_Os05g47470.2	CHR05V6|COORD:27135707..27136937|protein VIP1 protein, putative, expressed	3.00E-16	AT1G31810.1	CHR1V8|COORD:11399903..11405742| actin binding	LOC_Os05g47470	9e-47	protein VIP1 protein, putative, expressed	5L	5L	0	1H	101.445	AGAGAGAGAGGAAAAGGGTTTCGAGATGGAGAACGGCGACGAGACCTTCGCGTCCCCGACGGCGGCCGCCGCGGAGTTCGACCTCGGCTTCGGCCCCGCGCTCACCAACGGCGGGGGCCACGCCAAGGCCTACGACCCGGAGGAGATGGACGCGCTCCGCGCGGCCAAGCACGGCCTGGAGGAGAAGCTGGCCGAGGTGCGCCACGAGAACGGCTTCCTCTCCGCCGAGGCCGCCCGCCTCGAGGCGCTCGTGGCCGGGGCCCGCGAGGACATCGCCGCCGCCGACCGCGCCGCCGCCAAGGCCGAGGGCGAGGCCGCGGGGCTCCGCGCCGAGGTCAAGCGCCTCCAGGGCCTCCTCGCCGCCTTCGACAGCTCCGACCGCGCCGCCGACGGCCCCCG…
1_0111	11_0157	11_10111	BOPA1	1497-628		EST	1497	14803	1497	Contig2188_s_at|Contig2189_s_at|Contig2191_at	Contig2188_s_at|Contig2189_s_at|Contig2191_at	0	UniRef90_Q8VYX1	Phosphoethanolamine methyltransferase n=1 Tax=Triticum aestivum RepID=Q8VYX1_WHEAT	0	LOC_Os05g47540.2	CHR05V6|COORD:27171058..27166757|protein CPuORF26 - conserved peptide uORF-containing transcript, expressed	0	AT1G48600.2	CHR1V8|COORD:17969742..17972745| phosphoethanolamine N-methyltransferase 2, putative (NMT2)	0	UniRef90_Q8VYX1	Phosphoethanolamine methyltransferase n=1 Tax=Triticum aestivum RepID=Q8VYX1_WHEAT	0	LOC_Os05g47540.2	CHR05V6|COORD:27171058..27166757|protein CPuORF26 - conserved peptide uORF-containing transcript, expressed	0	AT1G48600.2	CHR1V8|COORD:17969742..17972745| phosphoethanolamine N-methyltransferase 2, putative (NMT2)	LOC_Os05g47540	0	protein phosphoethanolamine N-methyltransferase, putative, expressed	5L	5L	0	1H	101.445	GCGCTCCCACTGTCACCCGCCACCCGCCACTCGCCGCCGGCCACCGGCCACCGTAGGAACGAGAGAGAGCAGGATGAGCGAGCAGGGGGCTGGGCAGGGTACCAAGGAGCAGTCGGTTCCGGACACCGTAGGGTCGAGGGAGATCAGCTTGAGCGGGCAGGGGGCAGGGCAGGGTTCCAAGGAGGAGTCAGTGCCGAGAGAGAGCGGCGGGCAGGGGGCAGGGCAGGGTAGCAAGGAGGAGAGACTGGCCGAGCTGGAAGAGCTCGAGCTCGAAACGGACCACCAAGGGGTGCTGGCCATCCTCCCGTCCTATGAGGGCAAGACTGTGCTGGAGCTCGGCGCCGGCATCGGCCGCTTTACCGGCGAGCTGGCCAAGGAGGCCGGCCACGTCATCGCGCT…
2_0187	12_0428	12_20187	BOPA2	1498-596		EST	1498	14805	1498	Contig2193_s_at	Contig2193_s_at	2.00E-49	UniRef90_Q8VYX1	Phosphoethanolamine methyltransferase n=1 Tax=Triticum aestivum RepID=Q8VYX1_WHEAT	8.00E-44	LOC_Os05g47545.1	CHR05V6|COORD:27170742..27166938|protein expressed protein	9.00E-38	AT3G18000.1	CHR3V8|COORD:6154584..6157337| NMT1 (N-METHYLTRANSFERASE 1); phosphoethanolamine N-methyltransferase	2e-49	UniRef90_Q8VYX1	Phosphoethanolamine methyltransferase n=1 Tax=Triticum aestivum RepID=Q8VYX1_WHEAT	8.00E-44	LOC_Os05g47545.1	CHR05V6|COORD:27170742..27166938|protein expressed protein	9.00E-38	AT3G18000.1	CHR3V8|COORD:6154584..6157337| NMT1 (N-METHYLTRANSFERASE 1); phosphoethanolamine N-methyltransferase	LOC_Os05g47540	8e-44	protein phosphoethanolamine N-methyltransferase, putative, expressed	5L	5L	0	1H	101.445	GAGGAAGAGAAGCACTCATCGATCGATCGACCGTTCGTTCCTCCTCCGCCGCCGCCGCCGCCGCCGCAGCGTCAGGTGAGGGCCCAGGGAGTAGGTTTGGGTGCGCGCGCTCCGGCCGGGGGCTCCGACGACTCGGGGCCGTGCCGTTGGTATATGCAACAGAGGGGCCTCTCCAACAACCGCCGCTCCCGCGGCTTCTCCCGATCCCGCCTCGCCGTCGAGGGCACCTGAACCTCAACAAACCCCCTCTTCTCTCCCTCTCTCTTAACCACTCACGCCTTCTTCCTTCCTTCCAAACAAACAAACAAACAGACTCGCATTCGCATCCCATCTCCCTCCTCCTACCGTAAAAACCAAAACAAAACAACCAAACCTTCGACTCGAAAGAAAAGAAAGAAA…
2_0613	12_0480	12_20613	BOPA2	3723-1837		EST	3723	14294	3723	Contig5304_s_at|Contig5305_at	Contig5304_s_at|Contig5305_at	0	UniRef90_Q0DG77	Os05g0549000 protein (Putative uncharacterized protein) n=2 Tax=Oryza sativa RepID=Q0DG77_ORYSJ	0	LOC_Os05g47550.1	CHR05V6|COORD:27180878..27174012|protein ANTH/ENTH domain containing protein, putative, expressed	0	AT2G01600.1	CHR2V8|COORD:268974..272355| epsin N-terminal homology (ENTH) domain-containing protein	0	UniRef90_Q0DG77	Os05g0549000 protein (Putative uncharacterized protein) n=2 Tax=Oryza sativa RepID=Q0DG77_ORYSJ	0	LOC_Os05g47550.1	CHR05V6|COORD:27180878..27174012|protein ANTH/ENTH domain containing protein, putative, expressed	0	AT2G01600.1	CHR2V8|COORD:268974..272355| epsin N-terminal homology (ENTH) domain-containing protein	LOC_Os05g47550	0	protein clathrin assembly protein, putative, expressed	5L	5L	0	1H	101.445	AGCGCGCGGCGGCCGGAGCCGAACCCGGGGAAGGGGAAGGGGAAGGAGAAATGGCGTCGATGCAGAGCTGGCGCAAGGCGTACGGCGCCATCAAGGACACCACCACCGTCAGCCTCGCCAACATCAACTCCGACTTCAAGGATCTGGATGTGGCGATCGTGAAGGCGACTAACCACGTGGAGTGCCCGCCCAAGGAGCGCCACCTGCGCAAGATTGCTGCGGCGACGTCCATCGCGAGGCCACGGGCAGACATCGCCTACTGCATCCACGCTCTCTCTCGCCGTCTCTCCAAGACCCGCAACTGGATTGTAGCACTAAAGACACTTGTAGTGGTTCATAGGCTTCTACGAGAGGGGGACCCTACATTTCGGGAAGAGCTTCTTAATTTTACACAAAGGG…
3_0509	12_0869	12_30509	BOPA2		U32_3796_993	EST	3796	16289	3796	Contig5383_s_at	Contig5383_s_at	1.00E-176	UniRef90_Q5TKP0	Putative uncharacterized protein OJ1362_G11.17 (Os05g0542200 protein) n=1 Tax=Oryza sativa Japonica Group RepID=Q5TKP0_ORYSJ	0	LOC_Os05g46460.4	CHR05V6|COORD:26854816..26850712|protein hydrolase, alpha/beta fold family domain containing protein, expressed	1.00E-122	AT5G53050.2	CHR5V8|COORD:21527760..21530658| hydrolase, alpha/beta fold family protein	1e-176	UniRef90_Q5TKP0	Putative uncharacterized protein OJ1362_G11.17 (Os05g0542200 protein) n=1 Tax=Oryza sativa Japonica Group RepID=Q5TKP0_ORYSJ	0	LOC_Os05g46460.4	CHR05V6|COORD:26854816..26850712|protein hydrolase, alpha/beta fold family domain containing protein, expressed	1.00E-122	AT5G53050.2	CHR5V8|COORD:21527760..21530658| hydrolase, alpha/beta fold family protein	LOC_Os05g46460	0	protein catalytic/ hydrolase, putative, expressed	5L	5L	0	1H	102.959	CCCGACTCCGGCCGCCTGTACGATACGACTCCGGCTCTCGGCCGGGCGGCTATAAATCGCCCGCCTTTTCCCACCCAAGCTCCGGTCCATTTCCCCCTCGTTTTTAATCCGATTCGCCCCCCAATCCGGCAACCCAGCCCATCGGTTCTGTTCCCACTAACGAGAAGCTAAATAAATCCGTCAATCCGGCGGAAGAGAGGCAGAGAGAGCAGACCGATCGCGGCGGCGGCGAGCGGCGAGGAGGGAGAGGGAAGAGGGGAAGCAATGCCTTACTGCGAGGTGGATCGGTACCAGAACGGCGACAAGTGGGAGGGCGTCCGTCTTTTCTACCGCCGCTACGGCCGCGGCGCCACCAAGGTGCTCCTCATCATCGGGTTGGCGGGGACGCACGACTCATGG…
3_0191	12_0696	12_30191	BOPA2		ABC11972_1_79	PCR	9569	5393	9569	Contig11972_at	Contig11972_at	1.00E-144	UniRef90_A3B6E2	Putative uncharacterized protein n=3 Tax=Oryza sativa RepID=A3B6E2_ORYSJ	1.00E-146	LOC_Os05g46520.1	CHR05V6|COORD:26880736..26883225|protein polygalacturonase, putative, expressed	9.00E-88	AT1G80170.1	CHR1V8|COORD:30158538..30160575| polygalacturonase, putative / pectinase, putative	1e-144	UniRef90_A3B6E2	Putative uncharacterized protein n=3 Tax=Oryza sativa RepID=A3B6E2_ORYSJ	1.00E-146	LOC_Os05g46520.1	CHR05V6|COORD:26880736..26883225|protein polygalacturonase, putative, expressed	9.00E-88	AT1G80170.1	CHR1V8|COORD:30158538..30160575| polygalacturonase, putative / pectinase, putative	LOC_Os05g46520	1e-146	protein polygalacturonase precursor, putative, expressed	5L	5L	0	1H	104.346	CGTCAAATGCTCCTCCGGCCCGTGACTCGCAGCGGCAGCAACCACTAGCTTGGCGTGGACCACCAAGAGCAGCGAACCCACCTATAACGCGGTGCATGGCGACGGCGACGGCTCTGCTCCGGCTCGCGGCTCTCGCCGGCGCCGTGGCCCTCCTCCTGCCGGGCGCCGCCGAGGCCCGCGTCCTCCTCTCCCTCGACGACTTCGGCGCCGTCGGCGACGGCATTGCCGACGACACGCAGGCTCTCGTGGACGCATGGAAGGTGGCCTGCGCCGACAGCAACGACCACGTCGTCATCCACGTGCCCGCCGGCAAGTCGTACCAGATCTGGCCGGTGACGCTCGCCGGGCCCTGCAGGGACGAGATCATGCTCTTCGTCTCCGGGAACATCATCGCGCCGG…
2_0780	11_0754	11_20780	BOPA1	4625-1413		EST	4625	2782	4625	Contig6298_at|Contig6299_s_at	Contig6298_at|Contig6299_s_at	1.00E-169	UniRef90_Q0DGB3	Os05g0542600 protein n=3 Tax=Oryza sativa Japonica Group RepID=Q0DGB3_ORYSJ	1.00E-171	LOC_Os05g46490.2	CHR05V6|COORD:26867837..26873230|protein mov34 family protein, putative, expressed	1.00E-116	AT1G80210.1	CHR1V8|COORD:30168249..30170520| similar to mov34 family protein [Arabidopsis thaliana] (TAIR:AT3G06820.2); similar to Os05g0542600 [Oryza sativa (japonica cult	1e-169	UniRef90_Q0DGB3	Os05g0542600 protein n=3 Tax=Oryza sativa Japonica Group RepID=Q0DGB3_ORYSJ	1.00E-171	LOC_Os05g46490.2	CHR05V6|COORD:26867837..26873230|protein mov34 family protein, putative, expressed	1.00E-116	AT1G80210.1	CHR1V8|COORD:30168249..30170520| similar to mov34 family protein [Arabidopsis thaliana] (TAIR:AT3G06820.2); similar to Os05g0542600 [Oryza sativa (japonica cult	LOC_Os05g46490	1e-171	protein mov34/MPN/PAD-1 family protein, expressed	5L	5L	0	1H	105.1	GGCGCAACACAACACAACACACTCCTCCGGCACCGAGCCCTCCGCCCCGGCCCCGACCCGAAACCCCAGCCGAACGGCGGCGGCCGGCCGGCGGAGATGTCGCTGACGGAGGTCAGGCTCGGCGAGGAGGTGTGGCTCACATGCCTCTCCCACGCCCTCACCACCGAGACCGAGGAGGTCATGGGCCTCCTCCTCGGCGACGTCGAGTCCTCCAGCAGGGGCGGCTCCACCGCGGTGATATGGGGCGCGTTGCCGCAGATGAGGTGCGAGCGGAAGAAGGACCGCGTCGAGGTCAACCCCGCGCTGCTCGCCGACGCGTCCAAGGAGGCCGAGAAAATGACGGCCACTATTGGGAAGACGACCCGGGTGATCGGCTGGTACCACTCGCACCCGCATATC…
2_0921	11_0877	11_20921	BOPA1	5336-400		EST	5336	2235	5336	Contig7345_at|HA10K08u_s_at	Contig7345_at|HA10K08u_at|HA10K08u_s_at	1.00E-20	UniRef90_Q5TKP1	Putative fiber protein (Os05g0542100 protein) n=1 Tax=Oryza sativa Japonica Group RepID=Q5TKP1_ORYSJ	3.00E-22	LOC_Os05g46450.1	CHR05V6|COORD:26848310..26845080|protein fiber protein Fb11, putative, expressed	6.00E-17	AT2G46540.1	CHR2V8|COORD:19117759..19118753| similar to unknown [Populus trichocarpa] (GB:ABK93335.1)	1e-20	UniRef90_Q5TKP1	Putative fiber protein (Os05g0542100 protein) n=1 Tax=Oryza sativa Japonica Group RepID=Q5TKP1_ORYSJ	4.00E-22	LOC_Os05g46450.1	CHR05V6|COORD:26848310..26845080|protein fiber protein Fb11, putative, expressed	6.00E-17	AT2G46540.1	CHR2V8|COORD:19117759..19118753| similar to unknown [Populus trichocarpa] (GB:ABK93335.1)	LOC_Os05g46450	4e-22	protein fiber protein Fb11, putative, expressed	5L	5L	0	1H	105.846	CTCTGTGTGTGTCTGCCAAGTAGACTCCACTCGCCCACCCACCCGTGTCCGGCGACGACGGCGAGGAACCAAGCAAGCAGGGAAGGAAAGGGGATCGCGGAGCAGCAGCAATAGCAGCCATGGGCGTGATGGACAGGCTCAAGATCTTCGTCGTCAAGGAGCCCGTCGTCGCCGCCTCCTGCCTAATCGCCGGATTCGGTCTATTTCTTCCAGCAGTTGTTAGGCCAATGTTGGATTCTTGGGAGACTGAGAAAAATGCCACCACCCCTGTTGAACTAAAAGATGTGGTCGCAGGTGTCACAGGCAAGAAAACGGGTTGATCTACGTCTCTTCACCATGCTGATGTTATATCGACATTTTGTTCCGCACTTGTTTTTGTTGCCCAGACAAGAGGGCCCT…
2_0625	11_0591	11_20625	BOPA1	3786-2204		EST	3786	2158	3786	Contig5346_s_at|Contig5347_at	Contig5346_s_at|Contig5347_at	0	UniRef90_A3B5C9	Putative uncharacterized protein n=3 Tax=Oryza sativa RepID=A3B5C9_ORYSJ	0	LOC_Os05g41172.2	CHR05V6|COORD:24059086..24052999|protein histone-lysine N-methyltransferase, H3 lysine-9 specific SUVH1, putative, expressed	1.00E-158	AT5G04940.1	CHR5V8|COORD:1454617..1456629| SUVH1 (SU(VAR)3-9 HOMOLOG 1)	0	UniRef90_A3B5C9	Putative uncharacterized protein n=3 Tax=Oryza sativa RepID=A3B5C9_ORYSJ	0	LOC_Os05g41172.2	CHR05V6|COORD:24059086..24052999|protein histone-lysine N-methyltransferase, H3 lysine-9 specific SUVH1, putative, expressed	1.00E-158	AT5G04940.1	CHR5V8|COORD:1454617..1456629| SUVH1 (SU(VAR)3-9 HOMOLOG 1)	LOC_Os05g41172	0	protein histone-lysine N-methyltransferase, H3 lysine-9 specific SUVH1, putative, expressed	5L	5L	0	1H	106.6	CAGCAGCGGTCCACGCTTCTCCCGTCCATTTCCACACCAGGCCAGCGACCCGCCGTCGCGGAGATCGCTCGCTCCCTCCCTTGCTGTCCGCGCCGGCGCCGGCGCCGGCGGCCAGGAGACCCCTCCCTTCGCCCCCGAGAGACGCCCGGCTCAGGAATTTTTGGTTGATTTAAGATGGATAGGGCTAGGAATTTTATACCTGGCCCTAATCAGGAGCTTCTGGATATCAAGCCAATAAGGTCCTTAGCTCCAATGTTCCCTGCACCCATGGGAGTCAACATTAACCAGTCAAGCACCCCACCTTTGGTCTGTGTGACTCCGGTTGGCCAGTTTCCTACAGGATTTGGTGGTGGAAACCTTCCTGCCTTTGGGTCATTCGCCACCTTCAATGCTACTGTG…
2_0220	11_0185	11_20220	BOPA1	1625-303		EST	1625	45406	1625	Contig2363_s_at	Contig2363_s_at	8.00E-29	UniRef90_Q6L5I8	Putative uncharacterized protein OJ1741_B01.6 (Os05g0535700 protein) n=1 Tax=Oryza sativa Japonica Group RepID=Q6L5I8_ORYSJ	2.00E-26	LOC_Os05g45910.1	CHR05V6|COORD:26544457..26542585|protein conserved hypothetical protein	7.00E-12	AT5G53650.1	CHR5V8|COORD:21808491..21809468| similar to unnamed protein product [Vitis vinifera] (GB:CAO48588.1)				1.00E-05	LOC_Os05g45910.1	CHR05V6|COORD:26544457..26542585|protein conserved hypothetical protein				LOC_Os05g45910	1e-05	protein conserved hypothetical protein	5L	5L	0	1H	107.55	TTTTTTTTTTTTTTTTTCTGAGAAATAAGGGCGTTATAAAAGGTTCGGGTTGAATCCCCCGGTCAAGCGACAGCAAATGTGAAACGGCCTGCAAAGATAAGATCTGATCTGATGTATCCCATCAACGCAACAAAAGGAGCTTCTTCTTGCCCACGCAACAAAACAAAAACTGTTCGCTATATTATTTCGCTGTCGGTCACAGGCCCCTTGCCTTCAAAGGAGAAGCAGATAGCGCGCGCATGTTAAAAGTAAACAGACTTAGAATCATCCACTTGTCAAGCCTTGTGATGGACAGGCAAATGACTAATCCGATGGCGTAGGCACGCCCGGAGAGGAGTCGGCGCTTTTCTGGGCTTCCAGAGCTGCAAGTCGCTTGTCCATAGCCTTGTAACGGGCGTC…
2_0844	11_0807	11_20844	BOPA1	4962-1295		EST	4962	2965	4962	Contig6688_s_at	Contig6688_s_at	0	UniRef90_Q2R480	6-phosphogluconate dehydrogenase, decarboxylating n=3 Tax=Oryza sativa Japonica Group RepID=Q2R480_ORYSJ	0	LOC_Os11g29400.1	CHR11V6|COORD:16598247..16600138|protein 6-phosphogluconate dehydrogenase, decarboxylating, putative, expressed	1.00E-173	AT1G64190.1	CHR1V8|COORD:23829212..23830675| 6-phosphogluconate dehydrogenase family protein	0	UniRef90_Q2R480	6-phosphogluconate dehydrogenase, decarboxylating n=3 Tax=Oryza sativa Japonica Group RepID=Q2R480_ORYSJ	0	LOC_Os11g29400.1	CHR11V6|COORD:16598247..16600138|protein 6-phosphogluconate dehydrogenase, decarboxylating, putative, expressed	1.00E-173	AT1G64190.1	CHR1V8|COORD:23829212..23830675| 6-phosphogluconate dehydrogenase family protein	LOC_Os11g29400	0	protein 6-phosphogluconate dehydrogenase, decarboxylating, putative, expressed	11L	11L	0	1H	108.311	GGCCGGCGACGCCATCGTCGACGGCGGCAACGAGTGGTACCAGAACACCGAGCGCCGCATCCACCAGGCCGCCTCCCGCGGGGTGCTCTACCTCGGCATGGGCGTCTCCGGCGGCGAGGAGGGCGCGCGGAACGGCCCCTCGCTCATGCCCGGCGGCGACTTCCAGGCGTACGCCAACGTCAGGGACATCCTCGAGAAGGCCGCCGCCCAGACGGAGGACGGGCCCTGCGTCACCTTTGTCGGCCCCGGCGGCGCCGGCAACTTCGTCAAGATGGTGCACAACGGGATCGAGTATGGCGATATGCAGCTCATCGCCGAAGCCTATGACGTGCTCCACCGTGTTGGTGGCCTCTCAAACTCGGAGATAGCTGATGTCTTTGCTGAGTGGAACAAGGGAGA…
1_0231				2121-1519		EST	2121	15299	2121	Contig3100_at	Contig3100_at	1.00E-148	UniRef90_A3B663	Putative uncharacterized protein n=3 Tax=Oryza sativa RepID=A3B663_ORYSJ	1.00E-153	LOC_Os05g45660.2	CHR05V6|COORD:26401445..26404728|protein plasminogen activator inhibitor 1 RNA-binding protein, putative, expressed	2.00E-78	AT4G16830.1	CHR4V8|COORD:9470640..9472327| nuclear RNA-binding protein (RGGA)	1e-148	UniRef90_A3B663	Putative uncharacterized protein n=3 Tax=Oryza sativa RepID=A3B663_ORYSJ	1.00E-153	LOC_Os05g45660.2	CHR05V6|COORD:26401445..26404728|protein plasminogen activator inhibitor 1 RNA-binding protein, putative, expressed	2.00E-78	AT4G16830.1	CHR4V8|COORD:9470640..9472327| nuclear RNA-binding protein (RGGA)	LOC_Os01g52390	1e-144	protein plasminogen activator inhibitor 1 RNA-binding protein, putative, expressed	1L	5L	1	1H	109.825	CCCCTCCCCTCCCCTCTCCCCCCACCCGCTCCGTCCCCATCCCCTCGCCGCCGCCGCCGCCGCCGCCGTCATCCGAGCCTCAGACCCGCGCGAATCCTCCCCGGGCCGAGCGATGGCGATGCACAAGTCCGGCAGGAGAGGCTGGTAGCGAGAAGGGTCAGTTCCCCGGTCACCCCACAACAGCAGTCCCGGCGAGCGAGCGCAGAGTGACCCGGCCTTTTCCCGCCGTCCATGGCGACCATGAACCCCTTCGACCTCCTCGGCGACGACGAGGGCGACGACCCCACGCAGCTCCTGGCCAAGGCGGCCGCCCTGGCGCACAAGGCCGAGGCCAAGAAGGCCGCCGCGCCGGCCCCCGCCGGAAAGGGCGGCGCGCAGACGGTCGCCAAGCTGCCCACC…
2_0021	11_0023	11_20021	BOPA1	10360-563		EST	10360	20144	10360	Contig13137_s_at|Contig13138_at	Contig13137_s_at|Contig13138_at	5.00E-60	UniRef90_Q1KVP6	Starch synthase IV n=2 Tax=Triticum aestivum RepID=Q1KVP6_WHEAT	7.00E-54	LOC_Os05g45720.2	CHR05V6|COORD:26423171..26431476|protein starch synthase, putative, expressed	3.00E-43	AT4G18240.1	CHR4V8|COORD:10082232..10087055| ATSS4/SSIV (STARCH SYNTHASE 4); transferase, transferring glycosyl groups	5e-60	UniRef90_Q1KVP6	Starch synthase IV n=2 Tax=Triticum aestivum RepID=Q1KVP6_WHEAT	7.00E-54	LOC_Os05g45720.2	CHR05V6|COORD:26423171..26431476|protein starch synthase, putative, expressed	3.00E-43	AT4G18240.1	CHR4V8|COORD:10082232..10087055| ATSS4/SSIV (STARCH SYNTHASE 4); transferase, transferring glycosyl groups	LOC_Os05g45720	7e-54	protein glycogen synthase, putative, expressed	5L	5L	0	1H	109.825	GTTCATTGTTCCCTCTATATTTGAGCCATGTGGCCTCACTCAGATGATAGCCATGAGATATGGCTCTGTGCCAATTGTTCGAAAAACTGGTGGATTGAATGATAGTGTCTTTGACTTCGACGACGAAACAATACCCGTGGAGGTCCGGAACGGCTTTACATTTGTCAAGGCCGACGAGCAGGGTCTAAGCAGCGCGATGGAAAGGGCGTTCAACTGCTACACGAGGAAGCCCGAGGTCTGGAAACAGCTTGTGCAGAAAGACATGACGATCGACTTCAGCTGGGACACTTCGGCTTCACAGTACGAAGACATATACCAAAAGGCAGTGGCTCGAGCGAGGGCAGCAGCATGAGTGAACACACACACGGTGGTTGGTTCCCTGACGCCTCCAAGCTCTCT…
3_0532	12_0883	12_30532	BOPA2		U32_4190_2397	EST	4190	3573	4190			0	UniRef90_A2Y6Z7	Putative uncharacterized protein n=3 Tax=Oryza sativa RepID=A2Y6Z7_ORYSI	0	LOC_Os05g46260.1	CHR05V6|COORD:26761830..26766539|protein exostosin, putative, expressed	1.00E-169	AT5G26680.1	CHR5V8|COORD:9311885..9315461| endonuclease, putative	0	UniRef90_Q9SXQ6	Flap endonuclease 1a n=4 Tax=Oryza sativa RepID=FEN1A_ORYSJ	1.00E-176	LOC_Os05g46270.1	CHR05V6|COORD:26771558..26767528|protein FEN1A - Putative flap endonuclease protein, expressed	1.00E-169	AT5G26680.1	CHR5V8|COORD:9311885..9315461| endonuclease, putative	LOC_Os05g46270	1e-176	protein flap endonuclease 1a, putative, expressed	5L	5L	0	1H	109.825	AAAAAAACTGAAAATAGCCCGCGGCCTCCCTCTTCCCCCCCTCTCCCCGCCCCCGCCGCCCTCGCGCGCCGCCTGCCGCCGTCGCCGGCGAGATGGGAGTCAAGGGTTTGACGAAGCTGCTGGCGGACAACGCGCCCAAGTCGATGAGGGAGCAGAAGTTCGAGAGCTACTTCGGCCGCCGCATCGCCGTCGACGCCAGCATGAGCATCTACCAGTTCCTTATTGTAGTTGGAAGGACAGGGATGGAAACCCTTACAAACGAAGCCGGTGATGTCACCAGTCATTTGCAAGGCATGTTCAGCCGGACAATAAGGTTGCTCGAGGCAGGAATTAAACCAGTATATGTTTTTGATGGCAAGCCTCCTGAAATGAAGAAGGACGAGCTTTTAAAAAGACACG…
1_0789	11_0923	11_10789	BOPA1	5690-1045		EST	5690	17365	5690	Contig7744_at|HVSMEf0015M13r2_s_at	Contig7744_at|HVSMEf0015M13r2_s_at	1.00E-106	UniRef90_A3B636	ER lumen protein retaining receptor n=2 Tax=Oryza sativa Japonica Group RepID=A3B636_ORYSJ	1.00E-115	LOC_Os05g45310.1	CHR05V6|COORD:26229353..26226271|protein ER lumen protein retaining receptor, putative, expressed	3.00E-94	AT1G29330.1	CHR1V8|COORD:10258566..10260892| ERD2 (ER lumen protein retaining receptor 2); receptor	1e-106	UniRef90_A3B636	ER lumen protein retaining receptor n=2 Tax=Oryza sativa Japonica Group RepID=A3B636_ORYSJ	1.00E-115	LOC_Os05g45310.1	CHR05V6|COORD:26229353..26226271|protein ER lumen protein retaining receptor, putative, expressed	3.00E-94	AT1G29330.1	CHR1V8|COORD:10258566..10260892| ERD2 (ER lumen protein retaining receptor 2); receptor	LOC_Os05g45310	1e-115	protein ER lumen protein retaining receptor, putative, expressed	5L	5L	0	1H	112.535	ACGCCTCGCGTCCTCTCCGCCATTCCCCCGCCGCATCTGGAGCGAGCTCCCACCCGCCGAATAAACCCCCCAAAACCTAGCCGCCGTCGCCGCCGCGGCAGCGGCAGCAGCAGCCATGAACGCCTTCCGGTTCCTGGGGGACATGACCCACCTCTTCTCGGTCATCGTCCTCCTCCTCAAGATCTACGCCAACAAGTCCTGCTCAGGGGTGTCGAGGAAGACGCAGGAGCTGTACCTGGCGGTGTTCGTCGCGCGGTACCTGGACCTCTTCACCGACTACATCTCGCTCTACAACTCCGTCATGAAGATCGTCTTCATCACCACCTCCGCCGCCATCGTCTGGTACATGCGCCGACACCCGCAGGTGCGCCGCACATACGACCGCGACCAGGACACCTT…
3_1526	12_1531	12_31526	BOPA2		U35_8362_355	EST	15753	8362	15753																										0	1H	112.909	GGATCTGTGCTGATTGACATACTATTAAAATCTGACTCTTAAAATAATTTTGATTTTATATTAATTACTAAATTGGGTGATGGCAGTGACGATTTGCAAATATTCAAGCTCAACAGACCAAATCACAGGTTTTCTCTCCGGAGTGAATTTGTATGCCGATTATCCCGCTGAACCGAGCCATCTGTTACCGTTTAATCTGCCTCGTCTTCTTCTCTTCCTATATTTCTGACTGATCTGTTTGTCTCCTTTTGAGAGTGTAGTTGCGATGAGGATAACAAGCTCCCTCTTCTGAAAGCATTGACGACATTGCTGGCAGAATCGAACCAATTAAACAATGCCACCACTGAGCAACTATATATTTCTTAAATCTTTTTGGCTGATATTATTCCCTTTCAATTT…
3_0014	12_0596	12_30014	BOPA2		ABC02471_2_350	PCR	2203	15343	2203	Contig2471_at	Contig2471_at	7.00E-74	UniRef90_A3BU22	Putative uncharacterized protein n=1 Tax=Oryza sativa Japonica Group RepID=A3BU22_ORYSJ	2.00E-75	LOC_Os08g36920.1	CHR08V6|COORD:23351169..23352290|protein AP2 domain containing protein, expressed	5.00E-40	AT4G34410.1	CHR4V8|COORD:16451996..16452802| AP2 domain-containing transcription factor, putative	7e-74	UniRef90_A3BU22	Putative uncharacterized protein n=1 Tax=Oryza sativa Japonica Group RepID=A3BU22_ORYSJ	2.00E-75	LOC_Os08g36920.1	CHR08V6|COORD:23351169..23352290|protein AP2 domain containing protein, expressed	5.00E-40	AT4G34410.1	CHR4V8|COORD:16451996..16452802| AP2 domain-containing transcription factor, putative	LOC_Os08g36920	2e-75	protein AP2 domain containing protein, expressed	8L	8L	0	1H	113.303	GCACCACCTAGCTTGCTCCACAGCTCCAGGACGGGCAACACCCAGCCATCACTCAGCTCAAGACACAGTCAGCGACAGCGAGAACACACACAGAGATGACCTTCAGCGTCTCGGCGCCGACGCAGGAGAGCCGGGAGTACATGATCCGGTTCAATCGCAACTTCGAGGACCAGAGCTCCGCGACCACCGAGCCACTGCTGCCGTTCGCTGGCAGGGTCTTCTCGCCAGAGCAGGAGCAGAGCGCCATGGTCGCCGCGCTGCTGCACGTCATCTCCGGGTACACCACGCCGGCGCCGGACTTCCTCTTCCCGGCGACCGACGAGGTGTGCGCGGCGTGCGGGACGGACGGGTGCCTCGGCTGCGAGTTCTTCGGCGCTGCGGAGGCCACCGGGACAGCGC…
2_1392	11_1265	11_21392	BOPA1	9105-497		EST	9105	18402	9105	Contig11368_at	Contig11368_at	1.00E-62	UniRef90_A3B628	Putative uncharacterized protein n=1 Tax=Oryza sativa Japonica Group RepID=A3B628_ORYSJ	7.00E-63	LOC_Os01g53280.2	CHR01V6|COORD:30607319..30610840|protein 50S ribosomal protein L20, putative, expressed	2.00E-54	AT1G16740.1	CHR1V8|COORD:5727766..5728943| ribosomal protein L20 family protein	1e-62	UniRef90_A3B628	Putative uncharacterized protein n=1 Tax=Oryza sativa Japonica Group RepID=A3B628_ORYSJ	7.00E-63	LOC_Os01g53280.2	CHR01V6|COORD:30607319..30610840|protein 50S ribosomal protein L20, putative, expressed	2.00E-54	AT1G16740.1	CHR1V8|COORD:5727766..5728943| ribosomal protein L20 family protein	LOC_Os01g53280	7e-63	protein 50S ribosomal protein L20, putative, expressed	1L	1L	0	1H	114.838	GCACCCGTGCTCGCCGATCCACAGAAAACGCAGCTCTAGGTTTCTCCTCTCACGCGCCCAAGCTCCCACTCCGCCGCCCGCCGCCCGCCGCCGGTCTCCGTCGCCTCCCTCTTCCCCGAGCCGCTCCGCCGCGACCCGTCTCCGCACCAGCTCTTCTTCCCTGATTCTAGGGTGGAAGTACTGTCTAAACCAAGAGCTCAAAGATGAACAAGGGGAAGATTTTTAAGTTAGCCAAGGGATTCCGAGGAAGGGCTAAAAACTGCATAAGAATTGCCAGGGAGCGTGTAGAAAAAGCATTGCAATATTCTTACAGGGATCGGCGCAACAAGAAAAGGGACATGCGATCTCTCTGGATCGAGCGCATCAATGCTGGTACACGACTCCATGGGGTGAACTATG…
1_0905	12_0209	12_10905	BOPA2	7389-555		EST	7389	18486	7389	Contig9673_s_at|Contig9674_at	Contig9673_s_at|Contig9674_at	1.00E-117	UniRef90_Q339D2	Protein phosphatase 2C containing protein, expressed (Os10g0370000 protein) n=1 Tax=Oryza sativa Japonica Group RepID=Q339D2_ORYSJ	1.00E-119	LOC_Os10g22460.1	CHR10V6|COORD:11563304..11558470|protein expressed protein	9.00E-68	AT4G33500.1	CHR4V8|COORD:16112838..16116246| protein phosphatase 2C-related / PP2C-related	1e-125	UniRef90_Q339D2	Protein phosphatase 2C containing protein, expressed (Os10g0370000 protein) n=1 Tax=Oryza sativa Japonica Group RepID=Q339D2_ORYSJ	1.00E-126	LOC_Os10g22460.1	CHR10V6|COORD:11563304..11558470|protein expressed protein	4.00E-68	AT4G33500.1	CHR4V8|COORD:16112838..16116246| protein phosphatase 2C-related / PP2C-related	LOC_Os10g22460	1e-126	protein protein phosphatase 2C, putative, expressed	10L	10L	0	1H	114.838	TTCGACACTGCCGTGGGTGCAGATTCTAGAGGCGACGACCAAGGGGCCACGGAATCCGGAGTTACCATCCCACCACCAGCGGGAGAAGTTCACAACAATGTGGATTGTGAAAAGAACACTTCAGAAGTGAAGAGTTCTGATAGGACTGTTCCAGTAGCCTCATCAGCGCTTTTGTTGACGTCAGGTGCTGCAATCTTGCCTCATCCTTCTAAGGTAGCGACAGGTGGAGAAGATGCTTATTTTATTGAACACAATGGTTGGTTTGGTGTGGCAGATGGAGTTGGTCAGTGGTCATTTGAAGGAATCAATGCAGGGCTTTATGCAAGAGAGCTAATGGATGGCTGTAAAAAAGTAATTGCGGAAAGTGGAGGAGGCTGTGAGCTTGCGCCTGAGCAAGTT…
1_1409	12_0357	12_11409	BOPA2	ABC30545-sfp38-06		PCR	26950	30571	26950	Contig11040_at	Contig11040_at	3.00E-60	UniRef90_Q6L4H3	Putative phosphatidic acid phosphatase (PAP2) family (Os05g0549900 protein) n=2 Tax=Oryza sativa Japonica Group RepID=Q6L4H3_ORYSJ	1.00E-61	LOC_Os05g47660.1	CHR05V6|COORD:27251676..27248471|protein lipid phosphatase protein, putative, expressed	1.00E-51	AT1G15080.1	CHR1V8|COORD:5188075..5189471| ATPAP2 (PHOSPHATIDIC ACID PHOSPHATASE 2); phosphatidate phosphatase	3e-60	UniRef90_Q6L4H3	Putative phosphatidic acid phosphatase (PAP2) family (Os05g0549900 protein) n=2 Tax=Oryza sativa Japonica Group RepID=Q6L4H3_ORYSJ	1.00E-61	LOC_Os05g47660.1	CHR05V6|COORD:27251676..27248471|protein lipid phosphatase protein, putative, expressed	1.00E-51	AT1G15080.1	CHR1V8|COORD:5188075..5189471| ATPAP2 (PHOSPHATIDIC ACID PHOSPHATASE 2); phosphatidate phosphatase	LOC_Os05g47660	1e-61	protein lipid phosphate phosphatase 3, chloroplast precursor, putative, expressed	5L	5L	0	1H	115.915	CGATGCTTTCCTGATGGGGTGCCGAACTACGAGGCCATCACTCGACAAGTCATATGCCACGGAGACGCAAAAGTCATCAAAGAAGGGCACAAGAGCTTCCCCAGTGGCCACACTTCATGGTCCTTTGCCGGGCTGGGCTTCCTGTCGTGGTACCTTGCCGGCAAGATCAGGGTGTTTGACCGGGGTGGCCACATTGCCAAGCTCTGCATCGTGATCTTGCCGCTGCTCTTCGCGGCTATGGTCGGCGTGTCACGGGTGGCAGACTACTGGCACCACTGGCAGGACGTGTTCGCCGGTGGAATTCTCGGGCTGGTTGTTGCTTCGTTCTGCTACCTGCAGTTCTTCCCGCATCCGGCTAGCAAAAAGGGTACATTCATTCTGGATTCACTAAACAGGCCT…
1_0963				8301-678		EST	8301	5194	8301	Contig11145_at	Contig11145_at	1.00E-79	UniRef90_Q7XEJ5	1,2-dihydroxy-3-keto-5-methylthiopentene dioxygenase 4 n=3 Tax=Oryza sativa RepID=ARD4_ORYSJ	3.00E-81	LOC_Os10g28360.1	CHR10V6|COORD:14688547..14685890|protein 1,2-dihydroxy-3-keto-5-methylthiopentene dioxygenase protein, putative, expressed	4.00E-68	AT5G43850.1	CHR5V8|COORD:17644591..17646349| ATARD4; acireductone dioxygenase [iron(II)-requiring]/ metal ion binding	1e-79	UniRef90_Q7XEJ5	1,2-dihydroxy-3-keto-5-methylthiopentene dioxygenase 4 n=3 Tax=Oryza sativa RepID=ARD4_ORYSJ	3.00E-81	LOC_Os10g28360.1	CHR10V6|COORD:14688547..14685890|protein 1,2-dihydroxy-3-keto-5-methylthiopentene dioxygenase protein, putative, expressed	4.00E-68	AT5G43850.1	CHR5V8|COORD:17644591..17646349| ATARD4; acireductone dioxygenase [iron(II)-requiring]/ metal ion binding	LOC_Os10g28360	3e-81	protein 1,2-dihydroxy-3-keto-5-methylthiopentene dioxygenase 4, putative, expressed	10L	10L	0	1H	115.915	CTTCAGGCACGGCCAGGATTCGATCCCCTGGATCTTCCCTTGGAATCGAGATGAATTCATCTTCTCTTTTGATGCTGTTTCCTCTGACATTCCGCCTCAACATGGCTCTTTCAGGTGTGGATGGTCGGGGAGAACGGCGAGGACCTCAACAACCACAGGGAGCTCCTGCCTCTCTCCAAGCTCCAAGAGATTGGCGTGTTATATTGGCATTTGGACCCAAAGAAGTCCGAAAGTGAACAAGAGCTAGCGAAAATCCGCAAAGACAAGGGATACAGCTACATGGATTATCTGGATATATGCCCTGGAAAGTTGGCAAACTTTGAGGAGAAGCTCAAGAATTTCTTCACAGAGCACATGCATGCCGACGAAGAGATCCGCTACTGCTTGGAAGGCGGCGGG…
1_0729	11_0825	11_10729	BOPA1	5048-1685		EST	5048	16847	5048	Contig6835_at|Contig6835_s_at	Contig6835_at|Contig6835_s_at	0	UniRef90_A3BRB3	Putative uncharacterized protein n=1 Tax=Oryza sativa Japonica Group RepID=A3BRB3_ORYSJ	0	LOC_Os08g16480.2	CHR08V6|COORD:10096897..10103098|protein ATPase, AFG1 family domain containing protein, expressed	1.00E-170	AT4G28070.2	CHR4V8|COORD:13946015..13948468| AFG1-like ATPase family protein	0	UniRef90_A3BRB3	Putative uncharacterized protein n=1 Tax=Oryza sativa Japonica Group RepID=A3BRB3_ORYSJ	0	LOC_Os08g16480.2	CHR08V6|COORD:10096897..10103098|protein ATPase, AFG1 family domain containing protein, expressed	1.00E-175	AT4G28070.2	CHR4V8|COORD:13946015..13948468| AFG1-like ATPase family protein	LOC_Os08g16480	0	protein ATPase, putative, expressed	8L	8S	0	1H	116.31	CTGCAGGAATTGCGGCACGAGGCTCAATTCCAGCTCACGTTTCCCGTCGGTCCCGGTTCCACTTCCGTCTACGCTTCCCGATCCCATCCCATCCCCTTTGCGCCCTGTTTCTTTTCTCCTCGTCGCCGGAACCTCGGAGCCGCCCCCTCATCCCCAGGAGGGCCAGGGAGCAATCCTCCCCCGCGCGGCCACTCGACGCGGCGGACGTCGCTCTCCAAACCGCCGGCGGCAGCGCACCGTCGCCGTCCCGGTTCCGCCCGAGCTCGATTCGGTCCCATAACTTGGCCCGCTGGTTGAGTTGGCCTACAAAGTCCACTGAGAAAGATGAGAGCAGCAGTAGCTCGCTCGCTACGGCAGCTTCGCCGTTTGGCTCGTCACCACGCAGATGGCCGCACACCA…
1_0338	11_0375	11_10338	BOPA1	2633-498		EST	2633	1019	2633	Contig3757_at|Contig3759_s_at	Contig3757_at|Contig3759_s_at	0	UniRef90_Q10LF8	Nucleolar protein Nop56, putative, expressed (Putative uncharacterized protein) (Os03g0352300 protein) n=2 Tax=Oryza sativa RepID=Q10LF8_ORYSJ	0	LOC_Os03g22880.1	CHR03V6|COORD:13224194..13221248|protein nucleolar protein 5A, putative, expressed	0	AT1G56110.1	CHR1V8|COORD:20988209..20990558| NOP56 (ARABIDOPSIS HOMOLOG OF NUCLEOLAR PROTEIN NOP56)	0	UniRef90_Q10LF8	Nucleolar protein Nop56, putative, expressed (Putative uncharacterized protein) (Os03g0352300 protein) n=2 Tax=Oryza sativa RepID=Q10LF8_ORYSJ	0	LOC_Os03g22880.1	CHR03V6|COORD:13224194..13221248|protein nucleolar protein 5A, putative, expressed	0	AT1G56110.1	CHR1V8|COORD:20988209..20990558| NOP56 (ARABIDOPSIS HOMOLOG OF NUCLEOLAR PROTEIN NOP56)	LOC_Os03g22880	0	protein nucleolar protein Nop56, putative, expressed	3L	3S	0	1H	117.795	CAGCTCTTCCCCGCCCCCAAACCCCTCGGCCGCCGCCGGCGAGATGGCGCTCTACCTGCTCTTCGAGTCGGCGTCGGGGTACGCGCTCTTCCACGCCTACGGCATAGACGAGATCGGGCAGAGCGTCGACGCCGTCCGCTCCACCGTGCTGGACCTCAACCGGTTCAGCAAGGCCGTCAAGCTCGCCGGGTTCACCCCCTTCCTGTCCGCCGTCGACGCCCTCAACCAGTGCAACGCCATCTCCGAAGGGATCATGACCGACGAGCTGAGGAACTTCCTGGAGCTCAACCTGCCCAAGGTCAAGGAGGGGAAGAAGGCCAAGTTCAGGGTCGGCGTCACGGAGCCCAAGGTCGGGTCCCACATCACCGAGGCCACCGGAATCCCTTGCGAGTCCAACGA…
2_0959	11_0910	11_20959	BOPA1	557-1297		EST	557	13804	557	Contig370_at|Contig459_s_at|EBpi03_SQ003_P13_s_at	Contig459_s_at|HD01G19w_x_at	8.00E-96	UniRef90_O81921	Elongation factor 1-alpha (EF1-a) (Fragment) n=2 Tax=core eudicotyledons RepID=O81921_CICAR	3.00E-96	LOC_Os03g08060.1	CHR03V6|COORD:4116595..4118531|protein elongation factor Tu, putative, expressed	5.00E-96	AT5G60390.1	CHR5V8|COORD:24306452..24307901| elongation factor 1-alpha / EF-1-alpha	0	UniRef90_Q9LN13	Elongation factor 1-alpha n=1 Tax=Arabidopsis thaliana RepID=Q9LN13_ARATH	0	LOC_Os03g08050.1	CHR03V6|COORD:4110405..4112357|protein elongation factor Tu, putative, expressed	0	AT5G60390.1	CHR5V8|COORD:24306452..24307901| elongation factor 1-alpha / EF-1-alpha	LOC_Os03g08050	0	protein elongation factor 1-alpha, putative, expressed	3S	3S	0	1H	117.795	CCGCCGCAGGCTTTGACCCCATCGCCGCCCCCCCTCCTCTTCGTCTCCGGCCAGCCAGGTAGTTAACAGCCATGGGCAAAGAAAAGATCCACATCAGCATTGTGGTCATTGGCCATGTCGACTCTGGCAAGTCAACCACGACTGGCCATCTCATCTACAAGCTTGGAGGCATTGACAAGCGTGTGATTGAGAGGTTTGAGAAGGAAGCCGCTGAGATGAACAAGAGGTCATTCAAGTATGCCTGGGTGCTTGACAAGCTCAAGGCTGAGCGTGAGAGAGGTATCACCATTGATATTGCTCTGTGGAAGTTTGAGACCACCAAGTACTCTTGCACTGTCATTGATGCTCCTGGTCACCGTGATTTCATCAAGAACATGATCACCGGGACCTCCCAGGCTG…
1_0854	11_1036	11_10854	BOPA1	6547-1363		EST	6547	17584	6547	Contig8542_at	Contig8542_at	1.00E-142	UniRef90_A2Y798	Putative uncharacterized protein n=2 Tax=Oryza sativa RepID=A2Y798_ORYSI	1.00E-143	LOC_Os05g48070.1	CHR05V6|COORD:27496100..27500383|protein expressed protein	1.00E-65	AT1G22970.1	CHR1V8|COORD:8130829..8132188| protein binding	1e-142	UniRef90_A2Y798	Putative uncharacterized protein n=2 Tax=Oryza sativa RepID=A2Y798_ORYSI	1.00E-143	LOC_Os05g48070.1	CHR05V6|COORD:27496100..27500383|protein expressed protein	1.00E-65	AT1G22970.1	CHR1V8|COORD:8130829..8132188| protein binding	LOC_Os05g48070	1e-143	protein expressed protein	5L	5L	0	1H	117.795	CCGCCGCCCCTCTCGTTCTCCACCTCGCCGTCTTCGTAACCCAGGCGCCGCGCCGCCGCCACATCCTCCGCCCGCCGCCATGTCGAAGAAAGGAGCTAAAAAGGCTGCGGCAGGCGGCGGCGAGCTGTCCTGCTTCCTGCAGCCGCACCTCCAGACCATCACGGACACCCTCCAGATGATGTCGGAGGCGGCTCCCGGCGGACTGGAGCGGACGGAGTGGTCGGAGGTCGTCGCGCTCGGCGATGTGGTGTCCAGGCAGGCCACCGTCGCTGGGATGGTCTGGAGCGGAGACTTGCCTGCTGTAGAGACGCTCAAGGAGAACATCGCTGCGTATTTCAATGTCCTGCAGGGTTTCCTTTTGGCTTGCCATGGAAGCACGGTCGGTGCTGGTCCTACTCT…
3_0257	12_0734	12_30257	BOPA2		ABC16431_1_600	PCR	12785	6224	12785	Contig16431_at	Contig16431_at	1.00E-65	UniRef90_Q0DG36	Os05g0555300 protein n=4 Tax=Oryza sativa RepID=Q0DG36_ORYSJ	4.00E-67	LOC_Os05g48160.3	CHR05V6|COORD:27544905..27543273|protein 2Fe-2S iron-sulfur cluster binding domain containing protein, expressed	5.00E-57	AT4G32590.1	CHR4V8|COORD:15721423..15722782| ferredoxin-related	1e-65	UniRef90_Q0DG36	Os05g0555300 protein n=4 Tax=Oryza sativa RepID=Q0DG36_ORYSJ	4.00E-67	LOC_Os05g48160.3	CHR05V6|COORD:27544905..27543273|protein 2Fe-2S iron-sulfur cluster binding domain containing protein, expressed	5.00E-57	AT4G32590.1	CHR4V8|COORD:15721423..15722782| ferredoxin-related	LOC_Os05g48160	4e-67	protein electron carrier/ electron transporter/ iron ion binding protein, putative, expressed	5L	5L	0	1H	117.795	CAACCAAGAGCAGCGAGAGCATGGCGGCCACGAGCTCCGCCTCCGCGGCGCTCTTCTCCCTCCTCCCCTTCCCCACATCCACCCCGGCCTCCGCGCGGGCAGGCGGCAGCCATTACAGGCCCACGCGCTCGGCCGCGGCCGTGTCCCCCATCAGATGCTCCGCCGCCTCGCCCGACCTGTCGCCCGGCGCTCCGGCGCCGGCGCCGCCCAGGCCCCAAATCGAGCTCGAGTTCCTCGGGCCCAAGCCGGGCGCCGACGGGTCGTACCCCGTGGACAGGGCTGCGGCGGTCAGCGGCGACAAGCTCCTCCGGGACGTCATGGTCGAGAACAAGATCGAGCTCTACGCGGCATACGGTAAGCTGATGAACTGCGGCGGCGGCGGCAGCTGCGGCACCTGCA…
1_0911	11_1134	11_10911	BOPA1	7527-1618		EST	7527	4245	7527	Contig10050_s_at|Contig10051_at	Contig10050_s_at|Contig10051_at	1.00E-135	UniRef90_Q6I5Z8	Putative uncharacterized protein OJ1214_E03.21 (Os05g0558000 protein) (Putative uncharacterized protein OSJNBa0001A14.3) n=1 Tax=Oryza sativa Japonica Group Rep	1.00E-136	LOC_Os05g48422.1	CHR05V6|COORD:27704017..27702214|protein 60S ribosomal protein-related, putative, expressed	6.00E-64	AT3G58660.1	CHR3V8|COORD:21712551..21713891| 60S ribosomal protein-related	1e-135	UniRef90_Q6I5Z8	Putative uncharacterized protein OJ1214_E03.21 (Os05g0558000 protein) (Putative uncharacterized protein OSJNBa0001A14.3) n=1 Tax=Oryza sativa Japonica Group Rep	1.00E-136	LOC_Os05g48422.1	CHR05V6|COORD:27704017..27702214|protein 60S ribosomal protein-related, putative, expressed	6.00E-64	AT3G58660.1	CHR3V8|COORD:21712551..21713891| 60S ribosomal protein-related	LOC_Os05g48422	1e-136	protein structural constituent of ribosome, putative, expressed	5L	5L	0	1H	120.506	GGCTCTTTCCCCCACCGCCCGAACTAAACCCTAAGCCGCCGCCGCCGCCGCCGCCGCCGACGCAGCAGCAGCCATGTCGCCGGCACCGCAGCCGCAGCTGAAGGACAAGGCGGCGCACGAGGTGCCGCGCGCGACGGTGGCCAGCGCCGTGGCGTCCCTCACCAAGTGGATGCGCGAGCGCGCGGCGGAGGCGCCGCCGAACCTGCTCGCCGACGAGCGCGACGACCTCGTCGTGCTCCAGCTCTCGCTCCGCCGCGTGCCGCCCAAGCCCACCACCAAGCCGCACCTGCTCCCGCTCCCGCACCCCGTCGTCGCCCACTCGGCCGCCTCCGTCTGCGTCATCTCCGACGACCGCGCCGGCTCCGGCTCCCCCGCCGCTACCGCCATCCTCGACGCGGC…
1_0858				6595-1216		EST	6595	18265	6595	Contig8862_at	Contig8862_at	0	UniRef90_A2Y7C9	Putative uncharacterized protein n=2 Tax=Oryza sativa RepID=A2Y7C9_ORYSI	0	LOC_Os05g48500.3	CHR05V6|COORD:27730799..27735738|protein expressed protein	1.00E-44	AT4G28910.1	CHR4V8|COORD:14264336..14265686| similar to nuclear transport factor 2 (NTF2) family protein / RNA recognition motif (RRM)-containing protein [Arabidopsis thali	0	UniRef90_A2Y7C9	Putative uncharacterized protein n=2 Tax=Oryza sativa RepID=A2Y7C9_ORYSI	0	LOC_Os05g48500.3	CHR05V6|COORD:27730799..27735738|protein expressed protein	1.00E-44	AT4G28910.1	CHR4V8|COORD:14264336..14265686| similar to nuclear transport factor 2 (NTF2) family protein / RNA recognition motif (RRM)-containing protein [Arabidopsis thali	LOC_Os05g48500	0	protein expressed protein	5L	5L	0	1H	121.119	CCCCCTCCCCTCGCCAGGAGCAAACGACGCGAGCTCCCTTCCTCCCTCCCTCCATCGCGTAGCTTCCTTCTTCTCTTCCTCCTCCCTCCGCCTCTGCCCCCTCTCCCTCTCCCTCTCCACGCGGCCGGACCAACCAACCAACCAGAGCGAGCTCCCCTCCCTTCCCTTCCCGCCGCCGGCGACCGGAGCCTCCCCCGCGTCCGCGCCCGCCCCGTCGTCGCCTCCCCGGCCCGTCGCCGGCGAGGCCCCGCGGCCTCCACCGACGGCCCCGACGAACAAGAGATGACTGCTTAAATAGGATAATTATACCACAAGGCAGTCTGGTGTTATATGCTGAGGAATCAGGTTTTAACCATACGATCACCAGAAATTAGAAATGGAGGATGGCCTTGAGCTTAG…
2_1172	12_0539	12_21172	BOPA2	6937-609		EST	6937	4012	6937	Contig9342_at|Contig9343_at|Contig9343_s_at	Contig9342_at|Contig9343_s_at	1.00E-100	UniRef90_Q6AT33	Auxin-responsive protein IAA19 n=4 Tax=Oryza sativa RepID=IAA19_ORYSJ	1.00E-102	LOC_Os05g48590.1	CHR05V6|COORD:27787748..27783244|protein OsIAA19 - Auxin-responsive Aux/IAA gene family member, expressed	4.00E-52	AT2G22670.2	CHR2V8|COORD:9644216..9645539| IAA8 (indoleacetic acid-induced protein 8); transcription factor	1e-100	UniRef90_Q6AT33	Auxin-responsive protein IAA19 n=4 Tax=Oryza sativa RepID=IAA19_ORYSJ	1.00E-102	LOC_Os05g48590.1	CHR05V6|COORD:27787748..27783244|protein OsIAA19 - Auxin-responsive Aux/IAA gene family member, expressed	4.00E-52	AT2G22670.2	CHR2V8|COORD:9644216..9645539| IAA8 (indoleacetic acid-induced protein 8); transcription factor	LOC_Os05g48590	1e-102	protein OsIAA19 - Auxin-responsive Aux/IAA gene family member, expressed	5L	5L	0	1H	121.119	CAGCTCCTCTTCTTCATCATCACGCCCCACCCCTCCCTCTCCCTCTCCCTCTCCGGCCCGAACAAAAAGAGCTCCTTCTACACCTCCCCACCTCCTCCTCGGACTTCCTTCCTTCCTTCCTTCCATCCATCCAATGCCGCCGCCGAATCTCCAAGCGCGCGACTACATCGGCCTGGGCCCTGCCGCGCCATCCTCCTCCTGCTGCTCCTCCTCGGGCGAGACGGGCCCGCACCTCGCGCTCCGCCTCGGCCTGCCGGGCTGCGGCTCAGCGGACGAGGCCGCCGTCGACGCCGCGCTCACGCTCGGGCCCGCTCCTGCCCCGACACGGGGCGGCGCCAAGCGTGGGTTCGCCGACTCGCTCCTCGACCGTACTGCCGGGGCGGGCGGGGAGGAGGACAA…
2_1038	11_0972	11_21038	BOPA1	6026-1949		EST	6026	18064	6026	Contig8146_at	Contig8146_at	0	UniRef90_Q6AT30	Putative uncharacterized protein OSJNBa0001A14.17 (Os05g0559900 protein) (Putative uncharacterized protein OJ1115_B06.2) n=1 Tax=Oryza sativa Japonica Group Rep	0	LOC_Os05g48620.1	CHR05V6|COORD:27814895..27805829|protein tRNA-binding arm, putative, expressed	1.00E-158	AT1G79830.1	CHR1V8|COORD:30033003..30038401| GC5 (GOLGIN CANDIDATE 5)	0	UniRef90_Q6AT30	Putative uncharacterized protein OSJNBa0001A14.17 (Os05g0559900 protein) (Putative uncharacterized protein OJ1115_B06.2) n=1 Tax=Oryza sativa Japonica Group Rep	0	LOC_Os05g48620.1	CHR05V6|COORD:27814895..27805829|protein tRNA-binding arm, putative, expressed	1.00E-158	AT1G79830.1	CHR1V8|COORD:30033003..30038401| GC5 (GOLGIN CANDIDATE 5)	LOC_Os05g48620	0	protein tropomyosin, putative, expressed	5L	5L	0	1H	121.119	GTACAACCACAAACTCTCTGGAATCTGTTGGTTCTGTTGTTGAAGTCGAGAAACTAAAACGTGACATGAAGATGATGGAAGCTGCATTGCAAGGTGCTGCAAGACAGTCCCAGTCCAAAGCTGATGAAATTGCTCGACTGATGAATGAGAACGAGCAACTGAAATCAACAATTAATGAGCTGAAGGGTAATAAGTCGGTTGAGGAAGAAATGGATGCACTTAAGGATGAATATCACCAACGTGTAGCAACTCTTGAAAGGAAGGTGTATGCACTAACCAAAGAACGAGATACATTAAGGAGAGAGCAAAATAAGAAAAGTGATGCAGCCGCTCTTTTGAAAGAAAAGGATGAGATTATCACTCAGGTCATGGCTGAAGGAGAAGAGCTATCAAGAAAGC…
1_1528	11_1532	11_11528	BOPA1	ConsensusGBS0687-3		PCR	16561	8487	16561	Contig24472_at	Contig24472_at	2.00E-38	UniRef90_A2YM66	Putative uncharacterized protein n=1 Tax=Oryza sativa Indica Group RepID=A2YM66_ORYSI	1.00E-39	LOC_Os07g35060.2	CHR07V6|COORD:21001836..21003754|protein OsFBX238 - F-box domain containing protein, expressed	7.00E-12	AT5G49610.1	CHR5V8|COORD:20148674..20149753| F-box family protein	2e-38	UniRef90_A2YM66	Putative uncharacterized protein n=1 Tax=Oryza sativa Indica Group RepID=A2YM66_ORYSI	1.00E-39	LOC_Os07g35060.2	CHR07V6|COORD:21001836..21003754|protein OsFBX238 - F-box domain containing protein, expressed	7.00E-12	AT5G49610.1	CHR5V8|COORD:20148674..20149753| F-box family protein	LOC_Os07g35060	1e-39	protein F-box domain containing protein, expressed	7L	7L	0	1H	121.119	AATCTGCAAGAATTCTATTATGTTGTCTGCAATCCTGCGACCGAGGAGTGCACTGTGCTGCCTCCTATGGGATTTCCAGGTCCCGATCCCATCGCTTTCCTAGGTTTCGACGCCGCTGTTCCATCCCGCTTTGTGGTGTTTGCGCCCCAGCCCAGTATGTTTGGTGTGGACGGTTCCGGAGAAGTGGCAATCTACTCGTCAGAAACTGGACGGTGGACTCGTGTGCAAAGTAAGTGGACGAGAGTGCCTCGCACGGATCATGGTAGAGACACACAGGTCTTCCTGAATGGCACTATCCATCTGCGTACCATGTATAACACAATAGCCACAGTCGACGTGGAGGGGAAAGTTTGGAGGGAGATTCAAATGCCAAATGACTTGCCAAACATCTGTGATGTT…
2_0908	11_0868	11_20908	BOPA1	5283-1090		EST	5283	17541	5283	Contig7180_at	Contig7180_at	1.00E-156	UniRef90_Q0ISV4	Os11g0456100 protein n=4 Tax=Oryza sativa RepID=Q0ISV4_ORYSJ	1.00E-162	LOC_Os11g26890.1	CHR11V6|COORD:14986467..14983487|protein expressed protein	1.00E-69	AT3G07310.1	CHR3V8|COORD:2328063..2329683| similar to unknown protein [Arabidopsis thaliana] (TAIR:AT5G48590.1); similar to expressed protein [Oryza sativa (japonica cultiv	1e-156	UniRef90_Q0ISV4	Os11g0456100 protein n=4 Tax=Oryza sativa RepID=Q0ISV4_ORYSJ	1.00E-162	LOC_Os11g26890.1	CHR11V6|COORD:14986467..14983487|protein expressed protein	1.00E-69	AT3G07310.1	CHR3V8|COORD:2328063..2329683| similar to unknown protein [Arabidopsis thaliana] (TAIR:AT5G48590.1); similar to expressed protein [Oryza sativa (japonica cultiv	LOC_Os11g26890	1e-162	protein expressed protein	11L	11L	0	1H	121.119	TGCTCCCGTCCTCAGCATGGCCGCCCTCCGCCCCGCCCCCCGCGCCGCCATCGGCGACCGCGGGCCGGCCGCGGTCTGCCGCGGATCCCGCCGGCCCTCGTACCTCTCCTCCCCGTCCCCGTGCTGGCAGCAGGGAGATATGTTGAACCGGAGATCCAAATGCACTAGCAGAAAGCTACTGACTACTGTTACTGGTGCAAAGGGTGATGAATCTGAATTTGATAGCGTCAATGCACCACTTGAGCCCCAAACTTGGGAAGGGAGCTTCTTGTGTGGCTTATTGAAGAACCAGCCTCAAATTTTTCTAGTAGCTGCAGCAAGGCAACTTCAGCAACTGTCTATTCAAAGGAAAGACACACTGACCCGCTGGGAACATAGTATCGGTTCTCCCGAGGACTG…
1_0339				2643-761		EST	2643	1406	2643	Contig3794_at	Contig3794_at	3.00E-81	UniRef90_Q94A97	Ubiquitin carrier protein E2 35 n=19 Tax=Embryophyta RepID=UBC35_ARATH	3.00E-83	LOC_Os01g48280.1	CHR01V6|COORD:27670604..27667346|protein ubiquitin-conjugating enzyme, putative, expressed	9.00E-84	AT1G16890.2	CHR1V8|COORD:5776543..5778320| UBC13B/UBC36 (UBIQUITIN-CONJUGATING ENZYME 36); ubiquitin-protein ligase	3e-81	UniRef90_Q94A97	Ubiquitin carrier protein E2 35 n=19 Tax=Embryophyta RepID=UBC35_ARATH	3.00E-83	LOC_Os01g48280.1	CHR01V6|COORD:27670604..27667346|protein ubiquitin-conjugating enzyme, putative, expressed	7.00E-84	AT1G16890.2	CHR1V8|COORD:5776543..5778320| UBC13B/UBC36 (UBIQUITIN-CONJUGATING ENZYME 36); ubiquitin-protein ligase	LOC_Os01g48280	3e-83	protein ubiquitin-conjugating enzyme E2 N, putative, expressed	1L	1L	0	1H	121.774	AAGCTCGAGCCGCCCCCTCCCCCGGTTGGTCGGATTCCATGGCCAACAGCAACCTCCCGCGCCGGATCATCAAGGAGACGCAGCGGCTGCTCAGCGAGCCAGCGCCGGGGATCAGCGCCTCGCCGTCCGAGGAGAACATGCGCTACTTCAATGTCATGGTCCTTGGCCCCGCGCAGTCGCCCTACGAAGGTGGAGTCTTCAAGCTTGAACTTTTCTTACCCGAGGAATATCCGATGGCTGCTCCTAAAGTTAGGTTTCTGACAAAAATATACCACCCCAACATTGACAAGCTTGGTAGAATATGCCTCGACATCCTGAAGGACAAGTGGAGTCCAGCTCTTCAGATACGCACTGTTCTTTTGAGCATTCAGGCACTGCTGAGCGCTCCAAACCCAGATG…
3_1105	12_1273	12_31105	BOPA2		U35_14833_523	EST	1535	14833	1535	Contig2247_at|Contig2247_s_at	Contig2247_s_at	1.00E-73	UniRef90_P20143	Photosystem I reaction center subunit VI, chloroplastic n=3 Tax=BEP clade RepID=PSAH_HORVU	6.00E-66	LOC_Os05g48630.2	CHR05V6|COORD:27815913..27816976|protein expressed protein	1.00E-51	AT1G52230.1	CHR1V8|COORD:19458571..19459177| PSAH-2/PSAH2/PSI-H (PHOTOSYSTEM I SUBUNIT H-2)	1e-73	UniRef90_P20143	Photosystem I reaction center subunit VI, chloroplastic n=3 Tax=BEP clade RepID=PSAH_HORVU	6.00E-66	LOC_Os05g48630.2	CHR05V6|COORD:27815913..27816976|protein expressed protein	2.00E-51	AT1G52230.1	CHR1V8|COORD:19458571..19459177| PSAH-2/PSAH2/PSI-H (PHOTOSYSTEM I SUBUNIT H-2)	LOC_Os05g48630	6e-66	protein expressed protein	5L	5L	0	1H	121.774	AACAGCATCCGCCGGCCGATCCCCGCAGCTCCAGAAGCAGAAGCAGGACACTCCTCCCACCGCACAGCTCGACCGCAATGGCGTCGCTCGTCGCCGTCCAGCCGGCCGCCGTGAAGGGCCTCTCCGGCAGCTCCATCTCCGGCCGCAAGCTCGCCGTCCGGCCCTCCTCCGCCGCCGTCTCCCGCTCCACCCGCAGGGCTCGCGGGGCGGCGGTGGTGGCCAAGTACGGGGAGAAGAGCGTGTACTTCGACCTGGACGACATCGCCAACACGACGGGGCAGTGGGACCTGTACGGCAGCGACGCGGCGTCGCCCTACAACGGCCTGCAGAGCAAGTTCTTCAACACCTTCGCCGCGCCCTTCACCAAGCGCGGCCTGCTGCTCAAGTTCCTGCTCATCG…
1_0586	11_0632	11_10586	BOPA1	4027-1814		EST	4027	16527	4027	Contig5674_at|rbaal30e02_s_at	Contig5674_at|rbaal30e02_s_at	0	UniRef90_Q0DFZ4	Os05g0561600 protein n=1 Tax=Oryza sativa Japonica Group RepID=Q0DFZ4_ORYSJ	0	LOC_Os05g48760.1	CHR05V6|COORD:27881370..27885360|protein protein of unknown function DUF1421 domain containing protein, expressed	1.00E-37	AT4G28300.1	CHR4V8|COORD:14014866..14016829| hydroxyproline-rich glycoprotein family protein	0	UniRef90_Q0DFZ4	Os05g0561600 protein n=1 Tax=Oryza sativa Japonica Group RepID=Q0DFZ4_ORYSJ	0	LOC_Os05g48760.1	CHR05V6|COORD:27881370..27885360|protein protein of unknown function DUF1421 domain containing protein, expressed	1.00E-37	AT4G28300.1	CHR4V8|COORD:14014866..14016829| hydroxyproline-rich glycoprotein family protein	LOC_Os05g48760	0	protein expressed protein	5L	5L	0	1H	121.774	TCCTCATCCTCCCCCTCTTTCTTCTCTAGCTTTCTCTCCTCTGCTACGCCTCCGCTCCCCGTCGCTTCCTTCCTTCATCCCGCCCACGCCCCTTTCCCCGTCCCTTCCGTTCGCAGCCGCGCGGCGAAGCACGACCGGAGGAACGCGCGGATCGCGGCTGATGGCGTCCCCGGCGCGTCCAGCCTCCGTCTCGGGCCCCTTCGGCATGTCCCCCGACCTCGCGCGCTGCTCCTTCGACCACACGCTCCGCCGAGAGGATTTTCAGGACAACAGGCTACTGAGGTCACTGGTTAGCATGCGCGAGCAGGAAAACCATTCCAAGGAAATTATAACGGAAGCTATCGAGAGCTGCATGAACAAACAAGCAGAGAATCTGGTGAATTCACTGGATGTCATCAG…
1_1457	12_0375	12_11457	BOPA2	ConsensusGBS0237-2		PCR	1976	15283	1976	Contig2909_s_at	Contig2909_s_at	2.00E-97	UniRef90_Q688X9	Protein DEHYDRATION-INDUCED 19 n=1 Tax=Oryza sativa Japonica Group RepID=DI191_ORYSJ	5.00E-99	LOC_Os05g48800.2	CHR05V6|COORD:27908444..27904917|protein drought induced 19 protein, putative, expressed	5.00E-31	AT3G05700.1	CHR3V8|COORD:1682438..1684329| drought-responsive family protein	2e-97	UniRef90_Q688X9	Protein DEHYDRATION-INDUCED 19 n=1 Tax=Oryza sativa Japonica Group RepID=DI191_ORYSJ	5.00E-99	LOC_Os05g48800.2	CHR05V6|COORD:27908444..27904917|protein drought induced 19 protein, putative, expressed	5.00E-31	AT3G05700.1	CHR3V8|COORD:1682438..1684329| drought-responsive family protein	LOC_Os05g48800	5e-99	protein fiber protein Fb2, putative, expressed	5L	5L	0	1H	122.534	GCTGCAGGCCGATGACGCGGTGGGGGACGGCGACCCGGTCCGGCCCCGGTGGCGAATAATAAAAGCGGCGCCGTGCCTCCATCCCTCACTCCTCCCCTCCCCTCCCCTCCCCTCCCGTCCCCCGTCTGTCCGTCCGTCCGTCCGTCCGTCCCCTACACATCTCGTTCCCCAACCAGCGATAAGGCGGACAGCGACCGAGAGAAGCTCCCTCCTCGCCTCGCCTCGCATCCTCCTCCCTCCCCTGTCTCCCACCAGCTGATCCGCGCGCGGGGTCGGGAGAGGAGCGGCGCGTGCGAGAGCCGGCCCTATATTCTACCTACCCATCTATCTATCTACGCCGGCATGGACTCGGAGCACTGGATCTCGCGCCTGGCCGCCGCCAAGCGGTTCTACGCAGCG…
1_1443	12_0368	12_11443	BOPA2	ConsensusGBS0103-1		PCR	6531	3602	6531	Contig9195_at	Contig9195_at	0	UniRef90_Q0DFY8	Os05g0562400 protein (Fragment) n=4 Tax=Oryza sativa RepID=Q0DFY8_ORYSJ	0	LOC_Os05g48820.1	CHR05V6|COORD:27923727..27913012|protein DDT, putative, expressed	4.00E-69	AT5G44180.1	CHR5V8|COORD:17800399..17807099| homeobox transcription factor, putative	0	UniRef90_Q0DFY8	Os05g0562400 protein (Fragment) n=4 Tax=Oryza sativa RepID=Q0DFY8_ORYSJ	0	LOC_Os05g48820.1	CHR05V6|COORD:27923727..27913012|protein DDT, putative, expressed	4.00E-69	AT5G44180.1	CHR5V8|COORD:17800399..17807099| homeobox transcription factor, putative	LOC_Os05g48820	0	protein DDT domain containing protein, expressed	5L	5L	0	1H	123.752	GTAAAATGCAGGCATTTGATGCTTTAGTAGCTTCCCTCGACACTCGTGGCATCCGGGAGTCACATTTGCATTCAATGTTGCGAAGCATCGAGCCAACCTTTAAGGATGCTATAGGGAGGAAAAATGATGCTACTATAGAACACCCAGCTGGAAGGAATTTGAGAAATGGAAGTAGTGAAATAATTAGCCCAAATCATAGTAACGAATTTGGAAGTCCATGCAGCACCCTTTCAGGTGTCGTTTCTGATACTGCAGTGGCATACTCGGATTCTTTCAAGATAGAGCTTGGGCGTAATGATCTGGAGAAGGTTGGTATTTCCAAGAGGGCATGTATGTTTCTGAAGTGGATGTGGGAGTGCAACAATCATCAATCCACATGTGCCATGAAATATGGAAAGA…
1_0722	11_0810	11_10722	BOPA1	4978-1030		EST	4978	2770	4978	Contig6782_at	Contig6782_at	1.00E-150	UniRef90_Q06I91	Fasciclin-like protein FLA15 n=1 Tax=Triticum aestivum RepID=Q06I91_WHEAT	2.00E-95	LOC_Os05g48900.1	CHR05V6|COORD:27989048..27990300|protein fasciclin domain containing protein, expressed	9.00E-40	AT5G60490.1	CHR5V8|COORD:24343142..24343891| FLA12 (fasciclin-like arabinogalactan-protein 12)	1e-150	UniRef90_Q06I91	Fasciclin-like protein FLA15 n=1 Tax=Triticum aestivum RepID=Q06I91_WHEAT	2.00E-95	LOC_Os05g48900.1	CHR05V6|COORD:27989048..27990300|protein fasciclin domain containing protein, expressed	9.00E-40	AT5G60490.1	CHR5V8|COORD:24343142..24343891| FLA12 (fasciclin-like arabinogalactan-protein 12)	LOC_Os05g48900	2e-95	protein fasciclin-like arabinogalactan protein 7 precursor, putative, expressed	5L	5L	0	1H	125.266	GCTCAGATCAGCCCCCATCCCAGCCCACCAACCCCGTTGCCCGCCGGTACACCACCACGGCAATGGCGTCGGCGTCGCGGATCCTGCTCGTGGCCGCGCTGCTCTTCGCGGCGTCGGCAATGACGTCGGCGCAGAAGGCGAAGGCGCCCGCGAAACCCGCCCCCGCGGCCGCCGACGCGCCCGCGGCCGTCGAGGCGCCCGCGAAGCCCGCCCCCGCCGCCGCCGACGCTCCCGGCGCGGCCGCCGCCGACGGGAAGCCGCCGACGGACGTGACGGCGGTGCTGGAGAAGTCCGGCAAGTACTCCAAGTTCTTGGCGCTGCTCAAGGAGACCCGCGTGGAGACGCAGATCAACGCGCAGCTGACGGACAGCTACAACGGGCTGACCATCTTCGCCCCCA…
2_1140	11_1057	11_21140	BOPA1	677-411		EST	677	13742	677	Contig1041_x_at|Contig1079_x_at	Contig1041_x_at|Contig1079_x_at	2.00E-71	UniRef90_Q09JW5	Ubiquitin/40S ribosomal protein S27a fusion protein n=16 Tax=Metazoa RepID=Q09JW5_ARGMO	8.00E-86	LOC_Os01g22490.1	CHR01V6|COORD:12645383..12644489|protein 40S ribosomal protein S27a, putative, expressed	2.00E-79	AT2G47110.1	CHR2V8|COORD:19351771..19352244| UBQ6 (ubiquitin 6); protein binding	2e-71	UniRef90_Q09JW5	Ubiquitin/40S ribosomal protein S27a fusion protein n=16 Tax=Metazoa RepID=Q09JW5_ARGMO	9.00E-86	LOC_Os01g22490.1	CHR01V6|COORD:12645383..12644489|protein 40S ribosomal protein S27a, putative, expressed	2.00E-79	AT2G47110.1	CHR2V8|COORD:19351771..19352244| UBQ6 (ubiquitin 6); protein binding	LOC_Os01g22490	9e-86	protein 40S ribosomal protein S27a, putative, expressed	1L	1S	0	1H	126.013	CAAACCCCTACCGCCGCCCCCGCCGCCTCCACTGCCGTCGCCGCCACAGCGCGCGGAGGCGACCGCCCCACCGCCGCCAAGATGCAGATCTTCGTGAAGACCCTGACGGGCAAGACCATCACGCTGGAGGTGGAGTCCTCGGACACCATCGACAACGTCAAGGCCAAGATCCAGGACAAGGAGGGCATCCCGCCGGACCAGCAACGCCTCATCTTCGCCGGCAAGCAGCTCGAGGATGGCCGTACTCTCGCCGACTACAACATCCAGAAGGAGTCCACCCTCCACCTGGTGCTCCGCCTTCGTGGTGGTGCCAAGAAGCGCAAGAAGAAGACGTACACCAAGCCCAAGAAGCAAAAGCACAAGCACAAGAAGGTGAAGCTCGCCGTCCTCCAGTTCTAC…
2_1068	11_0993	11_21068	BOPA1	6201-1190		EST	6201	3618	6201	Contig8204_at	Contig8204_at	1.00E-69	UniRef90_Q5QLR6	RING-finger protein-like n=3 Tax=Oryza sativa RepID=Q5QLR6_ORYSJ	7.00E-72	LOC_Os01g47740.3	CHR01V6|COORD:27311264..27302067|protein zinc finger, C3HC4 type domain containing protein, expressed	6.00E-29	AT3G15070.1	CHR3V8|COORD:5070479..5072351| zinc finger (C3HC4-type RING finger) family protein	4e-69	UniRef90_Q5QLR6	RING-finger protein-like n=3 Tax=Oryza sativa RepID=Q5QLR6_ORYSJ	6.00E-71	LOC_Os01g47740.3	CHR01V6|COORD:27311264..27302067|protein zinc finger, C3HC4 type domain containing protein, expressed	6.00E-29	AT3G15070.1	CHR3V8|COORD:5070479..5072351| zinc finger (C3HC4-type RING finger) family protein	LOC_Os05g48970	3e-45	protein C-terminal zinc-finger, putative, expressed	5L	1L	1	1H	126.484	ATGCGGTAGCTGAGAGTGGGCATCATTTTGATCATGGATTTGCAAGCTCGAGTTCATCTGCTCATGTGCCTCAGCATCCTGCACAAGGGACATGGGGTCCTTCATTTGAATCACATGGTGCACCAAATGGCTCTTCTGCTGATGGACCGAACAGGTCAACACAAATGGCTACTCACCCAGCATTGGTGCGTCATGGTAACTATGTATTTCCAGCTGGTCACATGGGCCAGGGCAATACATGGAATACACAGCCTGTAAATGTTATTGCTGATGGAGTGCCACACTGGGCATACAACAATTCAGTCCACAATCCTTCAGGTCAGTTTGCTCATCCAGGAACAATGGGCATGCCAAATGGTCGTCTTCAAGATTATCAAGCTGGCCCTTCTGCTACTTTTC…
1_0207	12_0048	12_10207	BOPA2	199-393		EST	199	14719	199	HR01C15u_s_at	HR01C15u_s_at	8.00E-92	UniRef90_Q943F3	60S ribosomal protein L18a n=7 Tax=Spermatophyta RepID=RL18A_ORYSJ	8.00E-97	LOC_Os05g49030.1	CHR05V6|COORD:28055640..28057850|protein 60S ribosomal protein L18a, putative, expressed	4.00E-91	AT2G34480.1	CHR2V8|COORD:14539995..14541240| 60S ribosomal protein L18A (RPL18aB)	9e-92	UniRef90_Q943F3	60S ribosomal protein L18a n=7 Tax=Spermatophyta RepID=RL18A_ORYSJ	9.00E-97	LOC_Os05g49030.1	CHR05V6|COORD:28055640..28057850|protein 60S ribosomal protein L18a, putative, expressed	4.00E-91	AT2G34480.1	CHR2V8|COORD:14539995..14541240| 60S ribosomal protein L18A (RPL18aB)	LOC_Os05g49030	9e-97	protein 60S ribosomal protein L18a, putative, expressed	5L	5L	0	1H	126.484	GGCCAGCTCCTCCTTAGGTTTCAGTCCTCCTCCGCCTCCGGTCTCGAGAGCTCGCCAGAATGGTCTCCCACAGGTTCCACCAGTACCAGGTGGTGGGTCGCGCGCTGCCGACCCCGGGCGATGAGCAGCCCAAGATCTACCGCATGAAGCTCTGGGCCACCAACGAGGTCCGCGCCAAGTCCAAGTTCTGGTACTTCCTGAGGAAGCTCAAGAAGGTGAAGAAGGCCAACGGCCAGATGCTCGCCATCAACGAGATCTTTGAGAAGAACCCGACCACCATCAAGAACTACGGCATCTGGCTGCGCTACCAGAGCAGGACCGGTTACCACAACATGTACAAGGAGTACCGCGACACGACTCTGAACGGCGGTGTGGAGCAGATGTACACGGAGATGGCGT…
1_1481	11_1508	11_11481	BOPA1	ConsensusGBS0361-5		PCR	130	14722	130	HR01C15u_s_at	HR01C15u_s_at	5.00E-91	UniRef90_Q943F3	60S ribosomal protein L18a n=7 Tax=Spermatophyta RepID=RL18A_ORYSJ	5.00E-95	LOC_Os05g49030.1	CHR05V6|COORD:28055640..28057850|protein 60S ribosomal protein L18a, putative, expressed	2.00E-90	AT2G34480.1	CHR2V8|COORD:14539995..14541240| 60S ribosomal protein L18A (RPL18aB)	6e-91	UniRef90_Q943F3	60S ribosomal protein L18a n=7 Tax=Spermatophyta RepID=RL18A_ORYSJ	6.00E-95	LOC_Os05g49030.1	CHR05V6|COORD:28055640..28057850|protein 60S ribosomal protein L18a, putative, expressed	3.00E-90	AT2G34480.1	CHR2V8|COORD:14539995..14541240| 60S ribosomal protein L18A (RPL18aB)	LOC_Os05g49030	6e-95	protein 60S ribosomal protein L18a, putative, expressed	5L	5L	0	1H	126.484	TCCTCCTTAGGTTTCAGTCCTCCTCCGCCTCCGGTCTCGAGAGCTCGCCAGAATGGTCGCCCACAGGGTAAGCTCCTCTCTCCCACCCCGCCCCGCCGTCCATCCTCCGCTCCTCTCGATCCGCCGCGCCGTCGATGACCCCCGCCGCCGTGGCTGACCCCTCCGTGTTTTGGCGCAGTTCCACCAGTACCAGGTGGTGGGTCGCGCGCTGCCGACCCCGGGCGATGAGCAGCCCAAGATCTACCGCATGAAGCTCTGGGCCACCAACGAGGTCCGCGCCAAGTCCAAGTTCTGGTACTTCCTGAGGAAGCTCAAGAAGGTGAAGAAGGCCAACGGCCAGATGCTCGCCATCAACGAGATCTTTGAGAAGAACCCGACCACCATCAAGAACTACGGCAT…
3_1377	12_1444	12_31377	BOPA2		U35_326_272	EST	343	326	343	Contig222_s_at|Contig797_at	Contig222_s_at|Contig797_at	2.00E-76	UniRef90_P21742	Acidic protein n=1 Tax=Hordeum vulgare RepID=THNB_HORVU	8.00E-25	LOC_Os06g31280.1	CHR06V6|COORD:18201886..18201176|protein THION1 - Plant thionin family protein precursor, putative	7.00E-13	AT5G36910.1	CHR5V8|COORD:14579283..14579903| THI2.2 (THIONIN 2.2); toxin receptor binding	2e-76	UniRef90_P21742	Acidic protein n=1 Tax=Hordeum vulgare RepID=THNB_HORVU	8.00E-25	LOC_Os06g31280.1	CHR06V6|COORD:18201886..18201176|protein THION1 - Plant thionin family protein precursor, putative	7.00E-13	AT5G36910.1	CHR5V8|COORD:14579283..14579903| THI2.2 (THIONIN 2.2); toxin receptor binding	LOC_Os06g31280	8e-25	protein leaf-specific thionin BTH6 precursor, putative	6L	6L	0	1H	126.484	GCCACAACCACCATCTCCTATAACTAAGAGCCATCCAAGCCCAGTCTCAATACTCCCATCAGCCAAAGCCTGTGTTCTGCAAGATAGCCTGCCAGCCATGGGAAGCAAGGGCCTCAAGGGTGTGATGGTGTGTTTACTCATACTGGGGTTGGTTCTGGAACATGTGCAAGTAGAAGGCAAGAGTTGCTGCAGGAGCACCCTAGGAAGAAATTGCTACAACCTTTGCCGCGTCCGTGGTGCTCAGAAGTTATGCGCAAACGCGTGTAGGTGTAAACTCACAAGTGGCCTAAAATGCCCTTCAAGCTTCCCAAAATTGGCCCTTGTGTCAAACTCAGATGAACCAGACACCATCGACTATTGCAACTTGGGGTGTAGGGCTTCCATGTGTGACTACATGGT…
3_0403	12_0813	12_30403	BOPA2		U32_185_829	EST	185	214	185	Contig254_x_at|HB07K19r_x_at	Contig254_x_at|Contig526_x_at|HB07K19r_x_at|HVSMEl0014O24f_x_at	4.00E-71	UniRef90_P01545	Acidic protein n=1 Tax=Hordeum vulgare RepID=THNA_HORVU	3.00E-23	LOC_Os06g32550.1	CHR06V6|COORD:18930490..18929504|protein THION14 - Plant thionin family protein precursor, putative, expressed	2.00E-14	AT1G72260.1	CHR1V8|COORD:27202465..27203020| THI2.1 (THIONIN 2.1); toxin receptor binding	4e-71	UniRef90_P01545	Acidic protein n=1 Tax=Hordeum vulgare RepID=THNA_HORVU	3.00E-23	LOC_Os06g32550.1	CHR06V6|COORD:18930490..18929504|protein THION14 - Plant thionin family protein precursor, putative, expressed	2.00E-14	AT1G72260.1	CHR1V8|COORD:27202465..27203020| THI2.1 (THIONIN 2.1); toxin receptor binding	LOC_Os06g32550	3e-23	protein leaf-specific thionin BTH6 precursor, putative, expressed	6L	6L	0	1H	126.484	TGAACACGTAACATTTACCTACAACAACCATCGCTTGGACATCCTGTGTGCCACAACCACCATCTCCTATAACTAAGAGCCATCCAAGCCTAGTCTCAGTAATCCCATCAGCCAAAGCCTGTGTTGTACAAGACAGCCAACCAGCCATGGGCCTCAAGGGTGTGATGGTGTGTTTACTTATACTGGGGTTGGTTCTCGAACAGGTGCAAGTAGAAGGCAAGAGTTGCTGCAGGAGCACCCTAGGAAGAAACTGCTACAACCTTTGCCGCGTCCGTGGTGCTCAGAAGTTATGCGCAGGCGTCTGTAGGTGTAAACTCACAAGTAGCGGAAAATGCCCTACAGGCTTCCCCAAATTGGCCCTTGTGTCCAACTCAGATGAACCAGACACCGTCAAGTATT…
1_0644	11_0714	11_10644	BOPA1	4393-1078		EST	4393	16630	4393	Contig6062_at|Contig6063_s_at	Contig6062_at|Contig6063_s_at	1.00E-130	UniRef90_A2Y7I6	Putative uncharacterized protein n=2 Tax=Oryza sativa RepID=A2Y7I6_ORYSI	1.00E-132	LOC_Os05g49060.1	CHR05V6|COORD:28068559..28065769|protein uncharacterized protein ycf23, putative, expressed				1e-130	UniRef90_A2Y7I6	Putative uncharacterized protein n=2 Tax=Oryza sativa RepID=A2Y7I6_ORYSI	1.00E-132	LOC_Os05g49060.1	CHR05V6|COORD:28068559..28065769|protein uncharacterized protein ycf23, putative, expressed				LOC_Os05g49060	1e-132	protein expressed protein	5L	5L	0	1H	127.097	ATTTGCACCGTGCAAGATAGCATATCTACTCTGGAGCCCTTCTGCACTGGTTCAGTCTCCTTATCTCTTTCACCCCCAGAAACCTTCAGCAGCAAGAATGGCAGCGCCGGGCTCCCTAGCACTTCTCCAGGCGCCGTCCTTCGCCGCGGCCAAGTGCCGGCCGGTGGCCATGAGCCGGGGAGCGGCACGGGCCGTGTTCGCCGTCCGTGCCTCGGCGGCTTCTGCCGCCACCAAGGACGCCGTCCTCAGGCCCTTCCGTGAGAACCGTGCTCTCAAGATCATTTCGGGGCTCCAGAATTTCGACAGGTCCAATGTTGCATCTGTCGTCACGGCCGCAGATAAGGGAGGCGCTACCCATGTTGATATAGCATGTGACCAGGACTTGGTAAAGCTCGCGCT…
3_1387	12_1450	12_31387	BOPA2		U35_3467_405	EST	6356	3467	6356	Contig8535_at|Contig8535_s_at	Contig8535_at|Contig8535_s_at	2.00E-25	UniRef90_A2X590	Putative uncharacterized protein n=2 Tax=Oryza sativa RepID=A2X590_ORYSI	6.00E-27	LOC_Os02g30600.1	CHR02V6|COORD:18205664..18205873|protein conserved hypothetical protein	3.00E-24	AT3G27030.1	CHR3V8|COORD:9973745..9975462| similar to unknown protein [Arabidopsis thaliana] (TAIR:AT5G40970.1); similar to hypothetical protein [Vitis vinifera] (GB:CAN811	2e-25	UniRef90_A2X590	Putative uncharacterized protein n=2 Tax=Oryza sativa RepID=A2X590_ORYSI	6.00E-27	LOC_Os02g30600.1	CHR02V6|COORD:18205664..18205873|protein conserved hypothetical protein	3.00E-24	AT3G27030.1	CHR3V8|COORD:9973745..9975462| similar to unknown protein [Arabidopsis thaliana] (TAIR:AT5G40970.1); similar to hypothetical protein [Vitis vinifera] (GB:CAN811	LOC_Os02g30600	6e-27	protein conserved hypothetical protein	2L	2L	0	1H	127.379	CTCGCCTCCTTTCTTTATAGCGCGCCAAGAATCAATCCACTCCCCTCCTTCCTCCTCCCTCCCGAGCCTTCCCGAGCACTCCTGAGATCAGATCGAAGGAAGAAGAAGAAGGAGAAGGCAAGGGAGGATCAGCGGATGGCGGACTGGGGCCCGGTGGTGGTGGGGGTGGTGCTCTTCATCCTGCTCACGCCGGGGCTGCTGTTCGAGATGCCGGGGTCGCACCACCGCGTCGACTTCGGCGGCCTCCACACCAACGGCAAGGCCATCTTCGTCCACACCATCCTCTTCTTCGCCGCCTTCACCATCCTCACCCTCGCCCTCCACATCCACATCTACGCCGGCTAGATTCATGTACATACTACTGTACTTCAACTAGCTAGCTATACTTGTGTGCATGTA…
1_0808	12_0189	12_10808	BOPA2	5878-1810		EST	5878	17553	5878	Contig8398_at	Contig8398_at	0	UniRef90_Q0DFW6	Os05g0566500 protein (Fragment) n=3 Tax=Oryza sativa RepID=Q0DFW6_ORYSJ	0	LOC_Os05g49150.1	CHR05V6|COORD:28141582..28139439|protein eukaryotic translation initiation factor 3 subunit D, putative, expressed	0	AT4G20980.2	CHR4V8|COORD:11217008..11218783| eukaryotic translation initiation factor 3 subunit 7, putative / eIF-3 zeta, putative / eIF3d, putative	0	UniRef90_Q0DFW6	Os05g0566500 protein (Fragment) n=3 Tax=Oryza sativa RepID=Q0DFW6_ORYSJ	0	LOC_Os05g49150.1	CHR05V6|COORD:28141582..28139439|protein eukaryotic translation initiation factor 3 subunit D, putative, expressed	1.00E-158	AT4G20980.2	CHR4V8|COORD:11217008..11218783| eukaryotic translation initiation factor 3 subunit 7, putative / eIF-3 zeta, putative / eIF3d, putative	LOC_Os05g49150	0	protein eukaryotic translation initiation factor 3 subunit 7, putative, expressed	5L	5L	0	1H	127.379	GACCGCGTCAACCCCAGACGGCCCGCCGCCTCGAGCGCTTCAAGAACCGCCAGTTCTTCAAGATCACCACCACCGACGACCCCATCATCCGCCGCCTCGCCGAGGAGGACAAGGCCACCGTCTTCGCCACCGACGCCATCCTCGCCGCCCTCATGTGCACGCCCCGCAGCATCCTCTCCTGGGACATTGTCGTGCAGCGGGTCGGCAACAAGCTCTTCTTCGACAAGCGCGAGGGCTCTCAGCTCGATCTGCTCACTGTCAACGAGACTGCGCAGGAGCAGCTCCCTGAGAACAAGGATGACATCAACTCGGCGCCGGCTCTTGCTGTTGAGGCCACCTACATCAACCAGAACTTCTCGCAGCAGGTGCTGGTACGTGATGGCGAGAAGGTTACCTTTG…
3_0649	12_0956	12_30649	BOPA2		U32_6455_90	EST	6455	3458	6455	Contig8605_at|Contig8605_s_at|HV_CEa0011J09r2_at	Contig8605_at|Contig8605_s_at|HV_CEa0011J09r2_at	4.00E-35	UniRef90_A2YK70	Putative uncharacterized protein n=2 Tax=Oryza sativa RepID=A2YK70_ORYSI	1.00E-36	LOC_Os07g17330.1	CHR07V6|COORD:10230835..10231708|protein B12D protein, putative, expressed	1.00E-29	AT3G48140.1	CHR3V8|COORD:17789456..17790284| senescence-associated protein, putative	4e-35	UniRef90_A2YK70	Putative uncharacterized protein n=2 Tax=Oryza sativa RepID=A2YK70_ORYSI	1.00E-36	LOC_Os07g17330.1	CHR07V6|COORD:10230835..10231708|protein B12D protein, putative, expressed	1.00E-29	AT3G48140.1	CHR3V8|COORD:17789456..17790284| senescence-associated protein, putative	LOC_Os07g17330	1e-36	protein B12D protein, expressed	7L	7S	0	1H	128.139	CAGCTACCTCCCTCCTTCGTCCTCGCAAGCATCGCACCAGATCGCCCGCACCGGCCGGTAGGAGCAAGGAAGGGAGATCCACCTAACCTATCAATGGCGGCCGCTGCTTCCTCCAGCGCCTGGAAGGCCAGGTGGCTCCGCCCGGAGGCGTACCCGATCTTCGCGGCGACGGGCGTGGCCGTGGGGATCTGCGTGATGCAGCTGGTGCGAAACATCACCACCAACCCCGAGGTCAGGGTGACCAAGGAGAACCGGGCGGCCGGGGTGCTGGACAACCACGACGAGGGACGCCGCTACGCGCGCCATCCCTTCAGGAGGTTCATCGACGGCAAGTCCGCCGAGATCATGCCCGGCATCAACAACTTCTTCACCGCCCCACCAAAGAACTAGACGAAGACC…
1_0693	12_0167	12_10693	BOPA2	472-1376		EST	472	280	472	Contig2354_at|Contig2356_s_at	Contig2354_at|Contig2356_s_at	0	UniRef90_P42210	Phytepsin 11 kDa subunit n=2 Tax=Triticeae RepID=ASPR_HORVU	0	LOC_Os05g49200.2	CHR05V6|COORD:28169043..28174843|protein aspartic proteinase oryzasin-1 precursor, putative, expressed	0	AT1G11910.1	CHR1V8|COORD:4017117..4019872| aspartyl protease family protein	0	UniRef90_P42210	Phytepsin 11 kDa subunit n=2 Tax=Triticeae RepID=ASPR_HORVU	0	LOC_Os05g49200.2	CHR05V6|COORD:28169043..28174843|protein aspartic proteinase oryzasin-1 precursor, putative, expressed	0	AT1G11910.1	CHR1V8|COORD:4017117..4019872| aspartyl protease family protein	LOC_Os05g49200	0	protein aspartic proteinase oryzasin-1 precursor, putative, expressed	5L	5L	0	1H	128.139	CGGCCCGGCTCCGCTCTCCCCTCCCCCCTCCTCCATCCTCCGGTTTCTGATCGCGACCATGGGAACCCGCGGGCTCGCGCTGGCGCTCCTCGCCGCGGTGCTGCTGCTGCAAACCCTCCTCCCGGCGGCGTCCGAGGCGGAGGGCCTGGTGCGGATCGCGCTCAAGAAGCGCCCCATCGACCGGAACAGCCGCGTCGCCACGGGCCTCTCCGGCGGCGAGGAGCAGCCCCTCCTCAGCGGCGCCAACCCCCTGCGATCCGAGGAGGAGGGCGACATCGTGGCCCTCAAGAACTACATGAACGCCCAGTACTTCGGGGAGATCGGCGTCGGCACGCCTCCGCAGAAGTTCACCGTCATCTTCGACACCGGCAGCTCCAACCTTTGGGTGCCCTCCGCCAA…
1_1038	11_1314	11_11038	BOPA1	ABC00875-1-3-436		PCR	429	18679	429	Contig875_at|Contig875_s_at	Contig875_at|Contig875_s_at	1.00E-108	UniRef90_Q688W0	Putative integral membrane protein (Os05g0567800 protein) n=1 Tax=Oryza sativa Japonica Group RepID=Q688W0_ORYSJ	1.00E-110	LOC_Os05g49270.1	CHR05V6|COORD:28202236..28206848|protein transporter family protein, putative, expressed	3.00E-78	AT1G19450.1	CHR1V8|COORD:6731662..6734624| integral membrane protein, putative / sugar transporter family protein	1e-108	UniRef90_Q688W0	Putative integral membrane protein (Os05g0567800 protein) n=1 Tax=Oryza sativa Japonica Group RepID=Q688W0_ORYSJ	1.00E-110	LOC_Os05g49270.1	CHR05V6|COORD:28202236..28206848|protein transporter family protein, putative, expressed	3.00E-78	AT1G19450.1	CHR1V8|COORD:6731662..6734624| integral membrane protein, putative / sugar transporter family protein	LOC_Os05g49270	1e-110	protein solute carrier family 2, facilitated glucose transporter member 8, putative, expressed	5L	5L	0	1H	128.139	AACATCAGCAACAAAGGGCGGCCATCCGTTTCCAGGAGTTAAACCAAAAGAAGTTCCGCATGCCCCTCATTCTAGGAATTGGCCTGCTTGTACTGCAACAGCTGAGTGGAATCAATGCTATACTGTTCTATGCAAGTAGCATCTTCAAAGCTGCAGGTATTACAAACAGTGACTTGGCCACATGTGGACTTGGAGGTATTCAGGTTCTTGCCACTCTAGTTACAACCTGGTTACTGGACAGAGCTGGCCGACGGATTCTACTCATTATCTCTTCTGCCGGGATGACCCTGAGCCTTCTTGCGGTTGCCGTCGTATTTTTTATCAAGGACACTGTTTCACAAGATTCTCACATGTATTACATATTGAGCATGGTCTCCTTGCTTGCTATTGTGGCCTATG…
2_0133	11_0113	11_20133	BOPA1	1298-1450		EST	1298	462	1298	Contig1926_at	Contig1926_at	0	UniRef90_A2Z7B3	GDP-mannose 3,5-epimerase 1 n=4 Tax=Spermatophyta RepID=GME1_ORYSI	0	LOC_Os10g28200.1	CHR10V6|COORD:14568792..14572116|protein NAD dependent epimerase/dehydratase family protein, putative, expressed	0	AT5G28840.1	CHR5V8|COORD:10862476..10864028| GME (GDP-D-MANNOSE 3',5'-EPIMERASE); GDP-mannose 3,5-epimerase/ NAD binding / catalytic	0	UniRef90_A2Z7B3	GDP-mannose 3,5-epimerase 1 n=4 Tax=Spermatophyta RepID=GME1_ORYSI	0	LOC_Os10g28200.1	CHR10V6|COORD:14568792..14572116|protein NAD dependent epimerase/dehydratase family protein, putative, expressed	0	AT5G28840.1	CHR5V8|COORD:10862476..10864028| GME (GDP-D-MANNOSE 3',5'-EPIMERASE); GDP-mannose 3,5-epimerase/ NAD binding / catalytic	LOC_Os10g28200	0	protein GDP-mannose 3,5-epimerase 1, putative, expressed	10L	10L	0	1H	128.139	ATCAATCCATCCAGGGCCGCACACCGCCGCCTCCTATCCCGCCACCCCGACGAGAAAAAGGGAGACCACGCCGCCATCGCCATCGCCAGTCGCCACCTCCCCCGCCTCGTTACCGCCGCCGGCACCCCCTCCCCCCGCAAGCGCAAGAATGGGGAGCACCGACGAGACTGGAACTCCCTATGGCGAGTACACCTATGCTGAGCTGGAGAGGGAGTTGTACTGGCCATCCGAGAAGCTGAGAATCTCGGTTACTGGAGCTGGTGGTTTCATTGGATCCCATATTGCTCGCCGCCTGAAGAGTGAGGGGCACTACATCATTGCCTCTGACTGGAAGAAGAACGAGCATATGACCGAGGACATGTTCTGCCATGAGTTCCACCTTGCTGACCTCAGGGTCAT…
1_0903	11_1127	11_10903	BOPA1	7381-1292		EST	7381	4509	7381	Contig9569_at|Contig9570_s_at|HVSMEm0023L02r2_s_at	Contig9569_at|Contig9570_s_at|HVSMEm0023L02r2_s_at	1.00E-178	UniRef90_A2Y7P0	Putative uncharacterized protein n=2 Tax=Oryza sativa RepID=A2Y7P0_ORYSI	1.00E-180	LOC_Os05g49610.1	CHR05V6|COORD:28401455..28403378|protein ubiquitin carboxyl-terminal hydrolase, family 1, putative, expressed	1.00E-139	AT4G01037.1	CHR4V8|COORD:451444..453030| similar to EMB1692 (EMBRYO DEFECTIVE 1692) [Arabidopsis thaliana] (TAIR:AT5G62990.1); similar to hypothetical protein [Vitis vinife	1e-178	UniRef90_A2Y7P0	Putative uncharacterized protein n=2 Tax=Oryza sativa RepID=A2Y7P0_ORYSI	1.00E-180	LOC_Os05g49610.1	CHR05V6|COORD:28401455..28403378|protein ubiquitin carboxyl-terminal hydrolase, family 1, putative, expressed	1.00E-139	AT4G01037.1	CHR4V8|COORD:451444..453030| similar to EMB1692 (EMBRYO DEFECTIVE 1692) [Arabidopsis thaliana] (TAIR:AT5G62990.1); similar to hypothetical protein [Vitis vinife	LOC_Os05g49610	1e-180	protein expressed protein	5L	5L	0	1H	129.639	CTCAAGCGCTTCCCTGGCGTCTTCGAGATCGTCGAGGAGGGCGTCTACTCGCTCCGCTTCCGCCTCACCCCCGCCGCCGAGCGCCTCTACCTCGACGAGCTCTACCTCCGCAACGAGTCCGAGGGCCTCGCCGTCGCCAAGCTCCGCAAGCTGCTCATGATGTCGCTCGACCGCCGCATCCTCATCGAGCGGATCGCGCACCTCAAGAACGACCTCGGTCTGCCCTCCAACTTCCACGACACCATCTGCCTCAGGTACCCGCACTACTTCCGCGTCGTCAGGATGGACAGAGGGCCCGCGCTGGAGCTCACCGAATGGGACCCCGAGCTGGCCGTGTCCGCCGCCGAGCTCGCCGAGGAGGATAATCGGGCCAGGGAGGCCGAGGAGAGGAATTTGATA…
1_0059				1217-546		EST	1217	14667	1217	Contig1812_at|Contig1813_s_at	Contig1812_at|Contig1813_s_at	1.00E-122	UniRef90_A2ZVB3	Putative uncharacterized protein n=1 Tax=Oryza sativa Japonica Group RepID=A2ZVB3_ORYSJ	1.00E-128	LOC_Os05g49890.1	CHR05V6|COORD:28562096..28559765|protein ras-related protein, putative, expressed	1.00E-122	AT5G55190.1	CHR5V8|COORD:22409511..22411183| RAN3; GTP binding	1e-122	UniRef90_A2ZVB3	Putative uncharacterized protein n=1 Tax=Oryza sativa Japonica Group RepID=A2ZVB3_ORYSJ	1.00E-128	LOC_Os05g49890.1	CHR05V6|COORD:28562096..28559765|protein ras-related protein, putative, expressed	1.00E-122	AT5G55190.1	CHR5V8|COORD:22409511..22411183| RAN3; GTP binding	LOC_Os05g49890	1e-128	protein GTP-binding nuclear protein Ran-A1, putative, expressed	5L	5L	0	1H	130.392	CGGGGAACTCCGATTCGAAATACTCCTCCTCCTCCCCCCCAGCTAGGGTTTTGCTGCCTCCCTCCCGTGCCGCCGCCTCTCAACCGCGGCCCCCCCATGGCGCTGCCGAACCAGAACACCGTCGATTACCCCAGCTTCAAGCTCGTCATCGTCGGCGACGGAGGGACTGGCAAAACCACTTTTGTGAAGAGGCATCTCACTGGAGAGTTTGAGAAGAAATATGAACCCACCATTGGTGTTGAAGTTCACCCATTGGATTTCACCACTAACTGTGGAAAGATCCGATTCTACTGCTGGGACACTGCTGGGCAAGAGAAGTTTGGTGGACTTAGGGATGGATACTATATCCATGGTCAGTGTGCGATAATCATGTTTGATGTCACTTCAAGGCTGACCTAC…
2_0383	11_0358	11_20383	BOPA1	2572-986		EST	2572	15713	2572	Contig3718_s_at|rbags8d18_at	Contig3718_s_at|rbags8d18_at	0	UniRef90_A2ZH95	Putative uncharacterized protein n=2 Tax=Oryza sativa RepID=A2ZH95_ORYSI	0	LOC_Os12g01449.1	CHR12V6|COORD:281070..272546|protein chloroplast unusual positioning protein, putative, expressed	0	AT3G25690.1	CHR3V8|COORD:9355298..9358994| CHUP1 (CHLOROPLAST UNUSUAL POSITIONING 1)	0	UniRef90_A2ZH95	Putative uncharacterized protein n=2 Tax=Oryza sativa RepID=A2ZH95_ORYSI	0	LOC_Os12g01449.1	CHR12V6|COORD:281070..272546|protein chloroplast unusual positioning protein, putative, expressed	0	AT3G25690.1	CHR3V8|COORD:9355298..9358994| CHUP1 (CHLOROPLAST UNUSUAL POSITIONING 1)	LOC_Os12g01449	0	protein expressed protein	12S	12S	0	1H	131.153	GTGCAGCTGGTCTGTGATGAGCAGAGCCAGAGCTGCCTGCCCCTGCCCCTGCCCACCTCCCGCCGGTCGAGGCCGGAACGGACAGTGATGAGTGCACGGAGTCATGCTTGTGAGACTCGGATTCGTGGTATTAGCAACCTTCGCGGCGTTCACTCTTAAGCGAGGCAAGGGGCCTCCTAACAAAGACAATGGCCAAGCAAAGAAGAAGGAGAAGGCTCGGGGTACTGCACATGGGGAGAAAGAAGAGGAGGAGGAAGAGGTCAAGACGATCAGCGGCATAATCAACTCGGCCCCGTCGGTGGACGACGATGAGGACGACATGTTCTCGGAGATCGAGAGCCTCCTGGGCGGGGAGATCGACATCCCGATACCGGGCGACAGGTTTGAGCGGTCCCGGTA…
1_0782	11_0908	11_10782	BOPA1	5555-438		EST	5555	3369	5555	Contig7556_s_at|HVSMEh0085O09r2_s_at	Contig7556_s_at|HVSMEh0085O09r2_s_at	4.00E-67	UniRef90_A2Y7U5	Putative uncharacterized protein n=2 Tax=Oryza sativa RepID=A2Y7U5_ORYSI	1.00E-68	LOC_Os05g50220.1	CHR05V6|COORD:28717410..28720168|protein pex14, putative, expressed	7.00E-19	AT5G62810.1	CHR5V8|COORD:25237549..25240797| PEX14 (PEROXISOME DEFECTIVE 2)	4e-67	UniRef90_A2Y7U5	Putative uncharacterized protein n=2 Tax=Oryza sativa RepID=A2Y7U5_ORYSI	1.00E-68	LOC_Os05g50220.1	CHR05V6|COORD:28717410..28720168|protein pex14, putative, expressed	7.00E-19	AT5G62810.1	CHR5V8|COORD:25237549..25240797| PEX14 (PEROXISOME DEFECTIVE 2)	LOC_Os05g50220	1e-68	protein peroxin Pex14, putative, expressed	5L	5L	0	1H	131.892	GGCCCGTTCGTCCTCCTTCGGTCCTTCCCCCTCTTCCCATCTTATCCTCGGGGGCGAAGCTGCTCTAATGGCGGATCCGTCGGCGGCGGCGTCCCCGGCCGACGAGGCGCCGGATCCAGGTAGCCCAGAAGCTACTAATGGTGCTCCGCAAGGCGCAAAGGAGCAGGAAGACATAAGAGGGGAAGCGGCTGTCCCGACCTCTCAACCGGTGAGGGAGGAGCTGGTTCAGAACGCCGTTACTTTTCTGGGACACCCGAAAGTCGTGGCCTCTTCTGATGTCCAGAGGCGTTCCTTCCTGGAAAATAAAGGGCTCACCGTGGACGAAATCGAAGAAGCATTTCGACGTTTACTTAGCCCACCTTCAAACTCTACAAATTCAAACATGTGTGAATCTCAAGG…
1_1271	12_0314	12_11271	BOPA2	ABC11085-1-1-168		PCR	8443	19448	8443	Contig11085_at	Contig11085_at	1.00E-100	UniRef90_Q9XHV6	10A19I.10 n=3 Tax=Oryza sativa Japonica Group RepID=Q9XHV6_ORYSJ	1.00E-102	LOC_Os05g50360.1	CHR05V6|COORD:28792160..28795173|protein anaphase-promoting complex subunit 10, putative, expressed	3.00E-82	AT2G18290.1	CHR2V8|COORD:7955604..7957178| anaphase-promoting complex, subunit 10 family / APC10 family	1e-100	UniRef90_Q9XHV6	10A19I.10 n=3 Tax=Oryza sativa Japonica Group RepID=Q9XHV6_ORYSJ	1.00E-102	LOC_Os05g50360.1	CHR05V6|COORD:28792160..28795173|protein anaphase-promoting complex subunit 10, putative, expressed	3.00E-82	AT2G18290.1	CHR2V8|COORD:7955604..7957178| anaphase-promoting complex, subunit 10 family / APC10 family	LOC_Os05g50360	1e-102	protein anaphase-promoting complex subunit 10, putative, expressed	5L	5L	0	1H	132.526	CCCAAATTGTTCTGCCCTCATCGCGCCGAATCGATGGAGTCTGACGGCGAGGAGGAGGCGGCGGCGACGCCGACGCCGGGGACGGCCGCGGCGGCGCCGGCGGCGGGGCGGCTGAAGGGCTGCCCGGAGCTGACGGTGGAGGGCGACATGCGGGAGATGGCCAAGACGGCCGCCTGGAGCGTCAGCTCCTGCAAGCCCGGCAACGGCGTCGCCTCCCTCCGCGACGACAGCCTCGACACCTACTGGCAGTCGGACGGCGCGCAGCCGCACCTGGTCAACATCCAGTTCCAGAAGAAGGTGCAGCTGCAGCTTGTTGCGCTCTACGTCGATTTCAAGCTGGACGAGAGCTACACGCCGAGCAAGATCTCCATCCGGGCCGGTGATGGCTTCCACAATCTC…
3_0803					U32_9795_308	EST	9795	6097	9795			2.00E-19	UniRef90_A2YHX4	Putative uncharacterized protein n=2 Tax=Oryza sativa RepID=A2YHX4_ORYSI	6.00E-21	LOC_Os07g04220.1	CHR07V6|COORD:1850400..1855200|protein wound and phytochrome signaling involved receptor like kinase, putative, expressed				2e-19	UniRef90_A2YHX4	Putative uncharacterized protein n=2 Tax=Oryza sativa RepID=A2YHX4_ORYSI	6.00E-21	LOC_Os07g04220.1	CHR07V6|COORD:1850400..1855200|protein wound and phytochrome signaling involved receptor like kinase, putative, expressed				LOC_Os07g04220	6e-21	protein wound and phytochrome signaling involved receptor like kinase, putative, expressed	7S	7S	0	1H	132.526	CCCGGGCCTGCAGGGAATTCGGCAGAGGGTGGATTCCCCAGCCCCTCCCACCTCAAACCACTGGCCGCCGCATCTCCGCCCGCTGGCCGCCGTCGCCGCATCTCTGCCCGCTGGCCAGCCATGTCTCCTTCCACGACTGGATCAACATCACCCCCGTCCAATGGATTTATCCCGTTCACCGGCGTTCGCGATCGACGAGCTGCAGAATCTCACAACGCTCGAGCTCCAGGCCCGCTCCCCGGCGAGGTGCCTGCGTGGTTCATCCGCGGTCTCCTGCCGCCACTCGCCGTGGTCGAGCTCCGCTAGGTCGCAGTCAATGGCACGCTCCCGCCCAATCTCGGCTCATCGGGGATTCTGACTAGGCTTCTCCTCTTCGGGAACAGCCTCTCGGTCCAGGTT…
2_1105	12_0529	12_21105	BOPA2	6473-811		EST	6473	17123	6473	Contig8592_at|Contig8593_s_at	Contig8592_at|Contig8593_s_at	1.00E-155	UniRef90_Q6L5E0	Putative uncharacterized protein OJ1651_G11.5 n=4 Tax=Oryza sativa RepID=Q6L5E0_ORYSJ	1.00E-157	LOC_Os05g50480.1	CHR05V6|COORD:28877496..28885739|protein protein of unknown function DUF1296 domain containing protein, expressed	8.00E-38	AT1G29370.1	CHR1V8|COORD:10278066..10283010| kinase-related	0	UniRef90_Q6L5E0	Putative uncharacterized protein OJ1651_G11.5 n=4 Tax=Oryza sativa RepID=Q6L5E0_ORYSJ	0	LOC_Os05g50480.1	CHR05V6|COORD:28877496..28885739|protein protein of unknown function DUF1296 domain containing protein, expressed	5.00E-71	AT1G29350.1	CHR1V8|COORD:10268747..10273599| similar to kinase-related [Arabidopsis thaliana] (TAIR:AT1G29370.1); similar to unnamed protein product [Vitis vinifera] (GB:CA	LOC_Os05g50480	0	protein expressed protein	5L	5L	0	1H	134.047	TACGCCACGCTCCTCGACTGCGCCATGGACCCCGACGTCGCCGTCGAGCGCCTCATCTCCCAAGACCCCTTTCATGAAGTGAGGAGAAAGCGTAGCAACAAAAAAGAGGTAAAAGCTCCTCAGGAAACAAGGTCTCGCCCATTCTATAAACCTGCATACCGAGGTTCTAAGGTTGGTTCGGATCGAGGTGGACGTGGTTACTCTGGTCCGGGAGACTCAACTGCTAGCGCTAAAGGTCCTATCAAGAAGGAAACAGAGTTACTTCCGCCACCAAACACATCAACCCCTGATGCTGTCAAGGGGAGCAATCCTATGGAAACAATTTCAGAAGCTGGCAATTTAGCTGATGCGAAGTCTACCAGTTTCCAGCCTCCACAAGTGCAGCATGGTTGGGGTGGA…
1_1509	11_1524	11_11509	BOPA1	ConsensusGBS0554-4		PCR	4040	2375	4040	Contig5607_s_at	Contig5607_s_at	1.00E-135	UniRef90_P16273	Pathogen-related protein n=1 Tax=Hordeum vulgare RepID=PRPX_HORVU	1.00E-107	LOC_Os01g14590.1	CHR01V6|COORD:8176889..8174375|protein pathogen-related protein, putative, expressed	1.00E-56	AT1G78780.2	CHR1V8|COORD:29626340..29627324| pathogenesis-related family protein	1e-135	UniRef90_P16273	Pathogen-related protein n=1 Tax=Hordeum vulgare RepID=PRPX_HORVU	1.00E-107	LOC_Os01g14590.1	CHR01V6|COORD:8176889..8174375|protein pathogen-related protein, putative, expressed	1.00E-56	AT1G78780.2	CHR1V8|COORD:29626340..29627324| pathogenesis-related family protein	LOC_Os01g14590	1e-107	protein pathogen-related protein, putative, expressed	1S	1S	0	1H	135.561	AGTATTGGTTGAACCGATCGAGTCGATCGAAGGCTGCTAGCCATGGCCTCTGCTGAAGGAGGTGGAGACAAGTACCGGTCGTTCCTCCACGGCGACGGCGAGAAGAAGACGGTGTGGAGGCATGGAGCCCCTCCCAACTACGACCTGGTGAACAAGCTCTTCGAGGAAGAGCGGACCAAGGAATGGGCGGAGGGATCTGTGGAAGAGAAGGTGCAGCGGTTGCTCAAGACCTGGGAGATGGAGATGGTCCACAAGGTGCGTCCCGAGGACCAGAAGAGCGTCAACCTCAAGAACTACTCCGCCTCCACCAACGGGCTGAAGCCACTGACGCGGGAGGAGGTGATGGCCATGGGCGGCTACAACGCGTTCCTGGCGACCACGCTGCCGCCGGAGCACCGC…
1_0041	11_0056	11_10041	BOPA1	11454-414		EST	11454	4779	11454	Contig14590_at|HA13E08r_s_at	Contig14590_at|HA13E08r_s_at	9.00E-06	UniRef90_Q5ZDK5	Tetratricopeptide repeat protein 2-like (Os01g0616300 protein) n=2 Tax=Oryza sativa RepID=Q5ZDK5_ORYSJ	3.00E-07	LOC_Os01g42960.1	CHR01V6|COORD:24459993..24464000|protein TTL1, putative, expressed				9e-06	UniRef90_Q5ZDK5	Tetratricopeptide repeat protein 2-like (Os01g0616300 protein) n=2 Tax=Oryza sativa RepID=Q5ZDK5_ORYSJ	3.00E-07	LOC_Os01g42960.1	CHR01V6|COORD:24459993..24464000|protein TTL1, putative, expressed				LOC_Os01g42960	3e-07	protein electron transporter, putative, expressed	1L	1L	0	1H	135.561	GGGCGCACGGGTGAAGGAGATGATCTGCCCCAGCTTACACGTTTTACGCTATTCAGTGAGGCACTACGCCGTCTCCAATTCTTGAGGAGGTCATACCAGTGGCACCCATACTAGTCCTTCGATGCATAGAGTCCCCGGTCCATTGCCGACATTTTACCGACACATTTTTTCTATAGAATCAGCCCCTCCACATCACCTCAGCAGCCTCCATTGAGCATCAACCAAATTAAATTTTGTACATCAAAGAGTTTGCTATCACCACCCATACTTCCTTTCACCATGCTGTTGCTAGTCCCGAGTCCTGACCCTTCATTCGACCTACTGTTGGATCATTTAGGCTCCTCATTTCCTACCATCACCAGTATCCATCACCGCACCAGCCTTGAGCAATTCTTTCAT…
1_1496	12_0389	12_11496	BOPA2	ConsensusGBS0450-1		PCR	8025	3786	8025	Contig10290_at|Contig10291_at	Contig10291_at	0	UniRef90_Q5JJP8	Beta transducin-like protein HET-E2C-like (Os01g0924300 protein) n=1 Tax=Oryza sativa Japonica Group RepID=Q5JJP8_ORYSJ	0	LOC_Os01g69970.1	CHR01V6|COORD:40466716..40461964|protein WD domain, G-beta repeat domain containing protein, expressed	1.00E-149	AT4G18905.1	CHR4V8|COORD:10360245..10363002| transducin family protein / WD-40 repeat family protein	1e-137	UniRef90_Q5JJP8	Beta transducin-like protein HET-E2C-like (Os01g0924300 protein) n=1 Tax=Oryza sativa Japonica Group RepID=Q5JJP8_ORYSJ	1.00E-139	LOC_Os01g69970.1	CHR01V6|COORD:40466716..40461964|protein WD domain, G-beta repeat domain containing protein, expressed	3.00E-89	AT4G18905.1	CHR4V8|COORD:10360245..10363002| transducin family protein / WD-40 repeat family protein	LOC_Os01g69970	1e-139	protein periodic tryptophan protein 1, putative, expressed	1L	1L	0	1H	135.561	ATGGATTTTAACCGTCAGGATGGCGAACAGAAAGGAAATTTCATAGCTGTTGGCACCATGGATCCTACAATTGAAGTATGGAACTTGGATGTTGTCGACGAGGTCGAACCACATTTTGTGCTAGGAGGAGTATCAAAAAAGAAGAAAAAGGCTAAGGGGAAAAAAGGAAAAACATACAAGAAGGGCAGCCATAGAAGTTCTGTGCTTGGTCTTGCATGGAACACGGTGGTGAGGAATGCTCTAGCGAGTGCAAGTGCAGACAAAACTGTGAAAGTTTGGGACATGAGTGCTGGTAAATGTTTAGTCACATTGCAACATCATGATGACAAGGTTCAATCAGTTGCCTGGAGGTCACCTGAAGTTCTTCTTAGTGGATCTTTTGATAGAACAATTGCCATG…
[truncated: 4,287 more rows]
