# Supplementary material for: Development and implementation of high-throughput SNP genotyping in barley
Source: BMC Genomics. 2009 Dec 4;10:582. doi: 10.1186/1471-2164-10-582 (PMC2797026; doi:10.1186/1471-2164-10-582)
Supplement: Additional file 15 — Table S5. Minor allele frequencies for each SNP on BOPA1 and BOPA2. [file 1471-2164-10-582-S15.XLS]

## Sheet: 1536
BOPA	POPA	GenTrain	MAF_Design	MAF_CAP_2006	MAF_CAP_2007	High_CAP_MAF	High > 0.079	CAP>Design
BOPA2	3_0845	0	0	0.031	0.06	0.06	0	1
BOPA2	3_0861	0.7333	0	0	0	0	0	0
BOPA2	3_0891	0	0	0	0	0	0	0
BOPA2	3_0908	0	0	0.241	0.323	0.323	1	1
BOPA2	3_0957	0	0	0.461	0.383	0.461	1	1
BOPA2	3_0972	0	0	0	0	0	0	0
BOPA2	3_0989	0	0	0	0	0	0	0
BOPA2	3_0991	0.8258	0	0	0	0	0	0
BOPA2	3_0999	0	0	0.238	0.265	0.265	1	1
BOPA2	3_1029	0.833	0	0	0	0	0	0
BOPA2	3_1046	0	0	0.064	0.087	0.087	1	1
BOPA2	3_1074	0	0	0	0	0	0	0
BOPA2	3_1075	0	0	0	0	0	0	0
BOPA2	3_1077	0	0	0	0	0	0	0
BOPA2	2_0011	0.8759	0.005	0	0	0	0	0
BOPA2	2_0148	0.7025	0.005	0	0	0	0	0
BOPA2	2_0181	0.8044	0.005	0	0	0	0	0
BOPA2	2_0186	0.4241	0.005	0	0	0	0	0
BOPA2	2_0196	0.7326	0.005	0	0.001	0.001	0	0
BOPA2	2_0241	0.892	0.005	0.005	0.001	0.005	0	0
BOPA2	2_0264	0.9473	0.005	0	0	0	0	0
BOPA2	2_0278	0.777	0.005	0	0	0	0	0
BOPA2	2_0281	0.6509	0.005	0	0	0	0	0
BOPA2	2_0285	0.8261	0.005	0	0.01	0.01	0	1
BOPA2	2_0317	0.7941	0.005	0	0	0	0	0
BOPA2	2_0381	0.8107	0.005	0	0	0	0	0
BOPA2	2_0413	0.6698	0.005	0	0	0	0	0
BOPA2	2_0424	0.917	0.005	0.006	0.023	0.023	0	1
BOPA2	2_0429	0.5985	0.005	0.003	0	0.003	0	0
BOPA2	2_0525	0.9492	0.005	0	0	0	0	0
BOPA2	2_0576	0.7213	0.005	0	0	0	0	0
BOPA2	2_0608	0.9566	0.005	0	0	0	0	0
BOPA2	2_0611	0.704	0.005	0	0	0	0	0
BOPA2	2_0613	0.7505	0.005	0	0	0	0	0
BOPA2	2_0643	0.483	0.005	0	0.01	0.01	0	1
BOPA2	2_0688	0.8751	0.005	0	0	0	0	0
BOPA2	2_0696	0.8993	0.005	0	0	0	0	0
BOPA2	2_0721	0.8068	0.005	0	0	0	0	0
BOPA2	2_0760	0.7902	0.005	0	0	0	0	0
BOPA2	2_0818	0.5445	0.005	0	0	0	0	0
BOPA2	2_0830	0.7612	0.005	0	0	0	0	0
BOPA2	2_0863	0.6549	0.005	0	0	0	0	0
BOPA2	2_0898	0.7958	0.005	0	0	0	0	0
BOPA2	2_0981	0.8843	0.005	0	0	0	0	0
BOPA2	2_0989	0.9115	0.005	0	0	0	0	0
BOPA2	2_1020	0.528	0.005	0	0	0	0	0
BOPA2	2_1029	0.5746	0.005	0	0	0	0	0
BOPA2	2_1081	0.672	0.005	0	0	0	0	0
BOPA2	2_1105	0.8826	0.005	0	0	0	0	0
BOPA2	2_1131	0.6416	0.005	0	0	0	0	0
BOPA2	2_1137	0.6666	0.005	0	0.001	0.001	0	0
BOPA2	2_1176	0.6435	0.005	0	0	0	0	0
BOPA2	2_1186	0.7155	0.005	0	0.001	0.001	0	0
BOPA2	2_1194	0.8362	0.005	0	0	0	0	0
BOPA2	2_1234	0.704	0.005	0	0	0	0	0
BOPA2	2_1268	0.6471	0.005	0	0	0	0	0
BOPA2	2_1319	0.8153	0.005	0	0	0	0	0
BOPA2	2_1345	0.4919	0.005	0	0	0	0	0
BOPA2	2_1356	0.5938	0.005	0	0.002	0.002	0	0
BOPA2	2_1393	0.5052	0.005	0	0	0	0	0
BOPA2	2_1411	0.7074	0.005	0	0	0	0	0
BOPA2	2_1449	0.7966	0.005	0	0	0	0	0
BOPA2	2_1450	0.9287	0.005	0	0	0	0	0
BOPA2	2_1458	0.969	0.005	0	0	0	0	0
BOPA2	2_1463	0.8518	0.005	0	0	0	0	0
BOPA2	2_1476	0.7985	0.005	0	0.001	0.001	0	0
BOPA2	2_1492	0.6152	0.005	0	0.002	0.002	0	0
BOPA2	2_1500	0.6569	0.005	0	0.009	0.009	0	1
BOPA2	3_0005	0.9013	0.005	0.002	0.044	0.044	0	1
BOPA2	3_0029	0.2883	0.005	0	0	0	0	0
BOPA2	3_0059	0.9116	0.005	0.002	0.006	0.006	0	1
BOPA2	3_0068	0.823	0.005	0.001	0.001	0.001	0	0
BOPA2	3_0087	0.7967	0.005	0	0	0	0	0
BOPA2	3_0088	0.9088	0.005	0.002	0.042	0.042	0	1
BOPA2	3_0126	0.8552	0.005	0.001	0.088	0.088	1	1
BOPA2	3_0140	0.8113	0.005	0	0	0	0	0
BOPA2	3_0154	0.6501	0.005	0	0.001	0.001	0	0
BOPA2	3_0163	0.7737	0.005	0	0	0	0	0
BOPA2	3_0168	0.7458	0.005	0	0	0	0	0
BOPA2	3_0182	0.7948	0.005	0	0.001	0.001	0	0
BOPA2	3_0187	0.9077	0.005	0	0	0	0	0
BOPA2	3_0195	0.3386	0.005	0	0	0	0	0
BOPA2	3_0205	0.7788	0.005	0	0.002	0.002	0	0
BOPA2	3_0209	0.8589	0.005	0	0	0	0	0
BOPA2	3_0232	0.928	0.005	0	0	0	0	0
BOPA2	3_0236	0.7655	0.005	0	0	0	0	0
BOPA2	3_0238	0.8769	0.005	0	0.002	0.002	0	0
BOPA2	3_0262	0.7541	0.005	0	0	0	0	0
BOPA2	3_0462	0.8176	0.005	0	0	0	0	0
BOPA2	3_0487	0.2092	0.005	0.002	0.013	0.013	0	1
BOPA2	3_0531	0.7745	0.005	0	0.004	0.004	0	0
BOPA2	3_0557	0.5605	0.005	0.002	0.007	0.007	0	1
BOPA2	3_0719	0.8905	0.005	0	0	0	0	0
BOPA2	3_0744	0.8257	0.005	0	0	0	0	0
BOPA2	3_0775	0.799	0.005	0	0	0	0	0
BOPA2	3_0787	0.5213	0.005	0	0	0	0	0
BOPA2	3_0902	0.8103	0.005	0.001	0.003	0.003	0	0
BOPA2	3_1009	0.816	0.005	0.005	0.089	0.089	1	1
BOPA2	3_1014	0.9337	0.005	0.001	0.087	0.087	1	1
BOPA2	3_1016	0.9112	0.005	0.001	0.088	0.088	1	1
BOPA2	3_1026	0.7042	0.005	0	0	0	0	0
BOPA2	3_1043	0.8428	0.005	0	0	0	0	0
BOPA2	3_1059	0.7964	0.005	0.356	0.32	0.356	1	1
BOPA2	3_1110	0.8763	0.005	0	0	0	0	0
BOPA2	3_1174	0.9001	0.005	0	0	0	0	0
BOPA2	3_1188	0.8247	0.005	0	0	0	0	0
BOPA2	3_1258	0.6172	0.005	0	0	0	0	0
BOPA2	3_1404	0.8571	0.005	0	0.018	0.018	0	1
BOPA2	3_1406	0.8598	0.005	0.001	0.001	0.001	0	0
BOPA2	3_1451	0.8351	0.005	0	0	0	0	0
BOPA2	1_0230	0.8363	0.008	0	0	0	0	0
BOPA2	1_0391	0.5993	0.008	0	0	0	0	0
BOPA2	1_0607	0.8988	0.008	0	0.001	0.001	0	0
BOPA2	1_0677	0.6662	0.008	0	0	0	0	0
BOPA2	1_0792	0.7517	0.008	0.013	0.033	0.033	0	1
BOPA2	1_1035	0.8913	0.008	0.031	0.012	0.031	0	1
BOPA2	1_1055	0.6114	0.008	0	0.033	0.033	0	1
BOPA2	1_1095	0.8622	0.008	0.001	0.003	0.003	0	0
BOPA2	1_1134	0.8383	0.008	0.031	0.016	0.031	0	1
BOPA2	1_1150	0.8844	0.008	0.002	0.042	0.042	0	1
BOPA2	1_1152	0.6562	0.008	0	0	0	0	0
BOPA2	1_1155	0.5868	0.008	0	0	0	0	0
BOPA2	1_1173	0.9132	0.008	0.055	0.065	0.065	0	1
BOPA2	1_1181	0.8213	0.008	0	0	0	0	0
BOPA2	1_1265	0.5446	0.008	0	0	0	0	0
BOPA2	1_1298	0.8383	0.008	0.064	0.061	0.064	0	1
BOPA2	1_1325	0.7897	0.008	0	0	0	0	0
BOPA2	1_1339	0.4342	0.008	0.001	0.003	0.003	0	0
BOPA2	1_1347	0.6486	0.008	0	0.001	0.001	0	0
BOPA2	1_1388	0.6334	0.008	0.002	0.005	0.005	0	0
BOPA2	1_1434	0.7031	0.008	0.001	0.004	0.004	0	0
BOPA2	1_1457	0.7181	0.008	0	0	0	0	0
BOPA2	1_1477	0.6462	0.008	0.026	0.063	0.063	0	1
BOPA2	1_1518	0.8774	0.008	0.001	0.089	0.089	1	1
BOPA2	1_1524	0.5426	0.008	0	0	0	0	0
BOPA2	1_1525	0.7466	0.008	0	0	0	0	0
BOPA2	1_1529	0.8799	0.008	0	0.048	0.048	0	1
BOPA2	3_0790	0.723	0.008	0.034	0.048	0.048	0	1
BOPA2	3_1010	0.6058	0.008	0.001	0.088	0.088	1	1
BOPA2	3_1198	0.5711	0.008	0	0	0	0	0
BOPA2	2_0027	0.8361	0.01	0.001	0	0.001	0	0
BOPA2	2_0059	0.8371	0.01	0.001	0.004	0.004	0	0
BOPA2	2_0090	0.5305	0.01	0	0.001	0.001	0	0
BOPA2	2_0158	0.8769	0.01	0	0	0	0	0
BOPA2	2_0235	0.8239	0.01	0.006	0.025	0.025	0	1
BOPA2	2_0878	0.9739	0.01	0	0	0	0	0
BOPA2	2_0917	0.4818	0.01	0.001	0.001	0.001	0	0
BOPA2	2_0949	0.912	0.01	0.005	0.002	0.005	0	0
BOPA2	2_1016	0.8265	0.01	0	0	0	0	0
BOPA2	2_1036	0.7128	0.01	0	0	0	0	0
BOPA2	2_1064	0.8319	0.01	0.002	0.024	0.024	0	1
BOPA2	2_1167	0.8046	0.01	0	0	0	0	0
BOPA2	2_1337	0.8275	0.01	0.006	0.023	0.023	0	1
BOPA2	2_1396	0.9271	0.01	0.009	0.007	0.009	0	0
BOPA2	2_1408	0.643	0.01	0	0.002	0.002	0	0
BOPA2	2_1462	0.826	0.01	0	0.006	0.006	0	0
BOPA2	2_1496	0.4597	0.01	0	0	0	0	0
BOPA2	2_1506	0.767	0.01	0	0	0	0	0
BOPA2	3_0109	0.9362	0.011	0	0.014	0.014	0	1
BOPA2	3_0148	0.6126	0.011	0	0	0	0	0
BOPA2	3_0206	0.7077	0.011	0.006	0.023	0.023	0	1
BOPA2	3_0240	0.941	0.011	0.007	0.002	0.007	0	0
BOPA2	3_0301	0.6502	0.011	0	0	0	0	0
BOPA2	3_0338	0.8199	0.011	0.01	0.012	0.012	0	1
BOPA2	3_0379	0.7965	0.011	0.002	0.004	0.004	0	0
BOPA2	3_0388	0.9151	0.011	0.015	0.026	0.026	0	1
BOPA2	3_0394	0.8548	0.011	0.023	0.047	0.047	0	1
BOPA2	3_0491	0.902	0.011	0	0	0	0	0
BOPA2	3_0581	0.9132	0.011	0	0	0	0	0
BOPA2	3_0832	0.8678	0.011	0.001	0.041	0.041	0	1
BOPA2	3_1062	0.8429	0.011	0	0	0	0	0
BOPA2	3_1064	0.9388	0.011	0	0	0	0	0
BOPA2	3_1071	0.8925	0.011	0	0	0	0	0
BOPA2	3_1189	0.6752	0.011	0.006	0.023	0.023	0	1
BOPA2	3_1218	0.6928	0.011	0.006	0.023	0.023	0	1
BOPA2	3_1396	0.6643	0.011	0.006	0.003	0.006	0	0
BOPA2	3_1496	0.8349	0.011	0.015	0.043	0.043	0	1
BOPA2	3_1509	0.5448	0.011	0	0	0	0	0
BOPA2	2_0031	0.8368	0.015	0.003	0.019	0.019	0	1
BOPA2	2_0227	0.6017	0.015	0.003	0.014	0.014	0	0
BOPA2	2_0274	0.7482	0.015	0.01	0.021	0.021	0	1
BOPA2	2_0448	0.9697	0.015	0.024	0.041	0.041	0	1
BOPA2	2_0685	0.7003	0.015	0.044	0.052	0.052	0	1
BOPA2	2_0770	0.859	0.015	0.05	0.017	0.05	0	1
BOPA2	2_1019	0.8687	0.015	0.014	0.012	0.014	0	0
BOPA2	2_1415	0.9078	0.015	0	0.023	0.023	0	1
BOPA2	2_1477	0.7003	0.015	0.046	0.05	0.05	0	1
BOPA2	1_0079	0.8219	0.016	0.343	0.345	0.345	1	1
BOPA2	1_0179	0.7889	0.016	0.022	0.034	0.034	0	1
BOPA2	1_0233	0.7281	0.016	0	0.001	0.001	0	0
BOPA2	1_0472	0.9148	0.016	0	0	0	0	0
BOPA2	1_0502	0.6216	0.016	0.306	0.257	0.306	1	1
BOPA2	1_0504	0.8693	0.016	0	0	0	0	0
BOPA2	1_0592	0.6774	0.016	0.019	0.081	0.081	1	1
BOPA2	1_0650	0.6896	0.016	0.244	0.196	0.244	1	1
BOPA2	1_0655	0.7302	0.016	0.283	0.217	0.283	1	1
BOPA2	1_0883	0.4543	0.016	0	0.001	0.001	0	0
BOPA2	1_0959	0.5907	0.016	0.353	0.342	0.353	1	1
BOPA2	1_1036	0.6295	0.016	0	0	0	0	0
BOPA2	1_1045	0.7984	0.016	0	0.001	0.001	0	0
BOPA2	1_1051	0.9333	0.016	0.111	0.135	0.135	1	1
BOPA2	1_1089	0.9373	0.016	0	0	0	0	0
BOPA2	1_1102	0.6585	0.016	0	0	0	0	0
BOPA2	1_1108	0.7725	0.016	0	0	0	0	0
BOPA2	1_1112	0.7956	0.016	0	0.002	0.002	0	0
BOPA2	1_1217	0.6458	0.016	0	0	0	0	0
BOPA2	1_1232	0.9271	0.016	0	0	0	0	0
BOPA2	1_1272	0.7995	0.016	0.184	0.233	0.233	1	1
BOPA2	1_1285	0.8398	0.016	0.023	0.03	0.03	0	1
BOPA2	1_1304	0.8889	0.016	0.003	0.062	0.062	0	1
BOPA2	1_1338	0.7525	0.016	0	0	0	0	0
BOPA2	1_1438	0.8167	0.016	0	0	0	0	0
BOPA2	1_1452	0.9007	0.016	0	0.001	0.001	0	0
BOPA2	1_1496	0.8016	0.016	0.327	0.329	0.329	1	1
BOPA2	3_0095	0.8308	0.016	0	0.001	0.001	0	0
BOPA2	3_0200	0.8457	0.016	0.022	0.028	0.028	0	1
BOPA2	3_0248	0.8615	0.016	0	0.001	0.001	0	0
BOPA2	3_0498	0.7468	0.016	0	0	0	0	0
BOPA2	3_0525	0.9483	0.016	0	0	0	0	0
BOPA2	3_0915	0.9333	0.016	0.002	0.001	0.002	0	0
BOPA2	3_0923	0.8348	0.016	0.006	0.111	0.111	1	1
BOPA2	3_0985	0.9083	0.016	0	0	0	0	0
BOPA2	3_0467	0.7996	0.019	0.001	0.025	0.025	0	1
BOPA2	3_0721	0.8055	0.019	0	0.002	0.002	0	0
BOPA2	3_1015	0.8236	0.019	0.006	0.115	0.115	1	1
BOPA2	2_0108	0.79	0.021	0.002	0.111	0.111	1	1
BOPA2	2_0142	0.6833	0.021	0.003	0.039	0.039	0	1
BOPA2	2_0403	0.8284	0.021	0.035	0.058	0.058	0	1
BOPA2	2_0907	0.7602	0.021	0.035	0.047	0.047	0	1
BOPA2	2_1527	0.8982	0.021	0.024	0.038	0.038	0	1
BOPA2	3_0010	0.9297	0.021	0.038	0.042	0.042	0	1
BOPA2	3_0138	0.8627	0.021	0.044	0.025	0.044	0	1
BOPA2	3_0146	0.5207	0.021	0.056	0.042	0.056	0	1
BOPA2	3_0226	0.893	0.021	0.001	0.026	0.026	0	1
BOPA2	3_0230	0.7461	0.021	0.002	0.039	0.039	0	1
BOPA2	3_0268	0.9565	0.021	0.002	0.002	0.002	0	0
BOPA2	3_0283	0.7982	0.021	0.025	0.019	0.025	0	1
BOPA2	3_0567	0.6464	0.021	0.003	0.038	0.038	0	1
BOPA2	3_0583	0.8708	0.021	0.006	0.111	0.111	1	1
BOPA2	3_0838	0.8566	0.021	0	0	0	0	0
BOPA2	3_0844	0.5241	0.021	0.003	0.002	0.003	0	0
BOPA2	3_0922	0.5845	0.021	0.006	0.113	0.113	1	1
BOPA2	3_1053	0.932	0.021	0.049	0.065	0.065	0	1
BOPA2	3_1182	0.8298	0.021	0.014	0.055	0.055	0	1
BOPA2	3_1234	0.5972	0.021	0.014	0.06	0.06	0	1
BOPA2	1_0088	0.6378	0.024	0.351	0.309	0.351	1	1
BOPA2	1_0181	0.5468	0.024	0.217	0.21	0.217	1	1
BOPA2	1_0210	0.6217	0.024	0	0.009	0.009	0	0
BOPA2	1_0426	0.6164	0.024	0.028	0.018	0.028	0	1
BOPA2	1_0486	0.7172	0.024	0	0	0	0	0
BOPA2	1_0508	0.849	0.024	0.363	0.418	0.418	1	1
BOPA2	1_0545	0.8142	0.024	0.218	0.226	0.226	1	1
BOPA2	1_0558	0.7877	0.024	0	0	0	0	0
BOPA2	1_0605	0.8557	0.024	0.28	0.231	0.28	1	1
BOPA2	1_0680	0.887	0.024	0	0	0	0	0
BOPA2	1_0696	0.7552	0.024	0.499	0.494	0.499	1	1
BOPA2	1_0718	0.8386	0.024	0	0.026	0.026	0	1
BOPA2	1_0777	0.6855	0.024	0.325	0.316	0.325	1	1
BOPA2	1_0981	0.9637	0.024	0.013	0.014	0.014	0	0
BOPA2	1_1020	0.915	0.024	0	0	0	0	0
BOPA2	1_1030	0.9396	0.024	0	0	0	0	0
BOPA2	1_1060	0.463	0.024	0.023	0.047	0.047	0	1
BOPA2	1_1062	0.8371	0.024	0.001	0.013	0.013	0	0
BOPA2	1_1091	0.8036	0.024	0.018	0.017	0.018	0	0
BOPA2	1_1104	0.7958	0.024	0	0	0	0	0
BOPA2	1_1139	0.8322	0.024	0	0	0	0	0
BOPA2	1_1163	0.766	0.024	0	0	0	0	0
BOPA2	1_1171	0.6152	0.024	0	0	0	0	0
BOPA2	1_1237	0.7065	0.024	0	0	0	0	0
BOPA2	1_1245	0.7599	0.024	0.034	0.022	0.034	0	1
BOPA2	1_1266	0.8699	0.024	0	0	0	0	0
BOPA2	1_1271	0.757	0.024	0.008	0.008	0.008	0	0
BOPA2	1_1321	0.9478	0.024	0	0.001	0.001	0	0
BOPA2	1_1363	0.6747	0.024	0	0	0	0	0
BOPA2	1_1369	0.9514	0.024	0	0	0	0	0
BOPA2	1_1387	0.6122	0.024	0	0	0	0	0
BOPA2	1_1413	0.7168	0.024	0	0	0	0	0
BOPA2	1_1414	0.4157	0.024	0.114	0.096	0.114	1	1
BOPA2	1_1429	0.853	0.024	0.001	0.023	0.023	0	0
BOPA2	1_1466	0.4341	0.024	0.01	0.04	0.04	0	1
BOPA2	1_1472	0.7278	0.024	0.007	0.025	0.025	0	1
BOPA2	1_1494	0.5998	0.024	0	0.001	0.001	0	0
BOPA2	1_1526	0.817	0.024	0	0	0	0	0
BOPA2	2_0217	0.931	0.026	0.101	0.083	0.101	1	1
BOPA2	2_0926	0.4433	0.026	0.019	0.017	0.019	0	0
BOPA2	2_1464	0.5183	0.026	0	0	0	0	0
BOPA2	3_0011	0.7304	0.026	0.053	0.027	0.053	0	1
BOPA2	3_0046	0.7216	0.026	0.01	0.001	0.01	0	0
BOPA2	3_0197	0.8794	0.026	0	0.001	0.001	0	0
BOPA2	3_1032	0.855	0.026	0.024	0.041	0.041	0	1
BOPA2	3_1034	0.8478	0.026	0.024	0.038	0.038	0	1
BOPA2	3_1035	0.9184	0.026	0.024	0.038	0.038	0	1
BOPA2	3_1298	0.8363	0.026	0.01	0.017	0.017	0	0
BOPA2	3_1420	0.623	0.026	0	0	0	0	0
BOPA2	3_0968	0.7033	0.029	0.01	0.023	0.023	0	0
BOPA2	2_0045	0.7125	0.031	0.031	0.014	0.031	0	0
BOPA2	2_0176	0.7762	0.031	0.026	0.049	0.049	0	1
BOPA2	2_0237	0.8797	0.031	0.136	0.121	0.136	1	1
BOPA2	2_0406	0.8411	0.031	0	0	0	0	0
BOPA2	2_0505	0.7713	0.031	0.028	0.027	0.028	0	0
BOPA2	2_1172	0.7534	0.031	0.024	0.052	0.052	0	1
BOPA2	1_0053	0.5464	0.032	0	0	0	0	0
BOPA2	1_0140	0.961	0.032	0	0	0	0	0
BOPA2	1_0156	0.704	0.032	0	0	0	0	0
BOPA2	1_0173	0.849	0.032	0.309	0.269	0.309	1	1
BOPA2	1_0203	0.8275	0.032	0	0	0	0	0
BOPA2	1_0337	0.4679	0.032	0	0	0	0	0
BOPA2	1_0345	0.7738	0.032	0	0	0	0	0
BOPA2	1_0392	0.8344	0.032	0	0	0	0	0
BOPA2	1_0406	0.5554	0.032	0.106	0.133	0.133	1	1
BOPA2	1_0410	0.477	0.032	0.027	0.071	0.071	0	1
BOPA2	1_0497	0.9464	0.032	0	0	0	0	0
BOPA2	1_0548	0.6975	0.032	0	0	0	0	0
BOPA2	1_0554	0.9201	0.032	0.223	0.204	0.223	1	1
BOPA2	1_0591	0.844	0.032	0	0	0	0	0
BOPA2	1_0717	0.6478	0.032	0.233	0.203	0.233	1	1
BOPA2	1_0808	0.7842	0.032	0.011	0.036	0.036	0	1
BOPA2	1_0930	0.7991	0.032	0.164	0.13	0.164	1	1
BOPA2	1_0960	0.833	0.032	0.285	0.22	0.285	1	1
BOPA2	1_1117	0.7113	0.032	0	0	0	0	0
BOPA2	1_1194	0.9094	0.032	0.012	0.012	0.012	0	0
BOPA2	1_1235	0.9593	0.032	0.118	0.103	0.118	1	1
BOPA2	1_1242	0.8797	0.032	0	0.002	0.002	0	0
BOPA2	1_1284	0.9079	0.032	0	0	0	0	0
BOPA2	1_1295	0.8037	0.032	0.1	0.085	0.1	1	1
BOPA2	1_1297	0.8978	0.032	0.021	0.042	0.042	0	1
BOPA2	1_1309	0.7377	0.032	0	0.024	0.024	0	0
BOPA2	1_1340	0.8839	0.032	0	0	0	0	0
BOPA2	1_1427	0.9262	0.032	0	0	0	0	0
BOPA2	1_1428	0.5597	0.032	0	0	0	0	0
BOPA2	1_1449	0.7583	0.032	0	0	0	0	0
BOPA2	1_1511	0.741	0.032	0.001	0.023	0.023	0	0
BOPA2	1_1512	0.8549	0.032	0.117	0.118	0.118	1	1
BOPA2	1_1527	0.607	0.032	0	0	0	0	0
BOPA2	1_1536	0.6312	0.032	0.026	0.063	0.063	0	1
BOPA2	3_0032	0.8551	0.032	0.047	0.079	0.079	0	1
BOPA2	3_0370	0.8803	0.032	0.012	0	0.012	0	0
BOPA2	3_0772	0.7547	0.032	0.002	0.009	0.009	0	0
BOPA2	3_0910	0.7568	0.032	0.016	0.025	0.025	0	0
BOPA2	3_0945	0.8532	0.032	0.005	0.009	0.009	0	0
BOPA2	3_1000	0.8684	0.032	0.026	0.063	0.063	0	1
BOPA2	3_1002	0.7859	0.032	0	0	0	0	0
BOPA2	3_1003	0.8141	0.032	0.039	0.081	0.081	1	1
BOPA2	3_1007	0.7929	0.032	0.044	0.073	0.073	0	1
BOPA2	3_1222	0.9517	0.032	0.009	0.014	0.014	0	0
BOPA2	3_1520	0.6848	0.032	0.017	0.058	0.058	0	1
BOPA2	3_1270	0.7007	0.034	0.075	0.092	0.092	1	1
BOPA2	3_1492	0.8921	0.034	0.017	0.058	0.058	0	1
BOPA2	2_0326	0.6779	0.036	0.053	0.091	0.091	1	1
BOPA2	2_0574	0.8062	0.036	0.006	0.119	0.119	1	1
BOPA2	2_0591	0.7697	0.036	0.099	0.084	0.099	1	1
BOPA2	2_0849	0.7453	0.036	0.073	0.148	0.148	1	1
BOPA2	2_1208	0.8459	0.036	0.016	0.017	0.017	0	0
BOPA2	2_1328	0.9585	0.036	0.034	0.025	0.034	0	0
BOPA2	3_0243	0.8324	0.037	0.029	0.061	0.061	0	1
BOPA2	3_0335	0.8804	0.037	0.02	0.043	0.043	0	1
BOPA2	3_0907	0.8405	0.037	0.002	0.022	0.022	0	0
BOPA2	3_0924	0.645	0.037	0	0	0	0	0
BOPA2	3_1159	0.817	0.037	0.01	0.016	0.016	0	0
BOPA2	1_0071	0.9663	0.04	0	0	0	0	0
BOPA2	1_0170	0.752	0.04	0	0	0	0	0
BOPA2	1_0333	0.7889	0.04	0.167	0.13	0.167	1	1
BOPA2	1_0378	0.6677	0.04	0.403	0.335	0.403	1	1
BOPA2	1_0847	0.4928	0.04	0.056	0.024	0.056	0	1
BOPA2	1_0850	0.8469	0.04	0	0	0	0	0
BOPA2	1_0864	0.8859	0.04	0.026	0.079	0.079	0	1
BOPA2	1_0948	0.8895	0.04	0.007	0.027	0.027	0	0
BOPA2	1_1057	0.6968	0.04	0	0	0	0	0
BOPA2	1_1103	0.7786	0.04	0.005	0.04	0.04	0	0
BOPA2	1_1121	0.7644	0.04	0.006	0.004	0.006	0	0
BOPA2	1_1131	0.6622	0.04	0	0	0	0	0
BOPA2	1_1138	0.8854	0.04	0.037	0.03	0.037	0	0
BOPA2	1_1183	0.7954	0.04	0.023	0.069	0.069	0	1
BOPA2	1_1202	0.5683	0.04	0	0	0	0	0
BOPA2	1_1288	0.8541	0.04	0.001	0.001	0.001	0	0
BOPA2	1_1310	0.7655	0.04	0.013	0.021	0.021	0	0
BOPA2	1_1357	0.8942	0.04	0	0	0	0	0
BOPA2	1_1399	0.5771	0.04	0.004	0.018	0.018	0	0
BOPA2	1_1485	0.7513	0.04	0.001	0.038	0.038	0	0
BOPA2	3_0809	0.7998	0.04	0.006	0.119	0.119	1	1
BOPA2	2_0297	0.7501	0.041	0.017	0.047	0.047	0	1
BOPA2	2_0335	0.7013	0.041	0	0	0	0	0
BOPA2	2_0436	0.8499	0.041	0.057	0.057	0.057	0	1
BOPA2	2_1049	0.9153	0.041	0.103	0.105	0.105	1	1
BOPA2	2_1117	0.8216	0.041	0.006	0	0.006	0	0
BOPA2	2_1128	0.6144	0.041	0.017	0.018	0.018	0	0
BOPA2	2_1376	0.8039	0.041	0.032	0.027	0.032	0	0
BOPA2	3_0305	0.8277	0.042	0.051	0.107	0.107	1	1
BOPA2	3_0306	0.8339	0.042	0.012	0.026	0.026	0	0
BOPA2	3_0899	0.6472	0.042	0.107	0.078	0.107	1	1
BOPA2	3_0965	0.9121	0.042	0	0.01	0.01	0	0
BOPA2	3_1203	0.5405	0.042	0.033	0.065	0.065	0	1
BOPA2	3_1233	0.6578	0.042	0.035	0.055	0.055	0	1
BOPA2	3_0503	0.5618	0.045	0.114	0.104	0.114	1	1
BOPA2	3_0625	0.752	0.045	0.113	0.105	0.113	1	1
BOPA2	2_0079	0.8265	0.046	0.017	0.005	0.017	0	0
BOPA2	2_0803	0.513	0.046	0.024	0.021	0.024	0	0
BOPA2	2_0825	0.9407	0.046	0.082	0.111	0.111	1	1
BOPA2	2_0985	0.972	0.046	0.035	0.084	0.084	1	1
BOPA2	2_1442	0.8456	0.046	0.113	0.105	0.113	1	1
BOPA2	1_0035	0.857	0.048	0.484	0.465	0.484	1	1
BOPA2	1_0089	0.6916	0.048	0.103	0.148	0.148	1	1
BOPA2	1_0122	0.8784	0.048	0.057	0.065	0.065	0	1
BOPA2	1_0171	0.719	0.048	0.003	0.026	0.026	0	0
BOPA2	1_0268	0.6311	0.048	0	0.002	0.002	0	0
BOPA2	1_0273	0.9068	0.048	0	0	0	0	0
BOPA2	1_0369	0.6619	0.048	0.288	0.218	0.288	1	1
BOPA2	1_0452	0.7065	0.048	0.034	0.06	0.06	0	1
BOPA2	1_0474	0.7963	0.048	0.453	0.472	0.472	1	1
BOPA2	1_0575	0.8381	0.048	0.129	0.156	0.156	1	1
BOPA2	1_0613	0.7523	0.048	0.015	0.023	0.023	0	0
BOPA2	1_0640	0.6925	0.048	0.014	0.027	0.027	0	0
BOPA2	1_0678	0.6292	0.048	0.001	0.023	0.023	0	0
BOPA2	1_0735	0.6716	0.048	0.007	0.036	0.036	0	0
BOPA2	1_0810	0.6242	0.048	0	0	0	0	0
BOPA2	1_0811	0.8393	0.048	0.136	0.16	0.16	1	1
BOPA2	1_0836	0.7315	0.048	0.102	0.099	0.102	1	1
BOPA2	1_0878	0.7202	0.048	0.002	0.009	0.009	0	0
BOPA2	1_1039	0.8586	0.048	0	0	0	0	0
BOPA2	1_1052	0.751	0.048	0	0	0	0	0
BOPA2	1_1063	0.8146	0.048	0.149	0.13	0.149	1	1
BOPA2	1_1084	0.6501	0.048	0.002	0.042	0.042	0	0
BOPA2	1_1107	0.7083	0.048	0.001	0.005	0.005	0	0
BOPA2	1_1151	0.5077	0.048	0	0	0	0	0
BOPA2	1_1175	0.7482	0.048	0	0	0	0	0
BOPA2	1_1184	0.7955	0.048	0	0	0	0	0
BOPA2	1_1274	0.6876	0.048	0	0	0	0	0
BOPA2	1_1382	0.6158	0.048	0	0	0	0	0
BOPA2	1_1383	0.9182	0.048	0	0	0	0	0
BOPA2	1_1444	0.9484	0.048	0	0.029	0.029	0	0
BOPA2	1_1450	0.6999	0.048	0.231	0.297	0.297	1	1
BOPA2	1_1462	0.73	0.048	0.011	0.047	0.047	0	0
BOPA2	1_1504	0.6038	0.048	0.479	0.466	0.479	1	1
BOPA2	3_0142	0.8207	0.048	0.078	0.086	0.086	1	1
BOPA2	3_0646	0.9378	0.048	0.119	0.124	0.124	1	1
BOPA2	3_0685	0.9638	0.048	0.097	0.129	0.129	1	1
BOPA2	3_1042	0.7717	0.048	0.073	0.058	0.073	0	1
BOPA2	3_1254	0.9375	0.048	0.008	0.027	0.027	0	0
BOPA2	3_1513	0.9277	0.048	0.042	0.088	0.088	1	1
BOPA2	3_0026	0.518	0.05	0.046	0.086	0.086	1	1
BOPA2	2_0037	0.798	0.051	0	0	0	0	0
BOPA2	2_0144	0.9496	0.051	0.113	0.104	0.113	1	1
BOPA2	2_0198	0.9762	0.051	0.085	0.091	0.091	1	1
BOPA2	2_0463	0.7415	0.051	0	0	0	0	0
BOPA2	2_0489	0.6509	0.051	0.172	0.143	0.172	1	1
BOPA2	2_0793	0.8437	0.051	0.036	0.043	0.043	0	0
BOPA2	2_1114	0.9206	0.051	0.006	0	0.006	0	0
BOPA2	2_1386	0.7543	0.051	0.085	0.056	0.085	1	1
BOPA2	2_1475	0.7615	0.051	0.027	0.154	0.154	1	1
BOPA2	2_1479	0.9545	0.051	0.013	0.04	0.04	0	0
BOPA2	2_1520	0.7399	0.051	0	0	0	0	0
BOPA2	3_0153	0.9797	0.053	0.007	0.018	0.018	0	0
BOPA2	3_0295	0.8691	0.053	0.001	0.031	0.031	0	0
BOPA2	3_0649	0.8556	0.053	0.004	0.023	0.023	0	0
BOPA2	1_0149	0.7373	0.056	0.041	0.054	0.054	0	0
BOPA2	1_0235	0.7383	0.056	0.369	0.346	0.369	1	1
BOPA2	1_0278	0.7298	0.056	0.073	0.042	0.073	0	1
BOPA2	1_0284	0.8284	0.056	0.104	0.13	0.13	1	1
BOPA2	1_0322	0.6263	0.056	0.497	0.468	0.497	1	1
BOPA2	1_0485	0.4694	0.056	0.349	0.397	0.397	1	1
BOPA2	1_0493	0.8926	0.056	0.011	0.003	0.011	0	0
BOPA2	1_0623	0.5139	0.056	0.31	0.321	0.321	1	1
BOPA2	1_0636	0.8095	0.056	0.331	0.319	0.331	1	1
BOPA2	1_0674	0.4112	0.056	0.086	0.071	0.086	1	1
BOPA2	1_0725	0.7743	0.056	0.046	0.016	0.046	0	0
BOPA2	1_0769	0.8945	0.056	0.053	0.112	0.112	1	1
BOPA2	1_0938	0.715	0.056	0.089	0.088	0.089	1	1
BOPA2	1_1069	0.7874	0.056	0	0	0	0	0
BOPA2	1_1137	0.6651	0.056	0	0	0	0	0
BOPA2	1_1190	0.7575	0.056	0.114	0.105	0.114	1	1
BOPA2	1_1192	0.7773	0.056	0.069	0.11	0.11	1	1
BOPA2	1_1301	0.7052	0.056	0.362	0.297	0.362	1	1
BOPA2	1_1392	0.6376	0.056	0	0	0	0	0
BOPA2	1_1408	0.7205	0.056	0.033	0.036	0.036	0	0
BOPA2	1_1437	0.6992	0.056	0.005	0	0.005	0	0
BOPA2	1_1463	0.6036	0.056	0.032	0.059	0.059	0	1
BOPA2	1_1498	0.776	0.056	0.051	0.046	0.051	0	0
BOPA2	1_1515	0.7489	0.056	0	0	0	0	0
BOPA2	2_0201	0.8705	0.056	0.02	0.031	0.031	0	0
BOPA2	2_0518	0.517	0.056	0	0	0	0	0
BOPA2	2_0831	0.5652	0.056	0.113	0.105	0.113	1	1
BOPA2	2_0861	0.5646	0.056	0	0	0	0	0
BOPA2	2_0954	0.8707	0.056	0.001	0.009	0.009	0	0
BOPA2	2_1115	0.7693	0.056	0.042	0.086	0.086	1	1
BOPA2	2_1461	0.4018	0.056	0	0	0	0	0
BOPA2	2_1522	0.9664	0.056	0.05	0.092	0.092	1	1
BOPA2	3_0072	0.778	0.058	0.089	0.115	0.115	1	1
BOPA2	3_0603	0.7326	0.058	0.175	0.176	0.176	1	1
BOPA2	3_0996	0.5693	0.058	0.059	0.081	0.081	1	1
BOPA2	3_1167	0.6183	0.058	0.001	0.009	0.009	0	0
BOPA2	3_1186	0.8335	0.058	0.016	0.012	0.016	0	0
BOPA2	3_1253	0.8176	0.058	0.059	0.061	0.061	0	1
BOPA2	3_1295	0.7086	0.058	0.041	0.062	0.062	0	1
BOPA2	3_1313	0.8832	0.058	0.014	0.072	0.072	0	1
BOPA2	3_0678	0.8577	0.061	0.006	0.009	0.009	0	0
BOPA2	2_0006	0.5361	0.062	0.104	0.129	0.129	1	1
BOPA2	2_0016	0.6036	0.062	0.029	0.038	0.038	0	0
BOPA2	2_0240	0.7756	0.062	0.161	0.105	0.161	1	1
BOPA2	2_0257	0.6833	0.062	0.072	0.037	0.072	0	1
BOPA2	2_0295	0.9678	0.062	0.034	0.016	0.034	0	0
BOPA2	2_0369	0.7362	0.062	0.081	0.148	0.148	1	1
BOPA2	2_0407	0.9182	0.062	0	0	0	0	0
BOPA2	2_0593	0.6898	0.062	0.107	0.105	0.107	1	1
BOPA2	2_0641	0.7462	0.062	0.046	0.052	0.052	0	0
BOPA2	2_1003	0.8571	0.062	0.016	0.037	0.037	0	0
BOPA2	2_1135	0.8578	0.062	0	0	0	0	0
BOPA2	2_1157	0.8192	0.062	0.038	0.038	0.038	0	0
BOPA2	2_1372	0.78	0.062	0.03	0.028	0.03	0	0
BOPA2	3_0014	0.8153	0.063	0.035	0.047	0.047	0	0
BOPA2	3_0081	0.7678	0.063	0.042	0.048	0.048	0	0
BOPA2	3_0358	0.7165	0.063	0.166	0.156	0.166	1	1
BOPA2	3_0522	0.9697	0.063	0.007	0.036	0.036	0	0
BOPA2	3_0774	0.3458	0.063	0	0	0	0	0
BOPA2	3_0868	0.5392	0.063	0	0.037	0.037	0	0
BOPA2	3_0950	0.8211	0.063	0.046	0.036	0.046	0	0
BOPA2	3_1086	0.9514	0.063	0.035	0.095	0.095	1	1
BOPA2	3_1194	0.8854	0.063	0.028	0.048	0.048	0	0
BOPA2	3_1267	0.8433	0.063	0.147	0.093	0.147	1	1
BOPA2	3_1315	0.9266	0.063	0.017	0.012	0.017	0	0
BOPA2	3_1463	0.8873	0.063	0.092	0.112	0.112	1	1
BOPA2	3_1519	0.7817	0.063	0.064	0.071	0.071	0	1
BOPA2	1_0099	0.7291	0.064	0.462	0.471	0.471	1	1
BOPA2	1_0154	0.7756	0.064	0	0	0	0	0
BOPA2	1_0159	0.737	0.064	0.364	0.344	0.364	1	1
BOPA2	1_0188	0.7696	0.064	0.075	0	0.075	0	1
BOPA2	1_0205	0.8329	0.064	0.056	0.068	0.068	0	1
BOPA2	1_0492	0.8466	0.064	0	0	0	0	0
BOPA2	1_0507	0.8941	0.064	0.368	0.312	0.368	1	1
BOPA2	1_0626	0.5536	0.064	0	0.001	0.001	0	0
BOPA2	1_0629	0.7844	0.064	0	0	0	0	0
BOPA2	1_0732	0.6888	0.064	0	0.022	0.022	0	0
BOPA2	1_0784	0.7541	0.064	0	0	0	0	0
BOPA2	1_0803	0.711	0.064	0.054	0.09	0.09	1	1
BOPA2	1_0968	0.8261	0.064	0.409	0.367	0.409	1	1
BOPA2	1_1044	0.885	0.064	0.003	0.024	0.024	0	0
BOPA2	1_1119	0.7987	0.064	0.383	0.349	0.383	1	1
BOPA2	1_1177	0.6456	0.064	0.039	0.059	0.059	0	0
BOPA2	1_1233	0.5396	0.064	0	0.059	0.059	0	0
BOPA2	1_1252	0.8048	0.064	0	0	0	0	0
BOPA2	1_1254	0.8222	0.064	0.026	0.038	0.038	0	0
BOPA2	1_1316	0.7191	0.064	0	0.002	0.002	0	0
BOPA2	1_1510	0.8282	0.064	0	0.012	0.012	0	0
BOPA2	2_0359	0.6701	0.067	0.09	0.148	0.148	1	1
BOPA2	2_0416	0.8068	0.067	0.039	0.098	0.098	1	1
BOPA2	2_0421	0.7154	0.067	0.038	0.026	0.038	0	0
BOPA2	2_0618	0.455	0.067	0	0	0	0	0
BOPA2	2_0640	0.9266	0.067	0.083	0.12	0.12	1	1
BOPA2	2_0649	0.6063	0.067	0.059	0.045	0.059	0	0
BOPA2	2_0832	0.9461	0.067	0.042	0.038	0.042	0	0
BOPA2	2_0839	0.8283	0.067	0.033	0.019	0.033	0	0
BOPA2	3_0353	0.7303	0.069	0	0	0	0	0
BOPA2	3_0395	0.8371	0.069	0	0	0	0	0
BOPA2	3_0602	0.8733	0.069	0.167	0.13	0.167	1	1
BOPA2	3_1084	0.4243	0.069	0.073	0.1	0.1	1	1
BOPA2	3_1105	0.8129	0.069	0.045	0.089	0.089	1	1
BOPA2	3_1232	0.679	0.069	0.103	0.092	0.103	1	1
BOPA2	3_1280	0.7866	0.069	0.094	0.092	0.094	1	1
BOPA2	3_0830	0.5182	0.071	0.035	0.051	0.051	0	0
BOPA2	3_1099	0.7838	0.071	0.085	0.088	0.088	1	1
BOPA2	1_0022	0.9414	0.072	0.24	0.302	0.302	1	1
BOPA2	1_0036	0.6029	0.072	0	0	0	0	0
BOPA2	1_0164	0.653	0.072	0.413	0.435	0.435	1	1
BOPA2	1_0215	0.4771	0.072	0	0	0	0	0
BOPA2	1_0296	0.7372	0.072	0.421	0.449	0.449	1	1
BOPA2	1_0313	0.9125	0.072	0.056	0.088	0.088	1	1
BOPA2	1_0314	0.8625	0.072	0.047	0.031	0.047	0	0
BOPA2	1_0347	0.8836	0.072	0.002	0.024	0.024	0	0
BOPA2	1_0367	0.7778	0.072	0.261	0.303	0.303	1	1
BOPA2	1_0368	0.708	0.072	0.356	0.269	0.356	1	1
BOPA2	1_0371	0.7131	0.072	0.272	0.279	0.279	1	1
BOPA2	1_0403	0.886	0.072	0.082	0.091	0.091	1	1
BOPA2	1_0430	0.6625	0.072	0.065	0.082	0.082	1	1
BOPA2	1_0489	0.9448	0.072	0.001	0.022	0.022	0	0
BOPA2	1_0615	0.7877	0.072	0	0	0	0	0
BOPA2	1_0637	0.7278	0.072	0	0	0	0	0
BOPA2	1_0643	0.6175	0.072	0.013	0.017	0.017	0	0
BOPA2	1_0910	0.8446	0.072	0.219	0.257	0.257	1	1
BOPA2	1_1106	0.7967	0.072	0.219	0.151	0.219	1	1
BOPA2	1_1255	0.6609	0.072	0.081	0.071	0.081	1	1
BOPA2	1_1278	0.5024	0.072	0.477	0.457	0.477	1	1
BOPA2	1_1300	0.8047	0.072	0.086	0.074	0.086	1	1
BOPA2	1_1311	0.8517	0.072	0.005	0.009	0.009	0	0
BOPA2	1_1377	0.8083	0.072	0	0.058	0.058	0	0
BOPA2	1_1386	0.6013	0.072	0.043	0.047	0.047	0	0
BOPA2	1_1482	0.7715	0.072	0	0.001	0.001	0	0
BOPA2	2_0350	0.8055	0.072	0.02	0.036	0.036	0	0
BOPA2	2_0368	0.8792	0.072	0.106	0.095	0.106	1	1
BOPA2	2_0632	0.8489	0.072	0.041	0.043	0.043	0	0
BOPA2	2_0684	0.8018	0.072	0.188	0.175	0.188	1	1
BOPA2	2_0816	0.9097	0.072	0.032	0.02	0.032	0	0
BOPA2	2_0867	0.7996	0.072	0.031	0.025	0.031	0	0
BOPA2	2_1009	0.6223	0.072	0.032	0.032	0.032	0	0
BOPA2	2_1290	0.6712	0.072	0.031	0.025	0.031	0	0
BOPA2	2_1531	0.7136	0.072	0.117	0.062	0.117	1	1
BOPA2	3_0348	0.8101	0.074	0.097	0.118	0.118	1	1
BOPA2	3_0517	0.3215	0.074	0.191	0.184	0.191	1	1
BOPA2	3_0723	0.7623	0.074	0.017	0.025	0.025	0	0
BOPA2	3_0831	0.3843	0.074	0	0	0	0	0
BOPA2	3_1065	0.9319	0.074	0.166	0.107	0.166	1	1
BOPA1	2_1160	0.6692	0.077	0.047	0.038	0.047	0	0
BOPA2	2_0143	0.8572	0.077	0.093	0.137	0.137	1	1
BOPA2	2_0207	0.6467	0.077	0	0	0	0	0
BOPA2	2_0323	0.5899	0.077	0.052	0.046	0.052	0	0
BOPA2	2_0599	0.5337	0.077	0.192	0.184	0.192	1	1
BOPA2	2_0648	0.7447	0.077	0	0.084	0.084	1	1
BOPA2	3_0866	0.9171	0.077	0.046	0.049	0.049	0	0
BOPA2	3_0129	0.8522	0.079	0.07	0.07	0.07	0	0
BOPA2	3_0191	0.5333	0.079	0.041	0.082	0.082	1	1
BOPA2	3_0277	0.762	0.079	0.207	0.189	0.207	1	1
BOPA2	3_0431	0.778	0.079	0.076	0.137	0.137	1	1
BOPA2	3_0543	0.6224	0.079	0.153	0.105	0.153	1	1
BOPA2	3_0565	0.8304	0.079	0.062	0.106	0.106	1	1
BOPA2	3_0858	0.9545	0.079	0.055	0.053	0.055	0	0
BOPA2	3_0859	0.7685	0.079	0.055	0.053	0.055	0	0
BOPA2	3_1229	0.9075	0.079	0.06	0.077	0.077	0	0
BOPA2	3_1490	0.6571	0.079	0.14	0.069	0.14	1	1
BOPA1	2_0586	0.619	0.0795	0	0	0	0	0
BOPA1	2_0639	0.8712	0.0795	0.109	0.086	0.109	1	1
BOPA2	1_0014	0.8649	0.08	0.395	0.349	0.395	1	1
BOPA2	1_0134	0.866	0.08	0.495	0.472	0.495	1	1
BOPA2	1_0166	0.6232	0.08	0.198	0.253	0.253	1	1
BOPA2	1_0199	0.5486	0.08	0.129	0.156	0.156	1	1
BOPA2	1_0264	0.8063	0.08	0.029	0.061	0.061	0	0
BOPA2	1_0267	0.7599	0.08	0.262	0.231	0.262	1	1
BOPA2	1_0374	0.6631	0.08	0.001	0.022	0.022	0	0
BOPA2	1_0393	0.8734	0.08	0.088	0.101	0.101	1	1
BOPA2	1_0532	0.6564	0.08	0	0	0	0	0
BOPA2	1_0719	0.9038	0.08	0.096	0.102	0.102	1	1
BOPA2	1_0746	0.856	0.08	0.114	0.147	0.147	1	1
BOPA2	1_0844	0.5763	0.08	0.444	0.467	0.467	1	1
BOPA2	1_0880	0.8597	0.08	0.122	0.128	0.128	1	1
BOPA2	1_0899	0.8042	0.08	0.108	0.155	0.155	1	1
BOPA2	1_0927	0.9125	0.08	0.001	0.006	0.006	0	0
BOPA2	1_0953	0.7081	0.08	0.017	0.035	0.035	0	0
BOPA2	1_1077	0.922	0.08	0	0	0	0	0
BOPA2	1_1078	0.7474	0.08	0	0	0	0	0
BOPA2	1_1253	0.8832	0.08	0.104	0.12	0.12	1	1
BOPA2	1_1279	0.8044	0.08	0.348	0.341	0.348	1	1
BOPA2	1_1368	0.781	0.08	0.176	0.178	0.178	1	1
BOPA2	1_1487	0.6777	0.08	0.002	0.038	0.038	0	0
BOPA2	1_1493	0.7381	0.08	0.007	0.004	0.007	0	0
BOPA1	2_0513	0.7081	0.082	0.237	0.26	0.26	1	1
BOPA1	2_0552	0.2655	0.082	0.062	0.062	0.062	0	0
BOPA2	3_0118	0.8428	0.082	0.032	0.008	0.032	0	0
BOPA1	2_0657	0.9308	0.0845	0.222	0.197	0.222	1	1
BOPA2	3_0003	0.8746	0.085	0.007	0.008	0.008	0	0
BOPA2	3_0084	0.5975	0.085	0.071	0.019	0.071	0	0
BOPA2	3_0097	0.8342	0.085	0.067	0.073	0.073	0	0
BOPA2	3_0125	0.8516	0.085	0.128	0.162	0.162	1	1
BOPA2	3_0502	0.7991	0.085	0.144	0.167	0.167	1	1
BOPA2	3_1485	0.7316	0.085	0.225	0.218	0.225	1	1
BOPA1	2_0311	0.908	0.087	0.055	0.049	0.055	0	0
BOPA1	2_0455	0.7174	0.087	0.085	0.086	0.086	1	0
BOPA1	2_0504	0.6785	0.087	0.048	0.026	0.048	0	0
BOPA1	2_0951	0.5494	0.087	0.01	0.003	0.01	0	0
BOPA1	2_1136	0.9677	0.087	0.082	0.07	0.082	1	0
BOPA1	2_1390	0.8855	0.087	0.023	0.026	0.026	0	0
BOPA2	3_0299	0.7643	0.087	0.053	0.047	0.053	0	0
BOPA2	3_1008	0.5244	0.087	0.119	0.207	0.207	1	1
BOPA2	1_0308	0.884	0.088	0	0.002	0.002	0	0
BOPA2	1_0330	0.7196	0.088	0	0	0	0	0
BOPA2	1_0375	0.4794	0.088	0	0	0	0	0
BOPA2	1_0564	0.9768	0.088	0.025	0.038	0.038	0	0
BOPA2	1_0739	0.7725	0.088	0.025	0.011	0.025	0	0
BOPA2	1_0887	0.736	0.088	0.059	0.064	0.064	0	0
BOPA2	1_0950	0.7681	0.088	0.01	0.013	0.013	0	0
BOPA2	1_0979	0.7028	0.088	0.444	0.489	0.489	1	1
BOPA2	1_1096	0.6125	0.088	0.003	0.01	0.01	0	0
BOPA2	1_1257	0.7405	0.088	0.061	0.077	0.077	0	0
BOPA2	1_1269	0.9616	0.088	0	0	0	0	0
BOPA2	1_1315	0.9354	0.088	0	0	0	0	0
BOPA2	1_1324	0.622	0.088	0.477	0.471	0.477	1	1
BOPA2	1_1433	0.8571	0.088	0.424	0.412	0.424	1	1
BOPA2	1_1517	0.7925	0.088	0.085	0.075	0.085	1	0
BOPA1	2_1325	0.9078	0.0895	0.038	0.08	0.08	1	0
BOPA2	3_0119	0.7146	0.09	0.163	0.192	0.192	1	1
BOPA2	3_0169	0.8813	0.09	0.117	0.085	0.117	1	1
BOPA2	3_1020	0.4848	0.09	0.228	0.252	0.252	1	1
BOPA2	3_1446	0.8817	0.09	0.128	0.128	0.128	1	1
BOPA2	3_1487	0.9065	0.09	0.056	0.042	0.056	0	0
BOPA1	2_0141	0.5814	0.092	0.089	0.078	0.089	1	0
BOPA1	2_0212	0.8396	0.092	0.073	0.095	0.095	1	1
BOPA1	2_0357	0.4979	0.092	0.076	0.044	0.076	0	0
BOPA1	2_1181	0.765	0.092	0.022	0.02	0.022	0	0
BOPA1	2_1281	0.8173	0.092	0.224	0.189	0.224	1	1
BOPA2	3_0054	0.8295	0.093	0.146	0.135	0.146	1	1
BOPA2	3_0122	0.8441	0.093	0.001	0.008	0.008	0	0
BOPA1	2_0015	0.7663	0.0945	0.23	0.24	0.24	1	1
BOPA1	2_0876	0.8697	0.0945	0.027	0.043	0.043	0	0
BOPA2	3_0450	0.3134	0.095	0.065	0.085	0.085	1	0
BOPA2	3_1156	0.8658	0.095	0.003	0.021	0.021	0	0
BOPA2	3_1326	0.9447	0.095	0.062	0.101	0.101	1	1
BOPA2	1_0032	0.8799	0.096	0.058	0.046	0.058	0	0
BOPA2	1_0228	0.8903	0.096	0.002	0.037	0.037	0	0
BOPA2	1_0487	0.7944	0.096	0.405	0.389	0.405	1	1
BOPA2	1_0579	0.796	0.096	0.284	0.313	0.313	1	1
BOPA2	1_0970	0.5812	0.096	0.127	0.101	0.127	1	1
BOPA2	1_1154	0.7841	0.096	0.488	0.417	0.488	1	1
BOPA2	1_1164	0.7086	0.096	0	0.002	0.002	0	0
BOPA2	1_1169	0.6482	0.096	0.318	0.299	0.318	1	1
BOPA2	1_1267	0.957	0.096	0.184	0.175	0.184	1	1
BOPA2	1_1322	0.9325	0.096	0.008	0.015	0.015	0	0
BOPA2	1_1353	0.9735	0.096	0.121	0.141	0.141	1	1
BOPA2	1_1409	0.9437	0.096	0	0	0	0	0
BOPA1	2_0149	0.971	0.097	0.078	0.093	0.093	1	0
BOPA1	2_0205	0.4778	0.097	0.432	0.414	0.432	1	1
BOPA1	2_0349	0.6521	0.097	0.036	0.064	0.064	0	0
BOPA1	2_0573	0.932	0.097	0.076	0.057	0.076	0	0
BOPA1	2_1086	0.9256	0.097	0.048	0.011	0.048	0	0
BOPA1	2_1202	0.944	0.097	0.146	0.089	0.146	1	1
BOPA2	3_0626	0.7213	0.098	0.08	0.143	0.143	1	1
BOPA2	3_1374	0.8688	0.098	0.132	0.067	0.132	1	1
BOPA1	2_0117	0.6311	0.0995	0.045	0.067	0.067	0	0
BOPA2	3_0203	0.7569	0.101	0.005	0.006	0.006	0	0
BOPA2	3_0693	0.9612	0.101	0.017	0.033	0.033	0	0
BOPA2	3_0896	0.8449	0.101	0.158	0.215	0.215	1	1
BOPA2	3_0974	0.9062	0.101	0.145	0.064	0.145	1	1
BOPA2	3_0982	0.6667	0.101	0.062	0.101	0.101	1	0
BOPA2	3_1127	0.8396	0.101	0.217	0.232	0.232	1	1
BOPA2	3_1138	0.88	0.101	0.137	0.201	0.201	1	1
BOPA2	3_1523	0.7605	0.101	0.131	0.13	0.131	1	1
BOPA2	3_1524	0.7124	0.101	0.135	0.078	0.135	1	1
BOPA1	2_1254	0.5794	0.102	0.157	0.141	0.157	1	1
BOPA1	2_0769	0.728	0.103	0.086	0.099	0.099	1	0
BOPA1	2_0808	0.5076	0.103	0.092	0.143	0.143	1	1
BOPA1	2_1244	0.8771	0.103	0.279	0.231	0.279	1	1
BOPA1	2_1469	0.8487	0.103	0.309	0.298	0.309	1	1
BOPA2	1_0016	0.8856	0.104	0.119	0.122	0.122	1	1
BOPA2	1_0100	0.9354	0.104	0.125	0.15	0.15	1	1
BOPA2	1_0151	0.9447	0.104	0.082	0.086	0.086	1	0
BOPA2	1_0344	0.5006	0.104	0.448	0.373	0.448	1	1
BOPA2	1_0633	0.661	0.104	0.015	0.033	0.033	0	0
BOPA2	1_0634	0.9512	0.104	0.026	0.032	0.032	0	0
BOPA2	1_0670	0.7898	0.104	0.084	0.053	0.084	1	0
BOPA2	1_0689	0.9045	0.104	0.045	0.053	0.053	0	0
BOPA2	1_0704	0.7743	0.104	0.149	0.126	0.149	1	1
BOPA2	1_0715	0.8061	0.104	0	0.001	0.001	0	0
BOPA2	1_0766	0.7541	0.104	0.01	0.013	0.013	0	0
BOPA2	1_0904	0.7702	0.104	0.027	0.018	0.027	0	0
BOPA2	1_0973	0.742	0.104	0.153	0.201	0.201	1	1
BOPA2	1_1454	0.7998	0.104	0.181	0.214	0.214	1	1
BOPA2	1_1468	0.8188	0.104	0.104	0.138	0.138	1	1
BOPA1	2_0560	0.8025	0.1055	0.032	0.043	0.043	0	0
BOPA1	2_0996	0.3526	0.1055	0.132	0.138	0.138	1	1
BOPA2	3_0319	0.9139	0.106	0.09	0.082	0.09	1	0
BOPA2	3_0396	0.9444	0.106	0.152	0.167	0.167	1	1
BOPA2	3_0666	0.7148	0.106	0.046	0.058	0.058	0	0
BOPA2	3_0944	0.9332	0.106	0.082	0.097	0.097	1	0
BOPA2	3_0962	0.8749	0.106	0.05	0.049	0.05	0	0
BOPA2	3_1022	0.7049	0.106	0.07	0.098	0.098	1	0
BOPA2	3_1387	0.8272	0.106	0.067	0.093	0.093	1	0
BOPA2	3_1511	0.8511	0.106	0.075	0.097	0.097	1	0
BOPA2	3_1517	0.9331	0.106	0.005	0.002	0.005	0	0
BOPA1	1_0083	0.6638	0.108	0	0	0	0	0
BOPA1	2_0262	0.8404	0.108	0.119	0.142	0.142	1	1
BOPA1	2_0283	0.9102	0.108	0.109	0.153	0.153	1	1
BOPA1	2_0654	0.9094	0.108	0.101	0.079	0.101	1	0
BOPA1	2_0724	0.912	0.108	0.121	0.105	0.121	1	1
BOPA1	2_1142	0.5251	0.108	0.098	0.129	0.129	1	1
BOPA1	2_1425	0.8117	0.108	0.046	0.041	0.046	0	0
BOPA2	3_0993	0.9151	0.108	0.047	0.054	0.054	0	0
BOPA2	3_1161	0.4743	0.108	0.019	0.024	0.024	0	0
BOPA2	3_0111	0.7644	0.111	0.278	0.231	0.278	1	1
BOPA2	3_0204	0.7167	0.111	0.118	0.127	0.127	1	1
BOPA2	3_0419	0.8101	0.111	0.014	0.006	0.014	0	0
BOPA2	3_0488	0.7967	0.111	0.155	0.141	0.155	1	1
BOPA2	3_0901	0.783	0.111	0.23	0.151	0.23	1	1
BOPA2	1_0074	0.4802	0.112	0	0	0	0	0
BOPA2	1_0155	0.8672	0.112	0.111	0.181	0.181	1	1
BOPA2	1_0198	0.5979	0.112	0.381	0.346	0.381	1	1
BOPA2	1_0219	0.8941	0.112	0.007	0.038	0.038	0	0
BOPA2	1_0271	0.7708	0.112	0.06	0.085	0.085	1	0
BOPA2	1_0300	0.9318	0.112	0.339	0.296	0.339	1	1
BOPA2	1_0447	0.8445	0.112	0.435	0.448	0.448	1	1
BOPA2	1_0542	0.8073	0.112	0.011	0.016	0.016	0	0
BOPA2	1_0583	0.9661	0.112	0.224	0.243	0.243	1	1
BOPA2	1_0652	0.6781	0.112	0.01	0.01	0.01	0	0
BOPA2	1_0693	0.568	0.112	0.132	0.119	0.132	1	1
BOPA2	1_0888	0.8466	0.112	0.003	0.017	0.017	0	0
BOPA2	1_0897	0.5493	0.112	0.03	0.051	0.051	0	0
BOPA2	1_1010	0.8482	0.112	0.327	0.404	0.404	1	1
BOPA2	1_1144	0.8582	0.112	0.115	0.172	0.172	1	1
BOPA2	1_1318	0.733	0.112	0	0	0	0	0
BOPA2	1_1442	0.8643	0.112	0.082	0.072	0.082	1	0
BOPA2	1_1499	0.648	0.112	0.301	0.271	0.301	1	1
BOPA1	2_0346	0.4242	0.113	0.064	0.07	0.07	0	0
BOPA1	2_0577	0.9352	0.113	0.021	0.035	0.035	0	0
BOPA1	2_0736	0.9016	0.113	0.021	0.044	0.044	0	0
BOPA1	2_0912	0.6291	0.113	0.11	0.123	0.123	1	1
BOPA2	3_0980	0.677	0.114	0.319	0.297	0.319	1	1
BOPA2	3_1506	0.6716	0.114	0.027	0.038	0.038	0	0
BOPA1	2_0135	0.8768	0.1155	0.023	0.036	0.036	0	0
BOPA1	2_0450	0.9355	0.1155	0.023	0.042	0.042	0	0
BOPA1	2_0472	0.7509	0.1155	0.022	0.092	0.092	1	0
BOPA1	2_1017	0.6261	0.1155	0	0	0	0	0
BOPA1	1_0379	0.9292	0.116	0.273	0.27	0.273	1	1
BOPA1	1_0424	0.8814	0.116	0.113	0.104	0.113	1	0
BOPA1	1_0935	0.5917	0.116	0.001	0.001	0.001	0	0
BOPA1	1_1099	0.8143	0.116	0.032	0.032	0.032	0	0
BOPA2	3_0584	0.8707	0.116	0.093	0.1	0.1	1	0
BOPA2	3_0870	0.8305	0.116	0.088	0.047	0.088	1	0
BOPA2	3_1096	0.8702	0.116	0.111	0.08	0.111	1	0
BOPA2	3_1486	0.7705	0.116	0.05	0.033	0.05	0	0
BOPA1	2_0178	0.6469	0.118	0.192	0.168	0.192	1	1
BOPA1	2_0584	0.9378	0.118	0.056	0.073	0.073	0	0
BOPA1	2_0637	0.9239	0.118	0.066	0.035	0.066	0	0
BOPA1	2_1130	0.5152	0.118	0.132	0.107	0.132	1	1
BOPA1	2_1173	0.1974	0.118	0	0	0	0	0
BOPA2	3_0308	0.3283	0.119	0	0	0	0	0
BOPA2	3_0840	0.9216	0.119	0.022	0.042	0.042	0	0
BOPA1	1_0238	0.5045	0.12	0.111	0.08	0.111	1	0
BOPA1	1_0659	0.7575	0.12	0.004	0.038	0.038	0	0
BOPA2	1_0105	0.9674	0.12	0.007	0.013	0.013	0	0
BOPA2	1_0201	0.7831	0.12	0.302	0.289	0.302	1	1
BOPA2	1_0241	0.7306	0.12	0.466	0.426	0.466	1	1
BOPA2	1_0257	0.9124	0.12	0.28	0.225	0.28	1	1
BOPA2	1_0306	0.7153	0.12	0.029	0.058	0.058	0	0
BOPA2	1_0535	0.9017	0.12	0.117	0.119	0.119	1	0
BOPA2	1_0562	0.8552	0.12	0.13	0.137	0.137	1	1
BOPA2	1_0662	0.8139	0.12	0.443	0.467	0.467	1	1
BOPA2	1_0824	0.5692	0.12	0.27	0.291	0.291	1	1
BOPA2	1_0969	0.7728	0.12	0.433	0.413	0.433	1	1
BOPA1	2_0018	0.6598	0.1205	0.06	0.054	0.06	0	0
BOPA1	2_0334	0.8827	0.1205	0.038	0.078	0.078	0	0
BOPA2	3_0056	0.8532	0.122	0.027	0.06	0.06	0	0
BOPA2	3_0092	0.7439	0.122	0.091	0.093	0.093	1	0
BOPA2	3_0178	0.8897	0.122	0.207	0.151	0.207	1	1
BOPA2	3_0410	0.7056	0.122	0.113	0.215	0.215	1	1
BOPA2	3_0595	0.6991	0.122	0.283	0.217	0.283	1	1
BOPA2	3_0781	0.7366	0.122	0.306	0.274	0.306	1	1
BOPA2	3_1271	0.7484	0.122	0.019	0.041	0.041	0	0
BOPA1	2_1050	0.3893	0.123	0.166	0.213	0.213	1	1
BOPA1	1_1070	0.9015	0.124	0.078	0	0.078	0	0
BOPA1	1_1101	0.6092	0.124	0	0	0	0	0
BOPA1	1_1256	0.8718	0.124	0.032	0.062	0.062	0	0
BOPA2	3_0997	0.5415	0.124	0.121	0.201	0.201	1	1
BOPA2	3_1200	0.7669	0.124	0.125	0.099	0.125	1	1
BOPA1	2_0824	0.7105	0.1255	0.221	0.232	0.232	1	1
BOPA2	3_0344	0.4075	0.127	0.135	0.19	0.19	1	1
BOPA2	3_0916	0.9288	0.127	0.157	0.194	0.194	1	1
BOPA2	3_0992	0.837	0.127	0.222	0.208	0.222	1	1
BOPA1	1_0123	0.5232	0.128	0.061	0.044	0.061	0	0
BOPA1	1_0870	0.3936	0.128	0.092	0.105	0.105	1	0
BOPA1	1_1075	0.5424	0.128	0.005	0.021	0.021	0	0
BOPA1	2_0245	0.7012	0.128	0.235	0.169	0.235	1	1
BOPA1	2_0294	0.5594	0.128	0.097	0.128	0.128	1	0
BOPA1	2_0451	0.5927	0.128	0.087	0.119	0.119	1	0
BOPA1	2_0487	0.7465	0.128	0.185	0.17	0.185	1	1
BOPA1	2_0501	0.7818	0.128	0.132	0.168	0.168	1	1
BOPA1	2_0668	0.8867	0.128	0.255	0.259	0.259	1	1
BOPA1	2_0681	0.7999	0.128	0.029	0.014	0.029	0	0
BOPA1	2_1030	0.7596	0.128	0.19	0.214	0.214	1	1
BOPA1	2_1221	0.7679	0.128	0.083	0.107	0.107	1	0
BOPA1	2_1445	0.7765	0.128	0.134	0.107	0.134	1	1
BOPA1	2_1493	0.843	0.128	0.083	0.075	0.083	1	0
BOPA2	1_0491	0.9329	0.128	0.053	0.071	0.071	0	0
BOPA2	1_0581	0.6059	0.128	0.353	0.245	0.353	1	1
BOPA2	1_0596	0.711	0.128	0.071	0.119	0.119	1	0
BOPA2	1_0936	0.6281	0.128	0	0.161	0.161	1	1
BOPA2	1_1047	0.9013	0.128	0.077	0.084	0.084	1	0
BOPA2	1_1140	0.8954	0.128	0.064	0.059	0.064	0	0
BOPA2	1_1492	0.6436	0.128	0.07	0.024	0.07	0	0
BOPA2	1_1535	0.7206	0.128	0.06	0.072	0.072	0	0
BOPA2	2_0775	0.9218	0.128	0.244	0.279	0.279	1	1
BOPA2	3_0839	0.8086	0.13	0.05	0.108	0.108	1	0
BOPA1	2_0444	0.5984	0.1305	0.063	0.162	0.162	1	1
BOPA1	2_0652	0.7061	0.1305	0.034	0.099	0.099	1	0
BOPA2	3_0351	0.7728	0.132	0.175	0.167	0.175	1	1
BOPA2	3_0362	0.9362	0.132	0.049	0.026	0.049	0	0
BOPA2	3_0367	0.7394	0.132	0.334	0.283	0.334	1	1
BOPA2	3_0420	0.8294	0.132	0.073	0.051	0.073	0	0
BOPA2	3_0681	0.9048	0.132	0.073	0.108	0.108	1	0
BOPA2	3_0732	0.8304	0.132	0.244	0.186	0.244	1	1
BOPA2	3_1340	0.8193	0.132	0.132	0.171	0.171	1	1
BOPA2	3_1361	0.6574	0.132	0.089	0.076	0.089	1	0
BOPA2	3_1473	0.8834	0.132	0.155	0.118	0.155	1	1
BOPA2	3_1499	0.8316	0.132	0.245	0.19	0.245	1	1
BOPA2	3_1528	0.8371	0.132	0.102	0.157	0.157	1	1
BOPA1	2_0096	0.841	0.133	0.094	0.125	0.125	1	0
BOPA1	2_0133	0.9477	0.133	0.096	0.095	0.096	1	0
BOPA1	2_0714	0.649	0.133	0.1	0.091	0.1	1	0
BOPA1	2_0754	0.6055	0.133	0.025	0.012	0.025	0	0
BOPA1	2_1155	0.7082	0.133	0.165	0.179	0.179	1	1
BOPA2	3_1303	0.7653	0.135	0	0	0	0	0
BOPA1	2_0536	0.9605	0.1355	0.149	0.162	0.162	1	1
BOPA1	1_0750	0.771	0.136	0.001	0	0.001	0	0
BOPA1	1_0903	0.8153	0.136	0.004	0	0.004	0	0
BOPA1	1_1162	0.9726	0.136	0	0	0	0	0
BOPA1	1_1211	0.8199	0.136	0.006	0.023	0.023	0	0
BOPA1	1_1505	0.7613	0.136	0.224	0.268	0.268	1	1
BOPA2	1_0063	0.9288	0.136	0.015	0.056	0.056	0	0
BOPA2	1_0103	0.493	0.136	0.096	0.128	0.128	1	0
BOPA2	1_0125	0.8192	0.136	0.469	0.494	0.494	1	1
BOPA2	1_0206	0.631	0.136	0	0	0	0	0
BOPA2	1_0348	0.9446	0.136	0.088	0.079	0.088	1	0
BOPA2	1_0362	0.4112	0.136	0.074	0.074	0.074	0	0
BOPA2	1_0571	0.736	0.136	0.008	0.064	0.064	0	0
BOPA2	1_0752	0.9603	0.136	0.172	0.219	0.219	1	1
BOPA2	1_0758	0.8077	0.136	0.292	0.267	0.292	1	1
BOPA2	1_0857	0.8742	0.136	0.147	0.221	0.221	1	1
BOPA2	1_0905	0.8561	0.136	0.396	0.392	0.396	1	1
BOPA2	1_1443	0.6911	0.136	0.037	0.078	0.078	0	0
BOPA1	2_0052	0.786	0.138	0.254	0.255	0.255	1	1
BOPA1	2_0097	0.8602	0.138	0.294	0.423	0.423	1	1
BOPA1	2_0184	0.8933	0.138	0.292	0.304	0.304	1	1
BOPA1	2_0239	0.8531	0.138	0.345	0.356	0.356	1	1
BOPA1	2_0363	0.8884	0.138	0.349	0.312	0.349	1	1
BOPA1	2_0414	0.5088	0.138	0.113	0.154	0.154	1	1
BOPA1	2_0526	0.4418	0.138	0.026	0.044	0.044	0	0
BOPA1	2_0534	0.9691	0.138	0.056	0.045	0.056	0	0
BOPA1	2_0885	0.7903	0.138	0.149	0.183	0.183	1	1
BOPA1	2_1038	0.8034	0.138	0.392	0.419	0.419	1	1
BOPA1	2_1096	0.6707	0.138	0.046	0.05	0.05	0	0
BOPA1	2_1201	0.8833	0.138	0.089	0.099	0.099	1	0
BOPA1	2_1436	0.8349	0.138	0.332	0.311	0.332	1	1
BOPA2	2_1288	0.7097	0.138	0.15	0.109	0.15	1	1
BOPA2	3_0116	0.9418	0.138	0.066	0.065	0.066	0	0
BOPA2	3_0186	0.9407	0.138	0.126	0.102	0.126	1	0
BOPA2	3_0409	0.8421	0.138	0.251	0.268	0.268	1	1
BOPA2	3_0703	0.9127	0.138	0.148	0.241	0.241	1	1
BOPA2	3_0978	0.8171	0.138	0	0	0	0	0
BOPA2	3_0981	0.5847	0.138	0.13	0.144	0.144	1	1
BOPA2	3_1120	0.7795	0.138	0.148	0.183	0.183	1	1
BOPA2	3_1299	0.863	0.138	0.102	0.176	0.176	1	1
BOPA2	3_1342	0.9522	0.138	0.085	0.073	0.085	1	0
BOPA2	3_1381	0.8277	0.138	0.098	0.123	0.123	1	0
BOPA1	1_0253	0.7324	0.14	0.46	0.419	0.46	1	1
BOPA1	1_0294	0.6699	0.14	0.024	0.085	0.085	1	0
BOPA2	3_0718	0.4876	0.14	0	0	0	0	0
BOPA1	2_0994	0.7624	0.1405	0.103	0.106	0.106	1	0
BOPA1	2_1010	0.8712	0.1405	0.215	0.197	0.215	1	1
BOPA1	2_1253	0.7442	0.1405	0.33	0.295	0.33	1	1
BOPA2	3_0181	0.8882	0.143	0.028	0.051	0.051	0	0
BOPA2	3_0192	0.7861	0.143	0.083	0.085	0.085	1	0
BOPA2	3_0257	0.7376	0.143	0.106	0.104	0.106	1	0
BOPA2	3_0640	0.727	0.143	0.034	0.036	0.036	0	0
BOPA2	3_1261	0.6977	0.143	0.306	0.297	0.306	1	1
BOPA2	3_1431	0.9603	0.143	0.252	0.27	0.27	1	1
BOPA1	2_1134	0.6479	0.143	0.082	0.093	0.093	1	0
BOPA1	1_0632	0.6997	0.144	0.486	0.441	0.486	1	1
BOPA1	1_0947	0.7436	0.144	0.006	0.023	0.023	0	0
BOPA1	1_0983	0.7992	0.144	0.125	0.183	0.183	1	1
BOPA1	1_1072	0.7166	0.144	0.008	0.008	0.008	0	0
BOPA1	1_1199	0.9222	0.144	0.009	0.051	0.051	0	0
BOPA1	1_1336	0.8357	0.144	0	0	0	0	0
BOPA1	1_1461	0.4667	0.144	0.031	0.058	0.058	0	0
BOPA1	2_0151	0.176	0.144	0	0	0	0	0
BOPA1	2_0998	0.8998	0.144	0.027	0.021	0.027	0	0
BOPA1	2_1220	0.9658	0.144	0.295	0.328	0.328	1	1
BOPA1	2_1505	0.5815	0.144	0	0	0	0	0
BOPA2	1_0543	0.6814	0.144	0.491	0.421	0.491	1	1
BOPA2	1_0860	0.6217	0.144	0.434	0.41	0.434	1	1
BOPA2	1_0982	0.9078	0.144	0.469	0.497	0.497	1	1
BOPA2	1_1008	0.6375	0.144	0.415	0.438	0.438	1	1
BOPA2	1_1208	0.6102	0.144	0.022	0.019	0.022	0	0
BOPA1	1_0147	0.7809	0.148	0.008	0.018	0.018	0	0
BOPA1	1_1038	0.839	0.148	0.032	0.069	0.069	0	0
BOPA1	1_1364	0.8786	0.148	0.094	0.154	0.154	1	1
BOPA1	1_1400	0.8434	0.148	0.049	0.047	0.049	0	0
BOPA2	3_0060	0.417	0.148	0.347	0.308	0.347	1	1
BOPA2	3_0223	0.782	0.148	0.292	0.288	0.292	1	1
BOPA2	3_0804	0.8196	0.148	0.09	0.078	0.09	1	0
BOPA2	3_0846	0.8383	0.148	0.364	0.319	0.364	1	1
BOPA2	3_0847	0.9136	0.148	0.363	0.319	0.363	1	1
BOPA2	3_0852	0.8024	0.148	0.363	0.317	0.363	1	1
BOPA2	3_0867	0.6419	0.148	0.172	0.137	0.172	1	1
BOPA2	3_0935	0.6486	0.148	0	0	0	0	0
BOPA2	3_0966	0.7897	0.148	0	0	0	0	0
BOPA2	3_1297	0.7673	0.148	0.352	0.309	0.352	1	1
BOPA1	2_0112	0.3873	0.149	0.345	0.279	0.345	1	1
BOPA1	2_0168	0.8058	0.149	0.125	0.151	0.151	1	1
BOPA1	2_0356	0.9145	0.149	0.28	0.288	0.288	1	1
BOPA1	2_0960	0.6754	0.149	0.348	0.278	0.348	1	1
BOPA1	2_1291	0.1721	0.149	0	0	0	0	0
BOPA1	2_1389	0.6438	0.149	0.195	0.186	0.195	1	1
BOPA1	2_1491	0.9508	0.149	0.315	0.286	0.315	1	1
BOPA2	2_1482	0.8722	0.149	0.114	0.166	0.166	1	1
BOPA1	2_0307	0.5824	0.1515	0.079	0.049	0.079	0	0
BOPA1	1_0064	0.6083	0.152	0.086	0.072	0.086	1	0
BOPA1	1_0574	0.7564	0.152	0.145	0.115	0.145	1	0
BOPA1	1_0712	0.7467	0.152	0.134	0.107	0.134	1	0
BOPA1	1_0785	0.8688	0.152	0.09	0.093	0.093	1	0
BOPA1	1_0957	0.6959	0.152	0.368	0.343	0.368	1	1
BOPA1	1_1153	0.937	0.152	0.049	0.084	0.084	1	0
BOPA1	1_1293	0.2202	0.152	0	0	0	0	0
BOPA2	1_0218	0.7692	0.152	0.284	0.291	0.291	1	1
BOPA2	1_0649	0.8313	0.152	0.453	0.458	0.458	1	1
BOPA2	1_1209	0.6824	0.152	0	0	0	0	0
BOPA2	3_0114	0.741	0.153	0.256	0.284	0.284	1	1
BOPA2	3_0564	0.6965	0.153	0	0	0	0	0
BOPA2	3_0876	0.8093	0.153	0.031	0.013	0.031	0	0
BOPA2	3_0900	0.3991	0.153	0.287	0.294	0.294	1	1
BOPA2	3_0967	0.9094	0.153	0.198	0.205	0.205	1	1
BOPA2	3_1094	0.771	0.153	0.395	0.412	0.412	1	1
BOPA1	2_0001	0.7385	0.154	0.024	0.016	0.024	0	0
BOPA1	2_0107	0.7871	0.154	0.342	0.289	0.342	1	1
BOPA1	2_0169	0.6537	0.154	0.031	0.012	0.031	0	0
BOPA1	2_0662	0.5808	0.154	0.097	0.083	0.097	1	0
BOPA1	2_0708	0.9447	0.154	0.252	0.27	0.27	1	1
BOPA1	2_0719	0.797	0.154	0.282	0.288	0.288	1	1
BOPA1	2_0757	0.8357	0.154	0.362	0.298	0.362	1	1
BOPA1	2_0947	0.872	0.154	0.346	0.277	0.346	1	1
BOPA1	2_0995	0.6462	0.154	0.256	0.263	0.263	1	1
BOPA1	2_1156	0.8026	0.154	0	0	0	0	0
BOPA1	2_1321	0.6653	0.154	0.377	0.35	0.377	1	1
BOPA1	1_0329	0.8081	0.156	0	0	0	0	0
BOPA1	1_0411	0.8401	0.156	0.151	0.138	0.151	1	0
BOPA2	3_0229	0.8429	0.156	0.114	0.099	0.114	1	0
BOPA2	3_0919	0.7846	0.156	0.108	0.092	0.108	1	0
BOPA2	3_1149	0.7155	0.156	0.351	0.368	0.368	1	1
BOPA2	3_1448	0.7875	0.156	0.109	0.107	0.109	1	0
BOPA1	2_0180	0.8002	0.1565	0.276	0.313	0.313	1	1
BOPA1	2_0104	0.6282	0.159	0.145	0.154	0.154	1	0
BOPA1	2_0690	0.8941	0.159	0.265	0.327	0.327	1	1
BOPA1	2_0734	0.7742	0.159	0.316	0.291	0.316	1	1
BOPA1	2_0833	0.756	0.159	0.357	0.383	0.383	1	1
BOPA1	2_0880	0.7392	0.159	0.178	0.243	0.243	1	1
BOPA1	2_0982	0.2599	0.159	0.096	0.098	0.098	1	0
BOPA1	2_1103	0.1362	0.159	0	0	0	0	0
BOPA1	2_1300	0.413	0.159	0	0	0	0	0
BOPA1	2_1340	0.4701	0.159	0.076	0.049	0.076	0	0
BOPA1	2_1421	0.8724	0.159	0.069	0.085	0.085	1	0
BOPA1	2_1423	0.4749	0.159	0	0	0	0	0
BOPA2	2_1497	0.7691	0.159	0.222	0.191	0.222	1	1
BOPA2	3_0244	0.8313	0.159	0.088	0.055	0.088	1	0
BOPA2	3_0674	0.7075	0.159	0.346	0.273	0.346	1	1
BOPA2	3_0854	0.6662	0.159	0.364	0.324	0.364	1	1
BOPA2	3_0855	0.7935	0.159	0.104	0.131	0.131	1	0
BOPA2	3_1170	0.771	0.159	0.171	0.16	0.171	1	1
BOPA2	3_1352	0.7483	0.159	0.272	0.253	0.272	1	1
BOPA1	1_0003	0.8079	0.16	0.207	0.242	0.242	1	1
BOPA1	1_0466	0.7957	0.16	0.119	0.142	0.142	1	0
BOPA1	1_0481	0.6609	0.16	0.263	0.315	0.315	1	1
BOPA1	1_0913	0.6399	0.16	0.264	0.316	0.316	1	1
BOPA1	1_1058	0.8713	0.16	0.038	0.027	0.038	0	0
BOPA1	1_1258	0.7477	0.16	0.445	0.487	0.487	1	1
BOPA1	1_1354	0.5918	0.16	0.462	0.443	0.462	1	1
BOPA2	1_0091	0.5306	0.16	0	0	0	0	0
BOPA2	1_0222	0.6714	0.16	0.327	0.359	0.359	1	1
BOPA2	1_0459	0.7035	0.16	0.356	0.362	0.362	1	1
BOPA2	1_0500	0.6154	0.16	0.003	0.007	0.007	0	0
BOPA2	1_0505	0.6332	0.16	0.109	0.088	0.109	1	0
BOPA2	1_0506	0.8686	0.16	0.03	0.007	0.03	0	0
BOPA2	1_0530	0.7873	0.16	0.002	0.38	0.38	1	1
BOPA2	1_0698	0.811	0.16	0.482	0.435	0.482	1	1
BOPA2	1_0713	0.7818	0.16	0.342	0.413	0.413	1	1
BOPA2	1_1018	0.7183	0.16	0	0	0	0	0
BOPA2	3_0474	0.308	0.161	0.285	0.376	0.376	1	1
BOPA1	2_1191	0.8813	0.1615	0.188	0.254	0.254	1	1
BOPA1	1_0167	0.8701	0.164	0.017	0.042	0.042	0	0
BOPA1	2_0060	0.8017	0.164	0.248	0.301	0.301	1	1
BOPA1	2_0328	0.3707	0.164	0.282	0	0.282	1	1
BOPA1	2_0343	0.8556	0.164	0.111	0.087	0.111	1	0
BOPA1	2_0394	0.8219	0.164	0.028	0.008	0.028	0	0
BOPA1	2_0509	0.6102	0.164	0.093	0.077	0.093	1	0
BOPA1	2_0528	0.8516	0.164	0.4	0.361	0.4	1	1
BOPA1	2_0642	0.7184	0.164	0.29	0.241	0.29	1	1
BOPA1	2_0815	0.8265	0.164	0.068	0.078	0.078	0	0
BOPA1	2_0903	0.9172	0.164	0.404	0.33	0.404	1	1
BOPA1	2_0905	0.4834	0.164	0	0	0	0	0
BOPA1	2_0961	0.8316	0.164	0.111	0.186	0.186	1	1
BOPA1	2_1072	0.5974	0.164	0.023	0.015	0.023	0	0
BOPA1	2_1511	0.6243	0.164	0.155	0.137	0.155	1	0
BOPA2	3_0009	0.8748	0.164	0.255	0.264	0.264	1	1
BOPA2	3_0049	0.9168	0.164	0.118	0.084	0.118	1	0
BOPA2	3_0402	0.7943	0.164	0.052	0.139	0.139	1	0
BOPA2	3_0596	0.7645	0.164	0.099	0.119	0.119	1	0
BOPA2	3_0645	0.7841	0.164	0.288	0.217	0.288	1	1
BOPA2	3_0705	0.8188	0.164	0.367	0.317	0.367	1	1
BOPA2	3_0762	0.2185	0.164	0.361	0.297	0.361	1	1
BOPA2	3_0765	0.8519	0.164	0.096	0.122	0.122	1	0
BOPA2	3_0879	0.6498	0.164	0.404	0.363	0.404	1	1
BOPA2	3_0929	0.8687	0.164	0.059	0.103	0.103	1	0
BOPA2	3_0976	0.8925	0.164	0.3	0.349	0.349	1	1
BOPA2	3_1111	0.6686	0.164	0.166	0.196	0.196	1	1
BOPA2	3_1481	0.5973	0.164	0.056	0.042	0.056	0	0
BOPA1	2_1280	0.8498	0.1645	0.311	0.208	0.311	1	1
BOPA1	2_1189	0.7241	0.1665	0.287	0.378	0.378	1	1
BOPA2	3_0055	0.6422	0.167	0.298	0.303	0.303	1	1
BOPA2	3_1206	0.7321	0.167	0.14	0.132	0.14	1	0
BOPA1	1_1179	0.898	0.168	0.088	0.039	0.088	1	0
BOPA1	1_0157	0.9139	0.168	0.264	0.316	0.316	1	1
BOPA1	1_0256	0.9789	0.168	0.124	0.143	0.143	1	0
BOPA1	1_0301	0.4849	0.168	0.258	0.264	0.264	1	1
BOPA1	1_0405	0.8971	0.168	0.173	0.164	0.173	1	1
BOPA1	1_0952	0.4581	0.168	0.313	0.288	0.313	1	1
BOPA1	1_1012	0.8029	0.168	0.281	0.268	0.281	1	1
BOPA1	1_1206	0.6548	0.168	0.013	0.027	0.027	0	0
BOPA1	1_1287	0.8359	0.168	0.305	0.291	0.305	1	1
BOPA2	1_0051	0.8418	0.168	0.439	0.434	0.439	1	1
BOPA2	1_0395	0.8445	0.168	0.342	0.373	0.373	1	1
BOPA2	1_0408	0.7901	0.168	0.083	0.096	0.096	1	0
BOPA2	1_0937	0.6711	0.168	0.067	0.066	0.067	0	0
BOPA2	1_1146	0.8562	0.168	0.353	0.246	0.353	1	1
BOPA2	1_1385	0.9016	0.168	0.093	0.091	0.093	1	0
BOPA2	1_1475	0.7849	0.168	0.363	0.334	0.363	1	1
BOPA1	2_0053	0.6538	0.169	0.151	0.096	0.151	1	0
BOPA1	2_0155	0.9328	0.169	0.356	0.303	0.356	1	1
BOPA1	2_0362	0.859	0.169	0.233	0.286	0.286	1	1
BOPA1	2_0373	0.506	0.169	0.121	0.137	0.137	1	0
BOPA1	2_0500	0.767	0.169	0.355	0.404	0.404	1	1
BOPA1	2_0523	0.8073	0.169	0.115	0.114	0.115	1	0
BOPA1	2_0558	0.7099	0.169	0.107	0.087	0.107	1	0
BOPA1	2_0730	0.1957	0.169	0.002	0	0.002	0	0
BOPA1	2_0944	0.8512	0.169	0.296	0.249	0.296	1	1
BOPA1	2_1495	0.8934	0.169	0.143	0.179	0.179	1	1
BOPA2	3_0158	0.8303	0.169	0.172	0.187	0.187	1	1
BOPA2	3_0436	0.6125	0.169	0.361	0.294	0.361	1	1
BOPA2	3_0963	0.2066	0.169	0.017	0.012	0.017	0	0
BOPA2	3_0998	0.8928	0.169	0.177	0.243	0.243	1	1
BOPA2	3_1018	0.8879	0.169	0.44	0.39	0.44	1	1
BOPA2	3_1224	0.544	0.169	0.331	0.249	0.331	1	1
BOPA2	3_1380	0.484	0.169	0.346	0.273	0.346	1	1
BOPA1	2_0014	0.9035	0.1715	0.384	0.417	0.417	1	1
BOPA1	1_0522	0.6146	0.172	0.09	0.109	0.109	1	0
BOPA2	3_0162	0.5535	0.172	0.382	0.357	0.382	1	1
BOPA2	3_0337	0.812	0.172	0.263	0.317	0.317	1	1
BOPA2	3_0588	0.8478	0.172	0.343	0.36	0.36	1	1
BOPA2	3_0737	0.5675	0.172	0.287	0.376	0.376	1	1
BOPA2	3_1310	0.6619	0.172	0.187	0.164	0.187	1	1
BOPA1	1_0232	0.6854	0.172	0.408	0.41	0.41	1	1
BOPA1	1_0679	0.8273	0.172	0.061	0.063	0.063	0	0
BOPA1	1_0767	0.7529	0.172	0.009	0.026	0.026	0	0
BOPA1	1_0770	0.7416	0.172	0.063	0.057	0.063	0	0
BOPA1	1_0797	0.8453	0.172	0.194	0.221	0.221	1	1
BOPA1	1_0809	0.6821	0.172	0.023	0.036	0.036	0	0
BOPA1	1_1361	0.6985	0.172	0.028	0.075	0.075	0	0
BOPA1	1_1495	0.7158	0.172	0.085	0.116	0.116	1	0
BOPA1	2_0134	0.8932	0.174	0.384	0.406	0.406	1	1
BOPA1	2_0260	0.3362	0.174	0.275	0	0.275	1	1
BOPA1	2_0292	0.3052	0.174	0.169	0.194	0.194	1	1
BOPA1	2_0521	0.8846	0.174	0.275	0.261	0.275	1	1
BOPA1	2_0626	0.8172	0.174	0.45	0.413	0.45	1	1
BOPA1	2_0636	0.8562	0.174	0.346	0.354	0.354	1	1
BOPA1	2_0701	0.788	0.174	0.356	0.372	0.372	1	1
BOPA1	2_0894	0.8926	0.174	0.202	0.175	0.202	1	1
BOPA1	2_1052	0.971	0.174	0.346	0.24	0.346	1	1
BOPA1	2_1193	0.412	0.174	0.338	0.3	0.338	1	1
BOPA1	2_1243	0.8196	0.174	0.268	0.289	0.289	1	1
BOPA1	2_0568	0.6244	0.174	0.139	0.102	0.139	1	0
BOPA2	3_0090	0.5533	0.175	0.462	0.409	0.462	1	1
BOPA2	3_0342	0.7062	0.175	0.449	0.373	0.449	1	1
BOPA2	3_0508	0.7492	0.175	0.1	0.161	0.161	1	0
BOPA2	3_0709	0.3806	0.175	0.263	0.317	0.317	1	1
BOPA2	3_0734	0.7747	0.175	0.251	0.254	0.254	1	1
BOPA2	3_0768	0.8635	0.175	0.263	0.317	0.317	1	1
BOPA2	3_0792	0.9327	0.175	0.263	0.317	0.317	1	1
BOPA2	3_0837	0.7079	0.175	0.099	0.161	0.161	1	0
BOPA2	3_1164	0.9797	0.175	0.168	0.132	0.168	1	0
BOPA2	3_1249	0.6875	0.175	0.098	0.161	0.161	1	0
BOPA2	3_1443	0.8528	0.175	0.099	0.162	0.162	1	0
BOPA1	1_0031	0.8148	0.176	0.122	0.16	0.16	1	0
BOPA1	1_0177	0.7555	0.176	0.264	0.316	0.316	1	1
BOPA1	1_0252	0.6879	0.176	0.264	0.316	0.316	1	1
BOPA1	1_0318	0.8167	0.176	0.264	0.316	0.316	1	1
BOPA1	1_0490	0.7761	0.176	0.008	0.047	0.047	0	0
BOPA1	1_0570	0.5175	0.176	0	0	0	0	0
BOPA1	1_0924	0.6164	0.176	0.48	0.438	0.48	1	1
BOPA1	1_1469	0.7908	0.176	0.264	0.316	0.316	1	1
BOPA1	1_1489	0.7735	0.176	0	0	0	0	0
BOPA2	1_0499	0.8381	0.176	0.292	0.381	0.381	1	1
BOPA2	1_0859	0.8555	0.176	0.489	0.478	0.489	1	1
BOPA2	1_0915	0.9224	0.176	0.24	0.193	0.24	1	1
BOPA2	1_1011	0.7899	0.176	0.334	0.327	0.334	1	1
BOPA1	1_0914	0.7897	0.176	0.216	0.22	0.22	1	1
BOPA1	2_0309	0.8826	0.1765	0.102	0.122	0.122	1	0
BOPA2	3_0795	0.8337	0.177	0.139	0.183	0.183	1	1
BOPA1	2_0179	0.8384	0.179	0.26	0.316	0.316	1	1
BOPA1	2_0515	0.8701	0.179	0.364	0.372	0.372	1	1
BOPA1	2_1309	0.6505	0.179	0.427	0.356	0.427	1	1
BOPA1	1_0695	0.5014	0.18	0.233	0.277	0.277	1	1
BOPA1	1_0697	0.9376	0.18	0.151	0.09	0.151	1	0
BOPA1	1_0813	0.9144	0.18	0.233	0.197	0.233	1	1
BOPA1	1_1040	0.3952	0.18	0.448	0.394	0.448	1	1
BOPA1	1_1061	0.6232	0.18	0.232	0.262	0.262	1	1
BOPA1	1_1292	0.6557	0.18	0.136	0.149	0.149	1	0
BOPA2	3_0041	0.2408	0.18	0	0	0	0	0
BOPA2	3_0120	0.5937	0.18	0.137	0.195	0.195	1	1
BOPA2	3_0213	0.8407	0.18	0.293	0.276	0.293	1	1
BOPA2	3_0310	0.9159	0.18	0.16	0.184	0.184	1	1
BOPA2	3_0653	0.9217	0.18	0.278	0.209	0.278	1	1
BOPA2	3_0780	0.6907	0.18	0.404	0.369	0.404	1	1
BOPA2	3_1019	0.5161	0.18	0	0	0	0	0
BOPA2	3_1444	0.725	0.18	0.281	0.257	0.281	1	1
BOPA1	1_0434	0.7688	0.18	0.11	0.18	0.18	1	0
BOPA2	3_0271	0.6394	0.183	0.022	0.039	0.039	0	0
BOPA1	1_0124	0.9158	0.184	0.085	0.129	0.129	1	0
BOPA1	1_0324	0.7545	0.184	0.407	0.43	0.43	1	1
BOPA1	1_0394	0.7824	0.184	0.327	0.359	0.359	1	1
BOPA1	1_0644	0.6623	0.184	0.48	0.412	0.48	1	1
BOPA1	1_0702	0.78	0.184	0.37	0.287	0.37	1	1
BOPA1	1_0707	0.8898	0.184	0.405	0.437	0.437	1	1
BOPA1	1_0768	0.7689	0.184	0.438	0.428	0.438	1	1
BOPA1	1_0856	0.9302	0.184	0.264	0.316	0.316	1	1
BOPA1	1_1110	0.4436	0.184	0.174	0.145	0.174	1	0
BOPA1	2_1324	0.7997	0.184	0.18	0.21	0.21	1	1
BOPA2	1_1455	0.6387	0.184	0.132	0.128	0.132	1	0
BOPA1	2_0388	0.7839	0.185	0.44	0.369	0.44	1	1
BOPA1	2_0524	0.6275	0.185	0.263	0.316	0.316	1	1
BOPA1	2_1040	0.6679	0.185	0.264	0.316	0.316	1	1
BOPA1	2_1362	0.7385	0.185	0.094	0.134	0.134	1	0
BOPA1	2_1509	0.661	0.185	0.322	0.35	0.35	1	1
BOPA2	3_0250	0.7699	0.185	0.486	0.435	0.486	1	1
BOPA2	3_0314	0.7132	0.185	0.153	0.131	0.153	1	0
BOPA2	3_0404	0.452	0.185	0.339	0.297	0.339	1	1
BOPA2	3_0556	0.8004	0.185	0.176	0.209	0.209	1	1
BOPA2	3_0680	0.7673	0.185	0.357	0.336	0.357	1	1
BOPA2	3_0751	0.9213	0.185	0.268	0.237	0.268	1	1
BOPA2	3_1479	0.9678	0.185	0.03	0.017	0.03	0	0
BOPA1	2_0361	0.7975	0.1875	0.243	0.289	0.289	1	1
BOPA1	2_0782	0.8282	0.1875	0.101	0.104	0.104	1	0
BOPA1	2_0956	0.8525	0.1875	0.372	0.396	0.396	1	1
BOPA1	2_1079	0.8803	0.1875	0.352	0.34	0.352	1	1
BOPA1	2_1437	0.8307	0.1875	0.4	0.421	0.421	1	1
BOPA1	1_1329	0.9677	0.188	0.092	0.099	0.099	1	0
BOPA2	3_0589	0.8843	0.188	0.35	0.248	0.35	1	1
BOPA1	2_0021	0.9653	0.19	0.379	0.414	0.414	1	1
BOPA1	2_0115	0.7591	0.19	0.456	0.404	0.456	1	1
BOPA1	2_0224	0.2585	0.19	0.342	0.378	0.378	1	1
BOPA1	2_0629	0.7728	0.19	0.118	0.169	0.169	1	0
BOPA1	2_0969	0.5895	0.19	0.455	0.404	0.455	1	1
BOPA1	2_1053	0.9302	0.19	0.302	0.326	0.326	1	1
BOPA2	2_1470	0.7371	0.19	0	0	0	0	0
BOPA2	3_0343	0.6694	0.19	0.412	0.351	0.412	1	1
BOPA2	3_0438	0.8825	0.19	0.364	0.344	0.364	1	1
BOPA2	3_0833	0.7083	0.19	0.021	0.109	0.109	1	0
BOPA2	3_1269	0.8091	0.19	0.35	0.317	0.35	1	1
BOPA2	3_1394	0.8878	0.19	0.352	0.295	0.352	1	1
BOPA2	3_1491	0.8615	0.19	0.076	0.083	0.083	1	0
BOPA1	1_0024	0.6029	0.192	0.112	0.138	0.138	1	0
BOPA1	1_0509	0.9545	0.192	0.034	0.114	0.114	1	0
BOPA1	1_0576	0.9409	0.192	0.267	0.257	0.267	1	1
BOPA1	1_0625	0.8332	0.192	0.271	0.267	0.271	1	1
BOPA1	1_0896	0.6266	0.192	0.346	0.356	0.356	1	1
BOPA1	1_1330	0.7383	0.192	0.363	0.371	0.371	1	1
BOPA1	1_1456	0.8287	0.192	0.451	0.481	0.481	1	1
BOPA2	1_1508	0.9658	0.192	0.117	0.074	0.117	1	0
BOPA1	2_0114	0.6169	0.1925	0.284	0.337	0.337	1	1
BOPA1	2_0460	0.6514	0.1925	0.352	0.246	0.352	1	1
BOPA1	2_0570	0.7346	0.1925	0.112	0.118	0.118	1	0
BOPA2	3_0219	0.9401	0.193	0.423	0.395	0.423	1	1
BOPA2	3_0444	0.74	0.193	0.166	0.188	0.188	1	0
BOPA1	2_0008	0.2465	0.195	0	0	0	0	0
BOPA1	2_0130	0.8765	0.195	0.491	0.429	0.491	1	1
BOPA1	2_0229	0.8387	0.195	0.246	0.223	0.246	1	1
BOPA1	2_0340	0.7092	0.195	0.395	0.47	0.47	1	1
BOPA1	2_0371	0.9124	0.195	0.27	0.268	0.27	1	1
BOPA1	2_0670	0.824	0.195	0.167	0.187	0.187	1	0
BOPA1	2_0698	0.939	0.195	0.341	0.3	0.341	1	1
BOPA1	2_0709	0.6669	0.195	0.239	0.268	0.268	1	1
BOPA1	2_0877	0.5865	0.195	0.09	0.122	0.122	1	0
BOPA1	2_1032	0.6144	0.195	0.176	0.217	0.217	1	1
BOPA1	2_1112	0.8946	0.195	0.277	0.257	0.277	1	1
BOPA1	2_1192	0.727	0.195	0.13	0.21	0.21	1	1
BOPA1	1_0044	0.8377	0.196	0.319	0.32	0.32	1	1
BOPA1	1_1086	0.6417	0.196	0.433	0.442	0.442	1	1
BOPA2	3_0002	0.8368	0.196	0.253	0.179	0.253	1	1
BOPA2	3_0064	0.5578	0.196	0.388	0.426	0.426	1	1
BOPA2	3_0921	0.7553	0.196	0.144	0.175	0.175	1	0
BOPA2	3_1286	0.8665	0.196	0.164	0.168	0.168	1	0
BOPA1	2_0671	0.7369	0.1975	0.125	0.199	0.199	1	1
BOPA1	2_0829	0.7965	0.1975	0.125	0.153	0.153	1	0
BOPA1	2_0997	0.8155	0.1975	0.271	0.321	0.321	1	1
BOPA2	3_0105	0.6835	0.198	0.065	0.023	0.065	0	0
BOPA2	3_0130	0.9313	0.198	0.248	0.251	0.251	1	1
BOPA2	3_0221	0.5827	0.198	0.038	0.056	0.056	0	0
BOPA2	3_0341	0.7455	0.198	0.237	0.253	0.253	1	1
BOPA2	3_0878	0.8664	0.198	0.059	0.069	0.069	0	0
BOPA2	3_1484	0.885	0.198	0.108	0.09	0.108	1	0
BOPA1	1_0070	0.5823	0.2	0.454	0.461	0.461	1	1
BOPA1	1_0208	0.7141	0.2	0.413	0.384	0.413	1	1
BOPA1	1_0251	0.705	0.2	0.163	0.167	0.167	1	0
BOPA1	1_0261	0.6784	0.2	0.005	0.058	0.058	0	0
BOPA1	1_0317	0.5485	0.2	0.484	0.435	0.484	1	1
BOPA1	1_0536	0.6703	0.2	0.114	0.142	0.142	1	0
BOPA1	1_1037	0.9351	0.2	0.132	0.211	0.211	1	1
BOPA1	1_1068	0.7879	0.2	0	0	0	0	0
BOPA1	1_1118	0.8547	0.2	0.302	0.382	0.382	1	1
BOPA1	1_1178	0.8155	0.2	0.484	0.435	0.484	1	1
BOPA1	1_1319	0.2968	0.2	0.134	0	0.134	1	0
BOPA1	1_1402	0.7538	0.2	0.165	0.148	0.165	1	0
BOPA1	1_1483	0.7789	0.2	0.362	0.337	0.362	1	1
BOPA1	2_0355	0.792	0.2	0.229	0.249	0.249	1	1
BOPA1	2_0582	0.2367	0.2	0.444	0.448	0.448	1	1
BOPA1	2_1507	0.9245	0.2	0.178	0.135	0.178	1	0
BOPA2	1_0195	0.7297	0.2	0.058	0.069	0.069	0	0
BOPA2	3_0043	0.8486	0.201	0.341	0.298	0.341	1	1
BOPA2	3_0594	0.6362	0.201	0.117	0.098	0.117	1	0
BOPA2	3_0806	0.7334	0.201	0.276	0.304	0.304	1	1
BOPA2	3_1041	0.8302	0.201	0.164	0.203	0.203	1	1
BOPA2	3_1359	0.8606	0.201	0.077	0.06	0.077	0	0
BOPA2	3_1367	0.8933	0.201	0.111	0.115	0.115	1	0
BOPA1	2_1071	0.5474	0.2025	0.101	0.104	0.104	1	0
BOPA2	3_0622	0.486	0.204	0.248	0.251	0.251	1	1
BOPA2	3_0779	0.8556	0.204	0.135	0.18	0.18	1	0
BOPA2	3_0819	0.6781	0.204	0.045	0.019	0.045	0	0
BOPA1	2_0273	0.8326	0.205	0.09	0.122	0.122	1	0
BOPA1	2_0419	0.8305	0.205	0.096	0.107	0.107	1	0
BOPA1	2_0567	0.5707	0.205	0.143	0.215	0.215	1	1
BOPA1	2_0572	0.8615	0.205	0.143	0.215	0.215	1	1
BOPA1	2_0785	0.3373	0.205	0.098	0.161	0.161	1	0
BOPA1	2_0799	0.8644	0.205	0.142	0.215	0.215	1	1
BOPA1	2_0854	0.8058	0.205	0.1	0.161	0.161	1	0
BOPA1	2_0879	0.9095	0.205	0.394	0.299	0.394	1	1
BOPA1	2_0971	0.1643	0.205	0	0	0	0	0
BOPA1	2_1048	0.6089	0.205	0.243	0.21	0.243	1	1
BOPA1	2_1104	0.8683	0.205	0.215	0.218	0.218	1	1
BOPA1	2_1216	0.8671	0.205	0.1	0.161	0.161	1	0
BOPA1	2_1388	0.8565	0.205	0.179	0.128	0.179	1	0
BOPA2	3_0102	0.8859	0.206	0.341	0.329	0.341	1	1
BOPA2	3_0145	0.6319	0.206	0.187	0.172	0.187	1	0
BOPA2	3_0539	0.7938	0.206	0	0	0	0	0
BOPA2	3_0590	0.8404	0.206	0.071	0.081	0.081	1	0
BOPA2	3_0796	0.9364	0.206	0.367	0.339	0.367	1	1
BOPA2	3_0822	0.8687	0.206	0.219	0.174	0.219	1	1
BOPA2	3_1095	0.8551	0.206	0.164	0.209	0.209	1	1
BOPA2	3_1109	0.5983	0.206	0.135	0.109	0.135	1	0
BOPA2	3_1445	0.8089	0.206	0.359	0.311	0.359	1	1
BOPA1	1_0580	0.8773	0.208	0.33	0.292	0.33	1	1
BOPA1	1_0867	0.6806	0.208	0.493	0.483	0.493	1	1
BOPA1	1_1024	0.7886	0.208	0.134	0.117	0.134	1	0
BOPA1	1_1122	0.6434	0.208	0.38	0.467	0.467	1	1
BOPA2	3_0606	0.7408	0.209	0.146	0.191	0.191	1	0
BOPA1	2_0219	0.6619	0.21	0.16	0.169	0.169	1	0
BOPA1	2_0390	0.8941	0.21	0.477	0.471	0.477	1	1
BOPA1	2_0532	0.6721	0.21	0.476	0.47	0.476	1	1
BOPA1	2_0537	0.8539	0.21	0.215	0.268	0.268	1	1
BOPA1	2_0647	0.8846	0.21	0.112	0.058	0.112	1	0
BOPA1	2_0838	0.7576	0.21	0.364	0.374	0.374	1	1
BOPA1	2_0855	0.6057	0.21	0.376	0.347	0.376	1	1
BOPA1	2_0882	0.8358	0.21	0.103	0.115	0.115	1	0
BOPA1	2_0887	0.7873	0.21	0.477	0.471	0.477	1	1
BOPA1	2_0895	0.7924	0.21	0.298	0.342	0.342	1	1
BOPA1	2_0939	0.3494	0.21	0.16	0.153	0.16	1	0
BOPA1	2_1101	0.9228	0.21	0.147	0.099	0.147	1	0
BOPA1	2_1125	0.8309	0.21	0.444	0.464	0.464	1	1
BOPA2	2_1471	0.7718	0.21	0.125	0.159	0.159	1	0
BOPA1	1_0061	0.7241	0.212	0.111	0.1	0.111	1	0
BOPA1	1_0111	0.6113	0.212	0	0	0	0	0
BOPA1	1_0588	0.9164	0.212	0.308	0.302	0.308	1	1
BOPA1	1_0593	0.9835	0.212	0.115	0.2	0.2	1	0
BOPA1	1_0646	0.7161	0.212	0.075	0.124	0.124	1	0
BOPA1	1_0911	0.9124	0.212	0	0.115	0.115	1	0
BOPA1	1_1132	0.7753	0.212	0.156	0.115	0.156	1	0
BOPA1	1_1239	0.461	0.212	0.257	0.286	0.286	1	1
BOPA2	3_0108	0.5728	0.212	0.474	0.458	0.474	1	1
BOPA2	3_0179	0.663	0.212	0.468	0.464	0.468	1	1
BOPA2	3_0480	0.7775	0.212	0.121	0.149	0.149	1	0
BOPA2	3_0716	0.4551	0.212	0.247	0.256	0.256	1	1
BOPA2	3_0724	0.7534	0.212	0.477	0.456	0.477	1	1
BOPA2	3_0783	0.7577	0.212	0.131	0.127	0.131	1	0
BOPA2	3_0818	0.5814	0.212	0.481	0.4	0.481	1	1
BOPA2	3_0909	0.8305	0.212	0.489	0.426	0.489	1	1
BOPA2	3_1004	0.9115	0.212	0.182	0.223	0.223	1	1
BOPA2	3_1187	0.6538	0.212	0.185	0.219	0.219	1	1
BOPA1	2_0465	0.7897	0.2125	0.21	0.174	0.21	1	0
BOPA1	2_0758	0.6064	0.2125	0.483	0.461	0.483	1	1
BOPA1	2_1099	0.8382	0.2125	0.408	0.426	0.426	1	1
BOPA2	3_0477	0.8134	0.214	0.188	0.184	0.188	1	0
BOPA2	3_0994	0.8139	0.214	0.29	0.302	0.302	1	1
BOPA2	3_1081	0.9252	0.214	0.237	0.27	0.27	1	1
BOPA2	3_1323	0.9059	0.214	0.089	0.122	0.122	1	0
BOPA1	2_0511	0.8313	0.215	0.278	0.265	0.278	1	1
BOPA1	2_0631	0.6443	0.215	0.178	0.132	0.178	1	0
BOPA1	2_1286	0.7206	0.215	0.45	0.465	0.465	1	1
BOPA1	1_0069	0.6987	0.216	0.384	0.363	0.384	1	1
BOPA1	1_0101	0.7333	0.216	0.102	0.09	0.102	1	0
BOPA1	1_0240	0.6869	0.216	0.264	0.316	0.316	1	1
BOPA1	1_0381	0.7303	0.216	0.458	0.491	0.491	1	1
BOPA1	1_0431	0.6505	0.216	0.433	0.486	0.486	1	1
BOPA1	1_0673	0.6085	0.216	0.417	0.39	0.417	1	1
BOPA1	1_0714	0.9075	0.216	0	0	0	0	0
BOPA1	1_0783	0.7393	0.216	0.456	0.464	0.464	1	1
BOPA1	1_0839	0.9636	0.216	0.253	0.208	0.253	1	1
BOPA1	1_1002	0.8557	0.216	0.414	0.445	0.445	1	1
BOPA1	1_1348	0.7846	0.216	0.454	0.374	0.454	1	1
BOPA2	3_0216	0.7905	0.217	0.461	0.467	0.467	1	1
BOPA2	3_0363	0.8019	0.217	0.471	0.384	0.471	1	1
BOPA2	3_0851	0.6359	0.217	0.148	0.162	0.162	1	0
BOPA2	3_1225	0.9425	0.217	0.367	0.316	0.367	1	1
BOPA1	2_0441	0.8088	0.2175	0.2	0.167	0.2	1	0
BOPA1	1_0480	0.8575	0.22	0.066	0.088	0.088	1	0
BOPA1	1_0624	0.5911	0.22	0.456	0.453	0.456	1	1
BOPA1	1_0630	0.8406	0.22	0.047	0.035	0.047	0	0
BOPA1	1_1028	0.8852	0.22	0.279	0.345	0.345	1	1
BOPA1	1_1236	0.814	0.22	0.463	0.401	0.463	1	1
BOPA1	1_1488	0.8451	0.22	0.141	0.114	0.141	1	0
BOPA2	3_0183	0.8733	0.22	0.161	0.161	0.161	1	0
BOPA1	2_0197	0.5476	0.221	0.213	0.226	0.226	1	1
BOPA1	2_0417	0.9501	0.221	0.462	0.47	0.47	1	1
BOPA1	2_0458	0.3656	0.221	0.452	0.472	0.472	1	1
BOPA1	2_0479	0.8033	0.221	0.179	0.147	0.179	1	0
BOPA1	2_0566	0.8083	0.221	0.363	0.338	0.363	1	1
BOPA1	2_0646	0.8209	0.221	0.26	0.304	0.304	1	1
BOPA1	2_1094	0.861	0.221	0.48	0.45	0.48	1	1
BOPA1	2_1108	0.5918	0.221	0.212	0	0.212	1	0
BOPA1	2_1404	0.8168	0.221	0.122	0.137	0.137	1	0
BOPA1	2_1481	0.7896	0.221	0.191	0.2	0.2	1	0
BOPA2	3_0150	0.7851	0.222	0.096	0.152	0.152	1	0
BOPA2	3_0841	0.8333	0.222	0.306	0.265	0.306	1	1
BOPA2	3_0877	0.8469	0.222	0.327	0.396	0.396	1	1
BOPA2	3_0884	0.742	0.222	0	0	0	0	0
BOPA2	3_0886	0.7751	0.222	0	0	0	0	0
BOPA2	3_0984	0.2539	0.222	0	0	0	0	0
BOPA1	1_0260	0.8348	0.224	0.396	0.439	0.439	1	1
BOPA1	1_0602	0.6418	0.224	0.464	0.427	0.464	1	1
BOPA1	1_0121	0.4962	0.224	0.1	0.081	0.1	1	0
BOPA1	1_0254	0.7897	0.224	0.49	0.462	0.49	1	1
BOPA1	1_0326	0.9623	0.224	0.333	0.315	0.333	1	1
BOPA1	1_0578	0.7993	0.224	0.231	0.175	0.231	1	1
BOPA1	1_0999	0.9518	0.224	0.145	0.063	0.145	1	0
BOPA1	1_1043	0.5654	0.224	0.236	0.201	0.236	1	1
BOPA1	1_1133	0.7335	0.224	0.433	0.469	0.469	1	1
BOPA1	1_1405	0.7751	0.224	0.227	0.198	0.227	1	1
BOPA2	3_0113	0.9144	0.225	0.113	0.171	0.171	1	0
BOPA2	3_0141	0.8266	0.225	0.487	0.46	0.487	1	1
BOPA2	3_0934	0.7789	0.225	0.056	0.087	0.087	1	0
BOPA2	3_0960	0.821	0.225	0	0	0	0	0
BOPA1	2_0109	0.4918	0.226	0.405	0.392	0.405	1	1
BOPA1	2_0251	0.8891	0.226	0.184	0.133	0.184	1	0
BOPA1	2_0488	0.6673	0.226	0.221	0.21	0.221	1	0
BOPA1	2_0673	0.4284	0.226	0.297	0.326	0.326	1	1
BOPA1	2_0710	0.708	0.226	0.397	0.464	0.464	1	1
BOPA1	2_0976	0.9446	0.226	0.489	0.458	0.489	1	1
BOPA1	2_1129	0.9089	0.226	0.368	0.339	0.368	1	1
BOPA1	2_1175	0.7977	0.226	0.455	0.445	0.455	1	1
BOPA1	1_0006	0.764	0.228	0.422	0.496	0.496	1	1
BOPA1	1_0432	0.5294	0.228	0.059	0.069	0.069	0	0
BOPA1	1_0467	0.4359	0.228	0.304	0.283	0.304	1	1
BOPA1	1_0475	0.7713	0.228	0.393	0.365	0.393	1	1
BOPA1	1_0838	0.8989	0.228	0.201	0.209	0.209	1	0
BOPA1	1_1105	0.5076	0.228	0.244	0.294	0.294	1	1
BOPA1	1_1337	0.6421	0.228	0.282	0.281	0.282	1	1
BOPA2	3_0115	0.9094	0.228	0.271	0.328	0.328	1	1
BOPA2	3_0260	0.8663	0.228	0.248	0.299	0.299	1	1
BOPA2	3_0514	0.8831	0.228	0.477	0.459	0.477	1	1
BOPA2	3_0555	0.4927	0.228	0.141	0.188	0.188	1	0
BOPA2	3_0562	0.7162	0.228	0.342	0.319	0.342	1	1
BOPA2	3_0634	0.7069	0.228	0.452	0.468	0.468	1	1
BOPA2	3_0642	0.931	0.228	0.26	0.302	0.302	1	1
BOPA2	3_0799	0.8219	0.228	0.369	0.338	0.369	1	1
BOPA2	3_0853	0.9671	0.228	0.453	0.463	0.463	1	1
BOPA2	3_1252	0.3409	0.228	0.472	0.456	0.472	1	1
BOPA2	3_1276	0.7859	0.228	0.18	0.219	0.219	1	0
BOPA1	2_0325	0.485	0.2285	0	0	0	0	0
BOPA1	2_0840	0.8149	0.2285	0.191	0.238	0.238	1	1
BOPA1	2_1223	0.5337	0.2285	0.446	0.412	0.446	1	1
BOPA1	2_1384	0.9331	0.2285	0.139	0.087	0.139	1	0
BOPA1	2_1453	0.9049	0.2285	0.437	0.481	0.481	1	1
BOPA2	3_0298	0.9557	0.23	0.295	0.292	0.295	1	1
BOPA2	3_0318	0.8294	0.23	0.28	0.366	0.366	1	1
BOPA2	3_0742	0.8542	0.23	0.422	0.4	0.422	1	1
BOPA2	3_1240	0.8767	0.23	0.089	0.092	0.092	1	0
BOPA1	2_0032	0.7241	0.231	0.478	0.463	0.478	1	1
BOPA1	2_0160	0.2563	0.231	0.455	0.465	0.465	1	1
BOPA1	2_0476	0.9055	0.231	0.111	0.099	0.111	1	0
BOPA1	2_0694	0.7076	0.231	0.236	0.301	0.301	1	1
BOPA1	2_0745	0.1616	0.231	0	0	0	0	0
BOPA1	2_0826	0.7659	0.231	0	0	0	0	0
BOPA1	2_0851	0.7577	0.231	0.377	0.318	0.377	1	1
BOPA1	2_1015	0.8025	0.231	0.17	0.235	0.235	1	1
BOPA1	2_1133	0.815	0.231	0.125	0.136	0.136	1	0
BOPA1	2_1145	0.8866	0.231	0.203	0.209	0.209	1	0
BOPA1	2_1297	0.8566	0.231	0.186	0.178	0.186	1	0
BOPA1	2_1354	0.9491	0.231	0.019	0.064	0.064	0	0
BOPA1	2_1521	0.4564	0.231	0.366	0.342	0.366	1	1
BOPA1	1_0365	0.2569	0.232	0.382	0.327	0.382	1	1
BOPA1	1_0050	0.6323	0.232	0.45	0.424	0.45	1	1
BOPA1	1_0090	0.6782	0.232	0.297	0.274	0.297	1	1
BOPA1	1_0377	0.3736	0.232	0.453	0.465	0.465	1	1
BOPA1	1_0531	0.7941	0.232	0.261	0.286	0.286	1	1
BOPA1	1_0729	0.8427	0.232	0.071	0.064	0.071	0	0
BOPA1	1_0895	0.571	0.232	0.04	0.055	0.055	0	0
BOPA1	1_1136	0.8996	0.232	0.06	0.107	0.107	1	0
BOPA2	1_0034	0.8817	0.232	0.148	0.201	0.201	1	0
BOPA2	3_0098	0.9409	0.233	0.113	0.133	0.133	1	0
BOPA2	3_0224	0.8707	0.233	0.183	0.134	0.183	1	0
BOPA2	3_0785	0.6511	0.233	0.157	0.178	0.178	1	0
BOPA2	3_0828	0.823	0.233	0.451	0.47	0.47	1	1
BOPA2	3_0897	0.6144	0.233	0.389	0.378	0.389	1	1
BOPA2	3_0941	0.8154	0.233	0.082	0.066	0.082	1	0
BOPA2	3_0979	0.8934	0.233	0.386	0.405	0.405	1	1
BOPA2	3_1408	0.9075	0.233	0.111	0.103	0.111	1	0
BOPA1	2_0044	0.6712	0.2335	0.165	0.178	0.178	1	0
BOPA1	2_0466	0.6086	0.2335	0	0	0	0	0
BOPA1	2_0531	0.6179	0.2335	0.213	0.196	0.213	1	0
BOPA1	2_0571	0.6899	0.2335	0.107	0.052	0.107	1	0
BOPA1	2_0675	0.3296	0.2335	0.256	0.244	0.256	1	1
BOPA1	2_0790	0.8626	0.2335	0.229	0.326	0.326	1	1
BOPA2	3_0793	0.7208	0.235	0.27	0.29	0.29	1	1
BOPA2	3_1113	0.8556	0.235	0.24	0.239	0.24	1	1
BOPA1	2_0170	0.8725	0.236	0.095	0.099	0.099	1	0
BOPA1	2_0442	0.6872	0.236	0.495	0	0.495	1	1
BOPA1	2_0650	0.9136	0.236	0.414	0.371	0.414	1	1
BOPA1	2_0651	0.9191	0.236	0.155	0.236	0.236	1	0
BOPA1	2_0791	0.8746	0.236	0.186	0.181	0.186	1	0
BOPA1	2_0862	0.8369	0.236	0.191	0.152	0.191	1	0
BOPA1	2_0904	0.8114	0.236	0.381	0.336	0.381	1	1
BOPA1	2_1357	0.8087	0.236	0.307	0.277	0.307	1	1
BOPA1	1_0115	0.4198	0.236	0	0	0	0	0
BOPA1	1_0130	0.9047	0.236	0.234	0.191	0.234	1	0
BOPA1	1_0132	0.7585	0.236	0.384	0.387	0.387	1	1
BOPA1	1_0346	0.7146	0.236	0.168	0.233	0.233	1	0
BOPA1	1_0619	0.5991	0.236	0.42	0.384	0.42	1	1
BOPA1	1_0869	0.8274	0.236	0.327	0.43	0.43	1	1
BOPA1	1_1054	0.6763	0.236	0.176	0.134	0.176	1	0
BOPA1	1_1262	0.9224	0.236	0.265	0.285	0.285	1	1
BOPA1	1_1481	0.7846	0.236	0.039	0.021	0.039	0	0
BOPA1	2_1109	0.8055	0.236	0.466	0.408	0.466	1	1
BOPA2	3_0254	0.9242	0.238	0.046	0.026	0.046	0	0
BOPA2	3_0361	0.854	0.238	0.36	0.399	0.399	1	1
BOPA2	3_0656	0.5336	0.238	0.381	0.429	0.429	1	1
BOPA2	3_0695	0.9053	0.238	0.155	0.116	0.155	1	0
BOPA2	3_0827	0.8316	0.238	0.073	0.081	0.081	1	0
BOPA2	3_1151	0.8856	0.238	0.168	0.233	0.233	1	0
BOPA2	3_1325	0.8522	0.238	0.079	0.085	0.085	1	0
BOPA2	3_1360	0.6577	0.238	0.064	0.111	0.111	1	0
BOPA2	3_1525	0.7103	0.238	0.071	0.09	0.09	1	0
BOPA1	2_0485	0.6744	0.2385	0.484	0.464	0.484	1	1
BOPA1	2_0761	0.2071	0.2385	0.141	0	0.141	1	0
BOPA1	2_1365	0.2952	0.2385	0	0	0	0	0
BOPA1	1_0350	0.8271	0.24	0.471	0.418	0.471	1	1
BOPA1	1_0398	0.7478	0.24	0.382	0.417	0.417	1	1
BOPA1	1_0760	0.4935	0.24	0.449	0.483	0.483	1	1
BOPA1	1_0781	0.9242	0.24	0.331	0.27	0.331	1	1
BOPA1	1_0796	0.6827	0.24	0.479	0.4	0.479	1	1
BOPA1	1_0842	0.967	0.24	0.072	0.153	0.153	1	0
BOPA1	1_1365	0.6189	0.24	0.06	0.052	0.06	0	0
BOPA2	1_0666	0.4591	0.24	0.423	0.397	0.423	1	1
BOPA1	1_0600	0.8458	0.24	0.336	0.36	0.36	1	1
BOPA1	1_0627	0.4646	0.24	0.35	0.405	0.405	1	1
BOPA1	2_0085	0.9669	0.241	0.492	0.421	0.492	1	1
BOPA1	2_0276	0.8978	0.241	0.36	0.393	0.393	1	1
BOPA1	2_0498	0.466	0.241	0.143	0.184	0.184	1	0
BOPA1	2_0609	0.7009	0.241	0.238	0.254	0.254	1	1
BOPA1	2_0722	0.8859	0.241	0.429	0.415	0.429	1	1
BOPA2	3_0039	0.7452	0.241	0.253	0.254	0.254	1	1
BOPA2	3_0166	0.9136	0.243	0.082	0.064	0.082	1	0
BOPA2	3_0296	0.7773	0.243	0.377	0.411	0.411	1	1
BOPA2	3_0455	0.7958	0.243	0.093	0.063	0.093	1	0
BOPA2	3_0748	0.9238	0.243	0.287	0.245	0.287	1	1
BOPA2	3_0759	0.5385	0.243	0.161	0.232	0.232	1	0
BOPA2	3_0782	0.491	0.243	0.254	0.244	0.254	1	1
BOPA2	3_0871	0.6266	0.243	0.224	0.194	0.224	1	0
BOPA2	3_1076	0.9015	0.243	0.122	0.149	0.149	1	0
BOPA1	2_0617	0.5691	0.2435	0.317	0.322	0.322	1	1
BOPA1	2_1266	0.5756	0.2435	0.171	0.252	0.252	1	1
BOPA1	1_0302	0.8745	0.244	0.058	0.049	0.058	0	0
BOPA1	1_0653	0.8955	0.244	0.39	0.378	0.39	1	1
BOPA1	1_1260	0.8008	0.244	0.311	0.28	0.311	1	1
BOPA1	1_1459	0.7455	0.244	0.426	0.351	0.426	1	1
BOPA1	1_1521	0.3053	0.244	0	0	0	0	0
BOPA1	1_0279	0.8415	0.244	0.224	0.206	0.224	1	0
BOPA1	2_0374	0.866	0.246	0.488	0.441	0.488	1	1
BOPA1	2_0909	0.6973	0.246	0.394	0.419	0.419	1	1
BOPA1	2_1168	0.8196	0.246	0.108	0.151	0.151	1	0
BOPA1	2_1210	0.7405	0.246	0.172	0.137	0.172	1	0
BOPA1	2_1400	0.2504	0.246	0.287	0.268	0.287	1	1
BOPA1	2_1534	0.5667	0.246	0	0	0	0	0
BOPA2	2_0187	0.6474	0.246	0.394	0.419	0.419	1	1
BOPA2	3_0973	0.75	0.246	0.173	0.245	0.245	1	0
BOPA2	3_1183	0.7259	0.246	0.106	0.101	0.106	1	0
BOPA2	3_1502	0.8562	0.246	0.282	0.281	0.282	1	1
BOPA1	1_0026	0.6883	0.248	0.142	0.149	0.149	1	0
BOPA1	1_0055	0.6763	0.248	0.354	0.418	0.418	1	1
BOPA1	1_0444	0.6031	0.248	0.144	0.218	0.218	1	0
BOPA1	1_0471	0.735	0.248	0.13	0.21	0.21	1	0
BOPA1	1_0557	0.9699	0.248	0.139	0.134	0.139	1	0
BOPA1	1_0617	0.7157	0.248	0.389	0.336	0.389	1	1
BOPA1	1_0686	0.7577	0.248	0.429	0.477	0.477	1	1
BOPA1	1_0734	0.8152	0.248	0.208	0.263	0.263	1	1
BOPA1	1_1375	0.6376	0.248	0.384	0.379	0.384	1	1
BOPA1	1_1441	0.516	0.248	0.24	0.224	0.24	1	0
BOPA1	2_0121	0.8978	0.2485	0.306	0.372	0.372	1	1
BOPA1	2_0226	0.8325	0.2485	0.384	0.404	0.404	1	1
BOPA1	2_1528	0.7737	0.2485	0.449	0.35	0.449	1	1
BOPA2	3_0001	0.7724	0.249	0.381	0.405	0.405	1	1
BOPA2	3_0561	0.6989	0.249	0.483	0.436	0.483	1	1
BOPA2	3_0582	0.9545	0.249	0.483	0.436	0.483	1	1
BOPA2	3_0749	0.7318	0.249	0.173	0.184	0.184	1	0
BOPA2	3_0850	0.7608	0.249	0.181	0.159	0.181	1	0
BOPA2	3_0872	0.7948	0.249	0.223	0.194	0.223	1	0
BOPA2	3_1006	0.8924	0.249	0.171	0.187	0.187	1	0
BOPA2	3_1011	0.4869	0.249	0.358	0.391	0.391	1	1
BOPA2	3_1241	0.915	0.249	0.28	0.249	0.28	1	1
BOPA2	3_1393	0.9132	0.249	0.36	0.393	0.393	1	1
BOPA2	3_1515	0.8021	0.249	0.083	0.051	0.083	1	0
BOPA1	2_0246	0.3322	0.251	0.202	0.251	0.251	1	0
BOPA1	2_0432	0.6252	0.251	0.344	0.353	0.353	1	1
BOPA1	2_0561	0.8906	0.251	0.403	0.413	0.413	1	1
BOPA1	2_0585	0.8414	0.251	0.495	0.438	0.495	1	1
BOPA1	2_0777	0.8215	0.251	0.492	0.478	0.492	1	1
BOPA1	2_0946	0.7577	0.251	0.232	0.296	0.296	1	1
BOPA1	2_1008	0.8254	0.251	0.225	0.277	0.277	1	1
BOPA1	2_1174	0.5179	0.251	0.384	0.468	0.468	1	1
BOPA1	2_1418	0.9472	0.251	0.413	0.414	0.414	1	1
BOPA1	1_0334	0.7326	0.252	0.356	0.339	0.356	1	1
BOPA1	1_0446	0.8063	0.252	0.414	0.342	0.414	1	1
BOPA1	1_1094	0.8252	0.252	0.149	0.223	0.223	1	0
BOPA1	2_0076	0.5823	0.2535	0.16	0.184	0.184	1	0
BOPA1	2_1299	0.8349	0.2535	0.346	0.333	0.346	1	1
BOPA2	3_0048	0.7186	0.254	0.092	0.124	0.124	1	0
BOPA2	3_0137	0.814	0.254	0.377	0.318	0.377	1	1
BOPA2	3_0459	0.8402	0.254	0.4	0.432	0.432	1	1
BOPA2	3_0532	0.8848	0.254	0.263	0.275	0.275	1	1
BOPA2	3_0573	0.6628	0.254	0.224	0.214	0.224	1	0
BOPA2	3_0860	0.6464	0.254	0.497	0.415	0.497	1	1
BOPA2	3_0917	0.9136	0.254	0.034	0.083	0.083	1	0
BOPA2	3_0939	0.8663	0.254	0.241	0.323	0.323	1	1
BOPA2	3_1238	0.7327	0.254	0.415	0.368	0.415	1	1
BOPA2	3_1256	0.7282	0.254	0.49	0.442	0.49	1	1
BOPA2	3_1357	0.9559	0.254	0.265	0.316	0.316	1	1
BOPA2	3_1535	0.8449	0.254	0.182	0.167	0.182	1	0
BOPA1	1_0012	0.787	0.256	0.456	0.455	0.456	1	1
BOPA1	1_0137	0.7981	0.256	0.28	0.366	0.366	1	1
BOPA1	1_0161	0.6014	0.256	0.463	0.428	0.463	1	1
BOPA1	1_0682	0.4381	0.256	0.15	0.276	0.276	1	1
BOPA1	1_0974	0.7331	0.256	0.356	0.36	0.36	1	1
BOPA1	1_1046	0.7338	0.256	0.457	0.452	0.457	1	1
BOPA1	1_1128	0.8614	0.256	0.447	0.456	0.456	1	1
BOPA1	1_1240	0.6718	0.256	0.115	0.191	0.191	1	0
BOPA1	1_1326	0.705	0.256	0	0	0	0	0
BOPA1	1_1384	0.8898	0.256	0.177	0.131	0.177	1	0
BOPA1	2_0906	0.9302	0.256	0.117	0.172	0.172	1	0
BOPA1	2_1225	0.8202	0.256	0.3	0.217	0.3	1	1
BOPA1	2_1533	0.8242	0.256	0.436	0.439	0.439	1	1
BOPA1	2_1207	0.6406	0.2585	0	0	0	0	0
BOPA1	2_1209	0.8991	0.2585	0.497	0.45	0.497	1	1
BOPA2	3_0826	0.611	0.259	0.474	0.44	0.474	1	1
BOPA2	3_1192	0.8011	0.259	0.418	0.411	0.418	1	1
BOPA2	3_1350	0.7257	0.259	0.261	0.269	0.269	1	1
BOPA1	1_0427	0.3394	0.26	0.262	0.322	0.322	1	1
BOPA1	1_0723	0.835	0.26	0.178	0.176	0.178	1	0
BOPA1	1_0726	0.8511	0.26	0.061	0.058	0.061	0	0
BOPA1	1_0881	0.8445	0.26	0.495	0.44	0.495	1	1
BOPA1	1_0990	0.6117	0.26	0.225	0.209	0.225	1	0
BOPA1	1_1313	0.6958	0.26	0.155	0.272	0.272	1	1
BOPA1	1_1349	0.6672	0.26	0.395	0.407	0.407	1	1
BOPA1	1_1453	0.9009	0.26	0.266	0.349	0.349	1	1
BOPA1	1_1509	0.8924	0.26	0.377	0.371	0.377	1	1
BOPA1	2_0022	0.5793	0.262	0.2	0.194	0.2	1	0
BOPA1	2_0195	0.5264	0.262	0.44	0.344	0.44	1	1
BOPA1	2_0562	0.9256	0.262	0.123	0.101	0.123	1	0
BOPA1	2_0680	0.9551	0.262	0.435	0.448	0.448	1	1
BOPA1	2_0682	0.4692	0.262	0.483	0.456	0.483	1	1
BOPA1	2_0699	0.756	0.262	0.296	0.381	0.381	1	1
BOPA1	2_0970	0.755	0.262	0.28	0.366	0.366	1	1
BOPA1	2_1226	0.93	0.262	0.093	0.112	0.112	1	0
BOPA1	2_1307	0.7392	0.262	0.355	0.371	0.371	1	1
BOPA2	3_0873	0.6811	0.262	0.175	0.237	0.237	1	0
BOPA2	3_0977	0.7629	0.262	0.124	0.101	0.124	1	0
BOPA1	1_0194	0.7062	0.264	0.188	0.152	0.188	1	0
BOPA1	1_0234	0.5631	0.264	0.414	0.397	0.414	1	1
BOPA1	1_0654	0.671	0.264	0.021	0.059	0.059	0	0
BOPA1	1_0722	0.8163	0.264	0.343	0.378	0.378	1	1
BOPA1	1_0894	0.6032	0.264	0.14	0.107	0.14	1	0
BOPA1	1_1307	0.6525	0.264	0.462	0.452	0.462	1	1
BOPA1	1_1345	0.8331	0.264	0.167	0.207	0.207	1	0
BOPA1	1_1464	0.7437	0.264	0.125	0.147	0.147	1	0
BOPA1	2_1514	0.6368	0.2645	0.325	0.342	0.342	1	1
BOPA2	3_0399	0.6678	0.265	0.324	0.305	0.324	1	1
BOPA2	3_0630	0.8926	0.265	0.247	0.245	0.247	1	0
BOPA2	3_0760	0.8056	0.265	0.48	0.436	0.48	1	1
BOPA2	3_0880	0.8128	0.265	0.415	0.419	0.419	1	1
BOPA2	3_1033	0.8264	0.265	0.19	0.123	0.19	1	0
BOPA2	3_1175	0.8897	0.265	0.483	0.436	0.483	1	1
BOPA2	3_1294	0.8176	0.265	0.252	0.245	0.252	1	0
BOPA2	3_1345	0.7518	0.265	0.436	0.355	0.436	1	1
BOPA2	3_1392	0.8828	0.265	0.294	0.283	0.294	1	1
BOPA1	2_0146	0.6003	0.267	0	0	0	0	0
BOPA1	2_0733	0.9329	0.267	0.105	0.098	0.105	1	0
BOPA1	2_0792	0.9006	0.267	0.196	0.204	0.204	1	0
BOPA1	2_1504	0.8347	0.267	0.084	0.118	0.118	1	0
BOPA1	2_1513	0.8369	0.267	0.056	0.047	0.056	0	0
BOPA2	3_0199	0.862	0.267	0.469	0.459	0.469	1	1
BOPA2	3_1177	0.5503	0.267	0.41	0.397	0.41	1	1
BOPA2	3_1536	0.7121	0.267	0.349	0.402	0.402	1	1
BOPA1	1_0008	0.7289	0.268	0.254	0.254	0.254	1	0
BOPA1	1_0052	0.8833	0.268	0.236	0.149	0.236	1	0
BOPA1	1_0243	0.8724	0.268	0.188	0.152	0.188	1	0
BOPA1	1_0363	0.6211	0.268	0.233	0.293	0.293	1	1
BOPA1	1_0534	0.7149	0.268	0.406	0.314	0.406	1	1
BOPA1	1_1031	0.7432	0.268	0	0	0	0	0
BOPA1	1_1275	0.6114	0.268	0.274	0.279	0.279	1	1
BOPA1	2_0411	0.6019	0.2695	0.116	0.129	0.129	1	0
BOPA1	2_0439	0.7495	0.2695	0.253	0.254	0.254	1	0
BOPA1	2_0729	0.7531	0.2695	0.22	0.184	0.22	1	0
BOPA1	2_0940	0.6434	0.2695	0.051	0	0.051	0	0
BOPA1	2_0987	0.8368	0.2695	0.483	0.488	0.488	1	1
BOPA1	2_1062	0.7045	0.2695	0.253	0.254	0.254	1	0
BOPA1	2_1148	0.789	0.2695	0.065	0.129	0.129	1	0
BOPA2	3_0143	0.8491	0.27	0.414	0.446	0.446	1	1
BOPA2	3_0620	0.8089	0.27	0.17	0.122	0.17	1	0
BOPA2	3_0794	0.6202	0.27	0.48	0.435	0.48	1	1
BOPA2	3_0848	0.7932	0.27	0.001	0.195	0.195	1	0
BOPA2	3_0990	0.5984	0.27	0.223	0.219	0.223	1	0
BOPA2	3_1199	0.708	0.27	0.126	0.067	0.126	1	0
BOPA2	3_1284	0.9082	0.27	0.265	0.309	0.309	1	1
BOPA2	3_1440	0.9686	0.27	0.276	0.282	0.282	1	1
BOPA1	1_0028	0.7218	0.272	0.385	0.406	0.406	1	1
BOPA1	1_0127	0.7991	0.272	0	0	0	0	0
BOPA1	1_0184	0.6682	0.272	0.432	0.476	0.476	1	1
BOPA1	1_0383	0.7392	0.272	0.108	0.132	0.132	1	0
BOPA1	1_0721	0.5142	0.272	0.337	0.385	0.385	1	1
BOPA1	1_0741	0.7879	0.272	0.463	0.418	0.463	1	1
BOPA1	1_0786	0.8289	0.272	0.322	0.337	0.337	1	1
BOPA1	1_0805	0.8858	0.272	0.08	0.081	0.081	1	0
BOPA1	1_0943	0.826	0.272	0.378	0.426	0.426	1	1
BOPA1	1_1145	0.8009	0.272	0.452	0.378	0.452	1	1
BOPA1	2_0042	0.6587	0.272	0.426	0.423	0.426	1	1
BOPA1	2_0086	0.6777	0.272	0.451	0.493	0.493	1	1
BOPA1	2_0126	0.9436	0.272	0.463	0.461	0.463	1	1
BOPA1	2_0242	0.8203	0.272	0.313	0.359	0.359	1	1
BOPA1	2_0267	0.7522	0.272	0.477	0.498	0.498	1	1
BOPA1	2_0669	0.8794	0.272	0.487	0.454	0.487	1	1
BOPA1	2_0924	0.8142	0.272	0.242	0.16	0.242	1	0
BOPA1	2_0936	0.67	0.272	0.447	0.47	0.47	1	1
BOPA1	2_1140	0.6784	0.272	0.408	0.378	0.408	1	1
BOPA1	2_1490	0.833	0.272	0.206	0.193	0.206	1	0
BOPA1	2_0796	0.655	0.2745	0.254	0.254	0.254	1	0
BOPA1	2_1056	0.6387	0.2745	0.061	0.053	0.061	0	0
BOPA1	2_1147	0.8503	0.2745	0.282	0.281	0.282	1	1
BOPA2	3_0106	0.8477	0.275	0.253	0.178	0.253	1	0
BOPA2	3_0155	0.7247	0.275	0.395	0.493	0.493	1	1
BOPA2	3_0304	0.7904	0.275	0.357	0.311	0.357	1	1
BOPA2	3_0403	0.5984	0.275	0.42	0.434	0.434	1	1
BOPA2	3_0524	0.9243	0.275	0.19	0.24	0.24	1	0
BOPA2	3_0636	0.5091	0.275	0.394	0.409	0.409	1	1
BOPA2	3_0710	0.7328	0.275	0.405	0.393	0.405	1	1
BOPA2	3_0823	0.7575	0.275	0.456	0.425	0.456	1	1
BOPA2	3_1092	0.8383	0.275	0.445	0.444	0.445	1	1
BOPA2	3_1124	0.3694	0.275	0.31	0.342	0.342	1	1
BOPA2	3_1377	0.9389	0.275	0.42	0.434	0.434	1	1
BOPA2	3_1461	0.9292	0.275	0.45	0.464	0.464	1	1
BOPA1	1_0057	0.9154	0.276	0.191	0.152	0.191	1	0
BOPA1	1_1436	0.8577	0.276	0.057	0.061	0.061	0	0
BOPA1	2_0379	0.68	0.277	0.315	0.267	0.315	1	1
BOPA1	2_0422	0.5572	0.277	0.473	0.463	0.473	1	1
BOPA1	2_0428	0.9202	0.277	0.254	0.254	0.254	1	0
BOPA1	2_0440	0.2979	0.277	0	0	0	0	0
BOPA1	2_0612	0.765	0.277	0.254	0.248	0.254	1	0
BOPA1	2_1381	0.8635	0.277	0.449	0.376	0.449	1	1
BOPA1	2_1508	0.8385	0.277	0.368	0.47	0.47	1	1
BOPA2	3_0117	0.6393	0.278	0.324	0.365	0.365	1	1
BOPA2	3_0576	0.8769	0.278	0.079	0.137	0.137	1	0
BOPA1	2_0797	0.656	0.2795	0.491	0.468	0.491	1	1
BOPA1	2_1395	0.8117	0.2795	0	0	0	0	0
BOPA1	1_0213	0.6438	0.28	0.313	0.322	0.322	1	1
BOPA1	1_0236	0.3985	0.28	0.251	0.204	0.251	1	0
BOPA1	1_0270	0.8593	0.28	0.154	0.186	0.186	1	0
BOPA1	1_0310	0.8109	0.28	0.49	0.41	0.49	1	1
BOPA1	1_0407	0.7725	0.28	0.131	0.137	0.137	1	0
BOPA1	1_0524	0.7241	0.28	0	0	0	0	0
BOPA1	1_0641	0.6554	0.28	0.395	0.466	0.466	1	1
BOPA1	1_0771	0.9075	0.28	0.204	0.153	0.204	1	0
BOPA1	1_1090	0.6572	0.28	0.297	0.344	0.344	1	1
BOPA1	1_1227	0.7846	0.28	0.125	0.064	0.125	1	0
BOPA1	1_1241	0.6496	0.28	0.463	0.426	0.463	1	1
BOPA1	1_1314	0.7684	0.28	0.468	0.464	0.468	1	1
BOPA1	1_1473	0.8427	0.28	0.467	0.426	0.467	1	1
BOPA2	3_0690	0.698	0.28	0.099	0.07	0.099	1	0
BOPA2	3_0817	0.6721	0.28	0.157	0.087	0.157	1	0
BOPA2	3_0894	0.8204	0.28	0.5	0.464	0.5	1	1
BOPA2	3_0895	0.8662	0.28	0.498	0.469	0.498	1	1
BOPA2	3_0942	0.6402	0.28	0.42	0.43	0.43	1	1
BOPA2	3_1202	0.7283	0.28	0.183	0.22	0.22	1	0
BOPA2	3_1279	0.8929	0.28	0.169	0.167	0.169	1	0
BOPA2	3_1529	0.8342	0.28	0.167	0.214	0.214	1	0
BOPA1	2_0287	0.9296	0.282	0.324	0.256	0.324	1	1
BOPA1	2_0410	0.5267	0.282	0.248	0.294	0.294	1	1
BOPA1	2_0594	0.5253	0.282	0.402	0.451	0.451	1	1
BOPA1	2_0732	0.81	0.282	0.151	0.108	0.151	1	0
BOPA1	2_1070	0.6893	0.282	0.48	0.464	0.48	1	1
BOPA1	2_1256	0.9413	0.282	0.426	0.351	0.426	1	1
BOPA2	3_0684	0.7051	0.283	0.227	0.275	0.275	1	0
BOPA1	1_0338	0.3689	0.284	0.232	0.283	0.283	1	0
BOPA1	1_0451	0.6515	0.284	0.303	0.359	0.359	1	1
BOPA1	1_1445	0.1989	0.284	0.178	0.23	0.23	1	0
BOPA2	3_0222	0.7872	0.286	0.166	0.2	0.2	1	0
BOPA2	3_0580	0.9456	0.286	0.15	0.129	0.15	1	0
BOPA2	3_1044	0.7607	0.286	0.451	0.467	0.467	1	1
BOPA2	3_1048	0.784	0.286	0.451	0.467	0.467	1	1
BOPA2	3_1066	0.5591	0.286	0.208	0.227	0.227	1	0
BOPA2	3_1137	0.7048	0.286	0.144	0.078	0.144	1	0
BOPA2	3_1497	0.7575	0.286	0.256	0.298	0.298	1	1
BOPA1	2_0370	0.5452	0.287	0	0	0	0	0
BOPA1	2_0606	0.7713	0.287	0.463	0	0.463	1	1
BOPA1	2_0896	0.7991	0.287	0.149	0.077	0.149	1	0
BOPA1	2_1178	0.5587	0.287	0	0	0	0	0
BOPA1	2_1392	0.5792	0.2875	0.271	0.267	0.271	1	0
BOPA1	1_0178	0.7167	0.288	0.089	0.092	0.092	1	0
BOPA1	1_0292	0.7645	0.288	0.415	0.39	0.415	1	1
BOPA1	1_0370	0.2838	0.288	0.329	0.356	0.356	1	1
BOPA1	1_0628	0.8241	0.288	0.225	0.22	0.225	1	0
BOPA1	1_0909	0.7466	0.288	0.296	0.255	0.296	1	1
BOPA1	1_0964	0.4068	0.288	0.329	0.345	0.345	1	1
BOPA1	1_0971	0.738	0.288	0.074	0.103	0.103	1	0
BOPA1	1_1080	0.6381	0.288	0.426	0.497	0.497	1	1
BOPA1	1_1196	0.9278	0.288	0.109	0.182	0.182	1	0
BOPA2	3_0714	0.4066	0.288	0.266	0.243	0.266	1	0
BOPA1	1_0217	0.7918	0.288	0.152	0.176	0.176	1	0
BOPA1	1_0589	0.8281	0.288	0.158	0.18	0.18	1	0
BOPA1	2_0225	0.7381	0.2895	0	0	0	0	0
BOPA1	2_0269	0.8236	0.2895	0.423	0.425	0.425	1	1
BOPA1	2_0890	0.7943	0.2895	0.378	0.327	0.378	1	1
BOPA1	2_1095	0.6971	0.2895	0.306	0.412	0.412	1	1
BOPA1	2_1452	0.6691	0.2895	0.462	0.418	0.462	1	1
BOPA2	3_0132	0.9485	0.291	0	0	0	0	0
BOPA2	3_0136	0.8412	0.291	0.363	0.321	0.363	1	1
BOPA2	3_0241	0.9239	0.291	0.395	0.342	0.395	1	1
BOPA2	3_0297	0.6363	0.291	0.033	0.011	0.033	0	0
BOPA2	3_0380	0.7948	0.291	0.345	0.312	0.345	1	1
BOPA2	3_0540	0.4447	0.291	0.397	0.371	0.397	1	1
BOPA2	3_0597	0.6331	0.291	0.204	0.191	0.204	1	0
BOPA2	3_1049	0.8173	0.291	0.451	0.467	0.467	1	1
BOPA2	3_1140	0.407	0.291	0.452	0.388	0.452	1	1
BOPA2	3_1300	0.6624	0.291	0.099	0.104	0.104	1	0
BOPA2	3_1324	0.7011	0.291	0.325	0.398	0.398	1	1
BOPA1	1_0150	0.2431	0.292	0	0	0	0	0
BOPA1	1_0175	0.8676	0.292	0.436	0.433	0.436	1	1
BOPA1	1_0281	0.7874	0.292	0.432	0.401	0.432	1	1
BOPA1	1_0328	0.4183	0.292	0.282	0.28	0.282	1	0
BOPA1	1_0731	0.7299	0.292	0.236	0.201	0.236	1	0
BOPA1	1_0826	0.8907	0.292	0.419	0.387	0.419	1	1
BOPA1	1_0996	0.7032	0.292	0.244	0.233	0.244	1	0
BOPA1	1_1213	0.9216	0.292	0.261	0.219	0.261	1	0
BOPA1	2_0099	0.6996	0.292	0.098	0.154	0.154	1	0
BOPA1	2_0320	0.5683	0.292	0.134	0.213	0.213	1	0
BOPA1	2_0366	0.8001	0.292	0.121	0.074	0.121	1	0
BOPA1	2_0480	0.7013	0.292	0.36	0.395	0.395	1	1
BOPA1	2_0691	0.849	0.292	0.096	0.14	0.14	1	0
BOPA1	2_1014	0.7833	0.292	0.216	0.23	0.23	1	0
BOPA1	2_1370	0.7632	0.292	0.381	0.392	0.392	1	1
BOPA1	2_1431	0.8704	0.292	0.375	0.385	0.385	1	1
BOPA2	2_0156	0.7782	0.292	0	0	0	0	0
BOPA1	1_1291	0.6388	0.292	0	0	0	0	0
BOPA2	3_0829	0.8332	0.294	0.246	0.321	0.321	1	1
BOPA1	2_0496	0.5948	0.2945	0.19	0.187	0.19	1	0
BOPA1	2_0853	0.931	0.2945	0.408	0.355	0.408	1	1
BOPA1	2_1467	0.5225	0.2945	0.307	0.312	0.312	1	1
BOPA1	1_0112	0.3683	0.296	0.349	0.44	0.44	1	1
BOPA1	1_0309	0.7785	0.296	0.44	0.413	0.44	1	1
BOPA1	1_0460	0.5584	0.296	0.163	0.207	0.207	1	0
BOPA1	1_1019	0.8228	0.296	0.34	0.366	0.366	1	1
BOPA2	1_1050	0.6662	0.296	0.15	0.128	0.15	1	0
BOPA2	3_0006	0.8624	0.296	0.429	0.485	0.485	1	1
BOPA2	3_0065	0.8551	0.296	0.438	0.446	0.446	1	1
BOPA2	3_0377	0.7404	0.296	0.16	0.151	0.16	1	0
BOPA2	3_1148	0.9034	0.296	0.322	0.442	0.442	1	1
BOPA1	1_0183	0.5846	0.296	0	0	0	0	0
BOPA1	2_0136	0.73	0.297	0.348	0.43	0.43	1	1
BOPA1	2_0222	0.6846	0.297	0.148	0.143	0.148	1	0
BOPA1	2_0689	0.8092	0.297	0.261	0.219	0.261	1	0
BOPA1	2_0711	0.3871	0.297	0	0	0	0	0
BOPA1	2_0744	0.4822	0.297	0	0	0	0	0
BOPA1	2_1353	0.7929	0.297	0.362	0.329	0.362	1	1
BOPA2	3_1017	0.7078	0.299	0.299	0.392	0.392	1	1
BOPA1	2_0102	0.8043	0.2995	0.382	0.411	0.411	1	1
BOPA1	2_0105	0.7186	0.2995	0.082	0.157	0.157	1	0
BOPA1	2_0119	0.7413	0.2995	0.412	0.426	0.426	1	1
BOPA1	2_0715	0.8123	0.2995	0.495	0.495	0.495	1	1
BOPA1	2_0856	0.8022	0.2995	0.285	0.369	0.369	1	1
BOPA1	1_0547	0.8929	0.3	0.082	0.064	0.082	1	0
BOPA1	1_0846	0.7986	0.3	0.134	0.18	0.18	1	0
BOPA1	1_0933	0.6695	0.3	0.378	0.381	0.381	1	1
BOPA2	3_0193	0.7982	0.302	0	0	0	0	0
BOPA2	3_0284	0.7365	0.302	0.306	0.37	0.37	1	1
BOPA2	3_0430	0.7973	0.302	0.073	0.055	0.073	0	0
BOPA2	3_0619	0.5399	0.302	0.201	0.178	0.201	1	0
BOPA2	3_1117	0.6335	0.302	0.499	0.439	0.499	1	1
BOPA2	3_1123	0.8157	0.302	0.491	0.457	0.491	1	1
BOPA2	3_1221	0.7255	0.302	0.206	0.253	0.253	1	0
BOPA2	3_1292	0.7382	0.302	0.423	0.449	0.449	1	1
BOPA2	3_1402	0.8429	0.302	0.097	0.119	0.119	1	0
BOPA1	2_0074	0.4513	0.303	0.438	0.473	0.473	1	1
BOPA1	2_0333	0.4761	0.303	0.286	0.371	0.371	1	1
BOPA1	2_0415	0.7268	0.303	0.349	0.399	0.399	1	1
BOPA1	2_0546	0.8393	0.303	0.29	0.282	0.29	1	0
BOPA1	2_1153	0.6689	0.303	0.22	0.221	0.221	1	0
BOPA1	2_1184	0.8283	0.303	0.103	0.151	0.151	1	0
BOPA1	2_1250	0.5835	0.303	0.492	0.492	0.492	1	1
BOPA1	2_1440	0.5492	0.303	0.339	0.388	0.388	1	1
BOPA2	2_0345	0.6037	0.303	0.205	0.222	0.222	1	0
BOPA1	1_0092	0.635	0.304	0.273	0.261	0.273	1	0
BOPA1	1_0289	0.9379	0.304	0	0	0	0	0
BOPA1	1_0442	0.6093	0.304	0.301	0.303	0.303	1	0
BOPA1	1_0461	0.8692	0.304	0.485	0.493	0.493	1	1
BOPA1	1_0815	0.7111	0.304	0.149	0.116	0.149	1	0
BOPA1	1_0845	0.9221	0.304	0.399	0.484	0.484	1	1
BOPA1	1_1223	0.686	0.304	0.437	0.463	0.463	1	1
BOPA1	1_1532	0.8442	0.304	0.4	0.485	0.485	1	1
BOPA1	1_1534	0.7607	0.304	0.105	0.097	0.105	1	0
BOPA2	3_0147	0.9132	0.304	0.359	0.316	0.359	1	1
BOPA2	3_1372	0.9262	0.304	0.385	0.324	0.385	1	1
BOPA1	2_1480	0.7459	0.3055	0.298	0.314	0.314	1	1
BOPA2	3_0239	0.6754	0.307	0.309	0.321	0.321	1	1
BOPA2	3_0350	0.875	0.307	0.384	0.366	0.384	1	1
BOPA2	3_1410	0.6918	0.307	0.263	0.276	0.276	1	0
BOPA2	3_1417	0.8569	0.307	0.259	0.197	0.259	1	0
BOPA1	1_0552	0.9294	0.308	0.414	0.435	0.435	1	1
BOPA1	1_0825	0.788	0.308	0.25	0.297	0.297	1	0
BOPA1	1_1299	0.643	0.308	0.253	0.268	0.268	1	0
BOPA1	1_1522	0.6331	0.308	0.28	0.3	0.3	1	0
BOPA1	2_0185	0.3985	0.308	0	0	0	0	0
BOPA1	2_0302	0.8122	0.308	0.474	0.466	0.474	1	1
BOPA1	2_0502	0.8727	0.308	0.365	0.292	0.365	1	1
BOPA1	2_0549	0.9577	0.308	0.26	0.22	0.26	1	0
BOPA1	2_0550	0.7342	0.308	0.493	0.424	0.493	1	1
BOPA1	2_0762	0.7806	0.308	0.427	0.398	0.427	1	1
BOPA1	2_1068	0.3523	0.308	0.463	0.495	0.495	1	1
BOPA1	2_1163	0.4578	0.308	0	0	0	0	0
BOPA1	2_1190	0.4763	0.308	0.168	0.287	0.287	1	0
BOPA1	2_1359	0.8729	0.308	0.337	0.331	0.337	1	1
BOPA1	2_1517	0.3245	0.308	0.462	0.444	0.462	1	1
BOPA1	2_1536	0.9537	0.308	0.499	0.436	0.499	1	1
BOPA1	2_0780	0.6508	0.3105	0.325	0.282	0.325	1	1
BOPA1	1_0323	0.8248	0.312	0.141	0.201	0.201	1	0
BOPA1	1_0586	0.7939	0.312	0.213	0.299	0.299	1	0
BOPA1	1_0608	0.8088	0.312	0.235	0.165	0.235	1	0
BOPA1	1_0748	0.788	0.312	0.282	0.326	0.326	1	1
BOPA1	1_0775	0.5975	0.312	0.222	0.156	0.222	1	0
BOPA1	1_0863	0.801	0.312	0.185	0.159	0.185	1	0
BOPA1	1_0946	0.8127	0.312	0.232	0.276	0.276	1	0
BOPA1	1_1049	0.5867	0.312	0.357	0.311	0.357	1	1
BOPA1	1_1381	0.7018	0.312	0.444	0.384	0.444	1	1
BOPA1	1_1478	0.849	0.312	0.44	0.394	0.44	1	1
BOPA1	1_1516	0.8241	0.312	0.385	0.482	0.482	1	1
BOPA2	3_0042	0.9113	0.312	0.171	0.167	0.171	1	0
BOPA2	3_0598	0.904	0.312	0.212	0.239	0.239	1	0
BOPA2	3_0753	0.8698	0.312	0.436	0.354	0.436	1	1
BOPA2	3_0767	0.9025	0.312	0.207	0.27	0.27	1	0
BOPA2	3_0863	0.8253	0.312	0.392	0.39	0.392	1	1
BOPA2	3_0865	0.7469	0.312	0.39	0.391	0.391	1	1
BOPA2	3_1220	0.8982	0.312	0.488	0.462	0.488	1	1
BOPA2	3_1346	0.7186	0.312	0.409	0.433	0.433	1	1
BOPA1	2_0064	0.8435	0.313	0.104	0.15	0.15	1	0
BOPA1	2_0298	0.7537	0.313	0.125	0.146	0.146	1	0
BOPA1	2_0358	0.7833	0.313	0.484	0.408	0.484	1	1
BOPA2	3_0673	0.8352	0.315	0.358	0.327	0.358	1	1
BOPA2	3_0931	0.3924	0.315	0	0	0	0	0
BOPA2	3_0948	0.9468	0.315	0.467	0.495	0.495	1	1
BOPA2	3_1169	0.8694	0.315	0.222	0.173	0.222	1	0
BOPA2	3_1411	0.6833	0.315	0.142	0.163	0.163	1	0
BOPA2	3_1521	0.9504	0.315	0.25	0.27	0.27	1	0
BOPA1	2_0452	0.8311	0.3155	0.29	0.326	0.326	1	1
BOPA1	1_0056	0.7201	0.316	0.475	0.484	0.484	1	1
BOPA1	1_0749	0.5035	0.316	0.096	0.161	0.161	1	0
BOPA1	1_0773	0.7207	0.316	0.455	0.378	0.455	1	1
BOPA1	1_1016	0.7343	0.316	0.356	0.379	0.379	1	1
BOPA1	1_1501	0.8307	0.316	0.28	0.366	0.366	1	1
BOPA2	3_0008	0.5817	0.317	0.286	0.226	0.286	1	0
BOPA2	3_0276	0.8548	0.317	0.259	0.304	0.304	1	0
BOPA2	3_0530	0.6099	0.317	0.404	0.374	0.404	1	1
BOPA2	3_0545	0.7736	0.317	0.443	0.492	0.492	1	1
BOPA2	3_0882	0.8274	0.317	0	0.001	0.001	0	0
BOPA2	3_0926	0.8965	0.317	0.297	0.188	0.297	1	0
BOPA2	3_1264	0.7285	0.317	0.213	0.239	0.239	1	0
BOPA2	3_1401	0.6923	0.317	0.453	0.377	0.453	1	1
BOPA1	2_0131	0.8622	0.318	0.248	0.232	0.248	1	0
BOPA1	2_0247	0.8253	0.318	0.475	0.473	0.475	1	1
BOPA1	2_0336	0.9083	0.318	0.312	0.38	0.38	1	1
BOPA1	2_0718	0.674	0.318	0	0	0	0	0
BOPA1	2_0748	0.6707	0.318	0.259	0.215	0.259	1	0
BOPA1	2_0771	0.8816	0.318	0.192	0.153	0.192	1	0
BOPA1	2_0931	0.7563	0.318	0.467	0.436	0.467	1	1
BOPA1	2_1217	0.8363	0.318	0.379	0.328	0.379	1	1
BOPA1	2_1332	0.7354	0.318	0.169	0.19	0.19	1	0
BOPA1	2_1338	0.857	0.318	0.174	0.179	0.179	1	0
BOPA1	2_1502	0.7927	0.318	0.192	0.215	0.215	1	0
BOPA1	1_0078	0.6532	0.32	0.432	0.419	0.432	1	1
BOPA1	1_0094	0.7964	0.32	0.185	0.238	0.238	1	0
BOPA1	1_0189	0.528	0.32	0.481	0.473	0.481	1	1
BOPA1	1_0342	0.4908	0.32	0.177	0	0.177	1	0
BOPA1	1_0387	0.7426	0.32	0.235	0.194	0.235	1	0
BOPA1	1_0470	0.7256	0.32	0.444	0.395	0.444	1	1
BOPA1	1_0510	0.8834	0.32	0.286	0.207	0.286	1	0
BOPA1	1_1328	0.5844	0.32	0	0	0	0	0
BOPA1	1_1410	0.6514	0.32	0.471	0.479	0.479	1	1
BOPA2	3_0516	0.6057	0.32	0.42	0.43	0.43	1	1
BOPA2	3_0955	0.8824	0.32	0	0	0	0	0
BOPA2	3_1257	0.8026	0.32	0.222	0.164	0.222	1	0
BOPA2	3_1353	0.8594	0.32	0.219	0.315	0.315	1	0
BOPA1	2_0009	0.7465	0.3205	0.275	0.337	0.337	1	1
BOPA1	2_1303	0.6848	0.3205	0	0	0	0	0
BOPA1	2_1374	0.74	0.3205	0.123	0.182	0.182	1	0
BOPA1	2_0402	0.7403	0.323	0.421	0.414	0.421	1	1
BOPA1	2_0597	0.9617	0.323	0.364	0.4	0.4	1	1
BOPA1	2_0712	0.8357	0.323	0.389	0.3	0.389	1	1
BOPA1	2_0923	0.7054	0.323	0	0	0	0	0
BOPA1	2_1318	0.9227	0.323	0.268	0.296	0.296	1	0
BOPA2	3_0618	0.6623	0.323	0.434	0.441	0.441	1	1
BOPA2	3_0836	0.7481	0.323	0.319	0.357	0.357	1	1
BOPA2	3_0857	0.8437	0.323	0.273	0.354	0.354	1	1
BOPA2	3_1115	0.6811	0.323	0.344	0.304	0.344	1	1
BOPA2	3_1179	0.8728	0.323	0.453	0.377	0.453	1	1
BOPA2	3_1231	0.8073	0.323	0.368	0.335	0.368	1	1
BOPA2	3_1262	0.9402	0.323	0.428	0.469	0.469	1	1
BOPA2	3_1275	0.7818	0.323	0.148	0.147	0.148	1	0
BOPA2	3_1414	0.6745	0.323	0.255	0.233	0.255	1	0
[truncated: 1,073 more rows]
