# Supplementary material for: Development and implementation of high-throughput SNP genotyping in barley
Source: BMC Genomics. 2009 Dec 4;10:582. doi: 10.1186/1471-2164-10-582 (PMC2797026; doi:10.1186/1471-2164-10-582)
Supplement: Additional file 16 — Table S6. POPA1 SNPs. [file 1471-2164-10-582-S16.XLS]

## Sheet: Supplementary_Table5_POPA1
Assay Format	Golden Gate
Date Manufactured	2005-06-14
Loci Count	1536
Design	Timothy Close - POPA1
Name	SNP	TopGenomicSeq
1074-992	[T/C]	TAGTACACATAATAAACATAAACACAGGAGAAAAAAAGGAGTXTXTCTTCATXTTCGCCAGCTTCCTCCACGCCGAGAGGAGCCACGTCGAGATTTCTXTTAGGCGGACTTCACGGXGGC[A/G]GCGTTGATTATGTCGATGAACTCCGGCTTCAAAGAAGCTCCACCGACGAGGAAACCATCGACGTCGGCCTGCGCGGCCAACTCCTTGCAGCTTGCGCCAGTCACAGATCCTCCATAGATG
ABC18178-1-1-283	[A/G]	GGTCAGACGGTGCCGGGCGAGGCGCAGAGGAGCTCGAACGAGCGGTCGTGGCTTGGGCAGCTGCGGGAGATGGCCAAGGCGAGCTTCAGCAGGGACGGGGAGGACCCGTCCAGCAGCACC[A/G]CGTACAAGGGGAAGAGGAGCCGGAGCTCGTCGGTGGCATCGCAGTCGGCGGACTCCAAGGCCAAGGGGGAGTGGAGGCCCAAGTCCAAGGCGCTGTACAAGGATTTGGAGGCCATCTTCT
ABC20090-1-1-275	[T/G]	AATGGGTGCATGCCCAATGAATCAACCTACACTATACTTATTAGAGGTTTAGCTAGCGAGGGATTGGTAAGGGAGGCACAAGATTTGCTGAGTGAACTGTGCTCAAGAAGAGCTGTAAGA[A/C]AGCACTTGGTGAGACATTTTGGTATTGTATGAACCAACAGTACCGCTAGATGCTGATGGGAGGAGATTATTGTGGTG
3292-418	[A/C]	GTACGTACATCTTCATAGTAGTTCTTCTCGCTCTCGTGCATGCGCTCTACAAACTCATCAGCAGATGCATXTGCTACTACTGCATCTCTXCAAAAACAATCCAAACAGCAGCTGCCAGTG[A/C]AACCGGTAACTACACGGTCATATATCTAAGCCGTCGATGGCCGCAGCTGGTAGGCTGATGAATACAGCAACCACCAACCACCGGCAGCGGAGGAGGGCAGGACAGCGACGAAATGTACAA
4944-2118	[A/G]	GTACAGGCCATGCGTGATGCATCATGCATGCCACCGTCGTTCGCGTGCCACGGTTAACGTGTGTATAATACAAAAGAATTTTACATGATGGCCAGAAAATTGCACTACCAACCGAACCTG[A/G]TCGAAGAAACCCATCTGATGGATCTGCTCAACACCGGCGTAAAACCGGCCGGCCXGGCAGACCTCTCCTCACGGCTTCCACGTGGCCGGCGGCGGCGGGGCGGCCGGGAACATGGGCGGC
6338-682	[T/G]	GGTGTGACGCGCGCCGTGCCCCTACCGATGTCCCTGATGAACGGGGTCGTGTGCGTGCCCCTACCTTTGGCCGGAACTGAATAAGATAGTGAGGATCCAGGGCTAAGAAGATACTGGTCT[A/C]CTGGGTTTAGTGTCGTAGGTACGTGTTYGCGGGTGATGATAATGATGTTGTACTAGCTACTATGCTTTTGTGTGGTGCGCGTCTCTAATATTCTCCGTGCTTTTGTACAAAAAAGTTGAT
1306-408	[T/C]	CGAATCTTCACCATAGTCCTTCACAACGACACATGAGCAGCCCACCACCTTTCTTGCCTTGCCCTCAGAGTCAATCTTGCAAAGCCCAGCCCACTCGCCAAGAGTTTTGGCACTAGGCAC[A/G]GTGACCAAGTGAACGTTGTGCTCAGCACAGAGTGCCTTGACAAGCTTCACATAATCAGGCTGGTCGCAATCCTCAGCAAGCACACAGATCTGAGCAGCATGCTTCTCAATCGCTTTTGCA
3635-400	[A/C]	TAGTTCACGATCAGCGCTTATTTAAGCGATGCACACGCGCACGACAGGAGCTGATAGCCGCCAAACACGCACGCCTGCATACGCTATACGACCGTGCGCAGCATCACACATGCTTACATG[A/C]ATACACATCGTAGTATGCTGGGTACGTGTGACCAGCACAACGTACGCCTAGTCATCGGCCCTGAXGACGAAGTTCTCCTTGCGCTCGTGGAACTCGCCGGTGCGGGTGTTGATGTCCTCC
241-941	[T/C]	GTAGAACCACCACTGAGAACAACATTACCGTACAGATCCTTTCTGATATCGACATCACACTTCATGATGGAATTGTATGTCGCTTCGTGTXTACCAGGAACTTCCATACCAACATGAGAT[A/G]GTTGGAACAGCACCTCAGGACACCTGAACCTTTCTGAACCAATTGTAATAACCTGACCATCAGGCATCTCATAGCTCTTCTCCACGGAGGAGCTGCTCCTAGCCGTTTCCAGCTCCTGCT
ABC01838-2-2-322	[T/C]	CGCAAGGAGCAGATGGGAGAGGAAGGGTACC[A/G]CGAAATGGGGCGCAAGGGTGGGCTGAGCACCATGGAGGAGTCCGGTGGCGAGCGCGCAGCTAGGGAGGGAATAGACATCGACGAGTCCAAGTTCAAGACCAAGTCCTAAAGAATTGTGTA
4647-248	[C/G]	GACCAGATCCTCCCACCGTCTCGTCCCAATGGCCGCCGTCTCCGCCAAGCTGTCCGTCGCTCTCCTGGCCGCGGTGGTGCTCGTGGCGCTCGTTGCGTCGGCGGCGGGCAGGATCGTGGA[C/G]CGGGAGGATGAGTTCTTCCTCGGCAGCCTCGCCCCCTCGCTCGCCCCCGCGCCTGCACCGGCGGCGGTGCACGGCGCGGCAGGCGCCGTCGCGCCCGGGGCGTGGGCCGTGGCCGCCGTC
ABC02346-1-1-66	[A/G]	GGGCCCCGACGCCTGCAGCATGTTCTTGAACCAGTAGGCCGAGTCCTTTGGGTACCGCTTGAGGGTGGTGAAGTCGACGTACACGATGCCGAACTTGGAGGTGTAGCCCGACAGCCACTC[A/G]AAGTTGTCGAGGAGGGACCAGGCGAAGTAGCCGACCACGTTCGCGCCGTCGTCGATCGCCTTCTT
1041-1441	[T/C]	TCTGAGTTCCAGAAGAAGATCTTCGACATTTTGTACAAGGTCGCAGACATCCCGTTCTTGGAACCATACAAGACCAAGATYATTGAAGTGATTGAGAAGGGAGAGACGCAGCCGAACATT[A/G]CAATTTCGATTCTGGCCTCCGTCGTTGTCGTCATTGTGACTGTACTCTTCAGAACCTTGTTTGGTGGCAAGAAGCCAGTGGCACCTGTGAAGCCCGCTGCTGAGACCAAGAAGCCCAGTG
3345-247	[A/G]	CTGTTTAAGCTCGTGCTTCAGCTCTTGCCTGACGCGCTCGACCAAGGATCTCTCACCCTCGGTTAGCATCCCGAAGCCCATGCCATCGGACACGTCGTTTCCGTCGAACATGTTGCTCTC[A/G]CTGTCGACCGGGTTGTCTTCATCATCAGACATAGTTGCCCCGGTGCCTTCGCCAGGAGATGCCCCTGTAAGACTCTGTAAAGTCTGCTCGAGCTCCCAGCAAGCCATCACCGCTTCCATG
1291-538	[A/G]	GAGGCCGAGGGCTGAGCGGAAGCCTTTGCCGGGGGCGATGACGGCCTTGTCGAGGCCGGTGGGCTGCTCGTCGACGAACCTGCCGCGGTCTCCGAGCGCGCCGATGGCGCCGAGGAGGGT[A/G]AAGAGGATGAAGAAGAGGAGGAGGGGCTCCGCCTCGTAGATCGGGATGCCGGTCTCAAGGTTCAGCXGGGACAGGATXCCCTTGCCGGTGATGGCCTCTCCCAAGATCGACGCGGCGAAG
ABC07565-1-29-380	[A/C]	GATCCAGATCATGTCGGTGCCGATCAGGTTCAGTGGCTGGTTGAGCAGATTGCAGAAGAGCAAGGGCTTGAGGTTGASAAGGGYTATTTCACCGACCTGTCCAAGGATATGATGCTGGAA[A/C]GGTACTTCGAGATGATTTCTGCAGCTGATTGACATGASCACAATTTYCTTATTGTAATCATGCATGTCWGCACTTCCMTGTATGCTGCTGT
931-681	[T/C]	GGTTGTGAAGGAGTAACCTCTCTCGGTGAGGATCTTCATAAGGGAGTCCGTGAGATCCCGACCAGCGAGATCCAAACGAAGAATGGCATGGGGAAGCGCGTATCCTTCATAAATGGGCAC[A/G]GTGTGGCTGACACCATCACCAGAGTCGAGAACGATACCAGTAGTACGACCACTTGCATAGAGGGAAAGCACGGCCTGAATAGCGACGTACATGGCAGGAACATTGAAAGTCTCAAACATA
ABC17741-1-1-203	[T/A]	CATTGTTCAGAGTTCAAAAACAGTGGACATTTTATCAGGGCACACTTAGATGTTGGAAAATGTACCGAGAGAAATTGCGCTGACGAAGATCATGAAAGCCAGTATGAAGATGATGAGCGA[A/T]GCCCGCCCTAACCAACTGATCAACCTCCTTACGACGTGCTGCCCGATAATGGCAGCAACGAACGCCACGGCGACAAAGTAAGCAGCTGAAGAAGAGGCCAAGAAATTGATTCAGTATATG
4160-1365	[A/C]	ACCTCACCCAGCCCAGCAATGGCCCTAGGCGAAGGGGTCGTTGTCCGACACGCCGCCGTCATCATCTTCCTCCATGGCCTGTAAACCATCTTCATCTTGCAGTTGCAGCACACCATCTTG[A/C]AGTAAATACAGGAGCTGCGCATCCACTTGCAGCTGTTGCAGGAGGTTXGCGTCXCCTTGCATTTCTTGTATTTCTTGCAGAAGCGCGTCTCCGTCTCCGTCTCCGTGCAGGTCTTGCGCG
1767-1619	[T/C]	CGTACACCGTGACGGCGCTGCTGGCCGAGACCACGATCCTGTGGGAGCCGACCCTYGAGGCGGAGGCCCTCGCTGCCAAGAAGCTGGCGCTGAAGGTATGAAGGACCTGAAAAAAGGACG[A/G]ATTCTTCTTCCGGGGAAAAGAAAATAAATCGGCGRGCGGCGAGACCGTTGGCCGTCCATTCTTGTTGATCCTGTGGTTCCGTCGGGGCACTGCCTGTACAAAATCCTCACAGTTTGTAGA
3232-201	[C/G]	GATAGCCATGCCGAGGGCGGAGAGTTCCACCTCGTTATGCATCTGCATGTACCTCTTGGCGAGGTTGACATAGAAGAATAGCGGCTTCTTGGTGTTGGAGACCTGGATCCGGTTCTTCTT[C/G]TGCGGCTCCGTCACGGCCAGGTTCTTGACTCCCTCCGTCACCTCCTCCATCTCTCCCCTAGCCCTAAACCTCGAAACCCTAGCTCGCAAGAGAGCCGACGCAAACCCTCCTACGCCGCCG
6719-1166	[A/G]	CATCAGAGCATGATTTTTGCAATTCCCAGCCCGTTATTGCACCATCAAATCACCACCATCCTATTCCCACTCCACCGTCGCTGGTGGCTTCGATGTTACGTCCAGGACAACACGGTTGAC[A/G]CCCCGCACGTTATTGCAGATCTTCTTCACCACATCAACCAGGAACTGGCGCTCAAAATCATACCAATTTGCAGTCATGCCATCCTCACTGGTAATTGCCCTTAAAGCAACCACATGGGAG
ABC12093-1-2-231	[C/G]	AGGCCACGGCCTCGCCTTCGTTATCACTACATGTTGATACTACATACAGTACTACGTAGCATCTCACACCTTAGCTGCAGGCTGCAGCAGTGCAGCTCATGCATGTTTCTCCACCGTCAC[C/G]CGTCACTTCCACTCCTGCGTGTCGCAGGGGAAGCAGGCTTCTTGCGCGATGCTGGTGATCTGGACGCCGGTGTCGTAGACCTCGCCGGCGTGCCACTGGCGCGGCAGGACTTCAXGTTCG
ABC19730-1-1-373	[A/G]	AGTGAGCTAGAAACGAAATAAACACAGGAAGTCAAGTCAGGAATG[A/G]CATGTACATACACCATACAGACATAGTGAGCTCGAAACGACAAATATATGAAAGCATCATGTTCGTGTACAGGGTAGTATACAATATGTATGCTACAGAGATGCACAAATTCTACCATGC
ABC13089-1-2-478	[C/G]	AACATGGCAGATTTGAAAGAAGCAAAGAACCAGGTGAACCTGTTTTCTAGTACAATACAAATAGTATACACAAATGAATGCAATGATGTAGTAGAACCCAGGGGAGCTGAAAGCTGATAA[C/G]TCGACACATTAGAACGTGCTAATATCTCGCAAAACTTGGAATTGCAGGTGGCGGCGAGTTTTG
ABC10536-1-2-232	[A/G]	TTGAGCTTGCATATTACAGTTCCATTTTGGACTTGAAAATGATGTTCCAGCATGGCCCATCCTTATCATGCATGTCCTTATTTAATTTAAGCTTTGCTTGCTGTGCCTCATTTGATGTGG[A/G]AATGTCGTTTATATTTAGCAAGGAGACACTAAACGGTGGACTTTCTGTAAATCAGAAAAGAGAAGGGAAGGAACTGCCGTTGTTGAAGGTGTGGTCATGTATTCTATATTTCCTATGAAC
7880-596	[G/C]	TGTCTATTCGGCTAGAGTTGGAAGCTGGAGACCAGGCCTTGATGACCAGCCTTTGATGTTTCGGTAATTCTCAACCACCTCTTTCCTTAGCCTCTCAGCAGAAACATCCAAATGACTCTT[C/G]CGCTTTGGGAATGATAGCTTTGGTGGAGCCTCAACAATATCACCAAATTTGACCTTTTCACGTCCAGGGAATTCCAGATGAGTCTCGGCCTTACCAGCCTTGCGCTTCTTTTTCTTCTCA
ABC18508-1-4-343	[A/G]	TCCATCCATCTCCATCCCCAAGATGACATTGCCTCCGATGCCTTCCATTCCTRCCGTGAACGTGCCRATGCCGTTCCTCGCGCCACCTCCTTCGGCATAGGCCCGGAGCAGAGCACCGGA[A/G]CGGAATTCTACATCGATCGTCCAGTGATTTTGGCTTTGCTTACTTGATTCATCATTGGTTCGGTGGTGAATCTTGGTCATGACGGGTGTCATTCACCGTTCGCCACCTTGTTTACATCAT
4121-1270	[T/C]	AGCGTGGGTGCTCAATCCTGATAACAACCAAAGGAAGGTCTCCTCAACCGGAAACCCCGAACAGGCGGGCTGGTTTTCTCAGTCATGAGTTACTGATCGGACGTGCGCAATCACTTGCTC[A/G]ATGCTCTCGAACTGGCGTCGGCCCTTCAGGATTGCCTTGGCACAATCAAGCGCGCXGCGCTCACATGATGCTCTCTTGCTGGCATCCTCGATTGAGTCAAAATCCTCCACATGGGCAATT
4408-1336	[T/G]	TTTTTTTTTTTTTTTTTCACATGGAAGTATAGTTATACTTATACTTTATCCACAGCGTCACTACCAACAACGGTTACAGAAAACACATGTAATCATACAACAGCA[A/C]AGCGCAACCCTCTGAAACAAACXACACAACAGAAGGATGAACCCATTACAAACACAAAGGCCACACCACCAGAGGGAAACCATCACGCCTGCTCGTCACAATGCGCACACGAAGTCTCCG
2978-938	[T/A]	CACAAACAAGCCAATAGCATGGATTGATGTTCATGGTAAACGCTTCTTTCCAGATTTATGTGCTGGACTGATAACATCTAAACCATCTCAGCATGGGGAAAGTGACCCTAGTGGTAAATC[A/T]GAAGCTGGTGAGTGTGCTGGGACTTTGATTTTAACAGCTGCAGCTGAAAGCTTGAGTTCAGATTCTGTTGATGCAGTACTCCCTCATGTTAATAAGGCTAATAAGATACTGGAGCAAGAA
7576-818	[T/G]	CAAGAAAACTGAAATKCTTGCTACTGGTGGAACTGATTCTGATCTTAACCTTTGGTATGATTGCACGTTGGAAGATAAGCAGSAGGATTTCCTTAAGAAGGAGGAGGAAGTTTTAAGAGG[A/C]CAGGAATTGGAAAATGCAGTGTCAGATTCTGACTATACAAGAGCAATACAACTCGCATTTGAGCTTAGAAGACCACGCAGGCTTCTTGAGTTATTCTCACAACTTTGCAGGAAAGCTGAT
552-188	[T/C]	GTGCCAGTACCACGACAGATAGGACATTGCAATAGCAATACAGCGACAGACTCAATTGACAGAAAATAGCGCAGCTCTCTTAGCAGCATAAGCAAACTAGACCATGTAACAGAATCAAAA[A/G]TTTAGAGCTTGTCCTCAAAATCAGATAGAGGGGTCATCTGTTCCTTGAGACCCTTGCGCTTGCGGATCTCCGTGACAAGGGTGGCAGACTGGGAGCCAGCCTCCAAAGGATCAGAAGACA
ABC09163-1-3-313	[T/C]	GGATTTTCACCATAAGACTTGTGTGATTCTATTTATTGATGGTACAGAGAGCCAGGTTCCAATACTATCTACACGCAGTGAAGGCAGGGTATAGAAAGATTGTGCAGATGAC[A/G]TCGAGTTTTCGATGATCTGACTGAACAATGGACGTGGAATGCTAATGCCAAGTAGCCGTCGAGXAGACCCGTTCAGCGTTTTACCTCTCAGTGAACTTCTCGATGCATGTGATCAGCGTG
5798-914	[A/G]	TGTTCAGATAGAGATGTGTAGATCTAAATATCTTACCACACAACTACACATCGAAATCCTGCTAGTTATTTGTATGTGGCGCTTAGTCGTTCTTTCAAATAGTCACCCGCCGTGATAGGC[A/G]GAAACCTTGGAGGATATGCTTCGCAGCAACAGCTTTCCAGGCACTGXACCACTAAATCGGGTCTTGGATCCAGAAAGTAGGCCGCAGAATATCGCTCTCTGCCAACTGCAACAACCCGAT
ABC06629-pHv1804	[A/T]	GTGGCTCATGTCTAGATCTTTGCATCTCTGGACATACCCTTTGCTGTTCTTTGCTGTGTTCCGTTTCAACTTCTTCATAGACATTTTTCTTATTACATCAAGTAGGACAGAGGAGAAAAA[A/T]TAACTTCATGTAAGTTTTTTACTATGCCTCTGCTTCCCCTGCATTGACGACTTGTGATTTGGGAAGCATCATTCCCTTTAG
2181-161	[T/C]	ACXGACATTACCCGAAATAATCCTXTCGGCCATGGCATTTTGCATACCTACTCCGAAGCTCTTGTAGCACGCATTCACGACGTTCTGATCAACAATGTCGCACGTCGGCGCTCCACCGGC[A/G]GCGGGTACCTGGGCCACAGCGACGGCGCACATCAGCGCGACCAGCGCCGCCACGGCAACGAGCCTTGGGAGCATTGCTGCTGCCATGACCAGATGGATGTTTGATATAGGTGATCTAAGG
5318-436	[T/G]	GTTGTTCATATACATAGATATAGGAGGGCAAGGAGATGGATCGGCTCAGCTGAGATTAATTCTGCTGAGGCTTGTCGTATGAGGCTCTTGTGCTCACGCTTGTCTGCGCCTGAGTATCTC[A/C]ACCCCGAGGTAGTCGACGACGCCCTGCACGGCGACGTGGGGCTTGCCGACCTTGACCCGGACGGCGGAGATCCGGGGGAACTCGAGCAGCGTGGAGGCGGCGATCGACTGAGCCACCGAC
2745-1082	[A/G]	TTATTGATGGATCATTTTCAGTACAGCTACAGAAATTTGTTCCCTTTCAGGATTTCACCTCCCCTCCCCCAACTGTTACATGACAAAATTGGTGAGTACTTTCTGCACCAGGTGCTCTCC[A/G]TACACCACCTTCTCGTACTTGGCAACGCCGCCCGTTTTCTCCCGGCAGAACTCCACCGGCTCCACCGCAGCGTCGAAGTTCGACTCATAGAAAAAGGCGACAGATACACGGTAGCGAGGG
2726-494	[A/T]	CCCTTACAAATCCCCTTCCATTGGCTTCACCAACAAGATCTATCACCCCAATGTCGATGAGATGTCCGGWTCGGTCTGCTTGGAYGTGATCAACCAGACCTGGAGCCCAATGTTTGACCT[A/T]GTGAATATCTTTGAGGTGTTCCTGCCCCAGCTTCTCCTCTACCCTAACCCATCGGACCCATTGAATGGCGAGGCGGCATCGCTGATGATGCGCGACAAGAATGCCTATGAACAAAAAGTC
ABC05926-1-1-51	[T/C]	TTCCAGCTTTGAGACGATGGCTGAGGCAGGCTGTTCTGAAGTGAACCTTGCTTCCTTTTTGCTCTCCTTCTCGAXXAATAGGCCAGAGAGXTCAAACCCTGTGGAGAAAGAGATGATTTC[A/G]AAGGCATTTAGATTTGTCACCGCCAGGGGCTTCCTGTCTTCATGGCTGTT
ConsensusGBS0143-1	[T/C]	TATCGGCCTTGATCGTCCATACATTCCGCTGATTACACACAAACATCATGCAAGCATCAGCACAT[A/G]CTAGATCGTTGGCGGGCACGCCTCGAGMGGCCCTGGCCCACCCTGGTGGTAGTCAAACGGCAGMAGAAGCCAGCTGCCTCGGCTGCGCAGCGCCCCCGGGTGCACCCTGCTCGCCTGCCC
1213-1959	[A/G]	GCGAGGCATGACGAAAGACCATACGTGGGACCATGCCGCCGAGCAGTACGAGCAGATCTTCGAGTGGGCCTTCGTGGACCAACCCTACGTCATGTAGACTGGGACTGGGGAGGTCGAAGC[A/G]CCAGTCTCCTTGAGCTCTGAAGACATGTTCCTCATCCTTCCGCGGCCCGGAAGGAGGATACCCCTGTACATTGCGTTGTCCTGCTACAGTAGAGTCGCAATGCGCTTGCTTGCTTGGTTC
5088-59	[A/C]	GCACGAGGCAACACAGCCACGCAACACTACCACACAGCCACGCAAGCAACACTATCTC[A/C]TCRGTAGTATTACCAGAGCCTCCCAGTTAGCAATATGGCAAAGTGCCTCGCCGTCGCKCTCCTCCTACTGGTGGCGCTCGCGTACTGCGACGGGAGGGAGCTGAACCAGAAGGACCAGGC
ConsensusGBS0295-1	[T/G]	CAAAAATGCTCTCCGGGTACTTATTTCTATGCCCTCTCTTGTTTACAAACAATTTCCACTGT[A/C]ATGTTCACCCGGGACGATGCAGGGCCGGCGCAAAGCTACACGCAGCAAATGTTAGCAGTGATTTTACAAGCCCGGCAGTAAGTTTATAGCAGATGCTTACAGTCAATGACTACCATTTAC
4063-677	[T/C]	AATTGATCTAAGTCCAACCTGCAAAAGTCGCCTCGCATAACCTCCTTCCATTATTCTTGCAAATGAAGAAGCGTGTGAGTAAGTGTTCCCTTCAAAACAATCATAGATATCTGGATGTGC[A/G]TCAAGATGAAGAATGTCAACAGGTCCGCCAAGCTTTTCAGACACAGCCCTAACAACTGGATAAGATATCGAGTGATCGCCTCCTAAGACCAACGGCCGAAGAGGATCTTCGTCCATCACX
1791-1636	[A/G]	GGGCTTGAAGGAGACATAAGTGTGCCATCCAGCACCGTTACATCCAAAATGAAGCGGCTTTCAAGTTTCTCACGTTTTGACTTCATCGAAACACGTGAATGGATTTTCCGGCACAAATTA[A/G]GGTCCCGAGATAACTTGTGTGGCAGGATAGGCTTGTCTATTCTGGTGTACTCAACCTCACTTCCCATACGACGAAAGCAGGTATCACACAGATCATAATCTTCTTTCACATTAGACTTGT
943-3107	[A/G]	ATGAAAGATGAACACCACGGGCAGGCGTTTATTCGAGGCGGCTGGCATGAACCAGCAAGCAGCACTGCCCAAGACCTCACGAATGXGCCGAGACATCAAATCGCACACCCCACGACAGAC[A/G]GACCAAATGXAAACTACGGTAGACAAATCATAGCGCAGCCGACACTTCACCCTCCXGCTCGATGAAXGCGCCCTCTTCATGCCCCXAATCCGCGCTAGTTGCCGCTGCTCTCGCCGTCGA
2268-601	[A/G]	TACAGCCCTAAGCTTAGAATAGACCTTGCCGGCAGGAGAACCTAAGATAAGACTACAGAGTGAATCCCTGGCAACCTTGATGTTAACAAAAGAGCCAAGTATGTGGATCTTCGTATCAGC[A/G]ATAACTATGCGAGTCCTGGTAGAGTTCTCGATGGCATATTTGGTCTTGCCTCCTTTXCCCGATAGGCGGCCAATGGCACGCGACAGATGCTCCCCCCGAAGTGTCTTCACATCCTTGATC
2702-284	[G/C]	GCCCCGGCAGGGCGGCGGCGGGGGCCGGCGCTTCACGGGGCTTGGTGGGTGCAGGGGACTTGGTCGGGATGACAACGAGGAGGACTTCGAGGCTGACTTTCAAGAGTTCAAGGCCTACTC[C/G]GGGGACTCCGACCTGGAGCTCAGGCGCAGTAGRGTGGATGAGAAGGATGACGACGACGAGGTCGTTGAGATCAAGCCCTTCGCTGTCGTCAAGAGGCCCCTCTCCCAAGATGGCTTAAGC
3046-206	[A/C]	TTACCCAGACCTCGCATCTAGCTAGTTCCATCCACCATGGCCAGCAGCAAGACGTTGCTCCTCGCCCTATGCGCGGCAGCTGCAGCTGCGACGCTGAGCCCGGCCTCCGCGGCGGACGAC[A/C]TGACCAAGTTCAAGGTGTACTTCCACGACGTCCTAGCGGGGAAGAGCCCGACGGCGATCCGGATTGCGCAGGCGGCATCCACCAACAGCTCCTCCACCTTCTTCGGCGCGGTGGTGGCCA
ConsensusGBS0701-1	[G/C]	GGGCAAGCAGGTGTCCCTTGCCAGGAGGGTGATGGAGAGGAACCTCAAGGGGCACCCGCTGCACGACGTCCCGTGCTTCTAGTTCTAGAAGTGGGGGTTAT[C/G]ATGATGCTCCTCTGCCCCCACAGCTGTAGCAAGTATTTGCAGTAGTATGTATGCTAGTATACGCACCGTGTATACACACTACTGTCACATGTAGGATATGTATGCTAGTATTCTGCTGAT
ABC03674-1-1-226	[A/G]	TGCATGCAGTGCAGGAGGAGGAAGAAACAAAAGCCGGCCTCTTCGTTATAGTGAAGGAGGGAGGCTCCGGGCTACGCTGAGGCTGCTGATTAGCACCCGCTTAGACGTTTTCCTTCTCTC[A/G]TCTCATCAAAGTCTCGAGTTTATTGAAGACTCGAACAACCATCCATCARCTACCGTACGGACGTAGTAGCTTGGCACTCCATGAAGAARAAGAAGAAAAGAAGTTAATAATTGCATTAGT
ConsensusGBS0288-1	[T/C]	CTCTCAAGAGACAAATCCTCATAATTCCACAAATGAATATCAGAATTTGGGGGGCGACCGTGCTCCTGATGCTTTAAAAGGCCCAGTGGAACCGAAAGGATCAGCTTCATCGAAAGAATC[A/G]AACCGGCCAAAATTTCTCGAGCTGTTTGATGAGTCAAATCCTGCTGCRCTCTCGCCTTTGGARCTGGTTACAGAGTCGAACCTGGAAAAGCGACTTTCCTGTGGGACGGCGCTGTCCTGG
7634-659	[A/T]	TAGGCCGCAGTCCTCGCCCGAATTGGAGTGGCGAAGGTGAAGAATGACGACGGTTCTCGGAGGGAGATGGCAGGGAGGATGAACTTTTGGTGGAGTTCCTTCCAGAAGAGGAATTCTTGG[A/T]RGTGCTGTTTGGAAAATATTTTGGTGCATAATTTGGCTGSTAATCTCTGGTTTAGTTAGGAAATGATATATTGGGTTCTGGCCTATTCCTTTGGTTTTTTCCTTACAGCAGGCTGGAGTT
ConsensusGBS0003-1	[C/G]	ACCCCGGGAAGTGGGAGCGAAAGTTCAAGCAAGCAATGGTTAAGATGGGCAACATCGAGCTCAAGACCAAGGCCAACGGGGAGATCAGAAAGCAGTGCAGGTTCATCAACTAGCTAGAGC[C/G]CCGATAATCTGTACCTCGTATTGACTCAGGAGGCCGGCCGGAGACTGATCAGAACAAGCTCGTGCTTTTGTTCGAATATTAGCTTAACAGCTCCGATAATTGTTTTATCAGTCCATGTTT
2299-2992	[C/G]	AGTTTCTTTAGTAAGTCTCGTTTGAGGAGTACCCCCTCAAATAACATCTGAGATGTCTGCAGAGAACTCAGAAATTTTGAACGCGTAACACGCTAGAGGATCATGGCCTGGTTTTCGTTT[C/G]AAGGCACCATGTTAATAATATGCCTCACAATTGATGAGATGCTTTTGCATATTGTAACGGTCTATGAACACTTAAGTGGAATCAGCTGAAGGAATGTCCACATTGTTTTCTCGTAAAAAA
1369-1446	[C/G]	AGAARAAGCGTGTTGAGGCCATGATCGAGGACCTTGAGCCGTTCGAGGGGCAGTCCTTGCTGGACGCCAAGTGCTTCAAGTGAGCGGAGCMCTGCCTGGGATCGTGATGGTGGTGGCAAA[C/G]AACCTATCTAGGACTTGAAATTCAGKGTCGAAACAGTTGGTCTTTTTTTGGAAGAGTTTGCTTGTTACTTAATGGATATTTGACCTGGTGAACTGGTTAATTTTGTGCTWTGCTAAGAGT
4456-443	[T/C]	TTCGAAGCAGAGGCAGTATCATATCATAATAACTTGCAGACACCGCGGCTACTAAAATTCACACAAACAAAAGAGCATCATCAACTCCAAGCTCCATCCATGCCATTATGAAAATGCTCA[A/G]TCCAACTAAGCACCCCATTTTTATTATCAATACAAACCAAACCCATGGCCCTGGGCAGGTGGAAAGGCAGTAGCTAGTTTCAAAGTTAAGGGCGCATTTGTATGTTTATTTACGAGGAGG
ABC01874-1-2-246	[C/G]	GCAGAGGCTGTACAACCAGTCGGGCAACGGCCTCGCCGACGGCACGCTGGACGTGTCCTTGGCGGCGCAGCTGAGGCWGGGCTGCCCGCGCTCCGGCGGCGACAACAACCTCTTCCCGCT[C/G]GACGCCGTCACCTCCACCAAGTTCGACAACTACTACTTCAAGAACATCCTGGCCGGCAGGGGCCTCCTCAGCTCCGACGAGGTGCTGCTCACCAAGAGCGCCGAGACGGCGGCGCTGGTG
C04-337-H199	[T/C]	TCTGCTATCCAACAATCAGCATTTGCTGGCCAGACCGCCTTGAGGCAATCCAATGAGTTTGTCCGCAAGGTTGGAGTTGCTGACGGTGGCCGTATCACCATGAGGAGGACTGTCAAATCC[A/G]CTCCCCAGAGCATCTGGTACGGCCCAGACCGCCCAAAGTACTTGGGACCATTCTCTGAGCAAACACCATCATACTTGACTGGTGAGTTCCCTGGTGACTATGGCTGGGATACCGCTGGTT
971-682	[A/G]	ACCAGTGGCCTCAACATTGCCTTCATACTCCTCATCCAGATCACGGGACTTGAGCACACGACGAGCCAAAAGCAGACCAGTGCAGTAGGCTGCAGCATAGTTGGTGAGTCCAACGTCAAG[A/G]CCATAGCGAGGCAACTCATGGGAGTAGGCAGCAGCCATCACGATATCACCAGCAATGGTAGCATAAACAATTTGGGCAGTGACATCCTTGTTGGTAAATCGCACGACAAAGCGGTACTTG
ConsensusGBS0632-3	[T/G]	CCAGCTAGTGAAAGAAATAAAACCAAACACAATATCTGCTCTGCCTATCACAXTTACCAGCAATTCTCCAAGTTAGCTAGGTAGTCAAACCCAAGGGGACAGATGTATATGCACCTGAAA[A/C]TGGCTGAAATTTGCTTTGGTCTCCCTCTCAAGGGCCAACCCAGAAATAGAGTCCGCAAACTTGTGTGTATCCTCCATGTCGATATCAACAGAAGCTAGGCGGCATCCGCATCCGCCGCAC
4057-2114	[T/C]	TTACACTCTTATCAAAGTCGAAAACAGAXAAACGGAATGTTGCTACAAACACTTGCAGAGGATCATTCTCAGGCCGCCAAXGGTTTACAACACAGCGAAAACGAACAAATAAAACAGGAT[A/G]TACACGGCACGGCGCTACCTAGTGCAGTCTCGTCAGCTCCTCCACCCGCTTGGACAGCTCCTCGACAGGGACCGCCATCGCCTTGGCCACCTCCTCCATCTTGGACCTGTTGAGGTCGAG
139-1263	[A/G]	GATGCTGGGGATCGACTTGAAACGGGCAAGGAAGTTGGCAACCTTTTTGAACTCAGGACCAAGCTCAATTGAAGGGTTCGATGGCTTCACTCTGGCCGGGTTGCGGATGACATAGCCATC[A/G]ACCAAGGTATAGAGATCAGACTGCACAAGCAACAAATCAGATGTAGCCTTCACGGGCAGAAACCTTGAGCGGGGAACATTGATGCCGATTGCTTTCTCAAAGAACCTGATCGCTGCTCCA
ABC05061-1-1-159	[T/G]	CACCTGAAGAGTCXCAATACAGAGGCAGTGGATCAGAGAACTATTATTATACAGTACTGAGATCTGGGAAGCTTAGACATTTCTATTTTCCATCAGAAGCATTACCTTCACTGAGTTGGG[A/C]ACAAGACCCTTGTACAGAGCACCAAAACCTTCGTGGCGAACAGTTTTCCTGAATGCATCAACCATACCATTGTACTGGAGTGCCTCTTTGCCTTCTCCAGTAACAATAGAAGCAGCATGA
948-243	[A/C]	GGGCGCAGGGGCCTCGGGGGGTTGCTTTTCTAGGCCCCCCCGGGCGCCGCCTCCTCTCCCCAGTTCGAAAGCCCGAGGAGACCAGCGGCGACGCASGCGCAAAACGCAGATTTGGCATTC[A/C]GAAAAAATTAAAGCAGTAAACTGTGAAGATGTCGGCACCAGGGGAGCTTTCCCGTGAGGAGAATGTGTACATGGCTAAGCTCGCCGAGCAGGCTGAGAGGTACGAGGAGATGGTTGAGTT
ABC05122-1-1-267	[T/C]	CCTCTCTCAAGAGCATGGCTGGGCAGACCGGGAAGAAGCTGACATCTATGGCATCCAACATCATATCTGATCTTGATCGGATCCTCTGAGCTGAACTTACATAACAGGTCTTCAGCAGTC[A/G]GCCTCTCCTGATTGTTAGGACATGACAACAGATGGTGGATCTGTTCAAGAGTCCATAGGAATCTTAAAACTTAAACTCGTAGGGAAGGAAAGAAAGAGGATTTTATTGCGAATGCTTAAC
2660-678	[A/G]	AAACGAAGGCATGTTCTTCAAAAGCCTTGGCAAGGTCAAAAAACCTCAAAACAATGAGGAAATCAAGGTGAAGGCCAAGATCGAAGCACAGAAGGTCAGAGAGATTGCAGAGGAGAGTGC[A/G]GGGTCAAAAACTCGGATGAATATTTACCTTGCACTCATGGCGATACTCGGTCTTACAATCGCAAATGCCGTCTTTGCAACACCAGAGGTGGAATGGAGGAAGGTTGCTGCTCTGGGTCTA
ConsensusGBS0137-8	[A/G]	CGCCCGCTACAACAAGAAGCCCACCATCACCTCCCGGGAGATCCAGACCTCCGTCCGCCTCGTCCTCCCCGGCGAGCTCGCCAAGCACGCCGTCTCCGAGGGCACCAAGGCCGTCACCAA[A/G]TTCACCTCXTCCTAGGCTCTCTCCCCTTCTTCTXTGATGXGAXGAGXCCCCCTCTTCTXTGCCTCCCGGTXGTGTGTGATGAATCGGCTGTAGTTAGATTATTATGTTCCGACTGTCGTC
ConsensusGBS0103-1	[T/C]	GATCAGTCATCATCACTCCAGCCTGACCAGGTTTCTTCCTGACATCTCTTATTCACTGTACTCAGAAGAATAGGATGTTGCATCATCATC[A/G]TCGGCGTTCCCCGCTCCGCCCTGACTACCACCACCATCATCATCGTCGCCGTCATCATCATCATCATCACCGAGTTCGTCATCCCCACTCATCTCAGCATCATCGTTGTCTTCGTCCATA
ABC03024-1-3-368	[T/A]	AGCTGGGGAGGGGAGGGGAGGATCACCATTATTTTTATTTACTAGCAGAAGAAAAGAACGAAGAAGAAGAAGAAGATSGTGGTGATGTGTTGCAAGAATAAGCATCGGTTTGAATTTGAT[A/T]GATTCTCGTGTAATTTGCGGTTTGGGTWAGGAATGCGATGGGGCGGTTATTTATGTGTCATTGTTCTTCCTTCCTGTTTTTTGATCCGACCGACTG
3457-88	[T/G]	TTTTTTTTTTTTAATTCTTAATGCTTCCTGGTCTTTATCCCAAGGCTAGGCAGTGCCTTCTCCAGTTCATATCATACATGTTGTA[A/C]AAGGGAGCGCATGACATCCCCATCCGTGGAATGTACTGTATTTAAGGTTTCTCCATAGTAATCATAGTTATGAAAACAGGAAAGGATCGTCTACTTCTTTCTCCTATAAATCTTCTTCAA
ABC12239-1-1-316	[A/C]	AGGGAAGAAGAGAGTGACGTATCACTGGTTAATAATGTTGGTGATGACCTGGAAGAAGAGGTGATGAAGGAAGAAGACTGTGAAGAGGCAACAGACCTGCCCACCGAGGAGCTGAATAGG[A/C]GAGTGGAAGACTTCATTGCAAGATTCAACATG
1763-1492	[A/T]	TTTTTTTTTTTTTTTTTACAGAAATCTCAAATCACATCACAAAGAAATAATTTTTTTTTTTTTTTTTTGAGGTACAAGTGCACTTTTTCAAAAAAGGATGGTAACAGTTACAA[A/T]CTCAGCAAAGTATCTCATACACAGTTTTTTACCCTGAAGACGCAGTACGAGACCGTCTCATCAGAAACAGGAGCGCGAACTAACACAATCCAACAGAGATACAATTTTTAAGCATGATGA
3164-1386	[T/C]	CTTATATAAATTGTTGGTGTCATAGTGTATAAATACAATTCTGACATGATATACTCTAAGCAACAAAGAACAGGTACCACAAATGGGGGCAAAAAAAAGGAGAAAAAAATCACAATGTAC[A/G]CTGCAGGTTTCGTAGACAGTGGTTCTCAGCGGCATGGGGCGACTAACAAAGGGGCAATAATTTAGATAAAAATCCTTCCGTCTTCATCTACAACCAAAAAATCCCGTCTAACCCCCTCCG
977-469	[T/C]	CACATGTTCATGGTCGCCGCGCTGCCAAAGAAGCCGCAGTTATTGACGCAAAXGATCGGACCCTCCCGTGACTGGCAGCCCGTCTCCTTGTGCTCCATGGCTTTGGTTAATTAACTGATA[A/G]GAGGAAGCCCTCGTCGCGATTCCTCTCCGGCGATCCCCTAGGAGGGGGAGGACGAGGAGGCGAGGGGAGAGGAATCGCGAGGAATTCGGTGGGCTTCGAAATGGGGCACAAGGAGACGGG
ABC07549-1-1-113	[T/C]	GGTGGTTATTGATTGGTTGTGAGATGGGCTAAAAAATAGCATTCACACTACGCATACATATAGAAGTAATACAACGAAGTACTATAAAAGTAATACAACGAAGTACTAATTAGCTGATAG[A/G]AGTAAATGCAATGTGTCATAAACCTTATTTTTATTATGGAAATGCACGTAAATTTAACTGTGTCTTCTAAACTGTGACGACGAAGGAGTAGCAGATTAGCTTTACATAATTA
4460-739	[A/G]	GGTCTCTGCTGTCTTCTCATCCATCTTCTGATTTCCGGACAACCACACGCCCTTCCATCCTCTCCTTTCCTTCTATCATCCTGTTTGTTTACATAACTCTGCAAGTTCCCACGCAACGAC[A/G]ATGCTTTAGATGGTACTGTTGTACGCGGATTCGTTCGGATGACGTACTGTTGTTTTACCCCAGATAAGTAGATGGAGAGCTGAGACCTGTATTTCTTCGTGTGGAATATCCTGGAAAATG
ABC05846-1-1-286	[C/G]	TGATAATTGCTGCATAAGAAGTGCCCTCTTGTATGACTCTGGCTGGATGCATTCGATTCACAGGACAATCTCAGCCAAGGATTTCCTTACTGCGGTCCGGCACCATCTCCAGGAGCAACA[C/G]GAAGCGTCGCCGCTGCTGCACGACGTGATCACATGCAAAAGAGACGACGTGATCAAGGATATCATACTGAAGCTGGACTCGACCAAGATCCACAGGATCTACGTGGTCGACGACAAGGGG
ConsensusGBS0451-1	[T/G]	CGTCATCCACCAATAACCAATAGAGAGAGAAAACGTGTCTGAAATCATGATATCCCATAGGCATGAGCTACTCTGACTCACTCGCTCCATCGATCACTCCTTGTCAACGGCAACCACTCC[A/C]CCGTCTTCTTCCTCCGGCTGCTTCTCCTGGCCTCCGCTGCTGGCCTTGACCTCCCTGGCCTTCTCCAGCGCCGCCACGAGCCCCCTGAGGCACGAGTCCGCGTCGTCGTCCGCGCTCTTG
ABC16814-1-3-297	[T/C]	CGCTGGTAGAAGCCGATCCGGTCGGCAACACGGCTGTCCGCCCCCCTXCCGCACTCGAGCCCGCCGTTGATGATGTTGGTGATGACGCC[A/G]TAGCCGGGCACCCTCCCCGCCGCGXTGTCTGCGGCCGTCGGCGTCCATTGGCCCGTGATCACGGCGTGAGAGGACGGCTTGTTGGCCTGCGGCGTCATCCAGAACCATAGTGCCGTCCTG
ABC07359-1-1-352	[C/G]	GTCTACAAACACGAAATGCTTCTGGCGGTCGTAGAAGACATAGGCCAGAGCAGCGCTGATCAGAGCGCCGGCGCCGAGCAATATCCTGAGCTGAACATCCGCAGGGATCCCGGATGTCAC[C/G]CCGAACACCACCGTCGCCCCCATGAACACCTTCTGCAGAGTCTGGAAGGCCTTGTGCGCTCCTCTGCAGGACGAGCATTTGAGCGTGTGCTGCTCGTATCTGTCCAGCATCTGCACAAAA
2344-1769	[A/C]	CCGTTGACAGCGGCAAGTACGACTACGCCATCGTGGTGGTCGGCGAGCCACCGTACGCYGAGACGTTCGGCGACAACCTGAACCTGACGATCCCTGCGCCCGGCCCCTCGGTGATCCAGA[A/C]CGTGTGCAAGAGCGTCAGGTGCGTGGTGGTGCTCATCTCCGGCAGGCCGCTGGTGSTGGAGCCGTACATCAGCGCCATGGACGCGTTCGTCGCCGCGTGGCTGCCCGGCTCGGAGGGCCA
1333-554	[T/C]	AGCAGATCACCTCGATCACCATCGAGCCCGGCGTTGAGGTYGAAGTGACCATCAGCGACCAGTAATTATATGCTTCCCCATGATCGTCTTTAAATCTTTTTACAAGAGTGGAGAGACACC[A/G]GCGAACCGAGATGTTCTTTTAGACTTTGTAGTATGAGAACTGGGTTTTGTATGACTAGGTTCTTTGCATCGTGATTCTAAGTGCCTATCKTMATTAAGTTAATCTCTGTCAATTTTTGTT
ABC08308-1-1-30	[T/C]	TAGTTACAGTGCGTTGAAGAATGACATGGTCCATGAGGTCTGGCACAGTGATCGACGGGAGGTTGAGGTTXAGGTTGTACGACTTGCAACCATCTGATAATTCAAGTGTGCAGTTGAAGA[A/G]CTTGTTGTACTCCCTTGCATCCAGGTCGT
ABC07631-1-1-83	[T/C]	AATAGAATGCATTCCAAGAATTGCTGACTGCATAAGGCAAGGAATTAAGGGTCGTGTTAGGAGGTGAGTTGTCGAATTTTAACAAAGAGAGTAGAATGTAACAAACGAAAAGAGAACCTG[A/G]GGAGGGTTGATGATAGGTGTGCTGATAAGACTTCCATAGACACCGCCGTTTGAGATTGTAAAGGTTCCCCCTGCCATCTCAT
4472-658	[A/G]	CACCTACATTGAACAGGGMCATGTGCGTGTAGGCCCAGAGACGGTCACCGATCCAGCCTTCCTTGTGACCAGGAACATGGAGGACTTCATCACCTGGGTGGATTCCTCGAAGATCAAGAA[A/G]AAGATCATGGAGTATAATGGTGCATTGGATGATTATGATGCCATGATTTGAGGATGTGTCGTGATAGTAGAAATTTCGGGACCATCGGTGATTCAGTTTAGCTACTCCTGTAATATTTTT
ABC01852-1-1-214	[A/C]	CGACGTGCGCACGCCGGACGTGTTCGACAACAAGTACTACTTCGACCTGATCGCGAGGCAGGGGCTGTTCAAGTCGGACCAGGGCCTGATCGACCACCCGACCACCAAGCGCATGGCCAC[A/C]CGCTTCTCCCTCAACCAGGGCGCTTTCTTCGAGCAGTTCGCGAGGTCCATGACCAAGATGAGCAACATGGACATTCTCACCGGCACCAAGGGCGAGATCCGGAACAACTGCGCCGTCCCC
2924-1189	[C/G]	AAGATCGACGTGAAGCCGCTCATCACGCACAGGTTCGGGTTCTCGCAGGGGGAGGTCGAAGAGGCGTTCCAGGTCAGCGCGCGCGGCCGCGACGCCATCAAGGTCATGTTCAACCTCTAA[C/G]AACTCCAGAGACTGCTACTACTGTTGCTAAGCATTCAGATTCTGGCCGTGCTTGGATTGAAGCAGCGTGTCCGCGCGCGCGTGGTGTGTTGTGTGTCGTGAAATAAAATGATTCTGCAGA
ConsensusGBS0461-3	[G/C]	ATCATTATTATTCAATACAGGCATCATTGCCGGGCGAAGAAGTTYCASGAAAGATTTCGAGCGGGTAACGGTGCAGACTACCACACAAGTGATACATGATCGATGCTGGTACGAGTACAC[C/G]GCGAAAGCCAATCACACACATCTTATTCARTAACTTTTGGTGTGATATGTAGATACATACAGAAGAGTCACTCGTTGCGGAACACTGTAGAAGCCATCAACGAGCCTCGACGGTTTGGYT
ABC14522-1-8-350	[A/G]	GCGCCGGCGCGGGCCGGCAGCATTAACCTTGACGAYSGCCTTGGTTCTTGTTGCGGCCATGGTGACCGCGCTCTGAGTCCGAATCTGWAACTGAATCTGATTGATGCGGTGCTAGTTAGT[A/G]ATTGGAAGCAATTAATGACAACAGCTAGCTAGAGGTTACACGCTTGTAGTTGTAGATATTCTTTTCGTTTGTATTTAMGTTAGTCACGTGTGTGTTAAGATTGTGCAGAGGCGTCTACTG
ABC10663-sfp31-01	[T/A]	CACAGXAXXACACTTXCACTGAGATGGTTACATACTTTGCATAT[A/T]CATAAGTTCAAACATTGTTTGATGACGTTTGAACCATTTTACAATTTGAAGTTCTCGAGTAGAGCTTTGCTAGCAAGGTCTCGTTTGAAGAAGGCCCCGAAAAACTCAGA
ABC05005-1-2-314	[G/C]	TGCGCGGCCGCTGCCATGGATTTCACCCATAACCAATAAAACACAACGAAGAGAGAAAGCGGTAAATATATATGGTCCAAAGAGTACCACA[C/G]GCACCCGCAAAAAACAAACCAACAAAGAGTACCACACAATACAAGCCGAGATTTGTTCATGACAAACGACAAGGTCGATGGTTAATTTATTGGGTCGGCGCGCACGCACGCACGGACGGA
1219-770	[A/G]	CCGGCGGCTCCAGGACTGGTACAACCCGGGTTCCATGGGGAAGCAGTACTTCCTGGGTCTCGAGAAGTACCTCGGCGGCTCCGGCGACCCCGCCTACCCCGGCGGGCCCATCTTCAACCC[A/G]CTCGGGTTCGGCACCAAGAGCGAGAAGGAGATGAAGGAGCTCAAGCTCAAGGAGATCAAGAACGGCCGTCTCGCCATGCTCGCCTTCCTCGGCATGTCGCTGCAGGCCATCTTCACCGGC
946-2500	[A/G]	GACAAATCATTTGCCCGAGGTCTCGCCCTCAACAGCCAATGGGACAGTTGCAGCCATTTTGCGGTACTTGAGGGCATAGAGCATTTCAAGGTAGCGACGAGTCTCGCGCCTGTCGAGGTT[A/G]GAGACGTACTTCCAGAAACCATAGACACCAGAAAGGGTCATCAGCCTCTCAGAGTACAGCTTCCAGGTGTACTTCTCCTCAATGCGCTGGAGTCCTCCCTGTGAGATCTTGTTCCAGTGG
3367-693	[C/G]	ACCTCCTCGCGAGGGGTCTCCGGCTAGGCGCAATGATGACCAGTCTCCTGTTAGGCGCAGTGATGAGCGGTCTCCTGTTAGGCGCAATGATGAGCGGTCTCCTGTTAGGCGCAATGATGA[C/G]CGGTCTCCAGGCTCTCGTAGCCCTTCAACATGAGCTGAATGTCAAACAACTGAGGATCAATGGAACAGAGCTGCTCGTATCGGAGGCTGCTCAGTTGCTTTATCATGAACAATCTGCAGT
ABC03846-1-1-61	[C/G]	GGACGACCAATTGGTATAATTTCCTCATCAAAAGTACCAGTTGTTATATGTCTGTCCAATAACGCGTCCTGTCACAGGGAAAGAAAATTAGTGATTAGCATGTCAGCCAATTCATGGTTT[C/G]TTCCAACAATAACACATTGTATGATCACAGTATCCTATAATTAATATTATTAGCTCCATA
3214-945	[A/G]	TGCCGCAGTGAAGGTCTCCACCGGCCCTGGTGACCAAAACACGAGCTCCACAACTTCGGAGGAGCCTGTGGAGGATACTAAAGAGGATGCTGCTGTCTGAGGCGCCAGCACTAGCAAGTC[A/G]TTGTAGCTAGAGCACCATTGTTTGGGAGCTCTGTTTGTACTGTTAATATGGAGCGGAGTCCTTCGATTTTAAATGGGTCCCTTTTGAAACAACACATATGAGAATGTACATTTGTGGTGG
3416-692	[T/C]	GTGAATTAAAAATCGCGTTTTTTTTTTTTTTTTTAGCGATGAACAGCCCTTTTATTTTATTATACGTAGGCATAATGCACAAGCTCTTCTTCTATACACCAGCTACAGCAAGGCACAGTG[A/G]CAACGACGGACGCAAGAAAACTAAAAGAACAGTAGACTGAACAACAGACCCACGCGACCAGGATCGCCGCCATTATTAGTACAGCGGTACGCAGGGAAAGGGTAGATCATAGAGCGTGCA
7755-568	[A/G]	TCAGTGACGTACTGTGTTTGTGTTTTGCCGATTTGGCGCGTACTTACGTCGGGCTTAATTATCCCGGAGATGATGAGAGGAGAGCTGGCCTGGCTGTCTGCATTGCATGGATGCATGTGT[A/G]TKTCCCTTTCCTCTATTTATGCGTGTGTCCTCCTAACCCCCTCAATTCAGAGGGACCAAAATCTGAAATAAAGGGACTTTTGTTCAAAAAAAAAAAAAAAAA
283-1432	[T/C]	GTTGTGGCCAATGTGCGCTTAAGCCAGCCCTTTTAGGGTGACTGACTGTACATGCACACCCTTTTCTGCACGAAATGGATTGATGGCTTTACAAAAGGGATACAACTTGAATATCTTTTC[A/G]GCCGTTTTTCAGCACCTTATGCTTCATACACAATGATACAAGCGCAAGTTGACGACGGGGAATTATCTGAATATGATATGGTAATGTCTTCATCGTGCATTCACAAACAGATGAACTACC
1221-369	[T/C]	GTGGACAATCACCAGTGTTCTCCAAGGCGAGGTACACTGTCAGGTCKTTTGGTATCAGGCGTAATGAGAAGATCGCGTGCTACGTTACTATTAGGGGTGAGAAGGCGATGCAGCTGCTGG[A/G]GAGTGGCCTGAAGGTGAAGGAGTACGAGCTGCTCAGGAGGAACTTCAGCGACACCGGRTGCTTTGGCTTCGGTATCCAGGAGCACATCGATCTCGGCATGAAGTACGATCCATCTACYGG
ABC02258-1-6-382	[C/G]	CCGACGCTGCCAAGAAGGACTCCACCAAGGCCAAGCCCGYCAAGCCTTCRGCCGCCAAGGCCGCGGTGAAGCCCGCCAAGCCTKCAGCCGCCAAGGYCGCGGTGAAGCCTGCCAAGGACG[C/G]CGCCAAACCCAAGAAGAAGGCGGACGCGAAGCCCAAGAAGACCGCCGCCGCCGCCGGCACGAAGCGCAAGGCGCCGGAGAAGAAGAAGCTGGTCGCCAAKGCGAAGAAGTCGCCGGCGGC
ConsensusGBS0379-1	[A/G]	GCAGCAGGCGGTCGCCGCGGCGCCCATGCCCACCGCCACCAAGCCCCTCAACGAAATTCTTGCCTAGATCCTTCCGGCGGCGGGCGGCGATTTAAATACTTCAAATTGATGGATGCGTGG[A/G]ATTGATTCTCCTAAGTACTAGTACGATATAAATTATTGCATGCATATATCCGTACGTGTGTAGCAGGGAGGAGCTCGGCCTGTAATAACGTCGTGCG
ConsensusGBS0038-2	[C/G]	GGCAGTGAGAGTGATATAAACACCTGGTTCGTCTTGCTCTACCCATTCGGCCTCGTGTTGGGATTCTGCATCGGACGGTATACTTCCATTACTGGTCATTTCTGGATGGCCTGCCTTGTT[C/G]CTAACAGAACTTAATCCATTAGGAACAAGCAATCCGTTAGAACCATCTGAAATTTGTTCTTGTTCCCCTGAACTTCCTGGGCTGCCCAAACTTTCAGTAACTATGGCTGATATGTCACTC
1922-1248	[A/G]	GAAGAGCAGGTTCTCTTTCTGGTGCGTAATTGTTTCATATCCTTACAGGAGCTCTCTAGACAAGCTCATGTACCACACAACAACTCATACCTATCAGAGGGGATGATCAAGCGCACCATG[A/G]TGAGCGGTAAATCAATCCTCCCGATTTATTCAACCGCAGCGAGTTTTGTTGTTCTCCGAATCGCAATGAGCAACCACGGTGGCCTTGCTGTCGGCGACGGCAAGCAATTCCTGGCCTCTT
8643-1344	[G/C]	TGGTAAAGGTAAAGGAAAAGGCAACCCCAAAGGGAGGGGTGCCAGGTGATTAATTTGTCCACAACGAAGAAATATTGTTGTAGAACCAACAGGAAAGAAGCATGTGCCTCTGATATGACA[C/G]GTGCTTGTTACTTGCCCTAGTCCGGGTCCCTGGTTTAATGCAGTTTTGTTTCAGTTCTATTGTGATAGCCGGGGAAATAACCATGATTTTTGCCAGAAATGTAACCGCCTTTGTTGTTCA
8501-449	[T/C]	GCTCTACTGGCCTGCAGGGCCAACAAGAACACCCTGCGCAGAGGCTTCCTTCATGCTGCCTTCTTCCTCGGCACTGTTATCGCCCTTCCGGATCCTGATCTTGTACTTGAGCTCAAACTC[A/G]GTGATCTCTTTCTTTTTCCTCTCCAGAGCCTCCTTCATGCGAGCGACGACCTCTTCAAGGCCCTCCTTGTTGCGGTTCACGGCAGGCAAGACTTCCTTGATGGTCCTCTCAACCAAGACT
ABC09443-1-3-284	[T/C]	CGCCTCGCXGGCCGAGGGGATGGAGACCTGTCAAAAGGTAGCAGGTTTGGCGTGTCATTAAGGGGCGAAGAATCTCAAGCCTGGCACCCAGGAGGCCAGGATGAAGATGCAAGGAGATGC[A/G]TACCTTGAGTAGCTTCGGCCACGGTAAGATGGACGGCCCCTTGGAGAAGGGGAGTGACXTTGATCGTAAGACCGACCCCTGCTACTGCACGAGGTGCAAGCAAATAATGAACTGAGXGTT
3089-1605	[A/G]	ACCTGTATCACAAATAGATAGCTCATCGAGTAGTGGAAGTAAATCAAGGTGGCGATAGAATTGTGATGTAATAAGCCTGGTGATCTCAGGTGCATCTTTACGGAACCATCTTGTTGTAGC[A/G]CCAATCTGTAGTACCTTATTGGGGTTCCCTGCCCCCAACTTTTGTTAACATTTTTGCTAATTTTCAGTCGACAGATTTTGATTTGGTTTAAGTCAAAAAAAAAAAAAAAAATCATTGGTT
ABC08077-pHv131-02	[G/C]	AAGATCGCGGTGAACTCGGTAGCCCTCTCTCTTCGATATGACTATGTTGTATCAGCTTATGTGATTGTGAATTCGTGTTTTTATTTACTGACTKAAGTGTGTATATTATTGACTGCTGTCT[C/G]GGAATAATTGGGTTTCGGTGTTCCCTTTAGTGAGGGTTAATTA
1688-1964	[A/C]	GCTTAGCAAAGCAGTCTTTTTTTTTTTTTTTTTTTAACTCAAGATGAAATCCCATGCATATAGATTAGCAAAAAACGCTATCTGTCTGTTAAGCCAACCCGCGTGGCAACCCAAGTTAC[A/C]AAATAGAGCTAACTGCAAGTAAAATCCACCTTTCTCAATGTTACACATGAGTTTTGAGCAAGCGTGCTGGCAAATCTCAAATTATTXAATGATGCGATCATTCCTTGACCCACCCCAAAA
ABC15807-1-3-518	[A/G]	TGGCAGAGCATACTGTAGGATAGATTCATAAGCCTGATCAGGACAGCATGCCTCCTGTATATATTTACAAGGCTCAGATGGTGCATGGTGGGGCTCCAGCTGAAACGGCAAAGCTCTGCG[A/G]CGGACTTTGTTGACCCAAAGCCGCTGCC
ConsensusGBS0241-3	[A/G]	TCATGGAATTTACGGGCGTACGGATATATGTCTATGGGGCAGAATGAATGCATTCCATATGTAGAAGAACGGATGTACGCAGGTCGGTCCTCCCCCTCGTAGGCATCTTATT[A/G]GTCAAATTGGCTATGTATTTTGCCTCCTCTTGACGTGTATGCGTGATGTTAGTTGTGTGCATCCTAAGTATACXTAGGTCAGGTATGAACTCGTTXTGCTTGTATGCCCTTG
2911-1136	[T/C]	GCTTCTAGTATTGCCTACAGATGCTGCACTATTTGATGACCCATCATTCAAGGTATATGCMGAGAAGTACGCAGAGGACCAGGATGCATTCTTCAAAGACTACGCYGAAGCCCATGCTAA[A/G]CTGAGCAACCTTGGTGCAAAGTTTGATCCTCCTGAGGGATTCTCGTTGGACGATGACAAGGGTGCCGCGGCAACCGACGAGAAGGCGGTTGCTGATCCAGAGCCAACGGTTGTTGCTCCA
1698-619	[A/G]	ACATTTTTTTTTTTTTTTCAGCATATTTTTTTTTTTTTTTTTGATGATAACTCGTCTGATATAAAXTXGCATAACATAGCGCAAAATTCTCATXAGTTTGGTTTACCACACAGGAACCAG[A/G]ATAACAAACTAACGATGTCTTGTTCAACACAAATTGCTGGTACGAGAAAAACTAGTACTTAAGATATAGATCTCAGAGCACGGXGGGGAACAGAACCCTAGGCGACGAGCACGACAGCGC
1394-1222	[C/G]	GTCCCACACCACGCTCACCTGCTTCACGGCCGTGGGGCTCGTCGGCTGCAGGTGCATCGGGTGGTCCCAGTCGAACTTGTTCATGGCCAGGTCGCGCTGGATCTGGTCCTCCGTCACCTG[C/G]GGGTCGTAGATGCTCACCTGGGCCTTGTCGCCCAGCAGGCCCTTGCACACGTCGATGGCCGGGGTCTCCCGGGTGTCGCCGGTATCCTTCTTGAAGGCGAACCCGAGCACGGCGATCTTC
2747-801	[A/C]	XAAATCAGTTCGACATAGAXATCCCAGACAAGAGAGCACCCACATGGGCGTTAACAATATTTACGAGGCTGTCAGATATGAGCAGCCCTTGACAACTGATGGAGAAGCGAGTGAACATTG[A/C]ATAAGCCGTACCTGATCTGAAGCGTAAGCGTTTGTTCAGCCGCGGGCCTTGAGCTCAGCGAGGCGGCGGGTGAGGTCGTCCTCGTCGACCTTCTCCTTGTCCTTGGCGGCGGGGATGGCG
4213-2378	[C/G]	TGTATCCAAGTAGGAACTGTGAAGTAGTATCAGATTACACAAATTGTAATAAACACAAAGCAAGGGCAGTTTGACGACATTAATTAATTAATTACATTACAATAACAGAGAAGCCCACAA[C/G]GCTCTCCCTTATTTATTCTACACGGAGGATATATGTCCTACCAGTTCCAAACGACTAGGACAACAATTGGTGAAATGTGGAACTTTATCCCGCCACAGCATTAGCTCTGGAAACAGATCA
ABC07525-1-1-70	[G/C]	CGCCCGTGCGACGCCCTCGACGCCTGCTGCATGCACCACGACAACTGCGTCCTCGTCAAGAGTACGTGC[C/G]CCCAACAACCAATCCATCCATCCATCAACTAGTATTTACGTAGCCGATGTCTGAGTCTGACTCTCGATCGGCATCAGATGACTACCTGAGCACGGAGTGCAACGAGGGCCTGCTGGAGTG
5698-1294	[A/G]	AACTGTGAGGCAGCTGCAGCCCATGCCCGCACCCCTGCGTAACAGGGGCAAAAGGAGAACGCGGCAGTACATCCTCATCGGAGTCGCGGTCGCCGTAGCTGTCGTCGCGTTGATCCTGGC[A/G]GGCAGAACCTTAGACCTCCCTGGTTTAAGTTCTCTTCGCTTCTGAATTAGTTAGTACTACCCCCTATGGATGGCGAGGCTTCCTGCGCACATATTCTTCATCCGCAGCCTCAGGGAGGTG
ABC03043-1-1-113	[T/C]	GTCGTTGGCGACACCAATGGGGTAGCTCAGCAGGTGGCCGGGGAGGTCCTGCTCCAGGTCGTCGCTGGAGTATAAGTCCCAGTACTTGTCGGCGATCCTGTTCACCTTCTGGACACACTC[A/G]ACGCTCTCCGGGCGCTGGAACACGTCATCCAGCATACCTAGGTGCTCGTACCACAGCGCCATCCGGAAGCCGTGGATCTGGCCCCGGGCCGGCTCCCTGTTGGCTAGATGG
2611-2077	[T/C]	CCACCACCACCACCCCAGATCAACAACTGATGATCTCTATCTCCTACCAACCGAACTCAGCTCCAAGATAGAGAAATAATAATACAGAGGGGAAATCTCAAGAGAAACCTAACCATATCC[A/G]TCGAACTTTCTGCAAAAACACCTACGGAACCCCAACAGAACCCTGATTGCCTCCAACAGTTGAACTGCCGCCCCAGCCTCCTCCAAAACTCCCAAGCTGTCATGTCACCTTACTCACAAC
ABC14145-1-3-338	[T/C]	CCGCAAGAACTGCTCTCCTAAATCAGCAAGTAACCATTTTTTCTTGCTTCGGCGTCAGTTCCTCCAGAACAGGAACGACACCTTCAC[A/G]TCGCATGACCTGGACACCACCTTGGCGCTGGCXGCGAGCCTGTCCACCGCCATGGCGCACCGCACCGTCACCGGCAGGGCCCACGTCCTCACCCCGCCAAGCTGCAGCCGCACGGGAACC
ConsensusGBS0264-1	[A/C]	ATGTAGTCTACGCAGCACTTCAGAATTCCAAGGTACGTAAATAACATCTCAACCAAAAGAGCGTCAACCAGAGACCGCAGTATGTTAACAACAACTGATTCCACAGCTTTTGTGACTGCG[A/C]TGAATTTTTCAGGGCTCTCTACACTCTGCACTGACCAACGCGATCCGGCCTCACGTGGAGCTACTCAGGACCAGCCCATACTGCAAGAGGATCTACTCTCGAGCTTTGCTGAAAAAGTGA
8142-676	[T/C]	CGAGGATTATAACTTACCCAAGAACTTGGGAAACATTCTAAAAAACAAGGGTCCGCAAAAGAAAGACCTGAAGCAACAGGTCGTGAAACAGATCAAGGATACCGGCAAGAAACTGAAAGG[A/G]CATGTGAGCAAGGTGTCCAAGGTGGTAAAGAATTGGTGGAAGGGGAAGAAGAAGCCTGCAAAATCCAGCAAAAGCGAGCTATGAACACGACAGCATCCTCCAATMGGTTCRGCGCATCAA
9149-1316	[T/C]	AAGGTACTGTCTCGAGTGCTCGCGGGAAGGCTCGTGAAAATGTCCGACCATGACTGCGGAACGCTGTCGAGCTAGACATGTCTGCGTCTTTTTTTGGGTACTCCATTGACACGTCTGAAG[A/G]AATCAATGTTGGAGCGTCTCTTTCATTTGCGCAGGATCTAAAAGGACAACATGAATTGTAAAACATATGATTAGAATGTCAATGTSACATGATTTTTGGTTGTGTGATTAAAAAAAAAAA
ABC10265-sfp25-01	[A/G]	TGAGCATTGCAACATTTCATCCGTAAGAACGTCAACTTGCTCCAGGGATTCCATCACCACAAAGCAACGTGGCAGGCCTTTTTATTTGGTTGGCGGTGCAATCCATTGTTGTTGTTCTCC[A/G]ATGTACATGTGCTCATGTTGTTTTGTACTCYMTCTGTTCCATATTATTTGTCACTGGGGATGCTGAACTGGGTTTGCCCAGCGACAAATATAA
ABC13989-1-2-161	[T/C]	AGATGGTGATGAGGAAAGAGATACCAAGGGTAATGGCAAGGTGTGGGTGCCCAAGACSATCCGGATCGATGACGTAGATGAGGTGGCCAGGAGTTCTATCTGGTCACTTATTGGGATCAA[A/G]GGCGACAAGGTGGGCACGGATGATGGCAGAGGGTGTAAGCTTGCAAGGGTTTTTGATCCRAAGGATGAGGCRAAGAYGACAACTCACAGAGTCGACAATAGCCTGCCATTCTCGAAGGGG
5571-640	[T/C]	CCTCCCTCTGCCGTCGACGGATCCGCCTCCGCCAAGCGCGGCCGCGGCCGTCCCCCCAAGGCACGCCCCGCCGAGCCGGCGGCGGCCTGAGTCTCCTCCGTCCTCTCTGTTGGTTTCTTT[A/G]GATCATCCGGGTGCTGGTTAATCTTGTTCTGTAGCGCTTAATAATTGTCGGTCGCTATCTTTAGTTGTAGTGGTGCTTAATTGCCGGGATCGCCGTGTCGTGATTAGGAGCGTTTATTGT
1735-1424	[A/G]	AGTCAGTGCAGTTCCTCCAACAGTCCATTGTTCCACAGGAGCAGCCAGGTTACCAACCGACGAGATAAGTCCTGTCTTGCCAAACTGGAGAAGAGCACCAGCACCATAGCCTAATGCATA[A/G]CAATAGCTGGAATCAAAATTGGTAGGGAGGCCGCACCTTCCTTCATATCCAAAGAAGTGAGACTGGCCTCTGAAATGTGCAGAGTACTTCCCCGCCGCTCTTCTCTTCTCCAATTCAGTT
8444-948	[T/C]	CACCTGTGGAACTACGGAAGAAGACAGGAAATTTTGGTCGGCGAAGTTTGAAATGTAATCTGACATAGTCTGTATGCAAAAAGGCGGCGGCATTCTTCGATCTAGTTAACCAATGGATCT[A/G]AACATGACGCTCCTTTTTTGGGGATGTAAAACTAGCACTAGCCAGATATGTGTTCGATATAGGTTGCCTTTGTCAAACTTGAAAACTCAGGTTTGATATGGGAGTTAAATTTGTATCAAC
199-393	[T/C]	CCCGACCACCATCAAGAACTACGGCATCTGGCTGCGCTACCAGAGCAGGACCGGTTACCACAACATGTACAAGGAGTACCGYGACACGACYCTGAACGGCGGTGTGGAGCAGATGTACAC[A/G]GAGATGGCGTCGCGGCACCGCGTGCGTTCCCCGTGCATCCAGATCATCAAGACTGCGACGGTGGACTTCAAGCTGTGCAAGAGGGACAACACRAAGCAGTTCCACAACTCGAAGATCAAG
2529-2364	[A/G]	CATATATTTGACAGCATTTCCCTTCTGTTGAGGTCACTTGGCCTCTTTAGCACACTTTCTCAGATGAGGCCTTTGTCTGGGCAGGGGCATGCAGCCCAGATGGAAGGTTTCTCAATTGTA[A/G]ATCTTCACAGGCTTCTCATATGTGTGTCGATTCTGATTAGCTGTGTATGACCTTTTGGGTGTTGTGTCAGTATGCTCCAAGCCAAGGTATTGTTCCCAAGCTCCATAAACATCTCTCCTC
ABC21245-1-2-275	[T/C]	CAACCTTGAATCAATGTATGTACCGCAAACAATCTTTGACAGATCGAACATCTCCGGTGGCGTCTGCGTACGGACCTCTTGCAGCACATTGCGTGCAGACTTGACGTTCAAAGTTGAGCC[A/G]CAACTCATGGACACGTCGACTTCGTCCTCATCCACGTTGACGCTAGCAGTGGGGAGGCTAGCTGGCAGCTCCTTCATCTTAGCAGCTTTTCCCCATTTACCACCAAGATATCTAGAAGTC
3469-1152	[A/G]	CCACTCAAAATAACTAACGATCACACCACCAGCATTAGCATAGATATCAGGTAACACGACCACCCCCTTCTTGGTAAGGATCTCATCAGCTTCTGGATCAGTTGGATGATTAGCAGCTTC[A/G]ATTATAAATTTGGCCTTCACATCAGGTGCATTATCTTTGTTAAGAACTCCACCTAAGGCGCATGGGAGGAGGACATCGCATTCATGCACCAGCAACTCTGAGGAATCCATGACTTCCGCA
1857-64	[G/C]	ATGCCGTAGCACACCCCGATGGACTCCACGCTTTGTGGGATGGAGGCGAAGGCTCCGAGGAGCAATGCCAGAGCCAACATGGAGGCAACGCCTTGGCCTGCCATTCTCTTTCTCTCTCTA[C/G]CTGCGTTGGAGGGTGAGGGTGTGGGTGGGTGATGCCAAGGCTCTCTGTAAAGCTCTTGCTGTT
11912-654	[A/G]	ATGGTGGTCTGTGTTTGAACAGGCTATCATCTCTTCGGGTGGAAAACTAGCAAAGCCAGAGATCTTATCTTCAACCACGGACGCCCGATTCGTGAGGCAGATGGGTGTTCCAGCCCTTGG[A/G]TTTTCTCCAATGATAAATACTCCAATATTGCTTCACGATCATAACGAGTTTCTGGAGGATAAAGTGTTCCTGAGGGGCATCGAAGTGTATCAACATCTTATCAGAGCGCTGAGCTCCTTC
ABC04893-1-1-248	[A/G]	ACCAGCCTGAACCAGGGGGACAGCTTCACCCCGCCCTCGCCGGCGTCCGCCTGCCGGATGAGCTCTTGCAGCTGCTCCCGGCGCACGTACTTCACGTCCGCCACCTCGTCCGGGTTCGGG[A/G]CCAGCTTCACGTCGCGCACTATGAACAGCAGGTAGTCCACTGAGGACACGAGAAAACACACAAGTTAGCAACGCTTGCATTTCTGGCTCCGGCGGTGATGTTCAGATCACGAATCACTGT
28-229	[T/C]	CTGAACAATAAGCTTCTTGCCCCAGGAGCTGTTCTCCCATTTGGTTTTCACATCAGCTTCCTCCATGGCCTTGATCAAAGTTGCCTTTTTGGGGATACGCTTGATGTCAATCTTGATGTC[A/G]GTCAGTGAAAGACGCTTGAAGTTCATCTGGCACCTGATCATATCAGGAGCGTCGACGAGTGCCCGGTTCTGGTCGACGACGTCGACGATGACGACGAGGCGGCCGTAGTCCTTGCCGTAG
2223-1688	[T/C]	GATCTCAAACATCCCTGCGAACGCCGTGAACGCTGTCACTTGGGGCGTGTTCCCCGGCAAGGAGATCATCCAGCCTACCGTCGTTGACTCGGCGAGCTTCATGGTTTGGAAAGATGAAGC[A/G]TTTGAGATCTGGTCCAGGGGATGGGCCTGCCTGTTCCCGGAGGGTGACTCATCCAGGGAGTTGCTAGAGCAGGTGCAGAAGACCTATTGCCTGGTCAGCCTTGTGGACAATGACTACATC
828-545	[A/G]	CAGTGTGGACACGTATAGGGACCATGGCACCATTGTCATTGTGATACTCCACAGTCACCTGGGTCTTGCCATCAGGCCTCAACCACGGGCAGGTCGCGTTCTTGCGAACCTCGGTGAGAC[A/G]AGCTCCAAGCTTGGTAGCAAGAACATGGCTGAGGGGCATGAACTCAGGAGTCTCATCAGTTGCATATCCAAACATATGGCCCTGGTCACCAGCGCCAATCTCCTCAGGCCGCTTGGTAAA
538-390	[T/C]	TCGTTTGGTGCATAGCTTGGTTTGCTGCACATAGGCTTCAGGAAGCCAAGGCGCTAGTACTGTAGACAAGAAGAGCACCGCCCAGCAGAATTCCAGCAAGAGTCACTGCCCAGAGAAACA[A/G]CCCCGTCTTTCCTCCAACATAAACGTCGCCACTTGGAGACCACTCTTCTGGTGTGTATATAGGGCTGTACCCATCAACATTTGCTCCATACTTGTCGGCAAACTGGTAAACACCCTTCCC
4879-1560	[T/C]	AGCAACACGGAAGAAACATTGTACTGTTGCCTGTGTTGCTTTTGGAGCTAGTGCAGCAAAGATATGATCATATCTACTACTTCGGCCGATGTTGCAGTATAACTGCCTCAAGCTATGTTC[A/G]TCAGGTAGACGAGATCGAAGGCTGGTGATGGGTTTGGAGGACTGCTATACACGTTTTACTAGTTATGTTAATTAAAACCGAGTTTTGCATAATAAATGCTTGCCAGCTTGTGTATATTGT
5028-1261	[T/C]	CACCTCTTTTGCAATGCTTGCCCTGGTATAGTTGCCCCAGATGACCTCGGGTGCAAGCCGTTCAACTAAATACCTTGGCAGTCCCAGAGAAGCAGATGCAGTTTCTGGAGACTCTCCTAC[A/G]AAGAAATTTGCGCTTCGAACACTTCCAGAAGCTGCATTTATCAGCACAATCAAACCTTACCAATTTGCAAAATAAGAAAGGTGGTTACTGCTTTTTGACGAGCAGCATCTTCAACGAAGA
4684-775	[A/G]	TACACTGTTGCGAACTCCAATGCATCGACTTGGTGAGCCAGTGGAGSTGGCGTCGACGGTGTCGTTCCTTTGCATGCCGGCAGCTTCATACATCACCGGCCAGGTCATCTATGTCGATGG[A/G]GGTCGAACCATTAGTGGCTAATTATTTTAGCCCCGGCGGTGCATCTAGCGCCGTTGAAGCGCGTGTGAGGTGTCTCTTTGATGAATGGTGTGTGATTATGTCGGTATTTTTCTTCATTGA
5399-139	[T/C]	CCCCCAAGCAAGGAGCCACAGAGCCATGTCGCACACTCGTATGCTCTACTTCCAAGCCCACCATCCCCATGCCAACTTTCAGGACAACCATGCCAGTGTTATGAAGAAAGAAGTAGCAGT[A/G]GGAGCAAACCATGTCCAAGCGCCCAAAAAACAAGTCAGGTTTCAGGACAACCATGCCAAYCCTATCAAGATAGATGATGTGAACACAGATGTGGATTCGGTGGCYTCGGACTTCATCAAG
5889-1154	[A/G]	ATGTATACGGTAAAACCCCATATACCCACAGCACCTGGAGGGTCAAAGCTGTTTATACTGAGTGCCATCCCGCCATTCTTTTTACATCCGTGCCGTGTGGCXCCGCCAAAAAGACCGAGG[A/G]TCTATAGACCGGAGAGATCACCTCATATGGCGTATATCCGGTCTATCTCGGAATCTGACTCCGAGTTGTGGTTCCATGAGTTTGAGCCGCTCCGCCTTGTTGATTTCACCTTCTTCCTAA
1207-1186	[T/C]	GTTAGTGAAAGAGCAGGACATGACAAAGCTGGGGTGGCCAGTGGCACATCCAAGGTTCATCAGACGACCCTCAGCAAGAACAATGATGCCGGTCTTGGTCTCAGGGAAGACCCAGCGGTC[A/G]GTCTGGGGCTTGATGGTGATGCGCXTGACACCGGGGTAGGTCTCAAGGCCGTTCATGTCGATCTCGTTGTCAAAGTGACCAATGTTGCAGACAATGGCGTTGTTCTTCATCTTCCTCATG
ABC06897-2-3-312	[T/C]	CCTTGAAACGAACTCACTATAGATCAAACTAAGTCAAAACGAAGCTAAATCATTAAGTTTAAGTATCATTTGAGGCATAAGTCTAAATCAAAATGAAAAACTCTTGCTATGTTACTTTGC[A/G]CCCAGCATGGTTGAAGCTAAGAGCATATGTTGTAAAAATGCCAAGGXAATGAAACAAGCAAAATATAACTCACAATCCCTGTATGTTGAACGCCTTAGGTACACCGAAGGATATGAACAT
C04-403-H194	[A/G]	AATTGTTGCTTGCCAGTGGAACATGTCTTCAGCCACAGGGCCAGCGCTGCAAGACGTGGGAGGATCCTTCTGCAAATCCTTGAGTTCCTTCAAAATACGCTTTGAAGCCATGACTCTTCA[A/G]GGGATTATTAAAATTGAAACTACAACGAACCTTAAGACCTGCGAAACTTGCGCGGCAGAGAACAGGATCGGAGAGCGATAGCGTCGAGAAAGCGAAACGGTGAAGCAGATCTAGGTCGTC
11454-414	[C/G]	CCTCTCTAACAATGGCATGCATCTAAAAATATGTCAGGAGCTTTATTTTTCTCTGAGAAGCGGCTGTCATTCTACGGGGAGGAGCAGAATGTATGGAATGATGCATGAGGTGGCAGAGAA[C/G]AGAGTTGCAAGAGATGAAAGAATTGCTCAAGGCTGGTGCGXTGATGGATACTXGTGATGGTAGGAAATGAGGAGCCTAAATGATCCAACAGTAGGTCGAATGAAGGGTCAGGACTCGGGA
ABC05351-1-2-67	[T/C]	ATCACAATCTCTGGTTTCCCGAATAGCGCCTCTGTGTGCTTCTCGATGATGCCAAACGCCACCTTCGACCGAATTGTCGCGTAAGTTTGTAACGTGTCTGAATCGAATGACATGACATAC[A/G]ATCTAAGACGGGAAGGCTTGACAGACTGGCCGAGACCTCCTGCXCTGAGGTCGGGGGAAGTCCATG
ABC17471-1-3-78	[A/G]	AAGGACTTCCTGTTAGCCGTCTGCAGAATTCCGTGAGATCCATCRCTGTCMTCTGCACTACAGAAAAGAGGTCGGAC[A/G]ATACCGCATTAGCGCATYGATTAACTAATCATTAACCCGTTCACCTGGCTGCTCATGTAATTAAATGTACATCAATATATATATATATATATATATATATATATATATATATATATATAT
ABC48888-pHv20-01	[A/G]	TGCCACCGACGACCCACATGCACAGTGGAAGGGCATGCTCGTCGACAATGGCAGCCTCGCTTTTGGGGCGGCATGCCCGCGGTAAAC[A/G]TTCCACACTTTGACGGACAAACAAGRGAGCTGCTGGCACGACCACATGTCACCATCCAATGCAACTAGTCTAGGCGCGTTCCCTTTAG
ABC05684-pHv2534-05	[A/G]	GCACAAGAGAAATGATACACCACAGGACGCCATTATCTACATTTTATTGTTCTTCACCATCTCTTCCACGTCGAGCTCTACCGCCAAAACXGGTGAATCCTGGAACATGGCTACACGGCT[A/G]TGGCAAACAAAGTAGCAACAAACATTTXAGCTCATGTCTAATAAAGXACAXGTATAAGAAATGATTTGGXCTGCTGAATTTAACAACGGGAGTAAGGATGCCTCCTGCCTGTTGTCCAC
3886-313	[T/C]	ACATCGGCCTCGGCGTCGCCATTTTGTTCCTGGGGCTGCTGGTCTGCCTGCCCTACCCGTTCCTTTTCGACCCTTCGCAAGTTACTGATTTCAACTTTTGACTGAAGAGTTTCGAAACTC[A/G]CCGCGGCTTCTCTTCCTCCAACTGTATCTGTGAGATGTTTTGCCATCTTCGCGATTCCTTGTGATCATAAGAATAGCTTGGAGCCTTGTGATGCTCCAGTGCTCCTTGCAGTAGCAAAAT
7236-1384	[A/G]	GTTCCCTCCCCAGTGAACTTCATCTGGGGAATAAGCAAACAACTGCCCAAATGCAAATAAGAAGGAATCCTTAGTTCAGGTCATACATAAGCTTCTTAGCGCTCATCGTTAGGGTACCTT[A/G]ACAAGGATGCATGTTTCAATAAAGACTGTGTCTTGTTGTAATCGCAGTAGATGATCCACTACTAATATTACCCCATCGTATGCTAGTAGACTTTGACAGAACTTTTGAGTTTGTGTAGTA
848-923	[A/G]	GCTYTTCATYTCCCGCACCCACGAGCAGCTCCCCACCACCGACTAYTAAGCTCACCGCCGCCTGCCCCCCGCCCGCCCGTCCGTCCGTGTGGTCGATCGCGTCTCCCCTTGCTTCCAGTC[A/G]TGAGTCGTTTAAGTTTGCTKTGAATGAATGAATCCATCCCATTCCCAGGGTCGATCGGTCCATCAGTTTGTGGTGCTGTGAAACCTGTGACGATCGACCCTGTCAATTTGCTTGTGTAAA
ConsensusGBS0272-1	[A/G]	CGCAAACTATGGCGAGTGGATTCCTTGCTGTCATCTCGGTCAATCTGGTGATCGGCTTTTACATATACATGGCCATGAAGGAGGCTCCCCATCAAGAGCCACAGCCTGATCCA[A/G]CCTTTCTAGCAAACGCCAAAGCAAGCATTAACCAGCCAACTTCTTCTCAAGTGAGTGATGATTCCCATGGGAAGGGAAAGGTGGAGTAGGCAGTAGCGTAACTTGAGTTGAGTTTTATGT
3897-578	[A/G]	GCTCGGCCTCCCTGTCCGAGGCCAGCGGACAAAGAACAACTGCAGGACGCTCAAGGGGAAGAGGGCTTCAGTCGCCAAGAAGAAGTCGGCTTCGTCCTCCGAGGAATAAGTGGCATTGCC[A/G]TGTGTATTTACCTCCTGTTCGGCTCTTGTGCGCTACATCACGGCGCGGCGCTACCGTTTGRTGCTCCGTTTCAAGTTTCCATGCCGTCGTGGATGAGTTATTATGGGGATATGGTTGGAT
3500-1474	[A/G]	ACTCGACATCCGACGATTCAACCAAGTACAGGCCGGCTGATGAGATGGAGCATTGGCGAACAGCAAGGGATCCCGTCTCCAGGTACAGAAAATGGGTTCAGGGGAATGGATGGTGGTGCG[A/G]TACTCAAGAGTCTCAACTCAGGAACAATGTGAGGCAAGAGCTCCTGCAAGCCATTCAGGTGGCCGAGAGGATGCCAAAACACGGGCTTGCGGAGCTCTTCACAGATGTTTATGATCAAAT
ConsensusGBS0152-1	[A/G]	TACCTCCGACTAACGACCAAAGCACACAACCATCA[A/G]GGTTTTACAGACACACACACCTTCTTCTTCTACTCGACACACAACCAATCGCGCGCGGCACCAGAGATGAGATGAGAGCCCTAATACAGGTCGCCCTCCTTGTGGGTGTGGATGACACAG
5505-562	[A/G]	CTAAAATGAACCCTATACCACTACCAAATCCACCTCAACCAATGAGATTTGGTGATACTCCTGTGTCACAACATAGAGTGGTAAATGGTAGGGTTGCAGGCTATGGTGCTTCTCCAAATC[A/G]TTCTTATGATTTTCATTCCCAAGCATCAAGTGGGGTAGCAAGTAGAGGATTAAGTGATGGTACATATGAGTATAGTAGACGTGTATTTGGTTCTGTTCTGAATGATGTTAGCCGTCGAGC
1385-827	[A/G]	ACATTTTTTTTTTTTTTTTTGATCCGATAACATTATGAGAGTTTTTTTTGATATAGATGGGCCACAAAAGTTTCATGAGGACTGCATCATAAAGTGAAGTTACAAATCCCCTGAAAGAAA[A/G]AAAAAAGGTGAAGTTACAAATACAGGGCGCCGGTAGAATTGAAACACACACACCGACACGCGACAAACACCGACGCATGAGGTGTGGGAGCCACTGCATGAACAGCAACCCCGCTTATTC
ConsensusGBS0086-5	[T/C]	CTCTTACAGTCTCCAGATGAAGCTGCTGGGGGACAAGAAAGAGGARCTGACCTGCATCTCCTTCGGCTTCAACATCGGGTTCATCGCGCCTGTCGCCACTATCTGAACCAAATATGTGCC[A/G]CGGACCAAACACGCCCTTGGTTGCAGTTGCAAAGAGCACACCACGTTTSTATGTATGTACCTGCAGAACT
C04-412-H205	[A/G]	TCTTATTGTTCTCTTTCTCTCCGTGGTCCCTCTCCTGGCCGCCGGCGACCGTAAAGGAGCGTTGGTTGGGGGATGGAAGCCGATAGAGGACCCCAAGGAGAAGCACGTGATGGAGATCGG[A/G]CAGTTCGCGGTGACGGAGTACAACAAACAGTCAAAGAGCGCGTTGAAGTTCGAGAGCGTGGAGAAGGGCGAGACTCAGGTGGTTTCCGGCACCAATTACCGGCTGATCTTGGTCGTCAAG
1649-441	[T/C]	CCGGCGTCGTCCGCGCCAAGTTCACCTCCAACCTGCCCGCCGAGGCCATGGGGAAAAAGGTCAGGGTCTTCATGTACCCGAGCAGCATCTAAAAGGTTATTTTCAAGTGTGGAGGATTTC[A/G]CTCGTCCCTTAGGTTTTCATTTCGAGTCTTGTAAGATGGATTCAGKCCGGGATAGCGAGTTGAACTGCTCTTTCCGTGTGAAGAACTTTAGTTTTCATGTTATCTYGAACGTGTGGATCT
3671-373	[A/G]	AGAGCCCCATCGTGCCGGCGGCCGACTTCTACGTCTCGGGCTTTACTGTCTTSAACGCGACGACCGACGCCCCCGAGACCAGCTGCAGCAGYACTCCTTTCAACTCCGACGAGATTCTGG[A/G]AATCAGCGGTCTAAGGCAGTACTGGAGCAACATCAAGTGCCCCAGCAACAACGGCCAGAAGAGCTGGAAGAGCGCCTGGAAGACGTCCGGCGTCTGCTCCGGCCTTGACGACAAGGCTTA
ABC14714-1-2-318	[A/G]	GTGTAGGTTATCTTAATACTGTTACATCTCAACTTATGAGTTAAAAACTTGAAAGGAAAAAACATGTAGCAATCAGGAATTGTTTTTCATTTAATATACTCCCTCCGTCCGGAAATACTT[A/G]TCCTAAAAATGAATAAAATGAATGTATCTATAACTAAAATAAGTCTAGATACATTCATTTGTAGGACAAGTATTTCCGGACGGAGGGAGTATATAATTGGAGCATGAAGCAGCACTAAAG
445-1199	[T/G]	GTGTGAACTGTACTGAGGGACCTAAGCGCTGTGTTGAAGTAGTAGCGAGTCCCGGAGCCGAGGCGGCAGTGTGTTGGTACTTGGTAGCAGGTAATAAGGMTGAGGCTGTGTGTGTATGAT[A/C]TCGGGGTGATTTGCACTGGGAGTAAGTCCTACTACTTGTTTCGAATGTGTGTGAATGTGATGATGCATCTAGAGCAAGATTGCAAGGATTGCTGGGATGAACAAAAGAGATGACGTGTAC
ABC09877-1-1-108	[T/C]	CTAAGCTAAGAGCTAGCGAGTACAGATCGACCAAXCAGTTTACAGTACACTATACCTATCTACTCCATAGTACAATTCAGTTCAATCACACGCTCGATCGATCAGCC[A/G]ACGACCCTGCAGTTTGTCCTGATGGTGCCGGTGTTGCCGGTGAGCACGCCGATGGCGCCCATGGCGACCATGGCGTTGGCGAAGTCGGTCTGGAAGGTGCCGGGGTT
ABC06381-1-5-73	[T/C]	AACCCTTGTCGCTGCAGGXCTTCCCTCCGGTGAGTAGGGTGGCGCCTTCGCTCTTACCGACGTCGATGTACTTGAGGACCTTCTCGTATTGATTCTTGTCAACCTTGGTTGGATTTATTC[A/G]TGCATGAGTGGTCGTTAATTAGAGCTXTXATCTCTGAATCTGXXGAGCACATGTACAGATGCCGGAAGCGGA
ABC14350-1-2-242	[A/G]	CGGACGCAAGCACCACCACAACGTCCACGACCACGATGAGCATGACCGGACGGAGCATCGCGAGCGTGGACTCGGATGGGCTCACGCCGASCACCGTTTTCTCGCAGCTCATGCGTCCGG[A/G]TGGCAGATGAAGTTGGACTCTCCGCAGATTCATGGTCATGGACAACATTCTTGGTCCACATTCATGTTGCAGGTGCCAGTAATTAGTAATTAGAGTGCGTATAATATGATACACGCCTTA
1565-514	[T/C]	TGCTGAAGTCCCCCAGGAAGGTCTTAAAGGTTTGGGTACCAAGGTTGTGGAGGATGAGGACTAAACCCTCTGTCTGTTGTTTCAATCAGTTAGAACTTAATACATATCTGCTGAGAGCAT[A/G]TTGGGAAGTCTTGCTTTAGCTTATTGTTATCTACTGTTCATGATGTTCCATGACTTCTTGATAGAAGATTTGAGACGTTGGATATTTTGTTCAAGTGCTTGAAGTTTTGACTTGCTGTAA
1761-804	[T/C]	ATCCTAAGCTTCTATCTTCTCGGCTGGTGCATCAAGCATCAGGGCCTTGGTCGGCTTCGCCAAGATGTCGGTGAACTCCTGGTATGGCGCCTTGGTGAAGGTTGTCTCCCTCCAGAAGTC[A/G]GGGGTGAGGAATCCATAGGTCTTCATCAGGCAGTCGAAGGTTGCCTTGACGAAGTTGCCAAGGGTCTTGGTGGATCCACGCGAGGAAGTGAAGACATCATCGATACCAGCGAACTGCAGC
6792-1945	[T/C]	TACCGCGGCGTCTGGAATAACCGCTGTTAGCTGCCGCCGACTTCACTCGCCCTTCTGCTTTTTTAAGCGTCGCTTGGGGCCTGAAGCGGTCATGCACCTGCCCACGAACTTGAGGACCTC[A/G]TCGATGAGCACCACGGGGAGCGCGACAAGGAGCACCAGGAGCCACTCGTTCAGGCTGAGCGGCACGATGCCGAACACCTGTGCXAGGAACGGCACGTAXAGGATGAGGAAGTGCAGCCCG
6530-670	[A/C]	AGCGATAAACGGGAAAAGGCCGTTCGTCGTCGTCCACACGAGCCTCGTGGAGCTGCTCACCAGAAAGGAATTGCAGGCTGTTTTGGCACATGAGCTGGGTCACCTCAAGTGCGATCATGG[A/C]GTCTGGCTCACCTTTGCCAACATACTAACAATGGGGGCATATACTGTCCCTGGTTTCGGTATGGTTGCTGGGTTCCTTGAAGAACAGCTGTTCAGGTGGCTGCGCGCCGCGGAGCTGACT
ABC18582-1-1-163	[T/C]	CCATGACGGTAACTTCTGGTTCCGCTATCACATATGGTTTCAGGTAATAGTCTCCTGAGATGGCAACCATAAGGAATTCAGAACGGTGCATAATTTGTGAGATGTATATCTATTATGCAT[A/G]ACCCTCGTCAGGTTGTATGTAACTAGGCTACTGTCAGTTTTCTTACCCAAGCTACTACCAAATGTTAATATTTTAGAAACAACTATAGCACTGTTAATCTCAGCTAGAAATATTTAACTT
ABC18746-1-3-208	[A/C]	TGGACGTCGAAGTGGCAGTGCATAAGCCACACACCTGTCGCACATAACGATGAATGCACATCGAATTAGTCAACAATGGTCGCTGCCGAGTAAACAAGGGGTACAGGCAAGTCAATCTTG[A/C]CAATAAGTGTCGAATAAAAGATTACCTGGGTTGTCGGCGAGGAACCGCACGGCGACCCAGCCGGCGGTGGGCACGCTGACGGTGTTCCGTTCGACGGGXTCGACGAGGTTGTACTTGGCC
3870-1109	[T/C]	TTTTTTTTTTTTTTTTTGAGTGTTTGATCTGTATTTAGATGATAATCATCAGAATGTGGTACAGTGAAAAAAATTGAGCGTTTTTTTTTTTTTTTTGGTGAATAGGATAATG[A/G]AGCTCGGCTTGTTTGTTATTTAGATTTAGATAGATACATTGCCGTATACAGAGAXXAGGAACAGAAAGAAGAAGAAGAAGATACAGATTCCAGAGTTGTATGACAAGACCGGAATATAGA
6117-1507	[A/G]	GCTACTCGAAGTACTCATACAACATCGTACAAGCTCCACAGAGAATTAGCCTGTCACATTCACCGGTACCAGGCCTCATCAGTAGGAAGCCTGCATACACACGGAGGGACGGATTGGACT[A/G]TGTCCAAGTTGAAGACATCGCATCATGTGAGTCCCTGGTATTTTCTGTCCACATCTCGGTCGCCAACGACGGTGCCATGGACGGGAGCCATGCCGTCTTACTGTTCGCAAGATCGAAGTC
3321-2496	[T/C]	TGGTGTTAGTCATACCTTGAGTATCCATCTTCATATCCGTCAGAATATATGAGTAGAAGCGACTGTTGAATCAATCGCCATAATCTGCAGATTTAACCAAGATCTGAACTACAATCCATC[A/G]AAAGGTCTATCCCTTGACTGACTTTGTTCACCACCAATATCAAATGAGGACATAGACGTAACCAACTCATCAGCGGAGCCAGTCATAGGTTCAGGATCTGTTGCATCCGCCAGCGCACTC
1737-1233	[T/A]	TCAAACGCTAATCAAACTGTTCACCAAGAGGAAGTATGATGCACCAGCAACTTCTGGACAAGCTCCAGTCCTCAGGTCAACTAAAATACAAATAAATTTCGAAGACTAACAAGCTGTACA[A/T]AGAGAACTCAAGTCCTTCAATGGTATACTGAACTGAAAATAATTGAATACAACAAGGACCAAGGAGGCTAGGAGAACAAGTAATTCACCTTCTTAGGACAACAAGATTATGGACACACCA
3204-811	[A/G]	TCGGTCACTGXCTCGTGCCAAGTTATTTTTTAGGACCTTTACAAACCACACACATATTCGGAAGCTAGTGTTTAAAGGCAAGCTGTGGAGTTCGATAGGATCAACATCAGATAGCTAACC[A/G]TAAAATAGGACAAGGCGTTTAGTAGAGATACGTTGGCGCTGATCGACTAAGACAAGGCGTTTCCCATGTTTTTCCCGAATGGAGAAGATGGCAGTCTGCTGCCGATGAGATCACGCAGCT
7735-657	[A/G]	TTGCTTTGTGTTGAGGAACCGCCCTCCTGTTCCACGAGCTCGCTTCATGGCATGGCGGTGCCGAGATTCATGAAGGTATGGCTTCCGGGCTTTCACCAGCTTATTTTGGGCCTCCAATTT[A/G]GCACGTATCTGTCTCCTCCTAAGAATTGCATGGTATTGCTTCGCATTAACAAACATTGGCTCTTCTGCTGCAGGCTCAACAGGGAGCGGCACACGAGAGTTTGTTGCAGCATTTAATTGG
3818-1123	[A/C]	CACCTTGGGGGGCATCAGCCAGCCAAAGAGGAACCTGAACCAGAACTGGTCGCCGAAGGGCAGGATGAGCTTCCCCTCCCAGTACAGGCACCGGGTGTGCCTGTGGTAGTACTCCCTCGT[A/C]GGGATGTACTCCACAAACTCGCCCTTCTTCAGCGCCGTCTGCGCGTGCTGGTAGAACCATGGCTTGAACCACCACCCCACGCTGTTGATCTTGTTGCCCTTCTTCTTGGCCTCCTCCTTG
5286-486	[G/C]	AATTTATTTATAATTTTTTTCGAACGGAAGGCATGAGCACTACXATCACTGGATTGGAGCTTATGTACAA[C/G]AGGAACCAACGCAATCACAGCACACGGTATAGATTTCCCATGTGCCTGCGAACACCGCCGGTTCACCGGCGXATCAGGCCGGGGAAAAGCGGTCCATGAGCATGCACACCGTGTCCTCGG
2351-518	[A/C]	CATGTAGGGGTGGCCGCCATATGGGTTGAATCCTCGGCCCCCTCGGGGCTGCTTCAACCCAGGAACGTTAGTXCGCTTCGGTGCAACCTTGATTTGCCGACCATGAAGCTCTGACTCACT[A/C]AGCTTGACAGCTTCCTGAATAGCTTCTGCTTCAACAAATTCAACATAAGCAAAACCTTTAGGCTGCCCAAACTTGTCAGTCAGGATAGTCACTCGGTTGACGGTTCCGCAAGAATTAAAA
11609-524	[A/G]	GTGATGGAGAGCACCAGGAAGCTGATCAAAGCGACGACAAAGGAGATCGACAAGTGGAGGCGCATGTAGAGCGAACAGCACACCACATGAACAAACAGGGATTCAGCGAGATACGCCGTC[A/G]GTATTCTACCCTCGTGAAGGATCAATTTCGTCAAGGCACATGCAAGGATGCTAGCGTCATGTGACCGCGACGCCATTCCCGCCCYACGGGAATATCCTGCGCGGCGTCGCTGTCGGCAGC
4220-430	[A/G]	GACAACTTGGTCTCATTGTGTGCAGAGGCACTGCTGTCATGCTGGTTTCACCGACTGATGGAACCGACGAGATTGCCAACCCCTTCCTCGCAGCGGACGCCGCGGCATAAACTTTGTACT[A/G]GTCAATTAGTTCAGAGCTGTGTCACTCGAGCATGATCCAAACGAGCTACTGTTCTTTGGAGAGAAAAAAACTAATTGTCCTGTGTTCGGCATGTGCTGATGAACTTGCAATTTGTATCSA
ABC12652-1-1-79	[T/C]	GTCATCAATCCGGAGTGTCTTGGGAATCCACAAGGATTTTTCTGCCTTCTCACCACCTTGTGGATCAGAATCCCTAGGGTGTTTGCCAAGGACTGGAGAACCACTATCTGAACATGTACT[A/G]GTGCTTGTTGGAGGTGCTGCTGACATGTTATAACTAGGTCCAAGCCATGGCGCGCTCCATGCACCATTAGGCCAAGG
2528-2111	[A/C]	TGACTGTATAGAGCACCTAGTGGAAGAAAAGAAAAACAGCCTCCTCATCTACTAGAAGGTGATGGTTCGTTGGGTCATCTCTGCAAAAACTTTATATATCCAGGGCAGAGTGCGGGGAAA[A/C]GCTAGCTTACAGGCTCCGTCATTAACTTGAGCAACCAGTCCTGCCATCATATGGTACACGATTTATTCAAGCCAGCAATTTCAGTTTCAGCCACTTGCTTGGTGGTATTGCGTGGCAGGA
4434-804	[A/G]	TTAACTTTCAGACGGGTTTTATCAAGTGTAATCCTGTGGGATAGTTTAGTTTTCCTTCAGATGGGCTCCATGAAGTACTTCAGCAAAGCATTGCAACAAAATCTGGAAATTTGGTGCTGG[A/G]GCAAAACTTTGAATGCCATGATAGATGTACGAGTCCAAACAATCTAGCAGATTATCCCATGTAAATCAATTGTTTTACATGGCACATCGTGAGAGAGTTCACTAAGCTCCAAATAAGACT
2352-1340	[T/C]	TTTGTTGCCTCTGCCGCTGGAGCATCTGACTTCACCTCCGCTGGAGGAGGGGTCGCTGGATTGATGGTGCTATCTGCCTCTTCTTTCTTCTCCTCTGAAGATGCTGGAGGTGGCACTATG[A/G]ATTCGACTGCCAGGCCGTTTTCACTTTTCTCGCCCTCCACAGCAGXTACTTCATATTCAGCTGGCTTTTCATCTTCCACATGCTCTAATACAGGGTCAGACATCTCAAACTCCACAGGGA
3095-1153	[T/C]	GGCATCATGGAGACTGCGXTCAGCTTCATCAATAACCAACTGGTTGGACCCACGGACAAGCACAGTTGCAGTCCTCCCCATGTCCCTGATGCCAGTGATCTTGACAATCTTGCCATCTCC[A/G]GCAGACACTTCCTCGACAACATCAGCATACCCAAGTTTATCCTCACGGAAATGCTCAATGTTGGCAATTGGCAGGCAGTTGAGAGTCTTGGTGATGAACTCAATCTCGTCCCTCTCCACA
ABC05029-1-1-33	[A/T]	CACCTACTTCTGGCAGCTCCACATACACAACATCACCCAAATGGTCCTGGAAACCAAAAACAGCTCTATTATGGCATATGATGAAAGGCAGCTTATGCATATGCACCGAGTGAAGCATTT[A/T]TTTGTCTACCATATGACAGATCTAACACATGC
3040-3327	[G/C]	AAACAAAGTTGTTCAAACAGGCAAAGAAAGATAAGAGTTGGTTCCCCTTCAGGTTTTACAGTTTCTTCACCCACTTGACCCACCCAACAACCCCTAGTTGCTACCATTCACCTTAGCACC[C/G]CCACCAAGGACCAGCTCCCTGAACCGGGCGATGCACTCCATGGCCCGGTCGAAGTCGCCXCTCTCCAGAGCAAAGCTGAAGCGGCAGTAGTCCGXCACCCCTGTCCACCCGCTGCTGCTA
2609-350	[T/C]	CAAAGTGGGAGTGTCTCGAAGCGCAAGCTCGAGCAGACACTGAAGAAAATGTGCAAGGAGGGCGCATATTGGGGTGCTGTTGCTGGAGTGTATGTAGGCRTGGAGTATGGAGTGGAAAGG[A/G]TCCGCGGACAGTATGACTGGAAAAACGCGTTGATTGGAGGCATCGCAAGCGGCGCCCTGATCTCTGCCGCGAGCGACAACAAAGGGAACAAGATCGCCCAGGACGCCATCACCGGAGGCG
ABC09365-1-3-378	[A/C]	CCATATTTAGATTATTGGGTTCTCCCTATCACGGTAACTATTATCAATGGTACTTGATTTATATCATAGATCCGTGGCTTATCTTTACACCCATTTCATTTTGCTTGCAAGTTCATGAAA[A/C]TGTAAACTCAATTGATGGTTGGTAGCATGTATATCCTGCTG
6299-529	[A/C]	CTTGCCGAGGTGTCCGACCTCGAGGCCGGCGGCTGCACCGCCGTGGTCAAGTCGGAGGCCTCCACGGGCAGCGAGGGGGTGGAGAACGCCGGCGTTGGCTTCTCGCGGCGGAAGAAGATG[A/C]GGAGGACTAGCTCCTCCTCATCCATCAACGACGCCGTCGCTTCACCTGCCACGCATCCGGTCGAAATCTTYGAGCTGGATGTGACGCCCATAGAGGAGAAGCTGGCAGTGGTGAGCATGA
6541-1329	[A/C]	GATGCCAGAGCTCGCGGCTTGGATGGCAAATCCGTTAAAAGATCACCACCATCCTCTTGCAGGTAAAGAAGTATCAGCTAACCTAAGGGAGCATTGTTTTGGAAACCAGAAACAAAATGG[A/C]XATCCCTACACTGATCTGCAATTTTAAGGTACACAGCTAGAACTATAATCATATTACAGCCGATAGACTACAACTCAATCCAGTACATTCCCCCGCAGCTCCCACAATTTCACTGTGCCG
1738-446	[T/C]	TCTCCCCCCGTAGTAATAGGATCGACGATGATGATGATGATGATGCGTCGTTAACCCGCGCGGCGCTCGGCGXTCGAGCGCCCCCTGCCTTCCCTCATTAGTCGTTATACGTAGCATAGC[A/G]GTTTTCCTTCCATGGCTGGCGGXACCAGGAGGGTCGAGCTGAXCGGGGGCTTCAAGCCCGGGCGTAGGTCTGCCCGAGGTGCGCGGCGCGGAGGTCGGCGGGGTCGGCGCCGGAGGAGCG
ABC07035-pHv1504	[A/G]	GCGCTCGTCCGTAGGCGTCTTGAAGCCCTCTCCCTTGAACACATGGCCCAAATGCCCACCACAAGATGCACATGTGATCTCTACCCTCCTACCATCAGGATCGGGCTGAACACACAAGGG[A/G]ACATGGTACTATTCAGTATGTTATCCAAACAAAGAAAATAAAGGACCTGATGATAGAATAAAGGTAGTGAACGGCTGCTGAAGCATATATACCGTCCTGTGTATGGCTCCAGGGAGCCCC
ABC06707-1-1-202	[T/G]	CGCGAAATATTAAACTTAGCACATTAAGAAGCCATTAACGTCTCGATCGAGTTGGAGCTCGCCGTCGCCCTCCGGCAGCACCGGCCGGATCAGCGAATCTTCCCACGTTACTTCCTCTGG[A/C]AGTGTGGCAGCTAGCTAGCCGAGACGGATACAGCGCAAGTCTTCGCATCGCGATCTGCCAACTTGCGGTCAGTTGGTGGCGGCCATTTCCACCTTCTTGTCCTTCCCGGCGTCGTCGTCG
1898-580	[T/A]	CAACAGAGAGACAAGGAAGTTCACGCTCATCTGCACGTTCTGGAAGATCTGCTTCTCCTCCATACCCAGGTGGCCAACGGCAACACCCATGCAAAGCACCTTTTTCAACTGGAACTTGAC[A/T]GTGGCCTTGGTCTCATTAACCTTGGACTCAAGGGACTCCTGGTGAGACACCAAAGTTGGAAACTTTCCTGCCTTGTTAAGACCAGGTCCAAGAAGTCGGGGAATCTGCTTAATGATAGCC
3478-1024	[T/C]	AGTTTATTTGTCAGCAAGATATATCCCAGACAGACAGCTTCCTGATAAGGCTATTGATCTTATTGACGAAGCTGGCAGTAGAGCTCGAATTGAATCATATCAAAAGAAGAAGGAGGGACA[A/G]TCTTCTGTTCTCTTAAAGGAGCCGGATGAATACTGGCAGGAGATAAAAGCTGTTCAGGCCATGCATGATGTGGTGTTATCTAACAAGATGAAATATTCTCCGAATGAGAATAATCAACAG
3627-881	[A/G]	GGCGAGTGGGTGAGCTCATGTGCGTGTGCTCTAGACAACCAACCGCTCCTCGGTTCCCATTGCTAGCTTCCTCAATGTGCTTCTTGTCTTXGACATCACTAGGCAGATCAAGTCCCGTCG[A/G]TATCTTCCCAGGGAAATCATATGTAGGGGTATCTGATCCAAGCTTACTTCTGTCGACCAGCACCATCGACCGGAGCTCGCAGTTTGCAAAGCGCTTGCGCATATCCTCTGCTATXGTTGG
ABC06172-1-2-104	[T/C]	AAAAAATGCCACCGCTTGTTTTTTTTCGCGCGXTTGGTGGGCATTAGATTTTCTGGTCCTGGAGAACACCGCTGATCGACAGACAACTTACTCCCTCTTTCTGGATTTCTGAATCTTGAC[A/G]TAGGGCAACAATCCAAATAGGTGGATGATGCGCGGCTCCCAXCCACGCTGCTGAGCTCGGCAGAACATCAAGAATGTGTTTGCAAAGTAAGAGTTGAAGCCC
1119-900	[T/C]	CTTGGCACCATCCAAACGGTACCTGACGCGCTTCCCCACAATCTCAGCTGGGTACACAACATCCTCCAAGATACCATCATGAACAGCTGTCAGGGTTCTGGTGCGAGGGCGCTGAACAGC[A/G]GAACCCTTCTTGGGTGGCCTCACAATCCTTCTTGTTGCAACAAAGACAACATCCTTGCCGCTAAACTTCTTCTCCAGCTCCCTGACGAGCCTGACATGGATCTTCCTGAAGGGCTTGCGG
713-972	[T/C]	AACACCAGCGATAGCAATTCAGAAGAGACATGGCAGCCCTTTTTTTTTTTTTTTTTCAXXXXGACAAACTATGCCAAGACAGGTCAATACTACAATGTCTXAXGTCTGTCXGAGTGGCGA[A/G]TACAGAGCTGACATAGTAAAGACCACGATGGGGAAAACAAACAGCACCAGACAATTAAACACCCACGAAAACAATCTGATAGCTAGCTCTTTCACAAAGAGCTTTATCCTTCCAAAACAC
ABC09402-1-2-275	[A/G]	AGAAGGAGAACTCGAGATCCGTCGTCGCCCTGGGGATCACCCATAGGTTTAAGGCCAAGTATGTGACCGTCGTGCTCTACAAGCCRGTACAGAGGCGGTAGCGGGGCGGTGAACATCTGC[A/G]TACCGTGTTGGCCCCTTCTTCCTATTGGGGTTGGGTTGTGGYGACTTACTGAACCGGATGGAATGTGTCTGTTGTAGTCCTGGAGAAACAGAGATGATGCCCTTCATTCTCAAATGATTT
4324-825	[A/G]	GTCGCCGACTCCTTCAAGATCTCCGACTTGAACGCCTGATTGGGCAACCTCTTCCTGTCCGCCGGCTCCATTTGCAAGGCGCGCGAAACTTTGGTGTCACGGCCTGTCCAAGAGGAAGGA[A/G]CCATAGTTTCAATTCAAATAGCACGCTGTATCAAATAGCATCATCCTGCTCGGACAGCTATAGCCCGATATTTAATAACGTTACCTGACAATTATATACAGTCAAACCACTATAACATGG
ABC13753-1-2-167	[T/G]	ACTGCCGCCGGAATGGATGGGAACACCRCTACCGGTGGCGGCTACGGTGGTCAGCCAGGGCACGCCGGGACTGGAACGCATGGGCACGCGACGACCGGCGGTGCTTACGATCATCAAGGG[A/C]ACCCCGGAATGACCGGCACCGGAGCACACGGSACCACGGCAACCGGCGGTGCTTACAACCAGCAAGGTCACGCCGGGCTGGCCGGTACCGGCGAGAAGAAGGGTATTATGGACAAGATCA
447-88	[C/G]	GGTCGCACAAACGCCGTCTCGCTCTCGCTCCGTCTCCCKCCTCCTCCCCCCCCGCTCCGCCGCCAGATCCCGTCGAGCCAAGCCCA[C/G]CCGCGTCGAAGATGAGGGAGTGCATCTCGATCCACATCGGGCAGGCCGGCATCCAGGTCGGCAACGCGTGCTGGGAACTTTACTGCCTCGAGCACGGCATCCAGCCTGATGGCCAGACGT
972-505	[C/G]	ATTATTATTGTCTACATACACAGGAGTATATATATGTAGATAAGACGGGGAAGGCACACGAGGACGGAACTAAAGCGGXAGGAGAAGCACATGACAACACAACACAAAACACCGTACAAG[C/G]XACAAGGGGTACGTACACATAATCCGTTGACTAGCTCGATACGATTACGATACGATAGATCCCGTCTTATTCTAGTAGGTGGCAATTAAAAACGAAACACACACTCGCGATTCATGGATG
2047-850	[T/C]	CAGCTTTACCATGCGTAAAAAAAAAAAAAAAATCAGTTCATCGGTTCCAGTTTTTCTTGTGTTTGTGTACATGGTGCGCGAGCCACGCACAGATCCACCGGCTTGTTATACCATTTCAGT[A/G]ACCATGACAAAAGAGAAGCATGTGCAGGGAAATGCACTTTGGTTCTTGCAGGTTGTATATGCACTTCACATAAAAAAAAATCAAAATAGTTTAAAATTATTTTTGGATTAAAAAAAAAAA
8118-1005	[A/G]	TCGAGACAACAACATTGCCCACAAATTCCAAACAAAGGTCGTCCATTTGGTTGCCTTGGAAAGTTGGATATTXATATTTCAATCACCAGGCAGGCAGGCAAGGCTGCTAATGTCGTACTC[A/G]GACATTATGCTTGCTGAATACCACTGGGCCAGGTCAAGTTTTTAACAGGTTCTAGAATTGCTTCGACTTCATGCAAAAGTTCTTCATCTATGCCTGAAGTCGACAACTCXACAGCAGCAG
4169-1013	[T/C]	GACAAGATTCAGGACAATCTTGCGCTTGTATACCTGTCAAGCATTACACGGACTCAGATCGCGGTAGCYGAGAAGCTCAACACCGCTGCCCAAGTCCTGTGATTTCCATGTATTGTTTGG[A/G]TAGCTGCCAAATTCCATGCCGCCTGTGCTTGGTTTTCGTTTGATTGAATGAGAGWTCWGAATATGTTGTCAGAATATGCATTTTTGTACCTGTTATCCAAGTTCTAAAGAAAAGAATTCT
ABC09320-1-1-112	[C/G]	TCGGAGCAGACGCAGAGCCCTTCAATGGCGCATCCCTTCTGGACGATGTTGGGGCTCCCTTTGACGCCGAGCACCTGGTCGCTCCACTCGCTGGAGAAGATCCCGTCGGGATCGTACCTG[C/G]CCTTCACCTTGAGGAACTCAGCAGCCTTGGGGTACTTGGCTATGACGCCGTCGAAGACAAAGTTACGGTTCTTGCCCCAGTGTGGGACGGCGCCATACTTGCGCAGCGCCA
1094-801	[C/G]	TAAGATCTTCTCTAACACAAAGACAATTACTGAATACCTCATCGCGGAGGACCTTCCAGATGTTGATATTTCTGTGACAGGTGTCACTTCCTTCACTGGACCTGAAGGCCCTTTTGATGT[C/G]GATGTCTTCGACTCTGCTACAGATTACATCAAGCTAATGAAGACAATCTTTGACTTCGAGTCTATTAAGAAGCTTCTGGCATCTCCAAAGTTCTCGTTCTGTTTTGATGGCCTTCACGGT
6394-944	[A/G]	TCTTTGGAACGGTAGAGGGAGCAAAAGCTATCAATACTAGTACTACAGGGAGAAATAAATACATCTGCAACAACAACCAAAATATTATAGCCGCGCTTTGAAGCATGATCGGACCTACGA[A/G]XTGATATAAGAAATAAATTAGCTCGCGTTGTCGTCCAGCGCCAAGAGCTTGTGGTCAACCGAATTCAGCAAACAACAXGACCGAGACGGTTGAATCATAGGCGCAACAACTTAACGCCTA
ConsensusGBS0267-2	[A/C]	TCGTGTACGCTAGTTCTCAATCGCCACAGCAGAATTCTGTCCAACCTGTATAGCACAGGGCGAGTTTCCAGATGCACTGTTTTGATCGCCGTTGTTGCAGAAGCTCGATTTCCTTTGCCC[A/C]GACGCAGCTCTATCACGATCATTCATCTTTTAGGTAGTGATCTGATGGTCATCGCCGTCGTCGGAACTTATTGCCGCCCGCCGAGCTTGTTAGTAATCTGTTATCAGCAGCTGCTAGCCT
5124-1707	[C/G]	ATTTCACTTACAACAGCGAGAATCATCATTTTATTTACTCGCTGCCTCTGTTGCAGCAGCATATATATATATACTCGGTGGACTCTCATGATCTCATCCCATGCTGACATCCTCAGGTCT[C/G]CACTCTCTCGATCAGCTTGATGCCCGACGCXTCCAAGATCTCCAGCGCAGGGATGTAGATCTCCGGTTGCAGAGGCCGGATCACGCCTTTCCTCTGAACCTTGTTCTGGAGCAAGAGCAG
2792-749	[T/G]	CATATACTTTCTACCCAAGCCCTTTGAAGAACAGCCTGGTGAGTACGGCTGTCCCCAGTGCAATGCACCAAAGAAGCGATTCGCAAGATACAACGTAGAGTCTGGGAAGCCCATTGGCGG[A/C]GCACTGCCACCTCTTACTGTGATAGTCAGTTTGGTTATCGGCATCGCTGGCATAGGGGCTTTGCTTGTATATGGCCTTCAATAGGCTTTTTCATCTCTTGAGAAATTTTGTTCTGGCCAT
ConsensusGBS0697-1	[A/G]	CACTGGGAGCTCTCATAACATGTAAATTCCATTGTC[A/G]GAACATAAGCTCTTCTAATCATGTGCTACTGGAATGGAACTAATCATTAACTAAGGCACAAAGAACCTCAAGATGATGAAGCTATGACCTGCGACGATGCATCACCAGACTCTTTCTTCT
7959-829	[T/C]	AGCACCGTGGTCAGAAGTCAATAATTCCAGCAGACCAAATGTCTTACGCAACTTGTTGCTTCTTGCTTTTCTTTTTCGTGCCTTTGCTTCTTTCGCCGGATTCAGATTTTATTCTCTTTG[A/G]GGCATACATCTCAGCATCACTGTCATTAAGGTCAGCCATCTGAGTTCCTTCCTCATCCTCTGCAACCCTTCTATTCTTCTTTTTCTTCTTTTCCTTTCTGACTGTTTCACCATCGCCTTC
10922-503	[A/G]	ATGTGGCATTCCTGGCCATCTGTCGTCTGCTTGCCCAAATAAAAGTGCCCCTGAAGTTGTTTCTAACCACACACAGCCTTTTGATGAACCGAAGTATGCACCTTACATGGCTTCTGAGCA[A/G]AATAAAATAGACGATGGATCAACTTYAGCACCTTCAAAGCGGAGGAAATGTTATGAATGTGGCATCTCCGGTCATCTCTCATCAGCTTGCCCCAACAAGAAGGCTACTGTGATTAGTCCT
1561-1053	[T/C]	CCATGTAGGGTTTCTTGGCGCTGATGGGGGCGACCTGTGCGGTGAACTGGTCCCACTGGGAGAGGTACCCGTTGGCGTAGGGCATGTCGCCGATGTGGAAGACGATGTCGTAGTTGTCCA[A/G]GTCTTCAATCAGCCTGTCCGTCGTGTTGAGCGACCCCGGCTGGTAGTTGGCGAACTCGTTTGATCCGTCCCTCTCCGCCTTTCCCATGTCACCGAAGACGATGATACGCTGCAGCGAGTT
ConsensusGBS0446-1	[A/G]	AGGGCCGCCCATGAGGATACTTGCCATCGGCAGCAGTTCCTGCGATCACAGTCGTACCTAAGCCCGTATGAACGCTATATGTTGGCTGAGTTTGGTTTGTATAGACCTGCAGGTTAGAAC[A/G]ATAGCAGTTTGGTTGCTATTATTATTTAGCTAGGTTCAGTCTTTCTTTTTCTTTGTTTGACATTCGAGAAGGGTGGCGACTTGCCTGTTTCATCAGTATTTTAGATGTTTGAATTCAAAT
ConsensusGBS0031-1	[C/G]	TGACGTTGCCAGATTTTGCATCGTTGTGTTGAGTTTGGGGGCAGGGGGATCATGGGTGATCCCATGGTGAGCTCTTCCACGGGAGCAATGAACTCCCTCCT[C/G]GATAARCTGRKAGTAGTGGAGAACCAATATCCCCACCTCGCTGAAGGCGTGCGAGAGAGCCTAAAGAGCCTAAGCGATGTCTTGCACAGCTTTGCTAGGCAGAGGAGGAGGAACTCYCTC
1906-429	[T/C]	CAAGCCCGACTGGTTCCTGAAGATCAATCCAGAGGGCAAGGTGCCTGTGTTTAACGGTGGTGATGGCAAATGGATTGCTGATTCTGATGTGATYACTCAAGTCATTGAGGAGAAGTACCC[A/G]ACTCCATCACTTGTGACCCCTCCTGAGTATGCATCAGTGGGATCAAAGATCTTCTCCACCTTTGTCACCTTCTTGAAGAGCAAGGACGCCAGCGATGGCTCGGAGAAGGCACTTGTTGAC
1009-1089	[T/C]	CCTCCGCTTCCCCGGCCAGCTGAACTCTGACCTCCGGAAGCTCGCAGTCAACTTGATCCCATTCCCTCGCCTCCATTTCTTCATGGTTGGCTTTGCACCACTGACCTCAAGGGGTTCTCA[A/G]CAGTATCGCGCCCTCACTGTTCCTGAGTTGACCCAGCAGATGTGGGACTCAAAGAACATGATGTGTGCTGCTGACCCGCGCCACGGTCGGTACCTCACAGCCTCTGCCATGTTCCGTGGT
7381-1292	[T/C]	ATATATTTCTATTGTGAATGTCCGTCGCAGGACTGTACTGAAGACTGTTACCATGCAGGTTGTTCACAAAATGATGTTGTAAGCTAATCACGCACTCGGTGATACATAACACTAGCAAGC[A/G]ACCCAGCAGGGCACATCAAAAGACATAGTGATAGGXCTTTGCAATCAGATAAGATGATAAAACTAACAATACAGATGAAGATTTCTATCAGCTAAATCTCAAAATAGCTCAGTTTACCAC
ConsensusGBS0060-2	[A/G]	GTAAAGGAAAGCGAGAAGCTCCAGCGCGGTGAGCGCAGCAAGGAGGAGGTAGAAGTAGTCGAGGTGACCCCGGTTGAGGTTGTCGGCGAACCAGCTSGTCCCTCCGCCACTCCTCGTCAC[A/G]CCGTCGATSACCGAGATGAGGAAGCTGCTGATGAAGCTGCCGACGCCGAGGACGCTCAGGTAGAGCGCCAGCCCGAGGCTCTTGAGCGCGCCGGGCATCT
5803-458	[A/G]	CAAATATGCAAGCGGGACCAATCCTATAACTGGAGTCAGCACCCGGAAGAGCCTTGGGTGTGGTAACAGTCGCCGGAATGCATATGGGAGCCCTTCATCCCCTCTTTTAAGTGCCCCGCC[A/G]CCTAAACTTCTGGACCGTGATGGTTTTTGTGATGAAGCTAGTGGTTTGTGTGATGCGAAGTGAACGAGGATTGATCCAGTATACAGTAAAATTTGAGCACCTAATGCTGTAGATATATGG
2092-2328	[A/G]	CGGTATGACCAGCTTATATCGATGTTCTTGTCTTGACAAATGTTGGAAGTCTTGTTATGCCGACCGCCATCGGATCTTCAGGTACCCAAATTTGCCAGCACCGGGAGACGAACCCTCGAA[A/G]ACAACCGGTAGGTAACCCGXGGCTGCTTTGTATCTTTTCTGGATCTCGAAAATCTCTTCACTACTTTTCAGGCTGTTTTTCCCAATAACACAAACTGAACCACCAGAACCTCCACCAGTG
ABC03900-1-2-406	[C/G]	TGTAGTCACAACTTCCTACAAGCCAATCTGTACAAATTCATCATGATTTCATGATAAATGCA[C/G]ACGCAGCTACGTATACAATACAAACAACCCCGCACATACTGTACTTGCTTGGGTCGTCACAGTAGCTATTTATCATCTACTACTACACATCTATATGTAXACACACACATACAATCTTAA
5480-826	[A/G]	GCCTGAGTCAGCATCTTCATGAGGCGTTTACTCGCGTACTGAAACAACAGACTGCTCAATTCTATCATCAGGCTCCGCCACCAAGTATTGGGAGAGCTCCTAGGCACAAAACTTCATCCA[A/G]AGCCCAAGATATGATGTAGCACTTGAGCGAGCGACCTCCGCAGCTGGATTTGGAGTTTTGAACCATGAGAATAACTTGAGTGGATTTGCCATCTAAATGTAACAATAGACTGAAATCCTG
1253-692	[A/G]	GCCAATCAATTCCATATGCTCACACATGTCGATCGATCATATTGTCATAGCCGATTTGTTCCAGCCCGATTCTTTTCTTCACCATGTAATAAAGCATGTAGATGCCATGGGATAGGAGGC[A/G]AAGTTGCGTCGATGTAAATGTTACGGTTTGGTCCGGTTAATCAACAGGTATATCCCATACTATGAATGAATATCAAGTTATTCTTTGATGCAAAAAAAAAAAAAAAAA
2546-1196	[A/G]	ATACCGGTCTGAATTTAGGTTTCCACTTTCCACAAGGAACAACTAACTAACGGTGTCCACTAGCACCATGTATGCAGATTGGTAATCACGTCTCAAGCACTTGTTAAATTGTTGGGGGGG[A/G]GGAAACTGATTGTTCATGATGACCCTGTGAAGAATAGCTCAGATXCAATCACCACAATGCCGGTGCCAAAAAAGGGTCACAGXTGCCACGGCTXTAATGCTCCAAGAATGGCTGGATAGG
ABC13318-1-2-78	[A/C]	ATGCAGTCGGAGCTCGACARCGTCGTCAACCCCGCCGGCTGGCTCGCGTGGGACGGCACCTTCGCGCTCGACACGCT[A/C]TACTACGGCGAGTACCAGAACACGGGMCCCGGCGCCGSCACGTCCGGCAGGGTGACGTGGAAGGGGTACCGCGTCATCACCAGCGCATCGGAGGCCAGCACCTTCACGGTGGGCTCCTTC
ABC16272-1-1-205	[T/C]	CTAGCTAGGCAGCTAGCTAGCCATGGGCAATAGCCTCGGCCATTGTTGCATACTTGCATGGGTTGCGTACTAACATGCTTGGAATGGATGCAGTGTTCAAGTACGACAAGGAGCTCCACG[A/G]CGTGACGGTGCTGGGAGGCAAGGGGTACCGGCGGTGCGAGGTGCCGAGGCACAGCAGCAAGAGCTGGGTGATGCGCACCGGGAACGACCAGGTCACGCTGCGCAGGGGCAACAACTACTT
ConsensusGBS0460-1	[A/C]	CCGGGCGAACCATACAGTTCCACGTCACACGCACGAACACAAACTTATTCCCAAATTTGATACATAGCGG[A/C]TGGCATATATGTAGTAATGTCGGGAGASGACAGATGAATCAAACGAYGCTGCGTCCCGCTCTGATCTYCTTTCTGTTCAGYCGCTGCCRGTGCTGCTGCTCGGGTTGGCAAAGACGTCGT
ABC02113-1-11-456	[T/C]	GAACCTTAGCCCGTTGACCGGYTCGCAGGGCCAGGTSAGGATCAGCTGCTCSAAGGTGAATTAATCGGCAAAAATGGTAATATACGTGGGATTAACAAGGYGATCAACGGCCATYATAGC[A/G]CTTTCTTGGACCTTAAGCATGTGTCATATGTAT
220-197	[G/C]	CGTCCTGGGCGTCCTGCTGGCGATCGCCGTCGCCAATGCCGAGGCAACGTCCGTCGTCGTCGGCCTGGCCAAGTGCGCCGACTGCACAAGGAAGAACATCAAGGCCGWGGAAACCTTCAA[C/G]GGTCTCCAGGTGGCGATCAAGTGCAAGAACATCGATGGCCAGTACGAGAGCAAAGCGGTGGGTGCCCTGGATACCAMCGGYGCCTTCAGCGTGCCCCTGGCCACTGACCTCCACGGCGCY
ABC08790-1-5-160	[T/C]	CTTCTCCGGGCGGCGTCCATTCCTYGCGAATGTGATTGTGTCAYGCGCTCATGTCCTTTAGARTTCAGGAGCCTACRTAGATGCAGCTGGAAATGTAGGGAAGGGGATTGGAAGACCGTC[A/G]AAGCCGCAGAGCTGAGTCTGTCGGGCCCTTTCTCTTTTATCTGCAGTTACACAATGTCRACAAGTATGCTCYGCTGCACCTTGTGTTCTGGAACTGATTGTGCAACCGTGCCGGGCAGTT
4331-1475	[T/C]	TACAGTACAGGAAATAGTTATTAACCGGAAAGCTTGGCAAAGAGTGCAGAGAGACACAACAATTTGATGTTACACAAGGCTACTACAGTCACAGTTCGGGAGAAAAGAGACTACTACAGC[A/G]CGTCACGGTACGAGGGACGXGGACGGCAAGGAGTTCCTACTGAAATATACAAGACTCGATTGGTCAGCTTATCTAATTCGACATGGCATGGCCCCATGGCAGATGTGCTTAGCTTAGCCT
1192-1341	[T/C]	TGGCGATGGAGCACTGAGGATCCTRCTATGCGTCTCTGCCTGCTTCGAAGCCGAGCAGTTTGTGTCGTGTGAAATTGTAATGCAGATCTATCCTCCGCCCTGGGACTATAGAACTCGTTC[A/G]GCCCCCTTTGGCCTAGAAACTCTTGAACACGAACYGCTGCTATAATAAGATGTTGTGTTGGATGGGTTGAAAAAAAAAAAAAAAAAATATACTTGTTGACTTCCATCTCTAATGGCTCTG
2371-950	[T/C]	TGAGCCAGCGATCAGCTTCCCTGAGTATATGCGGACAAACGTTAGTGACCCCACGTATGGATCAGTCATGATCTTGAAAGCTAACCCAGAAAATGGTTCATCGTCACTAGGAAGTCTTTC[A/G]AGAACCACTTCCGGGTCGTCTGGGTCAGTACCCTTCATTGGTGGCAGGTCTAGTGGTGATGGCAAGTAATCAACAACAGCATCAAGCAATGGCTGGACACCCTTGTTTTTGAAGGCCGAA
1958-1962	[A/G]	AGTYTGAYGAGGAGTGAGACGCTGTACCTTTACTGCTTGCTCCCATTCCATGCTTCCTTTTTACCACCGCTACTTGCTTTAGCGTCTCTTTAAGTTGTGTTTGAAGTGTCCCTCGTTGTC[A/G]TGGATCAGTATTTGGAGTTTGAGTCAGTTGAGTTCGTTGCGTCTGATGTATTTCAAAGCACCGTGTGATGAACAAGTTTGGTTTGAAGACTCGTTATATATGAAAACATTTTGGGTTTTT
ABC04803-1-1-392	[T/C]	GAAGTTGACACCCAAAAGGTGGAACCAGAGAATAGCAAGCTTTCTGAACTGGATCCTGAGACTAGGCAAACTGTGGAGAAGATGATGGTAAGCGCTGGGCACAACCTGATTTGATTGATG[A/G]ATCACACGCCTTGCAATTTCTTCAGACCATTAAAAACAGGCAACTAACTTTGTATTTTTCTGTGTTGCAGTTTGATCAGCGTCAGAAGCAGATGGGTCTGCCAACAAGTGATGAAATGCA
7551-1117	[T/G]	ACAACTGAAAATCGATGATTACTTCTTACTCTCCAAATGGAAACTTAGAAAGAATTAACCAGCATGATGATCGTCGTAGAAAGCCCTAGCGTTTCCCGACAAGTCAAAACCATTCTCAAA[A/C]CTCAACGGCATCCAATCCAATATGGAACTAAAGTTCCTCGAATCCTTCTTCATCAGCATCCTCCTCTGTCCTATCAAAATGCGTCCAGAAGCTCTCCATCTGTGCATCTGAAAACCGCAG
4117-454	[A/C]	GACCGGTGTGTTTCGAAGTACTGGCAGGTGACTAACATTGTCGGCGGAATGCTCGGGACTCAGCAGACCCAGATGTGAGCGCTCTGATAAGCAGTAGCCGCATTTTCTGTAGCAGGACAC[A/C]GTCTCCATGTTTCTCCTYCGTTTTTGTTTTGGAATGTTCGCCGTTTCGCTAAGTAAAGCATGAGTGACCAACTAATTCATATATACTGTTGAAAAGGGAACCCCCAGCTTGTCGCCCTTT
ABC05481-1-1-104	[C/G]	GCGGGAGGCGCCGTGGACAAGACCCGGGACGCCGCGTCGCAGGTCGCGCAGAAGACCGGGGAGGTGAAGAACAGGGCGGTGGACGCCGGCAAAAATGCCACCG[C/G]CRGCGGCACGACCGGGACGGCGAAGGCGAAGGTACGTACCCGTCGTGTCCAGCCGCAAGCGTCTGATCCTACGGTGTTTACGCAGGTTTGATGTATCCATAGTTGATGGCTCAGCTGTGA
ABC49997-sfp49-02	[A/G]	CAACTTGTGTGGCACCACCATCGTCTCAGATACCATATCATGACCAAAGCTTCAGA[A/G]CATGAACCATGAGCCXTACTACAGCTAAACTGATGTTAGAATTTTTCTACTACCATTGCCTTGAGGACCCAGAACAATCCTACTCAGAGGATATTTCGGTTTTCAAGAAGAAGCTCCTCG
2168-111	[A/C]	TGGATGGCGCATAGCTGCCGCTGCTAAGCCTTTCCCTGATGCCGGTCTGGGGGGCGTGAAGGGCCCAGACTCTAAGGCATGTCTCCAAGGCCATTGCTGGTCACGGAGACAGGGAAAAAC[A/C]AAGAGAAAAAAGAAGCTGGTTCCTGTGCCAGTATCCCGGAGAGAGGAGAGGAAAAAGATGTGAATGGTGTAGTGTGTGAGGGAGGAGGCTCCTCGTCCGAATTCC
2996-2061	[G/C]	GCAGTGATTCTGCAGTTCCTGATCGAGTGATCGCAAGCAGCAACGTCCACATTGACTXGTTTACCGCCTGCTGGTXTTCCCAATTCCTCGTTTTCCAGAGAAGAGATGCTTCGGTTTCAA[C/G]GTGGGGATGACGCGATCCGCCTCTCCACGGXGAGCCTCCTTGTTCCTGTTCTTGACAGAGTCCCTTGATTTCTTGATGGCCTTCTTCTTTTGAGCAACATCCCGGATCCCGTCACCTGGT
ABC01934-1-1-242	[T/G]	TGATACACTGAGCATATTTATGATTTGTGCAGTACACCATTGCCATGATGGGCTATGCTGAGGAGGACAAGACCACTGTTCTGGAGTTGACATACAACTATGGTGTCACGGAATATAACA[A/C]GGGCAATGCATATGCTCAGGTATTGACAGGTTTTCTTCTGCGCTTATTTCCTTTTCTAAGTTTTGGCATTTCTTAATTATTGTGTTGCCTAAGTGCAGGTTGCTATTGGCACTGACGATG
ABC10931-1-2-397	[T/C]	AGGCCGTGCAGACGGCGAACAAGGACGCCGAGGAGCAGGATCGCAGGGACGGCTTCCTCTGATCTGGTTCGCTTGGGAGAGCAATGAACACGCTGAACATATATCGTAGTATCCGTTTTT[A/G]GTACTTGGGCTGCATGCCGATCCAGCAGAGCAGATGGGTTAGCACTGGGAAAAACAGCAGCAGGGCAGGTGGACTAAGAGCAGAAGATCTCGTCTCTTCTTCCTCCTCTTCTACACATGG
ConsensusGBS0222-2	[T/C]	CGGAAACATTAGCAGCCACAAGTATAACCGTAGTAGKAGTACTAAACCTTGATAAAACAACGTCATGGTTTGATAATAATGAAATTAAAGAAGGG[A/G]AAAATTAACGCGACCCTTAACGTAAACGTAAGATAGAACGGCAGCTAATGTTTTGTAGTACACAACAGCCTGAACCTGGATACCTGATGCACGCACTGAACCTACGAACTGACGAAGCAC
5481-1507	[G/C]	TTCCTTTGCAAGATCAAATTCAAAGAAGCCTCCATAGGCTGGTTTCTCCAGTCCTGGTCTCAGGGAAGACCTTCTTAGGTCAGAGCACATGAGTXCCATGTACTTTTCCTGTGACTTGTA[C/G]ACTCTGAAATACACCTCAGTGTGCTCGTCCATGTTGTCGGAGGCCAGAATAACAAGTCCAAATGGACCTATACCACCAGGAACCGATGCACCCGCTTCCCCACAATGCTTCTCGGGGTCC
ConsensusGBS0234-1	[T/C]	TCACGACTCAATAACTTGAGCGACGGATTTGAGTGTCTGCAAXAGAAGATCXGGATGTGCCATTTTGCGTTTGGACCAAACACATGXCAXTTCCTTAATATGCTTTTATGTTTCTGGAAT[A/G]TGGGGGGCTTCTAGCCTTCTAGGGCTATGCGTCCCAAA
3783-1072	[A/C]	CTCTGAGAACCGCCACCGTGCGGCGCTGCGCCCCTCCCAGCTGTAGCACGTACAAGTGGCGAAAGAGCTTGCTTCCTTCCTCACCCCCTAGCTCGCTACGCTGCTGTCGCCGCTCGTGTC[A/C]GTTAGTATCGTCAGCCTACGCGCCGTCTTCGTGAAGTCGCTGAAAGGTTCATCTCCAGTGTGTTTGAGCGCCCCGGCTGCATCACGGTAGAAAACATGGCTCATCAGCTCAGCTTTTTCC
ABC00634-1-1-173	[T/G]	GCTCAGCGCCCGCTCCGTCGGCGGTATTACCGGCGACAACCTCAAGGAGCAGGTGGACGGGGTGCTGTACCACGAGGTGGTGCACGTGTGGCAGTGGGGGCTGCAGGACTACCACGAGCA[A/C]CACGGGATCTTCGAGGGGATCGCGGACTACGTGCGGCTCAAGGCCGGGTACGT
ABC11715-1-1-210	[G/C]	TCTCCTCCCTGTCCCGCGGTGACAATCACCAAACCCCACGCGGACCGXCGCTGGACATCCATGGCTCCGATGCAAAGATCGGATGAACTGTGACCAGGACTGCTCTT[C/G]GCAGACGGTAATTGTTCGTCGGCCAATGATGGGGACGCTGCTTCGACTGGATGATTGCTGGTGCTTGTGCTTGCACCACCTTCGCAAACTGGGCTCTCAATGTATCTGTGACTGTGAGCA
929-454	[A/G]	CATATAGGGAAAGCACTGCCTGGATGGCCACATACATGGCTGGAACATTAAAGGTCTCAAACATGATTTGTGTCATCTTCTCCCTGTTAGCCTTGGGGTTCAGGGGTGCCTCAGTCAGCA[A/G]TACTGGGTGCTCCTCAGGTGCAACACGGAGCTCATTGTAGAAAGTGTGATGCCAGATCTTCTCCATATCGTCCCAGTTGCTGACGATACCATGCTCGATCGGGTACTTCAAGGTGAGGAT
3294-224	[G/C]	CGTGCTGAAGCTGGACCTGCACGACGACAGGCAGAAGCAGAGGGCGCTCAAGGCCGTCTCCACTCTCCACGGTATCGACCAGATCGCCGTGGACATGAATGACCAGAAGATGACGGTGGT[C/G]GGCACCGTCGACCCCGTGGACCTCGTCGGCAGGCTGCGCAGCAAGCTCTTCCGCACGGCGCAGATGGTCTCCGTCGGCCCKGCCAAGGAGGAGAAGAAGGACGCCGCCAAGAAGGACGAC
272-944	[A/G]	GAAGGGGATGCAACACAACCAGAAGATCACCTTCCCTGGGGAAGCTGATGAGGCGCCTGACACTGTTACTGGAGACATTGTATTTGTCGTCCAGCAGAAGGAACACCCGAAGTTCAAGCG[A/G]AAGGGTGATGATCTCTTCTATGAGCACACCATATCTCTCACTGAAGCTCTTTGTGGGTTCCAACTCGTTTTGACCCATCTGGACAACAGGCAGCTGCTCATTAAATCAAACCCTGGTGAA
1486-908	[T/C]	TACCACCACAACACACAAGTCCCTCCGAGGACCAAGGGCTGGCATGATCTTCTACAGGAAAGGCCCTAAGCCTGCGAAGAAGGGCCAGCCTGAGGGTGCTGTGTATGACTACGAGGACAA[A/G]ATCAACTTTGCGGTGTTCCCATCGCTCCAGGGTGGTCCTCACAACCACCAAATTGCTGCCCTTGCAGTTGCCCTGAAGCAAACTTTGACACCTGGATTCAAGGCCTACGCAAAGCAGGTC
4535-1140	[T/C]	CAACGTCTACAAGCGTATCGCCCTCAACCACCGTGAACAGCGTGTCGGAGTATTCTACTGCGGTGCACCGGTGCTAACAAAGGAGCTGCGTGAGCTTGCACAAGATTTCTCGAGAAAGAC[A/G]AACACAAAATTCGAGTTCCACAAGRAGAATTTTTAACTTCTGTAGACAAMCCAGCCACAAGTTCTTTTTGCGGAAAGTGTGTTAATTCAGTACATAGCAAGTTCTTATACTCATGAGTAG
ABC13131-1-1-357	[T/G]	AACCCATCAGGCATTTGCACGGCAGAGTCAAATCACTAT[A/C]TTCAGCATCGAATGGAAAAGCCCCGAAGAATTGCGGAGCACAATCGCTCACTATGGGACACCCAACTGCGCCGGTGATTCCCACGCCTCTTCCTTCTCCTGATCCCGCGCCAGCGCCTCC
7382-626	[A/G]	CATCCCAAAATGCCCAATTATTAGTATGTACTCCCTCCGTAAAGAAATATAAGAGCGTTTACATCACCAAACGCTCTTACATTTCTAAGGGGGTATTTAACCGCGGCAGGGTTCAAAGAT[A/G]GGAGTATACCATACGCCTGAAAGTTTGGGACGGTATCTACAGATTCAGTACTGTGAAGACCAATCTGCAGCGCTGCCGACCCGAGGAATTCCGGCGGTATCTTTCTTGGCTTGTTCATCG
4025-300	[T/A]	CCCCGCCATGCTTGGCGATGTACTGGAAGGCGTAGTCCATGAGGCCGCCGTTGCAGCCGGCGTTGGACTTCGTGTCGCAGTCCACGAGCTGCTGCTCGGACAGAGACGTGAGGTTCTTAG[A/T]GCGGATAGCGTTGATGCCCTCCACGGCCGCGATCGTCGAGAAAGCCCAGCAGCTGCCGCACTGCCCTTGGTCCTTGACGGCGGTCACCGCGCCCTTCTGCCGCCAGTCCACCGACGGCGG
ABC17088-1-1-247	[T/C]	TGTTAGAAGAAACCCACGGTAAATGATTTCTTCAGACAATGGAGCAATCAGACAGTACAGAAACCAACAGACTAGCCTAGAGGCTCCACCGTCGGAGAGGATTTCCTTTAATATAGGATX[A/G]TATGCATCCTGCGATAGTTCAGATGAATGAACAATGAATTAGGTACTTCCAACAGATTATAAATCTTCAGTCGGGAAGGAAGACTAATGCAATGTGTTATAACACAACAGGAGATGTGTG
ABC13222-1-1-598	[A/C]	ATAGAATGGAGAATGATGGCTGCATTGTGTTCCTGCAGAAACCTGGAGCATGGAGTTAGTATCCAACAGGTTGCAAGTCGTCTTAAAATATCAGATGCACTTGCCAGGTATCACCCTTTA[A/C]CTCACCCGGTTCCCCTCTGAAATATATTTTACTTTCTCATAATCCTATTTCTTTTCACAGGTCAACCGTTACCCATCTTCTTGATGTCGGGAACCTCTATCCAACTATCGATGACAACCA
ABC09339-1-1-82	[T/G]	CTGATCTACTCCCTCTGTCCCAAAAATAAGTGACTCAACGTTACACTAATTTTAATACAAAGTTGGTACAAAGTTGAGTCA[A/C]TTATTTTGGGACGGAGGGAGCATATTTTTGAGTCAGGCTTTTGTTCGCCTGTCTTCGTATCAAGTGAATGGGTATTGTGAAGATAATACAAGACAAATAAGACTTCTGTTGACAAAAATT
ABC10400-1-1-300	[A/C]	AGAGAATCTATGAACTGTTTCCTTCTCCGTTGCCAAACGCAGTACCCAACAGCAATCAGAGGTCCAAAATCTTGACGCAGGGTAAGAGTCTATGAACTCTTTCCTTCTTTGCTGCCAACC[A/C]AGTACTCTTTAACAGCAATCAGAAGTTTTTCAGGCACAAGAGGGCCATCTTCGTGATCAAGTAGCTTGGACTTCCATCGCATCCCCGCCACCGTCCTCCTGACCTTGTTCAGCACCTCGA
7848-441	[G/C]	ATGATTCCTATTTCCTGGGTCCAGCCTGGAGCGACTGACGATATATGCCAACATCTGAATTCCTGACCTGGATGAAACCAGGAGTACTGTACAGTTCGTGTTCTTGTATGACAAAGCAAC[C/G]GGGTGAAGGAACCTTATGACGGCAACACAAGTCTATTTGGATATTTGTGCATGATCAGATCGTGGTATGTTATCTATAGTCATGCGAGAATATATGAGAAACAAAAGGGGTGCTCGGAGA
1325-311	[A/G]	GACGTCGACGAAGCACTACACCTTCCTGCCGCACTCCGCCGGGCGCTACTCGGCCAAGCGCTTCCGCAAGGCGCAGTGCCCCATCATCGAGCGCCTCACCAACTCCCTCATGATGCACGG[A/G]CGCAACAACGGCAAGAAGATCATGGCCGTCCGCATCATCAAGCACACCATGGAGATCATCCAYCTCCTCACYGACGCCAACCCCATCCAGATCATCGTCGACGCCATCATCAACAGTGGG
ABC17073-1-1-298	[T/C]	TCATCTATTCATAATTAAACAAGATCTATCCTGATGAACTAACCAGCAAAAAAATTCATGTACCCAGTACTTTCCCAGATACTATTTTCTCATGTTTCATCGATAAGTCCATCGAGGGTT[A/G]TTGATATCCAGGAGACGGCCAAAAGTTGCTAATGCATCATAAAACTTACGAATCCTGAGATAACCCCTTATTGCAGAAACATCGGACTCTCTGAAGTTGGCCTTCTCTGCAATTAGTTCA
5324-813	[A/G]	TCTGATACAAAAGCCAGAAGACAAAGATATAACTTTTGTGCAAAGAGCACAGTTTACTTTTAGGCAACGAACCAAGTCTCTGTTTTTACGCCGGACTATCAGGCACCAGCCCATGAGAAT[A/G]GAAAAAGACCAAACCTATCCGTTCCACTTTACATCACTGATTCACTGTTTTGAAAGAGCCATGACGTTGAAGTTCATCGAATCAGGGTTCGTCGCAATCCTGGCTTTGATGACCTTTGCA
7235-395	[A/G]	GTCCATTTTTACTAAAACTCTGAAGACAAATGCACGCTCAGAAGCTGAGATAACATTGCTTGATGGTAATATTGTTGTTTACAAGTTTGTACAAGACCTTCACTTCTTCGTCACTGCCGG[A/G]GATGATGAGAATGAGCTAATCATAGCAAATGTGCTACAGGGTTTTGCTGATTCGGTTGGTCTTCTACTCAGGGGTGACGTTGAGAAGAGGACTGCACTTGAGAACTTGGACTTGATACTT
ABC05236-1-10-217	[T/G]	CCAGAGCCAAGAGCTCCGCCTTCTCAAGCCCCCGCGCCGGGCCGAGGCTGCACCTGTCCGGCGAGTGCTTTGCXAGGGCGTCCTTGAACTTCTTXATCTGTAATCAGATCGAATTGCAGC[A/C]AGCATGTCAGCATCCATCTCATXTTAAACXTGTCTGAAGAACXTTTXXXTAGCAAGCAGAAACACAATCTTTTXCAGXGAXTGAGACTTACGGTTGCGTTGGTGCAGCTGAAGCTGCTGA
ConsensusGBS0154-1	[C/G]	CGTTCGTCGATGTCCCAAGAAACTGCTGCTTACTTAATTATCATCGCCATCGTCATGCTTGCTTACAATCTTGGATATAGTGGTGCCTCATGCTGTAGCCCAGTGTAACTCGCATGTATA[C/G]TATGCTATATGCGGGTGTTACAGTTA
4565-1583	[T/C]	ATGCATTATCTGACCAAGATGTTCTTGGGCTCGGTCCTGGCCTTCTTCCTGCTGTTATCGCCGAGGCTAGTTTYTGCTTTCCGGAACACTCTTCAGTGAGCTGCTTATTTTTATCGATGC[A/G]ACGTGGTTAACCATTTTGGTGATTGTAACTAGAAACCATATAGACCGTTGAATAATTTATAACTTGTTTTTTTTTGTGGTAGACTGCCATGATAATAACAATATAATTTATGGCCGAGAA
3900-611	[A/G]	CGTACGTCGTCGTGTGGGAATAAGCGAGTGGTGCATGTACCACTTAAGTTGGGGCACTAGTGACTCCATGGAGGTGCCACATCATGTGATGTGTGCTTGTGGAAATATGTTTCTGTAAGC[A/G]TGTAAAATGTTTCGTCTCTGTGTTAACGTGAACAAACGTCTCCGTGTGATCAAAAAAAAAAAAAAAACTTTGGCCTGGCTCACTAAAACCAGTGCATCAGCGTGAAAAAGATTGCAAACT
1676-557	[T/C]	TTCCTCAAAATCTTAGCATAAGATACTACAAAATGCCTTTTAACATACCAGGAGATGACATAAATGGCAAAGTCTTTTCTAGTCATAATTAAGCACTCAGCAACATTGXCACAGGGATAC[A/G]GTGCTAAACCAAGCAAAGGCTGATGGTGAAAGGATGAAGACAGAAATGTGCTTATTTCTTCTTGGCATCTCCGGCCTTGGTCTTCTTCACACCACGGATCTTCTTTGTTCTGTTCTTCCT
7623-818	[A/G]	CTCCATGGTTGTGATCACCGATCATCTGTGCTTGCAATCAGTGTGCAGTTCGTCGACCATTCTGTATTCTGCAGTCTTCATAAAGGGCAAGGAAAAGCGGATGTCTGATTGTAGCAGAGT[A/G]GTAGAGCAGATGTCTGATGGCTATAAATTTTATCATGCTGTAGCTTATCAGGAAGCTACTGCATTGTATCGCGTGAAATGTGAAGTAAGGATTATGATAATGGATACATTTCCTCTTGGA
889-228	[A/G]	CCGCCGCGAGATCTGCAAGTACCTCTTCCAGGAGGGAGTCTTGTACGCCAAGAAGGACTACAACCTGGCCAAGCACCCCCAGGTCGATGCCTCGAACCTCGAGGTCATCAAGCTCATGCA[A/G]AGCTTCAAGTCCAAGGAGTACGTCAGGGAGACCTTCTCGTGGCAGCACTACTACTGGTACCTGACCAACGACGGCATTGAGTTCCTCCGCACCTTCCTCAACCTGCCGTCTGAGATCGTG
8504-785	[A/T]	TGCCGGGGGCCTGCTGCTGACTAACAGTGTCCAGGAGAAGCCGTCTGTTGGAACGGTGGTCGCTGTCGGCCCGGGCCATCTGGATGAGGAAGGCAAGAGGATCCCGTTGCCGGTATCCAC[A/T]GGCAGTTCCGTCCTGTACTCCAAGTATGCTGGTGCCGAGTTTAAGGGTGTCGATGGCACAAACTACATCGTGTTGAGGGTACCTGACCTGATGGCTATCCTCTCTTGAGCTGGATTGTAG
30-453	[C/G]	TCGTGCAAGGAGGGCACATGAGGCCAAGCAGAAGGGCCGTCACTCTGGATATGGTAAGCGTAGGGGTACCAGGGAGGCTAGGCTCCCCACCAAGATCCTGTGGATGCGGAGGATGCGTGT[C/G]CTGAGGCGTCTTCTGCGCAAGTACCGTGAGGCAAAGAAGATCGACAAGCACATGTACCATGACATGTACCTGAAGGTCAAGGGTAACATGTTCAAGAACAAGAGGGTCCTCATGGAGAGT
6964-414	[C/G]	AGGCTGGTGGCTGATTGCTGCTGCTCGCTGCCGATTTCTATGCGCGATCCCGTTTTTTGCCCGAGGCGTCCTGATGTTTGCCTGGATTAGGAAATTCGCTAGATCCAGATCCGGCGCCCA[C/G]CTTTAATTGTTGTTGCTTGTGCGATCTAACGGAATTCGGCGATGTGCCTGACCGATCTAATCCTCTCTTTTTGTGTGTGTCAGGATTCGTTCCAGGTTGTAGTGCAAGTTGAGCCGACCC
211-1181	[A/G]	CAACGTGACCACAAATAGTAACGAGAATGGCCAGATGGATCGATAGACAAATTCCATTTATTTACAGTGAATGTAGCAACGGCACATTTTCTGAACAGAGAGTGCGACATGGAGCGGTAT[A/G]CCACACTGAAAAATCCATGTTCTGTTATTCCAGXGTACCCCATCTCTGGTCXGATGXACGGTCGCCCTTTATAAATCCCGACCACACCTATCGCAGGCGGGTGTTTTTGCCTCCGATTCT
885-104	[T/C]	GAGCGCGCGGAAGTTCTCCACCGTCCTCGGCACCGCGTCCTTGTACAGCTCCATCACGATGCGGCCGGCCGGGGCGCCGCCCACCGTCATGTCGAAGAACACCTTCGGGTTGGCCATCTC[A/G]CTCGCCGGGATCGGGATCGGGATCGGGGCTAGGGTTTTGGGGGXGATTGGGAATTCGGGTGCGCGGATTGGGATTTCCTCTGGCTTCGCCCT
1097-1256	[A/G]	AGACCACGCTTCTCCTCTGAGCACACGGCCGGCAATGCCTACTCCACCGCCAGATGACACTTTGGGCAGGCTCTCGTCTCGACTCTCTCGATCGAGGGTGGTGATTGATTTCTGCAAAAC[A/G]TTTCCCGTTTCCRTTTCTTTTGCAATTGCAAGGTCTAGTCTGTTTTTGGGGCGTSCCTTTGGTATCTTTCATAGTAGTACGTCTACTGCTCTTCAGGATAAGAAGAGTCTTCAGTGTACT
ABC03992-1-1-127	[T/G]	GATCAAAGGAAAGACGGTTGGTTCATCACACCAGTCGCACAATGACAAGAAATTTATAGGTTCATTACCTCTTCCTATGAATAATGGCCTAATCTCAAACATGCCAATCTCTTCTAGTTG[A/C]TTCCTGTTGCACGCGAGAGCTAACCTTTTCTATACTGGGACTTCTTAGCGGCACCAAAAAGGAGTACAACTCTGCTTGCTGCTCTTCATCCTCCAACAGCACCTTACTCACACTTGATCG
2614-1522	[T/C]	GGGCCTCGTTGTACATGTAAGTGTACAATCGCGCTCGGTAAAAAAAAAAGGCGCTGTCTTCGACAAGAGACGGCGGACTGGACCATCGATGCGGTGCCGGAGAAATATACAGTACCCAGC[A/G]CCCAGCGGTATCAACTGAAGGGGXGGTCCAXCGGTACAGCACCGCXAGATAGTTCCATTCCGXGAAGTATCAATCATCACGACTATTTCGCAATTGTGTTGGATTCAGTTTTCCACACAA
ABC01665-pHv1099	[T/C]	AAAGACACTCCAGCCGCTCTGAAGGAGATGCCTCCTAGGTTGCCCTGTTGATTTGCAGTAAGTTGACACAATTATTATTGATGGTATCAGCATCAACTACAAGATATGAACCTTCTCCGA[A/G]TGTAGACAGGTTTAATGTATTGCATTGTCACTGGTAATTAAGCTCATACAACGAAATGG
11220-593	[A/G]	TACACGACTACAGAAGGTATATATATCTATAGCACACTAGGACACTTTTTCATAATGCTGGAATCGGTAGGCATGGTACTGGCACATGTGGCTTTACGTGCTGATCTAACGGCCCGAGTG[A/G]TTGCGATGCATGCATTGGACGTACGTAGGTACGATCGAGAGACGTACGAGTACGACTGCCGGCCACCCCCGATCCACATGCATGCATGCACGTGCATCAGAGCGACATCTTCCGXGGCTT
5170-1114	[T/C]	AGAATAATGTTCCTCCAATGGTCAGCAGAGAGGAAGGTCAACAAACAGGGATAAATCAATCCCACAAGGAGGCTGATCAGGAAAACAAAGATACGGGTACCTCCGAAGAGGATTCTTCTG[A/G]TGAGGTGCAGGTAACAAGCGTGAAGCTGTTCGGGAAGACGGTCGTCATCCCAGACCCGAGGAAAAGGTGCTCCCCGGATCCAGGCTCAGGGCATGAAAACGGAGGGCAAACCTCACATTC
4027-1814	[T/C]	AAAAAGTAAGCTGAAGGATACGGAGTAACAATCTGCCGGCTGATAAAAGATGCCAGAGCAAATACCGTAGGGATGCTCAAAATCGAGCTTCCCATCACAATAAGATGGTCACAGTATATC[A/G]CACGAGAAAAGTCGCAGGAGCAGATGTAGTGCTTCACATGCGACTTCTCCATCGTCAATTAGCCAGACCATGCCGCGTTGCCAACAGAGCTCAGCCCGTCATGGAAGGTGTTGTACTCTA
ConsensusGBS0042-1	[A/G]	CTTCAGACCTTGCATCTTATTGAATGTGAGAGCATGGGAAAACTCCCTGAATGGTTTGGAAGCCTAACCTCTCTTGAGAAGCTGACCATCGACAAATGCCCGGGCATTAAAACTTTGCCT[A/G]GTATAGACAAACTCAAAAAACTCAAGGATCCAGTCATTGAGAAAGATACAGAATTGAGGAAGTGGTGGG
2902-1119	[A/G]	CAGGAGGCTCGGCCTGACTGACAGAGTCAGTGCTGGTGTTGGCGCAATCAGATCAGTGGACGAGACATACCATGTTACCGAGACGACCAAGACCGTCGCCACTGCCACCGGAAGAACCGC[A/G]GTCAAGGTTATGAACACCATCGTGACGAGCAGCTATTTCTCCGCAGGAGCTATGATGCTGTCCGAGGCTCTCACCCGCGCCGCCAAGGCCGCTGAAAATCTGGCTGCTCATGGCAGGCAG
ABC12770-1-2-182	[G/C]	GCAGGASAAAAGCCTATCAATGATGTTTATGTCTGCGATGAAGGAGAATAGGCTTGAGGTTATCTTGGATGATGGGATCAAGGACGAGGACAACATGGAGATTCTTGAAGAAATAGCGGA[C/G]CTGGCAAAGCATTGTTTGGAGATGTCTGGTGAGAACAGGCCCTCAATGAAGGAAGTTGCAGAGAAGCTCGATAGGCTGAGGAAGGTTATGCATCATCCATGGGTGCAACGGAACCCTGAA
2372-314	[A/G]	ACGAGGCACGGTTCTCGGACGGCGAGGACCAGTTCGTGCCGGCCTCCCCGCCGGCGCGCAGGCTGGTTTCAGAGGGCGTCTACGATCTGTCGTCGATGAAGGCAGAGCTCTCCGTCAAGA[A/G]AGGGGGGTTGTCCAAGTACTACGACGGCAAGTCCCAGTCCTTCGCGTGCATGTCGGAGGTGAGGTGCCTGGAGGACCTGCCCAAGAAGAGACCCTACAACAAGAAGATGAAGCCATGCCG
ABC07506-1-2-502	[A/G]	GTGAGAAGAAGGTTGTCCCTCCTTGTGGGGCAACATATTTAAGAAACTCCCATGCACAGGTTCATCTTC[A/G]TCCATGCTCTCTGTTTCAATATGAACGAAGGTAAACGGATCGTGATTAATXAATGGTGAGGTGGGGAACCAAATGTAAAATACTGGCCAGTGCTAGTTACCAAACAATGTCTTGATGGTT
1613-567	[A/T]	CCACGGGGTTGATGCAGAGACCGTCATCGAGGTGGGTGATCCCAAGGAAACCATATGTGAAGCTGCAGACAAGTTGAATGTTGATCTGCTCATCCTGGGCAGCCACAGCCGTGGACCTAT[A/T]CAGAGGTTCTTCCTTGGCAGTGTGAGCAACTACTGTAGCCACCATGCAAAGTGCCCGGTTCTTGTTGTGAAGAAGAAAGAATGAAACCCAACCATCTACTGTACTCATGCACATTGTGTG
ABC09808-1-1-298	[A/T]	TTCAACTTCGATTGCTTCGGAAGGATCATTTCGACGTCCAATACTTTAAATTTAAGATCACAAGCACACTCATCACATGTCAACAATACCGAGTTCCAAACAAACAAAAATCCACAATAC[A/T]CAATCAATACATACATAGACAAGCACGAACTGATCAACACATGCTCTCTGAACAAAGCATCTGTTAGCTCTTGCACAGCCGCTGGCGCGTCCAAGGCTGGACCTGCAGCAGGCTCCTGCT
ABC11913-1-1-104	[C/G]	CAATGCAGATGCAGTGGTATGGAATAGAGTGAAAGCAATGCAGAGAAGCAGCCACCTCACCTGGCCGTTATAAACCGTGACXTCCACGCCGTAAGACAGCAGCTCGTCGACCTGGATGAT[C/G]AAGCAGAAAACAGAGAGTAAATCAGTCATAATCACAAGCCATCGTTTGCATCGATCAGTACAGTTTAACATTTCGAAGATCCATCCATTTCATGGGATCCTGC
4593-2007	[A/G]	TGGTCAGGGTCCTTTATCCCAGTTGATGGACAGTCTCCAGTGGATTGGCTCACTGTTTTCTGGAGAAACCCCCCCAGCAAATGGTACAAGTCATCATGCACCAGCGGCTTCTGCTGAGCC[A/G]GTAGATGCTAGAAACCATGCAGTACCTGAAGTGTCAGTGGCCAGCGACGAGGGGATACGCTTTGCTAATTTGGTCAGGCAAATTATGCCACATATCTCCAATGTTGAAAACCAGCCTCAA
3392-139	[T/G]	TCACGCAGCCGTCGCGGCACTTGGGACCGGCGTCGTCGCACACCACCGCCCCCGAGAAGAACCTGCAGTTGTCGCAGCACTTGGGAAACTCGGCGTTGGCGTGTGAGAGGATCCCCATGA[A/C]CAGGACGGTCTGGAGAACCAGGATCGCCACGAGCGTGCTACTCTTCATCGTTGCTCCTGAACTTGTCGAGCAAACCTCTCGCCTTGTCCTGTCTACGAGTAGAAATGATGATTTATGCTG
9530-425	[A/G]	GGTGCGGAGCGCCATGAACAGGTTCTGCCTTCTCGCGTGCTCCGGAACCAGCCGCTSGACGACTTCCGGAGGTATGCCGTTTAGCTCTTGAGTTCTGAAGTTGAAGAGGGGTGGAAGAGG[A/G]CGACCGTTAGGCAGCCGGGTGTTTGGATCTCTCAACTCATCAAAGAAMGGGTGCATGCAGGCTTCCATAGCAGTGCATCGAAGATCTGGCGAGTATTGCAGAAACCTGCTCACAAGGTCC
ConsensusGBS0088-1	[T/A]	TTTTTTTTTCGATAAGAGGTCATAACTAGATACTTCTACAAGACAGCATTTAGTCTCTGTGTGCTAACATGGCAGGCAATTGTCTCCTCGTGCACTTGTTTGGGGTCTCTCTCAAGATGA[A/T]CGCAGAAATGCCGCCTTTAAGTTAGCCTCAACACCACAGCATCTTCCTCGGAATCGATCAGTTAATGAGGCTGTAACTGTTGAAGTAGAGGGCCAATACTTTGAGCACCCACGAACAGAG
ConsensusGBS0639-2	[A/G]	GCAGTGCATGTAGAATGAGTTGTGTACACCCAGGGACCAGGGCAGTATGTACTAGCAGGGATAAATCGTTAACCGTAAGCAGGCTATACTACACACATATCAATCGATGATTTTCTCGCC[A/G]GTCGAAAATATATTCCATATCACTGTTCCAATAAGATAAAGAGTTACAGACAATTTGAAGACATCGTCCCAAGAACCTGCATTTTTGTTTGAAGGATGAGCCATGTCAATTAACATTTTA
1537-1088	[A/G]	TTTTTTTTTTTTTTTTTCTTGGGAAATCCATTTTTTTTTTTTTTTTAAATCGACTCACAGCCTTCTTAATTTATTCATCGCACGGAGCGGGTATAGAAATGGAATCGCAGGTGGCAACTC[A/G]GTGCTGCCCCCACCGAAGACCAGGGTTGACACATGACACACACATAGAGCAGGAGAGCACAACACGCACCCACACTGCCTGACCCAACCATATACTACCAACCACTCACACGCGAACAAT
ABC01741-1-4-299	[T/A]	CTACTGTTTTGATGATGCAAAATACAATGTCTATGTTGCAACTTGCTGTTGATGCCTAACCATACCTCTTTGTTAATTCTCTGGCGTGCTGTTGGTAAAAAGGATGCATGAAGTATGTAC[A/T]GTGATCACTCAAACCAAACCCCCAAATAGCAGAGGATATGAGCTCAAGCATTTTCXGTGCTAGCTAGTTTTACAGTTGCAAGCTACACGCACTGTCGAAATTCAGAACTAGTAXCAAGTC
6367-453	[A/C]	GGCAGTCACCTCCGCGCCCGCGCCTGGCCCGCGCACGATCAGTGGCTGCTCCTTGTACCTCGAAGTXGTGAAGGCGATGATGTTGTCGGATCCAGATAGCTGAGCGAATGGGTGGTCTCT[A/C]TTGTACCTCTGCAGTTCTACCCTTCCCTTCCCGTTCAGCACGTCCACCACTCCGACGTACCGCAGTACTTCGCCTGCAGCCTCAGCCTCATGGCGCTGTCTGGCCCAATCCTGGTCAAAT
5163-896	[T/C]	CAGCAAGGAGAAGATGGATGCAAGAAGGATGGCCCAGACGACAACGATGGTCGGCGTGCGGTTCTGCCGTCCCATTAGCCCCTTGAGGAATGGGTACAAGTGGATAATCACCCAGAAGGC[A/G]AAGAAGAGCTTCCCGAAAAGCGGTCCCCATGACTGATAGCCGCTGTTGATCGCXTAGGAGGTACCAGCCACAACACCGACAAGGTTGATGATCAAGATAGTTGTTGGTGGGATCAGAAGA
4782-834	[A/C]	AACCGAAACAAAATTACAGCCCAGAAGATGTCCTTGTAAATTACAGGCCACATGGCATTGATTTGAACAACTATGTGCTGAATACAAGTCCAATGCCAGAGATAACTGGTCACCGGCACA[A/C]AAAXTTATACTGTTATGTATTTCAACATAGATGAGCGCACATCCTCCATGAAAGCCACAGCTTCCTCCTGGTTACTCGCCTTGGCGCTCCCTATGTTCTCGTCGAGAAGCGTCAATATGG
1968-1263	[T/G]	GGAAAAGGCGACAACAAAAAAGAATAACATTACACCAACAACCAAGGTAATTTCAGTAGTAGTAAAACTCTCGACAACTACGTGGCCATAGCTCTGTCAGTAGGGGGATTAACCAAGAAG[A/C]AAGCTAGAAGCAGGCCACCAAAATTTCATAGTATTGTACTCCGGTCTACTCTTTACTGGCCTTCGGXGGCGGTGGCGGCGCTATCCTGGTCGCCGAATATCCGCTTGCGGAAGTCGGTAA
ABC07135-1-1-250	[A/G]	GTCGGTTCCGGCCTTCATCATTGCCACAAACTCTTCAAAGCTTATCTTGCCATCCTACAATTCATGAATCACAATGTTCATCATTTCAGTCAGGAGTCAAATGATGGCCGCCAAAAGGGC[A/G]AGAAACAAAACTAGCATGCTTGGCCAACCAGTTGCCACATACCTTATCAGTGTCTACATCGCGGATGATGGCATTAATAACCTCTTCATGATTTGGTCCCAGATCATCAGCTAATGACTC
3726-1989	[A/G]	TCTGCCACCCCCTCCAATCTGTCGACAAAACAACATACACCCCACCTATCTGCCGGCTGGCATCTGAGCATATGTACAGGTGAAGCCTAGCAGGCAGGATCTATCGGTAAGCCGATGGTC[A/G]GCTCCTCTXCTTGTCATGTTTAGGGAAAAAGCTTGGAGAGCTCTGTCCGCGGTGATCCACAAAACTTCTCCGCTTTTGCCCTCAGATCGCTAAGCTTAGATGATCCCCGCAAAAGATATC
252-556	[C/G]	CGCACACACACACACACCAGAGACGAAAACACAACCAGCCATGGCGCTCMGCACGTTGGCCACGAAGAGAACCCTAGGCCTGGCGCTCGGCGGCGCGCGGAGGGGCGTGGCGACGTTCAC[C/G]CTCCCCGACCTCCCCTACGACTACGGCGCGCTSGAGCCGGCCGTCTCCGGCGAGATCATGCGCCTGCACCACCAGAAGCACCACGCCACCTACGTCGCCAACTACAACAAGGCGCTCGAG
1140-1508	[T/C]	GAGGTCCTTACAAGTAATCCATCCATCTACCTACATATGGTTAGTTTTTAGATAGCAGAGGGCATTTGGGCACAAACAAGACTACTATTACCGTGCCAATGCTAGAAAGAGTTGAGTGGT[A/G]CAAGGAGGAGTAGCGTGTCCGTGACTTTTGTCAGTTCCTTCTTTACTTTCCTCCTGCGTCTTAGTCGCCGGCGGTCGTTGTTGGTGTCCGTGGCCATTGACATGGCCGTGTGTGTTGTGT
4076-1056	[A/G]	TCTTCTTCCATCATAACAGCAATGGACACTGAATCAATCGAGAGTACAACAAXXXCCAACAACAACXACAACAACAACAACAACAACAACATAGCGTCACAAACCGAGAAAAAAGAATGC[A/G]GTAACATCGATGAGTCTCACACACTAGGTTCTCTTACAAACCTTCTAAGGGGGGCCTACATAGCCTTCGACGAAGCATCCCCCCTXGTAACAGCTTCCGXCGCTGGCGCTCTATCGGCTG
ABC05977-1-10-470	[A/G]	CAAAGTTTTTCCATCATCAAAATGACAAGGTAATGAGCAGTCCCATCATTAAGGAGATACGA[A/G]AACATAAACTAACCGATCTGATACACTTGCAATGTCATAAGAACCATCTTATCACCTTCTCAAGATAGACAAGCATCTTTCCATGTGTTCGGCGGTTGTGGCAAGACTCXCAATTACATA
7833-315	[G/C]	GTTATTCTATATAGGCCTAGCTCCAGCAAGATGAAAAAGAGGGAAGAAGTTGCTAGAAACAGGGAAGAGTATGCAAGAAACAATCCGAGGTTTGGAAAATCTGAAAATGCATTTGAAGAA[C/G]GTCCTAGGAACAACAGCGCAGGCAGGAGATTCGTAAAATCTGGGTCGACATTTAGGACTCAACAGAAGCGAAGACCGGTAGCATCCAAGGGGTCGTCATACAGCCGAGGGTAGCAGCATT
ABC18717-1-3-215	[A/C]	GGTTTTCAGTCCCAAAAAGTTGCAGAGAGCTCTCACCTTCACCGACGCAGAGRTCGAGRACCGGTTGTCCTCCGAGGACGAATGCATCGCCGGAATCTACAGCCTTGGGTTGTCGTAATT[A/C]CAAGGTTGATATCTGGGCCATCTGTGTAGTGAAGTTGGCGCTGTTGTAAAGTCCCCACGATGCAGCCAAGTTACATCGACAGTGCCGCTTAGCCCCGTCCAGCCATGGCCTCTTCGCTGT
2551-2793	[A/G]	TGGGCGAAGCGGTACGGCAGCTTCTTCGAGCCTTGCTCCTACCTCGCCGAAAGAGCGGCGAAAGGGATTCCTCTGAGTGCACCCGCAGCRAGTCAGGTCAAGGCCCGGCTATAGATGGTG[A/G]TAGGTCTGGTGTTTCTGTCAGCTGAAGGAATTATGTCACCGAGTAATAATGCGTGAAGAAGGTGGTGATTAGTGGAGGGAGCTGAATAATAATAACAACACGTGAGCTGTATATTAGGAC
ConsensusGBS0704-2	[A/G]	CAAAAAGCCACAACCGAAATCCTCTAAACACTATTGTTCTGGATCCTCGGGGATCGATGATAGCCTCTCCTGTTCAAGGAATGAYGAGTCCAGAAATTTTGCAACAAATGCCCATAACCT[A/G]TAGACGTCGTCAAAGTTTGTAAGGAAGCCAAGAGAAGCAGTGACCACTTCAATCCTAGCAAT
ABC09978-1-2-154	[T/C]	CACCTGCACCGCCTATCCTGACGAGATCCTCATTGATACCTTGTCCGTGAAGCAGCCCTCTGCRAACTTGGAAGAGGAGGACATTGCATACGAGGGTCCTGACTTCAAGTAAGAACACAA[A/G]CCATAGCTTGGCCATTTCAATTTCCTGGGTAACTGAACACACTTATGCGTYGCTGCTTGCTGATGTYSTATATGCTTGGTCTTTGATCTCTCTCGTGCAGTGACCTCGACGAGAACCTGC
ConsensusGBS0283-1	[C/G]	GACTCCACGCATTAAGGTTCAACACCTAACAAGGACACATCAAAATAATTTTACATGTGCACAACAGAATACTTGTGCAAGTGCACAGAAAAAAGGTTCCAACAAATGCACAATC[C/G]CACATAAAGAGAGTTCCACAAAGATTGAATGAGAACCAAAAGTTTCTTGTCATCCACGTCCTCTGCTCAATATGCTCTTGCCATGGCCGCGTGCAAGAAGAAAATGATGGGAAGGCTTTC
5330-1186	[C/G]	GACTTTTGTAGTGATTAACAAAAATACTGTAGCACGACAGCGACACATACAGAAGTATAACAGGCGGCGCGAGACCGGGTGCCTATCCATTGCACCCGCCGCATGAAAAGTCCGCTGAGC[C/G]GCGCTTCTAGCTAGATTTCCCXAACAAAAAAAATCTTAATCCTCCTGTGTACTGTACTGTGTACATTTCCGATAGATGAACGAACCTCGGTCGACAAAACTACTTGACCATGCCATGCAT
3917-1365	[G/C]	CCTAGAGCGGCTTCACGACGTTGCCGACGAGCCCATATGCACGGACCCCTTCTCCTTCGACTTCGAGCAGCACCCTCTGACGGAAGACCAGATGAAGCAGCTCATATTCAACGAAGCTCT[C/G]GAGTTGAACCCCAACTTCCGATACTAGAAGATTCATTCCTAGTTACCCTCAATAGTACGCTTTCGGTGTAAAACTGTCTGTAAATAGGAGTAAGATCGAAGAACGGGGTTAAAAAAAACA
1595-1107	[T/C]	CTTTGGXCCAATCGGCTTGCCATTTCTCTCAAAGGCATAGGTAACCTGCCAATCGGCTGAATAGCTGGTCGGCGTCTGCTGCAGCAATTTCTGGCCCTTCATGAGGCTAGCTGTGTACTG[A/G]TTGATCCCAATATAGTCCGCGGAGCCCXTGACCATTTTAGCTTCAGCAGGAGTGAACTTGGGCAACCTCTCTTTCACAAGGTCTTGCATTATCTGTGGGTAATGCCCGTTTATCAGCGGG
6069-304	[T/C]	CAGTTCGCTTTGTGCCTCTCTTTTGTAATTCTACAAAACTGGAATGCARGCACCCYGATGTGATCCATGTGTATTGTTGTTCATGGCAGGCCTGCCCGCTTACAATGGAGATGTGGCAGT[A/G]CCGTTTGGAGCTCTGTACCCTCACTCCCGTCCTCTTATGCTGGTCTCGACGCGGAAGGTCGACGAAAGGATTCTGAAGAGCCCGTCAGGGTTATCTGCGTGAACCCAGTGYCCAGCATCT
ConsensusGBS0271-1	[A/G]	GGCGTTGCTGCAGCTTCCGAGGGATGTTGAAGCTCACCCTGTCCCGGATGACATCGACGACCACCTCGCAGCGCTCGGCGTCCTTGTTCTCAAGAAAGATGGTGCATAAGGGCATGATTC[A/G]TGACAAAACAATGAAAATCTTTGCAGTTGCAGGAACACGGCAATGAACTAGC
ABC01459-1-1-130	[C/G]	TGGTTGCACCCCCAGGCAGACATCCATTATTTCCGTTCTCAGAGAACGCTCATACAACAACACAATGGTTTCTTCTCTCACGCCTCGCTTCAGAGTTCAAATATGTTACCATGCAGCGTC[C/G]GAGGGGTTGGGTTACTACTTGTACTGGCTGGCGAGCTCGCCTTCCTTGACGATGTAGTTCTCCACGGGGAACTCCTCGCCCTTGAAGTACCTATCCAACATGTCCTTCACTCCAGCCGCG
9246-134	[T/C]	TCATTCACCTCTAGATTGTAGAACTCGAAGTTGAGGCCGACGCGGAGGCCCTGGAGCTCCTTGCGGAACTTGAAGTGCAGCTCGGCCGGCACGACGTTGATGTGGTACAGCTCATCCAGC[A/G]TCGTCGGTCCATCCCCGACGCCCCCGTCCGCCCCTCCGCCGCCGACGCCCGAGCTCGACGCCATCGGGCGCGAGAGAGGAGAAGAGGCCTCTCTTTTCTTCTTCCCAGGTGGATTTTGGG
ConsensusGBS0387-1	[A/C]	ATCAAAGGACTATCCGAGCAACAAAAAGGTGAATTATCAAACCGACACAAATGACAGCACAGCA[A/C]CATAGGATTCATCCTACRGTCAGTGCTCTTAGCCGATAAGCATTTTGTTATCCTCCAAGAAACTGTAGGTCGGGACCTCCAGGTTGTAGGGTGCTGGTCCCTTCCTGATTCTACCTGAGA
8383-349	[T/C]	GAATGACCTTCTAACTGAGGGCACCTTTGCACTTGTTGAGAAGCTAAATGGTAACAACTGGATTCCTGTCTATGATGATGATGATTGGTCATTGCAATTCAAGTGGTCTAGACCTTCAAA[A/G]TTCAGCCCAAGAAGTTTCGCGACTCTGGAATGGACCATTCCTGAGGATGCTGCCTCTGGTGTATATAGGTTGAGGCATTCTGGTGCCTCTAAGCCATTGATAGGGTCAATCAAGCATTTT
3968-342	[C/G]	GACGGCCGCGCCGCTGGCGCACGCGGCCTGCGCTGACGGCAGCGACGGCGCCATGCTGCACGGCGTGGCGAACGACGTGCTYCTGGAGTACGGCCTCCCCAAGGGCCTCCTCCCGGACTC[C/G]GTCGTCTCCTACACCTTCGACAACGCCACCGGYAACTTCCACATCGAGCTCGCCARCAGCTGCTACGTCTGGTTCGGCGACCACTACGTCTACTTCGACAAGAACCTCAGCGGCACCATC
ABC11018-1-1-216	[T/C]	AAGCTGTTATCTGTAATTTGTCAATTAGCTTATCGTGTCTTCTCTATATAAGAGGAACTTCATTCATGATATATGACGATGGCTAATACAACTAAATACTACAGAAGTTAGCATTTCCAT[A/G]GTTTAAGTTGTCACTTCGATGTTGTTATAGCATAGGTATGTCTTGTTAAAAGAGTCAAGGTTGATTTTTATAGCTAACCAGGAAAGCAAGATAATTGTCTGAAGTTAGCATTTCCATGCC
1375-2534	[G/C]	GGGAGCGAGTTCCGGTTCGCTGACCAGCCGGCTGCGGGCGCTGCCTCTGCCGCTGCGGCCGACCCTTTTGCATCCGCTGCCTCAGCAGCCGATGATGATGATTTATATAGTTAAATCCTT[C/G]TCCTGTGCTTTTTCGTTCGTAGATGTGGTGCTTTGGTATGTACACGGGAAAACTATGTTCTTAAGTTAATATACTGTGATGCACAGTTAATCGTTGTGCCGGTTAAAAAAAAAAAAAAAA
1366-1466	[T/C]	TCAAGXGAACGACAAAGGTGTAATTGGTTTATTGGAACTCAAATTCCGTAACGAAACACAGCAACGAATATTGACGAACCCACCCAACTATGAGTATGCTCTGGCAAATTGGXGATGTAC[A/G]CCAAACGCAGGGAAGTGGCCTTAGGCCTTGGCCTTCTTGGGCACTGCCAAACGCTCCCGGAAGTCGTCCTCCATGAGCACCAAGCCGTCACGTAGGACGACCTTGGGCTCCCAGTCAAGA
6315-914	[T/C]	TACTTATAAGAGCTGATAACTGAGGCTGCATGTCTCAAAACAACACAACATCGAAGTATACTCCTTCATAACAGTGGCTGAGTATCAGATCAAATATTTTACACTGTTTCAGTTTGGCAA[A/G]CTTGATCGTCATAATCTCGGGGGCAAAGCACTAACAAATAAAACAAAACAAAAACCCGGATACACGGCGCAGTCAAAACTTTGACGATTCCCTGTGCCTTCTTTCATCTCTCAAACTXCC
1212-890	[C/G]	AGCATAACATAGAAGCATTACACATAAACTTTTGTAAGGAAGGTAACCAAACGTTGCATAGCCCACTTGTCACAAGGATAGGAAACAAGCTAGGACCAAAATGATGTGCCGTTTCATGGT[C/G]TGCTTGCACTACTGGGAGTTTAGACCTCAATCAAAGCCGGGGGGCGCAGCTCGTCCTCCTCCTTCGGGGGGTGGATGGTGACGAGGTCAGGCAGGGGGGTGGTAGGGCCAAGTTTGCCCT
ABC17314-1-1-226	[T/C]	CCCCTGCGCAAACAAGCACAGCTCTTGAGTTTCATGGTTTGAATCCAATCATTTGCAACCAACATTGCTTTTTTGAAAATGTAAATATGCTATGTACTGTTTCTGTTTTATTTTTCTTTC[A/G]GATAGTGCAACTCCCCCGATCTCTGTGTTATTAGATGCACTGCTTACCTTGTTCTTCTGCCCCGCGAGCTCGGCGGGCTTCTCGCTCCACCATGAGGCTAGCTGGTTCAGGGTGATGCCA
ConsensusGBS0291-4	[A/G]	GTCGTGGGCGGCCAGACCATCTGTGACCAGTGCGTCGAGCTCCGGGTCCAAGGCCGCCGTGCTCTCGTCGAAGAGGGACGCACTATGCACGTCCTCGAACACCGATGGCACCGGTCCGGT[A/G]GCGTCCTTCTTGAACCAGTCAGCCATGCCCAGCGCAGCTTCCATGTAGTGCCGGGACGTCCCAGCCAGCACGAAGGACGTCTGGCTGTGGTGCTCGTCCGCGACGACGCCGTCCACCAGG
2673-486	[T/A]	TGCTAAACAGCACCCGCTGCGACAAGGATACAAGTGGCTTAACAAAAATCCAAGCTCCAGAAACATAAACCACCCCATCTCATATTCTTAACCAGGAGTTATCACTAATAGCGCTAAAGT[A/T]CGACAACCATGAAGTAACTTTGCCCCTGGCCATGATCATCTTAGTGACCATACTTCTGGAACTCCCACTCGCTGTTGTCTAGAGGGCACACTTGACGGGTCTTGAGCCAACGGCTGATGC
ABC10084-1-2-363	[G/C]	CTCTTGTTCGCCGTGCCTAAGCGTGGCGAGCCGGCACGACTGCTCCGTGAGCAGCTTCTGCATGGACGGCCTCTCGCTGGGCACGATGGCGAAGCCGTCGTGGAACTCCTCCATGTCCTC[C/G]GCGGCGAGCTGCCACACCATCGCGCCGGCGCCGGCGCCGCCCCTCTTGGCCGACTCGTGGACGATGTCGTACACCGACTTGTAGAAGGCGTCGCGCTGCGACTGCTCGAAGCCCTGGACC
7803-483	[T/G]	CATCGACGCCGAGACGTGGCGGCTATTACGCAACCTGATGGAGCTGGAGCAGAGGAACCGGGAGACGGTGGGGAGCCATGTCACGGCATACTGCGTGTTCATGTCCCAGATGGCCTGCAC[A/C]ACGAAGGACGTGGAGCTCTTGGTGAXGAGAGGCGTCATCGTGCAXGGCCACGGCAACAACGAAGAGGTGGCCAAATGCTTCGTCGACCTTTGCAAGGGGATTATGTTTGACCCTGATGAC
ConsensusGBS0440-2	[T/G]	AATATAAACTCAAGTCCAGTCCTTACGGAATTCACTTTTTGGCCAAACAGAGTGTTGTTATTCTCAACAAGGCAAAACAAGACACAAGTTTACGACAAAAAGAACTGATAATGSGGAGAG[A/C]ATAACCATGACACTTGGGATATCTGAATGCTTAGTAGGCAGTAACTAAGTAGGTCTAGGTGCAGCCATCTCCACATGGAGGATAAGGTTATCATAACCATACCCATTGAGCTTGCTGATG
4019-573	[T/C]	CGCGGCTGATTCTTTCCCGCACCCTCTTAGGTTGGCAACGGCACCTGAGAGCACTGAGGTGGGCATCGAGTGCTGCAGTAGTAGGACAAACTTGAACATTTTGTCATCTTTGGGAATGAA[A/G]CCGAGTTTGTCAACTAGCATGACGATGCCAACCCCGGCAATTGGAACCAAGATCAGACGTGCAAAGATAATAGCAACGGTGGTCCGCACACCAAGTCTCTTACTCCCTTCACCGGGGCCA
ABC06968-1-2-209	[T/C]	GATAAAACACGAATTTGCAAAGCGTGTCGTCCCCGGAACAAGGCAAATCGGGAAGATAGCGGTCAAAATGGCAGTCACGCAATGCCAATAATTCGGCCATAAACCAAGCAGTTAGCACAC[A/G]CGGGCAGGACATTTCAGCCGGACGTCAGGGCTCATCAGTACCCACTGTCCACTCCAAAGGCAAACGAGCAGCCGGCACCXCCGCCGCCCGACCCGGCGGCCGCCTCCACCGGCACCGGCA
4861-640	[T/C]	AGGGCATGTXGGAGATGATCCATTGATTAGGTTTAAGACTGCTTCAACACTAGCGTTAAGTGTAGGCTGCAGXAGAGGACCAATGACCATTGTGGGGTTCATTACAATTATTTCTTGTTC[A/G]TTATCTTTAGAGAACTTCCAAGCAGCCTCCTCTGCAAGGGTCTTAGACAAGGTATACCATTGCTGATTCTTTTTACAAAGCTCTGGTAGTGAAAACCATGTTTCATCAACAATTACATCA
4781-1274	[T/C]	TCAAAAGTGCAGCAGAATACACAACACAACAGGCTTCGTACGTTGCTTCATTCTTCTCAGCTACAACGGAAGCAGGGGTTATTCACCGTGGATCATATAAGATCCTTATTACTGCCAAGC[A/G]TCATCGTCCAATGCCTCTTGATCGTGCCTCCTCTTCATGGAACAGGGCAGGCCGAAATGCCCCAGATCTCCTTCGCGTACTGGTCGATGGTGCGGTCGCTGCTGAATTTGCCGCTTCCAG
2417-924	[A/G]	AGAAGGCCAGCCCACGGCGATCGTCGATGACATGAGGAAGTCGCTGATTGACAGCTACGTCTAAATGATCAAAGGGCATGGGATGTGGTTCTTGAACGGTACTTTTGGTTGACAGTAGCA[A/G]AAAAACATGCCTGTCTAAGCTCTTACTTCTGGTGTACCTTCGTCTTCCGAATTTGGAATTACAAACTTGTGCTTTGTCCTGGTAAAGCTTACGGTATTTGAAGGTGTGCACTTACGCTAT
3540-462	[A/G]	GAACCTTGGCAAGTCCATCAATGAAGATGAGGTCGGCAGCTGAXCACACACTGCCCGAATCTCCCCCGGTTTCGGCGTCATGGTCTTCGTCGTCGTTGATCGACAAGATCGAAGCAGTCC[A/G]TCTAGACAAAGACGAACCATCACCCAGCXCXAGTGCAATGATCAGGCACACXCCTAAGAAATATGGATCTCTGAACAGTAGACTTATGAACCAGTACCTTGGCACCGGAGCXCAGTTGGG
ConsensusGBS0553-13	[T/C]	CAGAARCAGCACARCGCCGTGAACACGCTGCAAACCAAAACAYCCWATTAGTTAAAACAAAAATAGAKTAACAAAATCATACTAGAAGGGAAGAATGAATAGAACACAAAGGAATCAACA[A/G]GAACTAGTGCTAGGGGAATTAGTCCCAAGATATTCCTGCCCTGCCCCTCTYTCTCTCTTTCTTGCTTGCTCGCTCGGCCTCTGCATCGATCGATGCACACGGCTCATGMGGCTGAGAGAG
3910-1648	[G/C]	AAGAAGTTTGGGGCTGCGGAGACCTTCAAGTTACCTGACGAGGTCGACATTGCACATCTTAGCTGAGTGATTAGTTGAGGTTCCTGCGATTTGTTGATATGGTTCAGATTTCAGAATGCT[C/G]GCGACTGCTGGCAGTGATTATTGCCCTTTGTTATGTGTGTTAATTTCGGAGCTTGATTAGCACCCTTGTGTAGATCGGCAATATTATTCACTAACCGCTAAATTGGCAAGTGTTTGCATG
1553-753	[T/C]	CATCTTCTCAAACTCCTCCTTGTAGAGCAGAGTGTCACTTGTGGGGACACCCAAGAAGAGCCATGCCAAGCCATTGAACTTGTAGTCGTCGTGCTGCTCGAAGAACATCTTCCACAGGAA[A/G]GAGCGGAACGGCGCGATACCGGTACCCGTGGCGAGCATGATGATGGTTGCGTTGGGGTCCTTGGGCATGAGCATCTCCTTGCCCACCGGCCCCGTGATCTTCACTTCTGAACCCGGCTTC
954-1377	[T/C]	GCTTGTAGGATCATCTCAATCGATATTTCTGGCCCTGATCTTGGCAAAGGCGCCATTGGATCAACATATGGGTCACGAGGCAGGTTGGCATGCATTCTGTCGACAAAGGTCTTGAAATTG[A/G]CATAGTTTTGTCCCTCCACCAGCTGATTCGACAGCCGAAGGTAGGTGAATCCAAACAGCTTGTGCTCAGGAGGGCCGCTCTGGTTGATTCCATGAGGCCTCGCATTCCTGAGTATGGTGT
5206-758	[A/G]	GACGACAACCGGTCTGATTCATATGGTTGCACAGATAATAGATAGATAAGCAGGCATGGTTCTTGGTCTAGGGAGCAGCTACATGGTTTGCAXTGCCAGGGAAGGGAACGACGCTGATTA[A/G]CACTAGTAATATTTACAGTCATGTCATGTCTGCCTGCCTAATCAACTTGATCCTGCATTGTCTTGCAAGGTCACACGGCGCCCTGGTCGTCGTCCTCGCTGGAGCTTATGCGAGCGTCGT
ABC05532-1-4-411	[A/T]	TCCTTGTGCACAATTACCTCTATAAAGCACAGGCTGTCCTTGTTAGGTCCTAGGGATGCCTCAATTGCCTXCTTCAGTTCCTCCTCXGTTCGGACCTACAGACACAAGGGTGAAATGTCA[A/T]CGCAATGCAGTACTTTTTATATTTTTTGAAATATGTTCAGGTGGGAATTAAGCCTTTCCCCCTXGTGACAGTTTCAAGAACAACTTTTTATGTATTTTTTAGCCGCATAAATACAGCCTA
3759-1385	[T/C]	GTCGATGATCGAGTGGGGCGGGGAGGTGGTGAACTCGCAGGCGGAGGGGGTGCACACGTCGACGCAGATGGGCAGCGGGCACTTCCCGGAGGAAGGGTTCGGCAAGTCGAGCTACTTCAA[A/G]AACATCCAGGTGGTGGACAGCACCAACAACCTCAAGGCGCCCCATGGGCTGGGCACCTTCACRGAGCAGTCYAACTGCTACGACGTGCAGAACGGCAACAACGGCGACTGGGGCACCTAC
1240-844	[T/C]	CTCCTTCTTGATCCTCGTCTTCTCCCTCXTXCCXACCACGGGCCTCGTCGGCACGGGGAAGCTGGCCGGCTCGGCXTGCCGGAGCGGCGCGTGXCGAGACGGGTAGTAGTCCACCTCCTC[A/G]TCGCGGTGCATGAAGTTCATGGCGCCGTCGTAGTGGTTGTTCTTGAAGCCGCACTTGGGCGCGTTGACGGGGAGCATCAGGTAGTTTGGCCCCAGGCGGTAGCGCTGCGTGTCGGCGTAT
1272-459	[C/G]	CGGGGACATCGTCCTCGTCGGCCTCCGCGACTACCAGGACGACAAGGCCGACGTCATCCTCAAGTACATGAACGACGAGGCCAGGCTGCTCAAGGCCTACGGGGAGCTCCCCGACACGCT[C/G]CGCCTCAACGAGGGAGTCGACGTCGACGGMCCAGAGGAGGGCGAGGGCGACAGCGACTACATCCAATTCGAGGACGAGGACATCGACAAGATCTAAGCYTTTTCTTCTCCTCGCCTCGCC
ABC00076-1-11-177	[T/C]	GCCGTGCGCGATGGTGACGCCGGCCAGCAGCTTXCCGAGCTCCTCGTCXTTCCTGACGGCGAGCAGCAGGTGGCGCGGGATGATGCGGCTCTTCTTGTTGTCCTTGGCGGCGTTCCCGGC[A/G]AGCTCCAGCAGCTCGGCXGCXAGGTACTCGAGGACGGCGGCGAGGXAGACGGGGGCXCCGGTGCCGACGCGCTGXGCGTAXCGGCCCTTCTTGAGGTAXCGCCCGATGCGGCCGACGGGG
4737-368	[T/C]	TGTTACATCCATTATACAACCGAGCATCGACATGCTTTTATTCCTGTTATATATAGGTTTCTTCATTGTTGACTCTAACAATGACTAGAAAGACGCCGCCGTAGCTCCAACTCTGTCGCG[A/G]GGAATGAGGCGCAGCTCCGAGCCATGCTTCAAGAACACGTTGCCTGCACTTTGCTGTGGGTTGATGCCTACTCCATCGTTGGTGATGATGGCGCTGGTCTGGGGCGGGACCTTGAACTCC
ConsensusGBS0471-1	[A/G]	GCAAAGTTTGATGTCCTTCAGAAGCAGCTAGTGAGCCCTCGGGATCAGCCAGACAATAAGGCAAGTGCTGATGCTCTCCAGAAGAACGCGGTGGCATCCATGCCTAAACTTGAGAA[A/G]CAGAAATCATTCATCAAACCGAAGCCAGAGGAACCCTCTGCACCCACACTGGAGAAACAGAGGGCGTTCACCAAGCCAAAGCCGGAGGAACCCTCTGCACCTTCAGCTAGTCGTGAGTGA
8889-842	[A/G]	GGAAGACAAGGGTCCATGCATGAAAGCGACAGACATCCTACCAAATCACAGAGCAAGAGATCGGATCAAGGGACACAAAAGGCACCCAGTTAACCATGCGCATGCCGTTGACATCAAACG[A/G]GAAGGAACCAAGTTTTTTCTTCTTCTTTTGGACAGGATCACAGGATGACACCTTCTTGGATCAGACTAGCCCTGCAAGGCTGCAACAAGCTTGCCAAAGCGGTTTCTTTCTTCTACGCTG
ABC10847-1-2-167	[A/G]	CACTGAGAATGGTACTTTACAAAAGTCTGAATCTTGTTCGCGTCTAGCCTTTCACTTCTTTGGGGCAAACTTGGCCTTGATCTTGTCAACCTCCACTGTGCCGATCTGGAAGGCCTTGGC[A/G]AGCACGTCGTCAGGTACCTCCGGGGAGGCCCCGAAGAGCGTCATGGCXATGGACTGCGTGCCGGGGAGCTGGCTGTTGAAGGCGGAGATGACGGCGGCGGGCTTGTCGCCGTTGTTCTTC
2176-891	[A/T]	CTTAAGAAGGAAGTTGTTGAAGCAATGGAGGGTCAACTAAAGAGGGAGGAGTTTAAAGATGAGGAGATGCCTGACGTCAGGAAGTTGGACATTAGAAACTTCCTCTAGGTCCCTGATTGA[A/T]GATGATAATCCTCATGGTGTTTYGAAATGCCGATCGATCTGTGATTTTTCTTTTCAAGTGACAGCCGGTGCTTTAAGCCACACCCAACGGATGTTCTTGCTCTTTGTAATAAAACTGCAC
1421-1173	[T/C]	TCACTGGCGCCTTTCCCGCAAGGCTGCTTYTACTGGAACGCCCTTGGAGGCCTCAAGTCGTACGAGAATCCCAAGAACAAGGTGACCSCTGTGCCTGCAGATGAGGAGGAAATCTGTGGT[A/G]CAACCTTCATGGTGGAAGGATCTACCGTTCTCGCGGCACTTCAGTAGGAGATTCTCTCGTCTCCGTCGCTGGGCAAAGCAGGCAACACCGGTCGTGTGTAGGTGGTGGTGGTGTAATATA
2592-1237	[T/C]	GGATTCGATTCCTTGGTGCTCGTTTGGGGATCCGATCCGGTCCGGTCTCTTCTCTCCTCTCCTCTCGCTTGGATTCGATTGACCACCGTCCCATTACTATGTATGTAGATCTTGCTAGAG[A/G]TTTTCGCATCTACTGCTGCTAGTGGTACTAGTTGGATTCGTAGCTGTATTGCACATACTACTACTACTATCGATTGGTCGATTACTCGTTCCTTTGGTTCTTTGTTAGCGGTAGTACTAC
ABC08774-1-1-752	[T/G]	TGGCGAGCATGGCAAATTCGCCACAGTTCATTTTTGCCAGGAGGGGAAACAATATCTTGTACATTTGGCAAGTAATTTGTGCCTCGGGTACTACTTGTTACAGGCACTACAATCGGTAAG[A/C]GGTATGCAAGGACAGACGAAATCGGCGTCCCCTTGGCGATCACAGTCGACTCAACTACAAGCGTGACTATCCGTGACAGGGACAGCAAGGATCAAATTCGTATTGAGGTCGACGAGGTGG
5965-1387	[A/G]	GCGTCCAATTAGGGTCACTTGATGAAACATTACAAGACGTTGATGTATGAGACCTGTACATGACCGTTGTAAGCTCCTTGTGGATGTCCATGAGTGGAGCTCCACCTGTTATCTCGTCTC[A/G]ACCTTTTAAACTCTCTTCGAATTAGCTAATTACTTGATATGTTAATCTGGTAACTCCACAGTCATCTCGTCTTAGTTTTCCTTTGAGGATGATCTTGACTAGTATACTTCTGAGXTCCTT
2607-2929	[A/G]	ATCAATGCTCTCGCCACGCGAACTCATGTTACAGCGCCAGACCATTCTTCTTCATCAATGAAGCAAAACTCTGAAGAACCTCTTCTGCTCGGCGCAGGTCCAGACTGAAACCCTGCCGGG[A/G]TGGGAATGGAGAGGCCTCACAGGCACTTCTTGATGTCTGAAAATAACGACTTCTCTTTGTTTGCTGCCTCGACGTCGTCAGGCGATGCTACAGCCACCACAACCCCATTGTCGTTGATCG
337-641	[A/G]	TGTGCAAGTACAAATACCATTTGTTCATCCATCTATTTTGCAGCAGCTAAACCCATGCAAGGTATTCCTCCAGCARCAGTGCAGCCCTGTGGCAATGTCACAACGTATTGCAAGGTCGCA[A/G]ATGTTGCAACAGAGCAGTTGCCATGTGTTGCAGCAACARTGTTGCCAACAACTGCCGCAAATCCCCGAACAACTCCGCCATGAGGCAGTCCGTGCAATCGTCTACTCTATCGTCCTGCAA
3026-1011	[T/C]	CAATTAATTGATCAACATAACACAGCGTTGTTTCTTTTGACATTTCACAGTATTGTCTACAGCACTTTGGAAACAGTGGGTGAAACAAACGATTGAACCAAAATAGTACAGCTGAGTCAC[A/G]GGGCAATCCAATAATCCACCTCTTCATGGGAAATTCXGTCCAAAGTTGAAAGAAAAGAGAGGCAAATCACACAATCCTTTCCAATTCCCTCGCGTAGCCAAGGGTCTGGTTGATGACGGG
1351-743	[T/G]	TTTTTTTTTTTTTAGCAGAGAAGGCAATAGATTTACTCAGTTGCTGATGGAGTACATAGTACAGACTGAXGAAXAAACTGGACTGGAAACACAGACACGAGAGACTCAAAACACTGGCTG[A/C]AACATCGCACCATTCGCACACAACACTACCGCGCAAACACAGACGGCCGGACTCTGATTTCATTTTATTTCATCACGACGACCACTGCTCTGCACTCTGCAGTCGCCAGTCCATCTCATG
3653-88	[A/C]	GTGATTTCGCGGAGGAGATATGGCCATGAGGGCAATTTCGTTGTGCCTAATCCTCGGCTTACTAGCCGCTGCAGCACCTGCCAGTGC[A/C]ACCAGCTTTGATTTCTATTACCTCATCCTAATGTGGCCTGGAGCATACTGCRCGGACAGCGRTTACGGATGCTGCGTGCCCAAGTACGGCTACCCGGCGGAGGATTTCTTCGTCGAGAGC
ConsensusGBS0340-1	[A/G]	TATGAACTTCATCAACTCTTCTGTTAGAAGTATGTTGGTACCATTCAGGTATCAACTGGCAAAAAAATATTCGAAAATAACTGCTCCCTTAAGAGAAATGCTTTTGCAGCAGAGGAAGAA[A/G]ACAAAAGAGATTGTACCCAAGGTATGATGGGAGACAACCAGAGTAGCAAAATATACAACRGAAAGTCCTTATTTCGATCGCTTCTGCTTAAAGACTCGATGTTGCAATAGAAAGAAGAAA
ABC09375-pHv500-02	[C/G]	TCTGCGCCSGACTTGGATGTGAGCGTGAAGGAGATCTCAATGCCAGCAATGACCTTGAGGAGGCCCTGCAGCACAGCGGCGAGGTGAGCGCT[C/G]GTCCCGCCGATGAGCCAGAACTGCTCATTCCTCCACCACTCCTCCAGGTTGATGCCAGACCACTTGATCTCCAGCACCGCCAGCATGCACAGCGTCAGGGTGATGACCAGCAGGTAGGTG
1381-547	[T/C]	TCCCCGGCAAGTGCGGCGTGTCCGTMTCCTTCCCCATCAGCACCAGCGTCGACTGCAACAAGCTTCACTAAGTTACTTATGAGCTTCATCACAGCTAGCCGACTCGGTGTCTCGGTGTCT[A/G]CTGTTGCTGCTTTCTGCATGTGTTCGACCTCCATCTTGCAGATTGTTGATCGAATCATCAATAAAATAATGTGTTGAGCTTAATTTTGTAATGATGTTATCTGTTATCAATAATGATTAT
235-443	[A/G]	GTCGAGGTAACAAGACAGTGCTCACTCACTGCCCATCTTTATTTTGGCAAATACTAGATGGGAACACCGTTCATCTTTATTTCTGAACCGAACCATCATTCATATCAGTGCGCCCACACG[A/G]GATGATATTAGGTTCAGTATAAGATCCTGATAGTAACTGGTACTGCGAACAAGACAGAGCCATGCATCCACGCCGTGGGAGTGCGATTACTCCATTGTTGGGGAGGCGGGGTCTGCGGGC
2300-120	[T/C]	GCAAGCCAGTACTAGAAACGATCAAATCGCAGAGGTACATATAGAGCTGGTGTTAACTGGAAACACTACTGCTTGCAGCCGTTTGTCCCATTTTGTTTCCAACATGAGCAA[A/G]CCATGCGACGGTCCCAAGACGGAGTGGCCTGAGCTGGTCGGGCGCACGATCGAGGAGGCGAGAGAGAAGATCAAGGCGGACCGGCCGGACCTCACCGTGAATCCTGTCCCAGTAGGAGAT
5245-304	[T/C]	GAACAGGACAATATTTCTGTTCTCTTCTCTTCTTCCACTCTTCTCTCGGCCAGGCTAGGCGCTAGAAGAAATAAACGAATACAATCTCAGATGCTGCGATATCAGGGGATATATTAGAGT[A/G]GTTGTGCTTCCATCATATGAAATCCTGATCCTGGTCATCGCCTCGCCGGGAAGCGTCGCCATCGAGCATTTTCTTCGTCATGTTRGCCCTCTGCACGAGACGGACCAGCGCCTGCACCAC
291-486	[A/G]	GGCAGCAGACTCGGGATGTGGGAAATCCACCTTCATGCGCCGGCTCACCAGCGTGTTTGGAGGTGCTGCAGAGCCACCCAAGGGCGGCAACCCAGACTCGAACACGCTCATCAGCGACAC[A/G]ACGACGGTCATATGCCTTGATGACTACCATTCCTTGGACAGAACCGGGAGGAAGGAGAAAGGTGTGACTGCCCTGGACCCCAAGGCAAACGACTTTGATCTCATGTATGAGCAAGTGAAG
2297-1250	[T/C]	CTCCCCGAGCGGCCACGCGGCCTCGATGAAGTACTCCCCGTGCTTCACCTTCTGCGCCACGGTGATCTCCTTGGTCGGCTCCAAGCCGAACCCGTCCACXAGCAGGGAGTACTGGTAGAC[A/G]AGGTCCATGCAGATGTAGGGCGCGTCCACGGACCGCACCTTGGGGTACGCGGCCTTGGCCTCCAGGAAGCTCATCGGGCAGATCTCCTCGGCGGCGGCCCTGAACGCCGCCGGCGTGGTC
ABC02329-1-20-250	[T/C]	TCACATGGCAATATAXGGATCAAXCATTATTXATGGTTCAATGACACATCAAGGAAGAAACGGGTAGTCGGTGTAACCGACGACGGGATCGGAGATGTAGAACGTCATCCTGTTGTACTT[A/G]TTAAGCGGCGCGTTGAGCTCTAGCCTCTTCGGCAGGTCXGGGTTTGCCAGGAAGAGCCGCCCAAAAGAGACGAGGTCGGCGTACCCCGAXGXGACCGCCTTXTCCCCCTCXTCCCXXTCX
2533-773	[A/G]	CAGTGCTCGGACGCGTACAGTTACCCCAAGGACGACGCCACCAGCATCTTCACTTGCCCCGGCGGCACAAACTACCAGGTCATCTTCTGCCCATGAGCGGCCATGCATGGAAGAGGTCTC[A/G]AGCACACGGACAAGAATAAGTCTATGCCTATCCGATGTTATATATCAAAATAAGTGCGTTTGGATGCATACATTCGTATGCACATGTAAGCCGGAAATGGATATACTCGATCGACGTGAG
ABC08857-1-2-378	[G/C]	CAAACCAGCCAGCTAGCACCTAGCATACGGGAGAGAACTACTCAACCAACCAACCCTAAAGAAACAGCAAGAAGAAGCGAACCCCTCGATGGATCCAC[C/G]GGTCAGGCGCGGAAGCAGCCGACGAAGCGCGGCAGGTGGAGGTGGCCGTGGGAGTGGGCGGTGGTGGCGCCGCAGTCGAGGTCGACGAGCTGGTGGCCCTGCACGCCGAGGTCGCGGTCG
7489-442	[A/T]	CAAAACCAATGAACATCGGAAAGCTTGTGCCAGCATTATCGACAAAGCTCTTGATTGCAGAATCCGACTCGAGAGTGGAAACATCAGGCGCAACAAACTTCTTAAGATTGCGGACAAGCA[A/T]GTCAGCTTTCCTTGAACCAGTGTATTCAATAGGGACCCCGTGTATAAAGAGCATTAGAGTAGGGAACCCATCCACTCCATATTTCGATCCAAGTTTCCTGTACTTGTCGGCATTTACTTT
793-823	[T/C]	GCGGCTCTTGAAGGGGATCGCCCTGATCACCACCACGTGGTAGATCGCCGCCAGCGCCGCGCCGATGAACGGTCCCACCCAGAAGATCCAGTGGTCGTCCCACGCCTGCTTCTTGTTGTA[A/G]ATGATGGCGGCGCCGAGGGACCTCGCCGGGTTGATGCCGGTGCCCGTGATGGGGATCGTCGCCAGGTGCACCAGGAACACCGCGAACCCGATCGGXAGCGGCGCCAAAATGGGGACGTGG
1948-2117	[A/G]	TTATATTTGCCGACCATCTTAAAAGAAGATACTAGTACACAAATATTTTTTTTTTTTTTTTTGAGGCAAGCTAAAAATATCTCATAATCTTCGTAGCATTGGCAGGATGGAAGAACACAG[A/G]GGATGGCCGCAGCTCACAAGTCACTACTGTAATAGGCACAAAACTAACAACATAACAGACGAGCAAAGGTAGACTGTTCACATTATTTGATGGGCGACGTGGCTGCTGCTCCGGCTACTA
ABC12999-1-3-174	[A/G]	GATGCACCRAGGAGAAGAGGACRCCGTGGAGGGCGAGAAGAGGGGCGTGACGATGGAGGTTGGCGGGCTGGAGTTGCCGCTGGGGAAGAGCTTCACCATGACATGGAACATGCACATCGA[A/G]GCATAGGAGAATCGAGCTGCATTTGCCTCTGCTTCCGTCTGCATGCGCCTTCTTCGTTCGACTCGTCGTCGTCGTGTCTAATTTAAWWTTATAGAGCTTAAAAAGTAGTTCATCGTRCTT
4838-76	[T/C]	AGGACGCACGCAGCACGCAACCAGGCATCGCCAGGCTCTTCCTCTCCTCTTGATTCTCGCTGCAGCCGCGCGCCA[A/G]CCATGGCCTCCGAGACGGTCGTCCTCAAGGTGGCAATGTCCTGCGGAGGTTGCTCGGGGGCGGTTAAAAGGGTGCTCACCAAAATGGAAGGCGTCGAGAGCTTCGACATCGACATGGAGC
7712-674	[T/C]	TTAACCTAATACGTTTTAGGTTAGGAGAAACGAAGGGAGCAAGGTGGATGGAACCACAAAAGAAACCCACCACATTACACCTATATTCGTAACTAATATTTACAACACACACAGGCAAAA[A/G]CACATTCACCTTGTAACCAATGACATCTGTTGGGATCTACATAAAACAAAGGATGGACCTTCGACCCTTCTTATGTACACCGTTGCATCCGTTGAGAGACCTTCTAAAGCATAAGCAAAC
7804-582	[A/G]	CTGAAGATGAGCACCAGGAACTCGTGGAGCGTGAAATCAGGTTTTCTCCTCCACGGAATTGAAGTAATCCTGGAGCCACCTGAXATGAACCTCCAGCCCGGCTTCTCGGAGGCTGTTGAG[A/G]ACGATCATGTACAGCCTCCTGTCCAGCTGGGTGTCCTGCACCTTCATGTCCCTGAGCAGCTGGATGAGGTCGTTGAACCGGCTGGTTTTGCAGAACACCCCCACCATGAGGCCGGCCAGG
ABC04826-1-1-174	[A/G]	CTGGXTCGACGACGTCTCGGACATCTCATCAAACTTTATGAACTGCGCCACCTGAGCAGCTGCAAGATGTGCATAGCAGATTGGAGAAACTGCAAGGAAGCACAACCAGGTTGAAAAGTC[A/G]GCACAGGATTCACAAAAGTAACAACAGTTGGAAGCTTTGCAGATGCAAAAACAAACACAGAAGGGCAAAACTCACCAACTGATATTGCTGTTGTGCTCCTTTGGTACACATAAGAGAGCG
1765-231	[T/C]	GTCGAGCACACCTTTGTTGTGAGCCAGGTTAAACTAAACCGGTTGTGCAACGACACGCTGGTSACTGTGGTGAACGGGCAATTCCCAGGTCCAACGATAGAGCTTAACGAAGGAGACTCG[A/G]TAGCTGTTCATGTCATCAACAAGTCCCCACATGGAATAACAATTCACTGGCATGGAGTGAAGATGCAACTGAACTGCTGGGCAGATGGAGCGGCGATGATAACCCAATGCCCCATCCAGC
ABC14167-1-2-250	[T/C]	CAGCTTACCAAGAGTCTCCACCTCCGCCATACTACGAGGTGTCACCGGAGGACCGGTACCTGTCGCCGCCRCCGCCAGCCTACGAAGAGCCGACAACGCCGCCACACTACGACCTACCAG[A/G]GTCGCCCAACTACGAGGTGTCACCAGAGGACCGGTACCTCTCGCCTCCACCACCGGCGACGTGGAAGCTGCCGGCCTACGACTACTCGTCGCCGCCTCCACCGGCTGCCGGACAGCCATG
ConsensusGBS0348-2	[T/C]	TAGCTCAATTGATCATTGACATGTTGGTGTTTCTATCCGATGTTATCATTAATAAACGTGCTCTCAGTAATGSACGAATACTGACTCAATATGCTAATGTGGGTGTTGTGAGCAGGACAA[A/G]GAGCTGGTGCAACTTAAGCGTGAGGCCCGGATGAAGGGTGGGTTCTATGTCAGTCCTGAGGCAAAGCTGCTGTTTGTTGTCCGTATCCGTGGGTAAGGCATCACTTGCCACTCRATCCTT
536-922	[T/C]	CACACATAGTTGAACATCCATGTTTTTTTTTTTTTTTTTTTATTAAGAAAATAATTACTATTCATTAATTGCCTGAACAGGTAGGTCAGACACATCACACATACACATCGGCTAAAGTAC[A/G]GCAAGGAGATGACTGTTCAGTCACTCATACGGACGCGTGCATGCATGCCGCGTAAATATATATGCGCACACACACAGTGTGTGTGCAAGGTACAGACATAGGCATACTCTTTTATTTTAT
1742-718	[T/C]	TACACTGCCAGTGAAAGAGTTAACCAAGTCACTCCGAAAGACAGGCTACGATGTGATGCCTTCGGATGACGCCGGGCGGTTCGTGTGCAACTATGTGTACTACCACTCTCTCCGGTTCGC[A/G]GAGCAGCACGGCATCAAGTCTCTGTTTGTGCATGTGCCCCTCTTCTCGACAGTCGACGAGGAGGTCCAGATCCATTTCGTCGCTTCCCTCGTCGAAGCTCTCGCTAGCCTGAACTAGGAA
1689-919	[T/C]	GAAGATACGGAGTACTTTGTTACTTGAGATTCCCATACTGTTGTCCCATTTTAGATTAGAGCCTTCTGAGCACGTTTCATCTTGGCAAACTCAACCAACCTATCAATATCTGGCAGAACT[A/G]CCTTAGCAGGTTCCATTCCACCAAAGCGCTCCATCCATGCCAGCAGTAACGGGGTTTTGGTGGCGTCAAGGAGCTCXAGGCCACAGAGCGCCTCGGTTCCTTGCATCCATGCGACCATAC
ABC11085-1-1-168	[A/T]	GGGTGTATATAGACTTGTTTTACAGTGTATATTCACTCATTTTGCTCTGTATGTAGTCCATCTTCAAATCTCTAAAATGTCTTATATTTAGCAACAGAGGGAGTATTCAATTAGGGTTAT[A/T]TAAGCAGATATTGTCTGTCATATGCCTGTAAATATCTTAGTTCTGTGTGAACTCTCACTCTGGTCAACAGTGAATCAGGGTACCAATACCACACTCTTGGATATGATTGATGGTGAGAGG
7206-2010	[A/G]	CTATAACCCCGCACCACTCTTTCTTCCACCAGATGGCCATGGACAGCGACGGCGGCCTTAGCATGCCCGCGAGGATCAGACCTTCGACGAGCCCTCCGTCGCGGTGGGCCATGTCAGGAG[A/G]ATCACCATAGATGGAAGAAACAGCTGGATACTTGGCGCTGTACAAGGAGGTATGACTGTCAAACTGACATGGGGAGCGTAGTTTGTAGTGGGGTCAAGCAACCCATTCATTTGCAGTGTA
3764-666	[T/G]	CATCACAACTTTGAGATCATTGTCGATCCTGACGATCTTGAGCTTCCTGATCTTGGTCTTGGTTCCGCCCATCCTCCCGGGCATCTTCTTCCCCTTGTACACCCGCCCTGGGGTTGTCCC[A/C]GCACCGATCGAACCTAGGGCTCTGTGGCTCTTGGAACCGTGAGTCATCAGACCACGCTTGAAGTTGTGCCTCTTGATTCCACCTTGGAATCCCTTTCCGATGGATTTGGCGGAGACGTCG
3611-635	[T/C]	TGTCTACACGCCAACAGAAGCTGAAGATTAAGCTCGCAACTTCCTTTCGCTGAAATGTCAGTATGCATCACCAGACTTACTCTTGTCTGACATGGTAGTCACATTTCATATGACATTGAC[A/G]CGAAAGTTTGTATGTATTACGACTCATGATCTGTCTCGAGATGTGCAACTGGTAATATCACTGTACTGGAATATGGTTAGGCGTTTATGGTGTGCTGGAAATGCTGCATGTTTTTGGCAT
ABC10705-1-1-263	[T/G]	AGTTGTGCTAATTAGAGATCGCTTGCTAGGCTCCTTGCTAACTGGATTCTGCTCCAACATGAGAGCTAATTCACCTTTTCTTCTCTTAGTAGTATGTTTCTAAATCTCATAGAAGCTTTT[A/C]TATCATGCTAAAGTGCTAAACAAGTTCTATAGCCATGACTTGAATTGTAAAGAGGCAAAAAAATAAACCTGTTTCCTAGCTCTTGAACGTGCAGCAGATTCTCGGTTCTTGATCATCCTC
7767-474	[T/C]	GTTATGAACGCAGTCGGTTACACAGATTTGCCAAGCAAGGGCATAACAACAGATAGACTGCGAATGGTACATGGCATTACTCATAAAACAACATTAAGCATCATAGAAATTTGTAAAACC[A/G]AGGCCCAGCCAAGGAGAGTCTCTCCTCTAGAATTAGTTCCGTTGGGCAGGCTACAGAAATCTAACAXTGCTCTGCXTCTAGTTCTCAATTTCTAAATAGAAAATAAGATAATTTAGATCC
4528-2080	[T/A]	ATACGTAGTACAAGCGACAACGGCAACTTATTGCACTACACCTCAGCTACAGCACTAGAGTACTACTAGCTTATTAGGGCATATAAAAGCAGCTAGCTAATGATCTACATCCATACAAAT[A/T]ACCATATTCAGACACAGTCGTTGCCCAAGCGACGAGGGGCAATAAGATACGTACGTACGTACACACAACTTGATGTCCTGTATTTACAATCAATCATGCAGCTGGATGCAACGGAGTCAC
ABC18945-1-3-437	[A/C]	TAACAAGGCCGCGCAGAGACGAAGAGATGACTCGATCGATCAGGAXCAGCTCTTGTCGTCGTCGTCGACGTCGCACTG[A/C]GGCACGGTGGCGTAGTAGGGCCCTGCCGAGTAGGCGACCTCGGTGGGGCAGACCCGCGAGGGGCGGGACGGCTTCTCGCCGGTCCTGCCGCCGTTGAAGTCGGTGAGCACGGCGCAGCCC
4393-1078	[A/G]	TCXAATTCTATAGATATAAGAAAAATAAAGAACGAGGAAGGCGTAAACCGATCTAGTTATCTTAGCTCTTTCAGGGAATCTTCTCTAGACCTGCACAAAAGGCTAGCAGACAGGAGGAAT[A/G]CTAAACTGCTGGAACTACATCTCCTGATTCCTTGCTGACTTCTCGAGTTTGTCCAGAGAAAAGCAGTGGCGACCTAGTAGTACTAATTGTGAATTGTTCTCAGGTCCTCAGACACATTCC
6716-823	[A/G]	GCATCTCAATTCAAGGCCCAGCCGATGTTATGGCGAGCTCCGATGATAAAGCCTATGCTTCCTGGCAATGGAGTGACCCCATGGCCTGTGCTGGGGCACCTGTGAGATGTGGAATCCGCT[A/G]CATAGAGCTAGAAATGCAGTTGGCTTGTGAGCATACTATGCAGTCCCCTGCAGATTTATACCCTACCTGAAGTGCCTACTTGTGGAAGACAAAAGGATGCTTAAGTGACTCGTTTAGTAC
3702-982	[A/G]	TCACCGTCTCCTCGTCACCGACGCCCCATGGATCACTGGTGCCAGCTGGGGCGACGAGCTGGAAGTTCTTCACCGAGGCGACGGTCACCCGGCCGTGGAAATTCAAGCACCAGCACTGCA[A/G]ATGATCATGCCACCGAGGCGCTTTGTTCTTTAAAGACAAGGAACTTGAGGTGCTCTGTGGCGTCTCCTTGGATGGGTCGGATGCACTGCCCTGATCTACAGGGCACTGGATACTGCAGTG
1077-457	[A/G]	TGTTGGACTTGTTGCCTATGTGAAGACTCCTCGTGGCCTTCGTACTCTCAACTCTGTCTGGGCACAGCATCTCAGCGAAGATGTGAGGAGAAGGTTCTACAAGAACTGGTGCAAGAGCAA[A/G]AAGAAGGCCTTCACCAAGTATGCGCTGAAGTATGACAGTGATGCTGGCAAGAAAGAAATCCAGATGCAGCTTGAGAAGATGAAGAAGTATGCTACTGTTGTCCGTGTTATTGCCCATACC
ConsensusGBS0574-5	[A/G]	CGGCCTCRCCGCCCGGCCGGTTAGTCGCAGCACATCTCGCAGATCCAGCAGCAGCAGAGTGCGGCGAGGCTGAAAAATGAACCAAATYCAGACATYATCAGGCCGGAAATCACTAGCGGT[A/G]ATTAAACAAGTTACAGAGGAGGTKGTAGTGGTGTCGATCAGTCGATCGATGGAGCAGCTAGCTGGTTTTGGTGGTGGGGCGTACGTACGTACCATCCCTCGATGAAGCCCTTCTCGCCCC
3598-489	[T/C]	GGGAAGACAGCACAGCTTGACTGCCCTTCTTCCAGTAAACGCTGCCATGTTGTTGCCCACTCCCAGAAACGGCCACAACCTTACTGAAGTTGATCTTCGGTTTTAGTTTCTCAAGCAGCA[A/G]TTCCAAAGCCTCCACCCACATTATGGTTGGTGAATAAATACGGCCGTCATCTGTAGGATCTCTGTAAACCCCACCCTCGGTTTTGTAGTGCGGTAACTCAGAGTCAAAATTAACAGTTTC
617-167	[T/C]	TTTGACAAGACAATGAAGATTGTCAAATCTAACAATGCTTCTCCATAGAATTCTCATAATTTACATCATGGTAGTACAAATCAAACCACACAACCTCACACTTCAACATSACTAGCTCCG[A/G]GACACCTTATTTGCCGGGGACGAAGTTTGTGGCAAATGCCCAAGCGTTGCTGTTGACGGGGTCGGCGATGTGGTCAGCGAGGTTCTCAAGAGGACCCTTGCCGGTGACTATGGCCTGGAC
2416-1016	[T/C]	AAGGATTTGCCATCTCTATAGCATATCTTACAGCAGGTTTACACTAAGGGAATACGACTGTTCCAACTTGACATTACACTAGAAAGTGGGTCTATTCCAAAGACAAGCATGAACTGCAAC[A/G]CCGACAAAATTGCCCTTGTTAGACCGGATACAAACAGTGCACTCATCXCTTCAACCAGAATTGTATCAAXGCTTCACACGAGCAAGACAGCATTGATACAGCCATCATTCTCCGGGTTAT
6803-442	[A/G]	GTGCGTGAAGAGTATGGAGGCGCCGGGGGCGAAGCTGTGGGGCCCGAAGGCCTCCTTGAACTTGTCGACGGCGGCGGCCTCXGCGTCCGTGTACACGCCGGCGGCCTTCCAGTACGCGAC[A/G]CAGTTCTCCGTCACCTTGTCCGAGTACTGCGCGCCCGTCAGCGGCAGGATCATXGTCACCCTCGTGAACTTCTCGAACTCGCCGGTGACGACGTCGCGGAAGAAGGCGGCGTCGGAGGCG
2774-962	[A/C]	ACATAACTGCATCAGACGGCCCAGTTTTAATGCATTTTGGGAACACATGTGCCAGATTTTGTTTTGCTTACAACAGATATTGCAGTGCAAAAGGCTTCATAGGCAGGAACACGAAATGAG[A/C]CGCCACAGAACAATCATCAATAGCTGTCTTCATCTGTCTCGGGCCTCCGGAGGTAATAGCGCAAACAATTAACCAGCACCTGAGATAACGAGCTGTTCAGTTTTGCGCCTCTGTAACTCA
1300-1364	[A/G]	GGATCATCCAAGGTCTGCACCACGCAGGCACCGGTCCAGCTTGGCTCCCTCCGCGCCGCAGATGGCAAGGAGTGAACACTCTCGCCTAGGCAAGGAGATCAGTTGTTTGTCAGTTGTCAC[A/G]CCATTTCTTGATTCAGTCTGAACTTTCATATACTGCGTGAGATTTGTAGCTTTTTGTGCTGTTGTAAACGGGAATAACTGCTTGGCGCAAGAGRATGTTATTAATGTTAAACATTTTATT
1123-661	[A/T]	ATATCTATGGTGTGAAGCTTGCAAATTCAAATCTCAACTCTACTGATRAAAACTATGGATAYGTTTCCAAGACTAATATCGGTGAAGGCTCTACCATGAACGCCCGTGGAGTTTTCCAGT[A/T]TCCCTACTAGATCTCGTTATCAACATCAAAGGCTTGTGTGGCGAAGACGTTGCGGTGTATTTCCTAAGATCCGGTGTTCAAACTATGGATATGTTTCGTCTACTRTCTTTGTGGTGCATT
5233-1070	[A/G]	GGCGAAGGACCYGGGAGCGACCAGGAGAAATGGAAGCAGCTATTTGCAGCTGCTGAATCGAACTAGTGGCACTTTGTCTCAAGCTGTAGTGGATTCCATACGAGGGCAGTAACAGTCATC[A/G]GTATTCAGTAATAGGTGCACAATTGTCATTGTCGCGGGATTTGGAAACGACTTGCAAACAATCGAGCATAGTCCTTGACTATCCTATGCGCCCAGGCTTCTAAAAATACCGTTTGTTTGT
ABC04317-1-2-210	[A/G]	GCTAGAACAATGGAGTCACTGACCAGTGACCGACCACCGGAGACGCCGGGCACAAAAACGCCGGCTTATAGTCATCC[A/G]GGAGGGACTAACCAAACCCTACCACAAAGAGAACXAATCATAGGTCTACACAATGAACAAGGATTAGAGACTTAGAGCTAATCCGCTAAAGGCCGGCGCAGAATGTCTAAAATGCCATCT
1267-646	[T/C]	TGGGTGATCCACGAGACAATTATCTTGCGAATTTCGTTTTTATGATATGGGTTTCATATCTCTAGGTTTAGTTGGTAAAATCTTCGTCAATCTTTTGATTCAGTTGCTGGAAAATCCCAG[A/G]ACGCATGTTTTGACCACCAGGTGGCGGTGGGACTGGAATGCACACCCATGTTGATGAACATGAGATCTTTAAAATTGATATATAAAGCTTTCTGCCTGTGTTAGATAAAAAAAAAAAAAA
ABC07299-1-1-78	[A/G]	TTGCGCACACCCCATGCTTGAGTAATCTCACACTTCAGTTGTGTCATTACATTACTGATGTTGGAGTGGCTGAACTG[A/G]GGCGTGCACATAAGTTAGACTCTTTGGTCATTGACTATTGTGGTGAGGTCTCTATGCAAGCTGCGCAGGGTGTTGCCAAGTCAGTTCACTACTCCAGCAACTATTTAGATGCCGTTAGGA
ABC01644-1-3-379	[A/G]	AGACGACCTTGCCGTCGTCGACGTCGGCGTGAACGAGGGCCAGCGACTGTTTCAGAAGAGCAATGCAGATCAGGTCAGCTTAGTTGGGTTCAGTAAGCAAAGCAATGGATTCTTCAGAAA[A/G]XTTCAGTTGGAAGGTCTTTGTTTTCTTACCAGAGGTGCAGGTCCACGGACAACCTTGCCCTGGTTGTTGTACTGGGATCCATGGCAAGGGCAGAGGAACTTGTTCTCGGCGGCGTTCCAA
ABC06725-1-1-66	[A/C]	AGCCACCATCCCTTACTCCTTAGCCCTTGCCTTTTTCTGGAACATGCATCAAAATATGTGGCATT[A/C]TCTAGTCTCACCTTGCTAACCAGATGTTGGTTTGGATCTAACCCGCAGACTGAGGCAGCAAAACCAGTGCTTGGCAAGTACTACAAAGAACCAGAGAAGTCGGCTCCTCTCCCATTCCAC
ABC14531-1-2-91	[A/G]	ACTATTCAGTGAAATTGGGCTTGACGTATCACGCATTTGGCAACTAACAGAAACCTCKATAGTTGTCCGGTGGGAACTGTGGGGCACACC[A/G]CGTGTCCCGTGGGAATCATATGGCTGCTTCAGTGGCACATCCAGGTACAAAGTCGACAGGAACGGGAAAATTTACGAGCATAAAGTCGACAATCTGGCATTGGACTTCCCCCGGCCGGCT
1986-4629	[T/A]	CAAGCTCGTTTCCAGAAGATGCCTTGGACAGAGCTTCCACAAAATTGCAGCCTTTGGTGACGTTAGTGCTTCAGAAGGACCGCGGTCTGAGAAGATCACTTTCAAGTATCGCAGTTAAGA[A/T]CGCTTTCCCTCCGATTAGCTTTGATCATTTTGGCGATTGGGCTTTGGCTAGTATCACTTAGCAGATTGTACAGCTGTTTTTTGCCTGGCAAGTACTCTCTCAAACTCAGCACAAGCTTCA
3083-1598	[A/G]	TCAGGAGTGCGGTTTCTGTAGGACTAAAGTGCCAAATACCTTCATGATTCATGATGGCCTCATAGAAAATGTGAGACGTTGTAAATTGTACAGAATTTTGCTGGCAGCTCGGTGTATATG[A/G]AAGATAGATTTTGCCTGTTCTGAACGTTAATTAAGCTAATGGTCAATGTACTTTGTATTTCTTGCAGACAGATAGCTGCTTCACCCAAAAAAAAAAAAAAA
ABC03253-1-2-279	[G/C]	GATGAAACTTTCTTGGTAGTTTACTTCATCAGTCGCAGGAGGGAAACATTTCAXCACTACATTCATGGGTGGTTCAGGAAAATACATATTTCCACXA[C/G]CACAGATTTGCATACGGCTGCATCAAAATGCTGGTTCAGTAGCTTATACAGAGAACAGGAAGCCTGCAGAACTTGGATAACGGCATGTGAAATGCCAGATTGTTTGCTCAGAAAATAACA
650-1107	[A/G]	AGTGTAACCAGCATAGAGAGTGCTGCCATCCGCGCTCCAGCTCAAGCAAGTGCAGTAGAGCATCTGTTTGCTGGAGACTGGGACCTCGGGCCTAAGGTCCTGCACGATGTGCTTTGACTC[A/G]AGATCCCAGATCTTGATGGAATCCTGTGTCGCCGCGCAGAGCCAGTAGCGGTTCGGCGAGAAACAAAGTGAGTTGATAATGGATCCCGCATCCAGCGAGTAGAGTCTCTTGCCCTCGGTC
1453-346	[A/C]	GGATGGCGGCCGGAAGCTCAAGGTTGACGCCTGGTTCGGCACCCGCCGCACCATGGCCGCCATCCGCACCGCCATCTCCCACGTCCAGAACCTCATCACCGGCGTCACCAAGGGCTTCCG[A/C]TACAAGATGCGCTTCGTCTACGCCCACTTCCCCATCAACGCATCCATCACCGCAGCCAACCGCGGCATCGAGATCAGGAACTTCCTCGGAGAAAAAAAGGTAAGGAAAGTCGACATGCTT
4050-2006	[T/C]	TTGCTTTTTCAATTTTCAAACAGAAAAACAAACAAACATGCAGCACACTTXGGCTCCTCCGATGAATGTTCCCTTCATATGCCTCACTGTTCGTCCTATCCAGAGCTCAAAATTTCAACA[A/G]CCCTTCGATCGCACAAGTAGCTGACTTGTACCTCCAGTGCTGCTACACATGTTCTGTCCAGTGCAATTAAAACTCCCTGTATTGTCAAGTACCTTCAGXTGATGGGTTTCATCTTTGCAA
3890-1453	[T/G]	GGTTGTTTGTTTTTTCAGTCGTTTTGTTAGTGTTCCTCACTCTGTGTAGCCATGTGTAGTTYCTTTTTTGYTCTSTAGAGTTTTTGATAAGCACATGGAGGTGTAACRACGGTTTAGTTC[A/C]ATCAAGCTTTGTACCTGCTGTGCCTCTTCCCTTCCGAGATGAATGAAGGATAAACCGTGCGGTTGGAAAAAAAAAAAAAAAAACGGGATCAATTGTCCAACAGGAAGGACAGCTCTCCCC
ABC10669-1-3-509	[T/A]	ACATGACATTAGACTAGCTACACGAAAATGTCTCTGCAAAGACATCCACACACCAAATAATAATCTTGAATGAAAAAGATAAAATA[A/T]TTTTTTCTATCTTCGTTCCTCGTCTAGTCAGTTCCAGAGACAAATACATCCAATTAAGCAAGTGCATCACACTCACTTGTCCGAACACAGAACCAGGCAAGACGATGATGCCAGTGTTTT
7860-1168	[A/C]	TTTTTTTTTTTTTTTTTGTCAGGAATCCCACATAATTTTATTAAGGTTGGTGGTGTTACAACATGGCAATTAGTTGCTGCGAGTTGAATGAC[A/C]AAGACGGATACGACTTTGTAAGGACACATAAATTCCAGGTTCCAAGTACCACGATGCCTCCAACAGTTCTAAACGGGTGAATACTGTTTGTTGCTTGACGAAAGAGGGTCGGCGACTCAX
ABC17091-1-2-109	[T/C]	CTCCCGXGCAGGAGCAGAGXTTCGTTCGTTGGTCTCATGGCCCGTCCTCGCCGTCCTTGATGAGGTTGCAGATGTCCGAGCACTCTGTCAGGCTGCACAGAATTAAGGCACGTGAGTACA[A/G]CTGGATTAGGTTGTTGTTGGAGTGGCGCGGCGTGGTXGATTATTTGATTTACGTACCAGTAGAGGCGGCTGCGGAACTGCTCCTTGAAGACGACGAGGGGCCGCCGGA
380-1226	[G/C]	TCGCGAGAGAAAATTGCAGTCCAAGCAGGAGCATCCGTCCATTGTTTTTTCCTTCTGTACGCACAGCCTCTACGGGGCCTTGTAGTACTTGGTGGGCACGAAGGGCATCTTGGTGACGAC[C/G]GCGTCGTACTGCTTGCCGCGGACGACCACCTTGAACTCCGTGCCGGCCTTGTGCAGCCCGTTCTTCACGTACCCCATGGCGATGTTCTTCTTCAGGCACGGGCTGAACCCGCCGCTCGTC
3689-1101	[T/C]	ACGACTGAAGTTCTTTGCTGCTGCTTTATCAGCAATGGYCTGCTGCTGCTTAAATTAACMTTTCTTGTACTAATCACTACCAGATGTTACAATACCTATAGAGCGAGCTTGTTATGTGCT[A/G]TACTGCTCGGCTGATGCTGCTGAGCTTAAGTCCATTCCCTTGATGTGTAATTACATGCCGATCGGGATAACCTTTGCTTCGATCAGGCTGTTTCCATCCAATAATCAAGCCATGTTTTAT
1250-923	[A/G]	GGCGACGAAGGCGTCGAAGAAGGCGGTGGAGTTGGCGGCGAAGAGGTTGACGGTGGGGCGGGAGCGGCGGTCGGTGAAGAGCACCTGGTCGGAGGCGAGCAGGCCCTTCTGGTAGCGGAG[A/G]TTGTCGAAGTAGGCGTTGTCGAAGGTCTTGGGCGTGGTCACGTCCAGCATGGCGAACGCCGTGGGCGGGTAGTTCATGGGGCACACCTTGCGCAGCGACCGCAGGAAGTCGAGGTTCATC
3056-1317	[A/C]	TAAGCTTGCAGTAGTTCTAGTTCTCAAAACACCATTATGGATAGAGAATATATGCATAAAAGTCCACGAGAACAACATAGGGCGACTCGAGCAGCGCTCGTACTAACTTCCTACATGGCA[A/C]TCTTCAAGCAGTGTTCTCTACTGGTAGTTCCTCCCTGGCCCGTCCCTGCCCTCATAGGGAGGAGGGGCGGCGTTGTTGTAGTTACCGCCACCTTXGTAGCCTGGGTTACCTGGCTGGCCC
ABC07521-1-2-352	[A/G]	CACTCGTCCCACAGCCATTGCTGAACGG[A/G]AAGTTCAATCTCGGCACAGTTTTAGAAGGTTTGAACAGGTGGTAAATATAGCAATGGTGATGGTGATGTATACATCTCCATATTTTACAACATCGGTGCTGCATTCTAAGCAGCAACGAG
ABC08009-1-2-304	[T/G]	AGCAGGGTGAGACGTCGCCTGTGACGTCCGGTGAGTAGCGTCGTCGTCCATCGTGTACTCCAGTCCTGTGCTTAGCCTTATACTACYACATGCATGTATCACTTTCATTATAATGTTGGC[A/C]TCTACTCCAATTGTCCATCCACCGCTCTAGCTATCTACCTGTGCCTATGTTTAGTAGTTTTTCTACGTTGATCTCTTGTCCATTTGGCATCTTCGAAAA
10489-586	[A/G]	AATGGGCAAGCACGAACTTGGGCTCAAAACCAACATACCCCAGATATAGATGCCCATTGTCGGGCAAATGATGCAGGATCAATCGACAAGTGAGCGCATCCCCTGGTAAATCGCGCCAGG[A/G]CGAAGATCGTCCAGAGTATCAGCGACTCTGTAGCCACTATACTCCCTGAGGAGTGTCCAACCACGTCGTGACAGAAAATCTCTGAAGTCGTCTTCGGTGTAGAATGTTTTATCTTCTGTC
2316-563	[A/G]	ACAAAAACGGTGAACCATGGATGATAGATAGATAGATCAGCGCCTCTTCTTGCCAGACTTTGAGCCXXAAGATTTCGATGGGCTCGCGACCAGGTAGATGAAGCCCAGAACGAAGGAAAC[A/G]ACAGACACCAGTGCTCCGTACTTCGCAACAAGTTTCTTAGCCCATTCAAACTTCTTCACTGGAGGCCTTTCAGCAAGAATGTCAAGGGCAGGGATGGGAGTTGAGTAGGCCTCCTGAAGT
5771-91	[A/G]	ATGTCGTTCGACGACACCGGCCCTGCGCTACAGGAGGTCGGGGGGTCCCTCTGCAGGTCCTTGAGCTCCTTGACGATCCTCCTCAAGGCCATTTCCCCTAGGAATCAGCAAAAAAATCCG[A/G]GAAAGAGGCTGATTTCTTAACCTGTTGTTCTTGGGTGAGATGGAAGGAACTTGTACCCTAACCTCAAGGTGATCTTACGCTACTTCTTCC
8221-1481	[T/C]	CTTCGATCTTCTTCTACTTAACGGGCACCGCCGTCTGGTTGACATTCGCCAGCAGCGAGCCCCAGGATTTCAACAAGTTGGCGTCGGAGTCATTAACAGAGGGCAATCAGTAGTCAAAGG[A/G]CCATTCAGAAAGGAAATCCGTTGGGAGTTTAGCTCASCCAGCCCAGCAAATTTATGGAGCTCCTGGGCACTGGATAGACTGGTAGGAACAAGTAGACAGTGTGTTGTACATGCCGCATGG
9820-455	[T/C]	CGGCAAGTTCTCTGGCTTCCGACCGCCAGCCTGCGCAAAGTTCGGTTTGCCGCCACCACCTCCGCCGCAAAGTTTCGCTATTCCACCCACAAACTTGCCTGCTTGCACTCCCATTTTCAC[A/G]ACTCCAGGACTGAAGGCAGCGACCAGGCTCACCTTACCGTCTCCTGGACTTGAACCTAAAATCACCGCGGCTGGGTCTTGGAGAGTTCCCACAAGATGCTCGGCTGCGCTTTTCAGCCCA
810-818	[C/G]	CAAGCCGCATGAGATGACCTTCTAAGTTATCTGGTACAAGTTTCAAGATCTGTGGAAAGTCTTTTTTCTCTAGCGTATGTTCTGGTTCTGTACTTCTGATTTTTTTGGCTGGTTGGTGAA[C/G]CTTTGATTTCTACCTGTTAAATATTTTGAGAAGATTATTGGAAGTAAAAAAAAAAAAAAAAGCTCATTGCGACATTTTCTTGATCTATTGTTCTGTTCGTGCTGCAAGTGGATTGAATGT
ABC14687-1-4-344	[T/G]	AAAGGCTTTGACACTTGATAGACAAAAATG[A/C]ACTTACTGTAGGGCTCTCCAGAGATCTGCAGCTTCCTGTCTGTCAGCCCATGGTGTGCTCCAGCATCTACTGCCGTTTCTCXCGTTAGCATTGCCGTCGACGACGGGAGGGGGATATATA
4178-1592	[T/C]	GCATGGTCATCTTTCAGATTGATTCTCAATCTGCCGCTGTATAGGGCTCGACACAATGTGGCCGTAAATGAACTCATTCCATGTGTCCGGCAAGCCAGGGAGACACCAGTGGATGCAGTC[A/G]GCGAACTTGCGTGGGTTGGCCTGCTGCTCCTTCGTCAGGAGCTTACCCTGCCGCAGAGTGTGCACAGATGTGTGTGCGTCCTTGCGGATCTCCGACAATGCGGTTATGTTGATGAAGTGC
5541-418	[A/G]	ATAXACXCCCTGAGTACAATGGCAGTCTTCTTGTCCCTGACCAGCXAACCCGCGTTTGAGCGATGCTACCTCGAACCACCTACCGGAGTAGCGAACAGGATCGAAGTTCTTGGCAGTCAT[A/G]CCCTTGGTCATCATCATCATCCCATCXTCAGAAGGGCCGTCGAATTTCAAAGGAACAGCGGCTTTGTCGATGGCGGCCACCACCGCAACCTGGCACAAGCTCGGCCGGGCAAAGGTGTCT
ABC30545-sfp38-06	[A/G]	CGTTCTGCTACCTGCAGTTCTTCCCGCATCCGGCTAGCAAAAAGGGTACWTTYMTTCTGGATTCACTAAAYAGGCCTTTCGCCCCGTTTTATATATAGAACAACCATCACATCCACATCA[A/G]TACATTTATTCTGGATTGCTAGTGCATACATAATAATGCCATTGCTCTTTGTTTCGCTGTTGTCAGATGCACATAAATGAAGCCCTTTTTCGCAACATAGTACTTATAACTGAAGTGAAW
4410-284	[T/G]	CCTCTATGTCCCAAGGAAGTGCTCTGCCACCAACAGGATCATAACTGCCAAGGACCATGCCTCTGTCCAGATCAACATCGGGCATGTGGATGAGAATGGACTGTATAATGGCACCTTCAC[A/C]ACATTTGCTCTCTCTGGATTCGTCCGCGCCCAGGGCGATGCCGATGGTTCTTTGGACAGGCTCTGGCAGCAGAAGAGGGCTGAGATCAAGCAGTAGATGAGTTCCGCGGAAGATTTTGCT
6471-1139	[A/G]	GGTGGTCACGCCCACGCTCCCACGTTGATGCTTCCGTTGTAGCTACACTGGTGCTGCCTATGATGAAGATGCAACCTCGATGGCGCTTCCGAGCGGCCATGCTGCTTCAACGAACGCGTC[A/G]CTGTAAGGAACCTTCTTTACCAATGTCATCTCCTGTTGGGGATCAACACCAAATCCATCCACAAGCAGGGTGTACTGGTAAACAAGATCCATGCAAATGTATGGAACGTTATCCTTCTGG
9018-522	[T/C]	ATCAGTGTAGATTTTTATGTTCCAGGGCCACTGGTCTTTGTAGCCACGTTTTTGCTTGATCCTTCCAACCTGGCCAATTCCTCCAAAAAGCTCTTGCAGTTCCTCAACAGTCACATCAGG[A/G]GGCAGGTTTGAGATGTAAATCCTTGCATTGTCGCAGGAATCATCACAGTTTGCATCACACTGCTTAACCTTTGTAGTAGGTTCAGGGGCAGCATTTGCAGAATAACCGCCGCCACCACCT
ABC22343-1-1-120	[T/C]	GAAGTCACGGCGAGCTGAGCAGAGAACCGCGGAGCAGGCTGGCGGTCAGATGATGGGTGGCGGCGGCGTCTCCCAGACGTCGAACACGTTCTCCTCGTTGTGCAGGGCGAAGAGGCGGTC[A/G]CCTCCGATGGAGAAGTCGCAGATGGCGCCGCCGTAGCTCCGCCTCAGCGTGGACGTCAGCACGTGCTCGGGCCCGCTGAACACGGAGATGCTGTCGTTCATCGACGAGAAGAGCTGCCC
5522-576	[T/C]	CTTGAACAGATAGAGAAGAGATTGGATAAGCTTAAAAARAGCAAAACTAAGGATCCACAAGTAAAAGTGAAGGAAGGAGCGGAAAGGTCAGGATTAGAAAAAATTCTGGATGCACTTATG[A/G]ATGGAAAGCCTGCAAGATCTGTTGATTTGCCTGACCATGAGAAAGAAGCTATACAACATCTTTATCTGCTCACTATGAAGCCAGTCATTTATGTTGCTAATGTAACAGAGTCTGATCTTG
ConsensusGBS0342-1	[A/G]	AAGGGCACCAAGCCTTGGGTGAGCCTCCCCAAGGGCAAGGGTATCAAGCTCACCATCATTGAGGAGCAGAGGAAGAGGGATGCCGCAGCTCAGGCTGCTGCCAAGGCCTGATTCTGAGGC[A/G]TTGAGTCGTTTTGCTATAGCCAGTTATCTGCAAGGATATAGAACTATGTTCCTGGAACCATCTTTTTTAAGTTTTGCCTGAT
ABC10009-1-1-317	[T/C]	CAAAGAATTTCAAGCTTGGGAAAAGAGTAGATGCTTCTTAATTAGGAACATCTCAGCTGCCTTTCCAAAGAAAAGTTATTCATAAGCTCTTAGATAAATTCATCCTTGGTCACTGGACTC[A/G]GTTTGGAAACCAAGTGGAATGAAATGTCATGGTATGATTCCATTAGGCCGTGTTTGGAATGGTTGTAATTAAATACAGAGGTGTTTATTGTACATTTGTATCTTATCGGCCGCTTAATAA
7679-530	[T/G]	GCATTCCCGCATGTCGATCTTCTCTAGGTTTGTCAAGTGACCAAGCTCTTCCGGAAGGTCTGTAAGGTTAATGCACTGCGATATGTCCAGGTATTTCAACCTCTTCAGGCTGCATACCGA[A/C]GGTGGAAGCTTCCACAGTGCCGGGCAGGCGTAGACCCGCAGGATGCTCAGGCAGTGCAGCTTGCCCAGCTCATATGGCARCTCTGTGAGGTCATGGCAGTTTGACAAGGAGATGCTTTCC
4342-528	[T/C]	AATGAAAGCAAAGAAAGGCTTTGTCCCAAGTTTAGGTGCCAACTTCTTATCATATGCATAGGATTCTATGGATTTGTAGTTCTCAACTCCTACTTCAACAAGGTCATATATGTGGTGATC[A/G]TAAGTCCTTCCCAAAACAAGATTGTTGGGCCTCTTCTTTGAATGXGAACCATACACTAAAAGGCTGCAGTCAGATTTAAGGGAGAAGAACTCCAGGGAAGTTTCACCCCCGCTCTCAAAT
3732-2544	[C/G]	CGCGGCAGCAAACACGGTGAACTGGCAAGCGGATGTCGAGAGATGTATAGACTGGGAAGCCCGCAGCCGCCGTGCCACCGGGATGACCCTCGCCTTCCTCACCGCTGCTGCTAACGAGCT[C/G]GGCTGCCCCCTTCCTTGCTGACAAGGCCATATTTGAAGCTGACAATCAGCAACACTTGACAGTTGGTGCGAGCAGTTGCTGCATGGTCAGCGAGCAGGATGGCTAATTAATCCCTTGCTC
3676-416	[A/G]	ACCACATTAATATCTAACACGATGACAGTCTCAGACATTAGGACACTACAAAATCTTGACAACTTGGAGCACAGTTGCTCATCCAAGGAAGTTCATGATCACCAGGTGGAGCACCAGATT[A/G]CACAGGACGAAATCAGCAAAGGCCCTCTCXGGGGGGAGATCCTTGAATTCCTTGTTGTCCTTGTTGACTTGAATACGGAGGCAAACACCAAGCACTGCAGTTCCAATGGACGACAGGACA
9759-256	[A/G]	TGGCTGTCCATCTCCCTGGGCAGCTACGTGAGCACGCTGCTCATCACCATCGTGCACCGGTGGAGCGCCGGTTCCGACGGATCCAACTGGCTCCCGGACAACATCAACCGCGGCAAGCTG[A/G]ACTACTTCTACTGGGTCGTGACGCTGCTGCAGGTCATGAACCTGGTGTACTACCTTATATGTGCTAGGCAGTACACGTACAAGCCCGTACAGCTCTACAAGGAAGAGGATGGGGAGGACA
4978-1030	[T/C]	GAATCGAGTGTTCATCATCAACAAGAAGAAAACAAGGAAGAAAGGGAAAAGGAAGAAGAAGAAAGAATGAAGCCGATGGACATACACATCATCACAGTATCGGTACAGGGATCGACTAAT[A/G]GATCCACCCGTCAATGCAACTCGACCACGCACGGTGCAAGAAAGATGGCACCACCACCACCTTGTGTTGTTTGTTCCTCTCGGATCTCGGATCGGATCAGAACATGGCGCCGAGGACGGC
779-2258	[T/C]	CAGTAAACCACAAAGACAAACCGACCACGCGACAGTAACCAAAAGATGAGCTAGCTCTACGACTTGGATAGCAGCAAATGCACACGCCTAGTCGACCTCCTCCATCTTGCTCTCGCCGGC[A/G]TCCTCCTCCAGCGGCGGCATGTCCGTGTCAGCCTCAGCAGGCTCGTCATCCTCGTCGATGCTCAGGCCCAGCTTGAGCATGCGGTGGATCCTGGTGCCGAAGGTGTTGGGGTCGTCGAGG
ConsensusGBS0136-6	[A/G]	TTCTTCATAATACGAYGGATAATACACYGTAGTATTTATTCTAGATATAGAATTGATGGATCAGGGGTGGCTGGTTGTCGGCTGCGGGTAGCTTGCGCTCTTGAGCAAGGAGAGGTAGCC[A/G]CCCTCCAGGTTCTTCACATTAGTGAACCCCTACACCATSGCATCAAACCAGTAAGCCAGCTACGACGACAAATCCATGAATCAGCAAGCAACGGGCGAAGTATCGCGTAACTACTTAGTA
4212-57	[C/G]	GGTCACGCCGTCCAGTCGTGCTGCCTACTCAACGTAGTTCCTCACCTGCGGAGTTG[C/G]GTGGGCGAAGGCGAGATCAGACCAGGAGAGAAGATGGCGCAGGGGACGCTGGAGGTGCTGCTCGTCGGAGCCAAGGGCCTCGAGAACACCGACTACCTCTGCAACATGGACCCGTACGCG
1116-409	[T/C]	ATATAGCGTACAATTAATCAATATGATGCATGCATGACGACACGTCCAATTTGAGCGATCAATCGACCCAAATTGGTAGCTTCATTAGTTGACGGTGACCTTTCCGACCATGCCGGCCCC[A/G]GCGTGGGGCTCGCAGTAGAAGCCGTAGGTGCCGGGGACGGTGAGGGTGACGGAGAAGGTCTCGCCGGGGGCGTTGAGGTACTCCTCCTGGGAGATCTTGGAGACGTCGACGCCGGAGGGC
3358-1752	[T/G]	CAGTTGGAGTTGTTATTGTAGGAACTCTGCTCATTCTGCACTCATTGTCATGGAGGAAAACTGAGAGAGATAAAGCCATGTCTGTATCTTCATTTTAAGCTTACAGAAAGGTAGGTCACC[A/C]CAAATCACCGAATGTATGGTGAACTTTTTGCAATAGCCTGTCGTATGCTTTAGCCGAGCTTATTAGACTATTTTTGACAATGTGATTCTTGTATCTTTGAAAGTGTTAGGGAAATTATTA
ABC03596-1-1-59	[A/G]	TCCAGCTACTCTGGTTCTCTAGCAGCATCTGCTATCACCTGGCAGGATTCCGGGAATA[A/G]CTTCCTGAGAGTAAAGGCAAGTAGTGTTTCAATGTTATATCCGGAGGGGGGCGGTGAATATTTGTGTTAATCTTGAAAGCTCTTCCTTTGCAGATTGTGAACTTCGGGTCGGACACCGTG
ABC10361-1-5-380	[A/G]	CAGGGTTCATCGTGTAGAACATCACCAAAGATAACCGCTCTTTCTCTGCATTGGTCACAACCCTGTGAATCGGGCTCTTGAAGAATCC[A/G]TTGCTCATTATCTGTATGCATTAGATGAAGTAGTAAGATTTACAGCTCAGTTTAACTGTCCAXXGGACTTCGATTGAACAATTTTGCAACTTCCCACACACACGTACCTCCATTACATCT
5777-113	[T/A]	CTTCCTTCCTTCATTCCGGCGTTTCGCCCAACCGGACCCTCCTCGTCCGACCCGACGCCCCGAGATTTTGAAGGGAGAAAAACAAGTTGAACCATGGGGAAGAGAAAGTC[A/T]GCTGCTAAGCCACCCCCTAAGAAGCGGATGGACAAGCTCGACACGGTCTTTTCCTGCCCGTTCTGCAACCATGGGAGCAGCGTTGAATGCCGAATTGATATGAAGAATCTGATTGGTGAG
ABC01868-1-7-178	[T/C]	TGCGGACGGAGCAGTTCCGGCGGACCTCGCCCTGGTCGCTGGTGCGGACCCTCATCTGCCCCATCTTACCAATGGACACGCCGAACTGCTCGAAGAAGTCCTGCTGGCTCXGCGCAAAGC[A/G]CTCGACTATTGGCCGGGTGATGGCGTTGGTGAAXAGGTCCTGXTCGGAGACGAAGAGCCCCTCCCXGTTCACCAGGTCTATGTAGTACTXGTTGTCGAACACXTTGGGTGTGCGCACGTC
ABC07434-1-3-533	[T/C]	CGCGCGGCTTCTTCTGGGAAAGATAGGGACCCCTTCTAACTGCCTCGTTCAGCTGCAXCAAGAGACATTTGTTCCCTCGATCAACAGTCACGCTTCAAACAACAAGAACCAGTGGATACA[A/G]GAACCGGGGACATACCTTTCCAATGAGTTCAGAAAGGCTCGGCTCATGAAGAAGGTGCGACGATGCCAAGGCCTTGTTGATTGCAACACAGCAAGCATACCGTGCCTCCATGCCTATGAT
778-2050	[A/G]	GTCGGTGTCGTTCTCAGGCGCCTCATCGTCCTCATCAATGCTCAGGCCAAGCTTGAGCATGCGGXGGATCCTGGTGCCGAAGGTGTTGGGGTCCTCAAGGCTGAAGCCCGAGGTGAGCAG[A/G]GAGGTCTCGAAGAGAAGCATCACCAGGTCCTTCACCGACTTGTCGTTCTTGTCGGCGTCGGCACGCTTGCGGAGCTCGTCCATGATGGCGTTCTCAGGGTTGATCTCCATGGTCTTCTTG
C04-381-H274	[T/C]	CAATATGGAACGATGGTCTCGAAACAGTTTACCCCATCGAGCTCCAGCGCAAACCTCGGCGTCTTCCTCGTATTCTGTTTCTGCTGCGTTATCTTGTTAACGTCATTCGCCGGCGGTGGC[A/G]TTGACGTTGACGTTGACCTGCCACTGTCTTGGTTCTTCTTCTTAATACGATCGCTAACGTTGTTGTTGTTGCCGTCGTCTTTTGGCTTCGAGAACTTGAGTTTCTGGCCGTACGATTCGG
ABC12199-1-1-25	[T/C]	ACGGACCGTTTGTACAAGTACTAC[A/G]ACGACGGCGCATACGGCACTGACCCGGCGATCCCCGCGGCGTACGCTGCGCGCCTCAAGAAGAAGTGCCCGCCGAAGACGGCGGCGCACAACGACACCACGATGGTGCAGCTCGACGACG
5298-828	[T/G]	GAAAATAGCGGATTTTGGTCTCTCGAGACTCTTCGGTCAAGAACAAACACGGATGAACACGCAGAATGTTGTTGGGTCATATGGATACATAGCTCCAGAATATCTATACAGAGGTGAAAT[A/C]TCCACCAAGTCAGACATATACAGTCTAGGCCTACTAATCTTGGAGACCACCACCGGGGAGAAGAACTATCGAGGCAATGAACCGTCTGCAGTGGAATTTATAAAAAATGTACGTGAAAAT
ConsensusGBS0364-1	[T/G]	ACCGCCTTATCCTCACACCCTTCCCGACAAGTCTCCGCTTTCACAGCATCCAAAGCTCTCACTCATCACCTTTAACTAAAACCCTCATGATTAAATTATGACTGACATACCGTACGTAGT[A/C]CTTTCATCCGCTAATTAAGCGACGTTACTCATCATATCTTAACAACCCTTGGGCGTGAAGGCGACGCGCTGGCCGTCGCCGTCGAACACCACCCGGAAGCCCTGCTGCTGTATGTTGCCG
ABC20253-1-1-202	[T/C]	TCTTCATCGGCATCGCTCTGCCGTTCCTCTCCAGCCTCGCCGGCCTTCTGGGCGGCCTAACACTGCCGGTGACGTTTGCCTACCCGTGCTTCATGTGGATCTGTATCAAGAAGCCTGAGA[A/G]GTTCAGCTACAGCTGGTACGTGAACTGGGGCCTCGCCCTGCTCGGCACCGCCTTCAGCTTGGCCTCCTCTGTGGGTGGTGTCTGGAGCATCGTTAACACTGGGATGAAGCTCAAGTTCTT
3734-2812	[T/G]	ATTTGGCCAGGAAGAAGACTAGTTGCATTGGTGACAGAAAATTTCATGTTCTTTTCAATCGATGAACTGCCAGTGATGATCATATATTCATAGTTACATACCGTGTATTGTAGTTTCGTC[A/C]ATAAAGGCTTGTTCTTCATACAGGTGATAGCTTTGATATATGGACTTGAATGAGTATATATATGGAATGTGCTTCTGCAGTCATTATTATTTGTGCTAAGCACCGGATGGCAGAATGTTT
2490-1786	[T/C]	AGACAGTAGTAGCAGAGCCCGGACAGAGAGCCGAACCAGTCTCGCAAGGACATACACACACACAACACACAAGGGTAAAGCTTAACCAGGGAAAGAATCGCAGAGGAAACCAAAGACAAA[A/G]CCGCCAAATGGTTCCACGGCCGATCTCGCCTCCTXXTTCCTCCCCGCCCTTCTCCCCCGTCGCCCCTCGCCGCTTGCTACGTACGTAACGTAACGGTCGGXCTCCGTCGGCCGTGCTCCT
2804-1832	[T/C]	ACATAGGCGGAATATATCAGTATCACGCATAATCGAATCAATACAGGACCGTGATAACCAGCTTTCCCGAATCACCGAGAAATAGGATAGGTAAATATCAATTGCAAAACCAAATTATGA[A/G]AAAGGCCACATGAAATGAAGCCACTTTATTTGCTTGCAGACACCCACAGATCTGGGCCATCACTTGGTCCCAATGAACAGCCCCCACCTCTGCTCACCAGCAGAGCTCCTXTGAAGTTTC
1052-644	[T/C]	GTCATTTTCTGTTCAACAATCTTGATACCATCACCAGATCGAAGCAAATGTATCATCTTAGTTATGTATTTCTGTTTTTTCCCTCGTTCCAATAAGAGTCACCACGATGAATCTATTTAT[A/G]CCCTTGGCTTAATATAAAAGTTCCATGGATATATTATGTGATAAAAAAAAAAAAAAAAATTTTTTAATGTTGTTTCTTGTATATCAATTGTTTCATATTAAGACCATACATTTTGCGATT
2141-2425	[T/G]	AGGATTGAAGATCTCATCACGAGGGATTACCTCGAGCGGGACAAGGACAACGCCAACACATACAGATATCTGGCTTAATTAGTATTGGTGGGTAGGTTACAAGCTTGCTGATGGTGGCAG[A/C]TGCCGTGTCGGGCTCCAAGGACTTGCTGCGATGCTTGCAGCTTATTTTTGGGATTTCGGTTTGCTATCTTCCCGGGCTGGTCTCATTTTGTACATGCATCGTCAGAAACAGTAGGCAACT
8208-576	[A/C]	CTCGGAATGCGGCTGCCGGAGAAGGCCTGCTTTCCATGGCCTGTGGGRATCCAGGTCACCGATTTCATCCACCTCGCGACGCTTCGGGTTTTCGAGGACGGCGCCGACGACGTTCTTCTG[A/C]GCAAGAACGATCAGAAGTGGCAGCTCTGAATTGATCAAGGGGTGGGGGGCCGGGCACCGATCAAGTGAGAGCAATAATTGGAATAACCGGAAGCACAGCCATGTGTGCCGAATGCCCTGC
1499-290	[C/G]	GATAGCCTTGTCGCAGCACTCCCACGGCCGGCAGATGGGCCCTGGGTCGCCGACGTACTGXTCCTGGCAGATCCGGCGGGAXGGGTCGCCCATGGACGXCCCGCAGGACTTGCAGGTTTT[C/G]GGGCACTCGAAGACCTGGTCCATGCAGGTGCAGATCGGCGGGATGGACCTGGTGCACACCGCCTGGTCGCAGCACTTCCACGGCCTCTTCTTGCCCGCCGCCATGGCXGCTGCTTCGCCT
ConsensusGBS0598-1	[T/A]	TGATAACACAACCACACTAGCCTAGGTTGGATACTGACATATTGCACCCAGACATTTTATTCTTCTGAGCTGACTGACAGACACCATATACATCATTC[A/T]GAGAACCATATGGATGGTAATTGCTCATGCAGATCCCAGGAAACGGCCCATCCAAGTGGAGAAGCGGGACCATGCCAGGTCAATGGCTCCCTGATTCTCATCAGTCAAACCCATGCCCTT
3007-1337	[T/G]	TCGGCAACATGAAGCTGCCCATCGACCATGTCGGCGGAACCACTCGCCTCAAGAAGGATGACGACGATGACGAGGAGTGAAGTGCTGTTACTAAACATACAAGATAGTTAAACAGGGCGC[A/C]AGGGAGGATGCTGCAAGGGGATGCCTACCTATACCCTTAGYACCAGCTGAACTCTCGCTCTAGCTCATGGTATCTTTGTTGATTGTGTCGTCCGAACATCGTCCGTGTTTTTATGCTTCG
1217-546	[T/C]	TTCCGGGGGCTTAAGAGCCACAGCTTCAACGAAGTGAATGTTGGGATCACCAGCCAGCTTCCTTGCAAGATAAAGGAATGGCTTCTCAAAGTTGTAGTTGCTCTTGGCAGAGATCTCATA[A/G]TACTGCAGGTTCTTCTTCCTGTGGAATGTCACCTGCTTGGCCTTAACCTGCCTGTTCTTCACATCAACCTTGTTCCCGCACAGGACAATGGGXATGTTCTCACACACCCTGCACAAGTCC
ABC12417-1-1-46	[G/C]	CGAGGCGGAGCTCAACTACCCGTCGCTGGTGGTGAAGCTGCTGTC[C/G]CAGCCGATCACCGTCCGCCGCACCGTGAAGAACGTGGGCAAGGCCGACTCGGTGTACACGGCCGTGGTGGACATGCCCAAGGAGGTGTCGGTCACGGTGCGCCCGCCGATGCTGCGGTTC
6444-752	[A/C]	CCCCTCTTCTTGGCTACCAGCATCAACATCCATGCTACAATTGGTATTGTCCTGGTCATCTAATTTGGATGAATCAACCTTGTCAATGGCGCCCTCGTTCATGGTAACGCTGTCCCCACT[A/C]TGAGCATTAGAAGTAGTCTGTCCAACTGAAGCCCCATCGTTATCCACTTGAGTGTCAGGCAATGGAGGAATAGGACCTACAAGGTCTCCATCTACATCTGCATTGTCCATGTCCATCTGA
2401-1028	[A/G]	GATAGTGGCACTAGCTATCTTGGTTTTGGTGAATGTTCTGGATGTGGGAACCATGGTGCACGCCGCTCTCTCAACGATCAGTGTCATAGTCTACTTCTGCTTCTTCGTCATGGGTTTTGG[A/G]CCTATCCCGAATATTCTCTGCGCGGAGATTTTCCCCACCTCCGTCCGTGGCATCTGCATTGCCATCTGCGCACTAACCTTCTGGATTGGTGACATCATCGTGACATACACTCTTCCCGTG
ABC08038-1-3-160	[A/G]	AATGCTCCXGACCTCACAGGAACCATGCCGAAAACCGGGACGGGATTTCTGACCCCAAAAGATGAAGCAATTTGTAGCAATTGCTCCCTTGAAACCGCGTCGATGGCTTTCACAATCTGC[A/G]TCATACAGAAGAATAGAAGGGATCAATACAACATAATCACCTGACTGAATGTTCTAAAGGTACATTTCXACCATTCAGTAAATCGCTCAACTAAGAGCAAXGGGTACTCCTTAGATCATC
ABC09941-1-1-100	[T/G]	TCCTCGGCCGCCACCACTACCTGGACATCTGCTTCAGCTGCCGGAAGCTCCTCGCCGAGAACAAAGACATCTTCATGTACAGGTGAATACACGCTACCA[A/C]CATCCTACCCTCCATGATCCCTCCTTTTGGATTACCTCCGCCCAAGAATTGTCTCTGATGGTGGCTTGGTTGATTTCTCTTGCAGAGGTGACACGCCCTTCTGCAGCGAGGAGTGCAGGC
5089-2143	[A/G]	AATACCTGGTGACTTCTTTTTTGTTCTTTTTAAATTTTATTGGATTGATCTCCGCTGCTTGGCGAGACTAGTCTCCAAGGAGCTAGAGATGGTCGTCTGTCCGCCGAGTTGGTCGGTGTC[A/G]GTCCGTTCTGTGCCTAGTTTACTTACTAGAGGGAGGCCCTTTTCCTTTTTTAGCATGAAAGAGGGGAAGGGGGAAGATGATGATGATGGCCCAGTTTCAAGATGTTTACCATGCGTTGTT
4270-184	[A/C]	GATGACGAAGGCGGCCATGAGCAGCGGCAGCAGGTTGAACCCCGCCTCGTCCTCCTCCTGGCTXCAGCACATCTTCCCCATCGCCGATCGCCCGCTTCTTTCACGCTGGGAGTTTCTTGG[A/C]CTGGCAGGGAGAAGAAGAAGAGGAGGAGGCGAATTGAAGGAGACGAGGAGTTTCTTGGCTTGGAGGACGAGGAGGAAGAAGGGAGACAAGTTGTTCTTTGTTGCTGCAGTGGGATTTCTG
4336-2579	[T/C]	TACATGCGATCTTGCATTGCTTGATACAACCTCAGTGCCCTCACACGGTTGCATGCCAAGGATACTAGTGACAGCACTCACGGCCTCAGCCAAGCTCTCTCTAGCCCCAAGTCCATACTC[A/G]TCAACACGCTCACTTTCCGGGTCCATATTCTCCCAGGCATTCCTAAAATTAGAGACTGCGACCCTCAGCATATAATCAGCTGAAACAATTTCAAGGTCTTCTAACTGGTATTCATCCTCC
2180-289	[A/G]	CTTCTCCCTGACGCATTGCACATTATCCTGGGCCTTTTTGCCTTGAGCCTTCCAGTTCTTCTTCATCTTGCAGAGGCACGAGTGGCCTCCAAAGACAACACAACAGTCAACTGGAACCTT[A/G]CTGACATTACCCGAAATAATCCTGTCGGCCATGGCATTTTGCATACCTACTCCGAAGCTCTTGTAGCACGCATTCACGACXTTCTGATCAACAATGTCGCACGACGGCGCACCACCGGCG
3847-772	[A/G]	CATTGGTTGTCGCCTCCTTTTTGGTCGGATGCGGTCCTCCTCAAAATCCATTATTCCTCCAGATTCAGAGAGAAAGTCGTCATGCCCCCGTAAGTCACTGTCTGCCTTGACTGACTTCTT[A/G]GCTTCTTCCACTCTGTCCTCAAATTCTTTCTGGTGCTTCTTGTTCAATTCACTAGTTGTATCAGCCCACTTGATTTTCTCCTGAATTTGGTGTAATAAACTATCTGATGTTCCCAACCAG
7975-697	[T/C]	AACTGTCGTGAGCAAGTCATCGTCAACGGATCAAAGTTATTTTACATGGGAATCATAGGCATCGAAGATGTTGTCCAGCGTGACGAGAGGCAGCTTCTCGATGTATGTGAACAAGCGCCT[A/G]ATGTTCTCCCTGGTCACGGTCGCCATGTCGACCACGTCGCGGTGGTCGGTGAGCATCCATAGATCGCCGGAGTTCACTCTCTTGAGGCTGTCTCGGCAGAAGGGGCAGGATTGAGATCTT
73-949	[T/C]	CTCCAGGAGAGACTCATGGTGCATCTCAACGGACTTGACCTCAGTTGTCAGACCAGTGGGACCAAAGGTCACAACCATACCAGGCTTGATGACACCAGTCTCAACACGGCCAACAGGCAC[A/G]GTTCCAATGCCACCAATCTTGTAAACGTCCTGGAGGGGAAGACGGAGGGGCTTGTCTGAGGGCCTCTTGGGCTCGTTGATCTGGTCAAGXGCCTCAAGCAGGGTTGGGCCCTTGTACCAG
1056-798	[A/C]	GTCCCATCTCAAGAGCTTTCCACGACCACACATTGGCAAGCACAAAAACTGCACGCTGGTGCAATCCCAGCCGCGCAAGCTTATTCATTGCCTTATTCGCGACACCAACAAGAAAACGCC[A/C]TACAGATCAGATCTTATCCTCGGACGCGAAACCCCTCCTAAGCAXATCACGGCTTCTTGGGAACCATCTGAGCGGXGAGCTTCTTGATGGCCGGCCTGGCCATGAGGCTCTCCCACCATG
4594-971	[T/C]	TTTTGTACACGAATTATGTACGAGGCCGCTCGACCCTGAGTGCGTGCTTACTCAGCTCACGAATTGTTTCTGGAGGAGGTTGGCGCAGAACTCTAGATCAAAGCGCCCTTCCGGAGGGTC[A/G]CCGATGCAATCGAACACGGCGTCCGCTATTACAAAXTCCTCATCTGCGGTGTACCCGCTTTTTGTTACAATGCACTTCATACCAGCAGCTTTGGCCGCTGAAAGTCCTATGTTACTGTCT
2211-1686	[T/C]	TTCAACAGGAACCACATACTCTCGGAGAATCCAAACACGGGAGGCACGAAAGAAAGCTGGAACGTCACATTATTTCGCCTCACATCAAATTCTTGGGGAAAAGCTTCCACGTTAACTGTG[A/G]CACGCGTCTGAGTTTATTCCATGACGATGCATGCGAGCAGACTGGCATGGCATCTCAACTTCCTCCTTCATTTAGCCTCAGCTTTCAGCTCGTCGTCATACTTGGGACGGACTTTAAAGT
3710-852	[A/G]	CAAACACTCCAATCCAACACATCAGGGATCCAACATCAACGGCTAAAATTGTCTCAAACTGGCAAGCCAAACTTCAACAGCAAACACGGGTCCATCCACCAAAGGAGGGACCTTGAAGAT[A/G]XCATACAACTACTACCGGAAACTGGTACAATAAATCAAGGGCGGCCGTCAAATTCCGATAGGACAAGCAAACAACTGAATCCCCATGATTCTCGCACTTCCGTCGCTCCTAAGGGTATCT
ABC14535-1-1-75	[A/G]	ACAACAACAGCCCCGCCGCCGAGATCATCCGCAGCCTCCTCCGCTAGCTAGCTAGAGCTACCTGCAGCTCAACT[A/G]CTCATCATCATCATCATCATCGATCACGTCCAGCTGATTGTCCTAAGCTAGCTCATCATCTACTTACAGCTCGTGCATGCCTAGCTAAGCCCGCGCATATATCTACATATACATACAAGT
4671-856	[T/G]	CTGAACACCATTTATTGCGAGGACACGCTCCATCTCTCTTTCATCATGAACCTCAATAAGAGCTGTCAATCCCAACTCCTTGCATATCCGTAGAAAGTATTTTATGTCAAGATCAGTTAG[A/C]ACAGCGGCAATTAACAGAACTGCATCAGCACCCATCACACGGGCATAATAGATCTGCCATTTATCAACGACXAACTCTTTGCACAGAAGGGGGCACTTCACTCCTGCTTTGCGCACCTTC
6313-107	[A/G]	GCTGGGCTCAGCAATCACAGATTTGCCAAGTACCTCCATTGTTCTGCCGCAAGACACCTCTTCACAGACCCCCTTTTCTTGGTTTCTGAGATGGGAGTTTCAGTAAAGGCCGAAGGCGGA[A/G]GAGGAGACGGGGTAAGAACACGGGCGGCCTTCGGTCTCTCCTTCCTCTCCCTCTCCCTCTCCCTCTCTATCCGCCAGGGAACGGGAACCTCTCGTGGAGTCAAT
ConsensusGBS0388-1	[A/G]	ACGGTCGTGCTCATTCTGTTGGAACATCAGCCAACGCATCAGTTACTGATGCCCGAACTCGAAGATGAAGTGTCAGGGAAAGACAGTACAATAAGTGGAAGTGCATACCTCTAGGGAGAC[A/G]ATAACGTCCTGGGTATCTAAACCCGAATTCTCCGCTAGCGTCTTGGGGATAACAAGTAG
581-1005	[T/C]	CGCGGCCAAGGCCGTGGCGCTGGTGCTCCCCAACCTCAAGGGCAAGCTCAACGGGATCGCGCTCCGGGTGCCCACCCCCAACGTGTCCGTCGTCGACCTCGTGGTGCAGGTCTCCAAGAA[A/G]ACCCTCGCCGAGGAGGTGAACCAGGCGTTCCGCGACGCCGCCGCCAACGAGCTCAAGGGCATCCTCGACGTCTGCGACGAGCCCCTCGTGTCCGTCGACTTCAGGTGCTCCGACGTCTCC
4788-1062	[G/C]	GCTAAACCGTGCCAGCCGGTCATCAGACGCCATGGCCTCGTGGTGTTCATGTAGGTTGGTATCTGACCGATGCATCGATCGACCCTGATGTGCTGAGAGCAGAAGGGATCGATGCGCGGT[C/G]GTCGACCGGTTCATCGCAGAGACGAGCACGGCGAACCTCTGTACTATAACAGTGTAGGAACTAAGGAAGAACTTTATTCAAAACATTCATATAGCACAAAATCTCTCAAAAAAAAAAAAA
ABC09559-1-2-143	[A/T]	CACCGCTCCCCCTCTAGTAAAGCCCTGCCTGTCCRAAGCAGCATCCTGACTGAAACGACGGCACGGCGACAGCAGCTCATTGCGCGGTGGTCCCTTCATAGCCAAACTGCTGTGGGATTA[A/T]TCTGTTAGATTTTCTTGCGAATTAAGTGAAGCTTTGAGGAGGGGCGCCAGTGGTAGTCACCATCTTAATGTACACAGAAGCAACAAGCCCGCCTGCCCGCCCGCCCTAAATCTGCTGTAT
ABC05969-1-1-360	[T/G]	TGACAAAAAACGATGGATGTAACCAAAAGAGTCCCTAATGAATCTGAAGAGAATTTTGCTTTAGAAACCACTTTTCATATGGCACTTGCAGTTGCAGGTACATAGGCATGGTAACACGAA[A/C]ATTTTCAGCTACAAGGCGGCAGCACGCTGAGTGTACCTCAATCACATGGGTTCTATTCTACACTAGGCGATGCGGTCTCAGCTTCTCCTTCTGTGACTGCTTGGGGTTTGCGGCAGGTGA
2896-1820	[T/C]	CCGGAGGTCTCCATGATCATATCTGAATGTTAGGAGGTAGAAGATAAAACTAGTCAGGAACCTCAGGAAAGTCCTATGGATGTTTTTTCATGTTCTATCCGTGGTTGTAAACAAATATCC[A/G]AGTTTATGGATGAAAAGGTGTGCAAAGCTGCATTGGTTTTAACCTAGTACTCCCTCTATCTGCGTTTATAAGTCCGGCACGTGTACCTAGATCGTCAATTTGATCAAATTAATGATATGC
2593-354	[T/G]	GGCGCAGTGGCCCGGGAAGCCGCAGAGGAAGTAGTGGTGGCCGGTGGTGTTGAGGACGACGGAGTCCTTGCCCGTGGACCATGTGGCCTTGGGCTTCGTCACGTCGCAGTTCTTGTAGTC[A/C]GCCTTGCTCACCGCGATCACGTTGTGGAACTGCTTGTTGTAGGTGAACACAACGGTGTCGCCGACGCTGAACTTCTTGGAGGCGGCCCAGGCGGTGTAGTTGGGGCTGCCCATGATGGTC
1062-445	[T/C]	GGAGTCGGTCTTGCCGCCGTAGGACTGCTGGCCGAGGAGGAAGCCGACCTGGGAGAGGAACTCCTCAGGGGAACCGTAGTCGGTGATGGTXTTCTTGGTGGTGGGGTTGATTATAACGGA[A/G]AGGTTGCTGGTGGCGTCGAAGTTGTCCTCGTAACGGAGCACCTGCCCAGGGAACTCACGCTCCTTGCTGGGGTTCCACTTGGCCGGGATCATCAGTTTGAACCCCTCGCCGCTGTACGCC
ABC04337-1-1-280	[C/G]	ACGCCCGTGCATTGGCATTCAAGCACGCACACATCAGGCCATGGCGACCTTXTCGTGXGAGCCCGGGCGGCGGAGCATCTCGAT[C/G]GCCCCAGCGTAAGAAGCGGACGAAGAGGAGGAGGACGGGTTGACGAGGCTGCAGTTGAGGCGGATCTGGCCCTGCGTGCCGGTCTTGGGCGCGATGTTGCCCATCTTGATCATGGCGGCG
3822-1180	[T/C]	GTTGCCCTTGCTTCCTTTTATTCGAACACAAAATACAAAATGAAACGATTGGGTTAACACACCAACCCTCCCTCTTACGGTCGATTAAGATTTATTAGAAATTGAGCTGGTAGCAAGAAC[A/G]CAGCAGCATGCTATACGAGCTGTGACCTCGCTACTTGGTGTACTCCATTGCCCAGAAGTCGGCGTAGATGTAGGTGGCCTTGACGCCGGTAAACCCGGCAGCCCTGGCGAGCTTCTCGAG
6829-1314	[A/G]	AAGAAATTAGGTCCAGAAAACAACAGACCACGGTCAGATCACCTCTGCTTTGCTGAATTGTCTGCAACTGCTCCCGTAACGACGGCGCCTAAATCCTTCAGGTTTGCCTCGATGAACTCC[A/G]AAGAACCTCATCACTTCATTTAACTXXAAGTTTTGGTCAGATACAGGAACTTTAAAAGATCAAGCGACCGCGCTCTGCTGTCCTAAGACCTCTGTCCACTCAGCCGGCCACCAGTCCGGC
ABC12379-1-3-324	[A/G]	AGCCGTGTATTTCTTGATTAACATGCATCATATGTTGTGCCCAGATCAAACAATGGCATGCCCAGTGGTG[A/G]CAAGTTTTTCTTTCCCTCCTATATGTTTTTACACAGCCCATGGAAATCACGGAAAATAATTGTGTTATGTCATCTTCAAGTTTCCCGACTATAGTACAAACAGTACAATTGGGATGCTTT
2669-1012	[A/G]	AATAGGCAATCAGCTTAAGCACTAATGTACATACATAATGTAGAAGTAGGGGAAAAAGGCATCAAACTTGCTTTGTAAACAAATTCGTAAATGTTTTTAACCCGGATAAGTGGTTTGCTC[A/G]TGCAATTCTATAACCATCTGAAATAGCATCAAGTGATTACCACAGCAATCTCACCCCTGATGCTCGCCTCCGTTGTGAACTCAAAACTGAAACAAAGTAACAAACTCCACGCTTAAGAGA
5346-1587	[T/C]	CGTTGTCGTCGGGGACATGGCCACCTTGCTGGTCACCTCTGCTGATGCTGCTGTACCGTTCGCGTTTGCGTGTTCCGTGCTGCTGTCCTCCTTGGAGGACAGGTCGTCTTTCGAAGACTC[A/G]GTTTCCTGTTTCGCATCTGCCTGCAGCTGCTTCTCAACAACCTTGTCGCTCTCGTGTACCGTGGTGAAATCACTTTTCGCCTCCTGCTGCTCGACCTTGCTGTCGTATTTCTCTTCCTCT
936-1126	[A/G]	CGGCGGCGGCCAGTACAACTTCGACAAGAACATCCGGTGCGGTGATCCGGTCCTAGAGGGGAAGTCTTGCGAGGACCCATCGAAGAGCGTGAGCTGGGATGGGGTGCACTTGACAGAGGC[A/G]GCTTACAAATTCATCTTCGACCAGATCGTGGACGGCGCTCTCTCCGACCCTCCGGTGCCTTTGCGKSGGGCCTGCCAGGGCAAAGGGCAATGMGCATGATGTTCATTAATTAGATTCTGA
8977-283	[T/A]	AGGTATXCAGAATCAATTAATTTTGGACTXGAGAAGTGTCGGAATATAGTATATGTTAAGXGCATAAGAAGTGTTGTGATXGGATTTACAAAGGGGCTGGCAATCTTGGAAATCAACTAA[A/T]TTTCCATGTTGGGGCAAAGAGGATGGGAGTATCGAACTGCAAGTGGAAACAACTGATATCTACTCACTTGCTTCATAAACTATTGTCTTCXATAATTTCAAACCTTTCTATCACGTTGGT
ABC14990-1-1-126	[A/G]	CCGGTGTAATATCGTTTGGTGATTCCAGGTTGGTATCCACCTGCAAAAAGGACACAACAGCAGTTTCAGGCTAATTATCCACTAAACTTATAGCAAGTCAGAACTAAGCCACTTGCTTCC[A/G]GAAAATTGCAAAAATCTGTCTTTCTTAGAAAACACTGGGGAAAATATCAGTAGATTTTCCAAGCAATTGATGTAGTAGCATGGGAGGAACTAGACAGTACGACCACTGAGTTACAAAAAG
ABC01334-1-1-55	[T/C]	AAGTGCCACCGAAACAAAGCTCGCCTATAAAAGGCAGCGTACACACGATGCTAA[A/G]CCCAAGCTCACTCAAACGCAGCCACACAACACTATCTCCTCGGTACATCAGAGCCTCCCAGTTAGCAATATGGCAAAGTGTCTCGCCGCCGCGCTCCTGCTACTGGTGGTGCTCGCGTAC
4091-726	[T/C]	TCAGACCCTGATTCCTTTTCTCAGGCAATGGCAAAGCTCCGTCAGCGTTATGATGATCTGAAGGAGCGCTATGCAGTTTCTGATGTTACTGTTTCACTACAGAATGTGGCTTCTCAGCTA[A/G]GCTACAGCAGCATCGACTCTTTGAGCCTGGAGGACATGGTCGTTGAGATTGTGAGTCGGATTGAGAAGCTGATCCAAGCAAAGGCAATGATGGAAGCTGCTGGGAAGCCTGAATGATTCG
1863-1107	[T/C]	CGGGTGGCTGGAAGGTCCTCGTCGAGTACTACGACAGCTTGGCGCCTCCAGAAGGCAGCAGCAAACTGCGAGAGGCGGTTGCGGCTTARAAGCTGAAAGACGCCTCGGATAAGTAGTACC[A/G]ATGTATCTCGTGTCATGAACCAATGATATATGATTGTATATTGGTGGTAAGAATCGACATTTGGGCATGAACCCCAGCACTCCCCGTGTGGTTTGTACTGCATACTAGTATCTGCTAGCA
2118-501	[A/G]	CCTTCTCTTGGAGTGCCTCCTTGGGATGGAGTTCTTCATTCCCAGGAAGAAGAGCAGCGCGCCGAAGAGAGCGAGGTTCTGTGAAAACATGGTGAAGAGCTTAACGAATTGCTGTGACTC[A/G]ACCTCGTAGTTGTAGAAGTCGTACACGACAGGTGTTATGAATGCCAAGTAAACAAGCAGTACGACCGCTCCAAGGGAGCTACTGATGAGGAAAAGGAGACCACCAAATGCTTTAAAAAAC
1862-765	[T/C]	AATTTTGGGCACCCTCGTGTCGTATTTTGCTGTTATCGGTTTATTATCATCACCTTTTTGGGTACCAGAATCATACCGCTTTAGATGTCAGTGTCCTGTGTCAATGAGTTCTCAGAACCA[A/G]TTAATTCGTGTTTCGTTGTTTTGCAACTTGAGACCATGCTTGCAAGCCAGTTATGAATATCATTTCTAGCACCAAAAAAAAAAAAAAAAATTTCTCTCTGTTTGGCAGTGAGGTTTGTGT
1786-297	[A/T]	AAGTCCGTGGAGAGGCAGAGCTCCAACCTCATCGCXACCGCCTAATAGXAACAACGACGTACTCCCTTGCTCTGCTCTCCGTACGTGGCCTCGGTTATTGGTCGAGAGACGATGACGCAT[A/T]GGATGCTTGAGAGAGTTCGTACGTCTAGTACTGTCTGGTGTCGAATAAACGGGCCTGCTGGCTGCGTGCTACGTCTAGCTAGCTAGGATATGTACGTTAGCATTTTGTCATTTTCGCTGT
5048-1685	[T/C]	GGGCTGTTGCCATTTTGCTTCGAAGTCCTCCAAGTACTCTCTGCTGTTGAGCTCTGTCAACCTGCTAATCGXACGATCTTTGGCGAATCCTAGCTCATTGTCCACACAGAGATCAGGATC[A/G]TCACTTTTCCGCGAGCGTGAAGATCTAGGTGAACTTTTTTGTGCTTCAGCGACCGTCACGACGTTCTXGAATAGCTCTATCGGCTCGGCCTCGGCTGTGCATAATAGCCTCCCCTTGTTC
ABC04273-1-14-429	[A/G]	ACACACACAAAAATCTGGGAAATAGGTAAAAACATAAACTCGTTACAAACTGGTCAACG[A/G]AAGATACTTCACCATAGATCTTACTCAGCGAGCTTGCATACATCGGAATCATATTCAGATCTTCACGCCGTCTATGGCTAGTGTCCCAGTGGCATAAGTGTCATGGTATTTTTCCATGTA
ABC14309-1-1-132	[A/G]	AGACGTAGAATCCTTTAGAGAAGGTCATAAAAGGTACTTCAGCAGCGAGGCCGAGGAGATGAGCGACGTCGACAACTCCAATGTGCTCGTCATGGACAAATACATGGACTCGCTCCTGCC[A/G]GACCGGAGAAGCCTACCTTATGCCAGCTCCTCCGTGAGRAGCGATTCGGTAAGAAGGAAGCCAGCCGCCTYCTCACCCGACTACAGCCGCCGGCCTCCGCAGCCCACCCYGCCCGCATCG
5184-1099	[A/C]	CTCGGCTGCTCCAGAACGCAGGCAGGATCTTGCTGGGCTTATTACAGGGCTTTGCCXAAGTCAAGGAGATCGCTGGGCGAGCGTTAAACAGTAGAAGTGCGCCATGTGCGTGCTGTTCAC[A/C]GGGTCCTCAGTGTTGATACCAGAGTTGATGACATGGAAGAAGCCTGGTXCGCCTTGTCCACGCTATCGCCTCCGAGGAAGTCAAGCACATGCTTTGCCGCCTCCCTCGGCTTCTCGACAT
766-250	[C/G]	CTTGTTGTACCTCGCCAGCTTGGCGGACTCCCCGGCGAGCTTCTCGAAGATGTCGTTGATGAAGGAGTTCATGATGGACATGGCCTTGGAGGAGATGCCGATGTCCGGGTGCACCTGCTT[C/G]AGCACCTTGAAGATGTAGATCTTGTACGTCTCCACGCTCTTCTTGGACTTCTTCTTCCCCTTCTTGTCGCCGCCTTCCTTGGACGCCGGCACCTTCTTCTCCGCCTTGGGCTTCTTGCCC
2196-195	[C/G]	AGAGCAATCGATGGCTGCCATGAAGGCCGCCCTCCTTGCCGTGGCCGCCATGGCCGCCTTACTAGGCGCCGCGTCAGCGGCAACCTACACCGTGGGCGAGCCGGGCGGTTCGTGGACCTT[C/G]GACACCGACTACAGCAAATGGGTGTCCGACAAGAAGTTCAACGTGGGCGATGAGATCGTCTTCAAGTACACGACCCCGACGCACGACGTGGTCGAGGTCAGCAAGGCCGGCTACGACTCC
ConsensusGBS0021-5	[T/C]	TCGTCCAAGTTTCTCACACTCGAAAGCCCAAAGGAAACACRGCAGTGCTCTTCACTCTCCCCGCTGCAATGCGAMSCGAGGAMCGGGGGAGACTGGATTTTATTTTCAATCACAACACAA[A/G]CGATGAAAGAGAGACACAAACTTGGYAGCGACCGCCAGGAAGGAGAYYGCCGGATTATTGTGGTCGGGGTGGTGGTGGTGGTGKTGTCGATGATGCGAAGAGGCAGATGGATGGSRGAAG
3675-2615	[T/C]	TGCGCAGAAGGAGCAGAAGCAGTTCATTGTAATCCTTCTTGTACGTCATGTATTTCCGGAAATTCTTCTGAAGTGCTTTCTGGACACCAAATTTCTGGGTTGAGATGAACGAGTCAAGCA[A/G]CACCCGAATGGCCATGTCGACATCTTCCTGAGACACATAGCTTCTCAGATGCATCTTTGCATGTGCCTCAGACATTCGAATGATCGATTCAATGTGCCTTACTGCAATAGGGACTCCTTG
3483-833	[G/C]	TGGTCAGCCGGCGACGGGGTGCTCCTTGGCGTTGACGGTGGCCTTGTCGACGTGGCCGTCCTGCTTXGGGATGATGAGCCCGAACCCTCCCTCCTTCCTCTTGTACAGGATGTTCACCTC[C/G]CCTGTCTGCTCGTTCCTGAAGGCGTAGAAGTCATGGTCGACGTTCTCGAGCTGCTCCAGCGCCTCGTCCACCGTCAGCGGCGCCATCTCGAACACCTTGGTGCGCACAACCTTGGTGAGX
ABC12923-sfp84-01	[T/G]	TCCATTGCATAGTTGTTGCAGGTTGACAACATCTTTATCTTATTATTACGGAGGTGGAGCAGGTXAATTAATGAATTCGGTAACCGGTTCATCAATTGGTCAGCCGATCGAXA[A/C]TATGCTGCACCCATGCAAGGACGGCGTGCCCGACGAAGGCCATCTGGAAGAAGTCGTCGTTCTCCCTGGGAAGCGCCACCTGGGCCATGCCATCGCACCCGGATGGGACATACACAGCCG
10654-1181	[T/C]	CATAGTTGCCATCCCCGTCGCGGCGGGAGCGCTGCTGCCTCAGTTTGATTTCGCCATGACACCATCTCTTTCAGGAGGACTGATGGCCCTGAGYTCCATCTTTGTCGTCAGCAATTCTTT[A/G]CTCCTGCAGCTGCATGGATCGTTTCAGAAGACGGAGAGACCAGGGCCCGATGAYCTGAAGTCTAGACCAAAGTCCCAGATGTAGATATATATATATATATATATATATATATAGGGTAGA
8365-454	[A/G]	GAGCCCGGCAAGACGGAGGTCTGCCATTGGATCTTCGAGGGCGACATGACGTGGACGGCCGCAGATTGACCGATCSATGCCATGGCAAGTGCTTAAGCCAGACTAAGACAAAGGAGTAGC[A/G]GTACATTTACCAGGTTCAAATTTATGTGTGGTGGTCTTGTGTACGTATGGACCATCGTCCAAAAAGAAGAACGCGTTGAAAGAAAGCGTGAGCTGAGCTGAGCTGACCGAAGTCCCCTTT
2913-1920	[T/C]	AGTCGGTGTGTGGGGGTAAGGTCATGGTTGTGGTGGGTCCAATAAGCTGAAGATTTCAAGAAAGCAACTGGTCCTGGGTATCAAATATCACAGCGATTGTAAGAGGAGTATAATCGTCGA[A/G]CTTGAGGAGTCTGGGTTTTTTTCTATCAGGCTACTATGTAGGGGTTGCATCTTTAGTATGGTGTGCACTATTTTGCTACTGTATAGCCTGAGTTGAGCTTCTGCAACTCTGCGAGGCATT
4844-1737	[T/C]	GGTCAAGGAGTTACTTGTAGAGTTCATGGACAGCTCTTGCTAACCATTGACTATACCCCATTGGTTATCTCTCTGTACCATGTATGTACAACCCGCAGTGACAGTGTTGTGTGATCTTAC[A/G]TATTTAGTTTGGCTGCAAAACTGAAGGCACACATTGCCTACAATATAGACATGTATCTATGTATCAGCTAAATGGGTTCAATAAAGTTACATTTTCAGCCTATTAAAAAAAAAAAAAAAA
1812-373	[A/C]	ACATTCAAACAGCTAATTTATGGGCTTCATTTTACATTCAAACAGCTAATTTCAACTGCGTTTGTGACCAAGGCGCTGCTCAAAGTATGGCGGTTCCAAAGGCGACATCGTTGTTTCTGT[A/C]CATGTTCTTTGTCGAGGGCATGCCGGCAGTAACATCTTCTTCGATGCCACATTCATTCTTGCCCCTTATGATCTTGAAGTATCCGTCATCACCCCATCCTCTGTTCCACTGGTTTGCAAG
ABC05196-1-1-329	[T/C]	GAACAGTTTGGTACATATTTGTTTCCCCAAATACTACTACAGCAGCTTATAATCATTCAGTCACTCGAG[A/G]GAGCAGCGGTTCTGTTTTAGAATGTACAAGCAGGCGAGACGGCAGGCTTGAAACTGAAGCTAGCTGCACATCCCCAGCCTTTACAACCTTGATAATAAAATCCTTAATGAAACAAACGAA
5741-1751	[A/G]	TTTACACAGGGAGGGGGCGGTTGTGTTTAGTGCCATGATTGTATACTAGGAGTAGTAGAGTCTGTACAAAGAGGTCCATCTTGTAGTTCCGATCACTTTCCATGTACAGAAATGTGCCAG[A/G]CAAACTGTATTTCACTTGTATCCGGGTTTGTTCGGGGAGAGTTGAGATAACTGATGTGACTTGTGTACTGCTACAACATTTGTTGCTTTCGTTCCATTTCCAAAAAAAAAAAAAAAAACT
3591-957	[C/G]	GGACCTGCCAAAGGAGCTGCTCTGCACGCCCGTCCCGCCTTCCCCCACCGTCGAGCCAACGCCCGCCGCCAAGGCCACCGAGCCACACGCATGCCTCAACAACTTCACTGACTAGCTGTA[C/G]CTGTGATCTACTCTACCTAGCTATGTTATGTACACCAACTGCTCGTGCAGTCGTGCAAGTTGAATGAATCTCCGTGTGTTGCAATCCACGCTCAAAATAATTTCAAGTGCTGTACGGAAA
4986-1214	[A/G]	AAGCACCTCATAGTTGACCTGTACTTGCTCCAGGGTGTCAAGATCCCCTGGGAAGGATTGTAGTTTCTGTCCATCAATTTGATGATTATAAGAAACACCCAGCTTAATTTCTGGTAACCC[A/G]GACAGAACATCAAGTTTTGTTAGATTCAGAGATGAAAACCCATTAATGTCACAGCAGTATTTCAGTGCAACGATGTCAAGCCAGCCACAACGTCTTGGACGACCTGTAGTCGTTCCAAAT
233-1327	[A/T]	CCAGTGAAGAGAAGAGWGCTCTCTACCTATTTTATTTAGTCGAGTTGTAGGTTCCAGTTGTGCTCTTGAAACCACCATTGTTATCTTTGGTTTATGTACTCTTTTGCGACGCTGAGTTGG[A/T]GCTGTCATACAGATAATCCTTCATATGGTTGTTCTGCTGGACATTCATGTGGTTTTGTTTCAAAAAAAGATATCGTTGTTTCCATTATACTTATACTGAATGTGCGTGGTTTGGATTGCT
6164-774	[C/G]	AAGCCGCTGCTTATTGCCCAAGGCGCTCCATCCTATCTCCCTACCACGGCTGACCCCARAGGCGTCCATCCGAACCTATGGAGCTCATCGATGAGGCAGAAGTATGGACTGAGCTCCTCA[C/G]GGGACTACACCTACAACACACTGGATCAAAATGCAGTGCGACCACAGTGAGAAGCTTCTGTGCGACAGGTGATGAAGAAGGAAGGCCATGCATGGCTTTATTGGAAGCACCTGTGCAGCA
ABC05241-1-5-271	[T/C]	CCTGTACCTCTTCTTTGTCTCGGCCATGATTCTCATGTTGAGTTTCAAAGTAGGGTCCTGCATCTACAGCAGGTAAAGCTAAGAGCCTGCCCTYGKGGCTGTTTTCTTTTGGTTTAGCGG[A/G]ACTATACAAGGCGCCCCCTCGATGATGGCGAGGGAGCAACGACTCAACGCAGTTTTACATTTACGCTTTTAGTTTGTCATATAYGATCCTGACTTGGTGAAAGGTATAGTAAAGCAATAA
1810-2553	[T/G]	AAAAAGGAGGAGCTAGGGGAACCTAACTATCTGACCCGCTTTCCAGCACCCGCCTTTGGTGATCGXTXCTTCATGAACCCGCATGTCTCGCCTGATTCGCCAGGACCATTACGTTTGTTC[A/C]TCATGGCTAGCTGGGAGGATCGGGTATGCGATCAAGCAGCTACGCCGGTCTTGACAGCACCGTTGGCAACGGCAGGCTTCTTCTCGGTCACCGCAGGCTTCTTCTCGGCCGCTGCTGTTT
ConsensusGBS0413-1	[A/G]	TTACATACATCAATCACCGGTTATCATCATCACCAAATAAAACCTTGTAAAACCTCCGTCTTTCCTCCCTCTTCTCCGC[A/G]CTATCCAACAGTACCCCTGACTCATCTTCGAGCTCCTCTTCTTCCTTCTTCACATSAACCTCACCTTGCCTCCTCTTCTTCTCCAAATTCGCAGCACGTCGSCGCTGATTAAATTCATGC
2944-1813	[A/C]	GGAATTATTTCAAAATGTTTCATTCTAAACTCAACGCGTTCAGTACAAGAGATTATCAAAGCGGCAATCATATAGACGGCTTTATTTGGCAGATTATCTATACATGCAAGAATGGACCCA[A/C]ATCTATCTTGTGTGGAATCATGTCATCAATCACCGTGGCTTTGGTGAAAGAAATACTTCGCCATTTCGCGCATCAAXAACAGTGTTCGTTCCGTTCCGGTGCGCCGTTATTACCACCTGA
ABC15560-1-3-400	[A/G]	TGGGATAACCATTCGTAGGAAGGAGAAACTATTGTTGATTCCAAAAYCACGCTTGTAAAATCAAGCTAATTAWATACTTTGTGCTATTGGGAAGAAGGGGTTACCCAGGATAATGGTACC[A/G]ATAAATAATGGCCAATTATTCCTTGTGTAGCTATAAATATTGTTGTTTAGAAGGTTGACAAATGTC
398-1244	[A/G]	TTTTTTTTTTTGCAGGAAATTTTTTTTTTTTTTTTTAGGAGTAATATCAATCATCTGTCTGGACAAGTCTTTATACTAGTACGAATTGCGAAACGACAATTCCGGAGAAGATGGACATAT[A/G]TAGAGTACAGTAGGCAATCAAGAAAGCAAAAATGGGGGAGATTAATTGATTCTTGTTGTTGGCATCTATGGCGGAGCGGCGGCGGGGATGGGTCCGTTCACTTGGCGCGGCGGCAGAGGG
2676-256	[A/G]	ACTTCTCGATCTGGCTGTCCATGACGACCAGCGCCGAGGAGTCGCCGACGTAGTAGGGGTGGTTCCCTGACCAAACATCCACCGAGTACTCCGGCTTCGTGCCCCCCGTCACCAGCACCA[A/G]CTCACCGTTGCAGTACACCTTCGCGTCCTCGAAXATCTCCGGGTGCAGCCCCTTCTTCCGCATCGAGCACCTCATCCTCTGGGAGGGGACGAGGGAGCGGAGGGTACGGTTTGAATTTCT
ABC07427-1-1-329	[A/G]	TCCTGCTGAAAGCCCTTGGGGTACACGAGCACCGAGTCGAC[A/G]CACAGGCCACCTTTCGTGTGCGTGCAGTCGATCTGCGCCATGGAGAACTTCAGCTTAAGTGATTGGCCTGGCTTCGAGGAAACAAAATCGCCTGCATGGTACAGAACCCAACTCCCGGGC
1996-652	[T/A]	GACTCCTTTGTTAGTXTAGTAACTCTCGTAGAAAGCTGCAATXTCGGCAGTGAAGAGACGGGGCATGCACCAAGGTTCAGGGAACACCATAGTCACATCAAGATTGTTCATCTTCAATAC[A/T]GCGCTTAGTTCAAGGCCAATGTAACCTCCTCCAACAACCACTGCCTTCCCGCCCTTCTTTGCTTGGATXGCTGCATACAGCTTGTCCGCGTCGTCAACTTCCCTTAGGTACAGXATGTTG
2510-1464	[T/G]	AGAGTGTTCCGAGCTCAAAATTATTCGCAGCCGCGAGACCGGAAGTAGGTTTCCCTCGTCAGGTGGCTTGTGGAATTGAGGACGGGATTTTTGTACAGGGATACAGTCTGAAGACCCTGT[A/C]CACCTTGTCCAGCGTCCACCGAAGTTATATGTGATTCAGTGTATCAATATAACAACTCCTCGAAGACGGGGTCCACGCTGCGCTGCCACTTCGTCTCGTATAGATTCAGAAGCTTCTCAG
472-1376	[T/C]	GATGCAGAACCAACTTGCACAGAACAAGACCCAGGATCTCATACTAGATTACGTTAACCAGCTGTGCAACCGTCTCCCAAGTCCCATGGGAGAATCAGCCGTGGACTGCGGSAGCCTTGG[A/G]TCCATGCCTGACATTGAGTTCACCATTGGTGGCAAGAAGTTTGCGCTGAAACCAGAAGAGTATATCCTGAAGGTTGGTGAAGGAGCTGCTGCCCAGTGCATCAGTGGATTCACAGCCATG
ConsensusGBS0531-1	[T/C]	TCTGGTTTGATAAAGAAAGGGCACAATTTGTTACATAGTAAGTATGATACAAGAG[A/G]TTTGTTTCAAGAATTCAACCCAAGGCACAATGAAGGAAGGCTAGCCACTGTGTTTTCTACTCCTGTAGATACATGTGTAGATACATTACAATGGCAAAAGGGGAAAACAGCAAAACCAAA
3467-549	[T/C]	TTTTCGATGAAAAATGAATGGATATTTTTTTTTTTTTTTTTTAGCATAAATACGTCCATTAGGATTAATAATAATGTCAAACCAACTCAGACACATAGATACTTGTTACCTCAGAACCTG[A/G]GTCACTGCAACCATTCAAGCCTAGCATATACTACATACACAAACCATGATAGGGTTCCTTAACCCAGTAGATAATAAGGTTGCTTATCGAACTAGAAGAAATAAAACTACAGAGACATAA
2172-587	[A/G]	GGAGAATTCGATGTCCGCTCAAGGATTGTGTGAGGTCGACGTCTGTCCAGAGTTCCAGAATCTTACCGGAGATGTCATCTCGAGAACAGCATTTGGTAGCAATTTTCAGGAGGGCATGAA[A/G]ATATTCCAGCTACAAGGGGAGTTAAGTGAACGGCTAATACAGGCGTTTCAGACACTTTTTATCCCAGGCTATTGGTTTTTCCCAACAAAGAACAATAGAAGGATGAGAGCAATTGATCGT
6806-1285	[A/G]	GGTCGTACGTCGATCTGGAGCAGCTGTGCCGGGGCGAGCCTCCCATGGACTTCTCCAACATGTGGTAGATCCATCTGAAATCCATCCATCCATCCATCCATCTACCCGATGGACAGGATC[A/G]TCTCCGGCCGTTTGCTTTGGTGGTAGCCATAGATGGTTAATTAATTTGGTTGGTGCTAGCCGGTGGATTGATTAGTTTGCTTCATTAACTTGGATTAAGGATTGGGTTAATTAGCCGGCG
1865-396	[G/C]	GTTGGGGCCGCTGAAGGCGACGAGGGCGACGGCCGAGGAGCCCCCGCCGTTGTACTGGTAGTGGAGCAGGCCCTGTGGGAAXACCATGATGTCGCCCTTGTAGAGCGTCTTTGTGTAGAC[C/G]GTGTTGGAGGAGGAGCTGATGAAGCCGGCGAGGATGGTGCCCTCGGTGACGAAGAGCAGCTCGGAGGCGGCCGGGTGGGTGTGCAGCGGCACXACGCCGCCGACGGCGATGTCGAGCCTG
ABC17685-1-4-365	[G/C]	GGCCTGGSTCTGGTTCGGCAGGTACCTCGCGGTGGCGAACCTGGTCTACTTCTCCATCAACCTGTTCGTCTTCCTGATCCCCAAGTTCCTCCCCCGCGCRTTCGAGAAGTACTTCCACAC[C/G]CGCGACGAGGTGTATGCGAAGACGGCGGAGGACAAGCGGGCTAGAGATCTGTCCTCGCTCGATGATGATGGTGCGGCAAAATCCGAGGTCTCCAAGAAGGCCGACTGAGATCGATGATCG
3398-818	[A/G]	GAAAAGGAGGAAACTACACACATATAGTTGTAACTGGCTTGCTTTCTTGATTATCAGGCTGAAGGTGCATCTTGCTGATTTTGGGGCAGTGCAGCTTGAAATGCCGGAATTTCCATGTAT[A/G]CGTCGTGAAGTCGCXACAAAATTGGGTACTTTGTCATATCAATCTGGAAGCGATTGATGGCGGCATGAATCTGTGGGGCTAGAAACACATCTCCCAAATGGACTTCATCTCCAACGCAAT
2277-634	[T/C]	CCGCCGGCGACCACAGCCCAGCTCGACATCTCTATCACTCTCCTTAGCTGGGCTCGACCACCTACTTAACTATTATCTCTAGTAGCGTGCTTGTGCTATAGTACAGTCATGGMAGGCACC[A/G]GAAGAAGAACCGGTAGTAGTGACGCGGTGTTGCTGCCTGGAATAAGAACCTGTGAAAGATGTGTGATGATGATGACAGTGATGTGCTCCCGTCGAAAACCAGTATTATTACAAGTGTTTG
5038-1035	[A/G]	GGCAGGACGCCCGCGTAGCCGACCGGATCGGGTTCTACAAGCGCTACTGCGATCTCCTCGGCGTCAGCTACGGAGACAACCTGGACTGCTACAACCAGAGGCCGTTCGCATAGTCAATCG[A/G]CTATATGAAGGCACAAGACAGCAGGCRATAAAATCTCTAAATATTGTAACTATGGCGTTGCGATAGACTTCGCCTAGTACAAGCCAATATAAATAATGATGCGATCCATCACAAGATGCG
441-961	[A/G]	TGTGAAGTCTGGGTCAATCAAGAAGACCGCAAAGAAGATCCGCACGTCTGTGACATTTCACCGCCCCAAGACCCTGTCCAAGGCCAGGGACCCCAAGTACCCCAGGATCAGTACCCCGGG[A/G]AGGAACAAGCTTGACCAATACCAGATCCTCAAGTACCCTTTGACCACCGAGTCTGCAATGAAGAAGATCGAGGACAACAACACCCTTGTCTTCATCGTTGACCTCAAGGCAGACAAGAAG
ABC09016-2-2-348	[A/G]	GTGCTCTCTGGATCGATGGAATTATGTCAGAACCCTACAGTCAACAGCGATATGCTGAGACCACCGAGTGCCGTATTCAACGACTGTAACGCAGTGTGCTGCTACCCATTATCTTGCCTT[A/G]TTCTTTTCAAGGATACCATTGTCTTGCCTTTTGACCAGTTTTCCCTTCAGATTAGAGTAGTTGGCTCCTTGTATAGTTCAGTTCTAGTATTGGCGAAATAGAACTACTCCTGGCTAAGAA
ABC03113-1-1-251	[T/C]	TGATGTTTTTATTGATGGTCCTGTACACACGGATCAAGGAAACAAAGACCTGAXACCAAAACTACAACAAATCGAAACATGTCCATCAGAAGGTACAAGCGCGCAGAGTTCATCGACTCC[A/G]GATACCGAATCACCATCGAAAAGGTCTACACGATGAATCCCCAAACATCGAACAGAACTGCACAAACCAATCAATGGCCACACTGATAGCAGTAGATGTCCTACAGGAACCACAGCACCA
8454-347	[T/C]	TGCCCCAAGCGCGAGGTGAAACGATTTGCTGATCTAAGTTCTGATGAGACTGGTGATTTGTGGGTAATTGCAAAGGAAGTTGGTGCAAAGCTCGAGCAGTACCACAAAGCTTCCTCCATC[A/G]CATTCGCGATTCAGGATGGTCCTCAGGCTGGCCAAACAGTTGCCCATGTACACATCCACGTCATCCCCAGGAAGAAAGGAGATTTTGAGAAGAACGATGAAATATATGATGCGATTGASG
3459-1333	[T/C]	CAATGAATTCAATCAAATGAAAATATACACGTXTGAACCATTGGGACTATATGGAAXAACTACTTTCCCTTCTCCAGTTTAGTAGTGTGCTATTCTCGACGCTCTACAGGTGCAACAGCA[A/G]AAGCGGAACGCTCACGAGGACTGAACAATCGGTTGGTCTGCGAAAGGGCCATATAGCCAACCCCTGGCGATATGGCCATAAGCAGCCTCCGTCAAGTGAATGCCGTCCCAGCTCCAGTGG
2527-1822	[T/G]	TTTGCTTCCATTCACGAGTCCTTCTACTACCCACACACAACGATACACTXTCGCACATCCATCTTCCATACAACATTCTACGACAACGTCCGCTAATACAAAGAGGAAGAAAAGGAAAAT[A/C]ACAAGCAGCAATCTACGAGTCTATAGCACCAGCCATGGCATAACAAACAGCAACCAGGGATCGTAAAATGGCATGTGGCTACTCTTCTTGGCCAGACTCTTCCTTGTCAAGCTTGATCAT
ABC25477-1-1-242	[A/G]	CACCATCTTTATTTGTATCCAATCCATGGGAAGAATGGAGGGCATGTGGGGTAAAGACTGCCTAGACTATAAACCAGATAGGTGGCTCTCGGAAGATGGCAACAAACTGAGGTACGTACC[A/G]TCTCACAAGTTCTTGGCCTTTAACTCGGGCCCAAGGCTGTGCCTCGGCAAGGAAATTGCGGTTATGCAGATGAAGACTGTGATCGCTGCAACAGTATGGAACTTT
ABC12565-1-1-210	[A/G]	GCGCTCGCCACGGCGCTGCTCGGCATCGCCTTGCAGCCGTGGCGGCTGCTCAGCTCCAGCGAGAGCTTCGTCTTCACCTGGCTGCTCGGAAACGCGGCGCTCATGGGGCCTATCGGAGGC[A/G]TCGTGCTCGCGGATCACTATATAGTGCGGCGTACTGCGTTGGACGTCGACGCGCTTTACTCGGAGGAAGACGACAGCCCCTACTACTTCCAGGGCGGCTTCAACGTTGCTGCGATGGTGG
ABC15290-1-2-156	[A/G]	AGAMCTTGTCGGCGACACCGACAGGGGCATGATAGTGGCGTGGTGTGATCAGTTGAAGGTTCTGTGCCATCCTTCTGTTGGAGGCTTCCTGACACATTGTGGAATGAACTCGACGCTTGA[A/G]GCTGTCTTTGCTGGTGTGCCTATGCTTGCTCTACCACTGTTCTTTGATCAACCCATTAATGGTCGTCTAATTGTTCAAGACTGGAAGGTTGGACTGGCCCTGCGGRAATGGGCCGATAAG
10535-218	[C/G]	ATCTCAAGGGCCAAGGCAAGGGTCTTGTACGAGCGGTGGGCGTTGAGGTCCACCTTCCTCCCAATGACCTCCCCATCCATGTTCACCTTCACCCACCCTGGCACCCGGCCCTTCTTCTCG[C/G]XCTCCTCCTTGTCTTTCTGCGAGCCAGAGTCATCGGCGGCGGCCTTCTTGGTTTCGGCCTCCGAGGCATTGTCTTTGGCCTGGCCGAACAGGCTGTTCATCCTGAATGTTCTTATTGGTG
ConsensusGBS0712-1	[C/G]	TGACATCCGGTGCAACCTCTGCAAGATAGCCATCAAGTAACTTGGCAACAGCAGTGATTGGTATCATAGAAGGGGACGCCATCATATCATCGATGCACGGGGAGCAACCACCGTTGGCTT[C/G]GTCCATTGCCAAAAAGTGCTCAACAATCCTGTGCATGCACTCGACGTTGTACAGTGTTTCCATGGTGTAAGAGTAATTTGGCAGCAGTAGATCTTCCAGACTGGCCTGGTCAAGCTGCAT
ABC09281-2-3-421	[T/A]	CAACTTACAGGATCTGCAGGGCCTCATCCTAACTGTGACGACATCAAAGTTTAAGGCCATCCCAGCAAAAAACCACAACGTTGCACTATAGCAGTTCATCTGCTCTGTCGAAAAGAAATR[A/T]GAAATCCAGGCCTGAAAATTGAAGGTGCCGCAAATTTGTTATGCAAATGCAGTCCATCAAATAAACTTCTTCTAAGCTA
3652-872	[T/C]	GATTACAAGAATTGTTGTTAGCATTGTGGCCATGTGCCATTCACTTGGTGTGATGCACCGCGATCTCAAGCCGGAAAATTTCCTCCTCCTTGACAAAGATGATGACCTGTCCATAAAAGC[A/G]ATTGATTTTGGCCTATCCGTCTACTTCAAGCCAGGYCAGGTTTTCAGTGAGCTAGTAGGCAGCCCGTTCTATGTTGCCCCTGAGGTATTGCACAAACGCTATGGGCCAGAGTCCGATGTG
2288-715	[A/T]	GAGCCTTCTTGCTGATCCTCGCTATTGTGGAATGCCATATCCTGAAAAGGAAGAAGTCCGTACCCTTCTAAGGCAGGACCCAAATTTCTGGAAAAATAGGCCCTTGTCTGAAATGATGAT[A/T]CGAGCAGCAACAGATGATGTGCGCTTCCTTCTCAATATACATGAGAAAATGATGGAGAAGTTAAGCAAAGTATCCTCATGGCGTCTGGCAGTACGAAGTGAGCTATACTGCAGGTGCTTT
C04-334-H263	[A/G]	CACAAAGTGAAGGTAGTTACGCCTAACGATGATGGTTCTGTTCATCTTAGCACTGTGGCAAGTACCAGCAAGGATACGACCCCTGATGGAAACAGTGCCGGTGAACGGACACTTCTTATC[A/G]ATGTAAGTCCCTTCAATTGCCTCTCTGGGAGTCTTGAATCCCAAGCCTATGCTCTTCCAGAATCGATTCCCTCCCTTTCCTGGCCTCTTTCCTTTTCCTGCCTTCTTCGAGCTGAGAAAC
ABC03594-pHv1318	[T/C]	AATTAACCCTCACTAAAGGGAACGCTTTCCCTAGCTACCACAAAGCTCGCGCGGCAAAAA[A/G]AATGGCGGCCTCCTGCCACGACGTGGACGTCCCCGGGAAGGCGACGGAGACGGGCACGGCGCTGCTGGAGACGGCGACGGGCGCCATCCAGGGGTTCGGCCCCATCAACCAGATCCACCA
871-462	[T/C]	TGTTTTTCTTCCGGGCGATGCCGGCTATAGAAATCTAGTAAAACCCACAAGTTCAGCTTCAGCTTGTATGTATGTATGCAAGTCAGCACATGCACACAAGATGATCATGCATGAGTAGGG[A/G]CCCCAGGAATCACCACCAGCGGGCCGTTAATGGTACTGGTACCGGTACCGGTTCCCACCACCGGCAAGTCCGGCAACCCCGAACCCGAAGAAGCCTTGGACTCGGCGACGCCACCTCCGG
3845-1089	[T/C]	ATGGCATACAAATGCCACACAGCGTACATTATTAGGTACCTTCACAGTTTGATTACCAAGGACTTCACCAGCACTAATCTGATGATTTGGGGAAACCAGAAAGCTTTTCTCCAATGACGT[A/G]CTGTGCTTGGGTAACTAGCCTCTCGACAACTTCCCTTGCTGGTACAATCTCCGTGATTAGCCCAACACCCTGGCCAGCATACATAGCCATGCTATGGATATCGCCTGTTGTTGTCGCATT
ABC12292-1-8-327	[A/G]	GGGAGCGGCTTCACCATTCCGGC[A/G]ACACAAGCATTCTGAAACATCACCACXGTGGCCCGCCCTTTCTCGAXGTCCGGCAGCACCCTGTGCTCGGCGCTCTTGTACGTGCCATTGGTGAGGATCTGGAGAATGTCGCCGACGTTG
ABC08396-1-4-120	[A/G]	CATGGTACTGCTTCGCGTTCACGTACACCGGCTCCTCCGACACTTCCAGAGGCAGCGGCATGCGCGAGTGGGTCAGCCCCGGTAGCTGGAAGTGAGCCTGCGAGTGCCACAAGGAATGCA[A/G]ACAGACACTTCAGAAATGCTCAAGGAATGCAGGCAGTTCAGAAATGCTCXAGGTTTACXGGGTAATACAACAATTTGCACGGATAXACTGTGCTAATTTAGAATTTCATACAAGGGGGG
4163-1908	[A/G]	ACCAAAGCCCAGATTATTTTTGTCAACAAACATGGTCTAAGTTAACACCGCTCAACCTAGTTAATGTGGCAGCATGGCAATCGACCTGGAGTTTGCACGGTGTTATGTAGTTCTTCCCCA[A/G]AAGCCTCTAGGGTTTAGTTCCACACTGGGTAAAGGTCACGAGAAGACTGGGATGGCTGCGCGCTCTGGCTGTTAGCACCAATGAAGCCTTGCAGAAGGCTCTGTGCCACTCGAACTTGGT
6018-235	[A/C]	TCATTGGTCCATTTCAAGTTTCCAACAAYATTTTTCTAAGCAGAAACACACACCCTTCCACATATGGAAGAATATATAGRCTCGGGTAAGCTTGCACCACACAAACATTGGAAGTGTTGT[A/C]AACTTCAAAGAGTTGTGATACTTGAACTCAAAAACTGTTCAGCAGCTGAAGCGATAACAATCTTTCCCGTCCAGGATTACACCTTTYACCGTCTGAGTGTGCTCAGCGCACAGCATCTCC
ABC02895-1-4-231	[A/G]	GGTACCGCGGTGTTCGTCGGCATGGCCTAATCATGGGATGCTCCGTGACAGGCGTRAAGAGAGCTTCTGGCGATTCCCCTTTGCAGGTACATYCCGTGCTTCTGTAGCTGCCTAGCTGCC[A/G]GACTTTCTTTCTCCATCTTAATGTTCCAACTTCCAAGTGTGTTGCCGTCTCTTATTCTTTGGCATGCTGTTGCTGCAGCTCGGTCCCAAAGCTGAGGATGTTGAGGAACCGGTGAATCTT
4077-76	[T/A]	CTTGTACGATGTTAGTGCTGCAAACTGCTTATCAAGCATCCTCAGAAGAAAACGCCGCAAATACCTGGGGCACATAGCAATCTGTGCAAAATTAGATAATGGGTTTAGAGCTATGAGGTT[A/T]AGTTGCTGGAAGGAGTCAAAGAAGTTGTCACAAAGAACATCACTGTTTGTGAGCCTGAATTTGCTAGAGATCCA
5510-1159	[A/G]	TTTTTTTTTTTTTCCAGCTTXXATAGCTTTATTTCCAAGTTTCCAAGGTGATGCACACATATGCACAGGGTGATCACATAXCTTGCAGCAGAGAGGCCACGTCAATCAATTATTGGTCAC[A/G]TATATACTTGAGTTGATTGACTCCCTATGGCCCTATCTACCAACCTCAGATGGCAGAGTTCCCTCTGCATGCAGGCAGTTATCTTACTAGATCACCGCGTGTGCAGCAAGAGCAGCTCCG
ConsensusGBS0589-1	[T/C]	CCAGAGATTTAACAGAACATGTCTGCGGAACAAATTATTGGCCATAGCTTCACAAAAAATAACCAAAGAATCCGATGTTCAACCACCATCATCCACGTATGATCTCATCAGGGCTTGAGC[A/G]CAAGTGACAGCCCAAACTTGGGTGCTCTGTCCAAGGCCTTG
2633-498	[A/C]	TCTCATGGAGAAGGAATTGACATCCTTATCGAGTGTATCCAACAGAAAGATGGCTTGAATCACCATGTTATCCACACGATTCACATTGAACTTGACCTTTGCCCTGCTATAGCTATGCCC[A/C]AGACCTAACTGAGCCTTCTCCAGGTCAGATGGCTTGAGTTGTTCAATGAACTGGTCGAAGTGCAGCCGXACGGCACGGAGCAGCTCCTGGATATAGTCGTTGGACTCGCAAGGGATTCCG
3070-413	[A/G]	AGTTCGGAGAATTTCGACTCCGCTGTGACAGGTGTACCATCAGGGACTGCCAGCTGCTTCTTGACTATCATACAAACCTTGTCGACTGTCTCTTTCTTGGCCTGTGCCTCTCCCATGGCC[A/G]CACAACAAATCTTAAACCGAAGCGAACTCGGTCTTGAACTGATGGATACAAAGCTCATCTGCCGGCTATGGAAAGAAACTGAGCTCCGGCTCGAAACTACATTAGCCACCTGGCTGGACA
2314-1412	[T/C]	TAACATCGTGCAAATGAGTGCTACAAGAGTACATCTCTACCAGAATGCCATTATTTCACCACTATGGAACATTAATGCGCATAGTGTGATGTACATGATACAAGGACATATCTTGGTTCA[A/G]GTTGTTAACGACCATGGTCGAAATGTGTTCAATGGCCTTCTTAGCCCGGGGCAACTATTAATCATACCACAGAACTATGTTGTTCTAAAGAAGGCACAACGTGATGGAAGCAAGTACATC
4599-425	[A/G]	GAATCGGAAATTGAGGAGCATGAACAGAAGGTAAACAGATAYCAAGCTGAACTTGCAGCACGCATCAAGGCCAAATACTTCTCTAATAAGGCTTCCGACGGAGGAAAAATCTTTGAAGAA[A/G]TAACTATTGTTGAAGGAGAAACCATCCATTCAAGCAGGTGGCCATGCACAAGTTCGTATGCGAACCCTGTGAATTTTCTCCGAGAGAAGAACAACCATGAGAGGAGGGATTCTCCATCTT
4143-1534	[T/C]	GATTTAAGCAACTGTCCTGAATGTACTACAGGGCACGAGGTCTGGCAATTTCCTGTCATTTGTGAGGAACATAGATAGTGTTGTACAATTATGTTTCATTGGCTAGAGCTAGGTTTCTCG[A/G]CGGTTCAGATTGCCCTCCATATTGTGAGGATCAGAATGAATTTCGCTTATGGTTATGACTTACAAGTAATTTTATCCCCATGGCCATGGTTCAAAAAAAAAAAAAAAA
4262-1754	[A/C]	TTTGGAACTGGCCAGTGTCGTATGACAAGCTCGGCATCCGGTATCGGTTATGGAGGGATGCAGTYGAGAGGGGCGTCGATCGGTTACCGTTCAGCAACGAAATTGAGAGTGGATCATAGG[A/C]AAACACATGACATCACCTGTAGTCACTTTCTCTCGTGCCATTCCTTGGCTTGGCAATGGCAGCCAGATGACCCGTATGGGCAGATTATTTGGTCGTGCGTCGCAGCACGGTTGTTCGYCT
3379-1037	[T/C]	CAGCACCAGATGCCCCGGCACCGATGGACATCTAGGCGTCGTCTCGTCTGATCGATACGTGTCATGTCTGTCCCACCCCCTTGTCCCAACACCATTCAGAGTTTCCAAAAAGACTAGACT[A/G]TTGTTTTAGAAAGGTTGCCATCATTGTGTGTACTCTTTGCTTCTGTGCCACTACAGCTTTGTGGTGCCTGCGTCTGGACAGATTGATTTTTATCTATCATGTGATGATGTCGCGGACAGA
ABC11221-1-3-410	[A/G]	TTCCATCTCTATTCGAAAACAACACACACTCTAAGGTCCGTGCAAXGATACATTTAGCCCGGCCACTAAGGCTAAAGCTAATTCAAGCTCCCGGTGC[A/G]GAAGAAACGTTTATAACAGCAACCGAAGCAATTTACXTTTCCGAGATTCCAATGTTTACTTGTCGCCAGCTCCATCATAATTGCATGTTGGCACCACTCCTGAAGAGTCATGGTGGTTGT
ABC04013-1-1-437	[T/C]	TTGGGACTGCTCAAGGTATGGCTGCTTCTCCTCAGCTGCAAATATGACAATTGGAAATGATTACAACAGGAGGGTTTTTTTCCTTAAAAGAACTGACAGTAXGAAGTGCACXGTACTGCT[A/G]TTGAACTTAGGGCATTGTTACCTGACATCTTTTGCCATTTCTCTCCAAGCTTCTTTGCAATATCTGTGGTGCTGAGTTCGGGGTTGATGTTCTTCAAATTCTGCATTAGAAAAATATCAA
ConsensusGBS0651-2	[T/C]	GACATGCTGCAGCAACATATGCGCACACGCACAACCAGATAAACTTAACCAGATGTAGAGGATTATTCACTACWAGCTAGTGCAGTTAAACTTAACCA[A/G]ATAAATTAACCTCTAACATAGCGGCTGTCTTCTTCTTGTTGTGCAGTTCAGTGAATCCTGCGGCAGCAGTCCTGGGGAATGAGAAAGCCGACCATGGTGCCCACCATGCTCCCCACRGCC
280-200	[T/C]	CACTCCCGCAAGCTGCGAAGGGTGCACGGTGTCCTGGACTGGGAGCGCGGGAGCATCGCTCGCCACTTCTCCGCCAGTGCCTGCTCCGCCGCTGCGAAAGGAGAAGCTGTCTCAAGTTCG[A/G]GTGTTCATGGGGAGTACGGGAAAAAGGTTGGAAGCTCGAGCATTTTCCAAGACAGGCAGTCTGGAAAAGACCTRYWWWYYTTSMAGGTATCATYACGAGARGCAAGGGGAAGCTACAGCT
2029-1143	[A/C]	CAGAGAACTATGTTGGAGCTGCTGAACCAGCTAGATGGTTTTGACTCGCGTGGAGATGTTAAAGTTATTCTAGCTACAAATCGCATTGAAAGTCTTGATCCAGCCTTGCTTCGCCCTGGC[A/C]GAATAGACCGAAAGATAGAATTCCCTCTTCCAGACATTAAGACTAGGCGGCGCATCTTCCAGATACACACGGCRAAGATGACATTGTCAGATGATGTGAACCTGGAAGAGTTCGTCATGA
3596-1091	[T/G]	GTTAAAGGCAGTCTTGCTGCCAAGTTTCGGAACAGTGGACAGACATGTGTATGTGCAAACAGGATATTGGTGCAAGAAGGTATCTACGAAAAATTCGCAAGTGCATTTGTCAAGGCTGTT[A/C]AGAGCTTGCAAGTCGGTAATGGGCTAGAAGAGAGTACATCACAGGGTCCTCTAATCAATGAAGCTGCCGTTCAAAAGGTAGAGAAGTTTGTAGGTGATGCTACTTCAAAGGGAGCCAACG
1176-1547	[T/G]	ACTGTACCCCATCTTGCAGATGCCATACATGCTGCGGTTACAAAACTGAAGTGAATGATAACATGGCAACCCCCTTCCGCAATAAAATCTTAAATTGCCTACAGCAGTGTCCGAAGGGTT[A/C]AACCAGAGGCGTGTTATTGGCTGAACTCAGGAATTTGCCTTGTAGACTTACTAAAATTGTTGTYTGAGACAGTTTTGTTCACMCCGGATTAAAGATGATGGTGATTTTGAATCCCGAATA
ConsensusGBS0637-1	[A/G]	CAGATTTTCAAGTGAGGCAATTACGCGTAGAAATAGGCCAGTCTACAGAAATGAAATTACCTCTGGAATATGGAAGCAGCCATTTTGAAATGGCACCGGTGAATATAACACTGGGACGTC[A/G]GTGGCAGATAATGAATTCAGAAAGGACCTGAAAACTCACAAAATTAGATTATGCAACATAAAACTCTGGCAGGACAAAAGGGGCAGAATGATTACTAGAGACTAAGCACCGTACTTG
4285-1877	[G/C]	CGGCGCTGGCCCYGTCGCCTCGCCCTTTGGCTAAGTTTTGCGTGTGACGGGTTCTGTTCTGTTTACCTGAGCCTCTGTTTCTTGTATGTATTAGTGTGCAGTTAACATTCTTTGTTTTGT[C/G]CCGGGTTGTTGTAGCAGTTCTGGTAATAGTTGGCCCTTGGAGATAACATTTTGTTGTGATTAATTTCTATATATGCTTCTACAGAACATACATAGATAGGGCTTGTTTGTCCTAGCAGAT
2504-1413	[G/C]	CTTCCACTCTCCATCAATCTGTTTAACGGTTGGAGCCTCCCGAAGTGCAGGCAGAGGAATTGATATGACAACATTGTTCAGGTCAAACATCTCTGAGGCCTCGTATTCAATGTTGACATA[C/G]GTTTCATTTCCAGATACCGATGGCCAGCAGTTAACTGACAGGGGTAAATTCGATTCATTCATCCCCTGAATTCTCCATTTCACAAGTGGTGTTTCATTTTGACCACTTGGGAAAGGCCTG
10669-188	[A/G]	TGTCATCATCATCATCATCATCCACAGTAGTAAGCATAAGAGCAAAACATCTTTGCTTCACAAGTACTCRTWCTCCTATAGTGCCTATAAAAAGTAGCTCTGCCTGGAACCGATCTACCC[A/G]GGAACTGCACCCTGATGTCTCCTTTGTTTGTGCAAAGGAGGCTTCACTTGCATACATACATGATACATACAGCTTCCATGTCCCTAGGCCTAGATACATCTCGAGTCGAATCCGCTGAAT
ABC08641-1-2-470	[G/C]	ACACCAAATCAATGAACTAGCATAAATGGGAACCACATCAAAGAATAGAGCATAAGACATAGCAAGAAATATTGGTCCCAGGAGACAGATATTTAATGTACATAAGTACAAAACTACACA[C/G]AGGAGAAGGCTTCACCAGAGCATCAATTCACTATCATAACATCAGTATAAAACAGCTCACGTGTGCACATTATTGATAAGGAGACAAAAGGAAAATTACATTATTGATAAGAGACCAAAC
ABC08040-1-2-267	[A/G]	ATCAGGCTGAGAACACCGCGAACCCATTGGCACGACGGTGATAGGCAAAGATTGTTGGCTAATTCAGCTGCACGGTCCAGCCCATGCTGTCCTCCGCCTGGCCCATCTGGAGGCTTGTCA[A/G]CGAGGTGTACAATTGCTGAGACACAGCGCCGACTCCTTGCTTGCCAGAATACTCTATCCTGCAAAGCACAAGCCAGTGGGXGGGCATGAGATCACGTGTGCTGCTGTTATCATAGTTCGT
ABC07010-1-2-150	[T/C]	TAAGCATGCCAGTCAAACTCTACTTTCTAXTTTGTTGCCTAGGTGCCTGACAAGCGCATGTTTAAAATACAAGACCCGAGGAACAAATATCATTTTTTGTGAAACACAAGATAATCAGTC[A/G]ACCAAAATTGAGTGGACTGCACAACCGCTGXGTTCCTCGCATTGGTCATCGCATCTTGTAGTGTTGTGTTCTAGACACCTTGCACCTATTGCCATTTATGGCGTATTTCAGCGTAATGTC
6157-1233	[T/G]	ACATGTATGCAGGTGCTAGCTCTTCACACCGCATCCAATTATTCAGTGATCATCTGTCTACATCTTTGGACAAGTAATCATTTCCATACAAGTTAGCAGTAGTTTCCATGCAAAGTGATG[A/C]AACGGCTGTCACATAACGCTGTGCTAGAGCTCATCATCATGAGCGACGGCCAAGTTCACCGGCGCGGCGACGTCGCXGCTGCTGTGXGCXTTGTGGTCTCCGAAGGCCCGGTTGAGGAAC
2497-220	[A/G]	CCGGCACATCCTGCTGCCGCCTCCACCCAGCCCGTCTCCGGCCACCTGGGTCTCCTTCCTTCCTTGGAGTTGGACATGGCATCATCATCTGCTACCATCAGTTCACTTGGCGCTCAGGCC[A/G]CTCTGGTTTCAAAGCCAAAGAATCATGGCATCAGTGGCACAAAGGCATCCTCATCAATTAGCTTCGGATTGGGGTCCTCATTCCTGGGCAAGACGGCGTCTCTTCGGGCATCTGTAACCA
6603-1702	[T/C]	AACCCGCCCATGACAAAAAACATCCGGCACACACACGACACGACACAGACGCCACAAGACCAATTGCGGGXTAGCCAGCCAGGAGCTAACGCGCGCATGAATGATGCTACCACTACTACT[A/G]CTGCTACGGTTCCTTCGCCGGGCGTGTGCTTGCAGGTTAGCGAGGAGCTAACAAGGCGAGGGGCAXACGCCGCGGCTTCTTTATTTTTGTATCCTTGAACTGAAGTGAACTTGAACGGAG
856-896	[T/G]	ACAAGAGATTATTCCTGACTGACTCACACACAGTTTACCCTGAATTTCTCAAAGACAAGAGAGTGACAATGAAACTAAACTGGCTTACTGATGACACGATGACACTTGCTTGATTTCTCA[A/C]TCTCTCATGGCGATGACGCATGGATGATCAGAAGAGATTCAGATTGAGGTCTTCAGTACTCGGCGGTGGGGAGCTGCTCGTGXGGXCGCTGGCCGATGAAGCAGATGTCGTAXACGAXGG
5194-1118	[G/C]	ATGTTAGTGATCTAAACACTCTTATATTAATTTAAAGAGGGAGTACTACACAAGATATACGTATACATGGGTTTTACAGAGCAGCATACTGGACAXGATCACAAAGATTCTTGCTTGATT[C/G]CGCAAGAACAACTCAGGGTGGCTCTACTTGCGCCTTGCCAATATCGGCACGGCAGTCCTTGCATTTTCAGAACCGGAGCTCTGCCGTGACCACGACGACGGCTTCGCCCTGCCCGCCATC
ConsensusGBS0084-1	[A/T]	CCATCTCATCAGCAGCGAACTCGCGGAGAGCGGGCTGTTCTTGGAGGAGCAGCAGGGAGGCGGCGCGTACTCGTGGAACATGTGACCCGCGCACTGCTAAACCGGTTGTTTTTAAGTAAA[A/T]CGCTTTAGATTATTTGAACTTTTTGTCTTT
1490-164	[T/C]	CGAGGAAGGCCTCGTCGACGACXGCGGAGATGTCGAGAAGGGGGTTGCCCATCCCCAGGAGCACGCCCTCGAGGTTGCTCGCCGCCATTCTCCTGCTCCTCTAGACGACGACGGCTGCGC[A/G]GGGAGGCGAGAGCGAGATCTGAGGTCTGCGTTGGCGAATGGCGAGAGGTCCGTTCCAGCGGTGGTGTGGTGGTGGGATGATGGGTGCGGCGGGGGTTTTAGTCGGCCTCGCCCAAACCTC
7559-350	[T/C]	AAGGGCTTGTACTCAAGCAGAATCATCGTCAACTTCAAACACGGCTGCCACATCTGAGAAACAGCAGTAGTTTGCATAGTCAACTCATGGTTTGTGGTGAAGAAACTGATATGCAGTTAA[A/G]AGATGGGCGTTGAACTTGCATAACATGCTGAAGCCTAAAACAATATCCTTCCATATACGTTTTAGTTTGTCTTGTCAGAAGTTTGAACAATTGCATGCATGTACGCATCGACTTTCTTCA
3305-1246	[T/C]	ACATCTAAGTAATTTGATCGATGTTTGACTATAATCAATTGTACAGCTTTCCGTACGACATGTCTTCAAAGAGGAAAAATATTAAAAGTTACAGTCATTAGCTATGTACATATTCACATC[A/G]TGCATCTTGATGTTTGCCGAAGCTTCTATTTCCTTGGCAAAGGTCACTATGTACACCCCCATCTGGCTCTGTTATATCGTGTTCTTTTTGTTTGCCCGGAACATGAGAAGGCGATCTCTG
ConsensusGBS0346-1	[A/C]	TTAAAAAGGAGGAAGAACGGATCAAGAACTTGTAACATTCAGACAAACTTGGTCTTAGATTCAGAGGTCAATTTCCAAACC[A/C]ATGCAACAGAACATATCAGATCCATACTCAATTCTATAGCAACAATAGTTTAGGCAGGGGGTACAGTCCAAGCAAAAGTTTTTAAATTCTAGCTTCACGGGATTCCAGATGGGGCAAAAT
3348-395	[A/G]	ATCCGAACCACTTATTCCAAACTCTTCCAGCTTTAAAGCCCGAGCACCTGTTGCAATTATAAGTGTCTTATAGCTGATAGTTTCTCCAGTTGCTGTAAGCAATGTCTTCCGTCTCACATC[A/G]GCAGATATCACTCTTGTTCCAAGAACAAGTTCAATACCTTGTTCCTTGTACCATTTTGTCGTCAGTAACTCATCGTTAGCTCCAACACAAGTATGGAATTTTGGAAGACGAGAAGGATCT
ABC06618-1-2-314	[A/G]	ACCTGAAGCTGCAGACTGCAGAGGCTGCCCTGCCTCTACTTACACACATACAGTATTAGTTCCAGATTCGAGACGAAAACAGCAGCCAGCCCACAGGGTAGGCCCGGTAGTATCAAGTTA[A/G]ATCTAGATTGTTAATTTGTAACCCTAAAAAAAGATTGTTAAGTTGTTGCTTAACTGTGTGTAACAGTGCGTTGTAATGCATGTATATAAGAGTAATCGAATTGATCACGTCGGAAGGGAG
10956-366	[A/G]	CTAACAAGTAAGTTTCTGACYGAGCACGCGAAATCCAAAGAAGCACTAGGTATTGCGTTTGTAACCCGCGTCTGGTGGCCATAAAGGGATATCTTGCGCGGGCAAATCGATATAGTACCA[A/G]GATTTGACTTGGACTAGCCAATTTTGTGAGCATGTGTTGCAAATGCTGTTTCGGGCGAATAAACCGTAGGTATCCTGGCAGTTAAAATCGCCAGAATGTTTGTTGGATTAAGCTTAGTGA
ABC17099-1-7-295	[A/G]	ATTTTATAAAAATGCCCTAGGTGGCATGATGCCGATCTCCCAATACAAATAGGCTTGCCATAACCTGTAATCCTGTGTGAAGATAAGCAATTTGGCTTAGACAGCATGGAAGCCTTCATC[A/G]TCACTATCACCAAACATGGTTGCCATTTTCATGGCTATCTTGGCAGCCATCTCCCTCCTCTGGAAGTCAGGAACGAGCCTXAGGTTGGAXCGCATGTTGCCAATCTCTGACATTAGTCTC
1432-561	[A/G]	GGAGTAGATAAGGTCGCAAATGGCCTGCGAGTCCTTGACGGTGGGGATGCCGGCGAGCTCGAGGAAGCGCTCGGTGGGGATGTAGTCGCGGCGCTGGAAGTAGGCGTTGCCCTTCTTGCC[A/G]ACGCTGATGACTTTGTACTCGACGCCCAGCTGCCTGAGGTCCTCCATGCGGXCCTCGXCCTTCTTGAGCACGTTGTTGTTGAAGGCGCCGCATAGGCCACGCTCGCCGGTGAGGACGACG
40-368	[T/G]	ACTGTCGCGTCCAYTCCCCACATTGGCTAGCTAGCTTTGCAAGCAAAGGCAACATGGATGCATTGTGGATGCYGATGAATAAGTACTTCCAATAAGCATGGATCAATAAATAGATGCTGA[A/C]CACCAGCATGCTACCTGTGGATCAATGTACTTGACCAGTTATTTATAATTTGTGCTTCATATTATCAAGTAGTACTTTTTTTAAAAAAAAAAAAAAAAA
ABC01899-1-1-301	[A/G]	CTCCGCGTCAGGGCAGAATGGGGTATTTATCAACTCATGTTTTGCCCATTGCCAGAGCGAGAGGCAGGATACATGGTACTCGAGCAACTCTCCTCGTCTTGGCAACAAGGTATGCACACA[A/G]CAAGATTCAAATCTGTTTCTTAGGCAATAGAAGGGGAAAACTCCCGGTCTCAGATCACCCAATGCACACAATCAATGAACATGCGGACTATTTTTTTCCTTCTCAATTACATGTCAATTC
ABC13156-sfp87-02	[A/G]	GAGGTGTTATCTGTTAAGTAGAAGAATAACTCATCTCACCACTGGATATGAACAAATGGTGCAACAATCTAGCTACCGCGCATACACTGGACTATCAGTGGTAGTTCAGCAAAATTGGAC[A/G]AGGTTCTCTAAAAGATACGTACCTCAGATGGACACAAATGATTTAGTCAAAGAAGATGCTCAACATTCAGAGTACAGCCCTGACXAACTTCAGTGACTCGAACGGCGTCTGCAGACGCCA
2124-984	[A/G]	CATGGTCAGCTTTAGAACXTTGCTCGACCCAAAATTATTGAAATAATCTTAAACTGCCAAACTAAATGAACAGATAGTATATAAGAATTCAAXCTGAAGATGGTGAAGGCACCAAAGAAG[A/G]AGAGGAACACAGATAAGCAAAGCTTATTGGGCCGCAGGAGTAGGACTGGGCGGCGCCAGCTCTGGAGGGACTTCCCGAGTGGCACCAAGCATGGAACCGTGTTCCTCXTCCTGGTGAGCA
3201-603	[A/G]	TCATACACGCGCAATCCCAACAAGATTTTTTTTCAAGCACATCAGTTCGCCACAATATTAGTTCAAACTTGTATGCATTAGTTCGTTTACATTTACACACTTCAGGAACCGGGTCCTGTC[A/G]AAGTAAGCTGAXGGTGCATCCTTTATTCTTACATTACAGCCATGAGATGCGTCGTCCATCTGATCATCATTCCCATACCATAAGGCTTTCACATAAGGCCCATGGTGCGCGTTGTGCTGG
469-662	[A/G]	TTTTTTTTTTTTTTTTTTATTTAAACATGTAATGAAGTCTTCATATCAAAATCCAGGGCACAGGCACATGATAGATGCACATTAAAGGTTCCAAAACGCTCATCCACGG[A/G]CAXCTTACGAATAATAAAGCAGCAGTTTTCAGATAGCATATCCTAACAGAACAGGTGATTGGTAAAAAACTAGGATAGCAAGAGCAGTATGGCAACCGAGCTTAATCAATCTCCTGGAGC
ConsensusGBS0723-1	[A/G]	TGCCCTTATGGCGACACATGCACTTTCTTGCATGATGAGCAGTCCAAGGCGCGTGAGAGCGTCGCAATTAGCCTATCGCCGTCGGTTGGCGGGGGCAGCTACAACTCTGCTGCAGCTGCC[A/G]CCGCTCCAAATGGACCTACAATTCTGAAGCCGTCGAATTGGAAGACGCGGATTTGTAACAAGTGGGAGATGACTGGCTACTGCCCCTTCGGTAGCAAGTG
3313-1443	[T/G]	TTTTTTATGCCGTACTAAAAGCTCTATTAGAAGAGTTCAAAATATAATTACACAATCTTAGGGTGCCCTTCGACTGCATATAGCTAGAGACCATACCAGAATAAGAATACGCCAACACGA[A/C]CGTCCCAAACCATCCATCCACACAAGCACAATCACCACGCCACCTGATACAAAATCATGCCTACGATACTATCCACACCAAACGTCTCACCCGTGCACAACACAACCAGCATAAAAGCTC
3217-929	[A/G]	GGCCCGGCCACGGTCCCAATTATTTACACCCAGTATATCGTGCATTATGTACAAACACGACACGTGATCTATGTTATACGTACATGACAACCACTACCAAGGCTGCTGATTTGCTATAAC[A/G]CATGAGCTAGCTTTTTCTTCATCAGATGTACGTAGTTGAATCCAGCAGCTTGTGCTTGATCCGAGAGTTGAATCGCGGGCGGGTGGATCAGAAGCCGTCGTAGAAGCCACCGAACGATAT
857-133	[G/C]	GGCAATCAGCCCGGATGGGTCAAGGGGCGCGCCGCCGCTCACCTTGGTGTAGGCAATGGCAGAGCCGACGCCGGCGAAGACGAAGATGAGGGTGGAGATGAACTCGGCGACGTAGGCCTT[C/G]AGAGAGGCCACGCTGAAGGAGTCATCGAAGCGACCXAAGGCGATGGAGCCTGGCATGGTGGCTAGAATGGCCGGAAAACCAAGCTGGGAGGATGAGAGATGAAATCTTCGTCCGAATTCC
ABC03097-1-1-114	[C/G]	CGTGAAGGTGTCGTACCGGAGGAACAGCTCCACCACCAGGAGCCGGCCGACGAGCACGACCAGGTTCTTGCCTGGGCACTGCTTGTTGTGCACGCTGGGGCTCTCGGTCTCCCGCCCGTT[C/G]GACCAGTACACGTACTTCAGCAGCTTGCTCCCCTCCTTCCCGACGAACCGGTCGCCGACGAACTCCCTCGCCGTGGGGCCGAACACCCGGGGGTCCTTTGTGGCACACGGCTG
ABC09144-1-2-130	[G/C]	TGAGGCACCAACACCGAATGAGGAAATGACGATTGGGGTGGTGCAAGAGCACAGGAAGGGTTTGAAGACAGAGTCTTGTCAAGGAATAAAACAAGGCATGGGWGATGCAGATGTTGTTAC[C/G]GAGGAATCATCACCAGTGAGCACGCTGAAATTGGGAAATGCAGGCAGCTCACCTGCCGAGTTTGATCACCTGAACATAGTGCAGCAGAGAGCTGATGCTCTAGAGTCACTTCTTGAGATC
463-218	[A/G]	GAGGATGTCAACGAACGGCTTGCCACCCTTGGTGCTCTGGTACAGGGTCTCCTCAAAGAGGATCACACCGCTGAGGTACTGXAGGGCACCAGGGGTGCAGAAGAGGAGCTCACGGAGGGC[A/G]CGACGGTTGTCCTCAACATTCTCAACATTGATGCTGGCGAAGCGCTTGCCGATGGTGCCCGTGGACTCATCXGCAGCGAGGATACCCTTGCCAGGGGTGCCAATGTAGGCAGCGTTCTTG
C04-165-H364	[T/C]	CACGTCTTGCAGCGCYGGTCCGGTGGCTGAAGACATGTTCCAYTGGCAAGCAACAATTATGGGCCCCCCTGATAGTCCATATGCAGGAGGTGTATTTTTGGTTACCATTCATTTTCCTCC[A/G]GATTATCCCTTCAAGCCCCCAAAGGTTGCTTTTAGGACCAAGGTCTTCCACCCAAACATCAACAGCAATGGAAGCATATGTCTTGATATCCTTAAAGAACAGTGGAGCCCAGCTCTTACC
42-512	[A/C]	TGATAGATACAGTCATACAGATCAACACCATATCTGCAGATCCTTGCACAGTTGGGATGTGCCTTATGCAATTGCAGCGTCCTGCACCGGCTTGAACTCCTCAAGCTGCTTAAAGTTCTC[A/C]CATAGTTTCTCCCACACCTTAGCTTCATAGAGCTTCTTGGTCCCACCTTCAGTGACCCGAATTGTAATGTAGTACATGGTGCCAGCAACAGTTTGTTTCTTCAGCTTCACCACATTCTCG
7337-388	[A/G]	CCATGCCATGTGTGGTGTATAGTGTACACAGTGTGTGCCGTGTAGTGAACGTTGTTTCGTCCTCATATGTGACAGATGCGCGTGTATGATTAACGCGCGTTTGCTATTTCTCGGGCAACT[A/G]AAAAATGTCGACTTCAGTCGATTTTAGCATGAGCAAGCACGGTTGTAAGTCAGAGACGGCCGTGCGTGTCGATGGCGGAGGCGAGGCAGAGATTGACATGTTTTGGTACTTGTGCAGGTT
573-497	[T/A]	TGCAGAGCTGGCTCAACGTACGTACTTCTCTCTCTTTTTCTCCCACATGGAGATAATATATGAGAXCATTTATTCATATATATGTGTGTGTGTGTGTGTGTGTGTGTGGTTGTGTAAATA[A/T]CCTCAACGTACTCAGCGTCTCAGCATCGATAGCTGGAGCTATAGGCAGAAACGACGGCAGCAAGTGGTCGATCAGTGAATCTTAGAGCAGTCGACGGAAGTGCTGATGGAGTAGGGGACG
1896-1435	[T/C]	ACTGTAGTATTTACAGCAATCACGACCGTATATATCGACCACACCATATTTTGGATGACTGATGTGACATGGATCGATCACACAGTCTGATCAGATGATCAAGGAXGAAGGAXTAGCAGC[A/G]CACGCCTGAGACGCAGCCTTGTCCATGACCTCCTCCCGGACGCCGGCGTTGCAGATGTTGGCXAGCGACCGCATGTGCTTCATCCCGTACTGCGTCAGCGGGCCGCACCGCTCCTCGAAC
796-1148	[T/C]	TTTTTTTTTTTTTTTTTGGGATGAATCTCTTGCTTGGCGGATTGATGATTTGGATAGAAGGTGGCGACGTTGGGTCGATCATACATATGGTCGCTAAATTAAAACAGGAAAAGGAATGCG[A/G]GCTAATTAAGACAAGCGATCCCATGGACCGAATTACAACACACGGCACGCATGACTGGGCACATACGCATATGCAGCTGCCGACACATAAATAACACGACCATTGCAGCGGCCAACTGAA
1745-823	[T/C]	GGTTAAGATGGATTTGGGTGTCTCAGCCATTGAGGAATTGTGCCTTTTTGCAAAACTAAGTTGTCAGTGTTTAGTTGATTTGTAGTCCTAAATTCATGGGTTTATTGACCCCTCTTGACT[A/G]TTGGTGTTGTTGGTGTCTCAGTGTGGAGGTAAATTGTGCTCAAGATGAAAAAGAAAAACTTGCCATTCTACCCTAAAAAAAAAAAAAAAAAGCTTGTAGCGTGCCTTGACTTATGCTCAT
3394-594	[A/G]	TCCCCATCGTCGGCAACTTCACGCTGCCGCTCACCAAGGCCGGCGAGCTCAAGCTCCCCACGCTCTCCGACCTCTTYTAAACTTACCGCCGCACCCGGCCGGGCGGGACGATCGATCGCT[A/G]CCTAGCTCTGTTTTTWCTTYTTTTTTTTTTGAGAGAGAGTGAGGTAGCTCTGTTTTTACTTGGGATCACGGTGTGGGTGTGCATGATGTAATGAGTGTATTTCTAGACTTCTACGTGAAT
2616-2560	[A/G]	GTCAAACTCCTTCGACGATAAGATGGTTCGCATATTGTGCAATGATTGCGGGGCGGTATCAGAGGTGCAGTTYCACTTAATTGCACATAAGTGCCATAGTTGCAAGTCATACAACACCCG[A/G]CAAATTTGAAGTAGTGAGCCATGGAGGGACTCTACGTTCTTCCTAGAAGTTGGCGAGCGCGCTCCAGCAGTGGAAATCGATTCATCTACGTGATGTTTTCCACGAAGGCAGATCACTGGA
832-1040	[T/C]	TCCCCAGCCACCGTAGGTGTCGATGATGATCTTGCGGCCGGTGAGACCGGCATCGCCATGAGGGCCGCCGATGACGAAGCGACCAGACGGGTTCAGGTGGAAGATGGTGTTTTCATCGAG[A/G]TACTTCCCGGGAATCACCGGCTTGATGACGTGCTCCTTGAGGTCCGCGGCGATCTCATCGTTGGTGACGGTCTCGTCATGCTGGGTGGAGATGAGGACGGTGTGCACACGAACAGGCACC
ConsensusGBS0001-1	[T/C]	TACAAGATGGTCATGCAGTAGCCCCCCTGAACATGTGGAAATCAGACGAGCAAGCTATCAATCAGTCAACAATTCATACTGTAGCTAGGAACTTTGCTTATGTGTTACTACTTCTCTGCC[A/G]AGCTGCGGCTCAGGATCTGAGGAAGTGCACTTGCTTTGATTTAAACTTACGGCGATGTCAGTGGC
ABC19175-1-2-375	[A/G]	CACTTGTTGCTTCATCAAGAAGTAGTATAGCTGGATTTCGGATTATTGCCCTCGCAATTGCAATTCTTTGCTTCTGTCCTCCTGATAGCTGTATGCC[A/G]TGCTCTCCACAATCAGTGTCATATCCGTCCTTCAGAGATCTGAAAAGCCATAAGCTTTAAAXTTCATATGTTCGATAGTGGGAGTACATAGCTTAATATATATGCAAGCGGGAAATATAT
1588-537	[T/C]	CAAGCTATCGACAAAGTAAGCCATGAAGAAGCCXACCATGGCAGCGCGGCCATTTAGCTTCTCGGCTTCAGGGAGATGGAAXCGCTTGATCCATGCCCACCATGGGATAATCGAAGTGTC[A/G]AACACAACGGCGTCTTCGCTGCTACTTGCCTCCGGGGAATCTTCAAGCCATTTCCTCCTCCTGGCCTCGGCGTCGATGACGGCGTCCCAGTCGACGGCGCCGCCGGTGTTGCCGAACCGG
2283-2886	[T/C]	CAGATCAGCCCCCAATGATCCAATCGACATCGAGATGGTAGAAAGGAAAATCAGTCAGTAATGTGGCTTAAGCCCCCACTCAGCTTACAGTCAXTAATGCAACTCATGACTTGTCAGTCG[A/G]TCAGGCATGACCAACCACAAGATCATGTGAACACAGATGAAGCGCTTCTTCAGCGGAAGTAGACAGACACAAGCGGGATGTCGACATCGTTGTCATCGTCATCCTCACAGGCCACCACGA
4627-1463	[T/G]	GTGATCCAAAAGAACAACGAAGAAAACATGTCCTCTTCCAAGGAAGGTAACAAGAAGGATAACAAATATTACTCCTTTTCTCCCGGATGAATAATCTTGAATCATCTCGAGGAGAACTTG[A/C]CTCACTCACACACGTAATGCACACXAAAAAAAAAGGCACGCATTCTTACTCCGTCATCATCACTTCACTATATAAAAGAAGTAGAGATCCTTTGTTGTCGTGGTGGTCTGTGGCCTTCTC
4624-2108	[T/G]	CGGGTACCGCCTGACCGTGTGGATTCTGTTTGCGGGTGTGTTGAACTCGCCCTTCAGGACGATCGTCTTGTGAAGGCCTCCAAACAGCTCTTCGTAATCTGAATCGCCXCTTTCACCGAC[A/C]AGAATCACGACGTTTCGCAACTCTATGCCCCAACGAACAGACAGGTACCTTAGAGCCTGGGAGCGTGATGCATGAATTGGAATTACAGATAGCCTGGTAGCACTGTGGTTATAAAGAGCA
1852-509	[A/C]	TTTTTTTTTGGAAACGACAAAAAGCAATGTAAGAAATAGCACGCTGCTGAACACAGGATTTTTTTTTTTTTTTTXTCCGACACAATTCAACATTCAAAACTGAAGGATTAACGTCCACGA[A/C]AATTGCGCAAATAACATAACCAGGCATCATACCGTCTGCCTCTCGACATAGAAACATAGAGTTCCAGTAGAAAGCAACAAAAAAGCTAATTTTGATGATCAGGGCTCAGCCTCGCGTAAC
2762-1547	[A/G]	TCAACTCGAGAAGTTCCGGTTTTGGGGAGACGCCTAACTTATGCCACACCAACCATTCGGTGCAGCTGAGGGGGAGGACAAGCAGGTCCAAXATCCGCTCCGCTTTCGCCTCAAAGCAGC[A/G]AGTCATGATACCAATTGTTATACAGGCGCCCAAACTGGAGGAGGCTACCATACGTTCTATCCCACACGCCCACGAAAAGGGCGTCTGTGTCCGGGCTGAAGGACATCCCAGATATCTCAC
ABC12986-1-3-308	[A/G]	TAATTTGCACGAGGGCAXACGACAGAGGXTCACXAAACGCACACTCGATAAGACTAGCTAGCTAACGAAGACTAGCACACCACACTTGTTGAAGCATCACCC[A/G]GAATTCAACTACCACTCAAAATGTTTAGGGCTAAAATCTCAGCCGCCGTCCGGACCAGAATCACTTGAAGACGGCGGGCGGGCTTGCTGCTXCTGCCGCAAGCCAAAGCTTATCTCTCGA
2873-877	[T/G]	TATGACACACCCTGCATTTGAAGCTGCGCTCCCTGACCGGCAGCCCGATGCCCCTTCCTCTGCCTAGACATAGGCCGGGGGTGAGTCAGCAGTTCTCACTCCTCTGTTTGTACCTGTGTC[A/C]TGCTCCGTTGCTTCAAACTCTGTAACAATAAGCMCAAAACTTCCTGAACGAAGTGTGAAGTAGCTACTGTAGTCTGTATCGAGMCAATGAAATAATTGTGATCACTAGTCTTTGGATGTC
4370-419	[T/C]	GCATGTTAGGGTCGGCGACACAGTGCAAGTCATTGCAGGYCGTGAAAAAGGTAAAGTTGGGGAAGTCGTACGGCTTTACAAGCACAACAGCACTGTGATAGTGAAGGACCTGAACTTGAA[A/G]TCCAAGCACAAGAAAGGCACAGAGGATGAACCGGGAGAAATTGTCATGATTGAAGGCCCCATCCATAGCTCGAACATGATGCTCTACTCAAAGGAGAAGAACGTGACGAGTAGGGTCGGG
2144-852	[T/C]	CCGCAACGTGCGTGACAGGAAACGGTCTCATTTCTTGTTGTTGTTGTTCAACATCTTGAGCGACTGGAGCCCAAGCAGCAGGTCGCCTGAGTCCAGGAACACCTTGTTGTTGGAGACTGC[A/G]ATGGTGTGGGCGATCTCCCTGGCGGCTTCAATCTGCCTGAGTGCXACGAAAGCAGGGTTGTTGGCGATGGCATTACCAATCAGCTCGGCACTCTTTGCCTCTCCCTGTGCCCTGATAATT
1928-1737	[T/C]	ATATATGGCTATCACAGGTGTTACTTTGCTTCCAGCTCAATCACTTGCCATTCCTCGGTAGAAAATTTCAAGCAGAAGACATAAGGCCTTCACTTTTTTTTTTTTTTTTTCAGAATCAGA[A/G]GCATCTCTTATTAGGGCTCAAGCTCCCATGAAGCCAATGTCAGAGGTTCTATCAGGAACTTATTCCAATTGACACCACATCACATACAACACCGCAGGGAAXAAACCATCTTAATTACAG
411-495	[A/C]	GCGGAACCCTTCAACAAGACCCATGAGAAGGACCTGGAAGCCAAGCACGGCAAGGATGCTCTGCGCGTGGACAAGGTTGGGGTTCCCAAGGTAATCGAGACCACCCTCAGAGAAGATCTG[A/C]GAGXCGGCCTTGAACCAGACGGGCTCCTTGAACTCGACGCCCACCCACTTCTGGAGCACCTCGGGGAAGACGCACCCAAGAGCGCCGAGCATCGCCCACCGGCCGTGGATCACCTCXAGC
3561-892	[T/C]	TTCACTCAGTCTTGGGGTGGCCCATGTGACAAGGCTCTGCTGCCCCCTCGGTAATGTATGGTCGACAGGTTTCCTCCCAGTCAATAGCTCCAGAAGAACAACTCCAAAACTGTACACATC[A/G]CTCTTAGAGCTAAGTTGACCAGTCATTGCATACTCAGGTGCATGGTATCCAAATGTTCCCAGAACCCTAGTTGAGTGAAGCCGGGCTGCCATGTCAGGAGCTTGGTTTGACAAATCGAAG
3617-1123	[T/A]	GAGAGCAAGAAAAGCAACGCGCCCATGGTGGAGATATTGGCAGTTTATCCTACGTGTGCTTGATCGAGATCGACAAGAGTGTAACTCGGCAACATTATTTGTCTCGCCTTGCTTTTCTAT[A/T]CTGTTTGAGGCCCTGTTTGGATTATTCTTTTCCCTTAAAATACCCCTTTTAAAAATACACGTCTCCGCCCTTCGTTTTGTTTCCGGCCCAAAATCGCTCTTGGCCAGTAAAGGCATACAT
ABC13376-1-3-273	[G/C]	AGCAATCTCCTGCACAAGTTACGCAAAACGAACATGTCAGGATGATTCTTCGTTGACCATCTCCTGTAGGTGGGCTTAGTAGGTTATCTTCTTTCCAACAAGAAAAGTTCATTAGGTTCT[C/G]ACCGTAGGCTTGCGGTCAGCTTCCAGAGATTTCXAGACAATAGATGCCACCTCATGATCGTAGACGTTGTCGAACAGACCATCCGACGCTGTCACAATGGCATCGCCTTCTTGTAAATCG
1040-279	[A/G]	CAAGGTTCGCTGCTCCAGGTACCTCTACACGCTCTGCGTCTTCGATGCCGACAAGGCCAACAAGCTCAAGCAGTCCCTCCCACCAGGTTTGAGCGTCCAGGAGGTTTGAGCATCAAGCCA[A/G]TCAATGCCTTTTCTAGTAGCGGGAATGTTCTATCCATCGTTCTTTAGTAACTGTTAGCAGGCTCTCCTTGTTTACCCCCATTTAAAAGAGTTTTGATGTTCCAAGACTGGAATGTAATGT
3131-1029	[G/C]	TGTGCTGGAGATGGCTGGAGTTGAAAATGCTCTTGGGAAGCAGCTGCGAAGCAAGAATCCTCTCAACAATGCAAGGGCTACCGTCAAGGCGACGCAGATGATGAGACAGTTCTCAGATGT[C/G]GCTGCAGAGCGTGGACTTCCGATGGAGGAGTTATGGAAATGATGAAACAAAATCATTAAACTGCCTGACCGAATTCTTATCTTTTTTTCTACTGTATTTCTTGAGTTCGTTTCCTGTTGT
4152-573	[T/C]	AATGTCACCATTAACCAGTGCATATAAATGAACACACGCACGCACGAACGAAAAACTACTTAACAACCGACCGATTGCATGATGAAATCAAATTTGGAATGAACGACTAAAGAAGATAAC[A/G]ACATACATGCATGGACGCATGCACCGGCGATGCATGCATGCATGCCTTGCTTTGGTTGAGCGGCAGGTGGATTTAAGCGCACTGGAAGCCCTTGGGGGCGGTCTTGCCGCAGTAGTTGAG
1746-1527	[A/C]	TTGGCCGATGTACATGCTACCATGCGCCTGAAAACACACACACACACGCAGACTCTGCTACAATTTCTGAATCTAAGGTCCCCAGACAGTATCTCGGCTTGCAAGAAGAACCAGCTAGCC[A/C]TAGCACCATATCACTCAGTCCTTGATCAAAAACCGAAGAAACCAAGCTCGGTCGCCCTTTCCTTCTCGAACGTCTCGAAGTATTGGTATATGATGGTGACCGCAAGCAGTATACCGGTTC
ConsensusGBS0524-2	[T/C]	TTGCTGACATCAAATATCCMCAAATACCAACAAAAGAGAACTGGAAATGAACTCAGTCTTTCTCTGACAATATTATTTGCAAACGAAGATG[A/G]CATCATAGCTTGGGCAGTATCGCTTCCATGCCGCTTCCTGAGATACTAGCAAAACCGACAGAAATTCACTCCTTTTTYCCGATCCCGTTAGACATGTTGTAGATCCCACGACCCTGATTG
3704-1947	[T/G]	GCCCGTCGTCGTCGGCCCCGGCGAGGAGTGGAGGGGGGCGCAGGTCATCGAGCACGACAACTTGTAACTCTTTTTCTGGXGGTGCCAACAGAGTTGCACGAGAAATCATGTACATTCTCA[A/C]ACATGGGGGATGAATCTTGTAACCACCCATTGCGATCTXTATGTACACATGGAGTAGATTACTTGCACATTCCCGGTACAAGTGTAACATACAGATGAATTCTCAAGAAGATTACATGGG
ABC08788-1-1-329	[A/G]	GAACAAAACCGTGTTCGTCCGAAAATACATCGTGATGTTTTTACATGTACTGCGTTTGGXAATGGTGGGAGCACAAXTTTGGATTCGGCCGAGCC[A/G]ATCTCTTAAAACCCCTAAAACTTATAGAAGCAATCTCTTCAAGTTAACTTAATGTGGGTCCATGGTACTGCAGCCGCCAGCCGCCAACTAGTGTCTAGATGTTGCCATGTGAACACATAA
ABC02813-1-4-326	[G/C]	CXCCTTCACCAGCGCCAGCAGCCGGTCGTCCGACTGCTTCATCTTCCCCAGGTACXGCTCGTCCTACGTACXTACGTACGTACAAGGTCACAAAATCACAGCAAAATCATGTTAGTTTCA[C/G]ACGCATCGTGTCGATCGTGGGCGGCAGATTTAAXATGATACTACXAGTACCTCGTATTTGTCXGCGCCCCTGAGCTCCTTGGCGCGCTTCCTCATCGCCTTGGATAGCCTCTTGAGCTCA
6628-1302	[T/G]	GTTACGGCGTCGTGCCGTCCTTCTGATCCGTACGTCGGCGCGCAGCACGGGCCGGCCGCCTTGTACTTGTACCATTGATGCATGTACAGAGTACCGTAGGGGACTAGTAATCCATGTACT[A/C]TCCTGAGCTAGTTCGATCGCGCTAGTGATGTACTGGTAGTAATACTGTAAACTGTAACAGTAGTATTCTGGCCAATACGCTCGTTTAATTTTGGATCGCCGAAAACTAGTACTACTAGCC
4100-1345	[T/C]	TTTTTTTTTTTTTTTTTAAAAGAATCACTCCACTTTTTTTTTTTTTTTGTCACTGTCAC[A/G]GCCACCACGGCGATTACAAAACTTAATAATTTATAGTGGTCACATATATAGGTACACAAAAAGAAGCCATACGTGAGAAAAATGCACAGGAGCAAAAGAAGAAGAAGAAAATAATTTACT
2236-773	[A/G]	CCTCAGCAGAAACGAGATCTCAGATCAGCCAGAACAAATTGACTATCGCTTTGAGGGAGGCTTCTCATCATCATCACCATCATCATCACCATCGTCGTCATCATTATCTTCATCCTCCCC[A/G]CCAGACCTCTTTCTCTTTGAAGAGGATTGTGCCTTAACAGAATCCTCACCATCTTCTTCAGCATCATCATCCTCAATCTCCTCATCATCAGCACCATCACCATTTTCTTCTGGCTCAAAG
285-2932	[A/G]	GATGGTGTCXATGTCAAGGCCCTTGAGCTTCACCACGGACTCAACGTGCCCCTTGAGTGTGTTGAGCTCCCTCAACCTTGCAATCTCAGCTCTTCTCTTGGCTTGCTCAGCGATCTCAGA[A/G]AGCTCACGGTAGCTGCTCTTGTCGTTGAAGAGTGTGTGGGAAGCCGGCTCAGGTGCTTGAAGGCCATGGAGTGTTCTCTGTGCGGTAGCCCACTGTGCCTCCCTCTCXCCTTTGCCGTAG
ABC13107-1-3-299	[T/C]	TCTAGTTTCACTGCCAAGTXGATCGACATTCAGXACAGGCTGATTTGCCAAACAGTCGAATTTACT[A/G]TCGATGCAACTGAAAAACTCCATTTTTGCAATCTTATTTGAATATTTGAGCACTGTGAAGCGTGAACAGACAGCATGCAACAAGTCXCATATACACGXGGGAACAACTCTCTCATGTTGC
ABC07938-1-7-381	[T/C]	GAGGACTCGGCGGCGTCGCTCACATCGGCGGGCTGTCGCTGGTCGTCGGGGAGGAGTTCGAACTGAAGGTCGCCATGTCCTATTAAAATTTAGGCAATTTGTGATATGGACCATAACATT[A/G]ATTGAATAAAGGCGAGAAATTAAAGCCAGATGAATGGC
570-1376	[T/G]	TGCTTCAAACACAAAAAACGCCACAAGACGGTGATTCGGGACTTGAGGTATAGGTAGAGAGTCTCCGATTCAAGGACAACCCATCCAAGGCACTGTGAGGTGAAGTTACAGTACAGTGCT[A/C]AACGGTGTGCGGCACTAGTACATCCATCATCTATGTTGCATCTGTGTTGTATATCATGTGATGAAAAAGCAGAGCTAACAGCGAGCACTCACGCGAAGGAGACCTTGATGCCGAGCAGGG
7574-495	[A/G]	GTTCTTATGRATTTTACTCCTTGGCTTGCTTTGGGCTCTTCTGCTCCTTGATGTGCTTGGTGATGGCCTCAGCAACAGCAGCCAATGCCTCTGTACTGACAAGGGAGGCATTCTTTGCAT[A/G]CTCGGCATCAACTTCATACTCGACGGTCGATCTTATAACGGATCTGCCATCTTCTTTTCCTACGACCTCGAATCGCACCAAATATTTCCGGAAGCGGAGATCCAAAAAGCCTCCCTCCAC
ABC06144-pHv86-02	[A/G]	AACCCTCACTAAAGGGAAGCCAGAAAAGGCATAATTGGTTGCAAACAATTGTACCAGATGTGCGGCG[A/G]ATGGAGCTTTGACAGAATAXAGTGGAGATATTGAAACTCAGTGACATATGCAGGGCATCATCCTCCATTGTTTTGTAACTGATGGCACTTAAAACCAAAAAATCTGAACCCTAAGGCACA
6450-755	[A/C]	AAAGAGAAGAACTCGACACCACAAGAAACACACACCATTACATAGTTCCATTTACCCACTCAGCAAAGGCCAACCAAGCAGGCAACAGCGATCCAAGCTTCCATGCTCGGTGCCAACAAA[A/C]AGAGCTTCAGGTTGTACATCTGGAAGTCAAGGCTAGTCCATGGCGTGATTCAGTCAGTCTCATGGTCTGGGCGAGGGGTATACCAGTCGGGGTATCTCCCCATCCTTCTCAGCAACCTCG
2060-422	[G/C]	CAAGGATCAACCCAAGGTAGGACTACTAGCTTACGAGCTCCAATCATTCCGTACGACCTCCCTTCAGGATGACTTCGCAGAGACAAGCTTGTCGATGAGCGTGGCCGCATCTTCAACTGT[C/G]GCAATTGCTTGCGCGCTCGTCTCCTCCACGCTGATCTGGAACTCCTCCTCAAGGCCCATCACAATCTCAACCGTGTCCAGTGAATCAGCTCCAAGGTCAGAGAACTTGGTGGTACCACAA
ABC05080-pHv516	[T/C]	AATTGCGTTAAACGTCTTTTGCAGTATTAAAATCATAGGACGATAAACTTGAGTAAAAGGAGTACAAAGCATTTAAAACATCAGCATAAGCTGTAGCAATGTAATTCAAATACTAGCAAC[A/G]AAGTCACTGCCTAACAACGAAGTTCCCAAAATATTTTTTACCGCCTCAAAGCTGCAGATCATCTGTTGGTCTCACCGAGCAGCCTGCTGTGCTGCTGCATGCCCTGGATCCACGACACTC
2267-1173	[G/C]	GCAAATGTAAGTGCACAGCTATCTCATTTTGCAGGAGAACGTCACGCAGCTATTACTAAATCTCCAGGGCATGTTGGCAACATAACACCAGGAGTAACCAGTCTGAAGGAGGGTACAACT[C/G]TGTGCCGCAAATACCTAAGCCGCAGGGTAGTATTGGTTAAGAGATCTACTTATTGCTCTGATGGTGTTTGGAGTTGTCCTGCAGCAGCCCCCXATAAGGGCAGCCCCXTCTTTGCACCAC
4929-533	[C/G]	TCGAGGTCCGCGACTGGTGGCAGGATAATTCTGAAGCTCTTTTCCTTCGAAGTGCATTCAAGAATGTTATCTTCAGCGCAGCTGACAACGCTAAAAGAGAATTGCAGTCTTCTTCCCTCA[C/G]CAAAAGTTTGGATCCTGAAGATACTGTCGTGCAATTTATTATCAGTTGTCCTCGGCTAGCATCTGGCTCTACTGTTGTCGTCACAGGAAGTAACCCTGCGGTAGGAAATTGGAAAGCTCA
2617-1234	[T/C]	ATTACAGACAACGAGGGGCGCATAATTTCATAGCCCATGAGATGGAAAACCCAATAAAGCTCACTTATATATCACCATTAATTGATAATGATATAAATCGTATGTATGTATGTATACTCC[A/G]GTCCATCTTATTGCACGCTGTTCCTTCCTCAACAGTCCCCTGATCAGCACTGAGCAGCCTTCATCATGCATCATCCTTGTCTTCAAATATATCAAGGAGGGAGAGAGCCTCGGTGATGCT
ABC14689-1-9-399	[A/G]	AGCGCGGCAAGCXTGCCCTGCTGAACCGAATGTCTAGCTACTGGATGGATCGTCTATCTACCTGGGGTCTTCTAACAATACAAGAATCTCTTCGTCGTCGATGGTCCCGCTGTCAATGGC[A/G]TACTGTAATGATGTTCTACCCTCGCGGTCGGTGGCCTGCGAGTCAGCACCCCTGCGCGTGCACACAACAACAGTTAAGGCCTGCACACATACTGATACTATAGGCACCGAAATGTAAAGC
ABC08247-1-1-157	[A/G]	GTCGCGACGCCGGCGACGACGGCAGGGACCATCCTGCCGGGTGTCACGCGCAGGAGCATCATCGAGCTCGCCAGGGATGACGGCTACCAGGTCGATCAATGCAATCCACTCCACTCCACT[A/G]CTACTGCCCACCACTCAACTGTACCGTGACAACGAACTCAAGTTGTGGTATGTGCTTGTCAAGCAGGTCGAAGAGCGCCTCGTCTCCATCGAYGATCTCGTCGGCGCAGACGAAGTGTTC
861-323	[A/C]	CACCTCCTCCTCCGACAGCTTCTCCCCGAGGTTGGTCATCACXTGGCGGAGCTCCGCCGCGGAGATGAAGCCGTTCTGGTCCTTGTCXAAXACXCGGAACGCCTCCTTGAGCTCCTCCTC[A/C]GAGTCGGTGTCCTTCATCTTGCGGGCCATCAGGTTCAGGAACTCTGGXAAGTCXATGGTGCCGTTGCCGTCCGCGTCCACCTCGTTGATCATGTCCTGCAGCTCCGCCTCAGTAGGGTTC
7716-721	[T/C]	TGCAGAGAAATTAGTGCTGCCTGACAGATTGCATCATTTCCAAACATAGCTTTCAGCAAATAAACTGAATTAGTAGGACCAAGGTCATCAATAGTACAACCACAAGATCATGTGATCACA[A/G]CCTGAGTGCTACATCTGCTGCTCACCAACACTCCAAGTACTACTTAAAAAGCGTCCATGTCAAGTTCAGTAGAAATCACAAACTTGCCCTCCAATAGGTAGCTCCGAGGGAGGTGATTAA
2464-356	[T/C]	CCGCGTCGCCCGCGACACCCGGAAGCGCGTCGTCGGCGTGCTCCTCGGCACCTCCTCCCGCGGCGTCGTCGACGTCACCAACTCCTACGCCGTGCCGTTTGAGGAGGATGACAAGGACCC[A/G]AGGATCTGGTTCCTCGACCATAATTAYCATGAGTCTATGTTCTCCATGTTCAAGAGGATCAACGCCAAGGAGCATGTTGTTGGCTGGTACAGCACTGGTCCAAAACTAAAGGAGAACGAC
963-386	[T/C]	TAGTCCCTATGCTGGAGGTGTTTTCTTGGTGAATATCCATTTCCCCCCGGACTACCCCTTCAAGCCTCCGAAGGTATCGTTCAAGACAAAGGTCTTCCATCCGAACATCAATAGCAATGG[A/G]AGCATATGCCTCGACATTCTGAAGGAGCAATGGAGTCCTGCTTTGACGATCTCTAAGGTTCTGCTTTCAATCTGCTCGCTGCTTACCGACCCTAACCCGGACGACCCTCTCGTCCCTGAG
3906-558	[A/G]	CGGGAGAATGAACAGAGCAATCACGTGCGATATGGCTTGCAGAATACCGTCCAATGGATGGAATGCTAGTCCAGCAAATGGTGATAGGGTATTCTCCTTGTTGTAAATGTGGTGGGTTGC[A/G]TGTAGGTGCTTATACAGTGGTTTTATGTCATGCAACTCTCTGTGCATCCAGTAAATTCCAAACTCCACAAAGGTGAGATATAAAGCCACATATACAAAATACATCGGCCAACCAACTTCA
968-979	[G/C]	TTTXXTTTTTTTTTTAGGACXCAGAGATTTAACTTAATAGATAACGAAACGTCAGGTAGAACAGACTACCCAGACCCAACXGACTTGACATGGCAAGAGTACATTCATACGAGTTCAACA[C/G]GGGCACGACAACCTCAAAAGTCCATTTCACTTCGTCACGGGGTGGGGTGATACTTTTGGCTGGTTATTTAGGXGATAACGGTTCTGGGCTCGGCGCATCCATGGTCACCAGCTGGCCCCT
5252-726	[T/C]	ACTTAGCTTCGTTCCGAATCCGACAGGTCCATGCACATAAAATTAGGCGGGGGATATACATGGCCCGGTCAAGTGCTCACAACAACTCTCCGACAAATCTAATTTCAAAAGTTATGTGAX[A/G]AGAAAAGGAAGGAAGAAAGAGCGAGAGAGCGAGAGAAACGAAGAAATGGCTGCGACTCGGCTCCTATGGTGTGCACAGGTTCTTCAGGTCTTCCTCCTTGGCGTACGAGTTCGGGATGAG
ABC06682-1-1-311	[T/A]	CTTGGCTGCAGGGGCTTAGGGCCGTTGAAAAGGTAGTACATCTGAACCTCTTTCTGACTAAACTATGAGGATCTAGTTCTTGGCTAATCAGAGTTTTCTCATATTTCTACATCTCCTTGG[A/T]CCTCGATGCAGGGCACTCCTTGGAAGCGTCAGCAATTATGTCGTCAACAATGCAACCTGCCCCGTCACAGTGGTGCGCGGACCAAATGGATCACTTGCTTGAAGATGTCACTTATGGATT
961-2471	[T/C]	CCACCAAACACATAGAATACAACGTATGCCATCAACATGTAACAGTTTTACCATAACAGCAGGACTAACCCTAGCCAGACTCGGGCGGTACGATAAAGAATCGGATTATTCGAAACAAAC[A/G]GCTCGTTTGGCGCTCTGTCCCCACAAAACAATAGGTAGTAGTATCATCAGGCTGTTCGATTTCATGGCTCCTCACTTCGTGCTGGCGAGCTGGGTGCGGATGAXCTTGGCCGCAGCGACC
ConsensusGBS0371-2	[T/C]	CGTGCATGTTCGCCTGCACAGGTGATCAGTAGGTAGCTATGCTCCATCTGCTCCCCTGCGTGGTCACCGTGTCGCGTCCTGAAACGCAAGGACAGAGCAATTAGGTCGTGGACAAAAGAA[A/G]CCGAGTGCCAACTGAATTGCAGGTGGGCAAAAGCACGGGGGGAACACGTAGACGCGTTAGCTAGACGATGCTATGAATTGTTCGAAAGWATTGGTCCAATGATACTGTTGCTGTTACAGC
ABC09154-1-1-250	[T/C]	AGTCATCAGATCTGTGCTTACTCTCCTTCAGTTCCAATCACTAGGCTAGTTAACAGGGGACTTGTTCAAATATCCTTTGTGCAGGTGAACGTATGCCATCAGTCCTCTTGATTTAGAAAA[A/G]GCAGGACGGTGTCGGTGAATACATTTTACTATCTTGCACATGATAAAAACTTGTAAAGTTCAAAATACTTGGGACCGGTGACTGGAATGTTGTTGATGTGTGTGGGGGCTTTTCATCTGA
3266-570	[A/C]	CTCCACCTGCTCCAGCAGCACCTGCAGCTCCGCCTCCGACAGGCTCTCCAGCCGTTTCTCCATGACTTGCTTCTCGTAGTTCCTGAGCTGCGTGGCGTAGGTCATGTCCTTGTTGGCCAC[A/C]CGGATCATGTAGGAGGAGATCCACCCTACCGTCATCCCGAGCACGATGAAGAGCTGGACCACGTTGCCGGCTTGCAAGGGGTCGACGCCGAGGAACTCGAGGCCXGACTTGAGGCCGTAG
1770-1477	[A/G]	GGGGAGATGGGCGATGGACGCTCCAGGACTTCAAGCACATCTAAGTTAAGTTACTCGCATCGGCCATTCACTAGGAGGAGAGTGGGCGTTGATGTGATTCACGGCGCTGTGCTCGTTGCC[A/G]AGACCGAGGTTCTAAATAACGGCTTACGGTTTGTCGACCGTTCCTAGTATATTTCCCATTTTATGCAAAATAAGTGAATGTTTCCAACAATATACACTATGCATGAGCGACACATGAATA
6633-374	[A/G]	GCTCTCATCTTTGATTTTATCTCGAGGCCAATCCGGGTTGAAGCAACTAGTGGCGATGGACGAGACCACGATGAGTTTATGAACTTTCGTAGCCGAGCAAGCCTTGAGCACATTCATGGT[A/G]CCCTTGACAGCAGGTTCCATCATCTCTTTCTGTGGATCAACCATCTTTTTGTCGGGCACCGGAGTGGCGACATGGAAGACGCCCTCGCAGCCGGCGAAGGCGGCCGTCACGGTGTCGTAG
ABC05345-1-1-75	[T/G]	CCCAGCCCCGACCTCGCCCTCGGCGTCGGCCGCCACAAGGACGCCGGCGCGCTCACTGTCCTCTACCAGGACGA[A/C]GTTGGCGGGCTCGACGTCCGCCACCGCTCCGACGGCGAGTGGGTGCGCGTYAGGCCCGTCCCGGACTCCTACGTCATTAACGTCGGCGACATCATCCAGGTGTGGAGCAACGACAGGTAC
ABC06096-1-1-185	[A/G]	GTGCTGTCCAATCTTTGAGACTGCCTTGTTCGCTGCCTCCAGCTTCTGCTTGATGGCGTCCAAATCATCACCAGCCATTGCTGCTCTCAGATCAGAAACAGCAGACTGGATTTCCGTGAC[A/G]ACTTCAGCAGGAACCTTGTCTTTGTACTCGCTGACGCTCTTCTCGATGCTGTAGATGGTGGTATCGGCAGAGTTCCTGAGGTCAATCAAAGACTTCCTTTCCTGATCCCTCTGAGAATTT
1700-616	[T/C]	TTTGTTAAAGTATTTCGAACCAGTGTGATAGGATGTTGTCTCAGGACATCAAGGTTGTCTACTTTTTGCCTGCATAGCTGCTATGCCTTTGTTATGTTATGTTGGATTCCGTTAATTGWT[A/G]TGAGATGCACTATGAGATTTCGCGCCTTACCTGCAATGAATCATGACTTTGAAG
8107-154	[A/G]	GXACTACTACGGTATTAATAAAGTATGGTTGTCTCGAGCTTCATATTTACACTTGGACATCATCTATGTGTGTGAGTGTGCCTTTGATCCTAACTAAATTGGTGGAGGGTCAAATGCATA[A/G]CCCTGCCATCTAGCTAGGTTCAAGTCTTGCACTTGGACTTTAGAATGTATGTTCCAGTCXTATTAATAGTACATGTAGGTTCTCCTATATGTGCTTTAATATGCAATTACTCATAAATAA
ABC07611-1-5-315	[T/C]	CCTTGTAAAAAATTCTTGGCGATTACTCSGARCCATTCTATGGGATTTTGTACAATTTTACAAACTATGCAGCTTAGTGAGGMTYGGCTCAATAAGGTGGTGTATTGTTGTACTGGAATA[A/G]ATGATGGGCACTGGAACTCCCATGGATTCAGC
1283-332	[A/C]	GTCAACATCACCTCCAAGCAACTTGACGTAACCACCACCGCAXTCAAGCTTCTGCTCATGCTTCACCGTGAACTGCAGCACGAGTGTCTTGTCCTTGTTGCTGAACTCAGGGTACTCCGC[A/C]GAGATGGCGTAGAACCTGTAGTCCTCAGAGGTTTGGATACCTTTGTCCTCAGCATCTCCATGCCATTTTCCAGATGTGTGGTTCCATTCACCAGCCATGTTCTCGTCCTTCTTCCACTCA
3014-914	[G/C]	TGAACAGTACTACCGCAAGGATCATGGTATGTAGACCACATCCTCGCCCTTTATTTCTGGTTTGGACGGCTTTATATTAGACGCGTATATATTCGCATGCCGAACGTTTATTCTACAXAA[C/G]CCATGCGTGTTCCATGCATGTGGATCTCGGTCGGGCCCAAAGCACCTAGCAAGTGAGGCTGTTCCCCGGGTCGACGCCGAACTGCTXGCAGTAGGCCCGGTAGTAGCCCXCCCGCGCGTT
1769-545	[T/A]	AGTGAAGTGCGAGATCCAGTCCAGATACGTAATTAGCAGGTCCACAACTGGAAACAGATTAGATCATCATATCTACTGTACATGCCAAACACGCCACGACTCGATCTTGCTAATTATTAC[A/T]GTAGAAGAACTGACACGATTGATGATGAGAAGGCTAATTGAAGCTATCGATCGAACGGCGACGGGCGGGCGGGACGGGGCAGGGCATCGCCCTCTCCCTAGGACTTGTTCTTGCCGGAGG
ABC08597-1-5-356	[A/T]	GTAATCGAAGACTGCAGCAAAGGTTTCTGCCATGATGCTGYTAAGAAAAATGGAAACAAAGGGCATTAGCTGTAATCAAGRTGAAACATCGTCCATGGGTAGCTGGCTTCAGTATTCAAT[A/T]CGAGTCATGTGCTTATTGTAGTGACCAGTACTTATTTGTACTCCAYTGTGACCATGAACTGTGTCGTTCCGAGATACTTGTAGTTTCCTGATTTTGGATCCAGTTTACTGTAACATTTCT
4266-387	[T/G]	AAGCGGCTGACGACCGAGGCGCTCGCGAGGAAGAGCAAGGACGATATCTCCTGCATCGTTATCCGCTTCCGCTGCTGAATCGACCCCATTCACGGACCATTTCAATTTCTCGATCCATGA[A/C]CGATGTGGGGTCGTGATCTGATTCTCGCTGCTCCGATTCAAATTATGTAGTAGTGGCTGGTATTGTTTGTACCTGTATGTAGCTGTGAACAGGCTTGAGATTAGTAGAACATTTCATGGG
ConsensusGBS0647-4	[T/C]	CCAXTGCTTTGGCTTCGTXTCXTCCACGGACCTXACGGTCATCGGCGCCCGGCAGCAAGTCAACCATCGCTTCATCTTCGACCTCCATGATACCATACCCATCXTGAGCTTTAATCCCGA[A/G]GACTGTCACCTAGATGGCGCATGAAGCTAAAACCTCAXTTACTACXXCT
265-1229	[T/C]	CGCACCTTAGGCCAGGAGTTCCTCTTCACACGGTACTTGTGGTAGGCGTTACCAGCCTTTTTTTTTTTTTTTTTTTTTTTTTTTTTTTTTTATAGTTAAACCAGGGAGATTTTATTTAGG[A/G]GGGCGTTTTACAAGGATGGCATGGCACCTGCTCTGATGCAGGTCAGGTGCGTACATAAAGGCCCTCGATCAGGTTGCGGTTACATGGTATGATAGTAGTAGATCGATACGATACGATGAT
ABC07030-1-1-89	[T/C]	AGGTTCTGCAGCGGCCTCAGATGGTGGAGGCCTGCGTTCGACACCCGAGAGTACGACAGGTTCAGCGAGACCAAAGACGTCAGGCCTGCAACAAGGATATATAACTGTGAGGATTGTATC[A/G]GAAGTTTTCGGGAGATGAAAGAGAGAATGCGAAAGATGCACGTACCCGAGATTATCTCCAAGGTCTTGTCTGTGAGGTTGCCGTTTTG
4211-471	[A/G]	TTCATCCTCATCCTCGTCATCATCATCATCATCCTCGCCATCATCACCATCATCATCGTCATCATCGTCATCACCATCATCACTCCCTGCGCCTGCATCATCGCCATTTGCCTCAGGGTC[A/G]TCGTCCTCATCATCATCCTCGCCTTCTTCACCAGAGAAGTCCTCCCCAGCATCAGCATCATCGTCATCAGCATCACCAGTTTCATCATCCTCATCTTCGTCATCGTCGTCGTCATCAGAC
7527-1618	[T/G]	TCCTGCTGCTGTTAAAGTTGACAAGGAAGAGAAGAAGAGCAGGGGGAAGAAATCAAGTGGCGATAAGATGAAGAGATCCAGGGCAAGGGTCTAAGGTTGTATTTGKTTTYCCTGAAATTG[A/C]TGCTTGTCAGTTGAATGCCAATCTCTTGAATTGAGACCAAGCTGCATGTTCTATGCATAGATAAGCTGGTAAATCCGATTACTGTCAGCTGTGAGATGCAATCATTGTCGAACCTGCTTC
6580-293	[T/G]	TTGCACATGTCAGTGGGGTTCTAGCTTCTTAGGMTACATRCATACATACATACATACATACATACATACATACATACATACATACATACATGTGTGTTTCCTTTTGTATGAACAATCGAA[A/C]CGAGAACAAATGAGGCGCCGCYTAGTCGTTCGAGGTCAGCAGGTCCAAGTAGACGTCGAACCCCTGCGTCGACACGCTCCGCTTCAGCTTGTCCAAGGCCCGGTTCTGGAGCTGCCGGAT
1078-170	[A/G]	AGGGAACTTGTCCATAGAGAGGGTCCCGATGGCTAGCTTCTGGCCGCCGTCGACCXTGACAAACAAGGTTGTCTTGTCATCCTTCTTGACCTCACCAAGGGCAGCCTGGGAGAGATGGAG[A/G]AAGTGGTCATCTTCAGGAGAAACCTTGATGGACTGGTTAGGCTTAACCTCGAGGCCCCAGAACTCCATGGCAACCGXCGGCGGCGGCGGCGGCGGCGGCGGGTAGTGGTGGCCGGAGGCG
ABC04375-1-2-351	[A/C]	GGGACACTGGTCGTACTAGCAAATCCGAAGTGGGTGA[A/C]AATCAAATGGGACGCTGGAATATCTGAAATCTGAATCTGATACGAAGCCCTTGAAGGCACATCATTCACTATTCGTAGTAGCAGTGGTCGACTGGTGGTGTATCCTACTACAAAACAAAC
ABC09300-1-5-97	[T/C]	GCCCAACGCAGTGCTCGCCCTTTGGCATATGTTTCTCCTAGTAGATTATGGTAATAAAACAGGGCCTGCCAATACAATACATGTACGGCCTCCGTTACCTCTCCGGCTGCCCGCCGCCTC[A/G]CCCACGGAGCTTGATCGTCGCCGCCGACTCCAGXGATGCCGCGACCGCXGGCAGCACXGGAATCATAGTGXATCCTCAGTTAAAGGATCGCACGAA
3263-2865	[A/G]	CCGACTTACTTGTTCATTCTACGGGCACCCATACAGCTAGAGTTCCAGGTGCTACCTACATACATAAGATAGATAGATTGATAGAXAGATAGATAGGTTTTATACAGACACGCGGTGACG[A/G]AGGTCAGCATCCATCAAGTTCGACAACAGCCGAGCCCATCAGCAGAAGAACATGGAGCTCCTCACTTTCTCATGCAGCCGAGGCAGCTCCGGCACCGAGGCGCTGCCCACCGACGTGTGG
478-1291	[T/C]	CAGXCAAACAGAAGTTGTAAATGGACTGAACGATTTACATAXAXCAAGAGTACTTGAXTAGCAACTCGGXGCGGAAAAACAGATGGTAACTCATGTCCAACTAACATGAACCAGGCGTXT[A/G]GCGACACCATCCACATTTATTCCCATAGACAAAGGGGCACCTCTGACCAGGXGCCACAAGGAAAGCAGAACGCTCTACTGGGTCTTGGCCATGTGGCGGATCAGGTCGACAACACGGTTG
1354-351	[A/G]	AAGGAGACCCCGGAGGCGCACGTCTTCAAGGCCGACCTTCCCGGCGTGAAGAAGGAGGAGGTCAAGGTGGAGGTGGAGGACGGCAACGTGCTCGTTGTCAGCGGCGAGCGCACTAAGGAG[A/G]AGGAGGACAAGAACGACAAGTGGCACCGYRTGGAGCGTAGCAGCGGCAAGTTCGTGMGGCGCTTCCGCYTGCCGGAGGACGCCAAGGTGGAGGAGGTGAAGGCCGGACTGGAGAACGGTG
ABC07305-1-4-322	[A/C]	AYCATATACTAATGGACACCATATGTTGCACGTATACATGAACTACAATAGGTTTATTTGTATGAGCGCATGAACTATATATGTGTGCTGTTAATAACCAGGCTGCCTTGTTAAACATGC[A/C]TGTATTGCCGTTTTTATGCCTTCTGTTAAATGAGCGTAGCACTTTCTAGAATATGTTGCTGTATTTTGTCATGCT
3656-341	[T/C]	TGAAAGTCACACAGAGAGCACATAGTACATAAGAGTACGATCCATAATATCATAGCATTACATTCAGAGGTACTGCAATAATGAGCAAGATAAGTAGCAGTAATGGTTCTCTCTTCACAT[A/G]GCTAATCTACACTCCAAACAGCATTCACCAAAGTAAACAGATCTCTTAGGAGGACCCATTCAGTGCTTCAGTACTTTTGTGCTGGCTGCTGGGTTGGCAGCAATCCAAACCTCTTCTTCA
2555-114	[G/C]	TGGTTGAGGTTCCAGCTCGCGAACCCGATGACGATGACGTACATGATGAGGTTCAGCACCAGCAGCGGCGCCACCATGTTACGACCXACGCCXGCCATTGTTGATATATCTTCTTGATTC[C/G]GTGGAGATGGATCGAGACGGAGCTCTGTGTCTGCCACTCACTGCTGAGAACTAACTAGGTTGGGTTGGAAGAAATCAAGTTGTGATTGGAGGTTGATTGCTAGCTAGACGT
ABC08769-1-1-205	[A/C]	TTCATAGATTCCAAAGCGTATGTTACAATTGCTAGTACTGTTATTACTTTATGTTGGATATAAGCTCAAGTAAAAAATGATTAAGCGTGCACTTTAGTAACCCATAACAAATGCATGCGA[A/C]CTTGCAGGATGTTTGCTACAATTAAAGAATGAAATTAATAGTTTTATTTGGCATGAATTAGCTATGTACACAACAACAGTCAAGAGGGAAGGAAGGTTCATCCTGCAGTTAGCTCAATCA
3436-354	[A/G]	GTTGTTGTTGAGGAAGACAGGGGCCCTCTCCCGCCCGGCAACTGCCTTGGCACAGGCCGTGTCAGGGCTGCTAACGAGGACAGACTCGCAGAGCTCATGCTCGTGCTCGTCGTCCACGGG[A/G]ATGTTGTAGGTACCAGTGTGGTCAGTGTGACCCTCGAAGCTGCATGTCTGGGCCCCAGTAGATCTCGACTTGCACTCAACTCTAACCTTCGCTCCAGCGATGAAGGTGGACGCCGGGGTC
ABC06992-1-1-220	[T/C]	AACGGCGACGAGACGCCCGXCGACCTCACTACGACCATGGACACGATACAACACCGGCTGCTGCCGCTGGCTGGTAAACATCACCGGCCGGTTGGGCCGGTGATAATAGGTACAGAAAAG[A/G]GCTCGCCGTCACACGGTGAGCCCGCGCATGAACTCCCACTCCTCGTCATCGTCCTCGGCGGCGCCGGCCGCCGACCCCTCCGAGTCGCTGCTCATGCCGCTCGACTCCGCGCTGCTCATC
3573-556	[T/C]	GGTAATGAATGTTCGTCACCGGGCCTTCTCGGATTCAGATTTTGCCGGTGGTGCAACAAGGGTCCTCCAAAGGTACCGCCCGCTTGCCATGTCCACCATCGTCCAGAATCCTGTCTTCGC[A/G]GCAGATGCGACCTTGGAATGGAGCGGCGCGGGTTCCCTGGGCGACCCCTCGTCGTCGTCGTCGTCGTTCCCCGCGACGGCGGCGGCTGCGTCGTCCTGGAACAGGTCCGGCTCGGCGTTG
ABC11935-sfp60	[G/C]	TTGGGGACAATGGCAGAGCAATAGGAGTTGGATAAAAATAAAATTCAGTT[C/G]AACGCTGCACAATTGTGACGTATGTTCCCCTGGGACGCATCGGTCTTGACTCCGACGCGGCCCAGCTTTGTTATAGCCGCCACGAAGGCCCGGTCGAACGCGGCACCGCTTCGGGCCCAC
ABC14943-1-2-466	[A/C]	TTGCTGCACCAACACAAAACACCATCAGACAC[A/C]GGAGTTTAGTGGTGCATTTTACCGAGAAGCTTCAGTGCCAGTGCCTCCTGCTGTGCGAGGAGGTCCCCACCCTTTGCTGCATGGCCACCTTCATCATCGTXGCTGTTGTTGAAGTACTTC
4953-858	[T/C]	CCAGCAAAGCATAAGAAGATCCTGCATCCTTTATCCTCACTGTACATTTCGACGCCGGTAGCAGCTTACTTAGCCTACGGGAGTGTCGCTCCTGTACAGTAATAACCCTAGTGGTGTGAT[A/G]TGTACATGCCAAGGCCTTTCTATAGCGTGCTCTTGGGGTGTGTGTAGTGCTTCTTTATGAGTTGCCGCTGTGTTGTTGGACCTGTGTGACCTTGAATAGTTGTTCTGGCATGGGTGTGTT
ABC14454-1-2-306	[T/A]	CAGTATATGAAGTATTAAACACTGCTGAACTGTACTTATTTATACGRCAAACTGGTTGCTTGTTGCTATGCTACCACATGACATTGCGAAACTAAATAGTAGTACTCCTGAGCAAAATAA[A/T]TTTTGCCACTGAGCATAGACAAATGCCTGTTAATTTTGATTGACCTCATTTAGTAGCTAATCATACATCCTGGATTTTASTTACCTTTTCTACTCTTGATTTGAACTATGACATACAACC
5146-1963	[A/C]	CGCCGTCGTGGTGGACATCAAGGAATCTGAGCAGGCACCTGCCGCAAATCCAATGGCCGGTTCAGGTTACGGGTTCTAATATACGAGAATATCCAGCTCTGTTTTGGTGTCCCTTTGGTG[A/C]ATATTGCGTCGGAGGTTATACTTTGAGAAAAGAAGCGTGGATGCTATTGTGTCGCGGGTCAAAACCGGAAACYATTTTGTTGTGCTATTGTCGCGAACCAAATGTCGGAACGTGAGTCTT
ConsensusGBS0527-5	[T/C]	AAAAGTGAAAGCACTTGCGCTTTTTGCCACCACCTCGTTGATGTAGTCCTCTCAAAAATGAAAGATCCTGACTC[A/G]CAGGTGACTGCTTTGCTTCATTGACAXATAATGGGTGCCCTGACCTGATCCTTTCCGTCTCTTAACATTTGCCTTGTGATATCTGTAGTTTGAGATACTTCAACTTCTCATCAAGGAGTG
1164-2683	[A/G]	TCAGACCCGTCGTGCACGCACCCTTATTTATTGCCTTAATTATTCATGCACCGGCACAACTCTXTGTCACACACACACACACAAGCTAGCTCCGGTGTAAGCAAGCAAGGATAGCACAAA[A/G]GCATGAGGTCTCXACGACGGACGTGCTCAGATCAGATGGATATGCTGTTCGGGATGCCCCTGGCGGTGAGCCCCTCGGCCTGTCCCGTGTGGTCGGAGGTGTTTGGGTAGAGCAGCATGT
1114-892	[A/G]	CCTCCCACAGATGTATGGGCATGAGACACCACCAATGTACGTTTGCATGAATACTGCATTGATTCCAATTGCAAGTGGCCCGTGTTTCACAAGGTTAGCGGCAATTTGATCTTCATCAAT[A/G]GCAACAGTACTAAAATTCTTCACTTGAGCAGCAATTTTGGATTTGTCAAACTTGCAGGCACTGTTCCTCCCAGTGTACGGGTAATCCTTCTCAGTTTCTAACCCACCAGCTTTTGCGAGA
2746-1501	[G/C]	ATTAGGCACCGGCATCGCAGGTGGGTATGCATATGGCTCCCTCATTGCAGGTGGGCTCTGGCCACAGTAGAGGGCGTGCCCAGCTGGCCTATCATAAGAGTAGGGAGATCCAGTACCGTA[C/G]GAGACATGGGAGGCTGGTGAGCCGATGAATGCGGTGGTGGTGCTGCTGCTGGTGGCGGTGGCGGGCGAAGATGGTGCACCGGTGTTGTCGCCTAGACGACCAGCCTTGGAAGGGGACATT
14041-288	[T/G]	TTGAATCAGTGGTGGTGGCAGATGGAGCGTGTCATGGTCACCGGACTGACATGTGTTGACCCGGCGCGTGATGAGCGACCATCAATCAAAGATGTCATCGACCTGCTCTCCAAGCCCGAG[A/C]AATCTCCTGCATCCAGCCGTTACCTGAGAGATGCTTCAGTGAGGCCCGGGGATCAATTTCCTTTCATACTAACTAGGAATGTGGCTTTCGCAAATGCAAGGGCAACATCTTTAGCATATT
4531-1013	[G/C]	TGTGAGTCTTGGGTTGAGCAAGACCAAGTGATGTGGAGTTCCCTGCTTGCGTCAATATCACCAGAGTTGCTCGAGTAGGTGTGAGATGTGTCAACCATGGTTGAGCACTTGTCTACATTT[C/G]TGGTGCATGTTCTCCTCTCATCATGTAATTGGCAAATCTGAGGAAGAATGTCTATCGGTAAGTGACTACTTCAACAAAGTAAAGGAACTCGTCGATACTATGGCCATGCTAGTATCTCCT
ABC03181-1-1-164	[A/G]	GCATGTGATAGTAGCATGGATCTCTGATACCTGCAATGAAGTTCAACAGATCAAAGGGAGGTTAAGAAGTTTATTGACAAAGGAAAATTCAGCCATGAGTGCGATTTTGAGGATTAAACA[A/G]GTTACACTAAAATTTTGCCACATATCATTTTAATAACTTACTTGTGGCAAGGGCAACGACAACGAAGAATCAGAATTGCTCGGATCTGGTTTGCTTCTACCAAATAAAAAAGAGACATTT
ABC04214-1-2-360	[T/C]	AAAGCATAATATGCAGGTAGAGACAGGTTTACTGTTTATTTCTTAATACAAACTACATTACTGTGAGCTTAACAA[A/G]TCAGATTCACTGGCTGCTAGATTCGTCATGCTCCGGCTGCATCTGGTTCAGCACAAAAGCTCCCTCAAGGTTCTTATGCACCTCGGCTTTCATTTTCTCCTCCTTTGTCCCTCTCTTCAG
ABC20402-1-3-298	[A/G]	GGAGACCTAGCAGCGGCGGAGCGTGTGCTTAAACAGATGACARCAAGTGGCTTTGTGCCTGACGTTGCTGTATTTGATTCACTGATCCAAGGTTATGGAGCTAAAGGCGACACCGAGAAG[A/G]TTCTTGAGTTAACTCGTGAAATGACAGCCAAGGRTGTAGCACTTGATCCTAAAATTATTTCAACTATTGTCACTTCTCTTGGGGCAAGCATTGAAGGGCAAAAGTTATTGCAGAGTTTSC
2284-1738	[A/G]	TTTGATTAAACACTCAAATTTTTTATTTCACACCGTGGTGAGGTATACTCCGCCAAACAGATCCGTTATTACAACGCCAGGTAAACCACGGTACAGCGAAAATTCGTAAGATTTTTATCC[A/G]TGATACCTTCACTCTTCCTAGCTAAACAACCTAGAAGGATCGAGAGAGGCACTCTATGCAAGGGTGGGTGGTATCCAGATGTAACCGTGGGTCTGCATGTACCCAACCTTCTCACTCAGT
2661-591	[T/C]	TCGGCGACTACTGGGTCCTCTATGTCGACGACGACTACCAGTATGCCCTCGTCGGTGAGCCCCGCCGAAAAAGCCTATGGATCTTGTGCAGGAAGACGCACATCGAGGAGGAGGTGTACA[A/G]CCAGCTGCTGGAGAAGGCCAAGGAGGAAGGCTACGACGTGGCCAAGCTGCACAAGACGCCGCAGAGCGACCCGCCGCCGGAGGGCGATGCTGCGCCCACCGACAGCAAAGGGGCCTGGTG
1800-1101	[T/A]	AATTATAGAACTTGCATAAGTACGTACATGGATCGATCCCGCGTAACAACAGACACAAATGAAAGAATGCGATATGCATGCTACTACTACGGTACGTACTACATTTACATCATCCGACAG[A/T]GCTCTGATGCGCGCGCTTCCTTGGTTCTCGXAGACCGAAAGCCGAAACCAAACACATCTCATGGTTCATGCGTTGTTCTTGTAAAGCTGCTGCAGCTGGAGGATCCCATTCTCATCAGCG
ABC15617-1-3-265	[C/G]	GGCGGCGCCACGAGCATCCCCTGCGCCAAGCTCGCGTAGTACGACCCGGCGTCCATGCCXCCAAACCACTGCTCCTCGTCGAGCTCCAACAGGTCG[C/G]CGGACGAGATGTAAAACAGAGCGGCGCTCGGGCTGGCGGGCGCCTCCGGCGATGGACACGCTACTGGAAGAATAATCTGCTGCTGCTGGAACGCGACGACGGCTACGGCGACGGCAAGCT
ABC11252-1-2-254	[A/T]	GTGTACTACTGCCACACATCCAGCCCTACGGCCGCCTACATGGTGACACTGACGAGCGTGGAGGAGGRTACCTCGCCGGCGACGATGGAGGTCATGGCCGTGTGCCACCTTGACACGTCA[A/T]TGTGGAGCCCGAAGAATCCGTTCTTTGAGCTGCACAAAGTTGGGCCAGGTGATGTGGCCGTGTGCCACTTTCTCACTAAGCTGAGCATCATCTGGGTG
ABC02507-1-2-432	[A/G]	TTGAAGAAAATACTGGGTTTGATGAGATCTAATACTCTTCTGCAGCGCTGGCAGCACTGAGATCGACACTAAGATCAACAGTCTGCAAGAAGAGCAGAGAGTTATGCCAAAACAGCTTTC[A/G]GCCACAAAAATGTGTGTGTATATATATATAGGTCCAAATTCTACAGGAAAAAAAGTCAACAGAGAATCACTAGTGAATAAAAATAGACAGCAATCCTCAGGAACAAATTGTGAATTCTCA
ABC10441-1-4-203	[A/G]	ATTTTTGCTGGGTTGCAGATCTGCCTATAGCGAGGAGGAACTCACTCCACAGGTTTCTCGAGAAAAGGAAGGGCAGGTACCTGACCGAGCTGTTTTTCGAAAAAATTCCTCAAGGAAGAC[A/G]GTGAAAATTTCTTCAAAAGTTGCTACATGTATGTACGACCCTAACATTTTGTGCTCATTTACCCCAGGATAGTGGCGAAGGCGCCTTACCAAATTAGCAGCTCATCGGCGGCTCCGTCCA
11603-445	[G/C]	ACCAAGTACAGTACTCTTTGCGTCCCTCCTCGAACACACCGGGGCTCCCGCGTCTCATCGCCGCCGTCCGTGACTCCTTGTACACTATTGATACCTTTCATCCAACGGCTACGAGTATCT[C/G]CTGTCGATAGATTCCGGCGGCTCGCCCGAGTCACCCCGGTTGATTTCCTCTCTCAGCCGCGCCCAAACCACACGTACAGCCGCCGAGTCGGACGGATTCTCAGAAAGGCTTGCCCCAGTA
3709-716	[A/C]	TATTACCAAATATAACATCCACGCAGCATCGTAATGTACGCGAACATCGGCAACATACATTAGTCACACGCATAATGCGCTCCGGGGGAACAAGGATAAGCGGCTGGTGCTACTGAGAAG[A/C]CGTTGTACCAATCCAGAGTCATATTACCGCCAAAAGAGTACACAAGGGGGTAGGACGATTAGCACCCAAACGATCACAGGTTCCGTATAGCCCTGAGTGGAACTACAAGCGCTGGTTATC
ABC13045-1-1-226	[T/C]	CAATGAGCTGTTACCTACCAAAGAATGATCAACCGCCCTCAAGCTAGTCCCTAGCGACATTGCTGACGGCATTTGGCTTCTTTGGCACATCTTGACGATCAAGCTTGCTTTCTTCTTGGC[A/G]CGCTTTGTTCCAGTGAGCATGATGTTCTGTATTACAGTATTCAACCCCGGAATCTTTGCTACTCTCCGCACCAATGTTGAGCCACCACGACGACATATCTCGTATAGAGCGGACACTGCA
9037-700	[A/G]	TCCTGCAGGCTGCATCTTCTTTCTCCGGGTTCTGGCTACTGGTTTCGTTCTTCTAAGGTGTGTTTGGTTTGAGGATCAAAAGTCATGGAATGTCATGGTTCCATTCCAAAGTCATGGGTT[A/G]GTTCCATCCTTGTGTTTAGATGATGATAAAAAAGCCATGGGTTGGTTCCGTCCCGGTCTTTAGTTGGAGAGATGAAATGAGAAGAATCTGATGTCACTCACCTCTTCGATATAAATGATG
3477-1774	[T/A]	ACACGTGTGTACTGTAATGAGACGAGCGAAGGTTTGGAACGCTGCTTGTGTGCGGSTGTGTATACAAGAGAAGATGTSATACAGCTATCGACGTGGATCAATTTTAAGCGCTGGATTTCA[A/T]CTAACGGCATAAATGCACGTGCTTGGATTCTGCTTGCGGATAAAAAAGACTTCAGTTTCTGTTAAAAAAAAAAAAAAAAA
4659-1261	[T/C]	TCGTTCACTTCCTGGGGATCATGGCCTTCCATTACAACAGGTACTTCCTGACGTTCCACCAGGAATGGCTGATGCAGTGAGCCGTGGAGGTGAACTCCTGGCAAATCTTACAACAGGCAC[A/G]CCATGGGAGGCTGTTGCTAAGGAGGTAGGTACCACTTTTGGCACCGACTCTGGCGTTCTGCGAACACAGGTCCCTGAGGATGTCAATGCACTTGTGGATGTAATTGCTTCATGGGTAGCT
5467-1663	[A/C]	TTCCCTGAACTTCTGTACTCTATAGTCTCGGTGTTTGGCACGGCAACATCATCCCAGCATGGAACAGTAACTTCCGCCCTCAAGTCCTCTGTGTGAATAACGACTTGCCTCTTTGCATCT[A/C]CGTTGTTTCTTGAATGTGCTTGATTTGCAGAAGAGCTTGAGCCCAACTTTGGAAGCCCTGTGCTAGCAGAAGTTCCACTCTTACTGTTCCTGGTGTCCATGTTATGATCACCAGCACCAG
1624-367	[T/C]	TCTTCTTGATGCGTTCCTTGATCTCACGTAGAGCTGCTTCCCTTGCTGCATCACGGACCTCCGGCTTCTCAGCTCTCTTCTTCTGGATAACTTCAAGCGAAGCACCTACAATTGACCTGG[A/G]ATACGGCCTCTTGGTGGTGCGGXGTCTCTTCTTTGCAGCCTCAGCATGAATATCCTTCTTGTGCTGCTTCCTGAACATGGCCGTCCATGTGAGCTTAGCAGGCCTGAGACGGTTGTGGAA
ABC09216-1-4-392	[A/G]	TCAACCAGTTCTTGAACGACGGTCTCGACCTKGACGACGACATGGACGACCTTGATTCGGACGCCGACCTCGACGTGGAAAGCAGCGGGGAGATCGTATATGCCATGTGACACTGCAAAG[A/G]CTCTCACATATAAGTTGACCGAAAGATGGCCAAGATACTCGAGGAAGGGATAGATATCTTGAGGCTACCG
4129-1119	[A/G]	TTTTTTTTTTTTTTTTTGATCGAAAATGCTCTGTTTTATAATCAACAACGAATGATCATACAACTTTGCACGCACGCATTACATCTCAAGCTTTCCAAAGATTATCC[A/G]AAAAATCAAATCGTCCGAGTTATATTAATCTTTTATTTCCAGGAAACCCATTTCCATGCCGATTTCTCCATTCCCCATGCGGAGGCGCTCATTTCTTGATGAAGTCCACGAGGCGCTCCT
2691-370	[T/C]	GCTTGATGCGGTCCTTGGAGGTGGAGTACAGCATCTTGGCTCGGATGCGGGATGTGTCAGGGGACCAGGCAATGAAGAAAATCTTGCTTTTCTGCACATTCTCCCCAGTAACAAAGTCAA[A/G]ATCATAAAGCGCATATCTGCAGTCGTTCTCTGGGAGACAAGCCAGGAAATCATCATAACTCTCAGTTGTAGCCCCTGTCTTCTCCACAACAACCTGCTTTTGCTTTTCTTCTATCTTGAA
ConsensusGBS0667-8	[A/G]	TTATAGCATCGCTTTATTAATGTCAAAGGATGACAATCACCACAAATGTGAAGAGYGAAGGCGAGATAAGAGGGGTTATGTACCTGGAATATAGACACCTATGGCGATAACACATGTGTA[A/G]AAGTAGTCAAAGGAAAAATTCCACTTGTTAGGCATCTTAASAAAGTACCTCTCGGATACCTAGTCACCCAAAAGATAATAGTTAGACAAGATTGTTATAAAATGAATAATATKGAGTTTC
3444-1044	[T/C]	CTGTGAGCTCCACCAGCTTGTCTCACAGTCGACTGGCATCAATGGGTACGGCGCGAAGCGATCGCGCTCCCAGGCATAGAATCGGCTTCCTCCAGCCTCATCAGTATCCATTGAACTATG[A/G]CCGGATGAGCCCGGTGGGAACAGGCAAAATGTTGGGTTTTCCGGTTGAGGTGGCGGAGGGGCAGGTCGCATGCCTCCTGATCTATGAGCTCCAGCGAAAAGGCTGGATGATGAACTCTGC
2822-739	[T/C]	TTCCTCGGAGTAAAACAGGTTCAGATACAGAGTACACTACCCAATGACAACAGAACAATGACAATAGAGGTTCTGGTCGAATCATTATTATCACGAACGATGATAATTCTACGGTGTAAC[A/G]TCACATCAGCTAACACGCGCCCTTTCCTTCCAAACACATCAGGGGTGGGGCTATCTTTCTTCCTTTCGGTTACTGGGCCTTXCCCTCCGCGACCGCCTCCATCCCAGAGGCTCCCATGCC
2711-234	[A/G]	CTGGGCGGTGGACCAGGCCATCCTCGCCGAGGAGGAGCGGCTGGTCATGATCCGSTTCGGCCACGACTGGGACGAGACGTGCATGCAGATGGACGAGGTGCTGTCAGGGGTGGCTGAGAC[A/G]ATAAAGAACTTTGCGGTGATCTACCTTGTCGACATCACCGAGGTCCCCGACTTCAACACCATGTACGAGCTGTACGACCCGTCGACGGTCATGTTCTTCTTCCGCAACAAGCACATCATG
3042-1225	[T/C]	ACTCACTTGAGCTGGCGTTGAATGATATCGCACTGGCGATGCCGCCAGCAGCAGTCGCTGGAGGGCGAGCGCCCGGGTGCAGCCTCATGAATAGCTCCTCTTCCTGCTTGACCACGGCCA[A/G]CCAGGTGGAGATCTCCTTGGCGGTCATCTTGTCCTGGAGGCACTTGGACTGGCGGACGAGGCGTCGGATCTTCTCGATGTCCGGCGACATGTGCTTGATGACAGCGGTGAGCACGCTCAC
48-190	[T/G]	GGCCACCACCGCCTCCAGCCTCCTCAAGAGCTCCTTCTCCGGCGTCCGCCTCCCGGCGGCGGCCCGCACCCCGTCCTGCGTTGCCACCCCGCGCGCCGGCGCCATCTGCAACTCAATCTC[A/C]TCCTCCACTCCTCCCTATGACCTCAACGCCTTCAAGTTCAGCCCCATCAAGGAGTCCATCGTMTCCCGCGAGATGACCCGCCGCTACATGACCGACATGATCACCTACGCCGACACCGAC
6105-1288	[A/G]	GTGACCTTGTGCGTCTGTCATCAGATATACTCCATAAGCGTGAAGTAGATGAGTGAGCAAGAGGCAGGCGCTTCCTGTTTATTTCTGGTTGCTCGTGTGAGTGTTGGGTGGTTGGTTTCT[A/G]TAAGTGTCGGCTCTCAGTCTCAGCTGGTGAGGCCTTGCTAATCCATCTTCTCCTTCCGTTCCCTGTGTTTCTGATTTGATTAAGGAAACAGTTTCAGAAGAAAAAAAAAAAAAAGTCTCA
7942-948	[T/G]	TGCCAACCTGGCACTACCAATGTTCTCTATGGCTGAACCTGTTCCGCCCAAGGAGATGAAGCATCAAGACATGAGATGGACAGTGTGGGACCGATGGTCTATCAAGGGCAACATTACTGT[A/C]GCAGAACTCCTGAAGTGGTTAAGCGACAAGGGCCTGACTGCTTACAGCGTCTCYTGTGGCACATCCTTGCTGTACAACACCATGTTCCCGAGGCACAAGGATCGACTGAAGAGGAAGATG
5764-430	[T/C]	ACCAACTATCGACGGTTCAGACATCATCAGAGCTATAGGACAGACAGATGATAGCGTCGCTTAACACAGGACAATGAGCCAGTCGTTAACGCTGAACACCGGCCTAATTACCTAAGCCTC[A/G]CCAGGCATCTCACTCACTTCCAGGCTGGGTACGAGTTGTCCCGCCTGTTGTTCCTGAAAGCGCAGCACCCAACAGAGTAGACGATGATGAGGAAGATGAGGAATACGATGTTGACGGTGG
191-346	[A/G]	CAAGGGGCCGAGGTGGGTTTGGTGGTGGTGGGTATGGTGGTAACCGTTCTGGATCGAATTCCATTCCAGTACGTAGAAGATACTAAGAAAGAAGATCCATTCTCATGCTGGAGAAGACAG[A/G]AAGATGAAGTTTTATCTGCATACATTTAGGCATTAAATTAAATACATTTTTTGGGGGAATTTCTTTGAAATCCTGCAACTGGTAGAAGATCGAAACAAAGTTCTTAATATTTTTGTACTG
1590-544	[T/C]	CCATCATATCTCATAAGATCCAATCTAAAAACATAGTCTTTACGGGCAATACCAAAGCCAAAACAGGAAATCTTGAGCGCAGCAACAGTTTCCGATAACGAGCGACTAAAAATGTAAAGG[A/G]TTCGGGGTAGTAATGGCGCGGACGGACGAAXAACCTAXAAGCGGAGCTTGGTGAAGAACCACCTGTTCTTGCCGGTCTTGAACCTCTCCTCGAGCTTGGCCTTGGCGGACTTGGCGGCGG
ABC10636-1-4-285	[C/G]	AAGCTGAAGCTGGATCAGTTCATTTCGCTGGTTGTCGAGTTGAATGTTGACGTAGTCTTCTGTGTCATCAATATACTCTCGGACCTGTTAAACTTTCAAAGGAGAAATCAATGCCCACAT[C/G]AAGCTGAGTATGAAATAAGATCCAAAATAACTCAACCAAAATATGACAAAATATGCTCCTGATAATTCAGCATATXACAACATGCTCCTGAGCTXCGTGTTTGCAGAACGAAAGACAATT
ConsensusGBS0587-1	[T/C]	ACAAGTGTATATGATCAAGCCACGTGGAAAATTTGTAAGAAAAAATAGACAAAATATATATTGGACCTCTTACACTTTCACTCCGTCATATCACGAAGCTCTGTTCTGCTTCGTCTTGGC[A/G]ATGCTGAGAAGGTCACCGAAGAGCTTGTCCTCGGGTTTCGACGGCCTCATGGGTTGCGCCATGGAGGATGAAGAGGATGTCGCCTGATAGGTCGAGTTCATCCCCCCCATATAGGAGTTG
ConsensusGBS0644-8	[T/C]	CAGCTATTACCAAATGCXATAGACAAAAGGCTGCACAGAAACTATGGTTAGTACTCAACGATTACTCGTACACGATGGTGAATATACCCTTGCAGTACTAGACTATTACCAAAGGCATTC[A/G]ACCAAAGGTTGCGCCTAAAGTATGGTTAATTACTXGTATATCAAGTGATGCTGCACTAAACTTGGTXGTACCAAGAGXACAGCATGCATTACTGCCAAAGGCATTTGACGATCGCATGGG
8992-1365	[T/G]	GAAATGACCCCTTCGTGGTGCACTTATACGGCGTGCAAGCCTAAGCTACGTCCATACCCTCGGAGAACTAGCATGTCTCACCAGAGATCAATCTAACAGAATGTGAGCCAGATTCAGGCA[A/C]ATATATAGGAGGCCCGCATGTCGATCCACCCTAAATTCTAAGCACCGTTCATGAGCGCCGGCTTCTTCATCTCCCACGCCGTGAGCTCCGACACCTTGATGTCCACCTTGCCGTTGTTGA
ABC04263-1-1-305	[A/G]	ACAGGCCGTCATTTAAACATGTGAATAAAACCAGCCAGCAAATTGCAGTTTGAGAAGCGTATTTGTATCATTTTTTGTTTATTTGCGCAGACAAATTTCAAAAAGATCGCTTTAGATGAA[A/G]TCACTAAGATAAGAAAGCAGTAGGATATATTGGGACGTCAGTTTCTTGCCTGCTGGGGGGCCTGCTGCTGTTGCTGCTGTGGTGGTTGCTGCTGTGGAGGTTGCTGCTGCTGTGGTGGCT
ConsensusGBS0705-1	[T/C]	GAGGAAGGGTAATCAAATTTGTCCTCAATATCCACACXTTTTGTTTGTATCTTTGTAGATCAAGCTATTGGAAACTTACATGATTGCACAAACTTGTAGATATATCACGGAAGGAATGAG[A/G]TTGAGTGTGATCGGAATTTTGAGCAAGAAGAATGGAGATTTCATGATACTTCCTCCTCGT
1011-1110	[A/C]	GCTCACCCXGCGGAACATCTCCTGGATGGACGTGGAGTTGCCGACGAAGGTGCCCGCCATCTTCAGGCCCCTGGGCGGCATGTCGCACACGCTCGACTTGACGTTGTTGGGGATCCACTC[A/C]ACAAAGTAXGACGAGTTCTTGTTCTGGACGTTGAGCATCTGCTCGTCCACCTCCTTGGTGCTCATCTTGCCTCGGAAGCAGGCCGAGGCGGTGAGGTAGCGGCCGTGGCGGGGGTCTGCG
ABC10197-1-1-101	[A/G]	TGCCTATTTTACTGTAAGTGTTCTTTTCCTTTCAGTATCTCCATCGACAGAAGGGCTTTTTGTGTACACAATTGAACTTCCTCGTTATAACTTCAGAGT[A/G]ATYAAGGCTAGCTATTTAGACACAATTGAACTTACACATGCCCACCAAACGTTGTTTAACTACTCATTTAGTTTGTCGGATGGATCATCTGCAGTCCATGGGTGGATGCAACCGTTGCCA
ConsensusGBS0242-3	[T/A]	AAGCGTGATAATCTAAACCCCAGAAATATTATTGTTCCAAACCAACTTAGCCTCCAGGAAGTCAGGATTATTGAATTTCAGTACCTTACCACCCTGATATTGTGCAGTTTGATGAGAACA[A/T]CAGTGACAAACAAGGTCCAAAGCGTGGCAAAGGTCGCGGGCGTTGCXGTAAAGGCCGAGGCCGTGGCTACCATCAACTGAACAACAATCATCATCACATTCACAATGGCAGXAACCATCA
6050-1625	[A/G]	GTGCCCCTATCTTGCTTGCCTACACCTCAAXGGAGAACTCCGATTCTGCATGAGCACAAACTAGTACTACAGGCCAAGCACATCGAACTCATGGGGCATGTAATCTTCGCTCGGACGGTA[A/G]TACTTGTTGGGAGAATACAACCCAAAGTCTGTAACTTGGCTGCAGTATAGGCACGCAAATCTCTCGACCTGATGAGCAAACCGAGAATTTTGGTACCCAGTCTTCATAAGCTGTCCCCAC
2477-377	[C/G]	GACGGCGTAGAAGCTGCCCATCTCGAGGTCGAAGAGGTGGTCGATGTTGTCGTACACCTGGATGTCCGCGTCCAGGTACACCATCCTCTCGTACTCCACGAACTCCCAGATGCGGAGCTT[C/G]GAGTAGTTGATGACGTAGTAGGCCATGGCGAACTGGGTCTGGCTCTCCGGCGGGTAGACGGGCACGATCTCCCGGACGACGCAGCCCTGCTTGAGCAGCTCCTGGCGGTGCTCCTCGGGG
ABC24906-1-1-279	[A/G]	GATGCAGCCAGACAAGTGCATTTGGGGTGCGTTCCTCGGCGGTTGCAGGCTTCATGGCAACCTGGAGCTAGCTGAATTTGTTGCCAAGGATCTCTTCCAGTCGGGCTCTAACGATGTGAC[A/G]TTCTATGTTTTGATGGCAAACATGTACTTYGAGGCTGGAATGCTGGAAGAC
2459-237	[A/G]	AGCACAGGACAGATCTGTACAACCAAAGATGCAGGCCCTATAACATAAACCCTGGATGATTACATGATGACTGGTGAAGAGTGACACTGGCGTATTAAGGACAAAGGACCGCTAATTCAG[A/G]TTCACTGTAGGTTCTTGCTAAACCAGTCGATCATATGTGACAGGGCTTCCTCAGCACTCTTCACAGCACCTGCGTCTTCACTTTTGTATCTCACAGTCCATCCATGAGAAACCCCAGGGA
ConsensusGBS0708-6	[T/C]	AGTTGGAACTCATCAACGTTGTAATGC[A/G]AGCAACCTAAAAACCCTTACAGCCAGATAGATGGCCTGATGCTGGTCATAGCATGCAAGAGTGAGTTTACAACGACCTTTTGCTCTGTTTTTACCAACCTCTGAACTAAAATTGGCCTGC
4795-782	[T/C]	AGCGTATCAGGAGCTCACCRGGGTAAAGAAGMCGAAGCTGGATGACCAGGGGKTGCTCCACTGGCCAGTTCTTCTGCTCTACCCGGAGGTCATGTCGAGCGACTTTATCGAGGATTTTCC[A/G]GAGACTGATCTGTTCTCGGACCACCTTGATCTCATGTTCTCAGAAAGTTCCCCGCCTTTGYCATGGGATGAGAACCATGCTTACACAAGGGAGGCTATTGAGATGTATTGTCAGGCCGGT
780-1106	[T/C]	TTTTTTTTGATCACGTGATAACTATCCGTACACATCATCATGCAAAGTTTTTTTTTTTTTTTTTTTCATGCAAAGAATTTATACAGATCACAXGGATGCATTC[A/G]CAACAGCGGCCGCTACTTAAGCTTTACACATTACAAAGGTTGCCGGCCGGAGAGCCGACGTTGTTGTACAGTTCCAGCACGCACGGACGGTGCGCGCGCAGAGCCAGCGTGGCAAGGTGA
1066-2110	[C/G]	AGTCTCAAGTATCTGCGAATAAACCCGACCACCCCAAACCCCAAAGTAAGCAGCAGTAGCAATTATCCATGTCTCCCCTCCCCTACTAACCCGTTACAAAAATTGGCTCCCCCTTCCAAA[C/G]CAAATCTACAGCTCGTCATGGTCCTCGTCGTCGACGCCGCCGTCGGCGCCCTCGCCTCCAGGCGCGCCXCCGGACCTCTGGTACACGGCCGACACGATGGGGTTGCACACGGCCTCCACC
ABC07739-1-3-471	[T/C]	ACAGCGCGATGTCCATCACCTCGATCAAGAAGTCTGTGACGCAAAGTTACAGTCATGGATCAGAAGCCAAGATAAAACACATGCTACGTGAGCATTGACAGCTGAAAACCAGATCTTACC[A/G]GAGTCCTCCTTGGAGAAGCACAACGGCGGTGTCACCCTGAACACGTTGCCGAAGAAACCGCCCTTCCCCACCAGCACGCCCATATCTGTTCCAACAAGAACGGACACTCGGATATCAGAT
1464-57	[G/C]	GGGCCTGCAGGAATTCGGACGGCCGTCCAAACCCAATCAGAAATCTCAAGCTTA[C/G]CGCAGCAGCAAAACAATGGCGGAGCAGACCTTCATCATGATCAAGCCCGACGGCGTCCAGAGGGGCCTCATCGGCGAGGTCATCAGCCGCTTCGAGAAGAAGGGCTTCTACCTTAAAGGC
3724-274	[C/G]	CGAGCAGCTCCAGATGCGTGACAGTCTACGGATGTACAATGCGCTGGTGGAGACATGCTTCAAGGACTGTGTTGACACATTCCGGAGGAAGACGCTGGACAAGCAAGAGGAGTCATGTGT[C/G]CGCCGCTGCGCCGAGAAGTTCCTGAAGCACTCCATGAGGGTTGGCATGCGATTTGCTGAGCTCAACCAAGGTGTTGCCACACCCGACTAATAAGATGATGTGTTCCTGCCCCTTCCAAGT
ABC15023-pHv1026	[A/G]	CTAAAGGGAATGAATCCCATACCAAGCACACGACGATCGATCC[A/G]TATGAAGAAGAGATTGATCTGTGCATCAAGAAGCTATGGTTTTCTAGTGCATACGAACAGGTAGTGGCTAAAAATGACATCATGCATTCGAGAAATACTGACGAAATAGCTATAAGGAAG
ABC11278-1-1-76	[G/C]	GAGGAGGGAGGATTACGAGCGGATGCAGCAGCGGTTCGACTGGGGCGAGGACTCCATCTACAACCAGGACGCCGT[C/G]GAACTGTCCGCCGGCAGATAGCCGCGTCAGAGTGCGCTGCTTGCTGTAGGTAATAATGCAATTCTTCGTACTACTAGCAGAGTTAGTCGGAGTCTTGTATATTGTGAAATTTGTCGTAAG
ABC16820-1-1-469	[A/G]	CATTTCCGTTCCCTTACTATGTTATGCTGAAGAACATCGAAGCGCTTCCTCGCACACTGGCTGATTTGCTCAGACAGGTATGGAGCAACACATATTTTTGGCTCATGTCACTCGTTAGCT[A/G]ACAAATGGATGATGGATTGATCTCTGCTGTTTTCTGCTGCGCAGTGGTTCGAGCTGATGCAGAGCGCGAACGAATGATCTTTGGGGACGTTGCCA
2128-874	[T/C]	GTTCCGTTTGTCCGAGACGCGAGCCAGGTGATCCATGGTGCTGCGTACGCGTTGTGTGTTCATGCTGTTGTACATCTGTTTGTTGTTCTTGCTTGATGATTAGACTCCTCTCCTCCTGTC[A/G]CCTTCCCCAGTGTATGTGTATCCATAATCCATCCAGTTGTTCCTCTGTCCATTTTCGTCGTCCATGTACTTTGATGAATTAATTAATTAATCAATTGATTGGTGGAGAAAAAAAAAAAAA
1169-944	[T/C]	AGGCACACCTCAGGCTCTCCGAACTGGGGTACGCTGAAGCCTAAGAGCGTGTCTACTACTGCTGCTACTATGCGCGACCAGGGTGATCTTGTTCTGCGTCTAGACTAGGGGTCAGTGTGA[A/G]CCCGCAGACTGCTAAGTAATCATCTCTGTAATAATGTTTGTTGGCTTGAGGCCATACCTTGAACGCTGTCAGTGGTTTGGTGTGCCGTTGTACTCGGTTTGCCTTGATGCCATAAATCTA
2781-821	[T/G]	ATCCCAGCAGAACATCAAAGATCGCTACTATGGAGTTAATGACCCAGTTGCTCTCAAGCTTTTGGGTAAGGCAGGTGAGATGCCATCTCTACAACCACCAGATGATGAGACTATAAGGAC[A/C]CTCTACATTGGTGGACTTGATAACCGAGTCAGTGAGCAGGATTTGAGGGATCAGTTTTATGCACATGGTGAGATCGAATCCATCAGGATGGTAATCCAGCGTGCTTGTGCATTTGTGACG
4314-1463	[A/G]	TTCCTGGTACGCGCCGGACAGGAGCACGGCCACGTAGTAGCCGTCGCTCTCAGGGTCCAGCGTGTGCAGCGGCAGCGTGTCGGCATTGCCGATGAACTTGTCAACCTTTCCGTCGCTGTC[A/G]CATGTGATGTCGATGAGCGTGCCCATTTGAGTCGGCTTCTCGTTGAGCCGGCTCGCGGGCATCATCGGXAAGAGGTGCTTGATGCCCCAGAAGTCGGGAACGAGCGAGAAGATGGAGAGG
1290-729	[A/G]	GATTAACAAGGGTACTGTGGAAATTACCATCCCAGTGGAGCTGATCAAGAAGGGTGACAAGGTGGGCTCCTCTGAGTCTGCCCTGCTTGCCAAGCTTGGTATCCGCCCCTTCTCATATGG[A/G]CTGGTCATCTGCAATGTCTATGACAGTGGGTCAGTCTTCAGCCCCGAGGTTCTTGACCTCACTGAGGAAGATCTGATGGACAAGTTTGCTTCTGGTGTYTCCATGGTTGCCTCACTGTCC
ABC10546-1-2-488	[T/G]	AGAGTTTGCTCGATATTTGGAATGGGTTGGGAGACTGGAGGAAATCCGGAACTGACCGGTAGATGTGCAATTGCTAGTCGTTGGTTAGTGATTTGCTAGTCGTTGGTTAGTGATGGTGTG[A/C]AGACTGCAACCACACACTGAATGTTTTTTCTTTTCTTTTTGCGGGGTAACCAGGGGCGG
5844-1011	[A/G]	ATTTATGGCGTATCATTATCTAATTGGCCACGACCCTTGXAACCGGAGCATCTTGATAAAGGAAATTCCATCTGTCGTAACTCCATCGGAAGTGGTATTGACAAGAAAACCATCAGAGCC[A/G]CCCATTAACAGCATAAAACATGGAGTCATATTACGAGAACTAACACAGAAACGAATTTGTCACATCTTACGCCAAACAAAGTCCTTGCCCATTTCATTGAATTTTGCGCTTTTGTGTTTT
ConsensusGBS0006-2	[A/C]	CCTTTCATTTCTCTTCAGTAATACTCACTTCGTCCCATAATATAAGATGTTAYTACAACCTATATTATGGAATGGAGGGAGTACATGACAGGCTCCACATGACATGACATGAAAATCGGG[A/C]TATGTCATACATCTGCCCTACACAAAAAATTGCAGCAAAAAAACAATACTCCAATATTTGTGATGCCCTGTTTCTCGCAGCC
ABC14384-1-2-194	[C/G]	GATGATCTTCCCGTTGACGACCGGTGGGACGGGCAAGTTCTCCTCAGAGGGCTCCTCGAGCTCCCACTCACCAGTTGGCCCCAGCACCATCCCCTTGTTCCTCTCCACCCACCACGACTC[C/G]GGCACAAGGTTGTCATCCTTGAGGAAGGCGGACGACTTGTTCACCAGCGCCACGCTCCGGTTCACCTGCAGCTTGAACTCGCCCTTCTCCCCGTTCCATCCGGCCACCGTGTGCAGGATG
1711-542	[T/C]	TCTTGGGTCTAACTCCATATATGCTGAGGCATTCATCTTAGATCTACTACCAGGAACTATGCGGAGGATGTGCAGAGCATGGATCATTAXGCTTGCCAATCCTTCCTCTCAGACCAATGC[A/G]GGATACTGCTTTGCCTGCACCCGAACACGCCTCTTGTATTCAACTAGATCCTGGATATACAGGTGGTAACCATCAGTCTGGGCAGGGTCAGCAGGATTCGGCAGATCAAGCAGGTCCTGA
41-695	[A/G]	GGAGAATTCACCCTTCAGTCTGGCACCACCATGAACAATGTTGTAATGTTCTGTAATCTGTACGTTCCCCCAGTGAGATATCTCAATCTCCCTTATAAGTTCCTTTGCAACTGCAAACGG[A/G]TTGTTGTTCTCAAAGTGCACAATAATAGGGTTGTAGGAAAACGGGGGAACATCTTCATACGGTCCATATTTTAGCTCGGATTCCACAAGTTTTGTGTTTCCATATTTTGTGTACGATTCA
3011-438	[G/C]	CGGGGAGGCAAGGGTCCGATCTTTGAGGATGGACCAGGCTTTGAGTCGGCATTCAAGCTTTTCCATGGACAGGATGGGATAGTCCCCCTTTCAGGAAGATCATATGTGCCTGATGAGAAC[C/G]GCAGTGAGAGCACTGATGTCAAGCCTGAACCTGCTCTGCCCTTTAATCCATTGGCTGCTAGAGCCGCTACCATAAGTCTATCATCATTTGGACCATTTGGGTTCAACTTCTTTAATGGCA
ABC00697-pHv3016	[A/G]	AAGGATATGCATTTCTCTCAACCTCTCAAGTTGGTGGTCTTTGGGACAACAAAGGATTGAAATTTTTTCGCCAGGTCTGTTTTCAGCTTTCTCTGTCCCCCTTTTCACGTTTTCTTTAGC[A/G]CTAATCCATTTACTATTTCTCTTTTCCTTTTTATGGTTCCTCACAATAATAGAGAAGTATACTTGTCAGGTCCATTCTCATCATTATTATTTTTATCTTACAATACGTTGCTGTTGACTT
1732-1468	[T/C]	GGGGAAGAACCTCTCAAATATCATCCTGTAACAGTAGGCCTCTTTTGTAGTCGGGGTGTTGTGTGGGTAAATGAACTTCGCATTTGACATCATCTTATCGGTCACATTTGATTCTGTGTG[A/G]GCCTTTAGGCCATCAATCCAGCTGTAGCCAACACCATCACTGAACTGCTCTTTCTGCCTGTACAGAATGTGCTTCGGCAGGAATGGTTGCTCCTCGTCATCAAATGCTTTCCTCAGAACC
ABC07496-pHv1343-02	[A/G]	MGCCCACCCCGCTCATGTCTTGACCCTCTTGTTGCTGTTGGAGCCGCCGTTGGTGCACTCCGGGCACCGGTAGTGCTTGATGTGCTCCGCCCGGGCGGGCGTGATCTTGACGCACTTGCC[A/G]TGGTACCACTTCTCGCAGTTGTCGCAGCAGATCCA
ConsensusGBS0613-8	[T/C]	GCAGAAGGTGAACCTCACCAGGTTCTTCCCGTCCTCCGGGTTCAGGTAGAACACGCTYGGCGGGATGGCCACGACGCCGACCTCGCGGATCAAGTACTCGCAGAACTCGACGTCGTTGTC[A/G]AACCCGAACGGGGTGTGGTCGACCATG
1847-1745	[T/C]	TTGXCTATTATTATTCTCTCTTTTGCACAGACAAAGTATCACAGACGAACCCGGCAACGCCGGCTGACGACACCCCACCATCATCGGTATTACATTTTGATATTCATTTCGCXGCTGCAC[A/G]TTTTTATTCAAGGCTACACGCACACAACGACAGATTCAGTTCATGCTGCACCCCTCCTTGGCTCCGTCGATCGACGCCAXCTGAGGCGGGCGAGCGACTGCCTCCCTCCTCCTTGTCCAT
C04-334-H590	[C/G]	GTTATCATTGGCCAGTGCAGGCCTTTGTCAAAGACGGTCAGGTTTAATGTCTTGAAAGTGATACCTGCTGGGTCTTCTGGTGGTGCAAAGAAGGCATTCACGGCGATGTGAGTTGGAGTC[C/G]GCTGTTTCCAACATTAAATTTTTGCTACTTTTGTTCCATGGGACTTTGTTATTTGGATTTTTGCATTGGGAATTAAATCCTKTTATGTCCTAATATATATTTTCTAGAGAAGTTAATTTT
2878-574	[T/G]	GGTACTAGATGCGACTCAACCCTGAACCAACAAGGAACCCTTCACAACAATGATTTACGACGACTCTTTCTTCTCCTCCGGCTCCGCTTCCTTCTTCGCCTCAGGTGCCTTCTTCTCCTC[A/C]GCGGCTTCTTCGAAGGTCTCTCCTGGGACGAGCTCTGGGACGTCXTCATCGTCGTCCTGGGCAGCGCCXATGCTGGCGCCACCCTCAGCTCCAGGCATTTGCTTCTGGAACTGCTCAGCA
1940-567	[G/C]	AGAAGGCATGACAGATTTTACATTGAACACACATGCGCAGAAGTAGCCCAGCACAAGTAAGGACGACGCACATGCATGATCCAAAAGCTAGTTAATCCACTACTTCTGGAAGTAGTCCTC[C/G]GTCCTGCCCTTGAACCCGATCTGGCCGAAGGTGAGCGCGATGAACAGACCCAGGTGCCACGTCACCAACCACAGCCAGAACTGCGACTGGAGAGCCGGGGGCGAGGGGAAGTGGGCGAXC
ABC15151-1-1-403	[A/C]	AGCTCTCCATTGTTTCTGCAGCTTGCGCAAAACAGGCACTACATTGGATTGGTCAACCCAATTCATCATCCAAAAAATTATTATACGTAGCTCCTGTATTCATGATTCGAGGAGGAAAGT[A/C]TGCAAACCTATCAATGATGAGAGTGGTTGCTGAAGTCCCATCAATGGAGATGGAGGAGATCGATGGCCGGTGAACGGACGGGATGTCGCCGAGAAGGTGGAAGAGTGCTTCTCTCCAGGA
4105-1417	[A/C]	TGGTGGTGACGATGAGAGGGTTGGAAGGTGGACTTGATTCCTGTGATTACTGGCGCTGTTGTTGTTTCTTTATCGTCCTCGTTAGTGCATCATCTGGACTAGCTGAAGACCGACCGATTT[A/C]ACATTTTGTTAATTAATGTAATCCTTCGTAAGGATGGCGATCGACGATCCGATCCCCCACACCATATTTTGTACTACTGCCTTAGCCGCTTAGCGGCCTTTAATCCTTGGTTCATCCAAT
ABC16528-pHv407	[A/G]	CTAAAGGGAATGAAATGGAAAAGTGGAGCACGTACAGTTCATCT[A/G]ATTTTGGTTTGCGTAACAGAATAATCCACTACCTTCTGTGACTTACATTTAGCATGGCGCAAACTGCAGACTAAACCTATACAATATATGATTACGCTCGATTTATGACCGTCGAGTCCA
2225-2611	[T/C]	AAGCCTCATGATCGCCCTCCTCAATGGCCGCGCTCCGTAGCTAGGGTTGTACCCTTCGTCCACGACCCGCTCCTTGAACTTCTCCGTCACCTGCAGGTTGATGTCCTTGCTCTTCAGCCT[A/G]GTGAAAACCTCCTGCAGCATTATGTTCGCGATCTCTTTGACTTCCAGCTTGGTCAGCTGTCTGAAGACGATCATXTCGTCGAGACGGTTGAGAAACTCCGGTCGGAAGTACTGCTTCATC
12554-449	[T/G]	CAACGAAGCTACACTTTGTTTCTTTTTTCCTTCACAGTAAAAAAACGAAATCGATATGCAAAAAATGATACAGGTCAATGGAAAAAAAGAAGAACAATAACAAGAACXAGAAAAAGAAAA[A/C]GGCATGGACGGTTTCATTCATGCATTGATGCCATGTTTCCCTCCCGCTCACAGGTCAATGATGCTGCGGCGGCGTGGCGGAAGGGGCATGCCATGATCGCTCGGCTAGCTCATGAGCTCC
ABC04704-3-1-245	[T/G]	CAAAAATTAAGAAGAAAAATCAGTCCATGCTCAGGGCCAGGAACGAAGTACTGCAGTGAAAGCAACAATGTAACCTTTTTTGTCAGTTCAACACGCAAAATGTTAAAAGAAAGTGTTGGC[A/C]GGAAAATGGCATTTGCTGCTATTGCAACACAGCGGCCCTTCTGCTTATTAACTTCTTTGCCAACAATGGAGGGCAACGTATCTCTCTTTTYCAGCATGAAGAAAAGAACCTCCTCACTCC
5644-206	[T/C]	CACCCGCGCTAGAACAAGAAGAAGAAGCAGAACCAGAGGCGCAAAAGGCTTTGCGTGTGGCCTCAAGGAACCCCGAAAAGGCCGAGAAGGAAACAAGATAAAAGGTAATTTGAGCAGGGG[A/G]CAACGATGGGTTGCGGCTTGTCGACGCCGGACAACGAAGGCGGCGGCACGCGGAGGAAACAGGGGAGCGTCGGCGACGTGGTCGTCTTCCTCCCGGGGCTCCGGACGCCGACGGGCGTGG
ConsensusGBS0239-5	[T/C]	CAAGATAAATCAAGAAAGAACAGYATTAACATATCATCRAACTTGTGGAACCAAAACAAATCAAGAAAATACAATATTACCATAAAAAAATGCCTATAAAATTAACAGCACATTGGAGAT[A/G]CATGGAACCTGCAAGCTCAATAACATACCTGAGCTAGTAAGTCCATCGTTCGTCTGAGCAGCCGGGCTAAATCTCCATCATCCATTGCAGAGTCCATCATTATCTCCCTCCAAGTCAACC
2719-672	[T/G]	TCCCCTCTGGGGTCTTGTAGTCCATCACCTCATCCGCGCCCAAGCTCTTCACAAGATCCATGTTGCGGGCGCCGCAGGTGGCGGTAACATGAAGGTTCGCTAGCTTTGCAAGCTGCACCX[A/C]GTACAGGCCTACGCCGCCAGAGGCAGCGGTGACCAACACGTTTAATGGCTTGCCGGTGCCATCAAACTTGGCACCAATGGACCTCAGTGCCTGGAGCGCAGTGCCCGCAGCAATGGGAAG
7458-1163	[C/G]	CAAAATATGGCAATGGTAGACGTAGCCAGGCCCGGCGGTGACGTCGAAGGGGAAGCCGCCGCTCTTCCCGGACGCCGTCGCCGATGACTCCTCCAGCGGCTTGAACCGCACGAGCAGCGT[C/G]GCCACCGTGCTGGGCCGCACCTTGAACACGTTCTTCCATCCACGCTCCTGCCGCGGCACGACGTGCCTCCTCCCTCCGGCGAGGTGGCGCTGCATCCCGCACGCGACGGCGTCGTTCCGG
3510-273	[G/C]	TAGCAGTTCTTTAGATTGCGCAGCTCAATTTTGATCGAATTACGCAGCACTGAATCTGATACAGCGACACGATTGTCAACCATGTCCGCGAAATTCATTTTTTGTCTTGGTCTCGRYSYT[C/G]CAGCTAGGCCATGGCTTCCACCGTCCCCTTCTCCCCGGCTAAGGTCCAGATGTTCCAGGCGACCAACTGCCACGGGCACGCGGGCTTCGGCAGCTCTTTCGCCGTCCCAAGAACCGGACC
3177-1362	[C/G]	CGCACGCGAAGAGCGACGCCTTGGCGAAGCAGCTCTGGGAATTCAGCGAGGAGCTCATCAGATCCGCAAAATAAGTGCTCGGAAAGGCRTCTTTTGGGATGCTGTCTGGTACAAAGGGTT[C/G]GGTAGTGTGTAGCAACAGTACAAGCAGTGGCTGCAAGTAGGAAGGAAGCCTGTCACTTGGTGAAGTGAACCAATATTGTTCACGAATAAATTTTATTTTCGTGCTTGTTTGGTGTCGTGG
2806-1327	[G/C]	TTCCGTTACAACTTGCAAACTTCAGAAACACATTTCACGGCACTTTACATACAGCTACAGCTTATTTCTAACCTCATGTGACCGAATCGCATTTCTCAATTCATCTCAGCTCGGCTCTAT[C/G]GATCCCCTTCCTTGCAAACCCCTTCCCCTGAATCTACAGTTACTTTGGCGTCAGGATGTACATCTTGCAGTCATGAGGCCCCACTGATGCGGATAGTTGCCCCTGAGCGGAGAACGACGA
ABC14148-1-1-177	[T/C]	TCAATTTTTTTCACTCGGAGATTAGATATTCGGGATACGCCATTGAACTTTTTAGGTTGGTCAATTCAATCATTCCGTATATATACTCACCAGTAGGTCAGCTACGTAGTGTTACAATAC[A/G]TAGATCATCTTTTTCTGTAACACTGTTCTCTTGCATTTCCCTTTGTAGTGATGATCTCTCCATTGATGAACCCAATCAACTCTGTTACTTGCAATGCATAAAATTATCAGAAGTTAGTGA
ABC07194-1-5-373	[G/C]	GGAGAGCGGCGGGCTCACCATCCCCAAGGCCGTGCCGCTCGAGGCCGTCTGCAGGCCGCGCSCGGCCATGCGCGACGTGCTCCAGAGCCTCTGATCTGATGATCCGACTTCCTTGTTATA[C/G]CATCATAATGCATGGCCTGATGGCGC
671-462	[A/T]	GATCTTCGCCTTCACRTTGTCRATGGTGTCMGAGGACTCRACCTCCAGSGTGATGGTCTTGCCGGTSAGGGTCTTGACGAAGATYTGCATRCCACCACGGAGCCTGAGCACCAGATGGAG[A/T]GTGGACTCCTTCTGGATGTTGTAGTCAGCAAGCGTGCGGCCATCCTCAAGCTGCTTGCCAGCAAAGATGAGGCGCTGCTGGTCCGGGGGAATGCCCTCCTTGTCCTGGATCTTTGCCTTG
ABC15349-1-1-162	[G/C]	CCTGCTTGAGAACAAGATTATTTGCTTCACATGTTCTATTTTCAGAATACTATTGTGTGCTACACCAATAAAACTGTTACCAAGAGAACAATTAGGTAGAGTGTTTTCAGCTACACATTA[C/G]CATGAATAACCAATCATGAGGCAGTGCACAGCACAAAATTTGTTATAAATCATGTACACAGTACTATCTATCACTGTCGATTTATAGAAGGAACTCTATGTAACTATGACAGGCAAATAA
4717-386	[T/C]	CACCCACATTTTCCTCCAGGAAGAAGCATATAACGACTGCACCATCCTGAAGTTTGCCTCTATTCCATTCCTCTGCCAAGTTTTCAGGCAAGCATTCCGCCACAAAGTAGGATTGCGTGT[A/G]GTATATTTCCACTTGCGGCAGACACAAGCAGCCCTCCCTAAAGTATATGGGCTCATTCTCCCAAAGATCTCAATAAGCAGTTCATCAGGTAAGCACTGATGAATGAGTGCCAGATCGGGC
ConsensusGBS0132-4	[T/A]	CTTTGGTCGATCCGTGGTGATCTGTTCAAGCACACAAGAGGTGAATCGATCGATCAAAAAAAGTACCGAGGCA[A/T]CAATCACAAGGACGCGCCGCAACAAAATAAAGAGGGAAATGCGCCCTGATTTCTGGCGGACAGCAGGCCCCCCTTATGCTGCXTGTATCCCCCTAATGGACAACCAATTGCACAACAGAG
1473-1115	[C/G]	GCGCTGCTGAGGCGGCGGCGCCGGGGCAGCAAGTGATGGCGGTGGACTTTGCGCGTTCTRTTGAGGTGGTCTAGATGCAGCCATGCATGGCTCATGCATGAGTCGTGCAAGCTTTAATAT[C/G]TATACAACCTTTTTGGAGGGTATGCGGTGCTGTAGATTCCCGCATGCAGGGTATGCAATGCCTTTGTTCTGTTATATCAACGTGTTGATAATATGAGGCATAAACAATAACGTGTTGATA
8301-678	[T/C]	CACACGGGCAATTACAAGTGAATAATAACAAGTAGGTAGCGTATCTATTTGGTTTCAAGATTACAACATGGTTTCGTTCAAGTGTATGTATATGTCCATGGGCGTTTATAATACATAGCC[A/G]AGGGATCACAAACCAACTTCAATGTGCTGCCAAAGCATGACCAGCATTGTCGTCCGTGAGCCTCTTGACATACTCTTGCCGCACCGGATGGTCCTCCTGAGGCCGGTTGTGGGCGGTCCA
3580-331	[A/C]	GGCGGCCGTGGAGCCCGCCACCGACGGCCGCCGCGCCGTGGTGTTCGCCGCCGCCGCCGCGGCCGTCTCGGCCATCGGCACGGCGGCGTTCGCCGAGTCGGACGTCAAGAAGGGCACCCC[A/C]GAGGCCAAGAAGAAGTACGCCCCCGTCTGCATCACCATGCCCACCGCCAAGATCTGCCACAACTGATCGTACGTGGGGTTGATGCTTGCCACCGGCGGTAAATATTGTACTACGTACGGT
ABC09662-1-3-352	[C/G]	CGCTGCCGGCCTGCCTGCCTGCAGAACCCGACTTGGAAAGAACGAAGATGGATACTGAGCTCTTTATCGATCGGTCCCGTCTCATCTCGTCCTATYATGSAGACACTTTCTCAGTCGCGA[C/G]CTCAACTATTTACACTGCTGACATGCCAA
1295-1247	[A/G]	CCATCCACCATCACCACCAGCAACTGGAGCTTCGGCCATCGGCCACTCGCCACCAGTAACAGGTGGGGGAGCAGGTGCATCAGCGGTCCACTGGTCACCACCCCATTGGCCAGCTGCTGC[A/G]GCATAATCAGTGATTGCAGTATACTCTGGGGCTCCAGCAGCTTCATCCTCCTGCTCCTTGGCTTCCTCAGGGTCCCTGTAGAAGAACAGATCAACCATGACATCCCACTTGTGCCCAGGC
3896-1089	[A/G]	CTTCTTCGCCGTGTGCAACCTCGGAGCXTCGTTCTGTGGAAATATCGAGTTGTAGTGAACCTCCGCCCAAAAGCTCAAXAGCACCACTTTGTTGGACTTCTGAACCTTGGGTTGGATCTC[A/G]ATGTAGCACGTATCCTTGAACGAGGTCATGACGAAAATCTTCACTCCGTACTTGTCAGCAGCAGCCTGTAAAGTCACATGGTCACCCCATTCACCATTTCGTGAGACTTTGTCCAAATAC
ABC11890-1-1-175	[T/C]	ATCAACACCTGGTAGAGGTATTTTCATAATACAGTTAGTATATAXGAACTTGACAATACAAGGTGCTGGCAACCACAATAACAGAAGAACACATTGGAGTATCAATCATTACAAAAGGGT[A/G]GCAGCAGCATACCCTTTCCATTGGTTTCTTCTTTTACGCGTGCTACAAAATCTTCAGTTTTGTAGTTTATACATACATCTGCTCCCAAATCTTTGCAGGCAGCTAGTTTTTCTTCGTTTC
1449-1103	[T/C]	GCCGAGAACTCAAACATGGCCATGCCCTGCATGCACGCTAGCACAACGCACGGGCAGCTAGCCTGCTTGCCGACGACGACCTGACGCACGCGCGTACTACGTACTTGACCGAGCCATCAG[A/G]TCAGATCAGGCGGAGGCGGCGAAGCCCTCCTCCTCCACACCGGCGGCGTCGTCCACGGCAGCXTCGGCGXGCTGGGCGTTGGGCCXGAAGCAGCTGAAXCGXCGGATXTCGCCCACGTTG
6923-1454	[T/G]	TCTTCGGTGGTGGAACGAAGAACAGGGATCATGTTCATATTRGTCATGCCCCCTCCGTTCCTCCGCTCCTGTTGAATCCAAGCGTGGTAGCTCTTTGGAAGGTTGTAAATTGTTGATCCT[A/C]GTCTGCTTCTCTCGTAGGTGTCGCATGCGGTAAATTGCCCGTCTCATGATAGTCCGAGTCAAAAATCAGTGTGTTCATTCACCTATTCGCTCCTGTTACCCTTCTTCCTCTCTCTCCTGG
6765-869	[T/C]	TTCCTGAAGACATCGAAGCATACAGGCAGATACGTGCTACTTCTGCCGCTGAATCAAAGCGGTTGGCTCAGTCGCAAAGTGTTTTGCCTAATGGAGATTCCAAAGTAAAAGCTGAGCACT[A/G]ACTGACATAAGGACCCAAGCCGTGAAGAGCAAGAAGCTCTGCATCTCTCCTATGCTTACAGTTTGAGGAAGGCCTTGGGAACAAACAACTGCTACATATTATCGACATATCCTTGTATGC
1944-1844	[T/C]	CGATGAACACAACAATGCATTTCAGTTATAAACAAGCCAACACACATACCTGTGCTTAATAATAAXCTGCACAGTATGAACACCAGCAAACTAGTAGCGAACAACGGTAACTAATCAGAG[A/G]CAGAAGTAGCAAGCAAGAGCAGACACGGTACAATCACTGGGATCCCTGCTAACACCAAGCAGCCACAGATAATGCGAACCTAGCGACCAGAGTCGACTTGGCCGATTTTCATTGCTCTCT
2917-166	[A/G]	AGGAGGCGGCGGCGGCGGCGACAGCAGCAGCAGAGAAACTATGGGGAGCGACACGGAGACGGAGAAGAAGAAGACCCCGGTGGCGCTGGCGCCCATCGCCAAGCCGCTCGCCGGCAAGAA[A/G]CTCTCCAAGAAAACCCTCAAGCTCGTTCGCCGAGCCTCGGAGGCCAAGTGCCTGAAGCGCGGGGTCAAGGAGGTGGTCAAGAGCATCCGCCGTGGGAGCAAAGGGTTGTGTGTAATTGCT
2146-2057	[T/C]	CAACTACTGGCAAAAGCTAAGTCTCAAATAAACCAAGTCATTTTCAGTCTAGATAAGTTTGATATGGTGCAAAAATTGTCGCTGTTTAGCTCAGGAAGAGATGAGGCCGTCATTCAACGA[A/G]AGCGAAGCCAGCTGCTGCTCGGGGGACTGGTTGGTGTGCTGCTGAGCGCTGCGGAXAACCTCCATGGCTTCAGCAACCTTGGCCTTGAGAGCGTCTGGCGACTCAAGCAGGTGAAGCACC
ConsensusGBS0510-2	[A/G]	TGCCTTCCAGCCTGGCGACGCCTCCCCCGACGCCGCCGATCCCGCGCAGGTGGCGGTAAGTCT[A/G]ATCTCCTCCTGGATCCAGTGCCAAATTGGTTCCCXATCTGAGTTAAGCGGGGCGACTCATGTGCCTTTCTTCGTCTGGCGTACGAACCGCAGGTGGATGGACCTGGCACCGGCACCACCG
8469-1036	[A/G]	GACCTTTGCTACAAAAGGCCGTGGCATCCTTTCACCTCCTCCCCCCAACAGAGAAATATGTTCCTCCTTACCAGGATCCGTGGAGGTTTTGGTGATGTGACCCTTGTTCGTGCATTTTTG[A/G]CGATCCAATGACTTAATGTTTTACACCATGTTTCTTGTAATAGATGCTTCGGTAGCACTTTCAGGTCTACGGAAGTAAGAAACGAAATCTAGATACTTTAGTTTTTTTGCCAATCTACTA
1431-1073	[A/C]	TGGAACCTCTCTTGTATTTAAGAAACTGAACCCAATCTTGTATAACTATTGTGTTCTCTCTTCACACGTGTGTATTTTACCATTGTTCAAATTGTTGAGAACGATTTCATGATGCACAGC[A/C]TACTATGAGTGCAACTGCATCAACATACATAGGAAACTCAACTCAGAAAAAAGGTTGATTTTTGTTATAAGAATACAAGCCAAATATCTAAAAAAAAAAAAAAAAA
8787-826	[G/C]	ATCAGTGACTCCGGAGGAGGGACTGGCATCTCAATAACTCCATGTGCCCTGGATAGACAGTTAGCAGGCAGACGCGGAAGCTTTCCCCTTAGCGCGTTTGCATAGACTTTTAGGTCCTCA[C/G]GACATCGCAATCTTGCCACACCAGTTGAGCATCCATCACGAGCAGGTTTCACACACACCGTTTCTGTTTGTAATTTTGCTTTCAGGTCATTCCAGATATCAACAAGAGATGACTTTAGTA
7560-538	[C/G]	CCCGGACCAGGGACTTCGTCGCCGCGCTGCAGCGGTGGGGGCTCGACCCCAGGGAGAAGGCCATGTTCTTCTCCACGGAGCTTGATGATAATGTGCGGCTGAGCGGCAGGAACATCGGCA[C/G]CCTCAAGATGCTAACTCCCAGGACGCTCAACCTGTACGACATCCTCGACGCACGCAAGCATTTCTTCACCCCGGCTGCCATTGAATACCTCAATTCGAGGTACGGTACCACCGGTTTTGA
10070-1435	[A/G]	TTTTTTTTTTTTTTTTTGATGTCACGATGTGCTCATAATTACTGGCGTACTCCATCTACTTGTATCATTAGAACGACGACAATACACAACACCATTGAACGATCCTTACACACACTC[A/G]TATGACTGATCGATCAAAAACAGACGCACCGAACTGAACTGAGCACGCAGTACTCCAGATAGACCTAATCTGGGAATTAACTCACGGAAGAACACTGCATGTCACGTACGTAGCTAGTGG
ABC13569-1-1-107	[A/C]	TGGCACATAAATTTTGGGTGAGCCAAGATGCTGCCCTCTTATTGACCAAGAAATATTTGAACAGTGAACAGAACCAXTCCAGGCTTAATTTGCTTCTAGCACTTCCCATTCGTCGTCATC[A/C]GAAGATGTGGTATGGTCCTGATCATCTCTGTTCTCATCGCCCCCCAAAGGACGGTCTATGTCAACTGACGCGCTCTTGCAGTCATCCTTGTGGGAAGAATTAGCTG
2152-1547	[T/C]	CCAAGCTCCGTGGGGYGGGAACAAGCGCAGCGGCTTTGGGCGAGAGCTCGGAGAAGGGGGCATTGATAACTACCTGAGCATCAAGCAGGTGACGGAGTACACATCTGATGCGCCGTGGGG[A/G]TGGTACAAGGCTCCGGCTAACTARGATGCAATTGAGCTGTTTCGAGGACCTGTATCTGTTCCATCAGGATAAATCTGTGYGYYGGCCTTTGTAGTGGTGAGAATAAATGTAATTTGCCAT
4337-601	[T/G]	GTCGGCGCCGGACTCGTTGTAGCCACCACTGCGGCCATTGTCGTCACCAGTGCTGGXCTTGTTGTAGCCACTGCTGTCATAGTCATCAGTGTTGGAGGTATTCTTACCACTGCTGTAGTC[A/C]TCGGTGCTTGATTTGTTGTAGGCCTGGGAGTCCTCXGTGCTTGATTTCATGTAGGCTTGGGAGTCCTCGGTGCTTGATTTGTTGTAACCACCTTCGCCATAGCCGGCATCGGCGCTGGAG
3914-1405	[T/C]	TGCGGCGATACCTCTTTGTTTCTCGGAAGAGAATCAAGAGTGCATAATTGTATCATATGTCAGACCTGAGAAAACCAGTCGAATCGTCCACAGGTATTTCAAGATCTTATACTACCAAAT[A/G]ACAGAAGTACAGAAGCATGCAGAAGAACACAATCGTCCTGAGAGCGCCATGGAATGTTCTGAATAAATTCATTTGTTTTTTCGTGTAGCTCTGAGTATCTGATATGTACTTGGAATGGAA
ABC13652-1-2-156	[T/C]	GTGAGTTTXCTCGTGCTGGTACTGATACTGGTACTGGTACTGGCTGCTGGTCATCTCCTCXTGGTGGTAATGCGTCTGTGCGCTCGTCTCCTXCTCATACTGTGAGTGTGAGCTTCTCAC[A/G]TGCTGTTGCTGCTGATGCTCCGATTTGTCGATTCTCACCTCTATGGTGGCCXCCTCTTTCTGATCCTCCTGCTCAAACATATGGAAGATTGGGTGCAGGTAAGCATTTGCCAGGTAGGTC
ABC11420-sfp45-04	[T/C]	AAAAAGAAAATATTCAGGTAATACAAGAAATAATCCACCATCGTTTTGTTTTCTCTTGTAAATTACAGGTTCGCTGCAGCTACATACATCCTTGTAAATGACAYTACTTTTGAATGCAGG[A/G]ACCTTTCTTGGAACACACACTCAATGGGATAATAGGAAATCCACTTTCTACCGGAGCCGTAATTGTTGGACCGCTTATACTGAAAGAGGTGCACATATTTGTTGTCTTAGGA
10126-999	[A/G]	CAAAGGCAAGGACTTTGTCGAGCCCTTCTCTCCMAACACCGTGCACGCTCCMTGGGACAGCAGGACTACCACCCCTAACACCAGCCAGTAGTAGATTAGATCAGTGTTTGCGGCCGGTCC[A/G]GTTTTTATTTTATCACTAGTGAGAGCTGCTCGCCGCGTATGAGGCGATCCGACGATTTTTTTTCCCCTTTCCAGGTGATGTAAATATGTGCTTGTTTTTTTGAACTGCTTAGAGCAGAGG
ABC10949-1-2-387	[G/C]	ACACAACTCACAAGTACACAACTTGCAGCCTAC[C/G]GGGCAGAACAACATGCCATAGTTACACAAGACAGACAAAAATGTGAAATTCTGCTACACCTAATCTGTTGTTCTGCCTCTTGAGTCTTTTCCTCTTCCTTTTTTTACATTGTAAAGGAAC
3334-2072	[A/G]	CATCCGGTGTACCTGACGGAAATGAGAAATGCGGTGCCGACTTCCGTCATCGGCGCTGCACTAGGCATGCATCTTGGAGACCTTCTCGGATAGTCCGTCGACGGCCCCTTCCGTTTCCTC[A/G]GAGATCGCATCGTCATACTCTGGCTGTTTATTCGGGTTGACAACGACACACTTGGAAGCACTAATGCTCGCGCTCTTGAGGTAGGTCCGCGAGCTCAAGCTGGTGGGGCTCAGACCATTC
2015-562	[A/G]	TGCACCGGCAGCGCCTGCTAAGCTGAGATTATTGTCTCCAGCTTTGAGGATTACYAGTGCTGCTTCGCCTGCAGCTGTTGAGAATGGGAGCTCTAGCAACACTGATACAGTCCCTACACC[A/G]AAAGTTATAATAGATCAAGACTCAGATCCTGATGCAACTATTGTGGAAGTAACCTTGGGTGACCGTCTTGGGGATCTTCTTGATACTATGAGTGCCCTGAGGAATTTAGGGTTAAATGTT
2121-1519	[G/C]	TTTTTTTTTTTTTTTTTGGAGAAAGGAACGAGCAATTCATAGCCTACAAAATTCTGACAAACGACGGCAACTGGGATATACAAAGTCTGA[C/G]AGGCACATGGATGAATGGTCCGGATACAGCAAAGTTATTTGTTGTTTCGACAAGGGTXCACGCAGAAATATATGGTAATGGCAAAACTTAAACTTGACAGAGTCGGCGATATTGATAAAG
2377-522	[A/G]	CATTGATATTGTTGCTTTGCATTCTTTCTTTGCACACAATATTAAACCCACATTGAKACTTGATTTTGATTTTGTTCTCACATKAGSKGATTTTGTTTCTGTGAGCACCGTTTCAGTACA[A/G]AAGAACCTCAGTGTGAATATTGCAGCATGATGTGGGTGACTTGTTAATATTGTGGTTGCGCATTTCTAAACCTTGCCATTGCATCTTCTTTCCCACAGGCTAGAATCTTAGCCCTTAACG
ConsensusGBS0304-1	[A/C]	TGGAGCTGCTTATGATGCACAACAGGTATGCATTTTGAAACTACTCACCAAGCTTGATTGCCTATGAGGAGAGCTGCAGTTATCATCTTCCATGTTCAGTGCTCAATCTTGCAGCCTTTG[A/C]TAATAGCTACCATCTTTCTGCAAACAGGACCTACTGTGCTGAGATCGCACACAACGTGTCTACACAGAAGCGCAAGGCCATCGTTGAGCGTGCTGCGCAGCTCGACGTCGTGGTCACCAA
ABC06989-1-1-135	[A/G]	GCTCTTCACGGCAAACCTCAGTGCCTCTTCCGTGGCTTCXCTGTCAAACGCCTTCGCAGTGCCAGCACTCAGCATTGGGATCACGCCCCTCACGATAAGGCTTTGCCTGGCAGGCCCCTC[A/G]TCGCTGCAGATCCAATCAAACTCGACTGTCTTGAGCTCAGGAACCACGACAGACAGTATCGGCATGGATGGCCTATACTTGGCTACAAGCCTTGCAGTTGTTCCTCCCCTGGTCAGTACC
5260-462	[T/C]	TATCCCTTGCTGGGCAGCTTGAACATTATATTCGGCCTCCACTAGTAACTTCTGCAGTATCGACTCTACATCTTCACCTACATATCCAGCCTGTGTTAATGATGTCGCATCAGCTATAAC[A/G]AATGGTACATTTACAATGCGTGCTAATGTTTTTGCAAGCAATGTTTTTCCTGAGCCTGTTGGACCCATCAGAAGTACATTGCTTTTATCTATCTCTACATTATCGTGATCATCATTTGCA
2811-81	[T/G]	GATCCATCTCTGCACTGCCGTTCCATTTGATCCATTTTTTATSTCCCTCARTTACAATATAGGTCTAGCAAGCCTAGCAG[A/C]AATGAAAACGGTGCAACCCATCTCCTTAGCATTCTCTGGAAYTGTCATCATTCTCCTTTGCACGACCATCACCGCTCAAGCTGCCRACACCAAGCCCRTAGCATCAGGCATAATATTGGA
5850-2679	[A/C]	CATAAGCATGTACAAGGAATACAAGAAGCAGAAAAAGGCAAGCAAGAAATCAAAAAACGTTGCAAGGGCTTAGTTGTCTTGCGTTCTGTGGATTTTTACCACACGAGCGGTAGAAGGTGT[A/C]CCCCAATTCTGTTGTAGCACCACTGTATCGATTTATCGTAGTTTCTTGTGACACAGTTGCAGTTTCTGTGCAAGATACAATTGCTACATCCTTGATGATTAAAAAAAAAAAAAAAAA
4701-2008	[T/C]	TTTGGCGTCCGGAGAATCTTCGGCGGTCTTCTTGTAGGTGTACCAGCTGGCGATGAGCAGGTAGACGGCGAAGTTGACGAGGCTGAGXGCGGCGAGCAGCCAGAAGAAGTAGTCGAGGTG[A/G]CCGACGTTGAGGTTGTCCGGGATCCACCCTTGCTTGCCTCCCCTGGTGGTCACCTTGGCCACCACCGTGACGAGCAGCGTGCTGAGGTAGTTCCCGAGCGCCACGGTGGTGAGCGAGAGC
ConsensusGBS0519-1	[T/C]	GCTTGGGAAAGCGCCGATGTCGAGCTCGGAGATTGTGGAGTCTGTGAGCTTGAAGCAGGCCCTCAGGAAGATGTGCATCTCCCAGGCCTCGGAGATGGCCGCCATGAAGAGGTTGTCAAA[A/G]CCCGCGGCTGTGTCGAGTGCTCCTGAATCTGGGG
ConsensusGBS0450-1	[T/C]	ACGGCAAAATGCGCCAGCTGTGCGAAACGAATCCCCCACAGAATGATGGGCTCGAGCTGTTTCTGGCTATGTGTTAGGATAGATTTTCCGTTTCAGTTTTGATACTGGGTGAAATGTAAC[A/G]GGAGCATGGATTTATTTATATGTGCTACAACCAAAC
2065-3135	[A/G]	AAGGCGAAGAAGGAAAGGCTGCGCCTGTGGCAGTATGGAGACGTTGAATCCGACGAGGAAGAGCAAGCTCCAGGCGGGAGGAGACCCCCGCCGCGTCGGTAGACGAGAGAAGGCAGTGGC[A/G]TGCGCAGTCATGGTTTAGATATGAAAGTTTTGGACACCGAGCGAAACTCAGTCGAGAGCTTATATGAAAACTTAGTAAGAAAGAGAGACTATATTTATGCCATTAGAAGAAGAGAACTAT
2346-318	[T/C]	TTAATTCAGGCAACACAAGAAAACTCATTAAATCTCCATAGCCTAGGCAAAAGAXGGAAGCAGTATATAGAGTACGAAGGCAACAGCACAGCATTTTACTTCCCAAGACAGACAGGTAAA[A/G]AAACTTCTTAGCGCAGCCTCCTGGCCTCCCGCTCAGACTCGAGCAGGGTGAGGATGTCGCCCTCACGGACGGGTCCCTTGACGTTCCTCATGATGAGACGGTTCTGGTCATCCAGGAACT
8809-751	[T/C]	GTCGCGGCTGCCAGTCTAGTAGGGTGTTTGTACCCATTGTTGTGTAACTGTATGAATAAGAGCCAGAAGCAATGGCTCAATTGCCGGCTGGAGAACGCCCTTATTGTAATGGCATGGAGA[A/G]AATCGGAATATGGGATGGATCATGGATGGTGTGGTGGTCGCGTTGATCCTTGAGATGATTATATCTATTCGTTCCGAGGAACAAAAAAAAAAAAAA
2929-1610	[C/G]	CGTTCCTTTGATGATCTTGATGACGATGAGGGTGTCTATGAAGATTCTGACTAGCAACCAATCAATCACATGCCTGAAGCAGTCGCGGTTAAATCTGAATTTTGCGCGACTATTTGTTCC[C/G]GGGCACCTCAAAGAAGCTATCCAGTGACTGATGCGCKCGGGTCAGCTTCRTACCATGCTTTAGAAGTYTGAGACGATACAGCCMCAATTCCTCTATCAAAAGATGTCGAGATGTTATCCT
3997-796	[T/C]	CCTTTTTTTTTTTTTTTTCATACCGAAAGTACAGAGCACATGCTACTAAACAAAGATGAACTTTTTTTTTTTTTGACCGGTTAATTTCACGATTCTATTAAGC[A/G]GTAGGAGAGCAAATCTGACCATCGGCCACACGATAACAGCACATGCATAACTTGCTCATGGTAAGTAGAAAACAAATGXTCACTGTCGTCTACATTCTGATGAAACACAAAGTACTTGAT
ABC06358-1-1-400	[T/C]	GTATACAACAACACTGCAAAATCACACGAGXAAGTACCAGAACCTAAACCTAGGAGTATCGCTTAGCCAAGATCAGGTACGATAAAGAAGTCCTC[A/G]TCATCGGCGATCTCGACGCGGGCCTTCTTGCTCTGGCGCACGCCGGCGGTGGCGGCGACTCTGCTCTGCCTGTAGTAGGCCGCGTCGTCTGCCGCCTGCGAGGCAAAGAACTCGGGTACC
ABC19747-1-1-66	[A/G]	GCCGAACCCACGCAACGCAACAGCCACCGTGCCGTTCTTGGCGTCTCGGGCGACGACGACCCTGACGGCGCTCATGGAGTTG[A/G]CGGTGGCCCCGTTCTCTTCCCACTGCTTATCTCGGTTAAATCCCACCCAGTACCCACCCTGGTTG
4280-295	[A/G]	TCTTCATCACGTCGCTTTCCAAGAAATGCTTCTTGCGATTGGGTACAACAACGGCGTGCCCATAGACGACGAGTTCTTCATAAACAACATTGCTGGAAGGAGCGATGTTGAAGCTGCCCA[A/G]AATTTGTTTCCAGACTGGCCTCTCGAAAAGGGGCTGAAATTCCTAGAGGAGAAAGAGATCAAATACAGAAGTTTGGCAATGGAGCGCCTAGAGCCTGTAAAGGGACTTGGCAAGCTGGTT
3298-421	[C/G]	TGGTGGTCTTGAAGTCAAGCTTGCTCCTGAGAAAGAGTACCTCCTCTACAGAGAGGACGACATTCTGGGCACCCTGCACGAGTGAATTCGGACAGTCAGGAATTCATCAGCTGCTTTAAT[C/G]CAGGAGGAGAGGATGTTTAGAGTTTCCATGTTATCGGATAAACCTTGAAATAGAACTCTTTTATGGTGTGATGATAGAATTTTGCCTCGAACATCATGAACTTGATATGATTGCTGCACG
4015-1153	[T/C]	ATTCAAGTTTGCATCATACTATGAGTCCAGCACACAGTACACGAAGCACACGTACATAACGTAGCTAAGAGACCAAACATAACTTGTTTGCAAGCACTACATTATTATCTTCATCACGGG[A/G]CATACCAAAAACAAGGCGGTCATGGAGAACAACTCCATGGAAAATTATTCAGCCGATGCTTCTTGCTGGATTCAGCTTCTCTTGTTGACGTAGTCATCTTCATCCTTGCTCAAGTCGTCA
5900-1872	[T/A]	TTGATCTTTGATGGTCAGAGAAGTTCGACGGCGTCAAGGCAGCTTGCTTGAAGGTCTAAAAAGACCTTTGGGATGGCGTCATCGTGTACATGTACACTTTGAAATCTGTATATATTTTTC[A/T]CAGTACATGATCCCTCTGCCTAAGCACGTGTATACTTTTTTAACAAGCTGTAATTCTCTCTGTATTAGAATCCAGTGTGGGTCATGGATCGCGTTTCATGTACATATGTTTTATTCACTT
36-178	[G/C]	CCATCTCGAACCCGCCGGAGCTCCCCTTGTGGGAGGCGGTGGGCATGACCATGGCGGCGGCGCCGGCGGTGGCCTCAACGTCGGGGAACATCGGGCACACCAGCCTCCTCACTCCTCACA[C/G]CACATCGCTTTCCTTCCCTCGCCACCGCCCACCAAGGAAAGGAGCATGTCTTGCTGCGGCGGCAAGTGCGGGTGCGGCGCCGGCTGCCAGTGCGGCACCGGCTGCGGCGGGTGCAAGATG
ConsensusGBS0361-5	[A/G]	GAACGGXGGTGTGGAGCAGATGTACACXGAGATGGCGTCGCGGCACCGCGTGCGTTCCCCGTGCATCCAGATCATCAAGACTGCGACGGTGGACTTCAAGCTGTGCAAGAGGGACAACAC[A/G]AAGCAGTTCCACAACTCGAAGATCAAGTTCCCGCTGGTGTACCAGAAGGTXCGCCCCCCCACCCGCAAGCTCAAGACCACCTACAAGGCXACXAGGCCCAACCTCTTCATGTGAGCXGGT
3140-386	[C/G]	GTTGCACAGCGCGTCXTGCAGGGTGTGGACCTTGCTGCCGAAGAAGGCGTGGCACACCTCGCCGAATGAGCCCAGGATGCTCCCCAGGCTGCCGATGCAGTCGATGATCTTCCCCGGGTG[C/G]CCCTTCCAGTAGTCGCAGGATCCGCTGTGGCTGGGCGTCGACGGTGTTGGCGTCGGTGTGTAACCGCCGCCTCCTCCTCCGTAGCCGCCGCCGCCTCCTCCTCCGTAGCCACCCCCGCCG
ABC23255-pHv3167	[A/C]	CCTGTGCTGACGACATGCTAAACTACTGACCAGGATTTCGGACCGCGGCAATTTGTGAGAGCCTTGCCTCAGTGCCAGCACATTTTCCACGTGCGATGCATCGACGACTGGCTTCAGAGG[A/C]TCCTGCCCACTGTGCAGGGGTGGTGTTCATATAGACCACATGTGCTTATAGTCGAATGCCCGAGCTCGCGTTCCATAATC
1073-916	[T/C]	CCAGCAGACAAATGACACAACGCGGACGGTCTTCCCCTCCTTCGTCAACTCTTCGGCAGCCTTCACAGCAATCTCTACTTCAGAACCAGTGCTCATTATGATGTAGTCAGGCTTGTTTCC[A/G]CTCGAGTTGTCGGAGATGGTGTATCCACCCTTCGCAACACCCTCAATTGAGGTACCAGGCAGATGAGGAAGCTTTTGCCTTGAGAGAGCCAGAATGGATGGCCTCTTCCTGTTGAGGACM
ABC11129-1-1-152	[T/C]	CAACTAGCGCCAGACGGCTCCTTCTGGATCGCCCTTATCCAGGTTAATTATCAGTGCACACCTCAGCTCACCAATTTGGATACATACCATAGTCCAGACCAGCACAATCAATCATCTGAC[A/G]AAGAGCAACGTCTCGTCACTCTTGGCATGCAGAGGTCGCCGTGGCTCGACCTGGTCATGCGCTGGACGCTGACGAAGAGGGTCGTCGCCTCGTTCCCGGCGCTGCTCGACGCGATCCACG
3988-933	[T/G]	TCGTGCTCGTGCAATTGGAGTTGACCTAGTGAGCATGGAAGAGGCTATGACCACTGCCGACTTCATCTCGTTGCATATGCCCCTCACCCCTTCAACAAACAAGATGCTCAACGATGAAGC[A/C]TTTGCCAAGATGAAGAAGGGTGTTCGGATTATAAATGTTGCACGTGGTGGTGTGATTGATGAAGATGCTCTAGTCAGGGCTCTTGATGCGGGAATTGTTGCACAGGCTGCTCTTGATGTG
5145-1355	[T/C]	AGATTTTCAGTTCAGACTAGAGAACCTCTTATTCCTCXCTTCACGAGTCTCTCTTCGATGTGCTCCGGGATCTCATACTTGCAXATGGAATCATCCACTGAACAGAGATCACTAACCTCC[A/G]GTTACGATTTTGTTGCTCCCAGAGACAATATGGTTGCTCCCAGATACCGTATTGCTGCTCCCAGATACGGTATTGTTGCTCCCGGATACAGTATGGTTGCTCCCGGATACATTATTGGTG
4790-1616	[T/C]	TTACAGCTTAAAGTAGTACAACTACTACAACTCAATTTCAACGATGCAACAAATTTCCTCAXGAAACAGGCTGCAGTGTCAGCACTACTTATACACACACATCAGATAGTTCCATGGTTC[A/G]GTTCAGCTCAAGCCTTGCGGACAATCACATGGCGCTCCCTCTTGTACTCCACTTCATCCCTCTGGTGCATAATCACAAGGGCTCTTCTCACAATGGATTCGTTCATCCCCATCCGATTCA
8049-756	[A/G]	TTTTTTTTTTTTTTTTCAAAAAACAGAGGGGTTTTATTCGTGGTACCATATAGCATCTCGATCGGGATTATTACXGGCGCACGTCGCAATCACTCACGCACAGTA[A/G]AAATTAATCCACACGTAGTAAAAAAATTTATCAACTATGGCAAAACGCCGTGCTCGATCCACAAACCATCATTACATACACAAGTGCCACGACCTGCCCCGACCATGGCTACATCGCCTG
8852-318	[A/G]	AGTGACAACTTTTGATTCCTCATTTGAGTTCTGAAGATCCTTGAGTAGTTTTGTCAACGTCTCAAGCAACTTCTCAATCTCCCTGACCTGTTCAAAGAAGCCATCCAAACCCGGCTGTGC[A/G]GTACCTGATACATCGCCTTGCAAACCTAGCTCAATATCAACATTCCCCGGGGGGCGTTCCTCCTTGTTGAGCTCAAACGAATTCGAAAGGAGGTTGCGCATCCTGGCGGGCGGCGACCGG
2588-229	[T/G]	TCGGCGCCAGAAAACCCAGCCCAGTGGAAGAGGTGTTCGAGTAGGAGAAGGTCTGCGGCGGGCGACGCTGACAAGATGTTCCTTTGGGACTGGTTCTACGGGGTGCTGGCCTCGCTCGGC[A/C]TGTGGCAGAAAGAGGCCAAGATCCTCTTCCTCGGCCTCGACAACGCCGGCAAGACCACTCTCCTCCACATGCTCAAGGACGAGCGGCTGGTGCAGCACCAGCCGACGCAGCACCCCACGT
104-641	[T/C]	TTTTTTTTTTTTTTTTTTTTXAGATXXXXATGTTCXAACTTCCTTACGATAACTTCAAAATCCGGAAXAGGATTAGTTCAGGGTTCAAAG[A/G]GGTGCTGCTCCACCACTAGACTGACAGTCGGTATATCAGGTGCTACACTTGACTACGATAAGAACACTGGATTCCAGACATCTCAGACAAATTTCCTGACCATATTCTCACTTGAGAGGA
5759-478	[T/C]	TGCATGCATCAGACATGCATGCATGGCTATGTAGTAGCGGCTATTTTATTGTAGTAGCAACCAAAAAAGCTAGCGAAATCGATTTATAGCAGGCTAGCTACGAAATAGATGGATGGGTGC[A/G]ACGTGTGGACGGGCGATGGGCGTAGCGTGGACGTGCTCGACCCATCAGGGAGAGTCGGAGCCGGGGCGGAAAGGGTTGGGCACCTCGAAGCCGGGGTTGGGCACCCAGGTGTCGTCGGCC
3644-1483	[A/C]	CCGCTGAACCTCGCCCTACAAGAACCAATCGGTTCCGCGAACAGTACACCTGCGTTGGCACCAGATCTAGCATGATGCCTGCCTTGGAACGACATGGCCCTCTTATATATCCCCCTCCCC[A/C]CTCTYTTTCATCTGTCTGTCACATTTCAGGGTTTTGCCAAGCAGTTTGCAGTTTTGTACCAAACCTGTATCCTAGAATATACATTGGATTAGTGTACACCGAGAGATCAGTTGATCACCG
ABC18641-1-3-343	[A/T]	CTAGCTTAATTAGTTCACCCTGGAGCAGCTGAGCCTGACCTGCCCC[A/T]GCGCCCCGGTGAGCGGGCTGATGTTCCCCATCTTCACCATGGCCXCCGCGAAGTCCCTGXTCAACTGCGTCGACGCCGACGAGTACGTCCGCACCAGGCCGGCGGTGCGTCCGTCGTTGA
ConsensusGBS0194-1	[A/G]	TAACCACCAGCAAGCAAACAAGCCCTCTGTTTGCATGAGTGCGCAATATAACTTACATCAAGAAACCCCACAAACTGAGGAAC[A/G]AACATCATTTTGTACAGAGACAGCACATGCCACTCTCACATCTGTGATAAATATGCAAAGTGAGATGAAATAATTAGCACACAAAAACCCTTGTGACTGACCTCACCCATGGCACCCCGT
3949-1560	[T/C]	CAACTACTTGCAGATAACTAGAACTCAAGGCTTCGACGAGAACAGGTTGGGGTAGGAGAACGGATCATCCTCCAACGATGTTGATCTCTGAGGCACATGAGXTGGTXCATAACCCTCAGA[A/G]TCATTGGAAAAAGAGTCCTGATGATCAAATACCGGCTTCTGCGTCACCTCAGTTTGATGATXACXTTCCTTTTGGCTACCATCACTGTGGCTCTCATAAACCCTAGTGTTCTTCTTTAGA
1461-529	[T/C]	TTTTTTTTTTTTTTTTTGCAAAAAAGTCGATCGCTGCTCAAATGCCAGATAAACAGGTTTGGATACAXGACAAXGTCTGGTTG[A/G]TTCAACTCATAACATCGATACAAGCAGTAATAXTTCTTGACCACAACGAXTACAGATAGGTGAAAGXAATCTAGAAGAGTGAXGTTCCCTTGCCCTTCTTGTCTCCACCXATCTCAAAAT
4644-1363	[G/C]	AGGGCGGRGCGATCCCGAATGAGAAAACTGCAGGCGTGAACAATGCTGTCAGAGTCATCAACACTGGCAAGGGCAAGCAGTAGGCACCGCCGCGCGCCTAGTTTAGTGGCTGGTACCATG[C/G]CCGATTGATGGAGCTTGTAGCGCCRCTTTGTCTGTGARTGGTCYGGTTCATCTTAGATTTCCAGTACCTTTGAGATTTGAGAAGGATTGAACTTGTCGTGCACCATTATTCAGGATGTCG
6954-861	[T/C]	TGACATCAGCGTTTTGATCATACAATTGCACAAGTTCTCAGGTTCTTCTTAACTTGACATTGCTGGAGGAACTGGACTCACACTGTAGGAAGTAGGGCTAACATAGTGGTGTATCAACCC[A/G]GGTGCGAAGGATAGGCTGATACCCATATGTTAATCGCAAGCAAAATTTTAGGCGTGGTTGCACCATTTTGCAAGCATTCGACTCTTTTCGTAGTACCATTCTTTATGTACTTAATTTAAT
ABC05800-1-1-142	[A/T]	AAAAGAGCATGATTTTAGCCCTTATGCTGCTTCACATATAAAACCATTTTTTATATTTTTTTGTATTTCTTTTTATTTTTGGCAGAXACTTTGCTGGCATAAAGTACCACTAACGTAATC[A/T]CATACTATCGTGAAAAACTTACAAAACTGCAATGCAAGGGCAACATCAATGTAGTTCACCGAGAATAATGAGTTACCGTGTGTGTGACTTACAGTGACTGTGATAGCTGATGCCAGTTCA
3806-486	[A/C]	TCTCAATCTCGACTATCTTCCTGGCAATGCTTCTGTCAAGACTCCAATCATCAAAGCAACCACCACCTAGTCCTCCCCATGCATTAAATTCCCAGTCAATCCCCGCTATTGTTTGCTCTG[A/C]AAGTCCTATATCTGATCCGCCTTCACGGGTAATAAAAGTGGGACCAGTATCACGGAACCAGGAATCATTCATGCTCATCTCGACCACCCTGATGTTTGGTTGGTGTTGCATCAGCTCGTG
7808-727	[G/C]	GGGACCGAACGAACTTGAAAAAATCGCTGTGCGATTCGAAGAGAAGATCTATAATGCAGCGACCAGCCAGTCTGATTATTTGCGGAAGATTTCTCTGAAAATGCTATCTATGGAGACGAA[C/G]ACATAACAGGCTCCTGGAAATGCTCAGGTGATTCCAAATCAAAACAACCCCTGTCAAGATGCATAACCCAATGATTKTTGTGATACTGAGTTYGCTAGCAAGTATGATGACTAGGTGTCK
2338-1572	[T/C]	TTACCTCTTTAATTTATATTTATATTTCAGGATACAAAAGGGCCTTCACAAAAAGAAGAAGAAAAATTGCTGCGATGTTCAGTCCTCGTCCACAAAGATAGTCTCTTGCTTGAATAGCCC[A/G]CCAAACACGGGCCTCACCTCCTTCTTGGGAGCCGGCTGCATTGTTGCCTGCTTCACCTTCTGTGCCACCGGCTTCACGACGGCCCTCTGCGGTGCCAGCTTCTTGGCCTTGGCCTGGCCT
2585-2901	[T/C]	TTAGCGTATCGAAACCTGCAATGAGCTCTGCTCAGTTTTGAATAGAGAGCTCTGTGACGTGTGTAACTTTGACGTGACATGTTGTATGATGTTTTCCGTCTCTTGAGACTAATACCTTGT[A/G]TTGTAAGCCTGCCCTTCAAGCACGGTGCTGTACAAGTGCATCATGATAACAGTTGAAACATTTTGCTTGGTGGCCTGTAGATGCCATCGTGTAAAAAAAAAAAAAAAAAAA
2411-1726	[A/G]	TTGGAAATCACAACAATACCCACGATTTCCGTACAAACTGTTCCXCAGAAACTTATTACTATCACAATCAAATACGTACACCGTATCACCCTTTCAGGTCAAATGCCAAGCGCAGGGCTA[A/G]CGAACTGAAACAAGAGTCCACGTCTACAGTTCCCGTCGCCGCACCAGTATAATTTTCGTCCAAAACATTGCAGGGATCTTGCTTACAAGTTCGTCTTTGGCTTCGATGCCGGGCTCACGC
677-246	[T/C]	GTGCTTGTGCTTTTGCTTCTTGGGCTTGGTGTACGTCTTCTTCTTGCGCTTCTTGGCXCCACCXCGXAGGCGGAGXACCAGGTGGAGGGTGGACTCCTTCTGGATGTTGTAGTCGGCGAG[A/G]GTACGGCCATCCTCGAGCTGCTTGCCGGCGAAGATGAGGCGTTGCTGGTCCGGCGGGATGCCCTCCTTGTCCTGGATCTTGGCCTTGACGTTGTCGATGGTGTCCGAGGACTCCACCTCC
ABC06958-1-4-146	[C/G]	GCATGACAGTCACAACCGACATCATCGGTCTATCAGCTGGGTCTTCTTGAACACACAGAAGTCCGATGTGCATGCACTTXAGCATCTGGTCTCCAGGAGAATGGCTAGTCATGGACGAAT[C/G]CATGATCTCTACAATTGTTCCCATCGTCCAGTGCTCCCAGACCTGXGTTCAGTAGATGGAGTATTATTGTTATTACAAGTTGTAGCTTTGCXTAGAAGCCXAAACTTTTAATAGTCAAAA
6054-1050	[A/G]	ATCCATCTGCAGTCAGGAGGTACACGTGCAAAACCATAXAGGCGAGGCGGTGCCACGAAGAACACAAAAGGACCATGTTGACCGGATCACTTGCCATACAGCACGCCCAGGATAATAGCC[A/G]CCAACAGGAGCACAATCATGATCAGCATGGGCATTCTATACTTCGACTTCTCCAGGTCGTATCCCCTTCTCTTTAGCAACCCAGATGACTTGCAAGTTTTCTTTATTGCATCTACACGCT
6595-1216	[G/C]	AGAGCTCGTTTCAAGTATTGGTAGCTGACCTGTTGGGTAACCAAAAGAAACCTGGGAGGCACCACCCACCGTCTGGACAGCTGGTCCATTGTTTACAGGTGGCCTCAATTGCACTGTATA[C/G]ATTGGAGGAAAATTGGGTGCATTAGTTATGCCCAGGGGTGCTGAAACCTGAGTATGGCCTTGATATTGCGCAGTCACTGCATTCGATGCTTGTAAGGGATTTCCATGCGGCAACTTTCCA
ABC06005-1-2-94	[A/C]	CATGAGGAGCATCGTCTTCGCGTCCGACCTCGCCGCCGTCTCCAAYGAGCCCATCTCCATGCCCGTCTTCCTCCACTCCGTCAGGCCCTACGG[A/C]GACATCCTCTCCGTCGACCTCCGCGACWCGGASGACATCGCCAAGAACAAGGACATCCAGGAGTTCCACCGCATCACCCACAGCCGCTACGAGTACTCCACYCCRACGTGGACCAAGTTC
ABC04725-1-1-254	[A/G]	ATCAATTCCCTCAAAAAAACGAAAACAAAACACGGATCGGCACGGCCATGGATACTGAAATAGGCAAATGACTTCAGGTCGCACCATGGTCTATGGCTTTGTATCCTCCTGGGCAGGGGG[A/G]AAATTCTTGAAGAATGGGTTCTTCTTGATGAACGGCAGGAGCTTCTTGAAGAGCTGAGGGTCCGTCTCCGGGTCTTGCACCATCTTCTGGTCAGCGGGAGGGTGGTAGATCGGTGTCGGG
6250-1056	[A/C]	ATAACATCGGTTCCTGGTGATTGTGTAGCGGTGTCTATGATTATGCTGTGGGTATAATGATCCAGGGCTCGCCTGATACGAATTCMTGGTGATCGTCGCTCATTGGAGCAGTCTATGTAA[A/C]AGCTCTAATGTTATAGTGATGAATATGATTCATAATTATAGGATCAAAAAAAAAAAAAAAACCCTCCTAACACATGATTAGTACTTTATTGTACTACTTCTGTATGTAAAAAAAAAAAAA
ABC12560-1-1-421	[T/C]	AGAAATACAAATGCTAGTCCTTGGAGATAGAGATTAAAATAGTAGCTAGTCTTGCCAGGGAATACAAGGTTGTATGACGCACAGAAGAAAAGAAACGCTGAAAATAAAATCTC[A/G]CGGAAATTAACCCTGCAAGAAAAAAAGATGATGTCAGTTGCGTTTAGTTTATCTTATAGTCTGAATGCCCATAACCTTAACTAAGAGGTTGGTTTACCTGTCTCTTAATCTTTTCCTTGT
3696-2238	[T/C]	AACAGCCCGATGTCACCAGGTATATAAGAGACCCTAACGCCGACCGCAAAGAGAACCGAGAACCAAGTCAACTAAATTTAGTTTCCCATCATGTATGATCCGCGCATTCGAAACCTGCCC[A/G]AGTTTTGCGAATGGACGGCACTGTTACAGCAACGAGTGCAGGAAATATGCCATGCTAGTTGGCACTCGCAACGCCACTTTCAGCTGTGGTGGTGGGTTTGGAAGCATTCGCCTCTTCCCC
ABC06351-1-2-130	[G/C]	GTCAAGGCACCGAGTGCCGCTGATGAACTGCTCTGACGGAGATTTACTTGTGTTGYAGGCCACGCCCGGCTTGAAGAAATGCTACCACACGCAGATCGGGCTGAGCATCATGAAGGTGGT[C/G]GTGGGGCTAGCTCTCCAGTTCCTCTGCAGCTATATGACCTTCCCCCTCTACGCGCTCGTCACACAGGTAATAAAACCGTCCAGGAAGATGTCTGAGCAATTGCTCTGGAAGAGGATAAAC
6672-803	[A/G]	CTGCATATATTTTACAAGGAACCCTGCTGCAAATAGCATGCACCAGGAAACGGAGAAAGAAGAAAGCCTCGCGATTATTTCCAGCTGCCTTCAAAGTTGGCAACTCCAGGCAATATAAGC[A/G]TATGTTGTCCACGCTAGAAATTCGACCTCGTACCACCGAACAAGAATCXGACCATGTTAATTTACCTCTTCTGATAGAGGGCTTTCCATATATAAGAACCATXGAGCTGAACCAGTTATG
1337-638	[T/C]	ATCCTCATTCTTCACTGXGGTCAGGCACAGAACAGAGGCAGTCTTCTTGTGAACAATCGATCCAAGGCGAGATTTTCCCTTAACAATGCAGTAAGGGACCTCCATTTTCCTGCAAAGGGC[A/G]GGGAGCCACACAACCAGCTCAATCGGATCAACATCATGAGCTATGACAACCAGCTGGGCTTTACTCTGTTCAATTAGGTAGGTAACATGGTTAAGGCCATATTTCACAACAATTGGCTTC
ABC12856-1-1-77	[A/G]	CTCCGCCGTCTGGTTAGGCTCCCCAAGCCTGAAGGCGTCCCTCTCGATCAGGACCTGCAAGGAGCTCATTATCTTGACCAAGGATGCCCAGACCACCGGCGCGCAGAAAAACGCATACGC[A/G]AACACCGCCAACGCCCTGACGACACCGTTCATGTACCAGGGGCATGCCATCACAAAGAGCGTGCCGATGAGCCCAA
3720-52	[T/C]	GATACTGCAAACTGCTTCGTGCCATTCGCATGCATCAAGCCTGCGGCCACTGGACAGTGTATAATGTGCCTGTGTTCTGTCGATAGGCACATTGACTAGCTGGGTTXAATGTACGGATTT[A/G]TTCATCACTTATCGGTGCAAGGGTGTGTTTGAGGAGTTATTAATACAAA
984-583	[A/G]	CGATGTGCAGCGTGAACATYCCGCAATATTGCACCACCACCCCGTGCASCACCATCACCCCCACCATYTACAGCATCCCCATGGCAGCTACCTGTGCCGGTGGTGTCTGCTAAGATCTGT[A/G]ATGTGCTAGCTAGATCGATCMCCGTTTAGTTGATCGATGAAGAGCTACAAAATAAAAGTGCCATACGTCATCATGTGTGGCCGGTACTATTGCAACTTGGAAATAATAAACCTCTGTTTC
13008-352	[G/C]	CGAGGCCGAGGCCAAGAAGAAGCACCTCGCAGGTTGATCACGGCTTAGACTGCGTGCAAGATTGCTAGGGCTGTATGGATTGCATTTCGGTTAGGTTCTTGGTTTCTAGCTACCCTCTTT[C/G]CTCGATCTGCTGTTTGATTTTGTAATAAATTCCAGCTGAAGTTTGTTACGATGTTAAGAGGTGCGGTTTAGTCTGCCTCTGTGAGACTAGTTTTGCAGTGCACGCGTGTCTCAAACTGTG
1969-1322	[A/G]	GGACTCCCGACCACCGGCGGTGCTCCACCAGTTGCTCCGGTAGAGGAATCAGCTTGATTGATTTTTGCTGCTATGACGATGTATTCCTGGTTGTGGTTATTGGTGGATGGGACTGTATCA[A/G]TTACTTGTTTAGCACCCAAAATCTTTTGTTATTGTAGCAGATGGTTATTGTCTCTATCAGATGAGAGGAACTCATTAAGCAGGCGAAATAGGCCTTTTTTTGCCCCCCGGGAAAGTTTGA
C04-416-H144	[A/G]	CCTTGGCGTCGTACTCGACGGCTTCACGACTGACGTTCTTGAGATCGACGTCTGTGATTTCAGCCTCTGGCTTCTCTATGTTTGCCATCTTCTCTGCCACGAAGTTCTTCGCCTTGTCCA[A/G]GAACTGCGCCATATCTTCTTCTATTCTCAACTTCTTCTTTACAATTTCGATTTAATTCGGACACACAGTGTAAACAGACCACAAGGGTTATCTGGATTCAGATTTGATTGAGAAAGAGTT
7172-1536	[G/C]	CCTTGGAGAGTAGTCTCCAATGATCTACTGCTTGCTTACTTACTTTGCAAACATTTGGCTGGCCACATCATCAGCAATACATTACTACATGATTAAGAAGCAGCTGATAAGCTTGATTAG[C/G]CAGACTAGCTGCTAGTTGGCCGTCCCTGATGCTGCTGAAGAAGCAGAGGATGCAGGAGTACTACTGACAGAGTAGGAGCACTGCTGCACGGTGATCTGGTCGACGGCGAGCGTGTCGGTG
9837-659	[T/A]	TGTCATTTCAATAAATTTTGAATATCATCAAATCTAGGTTCGAACAGAAGCAGAAACCAACTCCATCCAGGTCTACTACAGCCAATGTCGGCTTTTCCATTCAGTAAGAGGGGTACCATG[A/T]GGTACCCCGCCGCCTATAGGTATAATTCCACCTGCCCATCACGCCCTTGACGACGTTGCGTCTTGGGAGGAGGAAAAGAGGTGTTGCATGCTTGTTTTGCCGCTTATAACCCACTTGGTC
2651-1774	[A/G]	GCTAGTCCTAATGTGGCATTCCATTCTACACGAATGGCAAGTCCCAAAACTTTCAGACGATCATAGTACAGCAATACACCACAAATTCCCGCCATATCTCCGTGCTGCTCACTCGTCAGC[A/G]TGCTTCTTCTTTTTCTTCTTCTTGGCAGACACGTCAGTCTCCATGGGGGTGTCCTCGGCGTCTGATTTCTTCTTCTTTTTCTTCTTCTCGCCGTCCGCXTCAGCTGCAGGGGTCTCCTCG
ABC14397-1-2-208	[T/A]	CGCGAGTGAGCACCGAGCGGASCAGGGTTGCACGCCAAGGCAAGGCATCCATCGGATCAACCAACAAACTACTAAATCATTCATGGTCGACGATGGCTTGCTTTGCTGCATAAACAATAC[A/T]GCTGTCGGTTGTATTGGATTGGATCCTTCGTGACGACGACTGGTTAAGTCGGTTTACTTTCCTGGTTAAGATGTGTCGGTTGTGGGTTTTTTCTTTCCTTGTGTTCTGATGTCTAGTTGT
10425-725	[G/C]	CATGACAGGGCCTGCCTGGAGGTCAACCCTGTGGAGCATCGTCGGGAGAGTGAAGTGGTACGGTATAGGAGTCGTTCTCATCTACGCGGTCACCCTCTCCATATTCCCGGGATACATCAC[C/G]GAGGACGTGCACTCGGAGACGCTCAAGGACTGGTACCCCATCATGCTCATCAGCGCCTACAACGTGTTTGATCTCATCGGCAAGTGCCTGCCAGCCCTCTACCTCCTGCAGAACTCTAAT
791-1113	[G/C]	CACAATAAATTAATAATTCATGCTCCAAATTGCAGCACTTGTCACTCACAGCGGTTTTACAGGTTCAATCCAACACCAACACTAACGGTAACAGCTAATATAGTAATTCGACAACATTAA[C/G]GGCGACAAGGAGTAATAACTGAAGAGTGAAAACGGCGATCCATGGTGGCCTCTCTCTCTCTCTCTCACTCACATGCATGCACAGACACTGAACGAGGCCGGATGGGCACGATGGAGGAGC
5383-999	[A/C]	TAACTCAGAATACAGTGTGCACCATGAACGGCAGAATCTACCACCAAACTTACACAGATATACTATGGGGTCGCAAAAACAGAATCGCAACAAGCTCAGGCCACGGAATGCAGATTCCTC[A/C]AACTAAACGGAGCATGAGAAAXTTCTAACTGTATATTCACTGTAGCCATTCATCTAGCATAACATCTAAATAGAAAAGTAACAGGTTACGGTACATTTACAACACTACATTGGAAGAACT
1749-948	[A/C]	GAGAAAAGTGGAACTAGCCGTGATTCAAAGGGTCAGCTTACTTCAGAGGCTGGGCTTGTGGCAAGTTTGGATGCTCTTGTCAAGGATTTCCACAGTGCCGCTGATGACAAGCGGAAGGAA[A/C]TCCTCTCTAAAATTGAAGAGGAGGCTGCAAAGCTCAGTGGTCCTGCTGTCAAGCACGGAAAGATCTATGTGAACGTTGCAAAGAAGATATTGCAGAAGGGCTCTGACTATACAAAGAAGG
4943-571	[T/C]	AGCCAGCATCCAAAATGCATCTTCCTCTGTCTTCATAACGAGCAATAACAGAGCAGCTACATAATTTAAACCCTGGCAATATCCAACTTCTGAATCACGGAATGAGTACCCAACAAGTAC[A/G]CGTCGAAGAGATGCCTGACCTTCCTCGCTGTTCAACCAGGGATGGCAXGGGAAGGTGCGAGGGAGATCATGGTCAATTTGGCGAGTGGCCGGCGTGGTTTTCCCCTCTGTGGCCCTGATC
2968-1066	[T/C]	TAATAACTGGACCAGAGAGCTTTTTTTTTTTTTTTTTGTGAAAAAACTTGGCTCATGAAATCCTTATTCGCGCCACCAGATTGATTATTCAATCATTATTTCCTGTTTTAACAGGTACAC[A/G]GAATGTTTTGCAGATGAAGAAGCATGGTCATAGXTAXGTGTCACAAAAGAGCAGCACACTTATGGGTATGTCACTGAAAGAATGTGTCGTCGGCTTCTCATGGGGCCTATGAAAGGCTAC
3731-103	[A/G]	TCCAGATCAAAACCACCCCCCTCGTTCCTCGCCACTTACTAGTAGTAGTACATCTGTTCCGTCCTCCGCCGAACAAGCCTCGGGCACCGAAGTACGCCACCT[A/G]GAACTGGAAGGTGTTCTTCCTCCTCCTCCGCTCTACTGTGCTGCCGTGGCGTGGAGATCCAACCGGAGCTGGGCCGACTCCTTTTGCTGAACCAGTGTGCTAGCTACGGAAGCGGCCATG
2643-761	[A/G]	TATTATCATTTGGAGAACTTACATAACCGGATCACAGCGGATATTTTTAATTGGAGAAACAATTGAGGATGAACCAGCAACAGAGTGCGTTCTATAAGCAGCAAGTTATGAAGCATGCCG[A/G]AACACGCACCACAAATACAACCACCAACTAGAAATGATGTCGCTCTGGACACATTCGTCCATCGCAAATCATTCCAAGTTTGTTTTTATCAAGCAAATGGTTTCGATTAGGCCCAACTAT
6364-645	[A/G]	TGGTTCAAATTTTGTGAGCATGGATAATTTTGCATATGGTTCTGTCGCTAGATACCTCCAGCTGGACAGAAAGAAGTGCTGCTTTCCTGCTAATCTGGGGGCACATGTATGCGAGTCGAC[A/G]TACAAGCACACAGAAGTTGGAACAGCAACATCCTGGGATAGTACCTTGCAACTGGGCACAAGACATTTCCAGCACAAATACTACAACCTGTTCACCTGCAACTGTTACTCATTCGTAGCA
874-366	[T/C]	ACGAAGACCACGGTGGTTCCTGATCTTCTTGAGCCTCTCAAGGTCXTCCCTGAGCTTCATXTCGACGGCGTTGGAGACCACCTGGGTGAACCTGCCGTCCTTGTAGTCCTTCTTCCTGTT[A/G]AGGAACCAGTCCGGCACCTTGAACTGGCGCGGGTTGGCCACXACCGTCATCAGXCGGTCCATCTCCTCCGAGGAGAGCTCTCCGGCCCTCTTGTTCATGTCGATGTCGGCCTTCTTGCAG
ABC07356-1-1-109	[T/C]	GGGGCCGAAGCCGAAGAGAACGCCCCAGTCCATTCCCTCGCCGGTTGTGGCGTGGCCATCCTCGGCAGAGCGCTTGCGCATCTCGTCCATGATGAAAAGGACACATGCACTGGACATGTT[A/G]CCGTACTCGGAGAGGACATGCCTGGTTGCGCGCATCCGCTCCTTGTTCAGGTTTACCTTGGCCTCGACCATGTCGAGGATCGCCGGGCCGCCTGGGTGCGCTATCCA
3577-547	[G/C]	GTTGGAATTTAGTTCAGATACCAAGTTATCAACCAAAGTAACAGGGAAAAGAXGTGCAGCAATTGTTACAGATGAACATGGCTGXGAACATGGCXTGCAAAAAGAGTAAAACTTACAGCT[C/G]GAATACATAACGCCTCACATTGCGCTGTAATCAATACTTTGTCCCAGTGGGTGAGTTXGACTTTGTGCAGAGGATCTTCCTTCCTTTGTCACGTCTACGCTTCAGAACCCTTCTTCCAGC
ABC00917-1-1-70	[A/G]	CAGTGGCAGGAACAATCTGAAAAATAGTGACAAGGGCAAGCATCAGCAAAAACCATTTTTTGTGCAAAATATCGGTTGAAATCGACTGGGAGCCTTTGAAAACTGAAACTACTAATTTTT[A/G]GAGTATAAAGTACTATCACAAGGACCATCCAAGGTGTAAAATGAACAAACCTTGCTTTCGGCATCTGCT
1917-848	[A/C]	AAACCCTTATTGTAGAAATTACAGAGTCAATTGTACGCATGATAACTACAACTCGGGTCACAAAAACACATGTAACCGAGAAACGGCCATGACAAAACTCCACAGCTGAGTGCAAAGGTC[A/C]CGTCTAGATAGCAGCGAAGTACTCCTTGCTGCCCTTAGGGTCAGGCTTCATCGACTTTTCCCCAGGTTTCCATCCTGCCGGGCAGACCTCGTCTGGGTTTTCTTGGACGTATTGCAGAGC
4488-514	[A/G]	AAACTGAACCTCTTAAGCAGGTTGCTGTTCCACTATCCACTATTGGTCAGGAGTCAGCAACTTGCTCAACTACAGCTTTTATGCTGATGGTTCTTCTTTGTTCGTACCCCACTGTTCCTC[A/G]CTATCATTTCCATTCACATGGATAGTGCCATCAGTAGAACCATCAGCCTCAACCTCAACAGCATCTTCTTGGCTTTCTTCTGCTCCGTCATCTTCGAAAACCTCTTGAACAGTATCATTT
2940-1163	[A/G]	TGTCAAGAGCGACAAAAATTTATTACAGTTTCTCACGGTTGAGGTCTCAAATTTGTCCTTTGTACCTCAACTCCCAAGGGTTAACGCCTTATGTAGGAGAAAACAAATGTGCACATTGTT[A/G]TTGTATACCACCCTCTACAAAACCATATCATCTCATCGCTAATTTGCAGGCTTTCTCACAAAGGCCTTCTGAACCTGCTCCAGTGTCAAGAACATAATCACGTTCCATGATCCCAGTCTA
7051-608	[T/C]	CTTCCCCCAAGATTTTCCTTTGGTCTTAACCAACTCCAAGCATGTAACATAACCAAGGTCACCACGCACATGAACCTCTATGTTCTTAAGCTCAATGTTTAGAGGGAACTCATAATCCGC[A/G]TTGCAAACCATCTCCCAGCTTTGCAAGACCACATCGTAACCGGATATCCGACCTGCXCCXGGATGGACAACATACACATAGTCTCCTTTAGCCCAGATAGAGTTCATTGCAGTAAAATCT
6736-452	[T/C]	ATGTCCTTGATCGCCGTCTGCTGAXGCAAACGACCTGGGCATGCTGATGGGCGATCAGTCATCGATTATCTGATGTCTGTCCGCTTCGGTGTAACTGGATGAAGACTGAGTCGAGGAGGC[A/G]CCCTGAGCAGTGTTGTTGCTGCCACGGCAATGCAGTAGCTGCACCTGGAGGCTCTGGATGAGCTCGGTGAGTTGTTGGATGTTCTTCTCCTGCGCCAGTATTATTTTCTCTTTAACGGCG
3643-2637	[T/C]	ATAXAACACCTATACAAATGGTACCAGGGGCCTAACCAGTCATGCTGCTGCTCATCCTATCCGACCGTAATATATATAATATAGCATCCTGTAATTAACTCAAACTCGGCTAGAGATTTC[A/G]CTTGCCAAAATTGTCCTGGTACCAAAAGAATATTAACTGGAACACAACCAATGACGCAGATATACACCTTGGAAGATACCTCTCTGGGATACATTCTCATGATTTCCTCCCTCCGCGTCA
ConsensusGBS0664-1	[C/G]	TTCTTGAGCGACTGGGTGATCCCCTGCACGGAGGCAACGGTCAC[C/G]GCCACCGTCACCGCAAAGCACATGAAGCTCAGGCTCTGCAGCACCACCCACTTCTTGGAAAACCTCTCCACTTTGCTCTGTCGTTTGTACATCTCCACTGGGAAGTACACGGTGAGCGGC
3431-976	[T/C]	CATGTCTGAGGTTCGCTTCTTTACCACTTCGTACTGCTTCTTGATTGTCTCCTCCTTCAGATTATTAGTCTCACTGTCTTCCATCCAAGAAATACTGTAGAGATCACCTAAGCAAGTAAT[A/G]TACTCAGAAGGAGGCGATGGTTCCATTCCTGGGCAGTATGTACCCCAGCTGCTTTCTTCTGCATTAGATGCCGTTGTGACATAAATATTGAGGTCTGCAGGCATCAAACCCTCAAAAATA
3960-1041	[A/G]	CGGGTGATGGGCGGACTCAGGGTCCAAGGTCCCGCCGTGGTGCTGTGTTGTCATGTGAACTAGCAAACCATGTGTCATCCGCCTCACAAGGCCTGTAGGCCCAAATCCAATGAAGCCGCC[A/G]CATGCTGTGCCTTGGTATGTACAGGTGGCTAGGTGGCTCCTCTTCGGTGTTCATGAGGCGCCTGCTGCGATTTCTGGTGCCTTTTCTTGAGCCTCGTCCTTGCTCAGCAATGCTGGTGTG
1023-1163	[A/G]	TCGAGTTTTTTXTTTTTTTTTTTTTTCAGAATTTGATAGTTTCCGTGCTTCCTTCAAATGTTGCAAATCATGCAAGCAAAGTTCTAATTTTTTTT[A/G]XTTTTTTTGAATGAATCAAATGTCTTTTGCCCATTCTGCCTTAAATTACAGAGCTCGGACTATATATTACATGGTACATACGCTGGAGAAAGAAAGAGTACTTGATTCCCCATTCGATTT
6156-1399	[A/T]	AATGTATATAACCGGCCTGAATTTTGCTTTGGGCGAGCGAGCGAGTGAGTGGGTGAGCGTTGCTCATACAAAAAAAAAAAGAGAGGTATAACTGCTTCCTTACAACCATGCGTATCATCA[A/T]CGTATATCAATCGACACCAGGAATATCATCATCGTATATCAATCGACACCAGCAAAATGCGAGCGGGCTCCGAAGAAGAACGGGCGTAAGGTCGAGCGTTCGTTCGTTTCCATGCCCGCC
3640-2807	[T/C]	CGGGCTACAGGCTGTTTGCCCAACTCTCAAGCGCATTCAGAGCAGCCTCATCGCATAGTAATGGACTCGAGTAAATAGTCCAGATTTGAAACAAAAAAGCCATTGTCATACTCTTTGTAC[A/G]TATGCAGCACCGCCAATATAGGCCGACATGAAGCCTGTTTTTCCAATTGATTTCTTGTGCTGAATCTAGTTGAAATATGGAAACCGCACTTCCTAGTTTGTATTTGCTTCCGAGGTGCAG
3763-595	[T/C]	ATTTTACAACTGACCGATACATTTTATTCCGGCACACGCATATGCGCACAGCATACACGCGCGCGCCAACTACGXCAGACGGGCAGGATCACTAGCCACAACAACAAAAAACACTACTTG[A/G]TCTGCTAGCTCCTTCTGATCCCCGGATCATCTCAACGTCTAGACGTACTTGTCCGTGGTCGGGTACGCGCCCGCGCCGGTGCCCGTGTACGCGGGGTCGGCGGGCGCGGCGGCCGCCGGG
2258-980	[A/G]	CATCTTCACATCCGGAGGCAACTCGATTTTCCCACAGATATCAGCTGTCCTGAAGTAGAACTGCGGGCTGTAATTCGAGAAGAAGGCAGTGTGGCGACCACCTTCGTCTTTGGTGAGGAC[A/G]TAAATTTCAGCCTCAAACTTCTTGTAGGTCTTTACGGTGCCGGGTTTGCACACCACCTGGCCACGCTCAACATCACCACGCTTAAGACCACGGAGAAGAAGACCAACATTGTCACCAGCC
1827-958	[T/C]	TAGAGTAACCATGCTGAACGTTGAAAAATAAGCAATAACGAAGATCAACACTTTTCAACTGGCATGACTCCACTTCACAAAAAGATCCGCAAACCACATCTATATXTACTAGTATCAAGT[A/G]GTATTAACTAGAAGACAGGCGCAATGACATAGAACCATCCTTCAAAATGAGGGACAAGTTGAGATTAACACGGATGGCGGCTGGGTAACTCATGTGATCTAGTXCTTCTTGTTTTTCAAA
ABC07733-1-1-227	[G/C]	ATCACAGCCGACCTTGGTAAGACACTAACCAGATACATCCTCTCTGTGCTGTGCGGCCACCTTATTCCGGCATGCAGGGCAGTTCGTCCCGGAAGATTCTGATGAAATGCCTTTTGTTGT[C/G]CAGACATGGGAGAGATCGTTCGGGCCAAGTTTGATTTCGACGTGGTGGGCCACTACGCTCGGCCTGAGGTGCTGGGCTTGGTGGTGGACGACCAGCCGCACCGTCCGGTGTYCTTCACCT
2151-1310	[A/G]	GAACCGTCTCCAGCGAGTCCCTCCACGCCTCGAACCGCTTCAGTTCTTGGGTGATGATTGCTTGGGCCTCCATTGCTTTCCTGACACGGTCTTCCTTGTTGGCTTCCACCACCTCTTTCA[A/G]GTCGTCAACATTGTATACCCGTGCGTGCTCCACTTGAGATAGGCAGGCACCGACGTTCCTTGGGACGGATATGTCGACGAAAAGCCGAACACCACCCATGGCAAGAGAGATAGGAGGAAG
6293-1670	[G/C]	GCAGCGTATGGTGTATTCTCTATAGCTTAGGTGTTTCACCGCAGAGGAACTGGGATGTGAGCAACAGCCAGTTTTGAGCTGTATATTTTTGCGAGGTTACATGAGTGTTGATTATTGTTT[C/G]GAGGAAAGGAAGAAGCCATGGATTTTGGTCTCTCGGCGACGGCGGCCTAACTCTYGCTGGAGCCTGGGAATGAACAAGGCTTTTTTTTCTTCTTCTGTCAAATGGGATGTTTTTGTGTCT
1031-646	[T/A]	AGACAGAGGGAGTATAATATATTTTCCAAAAGATTAGATTGGGGTTGTTTTTTTTGGGTTATGAGACTGGGAGACAGGCGATTTTTTTTTTTTTTTTTTXXXX[A/T]TGGCATCACAAATAGAAACAGGATGACATAAAGCATAACAGGCAACTGTAGGGACATGCCTCCAGGTTTCAAAGATCCTAAAATCAGAAGACAAAATTACTAACAGATATCCGTTGCTGA
5381-1950	[T/C]	ATACATATTTCACACCCAGGAACAAAGGTTAAAAAGTTATTGAATTGTTGCATTTTGCTTTCATCAAATTAATTGTTGTGACTACATTGTCRGCTTYATTAGGAGAAGACTCTCGGTGTC[A/G]TCTGTCGGTCCATGTCCATTTCATTTGTTGCTTGTGTAAAACCATATGGGGTTTGTTGTTTGTATGTACACAACACAKGTCTTCTATTTATGCGAGCAATATATTTCTTCCAAAAAAAAA
C04-403-H548	[A/G]	GCAATATCCTAACAACCTTCATCCCATGGCATACTTCTGTGTCCAGCTCCTGGCCGTGGATTCATATTTGGCCTTGTCGGACTTGTACATGTGGGCAATCTCCGGTACAAGAGGGTCGTC[A/G]GGATTTGGATCAGTAAGCAAGGAGCAGATAGAGAGCAGGACCTTTGAAATGGTAAGCGCTGGACTCCACTGTTCTTTAAGGATATCAAGACAGATGCTTCCATTGCTGTTGATGTTCGGG
ABC10785-1-1-82	[T/C]	TGATACTATTAAAGAAGGTGCAGTATTGCATTACAATGGAAACTTGAAGCCATGGCTGAAAATTGGGATGGAGAAGTACAA[A/G]GGCTTCTGGGACAACTATGTGGATTATTCACACCCTCTGCTTCAACGGTGCTTCATGCGCTGATTAATGTGTATCAATATTAGAACTTTTTGTGACCTTCTGATGGACGTCCTTCAAATG
4240-749	[T/C]	AAATATGTGCATGTCATTAATTCTCGAATTACAAGGAGTCTTGCCAAAGGTGTGGGACCTGACCAGGCAAGXCTACAAAAACAXATGTAATCACAGTACAATGTTCCCTCTGTATCATTG[A/G]TACATGGATACAATCATCATCCAGAAAAGAGCACCATATGATTCATATAATCCGGTAGGTTCAGCAGCTCCTCACACATGAAATGTCTTTCCTCTTATGAGTCGGCCTTCTTCTCCGGCG
5224-1560	[T/C]	CAACCGGCATGTAGAGTGCCATGATACAGTTGTTGTACAAGGATGCAACTTTTTCTCCTTTTCTTTTGTCCTTGACGTGYCTAGGAGATCCTCTTTGTAAACTAGCCCAATCATTTATAC[A/G]ACATGAACATTGCTTGAACTCTGCCCGTTGTATAATATCACAATTGTGTAATATGGTGGTAGCTCAGGAAATTTATGTACATGACAGGTACAGTGCTTGAACTGTGCCATCAATATATGT
ABC09432-1-1-160	[A/G]	ATAGTCTGACCAAGAAGGTTTATTCAACTGAGTGTGTGATTGAAAGAATTATAGTGCTTGGGTTACCATCGGGAGCAAAGAAGGCCATCATTGAACCTGGGAACCAAGAAGTGGAAATTG[A/G]TCTAGGACCGATTAGTTTAAGGAGTGGTTCAAAGTCTGTTGCACCAACAGTCAGGAGGCCCAATGTTCGWGTCGTAGATGATTGGACGATAAGGATCGCATGATATGCAGCCCATTCACA
2055-947	[G/C]	TTTTTTTTTTTTTTTTTATAAAAGAGTAATCATTTTTTTTTATTAAAATCAATAATTATATATTCCGCTTCAATCAAAAGAACAAATATGACAATAATAAGAAGCAATACATTTTAA[C/G]TCCTCGCATTGGTTCTGAAGGCTGAACCGCTAGGATAACTTATTCAATCTTATTACTATGAAATGCGAGCTTATCCAGAAGCTTGAATATAGTCTCCTGTCGAGTACTATTAAATTCGCA
3795-866	[T/C]	TCTCCTTCCTCTATAAAGGATTCTTCTGCAATTACCATTGAAAAACTTTCTCCTTTGAAGGAAGAGACTGTAACTTCAAAGGTGTCTCCTCTGGAAGAAACTATTCCGCAAGAAACTGTC[A/G]CCGTAAGTGACCGAGGTTTTTTCAGTGTGCAGAATCATCAATTATCTCATGTGACCGAGGATGTTCAGAATCTGAAGTCAAAACTCAACAACCTTGAATCAAAGTTGGAAGGGGCTGAGA
5225-703	[T/C]	CGTCGCCAACCGGCTTGACCTCGTCGGGCCCATCGTCGAGCAGCCCGAGTACAACCTCTTCTCCCGCCACAAGGTTGAGTCTGAGTTTGTACCTCTTTACAGTACTTATGGCATTGGGTT[A/G]ACTACATGGAGTCCTCTAGCTTCAGGAGTTCTCACTGGAAAATATAGCAAAGGCAATATACCTCCTGAAAGTCGGTTTGCCCTAGATAACTACAAGAACCTGGCAAACAGGTCTCTGGTT
4419-1392	[A/C]	GGGGATTCGTCACCGGACGTATGTTCAACCGGCAAGGAGAGCTCATCGTGTCGCTGACCCAAGAGGCGTTGATTAGGAGAGCCAAGACACCTGGGCAAACCCCAAGGCCGAAGCTTTGAA[A/C]CGTGCAGAAGAGCCGTGCCTGTACTTTAATATTTTCTTTTCCTTCGCTGTTCCATATTTTTCATCTTATATACCGAGACAGCGGTGAGATTTRTGTATAGGAATATAGCTTACMGCTTGA
ABC02737-1-1-173	[A/G]	TCAGGTGTCCTCTACCGAGACGAATGGATCGTGTTGATACCTGCTGGATTGGAGGGTCGCCTCGATGTAATCCTGCAGGTACCGCGACCTGAACTCGTCGTCGAGGGCCTTATCACCAGA[A/G]GGATCAGCCACGCTGGCAGCTCCTGATGAATATTTCAGGTTGACGAGTGATCAAATGTTGATGATCTCACGGTATCATGATATTTAAGGTAGATGAGATTTATGTGAGTAGAATTTACCG
8582-772	[T/C]	AGTTGATCAAAATCACCTCATTAAACTGCGCATCTCATGGGTGAAACTCATGCACATACTTTTAGCAATACAGATACAGAAGGCCGTTGATATAGCAACCATCCATCAATCGATCTTCAC[A/G]GACGCGAAGAGGTAGTGCACAAAGGATATTGAGGTCAAGAAGCCGATGGTTCCAGTGGCGAGCATGATCGCGAATGCCATGAGGAATGAGTAGCCGATGTAGAGCATTGCAGAGACAGGC
2847-485	[T/C]	CCCATCAGTCTCGTCGTAGATGGGCTCAAACAGTTTGCACGCGTCTTGGATGTCCTTTATGACGAGTTCCCAGTAAGCACTCTCTGCATCCTTCCCGGCCGATATAAGCTCCTTGAACTG[A/G]CCGTCATATGCGTTTGACGAAGAGATGGCTTTCTGGAAAATCGTTGGGTTGCTGGTGACTCCACGGACACCGTTGGCGATGTAGGGCAGCAAATCGGTAACGGGCCGGCAGAGGTTGTCG
2751-2205	[A/G]	TACGCCTTGTCCTAGGCCTTGAATCATTGTGCTGCCGAGTACCTTCCTGCTCCGATTCTTCTTCATGGTTATTATTTACTTGCTTGCTATCAATACCAGCACATTTGCGAGTTGCGACAC[A/G]CTTTCTCTTGGGGCCTGCTTCCATAGATTTTGATTTGATTATTTCCTGAATATCTTTAGTTTTTGGTTCCTCATCAAGGTGTACAATACGACCTGTGTTGCTTCTCCTACCCCTTTTAGT
ABC11345-1-2-363	[A/G]	TGAAAAAACAAGGTACATAAAGACGACTGTAGGATGTTGACTGAAGCTATGGCGAGAACGGAGGAAAATGATGTTTTCTTGAACTTGCACAACCGTCTCGGTTTGTACTCATCCCTTTTG[A/G]ACCATCTCTTCACTGTACTCATCCCTTTTGGACCATCTCTTCACTGTACGTTCATTAGCTCCACATCAAACAGAAGAGTTGAGTTCGGCGGTATCGTTCCGGCCTTCTGGTTTCCATAGC
421-528	[T/C]	CTTCCTCAGGACACTTGACATCTCCTCTCTCTTCTTCTTTGCTCTCTTGTGAGTACCAAGCTTTCTCTTGGCGACCTTGAGTGCACGCTTGTCCTTTCCAACCTTAAGAAGCTCAGTGAT[A/G]CGTTTCTCATATGGAGCGAATCCAGCAACCTCCCTGATCAAGTTCCTGACAAAATGCACCCTCTTTGTGCCTTTCCCCTTGCGGTCGGACGGGCGGGGCGGCAGCTCGCGCTTGGTGAYG
2677-501	[T/C]	ATCGACGGTGTCAGGAATGTACAGTTCTTCTTCTGGTTCATTCTTCAGAGCATCCTTTACAATGCACTGAAAAGCGTCTTCTACATTTGTTCCTTCTTTCGCAGATGTCTCGAAGTAAGG[A/G]ATGTTGCCCTTTGAGGCACACCAAGCCTTTGCCTTCTTCTCAGAGACCACGCGGCTGTTGCCACCATCAATATCAACTTTGTTTCCCAGCAGAACAAAAGGGAAGTTATCAGGATCAGAC
3536-89	[T/G]	ATCTCGTCGGGGTTCTTGGGCTTGGCGGTGCTCCCGCGCGGGCTGTTGAGCTCCTGCGGCGCGTGCGCCACCTGCTTCTGGAAGATGGCCAACATTTTCACGAATCAAATCTTAATCACT[A/C]CTTCTTTCTTGCTCGAGCTGGAGAGCTGCTGCTGCTATGGAGAXGAXAGGAGAGGAGAGGAGCTTGTGGGAACGGGCGGCACGAGGC
2309-1354	[A/G]	TGGTTGATTTCTACTGAAGAGAAGGAAGAAACAGAGCTACATATGTATTTGGTCGGTCGATTCTCATTCTACTACTGAGGAGTGAGAAGAGAAGAGAGCTACATCCGCATTGAGAGTACA[A/G]AGTAAGAACGAAAGAATCAACCCAGCCGGCCAGGCCCCGGCGCCGGGCTCTCCATGTACAGCAACACGCCCCGGCGCCGCCGCCCTCACCACGCCGGXTTCTCTCAGACAGGACGGCCAC
ABC10667-1-1-288	[T/C]	CCCGCGGATGCAGCGCCATCACCCAGTGCAGGGGCTGATTCATTAAACCCTTCTTCATGTCCTCTTACCTGCATGCCTCATCAACTAGCAGTACTAGTAGTACTATCTATCTGTAATGTA[A/G]CGTAACGTAATTACAAGAAGAAGATCAAAACACTAGTTGATGATGCTTGATCAATCATCACTGGCTGGTGTGATCAATCGTACTGTACGTA
3641-828	[T/G]	GTCAAAAACAACTGGGTTTCCCAGGTTCGATCTGCAGCTTCTTGGCATGGGCCCTGACGGTCACATCGCCTCTCTCTTCCCAGGCCATCCACTTGTTAAAGAGAACAAGAAGTGGGTCAC[A/C]CACATCTTGGACTCTCCAAAGCCGCCACCACAGAGAATCACATTCACGTTCCCGGTGATCAACTCCTCTGCATATGTCGCCATGGTGGTAACTGGGGCTGGGAAAGCTGGTGCTGTGCAG
ABC06282-1-1-46	[A/G]	GTGTACTACTACCAGTAGTAGAGTAGGAGTAGTTGGCTAGCTATTGTTGTCGCTAACACACAGACACACACACACGCAXAGAGAGACTAGTTAATGGAAGCGCTAAAATGAAGGTGAGGC[A/G]TGCTACATCATGCAGCTAGTTGCGTCGATGAAGGGAAACTCCTC
4611-178	[C/G]	CTTXAAGACGCCXATCAGGGACGCGGTGGGCGCGGGCATGGAGATTGCGGCCTTGGAGGGAGTTGTCGAGCATGGCTTGTTCTTGAACATGGCAACTTCAGTCATCATTGCTGGATCGGA[C/G]GGTGTCAGTGTCAAAACAAAGTGAGTTTTTTTTTGGGGGGGTCAGCTACCTGTTGTTCATGTGTTGGGTAAAGGTAAGTTTACGATTTTTCAATGAACAGGCTATCTGTGTAAAAGAAGG
4403-885	[T/C]	CTGCAGCGTTCCCCACAGCACCGTTATCTACAGAGGCAGATGGATCACCXGATCACTGGAXGACCAACCTCGAGTGACTCTGGAGGACCAACCTCAAGTGATTCTGGTGCTTCAGGCGGC[A/G]CTTCAGGTGTTTTCCCACGGCCCAACCTCTXCAGGAGCTTGAGGTGCTTCTCTGCAGCCGCCTTGTCAGCAGCCTCCCGCTTCTGAGCCCTTCTTGCCCGCCGTCCTGCGACATCCTTGG
ABC04580-1-4-420	[A/G]	ATTCAGTTTAGCGCGGTGCTGAAACTCTGC[A/G]GATGAACTTACCTGGCATATGCTGCATTTTCTGTCGCAGTCTXGGTGCGTCTCTGGGGCTGTGGGCGTGTACAGGCTTCGTTTCAGGCACTTGTACAGCGCGTCCTCTGAAAGCCCGGTG
5610-428	[A/C]	CCAACCCAGGTAAATCCTGAGAACCACAAGAGATACGAGGAGCAGGGTCCCAATCCCAGCAGCCAGCACAAACTTGAGCGGATCCTTTCCGGGACTGAAACTTGCGGCTGAGATTGGGGC[A/C]GCCAGAACTGTAAATGTGACCAGGCACAGGCTGCCTAGGCGCATGAAGAAGGAGCCTGGACTGAGCTCTGCCCACGAATACAAGGTGCTCTCCTTGAGAGCGGAGTACTCGTTAACCGGT
930-595	[T/G]	GGTTGTAGTGAAGGAATAGCCCCTTTCCGTGAGGATCTTCATTAGGGAGTCGGTCAGATCACGACCCGCGAGATCCAGCCGGAGAATAGCATGAGGAAGTGCATATCCCTCGTAGATAGG[A/C]ACAGTATGGCTCACACCGTCACCAGAATCAAGCACAATACCTGTAGTACGACCACTGGCATAXAGAGAAAGXACAGCTTGAATAGCCACATACATTGCGGGTGCATTGAATGTCTCGAAC
5611-811	[T/C]	GATCGACCAAATGACTGTGGGATGACAATATACAACCACGAGAGTTTCCAAGGACAGACTATCATGAGGAAGTGGATCATGTGCGAGCACATTAACTAGATCAAACAAGAAAACACTATC[A/G]TTACGCCTATGAATATACGGGTCAGCTTCATATTTCGCCGGTGCCAAGCGGTTTCCGTGAAGAATCGCCCGAAGCCCAAGCTTGGTAGTCCTTATCAAGCTGCTTCAGAAATCGTGGAAG
ABC52215-pHv1348-01	[A/C]	CAAAACATGTAAGGCCGGGCGCAGGGCAGACATCCATACCGACAACATCCGGAGAGACGATCTGTCCAGCGTTCAGAGTTTGGACGATCGCCTCTACCTGCTCGACGGTTCCATTCTGCA[A/C]ACATCAAGAACATATACATGTCAGCATCAAGAAATCAACTCATGAGAGACAAACTCACACCAAACTGTTCCAGGCTAGCTGCAAACAAGCTAGCGAGAACAAGCTGCCCCAACCTAGAGG
4172-1362	[A/C]	TGTAATGATCCATATATAGACGCACATGTGAAAGGCTGCTGATTGTCCCAACGTTCTTTCTTCTGCAAGAGAGTGTAAATCTTACCTGTCTTTTACTGTTATTTGACCGACGATTGCTTC[A/C]AAYATTCAGAGGCATACSKTACAGTACTAAGTGAGCACACACATTTGTGTATCTGATGCTGATATGCTATGAATTTTGTGGAAGTGCAAATTAAAAAAAAAAAAAAAAA
2263-2284	[A/G]	GAGCCATCTTCAGTTGCTTTTTTCGCAAAGGCTGGGCTGGATTATGTTTCTTGCTCCCCGTTCAGGGTCCCGATCGCTAGGCTGGCTGCAGCTCAGGTGCTTGTCTGAGGGCGTTGCCTC[A/G]TTGTCGACCGGATCGCCTGCTGTTGGTGCATCTGGTGAAGATAAATAAGACATAGCCATGGACTTGTGGAAACTCCGCTGCCTAAGAATGGCCGTTGCATATATATGTATGCGCGTGTAA
ConsensusGBS0372-1	[T/C]	TGGGCATTCCAGTGTGGGCATTTACAC[A/G]ACAAACGCACGAACGGAAAAGTAAAGTGTCAGGCAGGCGCGGTGGTGCTAGAGTATATCAGATCAGCCAGGAAGGCAGCCACAAGATCAAGAGCGGCACGAAGCCGCACGACAAATGCTT
4026-225	[A/G]	GCCCCCCGGCTTGAGCCCGCGTCCGCAGCAGAAGCACCGGCTGGCGAGCATGACGACGACCTGCGCGGCGGTGAGGAGGAGGAGCGCGCCGACGCCGTAGCCGGTGGCGACGTCGGAGTC[A/G]TAGACGCAGTAGTCGTACTCCTTGGCCAGATCCGGCGTCACCGTGGCCTTGCTGCGGCGCTGCTCGGCGGCGACGGCGAGGCCGAAGGCGATGAGGTTGAGGAGCAGGGCGGACACCTGC
ConsensusGBS0588-1	[G/C]	GTGCCACACTTGAATAAACTTATGAAACAAAACTGGTCAGTTCCATGCATTTCAAGACTGACATGTGATTCCATTGCCCCATATGAAGTTTTAACAATGCCATGATAAATATATGCTGCT[C/G]GGAAATTGATTTGTAAATGGCAGTGCTTTAGATTGACTTGAAGTAGTCTACAAATACAGGCCAGGGTAGCTAACAAGCAGCTACCCAAAGAATAGATTATAACCCAACATAATCAAATAC
2646-1152	[A/G]	TGAAGCTAGCAGGYGAGGAGGTCGACGGCGACGAGGACAGCGAGGAGGAGGACACCGGCATGGGAGACGTAGACTTCACAAAGGCTGGCGCTGGTGCGGACTGAGTCTCCTCCCAGGCGG[A/G]ATGAGATTACTTGTATAGCGCCAGCAATGAAGGCAAGAATGTTAGTTTTTTCCTCCTGTTTGAGGAGGCACGTTGGATGAATGAGTTTTTACCCTGTTAGATATTGATCAGTTGTAGGCT
3372-751	[T/C]	TCCAGGGTGACGAATAGTCAATCCCTATGTATAACACACTCTACCGCTGAGGCCATCAGTAGAGGATATATACATCATTTGTCCATCCATCCAGGTTGAAATGAACTTTAACTGAACTCA[A/G]TGTTGGTTTAAGTAATTGCTCCCTCTCCAGAAGAGAAGAGAAGAGAAGAAAAGATATACGACTAGTATACATACATGCATGCAATCTCCCAACTCCAAGGAAAGATXGAAGAGCGGTTGA
3655-1209	[A/G]	CCACGTACATGTCATGGTTTCAGGTCCTCACTTTCGAGCGTAATAGTTTCAAATCACCAGGGAAGGTCGATGCTAGTTAGTACTCAGTAGTAGTAGATATGTTTTTTCTCCATTCCGCCA[A/G]AGGCCTCGTGCACTAGATCTCGATTTCTTCCTCCGCGTCTCGCTACCTGAGCCACCACCGCTGGACCATXGAGATGGGCGTCTGGAGGAACGGAGCGTAGCGGTCGATGTACGGGTTGAC
7800-594	[G/C]	CTATGAACCCTCTTGTTCTATCAAATTGCTGACTATGAATCACCCTCGCCTTTCCATTGGGATCATGGCCAATTCTTGTCACCGCGACTGCTGGTTCGTATCGTATCTATGCCTTCTTTG[C/G]CGACCAGAGCTGCTTGTGGCAGATGAGGAGCTTCTCCTTCTCATTCTCCTTGTTCTCGGTGTCATGCXTGTCGCAGGTCCATCTCATCCCCTTGGCGATGGAGGCCACGGAGTCGAGGAA
ABC04904-1-1-135	[T/C]	TATATCTATTTTTGTTTCAACTGTGATAATCCTCTATGCCTTTGTTGCAGCAAAAAGAAAGTATCTTCCCAATCCTATAAACCAATGCGCTATCTTCAAATATGGTCTGATTGTTGACCT[A/G]TTCTACACACATCCGAACGAATTTAACCATCTTGGCCGGTGAGCGCAGCGTAGAAAAGGATGTTCCAGGTGTCCGGCAGGCCGGCGATGCACCAGTGGGTGCAGTCCTGGCCGAAGACGC
1215-862	[A/G]	CCTACTAGTTCCTCATTCCTCTTCCTCATCACCACCAGCGTCGCCGCCACCACTTGCCTTCTTCTGGTTCTTCCTCTTCACCCTGCCTGCAGGGCCTCCACCGAATGGACTTGTCAGTGA[A/G]AAGTCAATGTGCTTCTCAGATTCAACCCTCACCATGAATGAGGGGACATTGACGATCTGCCTGCCAACCCTGATGTGGCGTTGCCTGATCAAGACACGGGCATGGTGGATGGACTTTGCC
ABC13672-1-2-157	[A/G]	ATCXCGGGXTTTAAACGTCXCAGATTCAGATTCAAATCCTCCTCCGAAACAGTXGGACCTAATTCXGACACAATCTCTTCATATGGGCACGTAAATTTAACTAAAACCACCGCATACCTT[A/G]AAAAACTGAGTCTAATCCCTGCCTATCTTCTAAATXAACCCATTGGAGAAAGGGTTTCCTGCTAATGTCAATGCTTGATATCATCTACAAAATCGGGAATTCCGATCAAACGGTCTGTAT
3519-63	[T/G]	CCCCCACCCCCACCCCCACCCCCAGCAGCCGCCGCCGCAACAGAGAGCAGAGCAGGAAGC[A/C]AGGAGGAGCTCTAGAGGCAGGGAAGGCATCGAATCCGTCWCTTCCTCCTTCGMGCGGTCGCCTCCGACATGGCAAACGCTGCGTCAGGCATGGCTGTGGACGACGAATGCAAGCTCAAGT
1294-473	[A/G]	CGTCCCCCTCGCCGGCGACTTCTCGCCCTCCTCGCGGCCGCCCCCAGGCAGGCAGAGCGTGTTGCGACTTGCGAGCCATGGCCGGCGACAAGAAGGTGTTCGGCTTCGAGGAGGTCGCCA[A/G]GCACAACGTCACCAAGGACTGCTGGCTCGTCATCGCCGGCAAGGTGTATGATGTCACCYCTTTCATGGATGAGCATCCTGGTGGAGATGAGGTGCTGCTGGCAGTAACCGGGAAAGATGC
7144-973	[T/G]	AATAACCATCAGAGCAGAACCAAGTCAGTTTCATGATCTTAGTGCATCTGGAACACTGGTCTTCAGATTCCCTTTGCTAGGGGCAATAAGGAGATGACAAGAAACCCACAGACATGATTC[A/C]GTGTCGGCCCGATGATCAGCATATGAGATGCAAAAGAAGTGCCAGATGATCCAGCAATATCCTAGCCAAATGCACTCCAACAGTCAGCTGCTGCTTGGTAGCCCACCCCATACTCGTGCA
ABC11529-1-1-295	[T/C]	TTTCCTATCATGCTGCAGCAGGATGCTTGGGCTCAAGTACGAGTCGCAGAGGGGATACATTGCACTGGACTATTACGGACGAACTGTCACCATCAAGATACTGCCTGTGGGGATACATTT[A/G]GTGCAGCTGCAGTCGGTGCTCAACCTCCCGGAGACTGGGCTCAAGGTCGCCGAGC
ABC05888-1-4-478	[A/G]	TCTGGTCTGTCGATTGTGTCGTGCAGGACGTGTACTACCAGGGTATGGAGCTGAAGGCCACCCCGGCGCCGATCGGATACCACTGAGGCTTGGCCGTCTTCTGCTGAATTTTGCATCGCT[A/G]CTACTACCAAGCAAATGAGTGTT
ABC14332-2-1-112	[A/G]	CCACGCGATCCTTACAGCAGCTCTAATCTGGCACAGGTACCTCGCCATGGCCGTCGCTCACGTCCCXTGCTTCTCTGTGTATTGGCTGGCTGTCAAGGCGAAGCGTGCTTATTTCCCAAG[A/G]ATGTTCCCACATACTTACGTGAGGACAAGTTAGAGCCTCCATCTAGTCATGGATCATACTCCCAATGGGGTGTATGTATAACTATAGATAGCCATTATTTGTGCACTTGAT
3122-909	[T/G]	GGCTGACAAAAATCTTCCGGTATACAAATTCACTTCCCAGTCTCTCTCATCAACCGCGAGAAAATAGTAGTAGAAACTACAAACTAACACTTACGCAACACGTGATTAATCTCTAACCAG[A/C]GTCAGGATATCTTAAAACCGCCTTTGCTCCCTCGGCTTCGACTCTGCCACGGTAACCCGGATCTGCCTGCCGTCAAGGTCCACTCCGTCGAGGTTTGAGATCGCATTGTTGACCTCATCA
1184-262	[A/C]	CAACACCTTCTTCACAATCTTCTGCTCCTCAACCAAGAAAGCACGGATGATCCTTTCCCTCACTGCAGTTCCAGAGAGCACTCCACCATAGGGACGGTTCACAGTCCTGCGGTTCCTAGA[A/C]AGCCTTGATCTTTTGTATTCAGTAGGCCTGAGGTGGGGAATACCCTGGATCTTCTTCCCGGTCACAGGGCACTTGGGXCCGCTCGCCCTCTTCTTGGTGTACTGGTACACGAGCTTGCCA
ABC23228-1-4-248	[G/C]	TTCTGTGTAAAGCCTGTCACTAACACATTGTAGGTTGTTATTTGTTATTTTTATCAATAAATAGTCTGAATCCGACTAATTCAGGCACTCAAATCAGAACCCATTCAGATAAGTGTTAAA[C/G]AGATGCTTACCAGGTGGGGTACCXCAGCAAAGTCGACGGTCATCAATGTGTTCAACATCTAACCCTATGAACCAAGCCCCCAAAGAGACATCCTCXTTGACATACTTGTGCAACACATGC
3515-70	[T/C]	GTGAACAATGGATACCCTGACGGCGGAGAGTGGTGCAAAGCATTAACAAAATAGCCTGGTTGAAATGGC[A/G]TCGCTGTACGCCCATATCAGAACCAGACTGGAAGGGATCATCCTGACTTCACCAGCTGTGCGTGTAAAACCAGCGCATCCGATAGTCGGGGCAGTGGCACCGATATTCTCTCTGATTGCA
3209-1317	[T/C]	AGGCGACTATCCACAAATTCATCGATAGTGTTAATCATGTCGCCAGTAGAAAATAAAGCATCCTCTTAACAGTTTGTTGXCTCATTTGTAGAAGTCAAAGTCTGACTCAGGCTTCTTGAC[A/G]TTGGTTCGGTAACCCTTCTCGAAGTCCTTGGGGAGGATAACATACCGATTTTTGCGGACAGCATGCATGCCAGCTTCCTGGCAAATAGCAGTGATATCAGCAGCACTGATTTTATCAGGT
7389-555	[T/C]	XATCGAGAAAGGGGTTGATCCCTTAACCCTTGTAGAGAACTATGTCATTGAGATAGAGGAAGGCGATGTCATTATAACAGCGACCGATGGCCTTTTTGACAATGTCTACGAGCAAGAAGC[A/G]GCAGCCATAATCTCGAAATCTTTGCAGGCAGATCTAAAACCAGCGGAGATGGCCGAGCACCTCGCTGCTAGAGCACATGAGGTAGGGAGGTCTGGAGCAGGGAGAAGCCCATTTTCGGAC
6402-691	[T/C]	TTTTTTTTTTTTTXTXXTGCATGAACAGTCAAGTGCGAGCACCTAACAAAAACTCAAATTCTCTCTTTCTGTCTCCTTTATCCTTGTAAGATCTTGGTGAACATGGTATGCTCGAAAGTA[A/G]GTTTGCCACTGGGATCATTTGGCAGTACAACAATCTAGCTGGTCCTGTAATACTCTGAACATGGTGAAAATCTATTGTAAAGCTAATGAACTCGCAGAAACGCAAGTCAAGCTACTTTGA
8166-525	[T/C]	ACTGTCTCCGAAATCCTCGCCTTGGTTTTGGACCTCATGGTTTGTGTCAACGTAGGGCTCCGATAAATCCATTGACCTTACAGAGGGGATGGCATGCTCTTTTTGGATATCTGACGATGC[A/G]GCTACTGCTTCTTCCCGGTCCAACACAACGAGGAAGTCGTCTTCGAATTCGAATGTCAAGAACTTGTCTTGACAGGTGTCCACTAGATGAGCAAGGTGGTGGATGTTCTTTATCATAGTT
2251-643	[T/C]	ATACCAGGACGGTTTCCATCAACATTCCAAAGAAAGTGCTACCCAAGCAACGACAATACATGGAAAACACAAAACAAAAGATGATCTGGTGGATGCCTATCAAGTCTGGCCATTTTTTGC[A/G]ATAAATTGCACAAGTTGGCAAACAAACAAAGTCTGCAGCATCATCATTCGATATTCATTGTTTCAACATAAATCCCTGATCAAGTTCTTTGCTGCCAGAGTGGCCGCCCTTCCTTAACCA
918-928	[A/G]	TGACCTTCTTGTGGAGAAGAACAAGGAAACAGGGTGGAACGTGCCGATCCATGTYGATGCTGCYAGYGGAGGATTTATCGCTCCGTTTCTTCAGCCYGAGCTTGAATGGGACTTCAGGCT[A/G]CCATTGGTGAAGAGCATCAACGTTAGTGGGCACAAGTATGGCCTTGTGTACCCTGGTGTTGGATGGGTCATCTGGCGGAGCAAGGACGATTTGCCCGAAGAACTCATTTTCCACATAAAC
ABC10254-1-2-250	[A/C]	AACCCAGTGAAGTGGCCCGGGAACCGACGGAAGAAACAAGCCCTGCATACGAAGAAGAAGAAGAAGAAGTSGCAGAACAGGAGCAGGAAACATCAGGCCTGGCCTGATATCATGTTCAGC[A/C]TCAGGATCATGAGTATAGATACAAGAGTACAAGACGACGTTACTAGGAACCTCAACACAGACCGACCTCACAGAAAAGATAGGCTTTTCCTTCCTTGCCGCCGGTGGASAAATGCTGACC
2215-395	[C/G]	GCAAGTGCTTCTGCAAGAGGCCCTGCTAGTCCGTCCCGCCGGCCAGCGCCGAGACGTCCGATCGACGCGTCCACGTTCGTCGTCACAGTTCTTACCTAGAGCTAGCATCCGTGCCGTTAA[C/G]TAGCTATGTTCTGTTCGTCKGTGTGTTCTGCTTAGTGGAACTCTCATAATAAAGTAGAAAACCAATCGGGGTCTCGGTAGTTTACTTGGCTGTACGTCGTGTTTGTGCCTGATTTGTGTG
1916-1043	[T/C]	GGGAGGATGGATACATATACATATATTTCATGTATGCAGGAAAGCAACGGTGGCGATGCAAACACCATCGACGTTTGGGTAAGCTTGCACATGGTCGAGGTACTTGAACACCACAGCATC[A/G]CTGGTCAGCGCTCCTTCAGATAGCGTGGCGCCCAACTTTCTCTGATTGAAGTTCTCCACCTCCTGCACTAGCTCATCCTTGGTCCTGCTGCAGGATGTGATCACCAGTATGCCACCAGGA
3190-644	[T/C]	CGTGTCCTTCCACTACGGCAACTCATTTCCCTACCCGATGACAGTCGCGTCAGCCTCCTGTGCCTGTAACTAAGCTATGGCTAGAGTATTTTTCTTACGAATAAAATCAACTAGAACTCG[A/G]CTTCGGGCTGGTGGTCTGATCGTACTCTTGGAGCTACTGTTATCTATGAATGTATGTGGCGTCGTCGAGGAATAGTTGCACCGAGTCCAATGAAAATTATCGTTGCTATATATGAAATGT
2462-971	[A/G]	CTCCCTTTGCATTAGTAAATGATTGGCTTCATCATCAAACCCCCATTGACAAATAACTAGGGTTGCACCAACATCCTTGCATTTCTGAACCATGTCATCGAAGTATTTCTGCTCTTGCCC[A/G]CGCAGTGTCTGGAATTTCTCTACAGTGTCAATGTCAACCTTATGCTTGGTCTTAGGCTTCGGGGGCTCAAATGGGCAGGTGAGAATGGCAATGTGAGCATCCTCAATTCTCTTTGGCATT
3184-791	[A/G]	GTCATCACTTGGGTCGCCCTTAAGTCCTGTCAGTGGGTTCCTCTGGAAGTATCTCAGGTAAAGCCAGCTGACGTACATCCCAGACAACAAAGTCGGCAGGAAGTTGATGGAATCCGGCAC[A/G]ATGAAGGCCATGATAGTTGAGAAGCACATGACAAAGAATGGCATCCACTTAGCCTTAATTTTCCAGAAAAAGCACATGGGGAGCTCAAGGTTTGGCAAGAGCTGCTTCAGGCCAACCAGA
ABC05953-1-1-182	[G/C]	GCCGCCTTTCTCTTGCGGATGTTGCTGCTATCACCGCTGCTGTTATCCGTGGGGTTACTGCTGCTGATGGTATCGCTGCTGCTGTGATCCATGGGATTACTGCTGTTGATGGTATCGCTX[C/G]TGCTGTGATCCGTGGGGTTACTGCTGCTAATGGTGATGGTATCTCTGCTGCTGCTGTTGTTTGTGGGGTTGGTATCGCTGTTGCTTAGCAGGTCTTGGTCCTCGTGGGAGTGCTCCTTGC
2023-336	[A/G]	TGATGATGCACTCGAACACCACGGGCGAGATGGCCGGGTAGTACTGCTGGTCCTCCACCTCCGTCCACATGTCCACCATTGCTGATTCTTCGATTCCGCTGTTTTCTCCGAGGAGGTCCA[A/G]XCCGGCTGTCCCGTACTTGCGGATGATGTACTTGCCGATGGCGCGCGACTCGAACAGGACGAGATCGCCATCTTGGAACCCAGGCATCTGCCCGAACGGGTTTAGCTGGAGGTGTTGGGG
818-482	[A/C]	ATCAAGCACTCCCTCGGCCAGTCCCACCCTGTGCGTCTGGTGCCGTACAACCCGGACTTCCTGGACGAGTCGGTGCTGTGGACGGAGAGCAGGGACGTGGGCAACGGCTTCAGGTGCGTG[A/C]GCATGGTGAACAACATCTACCTCAACTTCGACGCCCTCAACGGCGAYAAGTACCACGGCGGCGTCCGCGACGGCACCGAGGTCGTGCTCTGGAAGTGGTGCGAGGGCGACAACCAGCGCT
ABC12727-1-1-200	[A/G]	AAGCACATGGGCAAGAATTCCAGGGTAACAAGTAACAGCACAGGATGCCACTTAGCATTTCAAAGGTCTGGAGGCCTGCAAGTAAAATTCCCGAGAAAATGCATTACGAACAATATATAA[A/G]AACATAGGTCAAACAGTCGAGATGATTCCGCATCAACACGTACTTAGATTGACATCTTCCAACAGAACAGAAACATTCTTCGACATAGCTCGCAGAGAAAGGAGGCAGTTACGCTGTAGG
2444-437	[T/C]	ATGAACAGAAAGTAACACATACATCXCTTGACAATCAAACTAGGCATGGCATCAAAATTACTGCGGCAATAGGACCATGTCATTTCTGGCGTGCAATAGGGTGAAGAAGAAGATCTAATC[A/G]AAGAGGGAGAAGCCAAGGTCGTCCTCGCTCTCCTCCTTCTCCTCTTCCTTCTTCTCCTCAGCCTTGGGGGCCTCAGCAGCAGCTCCACCTGATGCAGCGGCACCAGCAGCXGCACCACCA
ABC05386-1-1-165	[T/C]	AACCTTCAAAATCCACTGTGAACCACAGTTGCTCTTCATATATGGTACTCCCTCCGCCCAGTAATATAAGAGTGTTTTTGACACTACCGTATTGTCAGAAACGCTGTTATATTATGGGAC[A/G]GAGGGAGTACATAATACTTGCTTCGAATCAGAGGTATCGAATTATAATTGATTAACGGTTATGAGGGGCCGAGACCTAGCACACCAGGGGAGGTTTCCCCTTTGTGTGTATTAGAGAAAG
3107-561	[T/G]	ACCAAGGCCCTCAAGACAATCGAGAAGCACGGCCTCGACGCCGTCGCCAAGAAGGCCGGCATCGACCTCAACAAGAAATGAGTGATGATGACCCATAGCATATCTTCTTGATTTCCTCAC[A/C]TCATCCATTTCAATGGAATGGAATGGAATGTAGTATGCGAAATGGATTTATCTTCAGTTTTCCTTTTCTCCYCTTTTTCCTAGTRTGATTGGYGTAAGTAACCTTATAAATAAATGTCCC
2686-440	[T/C]	TGGAAGCGGGRATCGACAGGAAAGATTTGTTTGTCACGTCAAAAATATGGTGCACAAACTTGGCCCCTGAGAGGGTGCGGCCAGCATTAGAGAACACGCTCAAGGATCTACAGTTGGACT[A/G]CATCGATCTTTACCACATCCATTGGCCGTTCCGACTGAAAGATGGTGCACACATGCCTCCAGAAGCAGGGGAGGTGCTGGAATTCGACATGGAGGGAGTGTGGAAGGAGATGGAGAACCT
ABC07893-1-1-175	[A/G]	TAGCACCGGCTCGCGAAAACGCCGGTGAGAATAGATAGCTCGCTACTGGTCAAAAATTACTCTCACAAAGGCACACATATCTATGGAGACAAGAGTTTTTATCCTTCTTCCCCATTATTG[A/G]AAAAATGTAAGGTATGCTTTGGACTATGTAAGGTCTGTCCCACGGGGGAGGGGACTTACGCCGCGGCCAACTTCATCTCCTGTTGGTCCTCGAGATTCAGAACGTCGAGCAACTTTGGCC
ABC05189-1-1-173	[T/C]	TTGATTCTTATGTTGTCTTTCGCCCACTCACATGCTAGGTTCTTGGCCAACTGATTCATCGCACCTGAAAAGCGACCGCCACAAGAACGATCATTGGXCGACGATCTTCAATGTTATCTC[A/G]TTCACATATGCCGCATAGCAGACAAACGGTTACCTTTTGTCATGCCATAAATGGAGCCACTAGATATGGCTACCACTCCAGAGACTGATGATATGAAGACAATGCTGGCCACCGCGGATG
4517-217	[G/C]	TCTAACCCTAGAAACAGAACGGAGGAGGGCCAGCCGCAACCGGAACAAAAGCGGAAGCCAGCCAACCCCAAGCCTCGATTCCTCCATCGCCGCGGCAGAAACTAGAGGTCCAGAAGGGAG[C/G]GCGAGAAGCTTGCGTGAAGCACTCAACCATGGCGAGCGCGGATCTGTTGCGGAGGGAGGAGGAGTTCTACGAGTCCCTGTTCGATTCCGCTAAAGGCGATGCAGCTGCCRCCAAGACACG
3546-989	[A/G]	CTATTGGAAGAGGTCTTGACATAGGCACGCTCATTGAAGTGAGGAGAGTACAACTTGCATATAAACTTTTTGATGAGGTTGCTGCTGACATGTTCAAGGAGCATGCGAAGAAGTTGATTC[A/G]AGAAAACGTTTCATCTGCTTTATCCATATTGAAGTCCAATACCAGTGCAGGGAACATTCCCACAGAGGTTATTAATGAGGTGAACAGTATCCTTGCATTCAATAGGTTGCTAACAGTTCT
ABC09717-1-1-125	[A/G]	CGCAGTCCCTCCACAAGATCCTGCTGGAGATCGTGCAGATCCAAGCTCCGGGGGCGCTGCTCCCGGGCAAAGCAAAGACCCTAGAAGAAGAAGAGGAGGAGAGCGCCGAGAAGTCATCGT[A/G]ACCGTCCGAATGCCATGCGTGTACATGAAACGAGTAGCACATAGGTTGCGGTTTGCTAAAGGAGAAGAATACAGGGAGGGATTAATTGGAGTCGGTCAGTCAGTCAGTCAGCCAGAGATC
2790-70	[T/C]	CGGGCTGCAGGAATTCGGCACGGATCGTTGAGGCAGAGGCACACCCGCACCAGTCACTCAGCTCATCC[A/G]TAGGCCGTAGCGAGGTAGGATATCAACAGGAGCCATGGCGACGAGCAAGGAGGACATCAAGCACGGCACGGCCCAGGCGAGGTTGACCGTGGACGACGAGCTCAGGACCGGCTACTTCAA
3228-463	[T/C]	CATCGGCGCTTAGCATGACGACGCTGCTGCCTTCCCACATGAGCTCCTCCTTGAGGTTGTCGAACTCCTCGTTGGACATGATGGCCTTCTGGTCGTAGTAGAAGGACTGCAGGGCTCGTA[A/G]GAACTCCTGCTCCATCTCCCCGATGGTCTTCTTCTTCTTGCCGTCGATGCTGCAGTAGGGGAGCACGTTGCCGTCCACCACGTCGTCCTCCTGCTGCTGCACCTGXCCTTGCTGCTCGGT
3819-1948	[A/G]	TGGCGGCTATGGTGGTGGTTCTCGGTTCCAGGATGGAAGGTCTCGCAACCAGTCTGGTTCCTCGTCTAGAGGGGATGGCAATGGACGCATGGTGAACCTAAACAGGCCCGGTAGAAATTA[A/G]AAGTCTGATAGATCTGCGATAAATTCCGAGCAAGGTTGTCTTGAAGCATTGTTTCCGCACCGTTCAGAACTTGTCATCGTTTGCTATATTTTTGTAGCTTCTGTTATCTGTCATAAATCT
264-929	[T/C]	TTAAAACTATCAGGCAACATTTCCACGATAGAGCGAAGAAGCAATTCACAATTCACCAATCCCAAGCAAGAGCAATAACCAAACAAGGTTCTGGACTAAATATCAAAATTCCTAGTTCGC[A/G]TGAGCAGGGCAGGACAAGCTTATGATGACAGCACAGCTATCACGTCAGATGATCTGAGAACGATGTACTCGCCTTCCGAACCCTTGAACTCACTTCCTGCATACTTGGAGTAGAGCACGC
994-417	[G/C]	CAATGGXGGTGCCCTCCACCATGAACCCGGGCTTGGGCCCTGCTGGCTGCCTCTTTGXGCTGATGACCTCACCACGGGCCTTGGCCTCCGCCTTCAGCTTGTCATTGTTGAGTTTCCTCT[C/G]GAGGAACTCCTCATTGCACCTGGATGGCTGCACGTGCTCAACACGGACATGGATCCTCTTCTTGATGATCCGGTTGCCGACCTGCTTGTTGATCTCGACGCCGATGGCGCGCTTGGTGAC
ABC08260-1-1-108	[A/G]	TATATATTCACCACAAAAAACTCTCATTTTAATTACGCATGTCGATGAACGCAAAATCAGTCCCTGGAATTGCATGGAATCACACACTCAATTAAATTTCCCGCACC[A/G]CACATCATTCTTTGGTACCCGTTTCAAGCATGATGTCATCTAATCAACACTCTTGCTACTGCGT
ABC16075-2-2-232	[T/C]	AAGAAATAAAATAGCTAATTATRCTGAATTGGGCTGTGTGGTGCCACAAATTATACAAGTATACCATGTTGATTTCAAAGGTTCTCCAGGAAACAACCAGCAGCAGTGTAATAACAAAAA[A/G]GGACCATAAAAAGTTACTCCGTCCGRTTCATATTACTTGTYGCTCRAAGGATGTATCTAGACRTACTTGAGATGCTCAGTATGCAGTGGCGGAGCTTGAAGCCCAACTCTGGGCGGGCTG
1582-3081	[A/C]	ATCCCCAACAGCATCTCCATTTGAGCTGCCTTGTGTGTGTGTGTGTGTAACTCAACTAGGCGTAAATAAGAGTGTCTTCAGTCTCTTGGCCCGGCGGTGGGTATAATGGGAATGAGCACC[A/C]AAAATTATAATTAAAGGACACGATGATATATATATATATATGTTGCACGAAAAAAAAAAAAAAAATTCTAGAGTCACAAGATATTACATAAACAAGGCAAG
ABC08402-1-2-97	[T/C]	TCTTTCTCCTCCAGCTTCTTTTTTACTGATTAAMAGCAAAGGCTTCATTAGGAATGTTGTAACCTTTGTTTTGCTTGCAGGTATATGGGTATAGGA[A/G]CTCCCTCTGGGCTGAACACCTTGGTATGGTTGATGAGCGCTTCAAGGAACCTTCTAGTCTGGAGTGTGTACGATTAGTGAACCAAATAGCTGAAGATAACTGGGAAAGATTCGCATCAGA
7157-191	[A/G]	CCGACAGCAGCGTCCTCTACCAGAGAAGGCATTTCATGCAGTTGGTTTTCTCTGGAGATGCCTCTGGGAGGCTCTTGAAATACAATCCACAAACAAAGGAAACAACAGTCCTTCACCGCA[A/G]CCTCCAATTTCCCAATGGAGTGAGCTTAAGCAAGGACGGTTCATTCTTCGTCTTCTGTGAAGGATCTCGTGGAAGGTTGAGCAGATACTGGCTGAAAGGTGAGAAGGCAGGAACCGTCGA
ConsensusGBS0155-4	[T/C]	AAGATCCTCCCCTGGTGTAAGTACACGCGACTGCTCGCTAATTCGACTGAGTTCTGACCAGTGAAACTGAAATTGTTGCGTCTTGCGTGTGCAGAGATGCTGTACCAGGAGATCTGCTGC[A/G]TTGCCATCGACACATCGCCATGGATCAGTCCGGGGACAAGCCCCCCCGAGTCGTCGTAGTCGTCGTGTCCGTCCGTCCGTCGTCGTCGTCGTAGTCCTCCTGCTGCTGCTAGCGAATAAT
2848-354	[T/C]	CTGCTGGAATTTCGGTGCCATAACTTTGCAAGGGCCGCACCATTGGGTGTACATATCGAGGACGACXAGCTTCGGCCCTGCTGCCTTGACAATTGGCCAGAAGGTGTCTTTGCAGACCTC[A/G]GTGACCTGCCCAGTCACCGCCACCGCCGCTGCGGGTGTTTCCACCTCGTCGGCACCCGTCGTGGCCGTCTCCAAGCTGCCTGACTTCAGCGGAGTCACCACCCTCGCGTCAGAGCCAGAC
6136-531	[T/C]	ACGCCTGAACATGAACGCGACAGCATGTGTATTTCTCTCGATGCTCCACGATACCTAGCTGTTGATCGATCGATCAGGAAGCAGCTGGCGGCGCGCGTCTCCTTGTCAGCCGATGTAGAC[A/G]TGGACGTTGACGGCGAGGATGAGGATGGCGATGAGGGCGAAGTAGATGACGGCGTGGACGAGTATGGAGATGCCGCTGGTCTGGAAGTTGCCGAACTCCACCATCCTGCCCTTGCCGGGG
ConsensusGBS0658-1	[T/G]	TGAGCAGCAGGAGGAGTTGGCCAACTGGAGTGTTAGTTCAGTGCAAGTTTGCCAAAGCACTTTTATTAGGTCCATCGATAATAAATGGACCGAGGAACTGAAAGCCCTTGTAGATGCAAG[A/C]GGTGCTCTCTCTGCCTTTTTGAGTGTATGGGGGCTCTTCTGGTTGTTGAAATCGAATTTGCATTGAGCTGCAGGAGAGAAACGGTCTATTGAGAACTCTGAAGATGCTT
6487-1315	[T/G]	ATGTTGGATGTACGTATCACACATGCTAGAAACCGCTGATCTAGCTACTCGGATTCAAAGACATGCAAAATAAAATTAACTGTCCCACTGCTACTTTTTTTAGACCATCAGACAGTAATT[A/C]CAAACTGATAAACAGGCAGGTCCATCTTCTCAAACCTTCAGACGCATCGACGGTAXAACGTACTTCCCCCACTTTCCCTTCAAACCAGCAGCAGGCCTTCCAGCATCCGGTTTTGCCACA
3716-910	[T/C]	TTTCTTTGCATGCCTGGTGCCACTTACATAACAGGCCAGACGATCTCAGTGGATGGAGGTATGACTGTCAATGGGATGTATCCAGCATAAAGACTGCCATTCTACTAAGGAAGATGCTAT[A/G]TATCGATTTGCTGCCCAGGAGCCCAGTCATACCTTGTGTTCTTGGCAACCAAAATAAGTGCTGTATTCCTGTAAAACTGAGCTCACCTTGAACACTATTATTCGCCATTGTTCAGGTCAG
6353-524	[T/C]	CCTTTATGCAAAATGTACCCCTTGCATCACTGATTGTGTTATGGCTGARCTTGAAAAGCTAGGACAAAARTACCGTGTYGCGTTGAGAATTGCGAAGGACCCTAGGTTCCAGAGATTAGC[A/G]TGCACACACAAGGGAACTTATGCTGATGACTGTATTGTTGAGAGAATTACTCAGCACAAATGCTACATTGTTGCCACTTGCGATAGAGATTTAAAGAGGAGAATAAGAAAGGTTCCTGGT
7342-535	[T/C]	ACACCAAGGTCACCGACGGCGTATCGCTCTGCGGCCCCGTGCTGGACCAGGTCAAGATCGTGCCGCTCAAGCTCTAGTAGCCATCGTCATCCATATCCGTCGGAGTAGACCAGGATCTCA[A/G]ATCAATCCTGTCGCGTTGATTCGGTATCGTCGTCTATGTAGTGGTACCAGTATGTAATTTGTGACATTGATTGATGGACTCCTAATCGATCATGTAGCGGGGAACTATGCCTGCCTGTGC
ABC16273-1-1-48	[G/C]	TAACAAGCCTCGGCACAATGAAACCGACTTGCCCCATGATGCAGGAGTTGAATCCATATGTGGTCTACAACAGAAATGGGGTAAACGAATCAGTCATTAGATCCTAACCGAACGTAATTT[C/G]AAAGTGGCATCCCCCCAAGATGCTCACCAGTATCCAGAAGAAGAATG
1990-811	[T/C]	TTTTTTTTTTTTTTTTTAGACAAACGATAGGGATTTTTATTTAGTCGGCAACATCTCXGACAAACCATACTGAT[A/G]TGCTGGTACAGCAGCATAATAATCAGGTGACAACACAACTTGCATCAAGCAAGAGACGGTCCAAACAAGCGGCAATATATAGAGAATGCCTTATGTCTTCAATATAGGGGAAGAACTGGC
596-1035	[C/G]	GATGGGCGGACATGGAGGCTACGGCGGTGGGTATGGCCACCACGGCGGCAAGTTCAAGCACGGGAAGCACGGCCATGGCAAGTTCAAGCACGGCAAGCATGGGAAGCACGGCATGTTCGG[C/G]GGCGGCGGCAAGTTCAAGAAGTGGAAGTAATGCGCTAGCTAGTAGCTGAATCAACAACAACAMCAACAAAAAAAACCTAAACTCTTCGTGTAGGCTTCCAGAACTTGGTTTGGTCAGGGA
1899-739	[A/G]	GGAATTCAACCAAACTCCGAGCTGATATTCGAGATCGAAGTTCTTAGCGCCAAGTGATGCGCAATGCGATTCATGATGGATCTATAGAATACTGCTGCATCGCCATGCTTCTCGATTACC[A/G]AAATAATTGTAASGCCACATCATGTTAAGTGCCACATTATGGTGATGTTCCAAGTGCATCGAGTAAAACTTTGGAACCCTATTATATTCTAAAAAAAAAAAAAAAAAAGTTTCTGGGTGT
1110-982	[T/C]	CATTTGGCTGACGGTTCTTAACCTGGGCCGTGCGTCCAACACCACGGCAGTACCTCCGGAAGGGGATGGCTTGCTTGTGTGCCAACACATCCTCAAGGTACCTCTTAGCCTTGTTCAGCG[A/G]CATCTTCCTCAGGGCAAACGCTGTTTCCCTAGTGTTCTTGAAATGAACACGCAGGTCGCGGCCCATGGCCTTGGCGGACTTGGTGGGATTCGCGGGATCCGTCGAGTACTTCACCATGGC
497-386	[A/G]	GCATTGCTTACAGCCACAGGCAAGAAACCGGACCAAGCTAGAAAGAATAATATGGCGTCCAAGTCCAGCATCACCCCCCTCCTCTTGGCCGCMGTCCTGGCCTCCGTCTTTGCCGCCGCC[A/G]CAGCCACAGGTCAATATTGCTACGCGGGGATGGGTCTTCCGAGCAATCCGCTTGAAGGCTGCCGGGAGTATGTCGCACAACAGACCTGCGGCGTCAGCATCGCCGGGTCGCCGGTATCCA
721-102	[T/G]	GCCGCCACTCTCCGCCTCTCGCTCATCCGCGTGCAGCATCTCTCTAGCTCCCCCCTAGAGAGATCTCACAGCAGAGTCAGCAGCAGCAAGCAAGGTCAC[A/C]TCCCAGCACCACCAGGAGCCAACCCGCGTCGCCAATGGCCGGTCTCAGGATGAAGCTCGTCGCCGTCGCCGCCATGGCCGCCGCGCTCGTCGCCTCAGCGGCCGCCGCCGAGGCCCCGGC
4656-877	[A/T]	ATGAGATTGAYAAAGTTGATAAAGGAGGCCTAGATAAAATGACACTTGTTGAGGTTGGCCCCAGGTTCTGTTTGAATCCAATCAAAATATTTGGTGGTAGTTTTGGTGGCCCCACATTGT[A/T]TGAGAACCCATTCTATGTGTCTCCGAATCAGATTCGCGCACTAGAGAAGAGGAAGAAGGCAGGCAAGTACGCCAAGAAGGTGAAGGCGAAGGTGAGGAGGAAGATGCACGAGATGGAGAA
12210-480	[A/G]	ATCGTGCTCCAGATCACATTTTTGCTACTGGCGTTCTGCTTCACCGCGATGCTTTACCTAGCCTTTTTTTCAAGCGACTTTGTGATCGTCGGGCACGTCCTTCTGCTCATAACCATCGGC[A/G]CGGTTCTATTCGTGCTCCTCAACAGGTTCCTCGCRGAGACCGGCTTCGTCCCAGTCGAACAGCAGATGCAGGAGATGGGGATCCACAAACCAGAAGCCGCAGAGAAAGACAAGAGCAACT
ABC11989-1-2-148	[T/G]	TGATGAGAGGAGCCTCCAGGTATTGCATAGCAAGAACCACACAGAGGTGGGGGCGGCTGTCACCGGCACTTCTGGCGGCGGTCCGTATTTCTGGTGTGTTTTGYTCAGCAATGGGAAGCC[A/C]AACTCGAGCTTCACGGTAGAAGGGGGAGTTCCCAAGACTGCCCATCCTGGATGCTTCAGCGGCAACAATGACGAGTGCAGTGGCGCCATTTCAACCGGTGTGACTGCATGGACGCTGGTG
5222-919	[T/C]	TTCCAATGACCCAAGTGTAGATGCTTGCACATAGACACCCTCGCCACTCTTATCGATCCGGTTCCTAACCCTTGACATCTCTTCCATTACAGCATCCTTCAGGTCCTCTATATCAGCATC[A/G]GGTCGTACAGCATATAGAGCAGTCCCAGCAATTGCATGTTCGAGACCCTGAGCTGATATTTTAATTCCTTGTGCAGCTCTGATCTTCTTATGGTGAAGGTAGGTGCCCTTGACTCGAAGC
ABC13523-1-1-82	[A/G]	GGCACCCGACCAGAGCAATGCGCCCGCCGAGGAGGTAGCCGCTGCACCAACGATGCAGTTCGCCGGTGATCCGTACTACGG[A/G]ATGGACGATGGTATGGACTTCGGGATGCAGGGCTACCTCGACATGGCGCAGGGGATGCTCATTGCCCCTCCTCCGTTGGTAGGTCCGTCAGCGACTGCCGGAGACGGCGACGATGACGGT
ABC10045-1-1-164	[A/T]	TCGCCAAGGAACCCTACCGCTCCCAAGGAGTTTGACCGAACCTACCAGGATTGAGAAACAAACGTCATTCAATTTCAGCCTTCGATATAGATTGTCAGGTGGGGATAAGAAGAAAAGGAA[A/T]GTCCTGTTACTTTATTTACATACTCCCTCCGTCCGGAATTACTTGTCGTTAAAACGGAAAGAAATGGATGTATCTAGAACTAAAATACATCTAGATACATCCAGTTCTATGACAAGTAAT
3354-121	[T/G]	TCCCCCGGGTCTGCAGGAATTGGCACGAGGCACGCACCAGGTTTGGAAGCCAGACGGACAAGAGCAGGATCAGCGAGTTCGTCAGATAGATAAAACAAGATGGTGGCTAATGGTGACGC[A/C]CCTGCAAGAGGGAGTGCAGCTGCAGCTGCAAGCTTGCGCAGGCGTAGAACCACCAGTGGTGCTGCTGCTGCTGGAGGTGGTGCCGGTGCCAGTACAATGCTTCAGTTCTACACCGATGAG
ABC16534-1-1-101	[A/G]	TGGAGAACACGGTTTCCCACAGCAAAAGTTGATGACTGCGCCGCTGTCTGTCTATTCCTGAAAACAGACTTGACAAATAAATCAACCGATTCAGGAACCA[A/G]AGATTTCGCAACTAATGTAGAACCAGGTGGTGGTAAGCATTTCTTTGCTGTCAAATCCAGCACCGTGGTTCCTACAGATCTTGCCACCGCATTCGTAACAGGTAACGAGTGGTCTGTCCT
4685-1342	[T/C]	GGTTCCGACTTCACGCCTGAGTCCCCGCTAATGTGGTGTAAATTTTTGTATCCCAAATGCGCTGATAGTGTGTCAATCCTGTCATGTCTTAAAAGGTGACTAAAGTGTTGTCCATATTAC[A/G]GAATTAGTTCTGGGGTGTATCTCTACAGTTCGGACTATATGCTTAGTTACTCAGTGGGCTGTATAATTATATTTGAGCGATTCATACTATTCCCCAAAAAAAAAAAATTGCGTTAATCGG
3215-654	[A/G]	GCTCTGCTCCAACAGCAGTGCTTGAATGTGACTTTACTAAGTGGTAGTAAGACGCAGTCAAGGTGTCACCATGATTGTTCAGGTGGAGTGAAGCAATAAGATCCGGATATGCGAGGCTTA[A/G]AGCAGCATTGTACTTAGTGAAATTGCTAGTTGCCGTGTCAAATGAAACGTCAACACCAACTGATAGTTCTTTGCTTCCGAATACACCAGAAAGGTTAACCATAGGGCTGGGGTTCAGCCC
486-1812	[T/C]	AGATGGTGGTAGAGRAGGTGGCCGAGGCTATCAGAGCAGGCAGAGTGCTGGTACAGCTAGCGCAGGAAAGAAGMCAACATTTGGTGACGATTAGAAACTGTTTGAGCCMCAAAATGGTCT[A/G]TTGCAACTGCCGCGTGTCTGGTCGACTGTATCTCCGAGTTTTCCATTGTCCTAGTGGACCTAGTATCATTTGTCTTGGTATTTTCTTGTATGTCGTAGCGCAAGAATACTATTATATATG
3634-2095	[A/G]	TATAGCATCTAGCCTGCCGCGAATTCCTACACAAACCTCGTCTTTCGGCCGTCAAACAAAACTGTGGTACAAACTATCTTCTCGGAGTATATTGAGCAGTATCTCTCCCAGGGGGATCAA[A/G]AGCTGATCCTAATAATCACAACTCATCATGAGATTCTGGTTCTGAATCGTTAGTCTTTTCCGGGGCATCTGATTCCGACGACTTCTCGGTGGACTCAGGCTCAGGCTCGCTGGATGCAGA
1987-480	[T/C]	AGTCATGACAGGCCAAAGTACCCCAACAACGGCACTAAAAAAAAGCTCCCCTAATGTCCTTCAGCTATGGCATGGGGCCAGAGCCTCACAAGTTCTTTTTAGACTTTCATGTXCTCTCTA[A/G]AGATGGATCAGAGTCTCGTAGACCGACAATGAGCAGGACTTTCGACGGCTTCTTCTAGGCGCTTGGAGGGAGGCAGCCTCCGGTCTGGTGAAGCATGGCGTCGATCTCGTCGCCATCTTC
ABC13555-1-5-548	[A/G]	ACAGCATTCACAACATAACCTCCGTAGCTAGCATTCAGAACAGAACCATATACATGACTGTTGTAACCATACGTACCATGTACAAACTCTCGGTCCTCATGCACCGGTCGAGGTGGT[A/G]ATGCTGGTGAAAAGAGAAAATAATAGAACAAGATGAGATTTAAGTCACXTATCCTGGAATATGTATAAACAAACCTAGGAAATAGCCTCACCTTGAGGGTGAACATTGTAAGGATGATAG
ConsensusGBS0390-11	[T/G]	ATGTGGTACGCATCTTGAGAACTTATAATATCAGCCAGCCCAATGGTATTAGTAGCTTAGTAACAAAACAAAGATCTAAGTAACAATTTGTCGATACTTGATACTAACATTGCAGAAAGT[A/C]TTGTTACTTCTGGCAGTGGCATGTATATTAAAGGACCTGAAAXGTTTAAGCTTGAATTAGATGGGGATCTGGGAGCACAGGATTCTGTTCCGTGTAGCCCAGAGAAACACCGACACTTCA
3743-1988	[A/G]	CTGCCCGCCGTATCCAGCAGCAGTAGCAGGCTGAGGCGACACGCCCTTAGCAACCGCAGGCTGTGGGTTTGCAGCAGGTGCAGCATAGCCACTTTGAGCTGCTGGTGGTGCAGACTGATC[A/G]TAACTTGGCGGATTTGTAGCTGGTGGCTGGGTGTATCCTGCCTGACCATATCCAGGCTGACCACTTGTCGGTGCAGCAGCATATCCTGACTGTGGGTAGGCATTCCCATAGTTGGGATCA
ABC10263-1-2-215	[C/G]	TCCTACCGCGGTTCGCCGTGGCGCTCATCTCCGCAGGCGCCGACGGCGCAGAGTGGGTGTCCCTGATCAAGAGCGCCAGGTACGTACGTASGTATACGTGGATTTCGCAAAGTTCATACT[C/G]CTATGTGAAATGGCATATCATTACTGATTATGCTATCGTGGGCATATTAACTACAGGCCCGAGRTGGAGCAGCTGACCGGGGATGGATCGGTGCTCGACGGCCTGACCGCGCAGGTTGTG
6490-372	[A/C]	CGCTCCATGGTGCTCGCGCTCAACGAGGAGTACGCGCCCGAGTCCGCCCCCGTCGCCGACGGAGACGAGCTCGCCATCATCCCGCCGATCAGCGGCGGCTGACCGAGGCTGAAAATGAAG[A/C]AAACGAAAAAAAGAAAGAAAGGTTCTCTTCTTTCTTCAATACGGAGCACTACTTGTTTTTTTTTTTCGCTTCCTGATCAACGTGCAGGTTGGATCAATAATAAATTTGTGATGTTCGTTG
ConsensusGBS0405-1	[A/G]	GATCTGGCCTTGGCAAGGTGCAACATATCAAAGGGCCCTTGCCATGACAACCTTGTGTGGXTGTTTTTTCTGTCCAGATCCCCGGTTTTTGCAGGCGTGTGGTCCAGTGCTGTAACCTTT[A/G]CAATCATTCTGGGATAAATAAAATTTGTTTCCGTCCAAGTTGTATGCAA
5440-455	[A/C]	ACCGTTGCTAGCCATGGGCCGGAAGGGTGGACATCGTGACAGGAACCCCATTCATCCGATGACTGGCCGTCCCTTGGACCTTGAGGGTGTCACGATTGTCGATGATCCTAATGCTGCTGA[A/C]GGTGATGCTGAAGCATCTACAGAACCTTCGTTGGAGGCGTGATAGATTTTCTGTTCTGGCCTATGGAGTGCTGCTGCAAGATAAAATAATTTGTTTGTTGTGCTTCTGATAAGATTATGA
6321-765	[T/C]	AGGAATCCGTCACTGAGCACCCAGCTGGACGGCACTCCGGCAGCATCCTCCCCTTCTTGTACCGCATGCCGCAGGCGGTGCAGACTTCCCTCCGCCCCATGGACCCTTCTATCCACAAAG[A/G]TGGCTCTGACGACCCGCAGTGCAAGCAGCTCGTCCCCGGCCGTGGCGCTGGCGCGGCTTCTGTCTTGGGAGGCCGCCTCTCCGTGGCCGACTTTCTGACCAGGTAGATGGCCCCAGGCAC
1435-495	[T/C]	AGGAACCATCCTCCTTAAACATCTAAAGGCCAACACACTGTCTACTCCATGCTTGCCACCAGCCAAGATGCTCACAGCAATCTAAGACCTGGGTTTCTCCTTCTTCTCCTTGAAGAGGGC[A/G]AGCAGAGACACACCAGACACCTTGACGACCTTGAACCGGACACCAGGAATATCTCCCACAGCATGTCCCTTACGACCGAATCCAGCAATCAACACCTCGTCATTTTCCTCXATGAAGTTC
4547-1677	[A/G]	GAGAGGCGATGCAAGGTATCAGAGAGATACGYGAAGCATTGGCTAGGATGGAGCGCCAAAATCCTTGCTTCCGTTCATGAASAAATGCAACAAGCCCTGGAGTTAGTGCTGCTGGCAGCT[A/G]CGTATTTGCATTTCGTACTTGTGTGTATTGTATTGTAATGAATAAAATTATGCGCTCCTTGCAGCGTATATCGTTGTACGAGTCATAGTCGGTTGAGTTTTTGTTAGCAACATGTGTATG
3186-1560	[A/G]	ATGAGGTACACCGTGTATTGTTGGACATAGTCAATGCTTCAGCTAATGCCACACCTGGGCTTGGAAGATATCCTCCATTCAAGCGTGAGGTCATTGCAATAGCATCGAATGCATTGGATA[A/G]CTTTAAAAGTGACGCCAAAAAGATGGTAGTTGCTCTTGTTGACATGGAGCGTGCCTTTGTTCCTGCTCAGCATTTCATCCGTCTAGTACAAAGAAGAATGGARAGGCAGCGCCGTGAGGA
4988-858	[G/C]	CAGGATCTGCTTGCTTACGTCCGTCATTGCCAACATTGTCGGATTGTTTGCGGCAACCCCTCCGTCAATGAGATTGAAGGCCCGGGGCTTGCCATCCTTGTGCTTGGTCTCAAAGTGGTG[C/G]CCGGGGAGGTAAGTAGGTGCCGCCGACGTGCTGATGCAGACGTCAGACAGAAGAGCGTTCTTGGAGACGTCGTTGCGGGCGTCGTATCGGGAGAAGATGGTTGGCTGTAGCAGCTTGATG
ABC07566-2-1-82	[T/C]	CATTTCTTCGCACCCCCCGGTTGATCAAAGGGAAAGCACCTGATGGTGGCACTGGTCTCTTCTTTCACTTTCAGCTCATCC[A/G]CATCGCTGGAGTTTACCACAAATCAATCAGACCGCCAAAAAAAAA
1630-1150	[T/C]	CGATGATCTCAGACACTAGTTGGGCAATAAGAGGAACCCTCTTCAGGTTCTTCACCAGGGGCAAGTCGTTGGACTCTCCTATAGAAATGATCTTCAGGTTGATATCTACCATCCTGTCTA[A/G]CTTCCTCTTGAATTCAGGGTTCTCAACATCCGGTACAGCAGGGAAGATCCTCGCCGTTGTGCGGTTGGTCTCATAGATGACATGCATGTCGAATTCTTTGGTGTTGAGACCGATTCCTTC
ABC14115-1-1-466	[C/G]	AAAATTGTTGTTTTCTTCTGTACACGACAGCTCAACTTTTGGATACTTGAGTTTTTGTTCACTCTCTGTTTATCAAATAAATAGACAGGAATGGGAAAAACTGCATGTGTCGGTAGCTAT[C/G]ACAAACCATACAAGTAGTAGCCCCAAACTTTT
ABC09278-1-4-69	[T/C]	TATACCTTGCAAGACTTTCATCTGGGATGCGTTGCAAGCTAAACGATTGGACTTGCAGGCTCGCCAXGXGCCGTTGTGGTCGGCXACGTCCGGGGCCAGGCTTTCATGGATCTGAATTAC[A/G]TTTGCTCTTGATTGTCAACACAGACAAAAAGGAAXXTATGTXGAGATGATATCAGGTCAAATATATAT
400-1020	[A/G]	TCAACCCCGACGGCGCGACACAAGGCGTCTCTAGTTGCTGCCCXTGCTGATGAGCTCCAGGGCGGTGGCGGTGGTGGGCAGCGCCGGGATGGCTCCCTTCTTGGTGGTGCAGATGGCACC[A/G]CAAGCGTTCGAGAACTGCAGCACCTCCCTCAGCTTGGCCTCATTGTAGAAGATGGAGTCGTCCTTGGAGACATTGACGAGGAGGGAGCCGACGAAGGCGTCGCCGGCGCCGGTGGTGTCG
6735-754	[G/C]	GTGGTCTTTGGTGGTACAATAAACATTACAGACTATTTACAAACATGXATTCTGCCACTTATACAGACCCAGCTCXGCAACTCAATCGTAGCTGCTACACACATGAATTGTTCCATCATA[C/G]CACATCAAGAGCGCCAAAGCTCAACAACAACAACAACAACAACAGAGCCAGAGCTTCATCTTAGTAACAATCCTGACTTATGATACTCTGGGTGTCTGGGCTGACATTCACCGAGCAGGA
ConsensusGBS0286-1	[T/C]	TTTGTAAGTTTCCCCGCCTACAAACATGAACCTCTCCATAAAAAAAATGTTTCATCTCTTAACTACAGTCAACGAGACAAAAAAAAAGTTTA[A/G]GAACAGAATATATAAAAAGGTGGCCGGTATGGTATTAGAAGAATATCAGCTGTTGCCATTCCATAATATGACCACTTCATCTTCGTTGAATAATCCCATCACTCAGGCACACCATTTGTT
7599-526	[A/C]	GGGCCATTCTGACATCTCCTTGGCAAGCAACCTAAGAGTATCACGATTCTCTGGAATTCGTCCTTCATTAACCTCAACCAAAGCXTCAGCTAGATCATCCCTGGTAAGTTCTTCAGGATC[A/C]TCTATGCCTAGCAATCTCTTCCTTTCTACATCTCTAGGGTCCTCAATCATGATXGTTAACTTAACCTCGCCGAAGGTCATATCCCTATTCTTCTGAAGAAGCTCCAGCACCCTTTTGATC
ABC06343-1-2-292	[T/C]	CTTCTACATAGTGTACATAGGTTTCXACCATTTCTAATCAGTTGAATACAACA[A/G]TGCACATACATTTTTGTCAAACGTGTATCTATTTTCTGACAAAAACACTATGAATGTTTTCAGAACACTAAAGCGXCGGCAAGCCAGACGTGGAGCTTTACTATACAATTTGTGCCACCA
ABC17672-1-2-159	[T/C]	TTTATCCTGTTTCTTACTTTTGTATTGYATCTGTTTACTTTAGCACATCTTCCATCCTGGTCATTGCATTTTTGGTGCTACTGTTTCTTTTCTGGAGTATCGTAACTCTCCCTCATGAGA[A/G]AGTGTCTGCATATCCTGCAGGGCAAGGTTACCCTGATAGGCTGTGGTGGTGTAACTAGGTAACGTTCGTTCTGTATTTACTTTGACGGTGTTTTTCACTTTCATCAACACCAAATATCTA
8548-1250	[T/C]	TTATCTCCTCCAAGAGGAGATCAGATCCCTTATTCACAGACXXATGCTTCTCTGCCAGCCGCCTGTTCTGTTATTATTGTATGTTCTTGATTACCATATGCATATATCTCCTTAGGAAGG[A/G]GACGAGACCCCCTAGTTCACAGCTGCTTCTTAACCAGAGCTTTGTTCTGCTCGATGTACGGGTAGGCTCTCTGGTACTGCAGTATCGCCCAGACGAGGTGCCTCCAGGAGAACTCAGGCC
4233-63	[C/G]	CCTCGTTCTTGTTCCTACCCCAGAACACGGCCACCTGGCCTGTCTTCCCCGTGGCCGCGGCCGGGACGGCAAGGAAGGTTGCGGAGCAGAGGATAGTCACGAGGAGTAGGAAGGAGGCTG[C/G]CCGACCGCGTACGAGCGCCATTGTTAGATCGATGAGTTTTCCCTCGTGCACGAATTACCTGC
1635-691	[T/C]	TCATTAACACGACATATACAACAAGTACAGAGTAGGATGCAGAAAATACAGTAGATGCAACCTCTGAAATACTACATACAGATTTTTATTTTGACACAAXATTATTCATGTTTCTTGAGT[A/G]CAGAGTGACAGATTTCTCTACAGGCTCCAGCCAGCAGGTCTAAGAGCTCTAAAGCAGCTTCTTGATATCCTTCTCAATGCTCATGGGGGAAGTGGTCGGGGCATAGCGGTCCACAACGTG
1997-77	[T/C]	CGGACTCCTTGGAGATGATGGCGAGCTCCCCGGGCTGGACGCCCTGCTTTCCGAACTCCCTCGCGGCGTATCCCGCCGCGACGCCGCCGCCGAGGATGACGTACTTGAAGTGCTTCTCGG[A/G]CGCCATCTCCTCCCTCAATGGATGGACCGACGGATGAGGACGAAATTGCGAGCAAGGGCGCGGAGGAGGAAGGAGC
3883-616	[T/C]	ATCTTCATTAAATACGAATTCGTCCTTATCATCTATATCTCGTCCTTTTGGTGTCTTTTGGAGAACCCTAACTTTGCCACATGCAAGTGACTGCAGTGTTCTTCTCAATTCTTTATCCTC[A/G]ATACCAGTCGACTCCTTTATGTCGACAAAGCTTAGCTTTTGTGCATCGTTGAACAACATCAGGACTACACTCTGAAATAATGACACTGCRAGTTCCTTTCTACCTTTGGGGAACTCTACT
1653-958	[T/C]	TTGCTTGCCGGCGCCTGCCCAGACAAAACTGTATGGACTCTTCTTAAATTTCTCAGCAACAGATAGTAGCAGCTCAAGGTACTTGTTTCTTCCTTCTGCCTTTGAGTCCAGGATGTCTGG[A/G]AGGAAAGACACAAAGCAAATGGCAGCAGAAGCACACTTCTCTTCCATCACATCTGCGCTAGTCAACTCAGAAACTTCAGGTGGTGCAGCGTTCGCTTCCAGCTGCTCCAACGCGAAGGAC
382-2624	[T/C]	CCATTGAAAATTCAAGACACGAAATCCGCAATGXGCATACAAGATTCATCXTCGTCGTCGTCGTCATCATCCATCTACAGGCAAAACATAACTCCCAAGACACTCTAATACAAACCTGTC[A/G]AATGGCCGTCCATTTCGCTACCCTCTGCTACCACTACTACAGCTACCXGAATGAAAAACTAGACAAGTTCCAACATGATTGCGCAAGACCAGGAACAACAAAATGTAAAACACAAGAGGG
7970-387	[T/C]	TTGGCCTTACTGATCATGCAATTTCGGCGACGAAGAGCTCAGCGAGGAAGATCGACGAGGAGAAGMCAACGCCAARGAGCTTCCAAGACCAAGGTATTCCTACTCCTACTGATGGTGGTG[A/G]TACTGTCGGTTCCGTCGTGCAAGTAGCCCAAGAAATGTTTGGTACGAGGGAAGAAGGACAGAAACCTGAATGAAGACAAAAAGGAAGAAAAAGAAGCAGAAATTACTGGGGGCGGGCAAT
3406-221	[A/G]	ATTGAGAGAAGGTGAAGATGGCTTGCCCTGCCCAATCCATGCTCTCTGCGAGCAGCTGCGTGCTCCTCAGGAGCAGCAAGCCCCAGCAGGCYACGATTCCGCGAGGAGGCATCAATGGCA[A/G]CAGCAGGTTCTTGACAGTCTCCTGCAAYGCTTCTTCGTCTCCGGACGACTCCGAGTGCAACGACGTGGAGTGCGCCCCGGAGAAGGAGATCGGGAGCCTGAGCGTGGAGTGGCTGGCGGA
ABC12286-1-1-272	[A/G]	CTGCTCGTTCCTGAAGTAGTCGTCGGGGTCGATCTGGGCCTTGGCCATCGCCAGCCTCTGGTAGTTACCCTTGAAGTACTTCTGGCCCCAGACCATCCCGGCCTGGAAGCTGCTGACGTT[A/G]CCGACGACGACGTTCTCGCCGAGGTCCAGGTCCCTGTAGTTGAAGTAGGCTTCCCTCGGGCTGGAGCTCACGAACGGCGCCATGAACGCGTAGAACTCCCTGATCCACCTGGTCTGCACG
454-1502	[T/C]	TAXAAAGACTGTTGCTCAXAGCTCATCCTTCAAAGGCTCGGTGGCAGCCGGTTCCGXXGCCTTXTCGGTCGCCGCCGCCGCCGCCTGCCCAGCAGTCTCCTTGTTCTTCCTGATGTAGTC[A/G]ACGATCTCGTCGGCCGTCCTGCCACCCTCATAAGAGACCTTCTTCCCGCTGGGAGTGACGAAGTACAGGGTCGGGTAACCCTGGACATCAAACTCGCCCGGCACGTCATTCTCGGTGGCG
8923-707	[T/C]	ATCAACAAACCAAACCATGGTTGCAAAACAAGGATTGCACTTCCTATCACCAGACCAAACCCCGATAATACCAAAACAAAGGATCGCTCGCTCCTCCCATTCTTGCAAAATAACAGTGTC[A/G]CAGATTCAGTTGCTAGTCCACTCCCTCGCAGGCCACAGCTGTGTCAAATGACTTTCTTTCTTACCCGCCTTTTTGGGCAAACCAGAAGTGGCTAAAATATTAAATCTACGCAGTTACTGA
568-971	[A/C]	CTTCGTCCAGGAGTTCAAGCGCAAGCACAAGAAGGACATCAGCGGCAACCCGCGCTCCCTCCGTCGGCTCCGTACTGCCTGTGAGCGTGCCAAGCGCACGCTGTCGTCCACAGCCCAGAC[A/C]ACTATCGAGATCGACTCGCTGTACGAGGGCGTCGACTTCTACACCACCATCACCCGGGCTCGCTTCGAGGAGCTCAACATGGACCTCTTCCGCAAGTGCATGGAGCCGGTGGAGAAGTGC
ABC05866-1-1-311	[T/C]	GTTTTTTAGTGAAAGACCGAGCTGGATCTGCGTCAGTGGTTTGCTTGTTCTTCTCTACCAATTTCTGTAACAAGACAACAGAAGTGGGTAAGAAGAGTCCGTGCTGTATATCTGAAAAAG[A/G]ATAGGCTGAACGTTTTAATTGTTTCGTGAGTTGGTGCTG
5494-316	[A/G]	GACCATCCATCAAGAACTCAGATTCCTGGAACAGTAACCAGAATCTACACGCACACACCCCGGTCCGAGCGCCGGCGATCGGATCGCGCAAGCTGCAGAGGCACGGCGGTGACGAGAAGG[A/G]GAGAAGTCTGGTAACGGGAGGAGGAGGGAGGGGTGGGGAAGGGGAGGGGAGGGGGGGCGCGCTAGGAGGAGTGGATGTTGGGGTGCCAAGACCAGGGCTTGAGGCGGTGGGAGCAGCAGC
5053-456	[T/G]	TTGCAACACAAGTAACATTTGACATXTACTGXTCTTGGATGCGACATCCAGTTATTGAAGGCAACACAAACACTCCTTGGCGGGCTTGTCCGATGCAGCTCCTTGCCATAACTAGTTAAG[A/C]CACGACGACTTGTGCAATTTCCACACCGTTCTTGGTGCACAGATCGTGGCATXCACTGGTGCAGXGTTCCATGGCATCGTTCCCAGATGGAGTTACTTTGTTACACAAGGAAGCCGTGCA
ABC09920-1-2-184	[A/G]	CCATGATGTCCCTCCGCGATGGGGATATGTTGATGGTCACGCAATCTGCCTCGCCATGGCTATCCCCCTGTCGTACCTCTGGTGGGGCTTCGCCAAGGAAGATGCTGAGATGCGCACGGC[A/G]GCAATCATGAAGAAGAAACGATAACGGGCTTCGTCAGACCAAATAGTTCCATCTTTCATGGTGAATCTGTGAAAACTTGTCTCCACTCATCCAATGTAAAGATGAGTTTTTCCATGTAAA
ConsensusGBS0237-2	[C/G]	TGGGCACCCCAGCAAGGAAGGAGGTGCATCAGATCAGAGTTGATGTGGGCATGAGGTGTCCTAAGTTATTTGTAGCCGGTCTTTGTGTTGAGTTCCATCTCAGTTATCGCACGCGGTCTC[C/G]CAGGCGAGATAGATATCTGCGCAGGTCGCGGTGGTGTCTGTACCGTACCATACCGCTGCTTCTTTGCTTACAAGCATTGTTTTTGTTGTACCAGTTACATAATAATGTTGTGTTGCTATX
ABC04322-1-3-208	[G/C]	GATCATCCAAATGTGGTGTCAAGGTGGTGAGTACCTCAGCTGAATTATACGGATACAAACAAAGATGAGATGGGCAAGCTGTGGCAATGCTGXTCTTTGTAGTGTACCTTTGGGGAATGG[C/G]GCGAATGAGTTTCCGCACCCTGCCTTGAGAAGCTCATTGTCGTCAGAGAACACAAGGTGGTCTTCGGAGTCGACXCCCCAGAAGAAGGGGATACTGCCATCAGCATCCTGTTCAAGAATA
3227-2132	[A/G]	TTTCTCCCTCAAGTTAAACAAAAGGGCTAACGGAGTTATCCATACAAGCACACACGAAAAGAGAAGAAAAAAAAACGATTGCTCATCTCAACAAGCACAACGGAGCAAGTCCAGACCCGA[A/G]TTTGAGCCTCCGCCTGTCAACGGAATTGACAAGTTTCCTCCTCTCCTTGTTTATATCCCAAGAGTCCCTGACCACAGCCAGGTATGTCTCCCAGCAAAAATGGTGCTGGGACTTGCTTGT
2481-1357	[G/C]	GTGCAGGATGGAGACATCATCTTCTTCAAGTTCAATGTTTCTGGAGGTGGAAAGAAGTGATGAATTCATCACAGGGTCGTGTATTTTAGCAYTTTYGAGTTCACCCAGGTACTATCAGTA[C/G]TGATTGCAGACTGTGCGGGAAGGGTATAAGCMCCAACTGGAAGGGAGGRATATATAAATTTTCGTTCACTCTGCTTTTGAAAGTACTCCTCGATGTTATGAAGTCATGTGTGCCAACTGC
5555-438	[A/G]	TGGACGAAATCGAAGAAGCATTTCGACGTTTACTTAGCCCACCTTCAAACTCTACAAATTCAAACATGTGTGAATCTCAAGGAAGTCCTGACCCTGAAACTGTAACCCCTGTGGTGCCCC[A/G]GCACCCAAAATCATATATGGAGGTTATGGAAATGATACAAAGGGGAGAGCGGCCAGATGATATCCAGGATATTAATGATGAGCCACCAAACCCTGATCAGCCAATCTCGAAGCCCCGTAT
8214-982	[C/G]	CCCACAGCTGCTCCACCCGCCGCGGCGCCCCCGGCCGCCACCACGGCTGACATCGCCGTGGACATATGACCGCCAACAGCAGGCTGTGCACGGTGCACTGTGGTTCGTGTCGGACGTCGT[C/G]GTAGCTACTTACTAGCTACTCCAGTAGAGTATAGTTTCCCGTGTTGTGCTTGTGCGGTGCCGAGCATGTGGCGAGGCGCCATGAATTGCGCTGCATGCTACCACTATAGTTAGTGGCGCA
2407-1771	[A/G]	TTTCTTCAGAGTTTAGGCGTCCATTTATTCTTGGTTTAAGAAAGAAATAAAAGGTTCTCTCTTTTGTTTCAGCTTTTTTACTTATCAACGGTTTACAGCAGGGCTCCCATGTCTGAAGAT[A/G]CACAAACTATTCTAGGATACGTGGAACGTCACAGTGCTCTCGACTCCTCAAGCCGATTCTGCGAACCCGATTCTGTCCTTGCCGAAGTCGAACACGGTGTGGTAACCGCCCATGAAGACA
2688-1022	[T/C]	TTCAAGCATGCCTTGGCTCGCCATTCCTCAGGGCGACAAGATGTGTCAGAAGCTTGTCAGTTACTTTGAGCTTAGTGATCTTCCTACACTAGTGCTGATTGGTCCTGATGGTAAGACACT[A/G]AGCAGCAATATTGCGGGCATAATTGATGAGCATGGTTTGGATGCATGGGAGGGGTTTCCCTTCAGTGCAGAGAAGCTGGAAATTCTAGCTGAGAAGGCAAAGGCTAAAGCAGCGTCACAG
ConsensusGBS0308-1	[A/G]	CATCTTGCAGTCGAAGCGCCTCCGCAACAAGGTGGCCGGCTTCACCACCCATCTGATGCGCCGCATCCAGCGCGGCCCCGTCCGCGGCATCTCCCTCAAGCTGCAGGAGGAGGAGCGCGA[A/G]CGCCGCATGGACTTCGTCCCTGAGAAGTCGGCTCTTGAGGTCGACGAGATCCGCGTCGACAAGGAGACGATGGACATGCTGGCGTTCCTCGGCATGGCCGATCTCCCTGGCGTCGAGCGC
4779-1563	[A/G]	GATGCCTGCAGCTGTTAATTCTTTAGCAAGCACTTTGGCAGCATCATCAAACTCTTGATTCTTTACCAGCGGGAACACAGTGCACTTGATAGGAGCCACGATAGGAGGGAACCGGAAGAC[A/G]TTCAGCTGTTCCTCTTCTGATTTGCTAGGTCTTGTGTAGAAGGAATGTTCAAACAGACAATAGATTATCCTCCCTATGCCAAATGAGGGTTCAACAACTGAAGGGGTGAAGACTCGCTGG
5149-1645	[T/C]	CAAGAAATTAACCAGCCATTGTTGCCTACTATCTTTCTTCTTTTCTTTCCCCACCCACTTCATCTATAGATTGATTGATTTCACAACACCAGAACCAAAAAATTACAACAACAAAGTATA[A/G]GACACGCCAATTAATCACCTGACCTTATTCTATTGCATCGTTGTGCAAAGCTCAGGCGTCTCTGGTGCCCTTGAACCTGTACCACCTGGCGCAGATCATGAAGTAGACGAAGTTGAAGAC
ABC10816-1-1-303	[T/G]	CACACAGCCAGCCAGCGCCAGCCAGCCTATTTACCTCCTCTCTTCAGACAAG[A/C]CAAATCTTGAGACAACTTAAGTCAAGCGAAGAGGCGCCTCCTGCCGCGCCTGCCAGCCCTTGCCCGTGGTCCGTCGGCAGCCTCGCCACGCACCACCTCGTCGACGAGCTCCTTGAATAT
3144-1501	[G/C]	GAAGAAAATCCGGGACACCAAGGGGGAGAAGTTCACTCCAAAATGGTTCAAGATGACGGAAGACATCTCCCCTACCCCGTGGGGCGACCTGGAGGTGTACGAGTACAACGGCAGATACAC[C/G]GAGCACCGGGCCGCGATAGACAGCTCTAGCGTGGTCGTCGCCGAGGAGACGGACGTCAGCTCCATCGAGTTCAACCCGTGGCAGTATGGCGACTCGCCTTCCCAATGATTTCAAAGGGTC
4857-233	[T/C]	CTTGGCATTCGGAACCTTXGTGACGGACTCCTTGTGGACCTGGAGGACGTGGATGGCCATGCCGCCGGCGGTGGAGAGCTTCTTGTGGCAGACGTGGCACTTGAAGTGCTTGGCCTTCTG[A/G]TGCTGCACCAGGATCTTCTCGTCGTCGAACTCCCGGTCGCAGTAGTAGCAGAAGACCTTCTCCACCCGCTTCTTCTTCTTCCCCATCCCCCGCCTCCCGCTTCCCCCGAGCCCTCTCCTC
1955-868	[T/C]	AATCAAAAACATCCTCGGTAGTACCCATGCAAAACGATCCGTGATAGTACGATACCAAATCTAGCCAATGTATGCATATGATTCCAAATGATGATGAGTTCAGCAGCTTCAGCTGTACTG[A/G]ACGATGGAGCGGTAGAAGGTGCTGGGCXCCCAGTTGGCCGGGATGACCTTGTCGGCCACCAGCGTCTTGCCGGACTCGTTGGTGATGCGCATGGAGAAGGGCGCCTGGAGGCGGTGGCCG
3629-2316	[T/C]	AATGCTGTTTATCTGCTTCCTCTCAAGAGGCTTGAAGACGATGTACTCGTCCACACGATTCATGAACTCAGGACGGAAAACAGATCTTGCAGCATCCATCACTCTCTTCTTCATACTCTC[A/G]TAGGCCGAATCAGTTGCTCCACCTTCTTCGTCCATATTCAGTATGTACTGCGAACCAACATTGGATGTCATGATAATGATACTGTTGGTGAAGCTCACCTTCCGGCCCTGCGAGTCTGTA
ABC08896-1-4-232	[T/C]	TAAACTGAACCATGCCGTCACCGTTGTAGGTTATGGGCAACAACAACAAAATGGGGCTGACTCAGTACATGCGTCMGCCCCTGGAGCCAAGTATTGGATCGTGAAGAACTCGTGGGGGAY[A/G]ACATGGGGCGACAAAGGCTACATACTAATGAAGAGGGGAACAAAGCATTCATCAGGGCAGTGTG
710-1699	[A/G]	TTTTTAGCAAAATCGACATTTCAATTTCAGGCGACTGATGTCCAGCAAAACTGCTTTATTACACTCACATAGTAATCGAAGGGCAAAACACAACAAGAGATCGAGCTAGTTGCACGTACG[A/G]AAXAATAACGTGAAAATAACACACTTATTATCTAGTACTGCCTCTGTTTTTXAAXGTACAAGATGTTTTGGCXGTTTXAAATTAAACTGTXAAAACATCTTATACGTAGGXXGAGAGGGC
2011-1051	[A/G]	CGGCGGCGTGTACAACGCCGGTTGCTCCAGGTCCGGCGTYTACATCAAAGGGGCGTGCAAGACWGCGCAGAACCATGCGATGGCCCTCGTCGGGTACGGGACCAAGCCTGACGGGACCAA[A/G]TACTGGATCGGTAAGAACTCGTGGACTGCCAAGTGGGGTGACAAAGGCTTCATCTATCTCCTTAGGGACTCGCCGCCCTTGGGCTTGTGCGGCCTTGCCAAGCTCCCGGTTTACCCTATC
8613-278	[A/C]	CCCCGCACCGGCGCCCACCAGCGACGCGTCTTCGATCGACCAGGGCGTCGCCTACCTTCTGATGATCGTGGCGCTGGTGCTCACCTACCTCATCCACCCGTTGGACGCCTCCTCCCGTTA[A/C]AAGCTCTTCTGAGCCTGTCTATGCGCAGAGGGTTCTCATTCTTTTGTTCATCTTTCTCTTGTTCGTTGATCGATAAGCTAGTGGATTCTTGAGAGATTCGTTGTGTGAGATTCGATTTGG
4970-3112	[A/C]	AGGCTCATTTAATTCCGTGCCAAACCAGCTTCATGCCGCCAGAAGCTATTCGCTAGAGGATGTTGTATCRTTTGACAAGCCAGGAATTGCTTCCGTCGAGGGTTATTCCCCAGATAACCT[A/C]AAATCAGCTCTACAACAATTTGGTGCCCTGGAGGGCTAGAATCAATCACCRACTTGTCACAGTCGGCAGCGGAATAAAGTAGGTGTGTGGATGCACACTTTGCTATGGGGTTGCACACGA
4773-1009	[T/C]	CAGTGTGGAATCTTCCTGTTTATTCGTACATCACGTGTTGGAAGCCATCAAXCGCACAACAAATTCCTCTAACCACTTCTACGTGCXCAAAGAGGCCTTCAGACGAGCAATTAATCACTC[A/G]TGTGTTGTAAATCGACATCGAACGGGACAACGATGCCTAAGCCAAAAACGAAACCCCCAAGAAAACATGTAGTACAACTTAXGCXCCATTCATCATGGGCTTCTTCATCTCCCACGCCTT
864-594	[T/C]	TCGTGCGATCCGTTTTAGCAGCTACAGCTAGGTAGGATGCTTAACTGGAAATCGATCAAATAAGAGTTTCGTCTTAAACTAATATGCAATGCACAATTCTCCTCCTGTCTTCGGAGCACG[A/G]TTCGGCGCTCATTTGGCCATCATGACCTTGACGAACTCCTCGTAGTTGATCTGGCCATCACCGTCGACGTCAGCTTCACGGATCATCTCGTCCACCTCCTCGTCGGTGAGCTTCTCGCCG
1868-1311	[A/G]	CCAGGAGGCCAGCGACCCCGAGAAGGCMCGCAAGGTCTGGGAGCTCAGCGAGAAGCTCGTCGGACTYGCATGATCCACCGCAAATCCCATGGATGCATGCATGCATCTAGGACGCCGGCC[A/G]ATGCTCAACTTGTCGTTTTTTTAAACTTATTTGGTAATTATCATGTTTACGCCTTTTTAGAAGCTCAATTACGCAGGAGAGGCCTTGCGAGTGGCCGCGAGAGTGCATAGATCTCGTGTG
3101-111	[T/C]	GCACGAGGGGATGGTTTGCCTTGTACATTGCACTGCATAGGGCTGTAAAACTTGGAAAGTTTCTGAGGCAAGCAGCAGCAGCAGCCATGGAGCCTGCTAGTGCTAGTTT[A/G]GTCTCCTTGAGAGCATCCACTGCCACGAACCGTAGCTGCYTCTTGTGTCGGCAGCCAGTGACGCCCAAGACCAGGATGCTTCCGGCCATGGCGTCCAAGTCCGGGGCGAGACTGGTGGCT
ABC10814-1-1-144	[A/C]	GATGGTACATCATCTGCTATTCCCTCGATTGTTTGTGAGTCCAACTGTGTCTGTGCCCCAGGCCGCAAGGCTTCAGTTGCCTTCAAGGCTTCCTCCAGTCCCTCCTGGCCATGGACGAAG[A/C]GTGTCACCTCTTCTGCAAGCCTCCTTTGAACCGTGTTTGGCACATAGCCAGGCTTCTTCATCGATTCTTCCAACTCATGAATCTCATCCAAGCTCAAGAATGTAAGGATTCTCATAAACC
1527-1459	[A/G]	AGCAACTACAAAAATTCCCAAAACATGGCTTAATAAATCCCAAATTGTCCACGACAACGACTTTAAAGTAGAACCCCAGCAGACCATTTATCCCTTAAACCCGCCTTCCCCCACAGACAA[A/G]AAACTTGGTGATATTTCAACAAAAACAAAGCCCTGTCAGGACCCCCACCCCCCTTACCATATGTTCTCXACAGCCCGCACGATCACAGAAGGTCXGCAACGTTGGCTGGGAGCTCTTCAA
ABC16978-1-1-384	[T/C]	ACTGTACATTCTGCGTACGTATTAGTATCATGTCACTTTGCAGACATGTTCATTTCTTAGTCCGCAATGTTGAAAACTTTCTCTGCTTAATAAAAATAGAATCTCTGTTTGCTTGCTCAC[A/G]AATAGGGTTTACCCCACGTTTTGTGCAAATTCGAGCTTTAACTTGTGTAATCAACACCACTGAATTCACAGTAGTGTAGTTCATAAGAACTTTACTTGTAAGGTTAAAACAGAACTGGTA
8065-1203	[A/G]	CGCAGAGCCATATCCCTTCGCCCCCGGGACAGCAGCCACATGCCCGGCCACCCAGGCCGTCGGCAAGGTAGTTGAAGCGTTTCGTCTTGGYAGCCAAATGCGCCGACGATGGTGAAGGAT[A/G]TTACCTTAGCTTCCATAGTTCTTTGCTTGATTGTTGGTACATAGTACCTGTTGATTCGTCTGCTCATTTGTTTAGTTGAGACTGTCGTAGTGGGTTTATACCGAAGAAATTGAGCTGGGT
3967-847	[C/G]	ATGGGTTTTACAAAAATGTTGTTCATGGCCTTGTATACATTAGGAGAAGCGGGGAGAAAGCGAATGCTGTTGAATCTTTTATCAAGTGAATATGTCAAATCCTTTTTTGTTCATTTGTTG[C/G]MAGTGACCCATTTTGCTAAATAAATTAGATTTTTTATCCAAAAAAAAAAAAAAACCTCTTAATGATCCTACTTGTATTGAATAAGCCAGCTCAGAGTGTACTATATCTACCTGTAATAAT
6464-1115	[C/G]	TGTGGTCGATTGCTGGTAGAGAACGCCACCAGACATGCATATCAXGAGCCCAATTGTCCCCACCAGGGATGCATGCTTGTCCCAGATAAGCAGATTGATCACGACGGTCAGGAGCTTGTT[C/G]ACTATACCGAGCACCGTAAATCCAGTGGCAGAGATGGCCCGTCTGCAGGAGAATCCGAAGAAGGATATAGATAACCCGAACAGGCATGACAGAGCAACAGGAAGGACCACGTCATAAGAT
5768-469	[T/C]	CCGAAAGATTGTAAAGGTTCGGCGTCAGCAGCCGTCAGCAGCTCCTTCTTCTAATCCTTTCTCTGCAATTAGATTCACCCCCAGTGATCCTGTTGTTCAAGCAAATATCACAGTCTCAGA[A/G]CCTCCACCTTCTGATGTTAGCAATGGAAGTGGGAAAGAGTCAGATGCAAAAAACAAGTCCAGTGCCCTAACTGAAGCACCCTCTCAACTTGATGAGTCAGATAGCAAGGCAGAAGACACA
1894-2132	[A/G]	GCAACCTAGAAGACGAGGCTAGGTAAAAGAAAGAAGAAACGTTGTGTATGGCCACCGTGTAAACAATAAGGAGCACCAAATGCTGTGAACGACTTGCGAGCAATTTGCTTTTGCTTCACC[A/G]GAGTTTGTGTAGATGCGAATTACGTTTCAGGATCCCCTTTTTTTGCGACAGACAGACAGCCTTGTTTTTTCAGGATTTTACATTATTTGGTCTCCAGCGCCAGGATGCAAGCCATTATTT
2244-3247	[T/G]	TTTCTATCTACACAGGGGAGGGAGGGAGGGAGGGAGGGAGGAATGGAAGAGGAAAAAAAATTATGGGCACAAAAACACCTTCAAAATTACTCCACATGATCGACTTGTTTTGATCCAATC[A/C]TTTCATCTCCTAGGTGCAGTCCAGACCGCACTCCTCCAGAAGAGGGCCGTCGGTCTTGGCGAGGAAAGGGTTCACACGCACCCACAGGAGCGAGATGATCGAAGCCAACAGGATGGACCA
9966-669	[C/G]	TCGCCACCGCGTGCATGCTCGTCGCCGAGCTCTTCCGCCGCTACGACGACTTCGAGTGCACCGGCACCGCCTTCACCAGCCTCAAGAAGCGGCCGCAGCCGCAGCCCAGCAGCTGAAAGT[C/G]GAGTACGTGTAGGAAATCAATCAATCAATCGATTAATTAGTTTTTAAGAACAAAAATAAGTTGTCTGGCTCGACTGCTACTTTGTACTACTACTGGTAAGAATTTCGTGATGGTAAGTGA
243-767	[A/G]	CCGACGACTTCTTCGCGCAGATTCTCGGCAAGAACGTGCAGCAGCTGTGGCGGGACTACAAATCCAAGTTTGGAGCCTGAATACACGATTAGCCTACTTGACGGTGTGATGGCATAGCAC[A/G]CTATATATATCGAAATGATCAACAAAACAAGTGCTTTATGCCCTGTATAATAAATAAAAGATAAATAAAACGACTTTGGTAATTCAAAAAAAAAAAAAAAAAACATGTTGCCTACTTTGA
ABC08085-1-3-454	[T/G]	GTCGAGGGAGTAAGCTCATGCGGCCAAGTCGTCTGCTTAATGGTTTATTGGGCGGATGATCGATCATACACATGTGTTCTTCTGGTCGGAACTTGTGTACATCATGTGCGTGTTTGTTTG[A/C]GCCCGTGTGTTTCGGTCGCTAGCGCGTGTGTTGTGTGTTCTACGTGTTTGTTC
5347-1010	[A/G]	GTCCACCGCCTTCCCGTCGTCGGCGTTCGCCATCTTGAACGCCTCGTTCACCACAGCATCCACCTGATTAACAGCTCCATAXGGTGGTAGATTTACTGAXGCGGCCATCTTGTCAAACGC[A/G]ACGCGAAGGTACTTCTTTGATGTTCTATCTTTGTGTTCCTTGGGGACATCTTCCCAGACAGAATCCAGCAGCTTGTCGAACTCGAACTTGTTCGACAGTATCTTCCTAATGCCAGCCCCA
887-736	[T/C]	TGTAGACATATTGTTTGTGCTGCTGCATTGTCCACCGACCXCAATCACGAACCTCGGGAAGATTTAXATTTTGTTGAAGGCAACAATGTCACAGCTCTGGATGTACTCGTTCGCTGGTTC[A/G]ACGCACAGATGGTCTTCAATCAGAGTGTCAACAGAGACAAGGTCATCAATGATGGTCATCATAATCTGGAGCTTCTTGATGCCATATCCAACTGGCATGAGCTTGGAAGCACCCCACAGA
5253-1318	[T/C]	AAGGATCATTGTCTATGCGCTCAAGACAATCACCAACTACAAGTACAGATGGGTGAGTGTTGCGGCAGAGGAGGTGGCCACCATGGCATTCTACATGTTCATGTTCTACATGTTCAAGCC[A/G]GCTGAGAGGAACCAGTACTTTGCTCTGGATGATGACGAGGAGGAGGCTGCGGAGATGGCTCTCCGTGAGGAGGAATTCGAGCTCTAGAGTGWTACGAGGGGATACATGATGACAGGAAAT
842-1286	[A/G]	AACTCAAACATATATGTACATCATACATCTCCACTCTCCAGAGAGGTAAAAGTCCXTTTTTXTACCATTTCAACTGTTGTTTACACAATGTCCACATGAAGGAACAAACCGAGGAATTGC[A/G]AACGAGGCACATAXAACTAGCACTTGCAACATGGTAATGCAGTGAATTTATTCCGTATGCATTATATGGCTCCAAGTTAGTCCACTGGCACTGGCTGCATXGCCTCXGCCTCCTTCCTCA
1946-698	[T/G]	TTCTCCGTGCAACATTAAGAGTTACGAGGGAAATGCGCTGGTCCAAGCTGTAGGTGAACGAGACGGCGTGGCAATCGGAAGACCAACTGCATTCCCTGGTTACTATGATGTTCCCGAAGG[A/C]ATGGAGCTGATCGTCAAGTATGTCAACCAGAGATACGAGAACGCGCCGGTGTACGTTACTGAAAATGGCTTCTCGCAGTTCAGCGATAACAGTATGXAGGACTTGATCAATGACGTTGGA
2274-1226	[T/G]	GCGTCTGGTCTTATTGCTTGGCACCTTTCTAAACAAAACTATGCTTGTGTGCATCAGAAGATGTAGAGACCCAGAGACTAACCCGTTCAAAAAATAAGCATTCAACAAGTACACAACACA[A/C]GATGATGTTCCTTCATAAGCACTGGCACACTGTCAAACCGCAATCACAAAACGTGCTTAAAATACTATAATCACAATCAACCACTTAATTTATTCTCAAAAGGCAGGACCTTAGTAGCAT
ABC01247-1-1-92	[T/C]	XAACATTTCTACTTAATCACTTCAGATCCGGCACCAACAATTTCTATGCAAGCGAAAGTGATGAATGAATCGAAAAAGATTCTATGCAACTGAAAGTGATGAATGAATCGAAAAAGATTT[A/G]AGTGGCTTTGATTGATGGTTGCTTACAGGGTGGCCCTCGCCTTGGGAGTGCTTGAGGGCCTCGCCTGTCACCTTGTTGATGAGGGCGAAGG
ABC11401-2-3-127	[T/G]	CAACAGGATCCTGAAATCAGATGTAGAGACTTTAAGAATCAAGGTAACAATTCTCCTCTGGTAGAAGAAATAAATAGTCACCTTTAAAARATCATCSGTTCCATTAACATCTGAAATTGG[A/C]TCCGCAGGTAAAAATGGCAGAAGACATGGTAGCTAGAGGYGCAGTGTCCTGCGGCCTAGGACAGCAGCTTGGKTTGGCACCATTTCTSAACTCCAGGAAGATGTGATGTGACAAAGCCTT
2295-964	[A/G]	TGATAGGTACTTTGAGAAGGTTGCCAGGTTGGCCATTGCAGGGAATGGAACCGATGAGAACTCCCTCACTAGGGTCATAACGACCCGCGCCGAGGTGGACCTGAAGCTGATCAAAGAGGC[A/G]TACCAGAAGAGGAACAGTGTCCCCYTGGAGAAGGCCGTCGCAGGCGACACCTCCGGCGACTACGAGACCATGCTCCTTGCCCTCCTGGGGAAGGAGTGAGCCTTGCCTCTGTATCCACCC
ABC02639-1-4-370	[A/G]	ACACTGAAATTTTTCTAGTGGGATGGTCCATATATTTAGATCAAATATACTCCGTACAAGGGTTGTATATATCCA[A/G]ATAATAAATAAATACGTCTCTTCAATCTCCTTGATTCATCTTAAGCTGCCTTTGGCGCCTTGACGGCCTCGAATCTTGGCTCCTTGGCCTCGAACTTCTGCTTGTTGTACACGTCCATGT
ABC05640-1-1-248	[T/C]	AAACTGTTTTGGCAGTTTAAACAAAACGTCTTATATTTAGGAACAGAGGTAGTAGATGACAGATCGGTACAATAATGTAGAGCAACTTAACAGGAATATTGTTAATCTGTACTGATTTTT[A/G]TGATGAACAATGGCATCCCTGATTGTAACTTGCTTGACTCAATCGCAGCTCGAAAGGTGTTCTGTCAAGGTCGTAGTGTCGCAAGACCAAAAACTGGATGCACGCCATTCGCCCTCGAAG
6547-1363	[T/G]	TCATCTAGAATCAACCTTAGATATCACAGCACCCAAAATTATCTAGCACATATCTTGTATATATTACAACTAGTCATACTGCCTTGACATACCAGGGATTCCAATACCACACTAAGCACC[A/C]AGCATTCTCTTGTTCACTGGAAAGAACTATGCACTCGTTTGGTTGAACAACACAAGCTTCATAACTCCAACTAGAAGACACATCAGAACATTGCTACATAATTAGAGGGCATATCACAAA
ABC04352-pHv108-01	[A/G]	TTATAACCTGTGTATACTTGACAACAGAAGGATAXCAGCTCCCAGACTCAAGCCGGCXTCGCGAGTGGCAAGGATGGCAGCTTGGTTTATTGTGTGGGCTGGATGCTGCACCATGCATCC[A/G]GGCGTACTGTAGTTCTTCTACAGGGAAGAACCGGCACGGCC
ABC04861-2-1-334	[T/G]	TCTTCGGCTTCCTTGTGGATCATTGCGGCCTTATTCTTCATCTTCTCGGCGTATTCAGCCTTCTTCTTTTCCAATTGCTCCTGAAAGTGTACAGTCACAAGATTTAGTTTGCAGGATGGC[A/C]TATGAAGAGAGTGCCATGTTCAGAACTGCAGATGGATATCGACGGCAAGAACAGGCCTTACTCTTTGATGTAATATACGGCCTTACTCTTTGATGTAATATACAAAGAATGGTAACGATG
7102-184	[T/C]	ATAAAGCTGAGGCTTCGCCAAAAAGAAAGGACTGATTAGTTTCATCAGCAAAACGATGCGATGCCTATAATCTGCATAAACTTGTCTGTATCTGATGCATAATCGACAGTACATGGAACC[A/G]CAGTTTAGTCAGTGTGCCTGTACGAACTTCCTGGAGAGCTGCCATGGGCGCTCTGATCGACACCTTCTTGAGCTCCGTCGACGCTTCTCTCACGAACCTCGTTCTCCTCTCCTTCGAGGA
4956-1444	[T/G]	CTATACCGCAAAAGAATATATTTTTTTAACAGAGATCCTCAAATTTCGCCATCCGCCCAAGCTGCGAGGTGAGCCCGCTACTACAAGCAATGCCCGTCTGGTGATAGCTGCTCCAGATTA[A/C]TTCTCTCTATGCGATCGCCGCCCTTCATGGACGGACGCGACGCAATGTAGGATGATGGGTGACGGATGGGTCAGTCGTCGTCGTCCTCGTAGTAGCGCTTGAACTCGAAGGCGGCGACGG
237-534	[G/C]	TCGCCGCCGGCGGGGTGCTCCCCAGCATCCACACCACGCTCCTCCCCAAGAAGGCCGGCAAGGCCAAAGGCGACATCGGCTCCGCGTCCCAGGAGTTCTAGATTAGATCGTGAATGTTYT[C/G]GTTTGCTGTGGCATCGATGTTGGTGGTGGGTCTGGTTGCAATGGATTGCAGCTTGCAATCTTGTTCTTGTTGTTACTTCCTGTGATGTGTCAATGCTAAGCCGTGTGAAAATCGAGATGC
3271-1422	[T/C]	GAGTATGATCTCATATGCAACTGGCTAGGGAACTCAAGATGGGTAGACTCTATGGAATGGTCTGGAAAGAAAGCTTTCGTGTCCTCAACTGAGAAACCCTTCACAGTTGATGGAAAAGAA[A/G]CCGGCGTTCTGAAAAGCCACGGCCCTTTGAGTTTCTTGAAGGTCCACGACTCCGGTCACATGGTTCCCATGGATCAACCAAAGGCCGCGTTGGAGATGCTCAAGAGGTGGATTTCAGGAA
ABC09788-1-1-188	[G/C]	TATAACTAGGGAAGTACTTGACTTGGTTTTCATGTTGCTATCTCACATCTTTTCCAGCTCAAAAGTTCCCTTTACGATTCTTAGTGCAATACAAGTAAAATCAACAAAGGACACCTCATT[C/G]GACATTCAGCATTTCTAGCTTGCTACTGATGTTCTTCCACGATTTTTACCAAATAACATCATCATGTGCATTCCTATTTCTGTGACACTCTGGGAATTCTATCAATTTGTAAGGTGTCCA
7505-464	[T/C]	TGAAGGGCTGTTTACAGGAGAAGCATCAGAATCAGATGAGAGCATCAACTTCTTCCTCGGAGCCTTTTCTTCTTGTTTAGATGGACCGGTTCTTGTAGGGCTATTTCCACGAGAACGXTC[A/G]GAATCAGAAGAAAGCATCACCGGTGCAGTACTTGGTGCCTGGAAGGCGGTAAGCCAGTCGGGGTCACCATCTTCGTCCCCCATTCCTACCGCCGXCGCCGCCGCCGGCGCCTCCGGCTCT
370-443	[A/C]	GAAGCAGGTCCCCGAGCAGAACGGCAAGACCCACTTCGAGGCCGGCGACGAGCGCGCCAAGGAGTTCGCCGGGATCCTCAAGTCCAACGACCCCGTCGGCTTCAACCTCGTCGACGTCCT[A/C]GCATGGGGYTCCATCGGCCACATCGTCGCCTACTACATCCTCGCCACCACCAGCAACGGATACGACCCTCCCTTCTTCGGCTGATCCGTCCGTCTCCCCTGCCTGCCTGCGTGCCGGCCG
ABC04634-pHv100-03	[A/G]	TAAAGGGAAAGCATGCAACAAACGATGTGGATGGATCACTAGGCGGCCTTGGTGAAATTGAAGTTGCTGCAGGTGAGCCCCCTGCCAGGGAGGTTCGG[A/G]GTGAAGCTGAACGTCTTCTTGTCGTTGTCGAGCACCACCAGCTTGTTCTCCATCTGGAACCCTCCGATCACCACCXXCGCGC
ABC01865-1-2-127	[A/G]	TCXAGGGTCGGGTCGGGCTGGTTCGTCCCGCTGAAGTTGTACAGCCGGXCCGTGACGAACTGGCATTGCACGCGGCCAAAAGTGTGGGCACCTACAGACATTTGATCAACAGAGTCAATC[A/G]TCAAGAAGGCTAATATAATACACACTCTCTATCXTTGCACGCTGCGTATGTACATGTGGGCACGATCGAGTTTGGTGGTTACCTGAGAGGGCGACGAGGTCGGTGGTGTCGTCGAGTGTG
1016-376	[A/G]	ACCAAGAGAGTGGCATACTTGGAAACCTTGAAGGCAGTCACAGTTCTCAGCCTCCTTCCTGACAACGTCAAGAACAGAGTCAATGAGCTCTGCACCCTCGGTGTAATGACCCTTGGCCCA[A/G]TTGTTACCAGCACCAGACTGCCCAAACACGAAGTTGTCAGGGCGGAAGATCTGCCCGTATGGTCCAGTACGAACACTGTCCATAGTACCAGGCTCCAGATCCATAAGAACAGCCCGGGGC
ABC13614-1-1-320	[A/G]	CCTGGATGGATACATCTTTGACCTTGATTCTGTTTATAGTGCCACCATGGCTAACTAAAACAACCTGCTCGTCACTTGCATCGTCATCTGTCATTAGATTCGTACACACAAAAAATGAAC[A/G]TGTTAAAACAAATCTTATCTGTGGTTAGGCAACAAAAAAGGACTGCAGCAGAAGTTACCAGTCGGTTCCCCGACGACAAACACAGCAGCTAAGCGGCAATCTTCTGGAAGCTGCAAGCCA
409-1643	[T/C]	ATTATTACAAAATTTTGGAACTTGCTGAGACAAGTAATAACAGAAAAGGAAAGATTATATGTGGATGGCTTTAGAATGGGTTTGCAAGCAAGCCTCCTTGAGGGCTTCACTCACAGTGGG[A/G]TGAGCATGGCATATCCGGGCAACATCCTCGCTCGACGCTCCATACTGCAGGGCAAGCACAGCTTCATGGATGATCTCTCCAGCATTCTGCGCCATTATGTGCACACCAAGAATCTTGTCA
ConsensusGBS0428-3	[G/C]	GGCCAAGTACGTCAACGGGCACAACCTCGTCGTCGACGGCGGGTTCACCGTGGGGAAGGCGCCCAACATGCCGCCGGCGCCGGCGCTGTAAACGAAGCAAGCACTTGAAATAAATTAATT[C/G]GCGTTGTATTGCACCAGAACCATCGAGCTCGAGCTGTAAAACGAAGCGAGCTTGAGCXTAGGCXXGACT
ABC11290-sfp44-06	[T/C]	YGAARCARAACTTACAATCATCACTCACAGAACCAGGTGTAAAGWCACTTGGCATCAGACCTCAGTAAGGCCAAAAAAATATAAGAGCAATGGCTTCAGTGAATAGAAGATGTACTCGAA[A/G]GTTATGCTGGAACCACTAGCAGAGTAAACAGAGTMCAAAGTAAGATCTGCTATAATTATTCTTCTAAGAAAATGCAGTCCAGARAATTTTGCTTCAAGTGCTKRTKCWKCAACCACGCCC
9481-859	[G/C]	GATATAAGTCAGGCGTTGTATGATTCTCTCTCGGAGGCAAAATGTTATGGTACCTGTAATGGAACTTCGGCTTTGCAATCTCCCTGTGTTCCCACACTCACACTTCTACTTGCCATCACA[C/G]GCAAGGTGATTGTAGGGAGAACAATGAAAAATAGTAGCCGCAGCGTGATGGTATTTTATTGTGCTTGTTACTCCTGGAAAATTGCGTCCAAAGCAGTAAGTTGTGTCTGTTTC
2116-483	[T/C]	AAAGCTCGTTATTTCAAATTCTGATAGTCGGTGCCGTTCTTAGAAGGAATCACGTCCTCCACCACCACCATAATCACGTCCTCCACCACCACCATAGCCGCCACCACCXCCATAGCCGCC[A/G]CCACCACCTCCATAGCCACCGCCACCACCAGCACGGAAGCCACCGCCACCAGAAGGTCTCTCATTGGCAAAGTTCACACGGACGTTCCTTCCCCCAAGCTCCTGACCGTCCATGCCTTTG
6678-1060	[T/C]	TGAAAAATTCTTGGGGTGAAAGATGGGGAATGAAGGGCTACATGCATATGCATAGAAACACTGGCTCATCGTCAGGTATCTGTGGCATAAACATGATGGCATCGTTCCCTACAAAAACAA[A/G]CCCGAATCCTCCCCCTTCACCAGGCCCTGGCCCAACCAAATGCAGTGTTTTTACCTCCTGCCCTGAAGGATCCACCTGCTGCTGCTCCTGGCGAGCCTTGGGATTCTGTCTTTCCTGGAG
3378-619	[T/C]	AACAAGTAAGATGAXGGGGTCTTCATTTTCAGCATTACAGGACATTTCACATTTTCCAGTCGGGTGAACACAAXCACCCATGCATACAGCAGTTGTCTGGCATTTCTCCTCACACAAAAG[A/G]GGAACCTAGGCGCTCTTGAGCTCACACACTATTTACGAGGTTTTCTCCATAAGCTGGATGGGCGCCAATATGTTCTGTTTGCTCGTCTCCACGATGCAACCGTTCATCACCATCTCTTCG
107-603	[A/G]	CACGTTTTTTTTTTTTTTTTTGATTGAAAGTGTGGCATCTTCAGTCATTGATCAAATACTAAATCACAGGTAAAATGXAGTCCTGACTGGCCTGTTCATCGAACAAATGAAAGAGCCAAT[A/G]CAGACTGGCATTTACATACATGATCXAATXAACCAAAAGTCTGCTCATCTTCTCXCTGATAXCGAACTAAGTGTCAGCTAGGCTACTCCTTGGCGGCGGCCTTCTTCTTGGGGGACTTGG
6023-567	[A/C]	TCCTCGTGTCGGCAGCCATGGGAGAAACGTAGTGTTATTGTAATACAGTAACAGTAGAAATTTTGTTCGCGGAAATCTCATAGTAGTCTTTTTTGCTATTCTAGGAGGAGACGATGGACA[A/C]CAAATCATGATATTTTTGTTGCACGAATTGCAGTCCGGAGCCAACTCTTGTTTGTAAAAAAAAAAAAAAAA
ABC12449-1-3-227	[A/G]	CGGAGCTGGGGGGATATCAGAACAGCAATGTGTCGTTGACGCTAGGACTGCAGCACACTGAGAACAACCTTTCAGCTCCAAACAACACTCACCGGCCAGGTTTCACCGTGGGCGGGGAAG[A/G]GGATATCTACAACACTACCGCGGCTCATCCCGGTGGTGGCGCCGCCGCCGCCTCTCCGGATTACGAATCGACGAACCAGTTGGATCAGCGGCAGCAGTTTGAGCCGTCGCCTCTGCTGCA
2174-1211	[C/G]	GACTGATGAAGCAGAGCCATTCATGGGATCTGGACGATTTGCACGTGCTTATCAGTTGGGTTACAGCTGTGCCGACGAGAAGGAACTTGAGTACGCTTTGCGGTTCTGCTGATATTCTCC[C/G]GGTCATTTGATCCTTCAGACCTCCTTCAGACCTTCACTCCGTGTGCTCGCTACACGAGAGCAAGTTTTTGGTTGGCAAGGGAAATAAGAYGCAGGAAGCTCTATACTACACTTTACTTGA
8386-465	[A/G]	GCTCCTTATAGCCTTTTCATATGCCTTTTGTAGTGAATTTTCAGGGTCCCGGCTGCTTGTTATTGAACTAACTGGACCAGTTGAATAAGAAGGCTGAGGTTCCAATGGATGGCCGGTGGA[A/G]GTACTTGCTTCTCCTGATTGTGAAGTACTTGGTGTAGCATGCAGAGGTCCTGAATGCCTATTCAAAGTGTTCACTGGAGGATAAGCAAATGATCTCCCATACAAGGAAGCAGCTGAAGCA
6517-602	[A/G]	TTGGAGAGCTCTGATGGTCTCGTCGTCCACXTGCCCCCTGTAAAGGAACAGGCCAATCTCTTCGTCACAGCCACCCGGTGATGGAAGCATTTTGCACCCAGTAGCAGGGTCCAGCAAAGC[A/G]GTAAGATCAACCATGTCCTCCAAATTTAACTTTATGCCAGTTTCTTCTTCGACCTCTCGGACTGCXGTGCCAACAAAXTCGCCGTTTTCATCATCTAGCATTCCAGCTGGTAGCTCCAAT
8397-432	[C/G]	GACTTCGTCTACTGATGAAGACAAGAAATGAGTCACCAGTTCTGTGCAGGGGAGTTGCTTGTATGATCGCTGAGTTGGTTACTTTTCGGAGCCTGGCCGTGTATATACTCGGAAGTTGTA[C/G]ACATCATGTCACTAGTAGTCTGGCAAGTACTCCTACTACGGAATCTGAACAATAGTAGTCTTATGTGTCGACTTTTCGGACTGAAWAAATTTCGAAGCCTGTCGGTGTGCTAAAAAAAAA
5413-2541	[T/C]	TGCTAGATACTACTACAGTTTTGTGTGGTCGTCGTTTCACAGAGGAGATGATTTTTCTGGCACGCTGCTGACACGCCGAAGGRGAGCCTGGCCTTCCGCTGAATTATTCGTGTAATATCT[A/G]GGGGTTTTACAGGAACGTTGCTTGTTTTAATTTTTTTTGGTTTGCCGCTTGTCGGAGTTGGTGATAGAATGTTAACAACAGCTACTACTACATGGGCCCTGTAAAGTTCTATAGAACCAA
ConsensusGBS0131-2	[T/C]	CAGGGGCAACAACAACAACAACACCCAGATGCAGGTAAAGCCATCTAGCACCTTTAGTTGCATCTCAGAACATATCTGATGTAGTCACAACAGTGTGAGCAAAAGCTTTACAGCAACCGG[A/G]TCCTTTCTTCTGGCAGGCTGATGAACTAACTGACCATGCGAAG
ABC12550-1-3-276	[A/G]	GTCACCTTTCATATCGTCAGTGGTGACTGCTGAAGGATGTGAGATGACAATTGCTTCTACCTCGTTTGTTTTCGCCACCTCCACCGCAAATTTCCCTGTCAGTAGAGGAGGAGGGTGCGA[A/G]CCAAGAAAAATCTTTGAAAAAGTGAATACGAACCGATCCTATTTGXGGAATTACTAACTTTCTCCCCTAGATTTCATACTCCTAGCGTGCCAGCATTATAAACATATTTATCTTGTGTTG
ConsensusGBS0284-1	[T/G]	CTGATGTCCAACCAAAAGTCCACAGATCAAAACACCGTCCAACATGAAGCTTTGCTGATAATAA[A/C]CGGAAGCACGCATGTGAATAGCGTRGGAGGCCTCCGYAATATTGCTCAAGAAGCAAGTTGGTTCTGACTCAAGAAAGAGAACATCCCTTTGTAYTTGGCAGCCACAAATTGGCGTGATAG
4839-1194	[T/C]	GCAGGCTGTGTGCAGCCTGATTTGTGGCCATCCAAGACACAAAATAATCTCTCTTCTGTACTTTGGAAACCAAACATTTGCTGGTGAAACTAGTGGCTATGTGCAGTAGTAAATTCTTTT[A/G]TACCGTATTTCATTTCCCTGCACGCTCGCTTTAGTTACATATATATTTATTCAGACATTGTGTATCAAAAAAAAAAAAGACATTGTGTATCTGGATTTTGGCTTGCTTTCTGGTTGTGTG
ABC03430-1-1-265	[T/C]	GTCAACCGCAAGAGGACGGCGCGAAACTTGTCAAGAAAAGAAAACAAAAAACAAA[A/G]AAAGAGATGTTGCGATGACGCCACACTAACAAAGGATAAGAAACCCCGAAAGCAACCTAAACATGAGATTTACAAAATTCGATCACCGATGGTACAAAATTGCAACGTGGCTACAACGGT
386-2229	[A/T]	GTCGATCAACACCAACGCACGAACAAGTAAAGGCAAAAGCGACAGGAACTGAAGTAAGAACATGCACGAACGGATTAAGCGTCTTATTTTTGGATGTACTTTGGAAGCCTCCTCCTCTCC[A/T]CCACGGTGGCACGGACGATCCTTCAGACGTTGATGGGCAGGGGCTCGCCGTTCCACTCCTTGAGGCACTCGAGCATGGGGTCGATGAGCTTGTTCTGGCTGATGCCGAGGAAGACCTTGG
1861-2382	[T/C]	TGATACATAGACCTGAGTTCTATTCTGAGTGGCATTCTAGGTTGAGGATGTTATTTTTGTATCTYGGCTCCATGTATCTGCAAGCTGCTTATTCAGTATATGAAATTCGTAGCAGTAGGA[A/G]TCACCAACATTTGCTGGTGTGATCTTGAATCAAGTATACCTCTCCGGTAATGCATAGATGCAAAAGGATTTTGGTCGAAACAATAGCACATTCCCTAAAAAATAAACTAGCCATTTTCGG
3269-1797	[T/A]	CCAGATCTTCCTTCCGGAACCGTGTGCTTTGCTTCTGGAAAGCCTGCTCAAAAGTGGTCATTCTGGGGCCGCAGCTATTGATCCCTGTGTTCTGCCACCTATACATTGCCATTTTCATTG[A/T]CCGTTTGTTCTGGCAAATCTGTTTATTTCCATTTCATTGACCGTTTGTTCTGGCAAATCTGTTTATTTCTTATACTACCTGATTTTTGAGTAATGCTTTCGTATGATAACTGCAACTGTG
2582-767	[A/G]	GCCGGCAGCCCTGGCGGTCTGGTATGCACGGAGGCCAGGCTCXATCCGTTTGACGCAGCCCCACATGCCCTGCTGCACGCCGAGCTTXGCGATGCTCCATGGGATACCCATGTCTTCGTG[A/G]TGAAACAGGAGCACCTCACATGCCGTCATTGCACCATCACCGTTTCTTGATTCAACTGGACGGATGCACCAGCTAGAGTAGTAGAGGTCCACACGGCGAGGTTTGCTGCACCTTGGAACA
ABC15634-1-1-61	[G/C]	GTATGAAATTATATATACAATTGCGGAACGGTAATACAATTATACCTGCGTATTTACAAT[C/G]CGGTTCATAATTGTTGAAGCAAAAAAGGAATGTCAGTGTAGCTATTGAGTTTTTGAATGTGTTGACATGACAAGATGAACAAAGCAAGCCAGAGGAGAGGAGTAGTACAATAACCAGTTA
1275-734	[T/C]	GCAGGACGCCGGCAAGGTGGAGCTGGTGGACGGGTCGTCGTACCTGGGTCAGCCGCTGCCGTTCACGATCACCACGCTCATCTGGATCGAGGTGCTGGTGATCGGGTACATCGAGTTCCA[A/G]CGCAACGCGGAGCTGGACCCGGAGAGGAGGCTCTACCCCGGAGGCTCCTACTTCGACCCGCTGGGACTCGCGGCGGACCCGGAGAAGAAGGAGACTCTGCAGCTGGCGGAGATCAAGCAC
1341-841	[A/C]	GTACAGATCTTGGCACTTGAAGGACACCGACTTGCAATTGCTATCTATTTTAAATAAGCACACCATCTATGATCGCTTTTTAGTGTGCATCATTTGTGTCGATTCCTATGTGCTGCTACT[A/C]TGAACTTTCATATCACTGTCATTTGGCTTTTTGAGTTGCGTGACTGGAACAGTTCTGTCAAGTGCTTGTGGATGTGCTGTTGTTCTTAATGCCGTTACCAGCTCTGGGCATATTCAGCGA
4219-685	[A/G]	AGCATCAAATGCATTTTCTGCGAATATTCTGTTAACAGCTTTTGCATCGCCTAGATCAGCATGTATGAACTGCAATCGCCCAGGATCAGGGAACAAGTTCTGAAGAACCTTGACCGCCCC[A/G]ATATTTCCTCTTGAGAGATTATCCACAATGGTGACTCTGAAAGAGTCATTGAGCAGTCGTAGAGCCGCATGCGATCCTATGTAGCCGGCGCCACCCGTCACCAACACATGAGTTACTCCG
6553-328	[T/C]	CAGGTCGTGCACGCTGACCTCTCTCTTCTTCGTGGCCTCCTTCAAGGCGGACCGCACTAATCGGTTTGCTATACCCXXXXXXGGGTTCTTGAAGACAATTTGCACAGCAGCGTCATCXCT[A/G]AGATGCTCCCAAAGACCGTCCGAGGCAAATATTATGAACTGATCTGTTGGTTTGAGCTTGCGGACATGAATTTGTGGTTCAGCGCTAAGAGCTGGCCTCTTCAATGCAATAACAGGGCCG
4313-482	[T/C]	TGGTATCGTTGGCCGGGCTTTGTTCAGTCACCGTTAAGAAGCTGGGTAGTAATGTGATGAGGTGAACTAATATGAGGCGAGCTTTTGGTCTAGAGTCTTGTGTCGTCAGAATACAGTAAC[A/G]GTTACAAGTACTCAGGTCGTCATGCAGTGTTTGGTTTCGTCGGGACACTCCATGTTTCATTGTGCCATTCTAGGTTTGYGAAAGAAACAGGATGTATCGAGGGGTGATGGTCTTTTGGTG
ABC11237-1-2-39	[C/G]	CGGCCTGGCCGCCTTCACCCTCCTCAGCGGGACGGCCACCTTGTACGGCACACGCACCGTGTCGCCCTTGGGCGAGGTCAGCTCCAGCGACCGGTCGCTGCGGAAGGCCACCCTCTCCGA[C/G]GATACGAAGAGCACTCCGGCGATCGGXCCGGCGGTGGT
1513-514	[T/C]	GTCAAGGTAGAACTGGCACTTGCTGATGTCGCTGCCGTAGTGGTTGATGCAATCTTGGAAGGCCTTGGATGGGTTGCCACACTTATCATCAGCAGCATTGTCCATTGGAGTCATAGATGC[A/G]GCGGCCTCAGACACAACAGTCTCATGCTGAATGGTACGGGGACCCATCACAGCGTCAACAGCCCTGTGCGCCATAGCACTGCCAGTACCGAAAGCCATGCCCTGAGCAATAGTGGACCCA
4396-567	[T/G]	CAAGAAGAGCCCCGTCTGGCTGCAGTTTGCCCAGGCTTTCCAGGCAGCTTGATGGGATGAACCCARTCTTCAGTGACACACGCCTTGCTCTGCCCAATCTCATCTCATTTCTGTCCAACA[A/C]GATGGTGTGTCTGTCAATGTCGCATATGTATAAATCACATCACATTGCACCTTGTGCTGGATCAAAATAAAGCACTCATGTGCAGCCGTTCCATGCTAAAAAAAAAAAAAAAAA
8387-187	[T/C]	GACTCATCACCAGCAGCGGCGACATGCTTCGTCCTCCTGTGGCCTCCACCTGCGGCTTCTTCTYCGGCTCCGGCGCCGGCTGCTGCTTCCTCCGAGATGCTTCTACTGTTCGGCATCACC[A/G]AACCCGCACCTCCGGCTCCAGCGGCAGGGGGTTCAGCAGGGCGGGATTCCGGCGCGGATCGAGCCCCCTCCTCCTACGCTCCTCGTCGGCCTCTCCTCCGTCTCGTCGTTACTTCCGACA
ABC11853-1-2-343	[C/G]	GCACGGCCGCACTTAGCCAACGCATGCGT[C/G]GCACACCTTGCTAGATCACTTAGCACATGAATCCAGTGGGCTTGCTCCTGCCGCAGTGGTTGAGGATGATGCTGAGGTCGACGGGGAGGTTGAGCTTGACGATGCTGAGGAXGTTGGCCT
7174-365	[C/G]	CACATATGTCATTTATTTATTCCTCAAACGTAGGTATAGTAGXACAACACCGCCCTTACCCACATCTCCAGGTACATAGTTCXCACTCAGCATATTTCTTCAGAAAGAAAGCAACCACGA[C/G]GTACATCGTTCCAACATTCACATCTTATTAGGGGTCCAAGGATGGAAGAGCCGAXXAAGTAGCTTCAAGCAGCAACCGCTGAAGGCCTCACACAGAGAGGGTACTCACAATAGCAACCAG
ConsensusGBS0330-3	[A/T]	TTGGATCAATAGAATACATRTGCATTGCAAAACAATGCCAGCACAACAGGAAGGTTAATCGAACTCCTCACCTGAGCAAAAACCTTTTGCTGCTTGAGGAAAGACTTCTCGGTCTGCATA[A/T]CAGATCAAGTTTAAACCATCAGAACAATCACAACCATAGGTTTGGCCAAATTTTCAAGCATCATAACACCAAACTGATAACTCTAGCTAAATGAAATGCACTTGGCTCATATGTGCCTAT
2493-660	[C/G]	GCAACTCAGCATTCATAACTCGGATAAAAACTCAGGAGAAACTAAAAGTTTCCAACTGCAGCAAATACAGAAGGCCTAGGAGAGGGAGCAAAACAGGGCCGTCATAGAAAACCATGACCA[C/G]GTAGCAATTCGGGTCAAGTAAAGATTCTCTATTGGTGGGGCGGGAGGAGTCTATGAXATCAGGCTTTCGTCCCCTGGGGCTGGCXGAGTCTATGAGATCAGGCTTTCGTCTCCTGGGCTA
ConsensusGBS0369-1	[C/G]	GGCCACCTCCAGCAGCTACCGCGCCGGAAACAAGCGCCGCAAGGGCATCCCGCACCGGTCGCCGTTCGGCAGCCTCATCGTGGAGCTCTAGGACGGCACACAGAGCCAAGCGCATGTCTG[C/G]CCTGATCAACGCTCTAGCCTACTGTATACGTGACATAGCCAAGAAGGTAATAGCTGCGCGCCCTGAACGGCGATGAGCCGCCGTCGAGGGGCACACACTAATACTATAGCGTGGTA
ABC13578-1-2-135	[A/G]	AAAACATGTACTTAACCCATTGTGTGTATCTTATGAGTTCGCTGAATCAGTGACAGCAGCAGCAACACCGTTTTCTTTATCCTTTTCTTTCGCTGGAGCAGTGGCAGCAGGAGCAACATC[A/G]TXTTCTTTATCATTTTCATTCGCTGGATCAGAGGGAGCAGCAGCAACATCATCTTGTTTATCCTTTTCATTCGCTGGATTAGTGGCAGCAGCAGCAACATCATTTTCCTTGTCCTTTTCA
299-1547	[C/G]	GTCAATTTATTCTGCCCGAATCCTGTCTGATATATAGAGCACCAAGCCGCAAGCTCGGCGAGCAATCTCGAAACGAATGAAACACAATCCAGCAGGTCCATATTATAGGCTATAGATAGA[C/G]GATAATAATGTACTGTAGTTGCTTCGTTGCGTTTTCTGATCAGCCTCGACCGGTCAAGCCAGCAACCAGCTCCGAGCTCCGTTCACTCGTCGAACACCTTGCACTCCACGGCGTTGGGGT
2469-1034	[A/C]	AAGGTGATGGACTACGCGTCGCTCCCGCACTTCTGCAAGAGGGAAGGGTCCGGTTCAGGTTCGTCGTCGGWCGAAGTCGACTGCTACTCGTACGACCATCCTTTCCACCAGCAGCTGTAC[A/C]ACTATGTGAAGCAGCAAGCTGCGAGGAACCAGGAGGACGGCGCCGGCCCCGTGAAGCAAGGGTCGATGCATGTGAGGGTGCCGACGCCGGACCTGGAGGAGGCCAAGATCATGGAGACGA
ABC02112-1-1-141	[T/C]	GGCCCGCTGCTCCACCTTCCGGACTCGGATCTACGGCGGCGACACCAACATCAACGCCGCCTTCGCGACGTCGCTCAAGGCCAACTGCCCACAGACAACCGGCTCCGGCGACGGCAACCT[A/G]GCGAACCTCGACACGACCACGCCCAACGGGTTCGACAACGCCTACTACACCAACCTCCTGTCCCAAAAGGGGCTCCTGCACTCGGACCAGGTGCTCTTCAACAACGACACCACCGACAAC
3752-175	[C/G]	CCTGAACTTGTTTGACATCCTTAGGCCTGGCAGGCTTGGCGTTTGCTTCGAGTAACCGATGAAGGAAGGGGTCCTGATCGCTGGAGCAATGGCCCGGGAACCAGCCCCAGATTTAGCAAA[C/G]GACACTCCTGGAGCAGTGGCGGTTGACATCTTGCTCCTCTGGGCCTTCTCGGCGAGACGGGCGGGGGCAGTGGAGGGGACGGCTGCGGGGTACGCTGATCTCGCGGGGGAAGGTGGAGGC
2315-702	[T/C]	TAACTGTGAAGGTTGTGGAGGCATGAGCTGAGCTGAGCTTTGTTGGCTGGATATTTATTTCTATGCATCTTAGTATATTTAAACCAGGGTCTCTATTCCATTATCTACATTTCCATAAAA[A/G]TCGTGCATTTACCTAGTGTAAAGTAGTCCTGTCGGCGTGTCTCGCTGTAAACTTGAGCTTGGCAGGGTACAAATTTAGTGAGAATCAGCTTATGTGAGATTTGCTTTCACTAAAAAAATG
1961-895	[A/G]	ATATCATCATTGAAGACAAGXTGCGTTGCCTTGTACTTCTCAAGAAGGGTAAACGCATTGTGATTTGCGAAGTCTTCAAACTGGACAAGAACCTTCTGCCCATAGTTCTGCTTCACGGCA[A/G]CCATGAACTCATCCAGAAGCTCAGTGTATTCCTGGCCTGTAGCTCTTTTTTGCCGCAATCCAATGTAGAACTCATCGTTCAGTAGCTCTTCGTTGTTCGTCCCCACATCGATGGTGATGG
1524-566	[T/C]	AGTATCAAAGGTGCTCCTTTCAATCTGCTCTCTACTAACGGACCCAAACCCCGACGACCCGTTGGTCCCGGAGATTGCGCACATGTACAAGAGCGACCGTGCGAAGTATGAGTCCACAGC[A/G]AGGAGCTGGACCCAGAAGTACGCGATGGGCTGACCCTGCGAGCCTAGGTGGAGGATGATGTTGGAGCCATCTTCGCTTGTTACACCTAATGTATCTTTGTTCCTGTTCTGCTGCTGCTAT
3688-1465	[T/C]	TTGCAATGGACATGATGGCGTGCGCTCAGCAGCGTGCTGCTGAAGCAGTATCAAGCACTCTTCCACCATGGCCATCGRAGGGCAACAAGATCGGTGGAAATGGAATTTCTTGGCTAATGT[A/G]GATTAGCCTGGCAGGGTACATTGGGCGAGCTTCCGAAAACTTGGTGATTTGGGTTATTTACCAGATGCTCATATATAATACCGTTATTGTGGACGATGACAGCATGGTGCCTTTTACTGT
5986-634	[T/A]	ACGACGAGCCATCCAGCAAAAGAGCAAAATAAGAACCTTTACATTATCCGGCTTTCTTGGTGTTGAAAGTGTAGTGGTGGCTTAGGGATCCAGACTTGTAGTCTTGTACACAAGTGGTAA[A/T]TACAAAGGCAGTGAAGAGATTAAAAACGATCATGGGGATCCACGTCGAGGCGACTTGATGATATGCCAGTATCATCAAGGCACGCAAGAGTTCCTTGTTACTAAGAGTCGGCCTTGGCGG
ABC01382-pHv1042-02	[T/G]	GAACGGCTAATAACGGCTCTACGACGAAAACTAGTCACCGTAGCTTCCACCAAAGACCATTCCAGGTCATCACAGCGGCACTTCTCCGCTGTCAGCAATGACAACTTTGCTCTTTGGTGT[A/C]CCGTTCTGCTTGCCTTCAGCCTCAACCTTGTATACCACGTCCATCCCAGACAACACCTTGCCGAACACGACXTGCTTGCCATCCAACCTAGCATACCAAGCGTAGATAATCAACAACAAA
4530-1560	[A/G]	GGTTTCTCTGCAGCTGGGAAGGACAGGCGCTTCTTTATCGATGAGTGGACCAGAGATGCTCTATCAGGGACCTCAAACTTGTCGGCGAATACCATGTGGTACCGAGACTTTGCCCTTGCA[A/G]ACTTCGTGGACTGCATGTAGCTGGGGAGAGCTGGAGTGCTTGTTAGGCTCGCATCATCCTGGATCGAGCCTCCACCTGTGCTCAGCCTCCTTGGGCGCTCAGAGCGTATGCTTGTGATGC
ABC05919-1-2-157	[A/G]	TTGCATCCCGGTGATCATCGCAGACGACATCGTCCTGCCCTTCGCCGAYGCCATCCCATGGGAGGAAATCGGCGTGTTTGTTCCCGAGGAGGATGTCCCGAGGCTGGACAGCATCCTGAC[A/G]TCCATACCAACAGAGGACATACTGAGGAAGCAAAGGCTTCTAGCAAACCCTTCGATGAAGCAGGCTATGCTGTTCCCCCAGCCAGCTCAAGCAGGGGATGCGTTCCATCAGATACTCAAT
3534-162	[A/T]	AAAAAGGCTGGGAGGTGGCGCTTAGTCTGCCTCCTCTGTACATAGTGCCGGCCCTTCTTTGCTCAGGTGTGTGTGTGTGGCTGTCCGGCCGCTGTACATATTTTCCATGGAAGCGAGAAC[A/T]GATGGCAGTGTCTCTTTGTGACAGGCCTTAATTTCCTATAAGTCTATATTGTAGCAACAATGTATGTAATTAAGCGAACTCGATTTACCCTTTGGATAGTTCCTGATATGTGCTCTGAAA
699-529	[T/G]	GACAAGGAGGGCATTCCCCCGGACCAGCAGCGTYTMATCTTTGCTGGCAAGCAGCTCGAGGATGGCCGCACCCTTGCGGACTACAACATCCAGAAGGAATCCACCCTCCACCTKGTSCTC[A/C]GCCTTCGTGGTGGTATGCAGATCTTCGTCAAGACCCTTACCGGCAAGACCATCACCCTGGAGGTTGAGTCCTCTGACACCATTGACAATGTGAAGGCCAAGATCCAGGACAAGGAGGGCA
ABC11783-1-1-99	[A/C]	CATCCTTGATGGCATCTGCTGATCTGCCTATCCAXGGCGACGGAGGCCACAGCCAGTGCACGCACCATTTATCCATCAGTGCTGGACGAAAACCCAACCTTTGAACCAGTCATGGTGAAC[A/C]GGTGAGTCTTAGGACTGTTTGCCGTTGGGCCTTGGAGACTGGCGGTATGGAGAAGCGTGCGGACCGTAGGAGAGGCTCCTCATTGGCTGCACGCCGTT
6928-788	[T/C]	TCAGCGACACCGGAGACATAATCTACTACCAAACTGACCCAAAACTCGCCGCCGGTGCACACACATCCGATTAACAACATCAAGCATACTCTTTGAGCGGAGGCTGCTCGCTATAACCTG[A/G]CCGATTAGCCCTCTGCCGCCTCGCCTTGCCAAGTTCCTCAGTATCCGGCAATTCAAGCAGGTGGACGGCACGGATGCTAGCCTGGCATATTGGGTTTTTGGTTGTACAATAGGCTTGAAG
1835-432	[T/C]	CAAAAAATATACACAGTAATTACTATATATACTAGAGYYGTTGCAGATTTCGACGTAGTGTATCAACCAATGCTGTCTCCAGACCAAGTCGGACAGAAACCATATACCATAGCAGCAGCA[A/G]CAATGCCGCCGTTATGAGTAAAGCATTTGCCAAAAACTTGAGCATGCCGGASGAAACCACATCGTCCTTGCTGCTGCCAGCGGCTGCTGGTTCTCTTTGCCGTGGCCAATGCCAGGAGCG
ABC06852-1-1-216	[G/C]	GTACAATAAGCTGATGCTGAACCGGATTGACTGGGCCTCTGCAGTTGGTGGTGAGGATGGTGCCGACGAGGAACAAGACAAGCCGATGAATAGCTGCGTGTTAGTCTGGCAGGGTAGCGT[C/G]GTGAAGCCCACCTTTCCGAGGTTCGGTGTGCATCAGTGTCGGAGCGAGGCTGCTGCCAAGAAGGTGTTTACAGATGCTAAAGTTCCGCACTACTGGGACCTGGCTGTCAACTTTTCGGAG
1195-626	[A/C]	GCTCCATGACCGATTCGCGCAGGTAGAACGTTGTGCCATGTAGTCGGATCAGAGGAGAGGTGCAGACAAAGGAGCACACCAGCACACAAGGGGGGAGAACCCGGGGCTAAAACAAGATAA[A/C]CCCCGTGCGATCTCCCCCCGAGACACAAAAACCATCTTTATTACGGTGGTGGCCTGCCATGCGAGCGCACCCAACATGGCAAAGGCCTCTAGATGTTCACATCTCTTTTTTTCAGCCTTT
6600-453	[T/C]	CCACGTCGTGCCGGACTTGGGCATCGTGGCGACGACGATGTCCGAGGGGCGCGCGGCGAAGCGXGCGTCGGCGACCATGGCGCCGACCAGCGGAGGCAGGGTGCTGTACCAGCCGTTCTC[A/G]TGGCGGTAGAGCTGGTTCGCCCTCGAGAGTCCTCGGXAGCAXGGCCAGGAXGACGCCAGTTCGGTGAACTGCCGGTAGAGCTCTTCGTTGGTTTCGGCGTCGCCCTCTTGCGGCGGAAAG
3944-1283	[A/G]	GAGAGGAAGTCCTGAAGGCTCTGGAGTCGCAGAAGTAAACAGTAACCTGATAGACATCGGTATGGACGGTGTACCAAGCATGCCACATGGGATGGTCGAAAGCGCCCTAGGATCAATCTC[A/G]TCCCTGGATTGCGTGATTTTGTTTCTGTTTGTCTGCTTCCGCCCTTGTAGTTCAGTGCAGGAATTTTAGCGGATGAGTCGCCTTTTCCCTTTCCATTGCTCGTCGGAATGATTTTCGTGT
ABC13717-1-1-328	[A/G]	ATTATTGGAATGGCGGGAGCTGCTGGACGGACGTCCAGGACCCGTCCGTCTACCTACCCTAGTTTGGTTTAGTTATTACTACTCCGTATTACTCATGGCGATCTCTTTAATTAAGCTGTG[A/G]TTAAATCAATGCTTCTTAACGACGACCAACAGCTAGCTGGTAAGTACTATAGTACATGTAATGCTACGTACGTACTGCCTGCACTTGTACCTCTTAATTTG
ABC04158-1-1-332	[T/C]	TCAGTTCGTATTCACCTGCCATGGTGATGTATCTAACCCACGGGAGCGCCTGGTACCCACTCTTTTCAATGATCTTTAGATAGCGAACCTGTAAAATACATAATGTCATACCTTTTACTC[A/G]AGGTGCCAGAGAAAAAAATACAATAATACCAGTGATGATATAACAAATTCGTAACAAAGTTAATTTGATCACCTGAATACCAGATACAGTGAAATACGGTATCTCAAATTTCACTCGTAT
5402-929	[A/G]	CAGCAGTACCTTGCGAAGGGCGGTCGCTTTGGCTTCAAGCAGTCCACGGAGAAGGGCTGCAACGACCCCATCCGCTGCTACGGATGAACAAGCCTGGTGACCTGACCTGCAAGGAAGCAC[A/G]CAAGCAGCAATGTTATAGTCGAGAGCGCTGCCTGAATAATGGTGTATGTCAGCTGAATTTCACTACAGTTTTCCTAGCTTGTGCTGGTACCTAAATGCAAGGATTGTAAGAGAGAAGAAA
10353-119	[G/C]	TTTTTTTTTTTTTTTTTGGCAGTAACTGATAGTAGCATAGCAAAACTGTAGTTGTCTCTTGGTTCACAGATGAGAACGAGAAGAGATACACTATTTTCTAGGTAATACCGTATTTTT[C/G]TTTCTTGAGAAAGCACATACCGGATTTATGAAGAAGGGCGGGGAGCACCGGTACAAGGATAAAAGCRCACACACACGGACACACCGCTCCTTATCTAACAGACACACACTCACGCCATCA
3583-423	[C/G]	ACGTACCTCGCGGAGGCAAGCGCCAAGCCGCCGTCTAGTACAXCTACTAGTTGGCGACGTCCCCGCGCTCGGCGGCCGCCGACGCGTCCTGCGGCTGCTGGTACTGCTTGTCGTCGTGGA[C/G]GAAGAAGACGTAGAAGCCGCCGCAGGTGGTGGCGGCGGCCATCGCCCAGACCACXAGCTTGAAGGCGAGCGGCATGACCTCGGCGACTTTGTAGGTGAACATGACGGTGAGCAGCGTGGT
2249-1249	[C/G]	TTGTGGATACCATTATGGAACACACACGTTTCTGGCCGGGCGGGCGACGGGAAAAAGCATGXGXAAAGTAAAGTGAAATTTCGATCACGCAGTTGCCGCCATGGGCAACGCTCTGTAGCA[C/G]GCTCGCCTGGCCGCTCGGACGATATCCTCAATCTGTGGAACAGCCAATCTCTCAAGGTTGGCAGCATAGGGCATGGGTACATCAGCTCCAGCAATCCTCTCAATTGGAGCATCAAGATAC
ABC06493-1-1-45	[T/A]	TAGTAACGGACCATCATCAACTTGCCTCCACTTTCTTCTCCGTGTGTTCTTCATTTGGCAACTCCTCCACTGTAGCCATGTTAATTAATTCACTCTCTACTACTGAGCTTGTAGCAGATA[A/T]TCCATCAGCAGGAGCAACTGGGGTCGATGGGCCTGAGCTGGAGC
2265-363	[A/G]	GGATGCGGGCACGAGTTCTGGATCTGCCTCCTGCTCACCTTCCTCGGCTACATCCCGGGCATCATYTACGCCATYTACGCCATCACCAAGTAGAGCCGAGCCGTCCCGAGTATGCTCCGC[A/G]GCACAGTATTTTCAGGATGATGATCTCGTCTGTCTAGTCGTCCCTCCTTGCTTGTGTGGGTTCTTTTAATTCTTTTCCGTGTATGCTGATGAAGTGATGATGCAAATTCCTCTGTGGTTT
2828-328	[A/G]	GCCGGTGCTGCACGAGAAGTCCATGGCAAGGTTGAAGCCGTCGATAACCGAGATGTCGTAGAAXTCCTGGGTGCTGCCGCCGCCGATGGTGAACTCGGCCAGCGTTGCTGGTGGCTGCCC[A/G]GAGAGAGAGCATGAGAGCTGGCCGCCXCAGTCGCCXGTCTGGCAGCTCCCGCTACCGCCATTGAACGAGCACCCGGTGCGTGCCCATATCCTTCCGGCTTGGGTGCCGGCGGGCACGTTG
3970-1171	[A/C]	GAAGGAAGGGCTGGCGCAGCTGCCCTACCTGACGCTCACCGGGTGCATACCGGGGATGCTCAAATCCAAGGACCTGTTCGTCGGCAAGACGAGGAAGCAGATGGGCCTGAATGCTTGAGC[A/C]GGCCCATCTCCAGGCAAAACAAATAAACCTCTGGCTGGCTGCACATATGTGTTGTATCGTCATGCGTTGTTCTCTGTGCGAGTAATTGTTGGTGATGTGCCGAGAATGGTGATGAACATT
4039-1686	[A/G]	TTCGATCGGCGACCGXTGCATAGGTCGGCAAGGTTCGCAGTTCGGGACGGTCTTGTAAACAGACCTTGGTGTCTTCACAACATGGTATTTAAGAATCTTCGCTTTACTCTGGTCAGCAGC[A/G]ATTTCATCTGGAAACAACTTGGCTAGCTCTAGCATAGTTGCTTCGATGATTTCXGXGTCACTCCGTCCAATCCATTCCTCTGCTGGAGCAAAGACCAACTCCAACATCGAACGGTTTGGA
4555-499	[G/C]	CTCCAAAGATCGGGTAATTGTTGCAGTACGTCAAGGGAATATCCTCGCCACCGCTTTTCACCCAGAATTGACGTCAGACTGTAGATGGCATCGCTTCTTCTTGGACATGGACAAAGAATC[C/G]CATCCAAAGGCCTTCTGTGCGCTATCTCTATCGTCGTCTTCAAGAGATTCGGAAGGCCGTTCAATGACTAAGCCTTTTGATCTTCCCATATTTGAATAGCAGCCAACCAGGCGGGAGACT
2670-1431	[A/G]	GTATTTGAGATCAAGCGTCAAGAAGTTTTGCAGGTTGCATAGATTTTCAGCAAAATTGGTCAGGGGATAATAATAGCTGATGGCCTAGCAAAGGTTAGTAGAACCATTGCGCGACCTATC[A/G]TTGTACAGTAGCTAAGAATGTAATGCTTTAGGCACATACTTCTACGAGGATGTCTGTGCTGGGATACATATATATGTTGTAATGTTGTAATCACTTGTACCACGAACAGTTGTGCACTTG
1707-1837	[T/G]	AGCTCCATTAACAACCCTCGTGGTACTCCATTCATAATTATGACCTTTACTTTGTTCTTGGGAGTCGAGATTCTCCCAATTGCCTACACGGGGCTTCCATTATTCAACACAACACGGTAC[A/C]AGTCCTCGACCAGCTAATTCGGTCCGTGTAGCCTTCTTCTCCATCAACAGCGTGTTCTTCTAGCTAGCCGTCCTAXACATATCATGTAGCCGAAGGAAGTGCCCAGTTCTTGGGCAAGGG
5129-837	[A/C]	TGTGGCGAGGGTGACTCAACCAAAGCCCTCCATCGACCACXAGCGTAGTCCCATTTACATATTTGCCTGCATCAGAAGCAAGATAGAGCGCXGCCATTGCAATGTCCCGTGTCTCCCCCA[A/C]CTTAAATAAAGGCATCATTTCCCTTTTCCCCTTGCCCATTTCATCAGGTGCAAGCTTCCTCAGTCCTGGAGTGCCTCCGATTGGTCCTGGTGCAATTCCATTGACCCTGATTTCATAATC
ABC04195-1-2-212	[T/C]	GGGCTCGTAAATCCCTGTGTCGATGTTCACCCGAGCCACTTTCTTCTTGAGCAACATGTTGCCAATTCCGATGAGCGCCTCCATGTTCGCCTTGGTGGAGATATCCACAGAGGATGTGTG[A/G]CCCGTGAGTGAGTCGTCCTGGATGCGTAGGTAGTTCTTCTCAATGTGAAGTGCTTGXAATAATATAGCAGCGTGGATGTCGACCATGTCGGCGCTTGCATGGGAGAAAATGTCGATAAGT
ABC10738-1-1-258	[T/G]	GACGACGGTGGAGTTGGCGTAGAACTCGTGGATCCGCGCCGCCTTGGCCGGGCCGACCCACGGGTCCAGGTCCCCCCACAXCAGCAGCAGCGGGCACGTCAGCTTCCCCAGCAGCTTGTC[A/C]AGCGTGTACCGGCTCTGGTTCGCCATGAACCGCGACATGAGCCTGTAGTACACCTCGCCGGCGTTCGGGTCGGCCGTCGGCGCCGTGATCGAGCTTATCAGGTACTCGTCCACGTTGCTC
682-767	[T/G]	GCCGTGCCCGCCGCGCGAGCAAGTCGACGACGACGACGTTTACCGCCTGTTGTGTTATCCGACCGAGTGCGTGTTTAGACTTTTGTTGCCAAGTAGTTGTTGTCCTACTACAGTAGTACC[A/C]TAGCAGTATGTTTCCGTGGTCGGAAGTCGGGAGAGGTTCTGCATGTTGGATGYATGCTGTCTGAGTTTGTGGTGAATAAATTGCCTGAGTCCGGGYGGAGTGTGTAAAAAAAAAAAAAAA
5724-1303	[T/C]	AATATATATTCCCAGAACCTGCATGGAAATAGTCTTCAGGAACCAGGGAGGTGACTCTACACCTCTCCCTCACTTTTTTTTTTTTTTTCTAACACCTAATCATAGATTTCATCATTTCAC[A/G]CATACAAAATCATACAAGAGTTGGGACATATAGCCTGAGCAGGTGAACATCTGATCTGCAAATCCACCTTTCAGATGCCGTACCGTGACACGGGATGAGACACAAATCAGCGTGTGTAAA
1042-365	[T/C]	GCGCAATAAAATCAATTTATAGGATATAAGGGAGTAAGATATCTCCATTCTGCAACAAGTGAAAACAAGACAGAATCCTCACAGGTGCCAAAGTTACATTTCAGTCTAGAACATACTCAT[A/G]GTAAACCGGTTTACTGAACACAGACGCTGCTTAACCCAACATTCCCGCTACTAGTAAAGGCATGATCTGGTTTGAGGCAGCTTAAACCTCCTGGACATTCAAACCTGGTGGGAGGGACTG
3000-1074	[T/C]	ACTACCTCCCGCCGTTCCGGGGAGACCTCCAACAGACCCAAACCCAAACCCAAACCCTTCCTGTTACCAGCACAGTAACTGTTTGTAGTAGTAGTAACTATGATGAAGTAGTGGTGACTC[A/G]CTATCCCGCATTGCCTTGCGCCGGCCTCCTCGTCCAGAAGCGCAGAGGTGCGGCAATGGGGGGCTTCGTTATTCTTTGCTTAGCTCGATGCTTCTCCTTGTTGTATACAACAGAACGGAA
5925-911	[T/C]	GACACATGACAATAGTAGTATTGTTGTTGTACTCGACTCCTGAGTTGAACGTCCCAACCAAGAAAAAGAAAACACCCATACATCCATCCAAACCTGCAGAGTATACCACCGGTAGCATAT[A/G]CTAGTATATCTGACGTACGGCGACGTCTCACACGGGCACCGTCCTGGCGTGCGTCGCCGGCGCCGGCGXCTCGTCGTCGTTCTCGCCGGAGAGCTCCTCGAGCGAGATGCCGTTGGACTC
ConsensusGBS0250-2	[T/C]	CTCATACCGAGGCGTGCAAGCACTACGAGGTGCTGGACCAGAAGGTTTTGAGCAAGATACCGCGAGGACCGGCGAAAACCAAGAAGACCTAGAATGCTGGCTGTCTCGTGCGTGCATGCT[A/G]CTCGGTGTTTGTGGTTCCGTGATCCATGTGCGTAGTGCCACTAGACAGTTCGGTTCCCCGATCCATATGGGTAATGCCACCAGACAGTTACTCAACCTACTCGGTGTTACCTTGTGCTCC
ABC16710-1-6-295	[A/G]	AACTCGTCGATAACTGAGGATACTGCAAGTTTGCTGATTCCAATCCTCTGTTTTGCGTCAAG[A/G]CCTGXATAGTAAAGCTAAAATGTGCTGGTGTTAGCTCTGGGAGTGGTGTATCGCCTTCGAGGTACTGCATGACTTGCXGCATTGTXGGCCTTGCGCTAGTAAAAGXGTGCGAGCATAAAA
ABC11984-1-2-158	[A/C]	TAATTTTRCTTATTTGAACCTCATTTCTTTCTTTGTGGAGTTCTGATACTCTGAACCGATGCTAATCCTGTTAAATTGTCAGAGTCTGATGCGTATTGTCCTGAAAAATTTGTTCGTGCC[A/C]TACGTGAACTCGTATCTTGGACAAGGTTTCCCGTTGCCCATCATCAAGGGCTTCGTCATCAGAGATGCTTATATCCTCACTTCATACTCAAGCATAATTGTTAGCTCTGATGTTTCCTTC
1194-234	[A/G]	AACCTSTAGATCCAGCCTCCTGGCCTCCAGTTTCCKGATCGAATCCGCTTCGATCCCTGGGCAAGGTGAGGTCCGCGTCCATGATTTATTCGAATCAACCGTTTGCTATCTGACTCGCAG[A/G]TTTCTCCTTCTGATCGGTGAGCTGRGCTTGCGGCGATCTTGGAGCAAACACGCGAGGGAGCTGGATCTGCGCACGAACATTCCGATCTGCTMGGCCGSCKKCYCGKWTSWSYTGYWGATT
4302-577	[T/C]	GTAAAAGAAAACGTCGCTTCTGATGACCCATATCTGTATTTGTTACATATATACAGTGCTTCCCTAGAAGTACTTCTCTTTGAATGAGTCTATXTGTGGGTATCTGTCCTTGAACAGAGG[A/G]GTGCCTTCCTTCGGTTTGGACCAAGGGTACTTCATGGTTTTATCCCTTGGGAACTTTCTGAAGTTGACAAACGGTGCCCAGAGCATCAAACCGGGGAAGAAGAGGTACGTGAACATGAAC
7658-1577	[A/C]	TGAAAGAGACGCCGAACATGAGCACCATTTACACCGCCTACATCCCTCCTTGCCTCAAGCCGGAGAAGCTCGAAGATGTGGAAGTCTTCGAAGACGCTCAGTCACGCACCACCTCCAGAG[A/C]TCCGTCCTTTTAATGATATGTGATGAATGTCCACGTGCTCAGGACGGCCWTTCCACCCTGTGAAGCTTCTGTTTCCAGTATAGGAAACTRATGTCATATTGTCATGTCCCGTGTACATAC
2125-1506	[C/G]	ATAACTTTTTTTTTTTTTTTGGGTCCTCACACACAAAACGAAAAGCCTTTACAAGTACGAGCGTTTATTACTGCACATCTGAGCTCTCTCATCTGATGGAAACAACGGGTCTTACCATCT[C/G]CAATGTAGCTGTTCGACCTCACAAGGGAACACTTTAGCAGATAACTGAAAAACAAAAAACAAATAACGAAGAAGCGATTCGTCCATGTCATCTCCGGGGCAATGCAGCACCGGAAACCAT
5960-1302	[T/C]	ACCGCTAAAAGGCTGAGGGTTCTGAGGAGCTCGGAGCTCTCCCATGGCCTGGCTGGAGTTACTCTAGAGAGAGCAGCAAATTGCTGAAMTGATGGCRGCTTTTCAACCATTTGGAATGTT[A/G]CTCACTGAAGCCAGATCGTTATCCTTTTTGTGGATGACTAGTTTAGTACCCCTTTTTTTGCTTGTAGGGACGAATGTAGTGAGATAAATTAGCATACCGCAGATGCATGGAGATATCCTG
ABC06816-1-11-542	[T/C]	GATGAGCGCCTCCTTCGCGATATACGGAGTGCTGCTGCGCGATCTCTTCATCTATGTAAGCACCCGATCTGATTTCAAATTGCATTTGCTTGAATCGCTGTAGTTTATCTGTCGGAATGC[A/G]TGTGCTGACAATTGGACTTCTCGCCGTCTGAATTTTCAGCTGCCCAACGGGCTTGGAGT
ABC10632-1-4-309	[G/C]	GCACACGTATACGCTTCGTCGTTTTTTTTACACACACAAAGAACAATTAATTCTGTAAATTTGCAGGCAAGACCATGATGAAGTC[C/G]CGCTGGAAACTTGCGTGCTCTAGCACACGGGCAGXTCCGCCGGCGGCGGAGGCAGCATGGAGTCGGCCGTCGTCCCGTTCTCCACCGCGAACACCATCCCGAGCCCCATCGGGACGTGCG
847-1396	[C/G]	GCAGACXTAATTCAAATCGCTAAACGCCAGAAGGCCAACACAGAGTATTCCCCATTTGCTACACAAAGTGGGAXTCAAACTTGCAAGGGCTTAAATGTCAGACCAACACTAGCAGGGACA[C/G]CAAAAGCTTTTATTTCTGTAGAGGGGCTCCTXTGAACGGAGGGATTTGXCTTXGGAAAACAGCTTTGCGCGCTXGAGGAGTCTCGGGGXTCACTCCACCACCATGCTCTCGGCCTCCTTC
ABC00875-1-3-436	[A/G]	CTGACAATGCTACAGCAAAGACAAAACCAAAGTATAATAATCTGATAAGAGTCACTACACAGGCCCCCTTT[A/G]CAAAGCCAACTCAAAGTCTGAAACAATGTTGTACAAGAATATACACAACTTTGTATGCACAGAAAAAAATGCCCAGCCTTCATCAGAGGAAGAATCCTCATGGACTTGTACAAAAGAAAA
145-1089	[T/C]	TGTACTTGTACGTCGTGGATCAACGTGTAGCTGCACGTACTTTGTGTGTTTATTTGTATCATCATCATCATCGAGCGAGCGAGATGCCCTCTCCCTAGCTGTGCGCAATGTAAATTAATT[A/G]AGCACAAGGTGTGCACGAGCGAATGGATGGAAGGATTRTGTGTCAAAAAAAAAAAAAAAAAAACTCCACATCAACCAGTGTCACGGCGTATATGGTATATACCCCATGAAAGGAAAAAAA
1584-263	[A/G]	CCTCTCGGGCTCCTTGAGGGACTTGATGACGAGCGCCGCGGCGGAGGGGACGACGGAGACCTTGGCCTGACGGTTCTGGACGGTGAGCTTGACGGTGACGCGGAGGCCCTTCCAGTCCTT[A/G]GCCGTCTCCTTGGCXATGTCCTCACCGATCTTCTTGGGGGAGAGACCGAGGGGACCGATCTTGGGGGCGAGCGACGACGCCGCGCCGACTTCGCCTCCGGTCACCCGGACGTAGACCTCC
ABC05369-1-3-231	[T/C]	ATTGTGCTCTCGCGTCACTACTTGGAAGGCTGGAGCGGCTTTATTAGATGGTGAAGAAAGCTCACAAAAATCAAACCAGGGATAGCATAATCATAATCATAACCATATGTGTTTCCTTTC[A/G]ACTGGTTCAGTTGTAGGCGTCCGGGTTGGCGACAAGGTAGGCCTCGGCXGCCTTGAAGATAGCGGTGACAGACTCCTTGGCCTTGGTGATCTCATCGTTCACCTCCACACCCGGCAGCAG
2800-1016	[A/G]	TGACAAGCTTCCAGGATCTCAGGTTCTTCTCAGCAGGTTGCGGCTCTTCCTAAGCCCAGGGTATCCTTATGAAGAAATATTAAGGACATTCCACAACCAAACTGACAATGTCATGTGCTC[A/G]TATTTACCAGTATTCAATTCATTCAACTTCACTAAAGGAGGACTGATACAACTCAACCATGGAGGGCCTCAACCACTTCAGTACGTCGTCAATGCAGCATTCCTTGCCTCTCTGTATGCT
1622-214	[A/G]	CAATCGACCGTGAGTACGGCTTCTTGGTGGTGCGGCGCCTCTTCTTGGCAGCCTCAGCATGGATGTCCTTCTTGTGCTGCTTCCTGTACATTGCTGTCCAGCAAAGCTTTGCAGGCTTCA[A/G]GCGGTTGTGGAAGTAGCGCTTGCATTTTGAGTTGGCAAAGAGGAAAACCTGTGAATCTGAACGAATGAACCTGATACCCTTCCCTGGGTAAATCTTCTGGCCGCTAAAACGGCAAAGCTC
C04-381-H397	[A/G]	CCACCGCCGGCGAATGACGTTAACAAGATAACGCAGCAGAAACAGAATACGAGGAAGACGCCGAGGTTTGCGCTGGAGCTCGATGGGGTAAACTGTTTCGAGACCATCGTTCCATATTGA[A/G]TTTTTCTATGTAATTAATTGGGAACAATTATTCGATTTTAAGTTCCGGTAGAGTTCTTCTTCTTATCAAAAAAAAAAAAAAAAAGTGAAAGAGTATCCGAGAGACATTCACATAGATTCA
ABC12277-3-1-268	[G/C]	CCGAAGCACGGAGATGGAGAGCACGGAGCGAAGAAGGCCTGATCCACTTAGCTGCTAATAGTTGCTCCATTTGGAAGATGGGTAGTAAGAATATACACAATCATCTAACTAGACAGTTTC[C/G]GCCAGTGTTTATTAGCTGGTTAGAATCCTTTTGTTGGTCACATTTTCGGGTCCAAGGCTTCGAATGTTCTCTGACCGTGGTATCATAGAAGATGAGGAATAGAAGCTTGGGCCAGA
ABC10484-1-1-226	[T/C]	CTGCCATTCTTGTGCTTGGCCAGTTCCTGTGCGGCTCTTACCTTCACGCCCCGTATCAGCTGGTGGTATTACACGGAAAGGCTGAGGTTAGCTGATGTACACAACTAATTCAAATGCACA[A/G]CAAGAACAAGGCACAGTTGATATTTGACTTTTCCGTCTCCAATGCATGATTTTGACTAAAGTTATCTTCGCTCATAATAATATAATATATGCATAAAAAATAGCAAGAGATCTATGACAG
1180-70	[A/G]	GGTGCGCTTGATCTTATCGGTGGTGGCAGTACTCTACAAGCTAGTASGTGACACAAGTTCTTGCACCG[A/G]TCAGATCCACCTACAAGATGCTGGACAAGCTGTGGGACGACGTGGTGGCCGGGCCTCGGCCGGAGACGGGCCTCGACAAGCTCCGCCGGGCCGCCGCCACCCAGCCCCTCGCCATCAACA
3808-1763	[A/G]	TCTAAATGGTGTTGCGCGTTTCAAAATTTGACTGTTTCCTGTTGATGTACATATGGTTCGTGTATTTACGCCAGAAATGTGTACAAGAAGCTCCTTTTAGCCGTAAGAAAAGAATTGCTC[A/G]AATAAAAACTCTGCTCTTCAAAATTTCATGTTTTCTTTCCCGAAAAACAATGCAATGTGGTTGGGATTCAGTCTTGCTGTACGAAGACCCTGTGTCTATATGCCTGTACTGTATGCGGTG
ConsensusGBS0643-1	[A/G]	GGCTACGCACAAGAATGCTGTAGGTGTTGCCATTGGAGCAACCTTGGGGCACACGATCTGCACGTCATTCGCAGTGGTGGGCGGCAGCATGCTGGCGTCGAGGATATCGCAAGGCACTGT[A/G]GCCACCATCGGAGGCCTCCTCTTCCTAGGCTTCTCTGTATCATCATACTTCTACCCACCATTGTAATCGCACCATGTGCTTCCTGCATCATTTTTTTTTCATTTGTTGGTAAGATCACTC
1697-636	[A/G]	ATCCTTGTCTTCGTAAGTAGTAACAACATCTGAACCGTTCACTGCCTCAACCATCTTCCCCTCATTCCCAGTTGCGGTGAAGGTGCTGAACATCTTGTGCAGAGCAATGGAGAGGTCCTT[A/G]TAGGTGTTGTACATCTTGAGATCCACCTTGCGCAGGTAGGGCGCGCCGTCCATGCTCACCTTGACAAAGTTGGAGCCGTTGGCGCCAGCAGCAGCGGTAGCAGCAGGCTGCTGCTTCTCG
4453-422	[T/C]	GGTTCCTCCTTTAGTAGCTCCTCATAATCATCACTTTCACTGACGAAGCGGGCAGATTGATTCCTTCTATGGTAATCACGAATCTCTTTCAGCCTTTCATAGTACTTGGGGAAGATGTCA[A/G]TTTGCACCGGCGCGGTAAGATGGGTGGACATCTCATCCTTCCTAGCACCGTCCTTGTCTTCATAGATTTCCACCAGCTTGTCGGAAGTGGAGACGACGAGATCGAGCATGTGACGGACGC
ABC16673-1-1-350	[A/G]	GAGCCGCCGCGTTCTTCCTCTCCCAGTCCTCCCTGCTCTCCATCGCCCGCTCGAACTTGCTCAGCACCTCGTCGTTGCC[A/G]TCCAGAATGCTCACGATTTTCCTCATGGTCGGCCGCGCCGCCGGGTCCGACCGCGTGCACGCGATGCCCAGCTTCGCCAGCCGCACCAGCTCTCGCCGGTCGAACCTGTCGTCCAGCCGC
1279-536	[A/G]	AAAAGCTCTTTCAGGTTCGAACACGCCAAATCTCAGTAGCCAAAACCACAGTGCAAAATCTTACGAAAGCTAGCAGGCCATAATCCAGCAGCATTACATAATCCAGGAAACTCATCCTCA[A/G]GTGCCACAAGTAATAATAAACTAGAAGAAAAGAGGGACATGCTATCAAAGCTTTGATCATCTAGCTGCTCCAGTGATCAGACAATGGCGTTTGCTGCGCTGGCAATCCTGGGCCAXAGGT
2737-855	[A/G]	GAGGGCAGCGATGGCGTCATCCAGTTCCTCCTGCGACGCCATTGTCACGAAACCGAAGCCTCGTGAGCGCCCAGTGTCTCTGTCGTAGACGACCCTGGCATCGACCACTTTGCCATGCTC[A/G]CTGAACAGCTCCACCAACCTAGAGTCGTCCACTTGCCATGGCAGGTTGCCCACATAGATCCTGAATGAAGACCCGGAATCACGGGGAGGCCTTTCCACCCGGGCGCCTCTAGGAGCTGCC
4601-623	[A/C]	CGCGGTGAGCGAGTACTGCGTCAAGCATGCTGAATGCCCCGTCATCACCATCAAGCGCAAGGCCAATGAGACTCCCCAGGACCCCATCGACGACTGATGCTCTCGTGAGAATGGGATGTT[A/C]TTCACTGCTTGATGGGTYTAATGTACTTACAGAATAAAATCTGGGAGTGGCTGGGAACTAGTAGTACAAACCTTGCAGAGCGCGCCCCAAAACTAGAGTGAAGAACGAAAACGCCGCTAT
ABC13678-1-2-369	[A/G]	GAGCAGGCCGTCATCAGCTGCTTCGACGGCTTCGCCATGGACGTCTTCCGCGCCGAGGTCCGTTCGTAATTCCCGCCC[A/G]AAAAATCTCCTCTCTGCTCCACCGCGCAGCTGTGGCCATGGGTACCAGTTCTGTCGGTGACAGTGTGCATTTCGATCAAATCAGATCCTACCGTTGCTTGCTGTTCACCATGCATCTTTA
4475-340	[T/C]	ATTATTACAATTATATAAACCAAGCAAATCATTAACTATAGTTGAGCAGATGAACTATTCAGCGTTCGAGCCATCAAGGAAAGGATAGTCTGTGTAGCCAATRATAGGATCCTGCGTGTA[A/G]AAGGTGTTGCGGTCGTACTTGTTCAAAGGAGCGTCGAGCTCAAATCTCTTAGGCAAATCTGGATTAGCAAGAAAGATCCTTCCGTAAGCAACAAGATCAGCATAGCCGTCGGCCACCACT
5652-419	[T/C]	AGCTTCAATGACTTTAACCAGCTCCTTGTAGAAGGCTCTCTCCGAATGGTCATTGGTCTTAGGCACCGCTAAAGCAGCAGTCTCCTCTGTTGCGTCATTATCATTACCAATGTCTTCGTC[A/G]TCGGGTATCCCGAGCTTTCTCTTCCTAGCCCTCTCCTTGCGGGCCTCCTTCTTGTCCTCGAGCTCCTTGATGGCCATGGAGCGGCGGACCTCGAGGGCCTTGAGCTCCTGCTCCTTGAAG
2038-3953	[T/C]	GTAGCCTCTGCCATTTGCTTCTAGGAAGGTTTGAAGCAGCTTCCTGAACGAATTGGGATTAGTGTCCATCAGCCTCTTCCTCATCTCTTCATCTTCGATGAATGTGGTATTTGCTTCCTC[A/G]TAAACCCAGTTGTCCACCTGCCCGGATGTTGCACTCCATCCAACAGTATTTGTCAGCCGCTTCTCGATCTCTCTAACTCCCTCATAGCCACTCTTCATCATCCCCTCATACCACCTAGGG
1583-522	[T/C]	GACCAAGGCGGGGCTGCTGAACGCGCCCGAGTGGTACGACGCCGGCAAGGARACCTACTTCGCCTCCTCCTCCACGCTCTTCGTCATCGAGTTCATCCTCTTCCACTACGTCGAGATCCG[A/G]CGGTGGCAGGACATCAAGAACCCGGGCTCCGTCAACCAGGACCCCATCTTCAAGAGCTACAGCCTCCCGCCCCACGAGTGCGGCTACCCCGGCAGCGTCTTCAACCCCCTCAACTTCGCC
2429-1929	[T/G]	TTAAGAACCCTGCGTGGTTGTGAGCATAGCACACCTATGGTCTTCTGAGTCTGAGATACCGGACAACGTGAAGACGCAGGGACAATTGGATGAGAAAAAAAGAAGATGATGATGATAACA[A/C]CGATGAGGATCTCTAATAAGCCATTCCTTCATGGGYAGCCAGCCACCGTCTCTAATTAGTATCATATGTGATTTGGTTTCCTTTGTCAACCGCGGCAAGACATATATGTTGTATGTTGTA
ABC07133-1-1-56	[T/C]	GGGAAAGCGTGAGGCGATTAGGCAGCTGTGCTTCACCCTTGAGCATTACCGCAGC[A/G]GGTACCAGGAGCTGCGCGAGATGCTGCAGCAGGGCCACAGGAGACCACAGATGCTGATGGCAGCCTGACCAAGCGCGTCCTTCTTGTTCCCAAGATCCTTTTGTGCTTATGAATTGGGTT
965-144	[T/A]	TTGTTGCCTGCCAGTGGAACATATCTTCACCCACAGGACCTGCACTGCATGAGGTCGGGGGATCCTTCTGCAGATCCTTGAGCTCCTTCTGTATCCTCTTTGACGCCATCACACCCTGTG[A/T]GGTTGAAGGACTGGCCGATCTCCTCCTCTGCTTCCTGCTTCCGTTTCTCCGCCCCCCTCCTCACAAGAACCAATAATGGAACGGAACTGGCGAAAGGGGCCAGGAGCAGCAGGGCTATAT
ABC06571-1-2-356	[T/C]	GATGTTATGGGGTGAAXGXGTATCCAGAGGCAGAGTTCTGTAACTCCTTA[A/G]CCCCTGCCAACCTCCACAGATCAGCTTCATTGAGGATTTTGATCGACCACCGTCTGATTATTGGGTACTTGCTGCATTAAAATATTAAAGAGGAAACACTTGTAAATGTCTTACTCTAGC
ABC06447-1-1-462	[A/G]	AACCACATGAATACACATGCAGTTCATCGCATTGTGACCTCCATCCA[A/G]CGTCTAAGATTCGGTTACAACCAAAGGAGTGCGCCATTTCCTCCCTCTAGCTACTGAGTACTACTAGGAGACTCCATCTATCTCCCTTCCCCTCTTAGATTAGTAGTCCAGCTGATCAGG
ConsensusGBS0269-1	[T/C]	ACACCGTGCGTGTGCACGATAAACACCACATAATAAGGTTTTG[A/G]AGTAGATAGGCGGTTCTTGCAAACATTTGCTAACAGGGCACTTRAATAGAACATGAGAKGGTACCCTCCCCTCTGGTTGCACTATGCCTAAAGGGRCCCTCTGGCCTACCCCATGGGCAC
2327-126	[A/G]	CGGTAGAACGTCGGCACTGGGGATAGAAAGAGCACCAAGGCGGTTCCATTGCCTATGACGCCGATGACCGTGCGGATAGCGTCGGGCGACACCATGGCGGCTTCCGGCGAGAGGTTAACC[A/G]CACCAAGGAACTGATCTAGAAGAGCGTCTCGGATGTGGATTTCTGGAAGGGAGGAGGAGGGGGXGGGGGGXGGCAGGGAAGGATGCAAGTACAGCGGACCCTCTCTCTCTGTCCCTCTGC
ABC08184-2-1-35	[A/C]	ACGTCTGTTTACAAGATTGAGCGATTACGACGAG[A/C]AAGAATGCGACAGAGATCGTCCTACCTGCACGAGGAGGCTGCCTGTCTTGTCCTTGCCGGCCACGGCGGTGTCCATGGCATACTGCGCGGCGGCGCCGGCCTTCTGCTTGGCGGCCTCGG
2335-1614	[A/G]	AGAAAAGAATGGGGGATATTCCAGGCAAGGCTGGCCGATGCCGAGAAGAAGTATTACTTGGATCAAGGCATCACGCCGCCGAATTCGACTTCAGTCTAGAAGTAATTACACGGCGCGCAG[A/G]AACCATGTTAGGTTTCTGTTCAGGAAACCTGGCCCTTRCRTGCTCAGCATTGTTGATGAATAGCAGCTGCCTACTAGTATAGCTGAAGCTCCCGGGCCAGATCTGTACATGGGTTACCAC
ABC08225-1-1-100	[A/G]	AAATGGGCCTGCTGTCGTCGAACCATAGAGGGTGAGGTACTTACTCACATCGACGCTCTCTCAAGGTGCCCTGGGATCAATCCTGGTAATAAAACCCAT[A/G]TAGTTTATCGTTACGCAATCATGCTGAACTGTGAAATGCCTGTCGACAAACCGGYGTGGGAGAATTCCGATCTTTTTGTATCTAAGKTTTTTGGCAGGCGTAAAAATCTAACGACCGTGT
4146-1154	[A/G]	AGGTTCGTTTTGCAACAAAAACTGCCAGCAACACACAAGGGTTTGTTCACCAATGCTTATTTCTTCTCAATATCTCATCGTGTTAGAAGAAGATCGCTCATCTTCATCTTCAGGTTGGCG[A/G]CCTATGGGAGTGTAGCTCTCAACTCCTTTCTGTCTGCGCCAAATGACTCAACGCCGAAACCCTTGACGTAGACATTTGTAAAGAGCTCAGAAGCATCAGGCATAGGACTTTCCTTAGCTT
7044-705	[A/G]	ACGACGCTACACGCCTCCGACCGACGAGTTTGAGGTCGACTGTTGCTTGCTACCTCSAGGCGAAGTGGCTGTGATGGCCCCGGTACCAGGTCCATCCATCTTCCTTGTCATGACCGGGGA[A/G]GGCGAGGTTCAGATAGACTGCATGTCAGACGGCGAGAAGGCAAAGGAAGGYGACGTTTTCTTCGTGCCCGCGCATACSGAGGTTAAGCTCTCCGCCTGTGGCCATGCGTCGATGCAGCTG
ABC17649-1-5-464	[G/C]	GCATCTTTGCATRGAGGAGAGGGTTCTTACATRGTTAGTACARCCTCTGTATCAAAATGTAAGACGCTTTTTTTGTTTTATTTTGCATAGGGCATAAAAGAAACGTCTTAAATTTTGTTA[C/G]TGAGGGGGTACATACTGAATGACTCCTGTT
424-423	[T/C]	GTTTCTTCTTGCCGCTATCCTCTTCATTTTCCTCCTTACCATACCCTCCTCCATGGCCACTAGTCTTCTTGTGCCCACCCTCGCCATCCTGCTTCTTCATGAAACCTTGTGCAAGTTTCA[A/G]GTAGTCTCCAAAGCCACCACCCTCCGACTCATCCTTCCCTCCATGGCTTCCACCACTAGGCTTCTTCTTGTAGTCATCTTCTTCATATCTTCCTCCACCACTAGGCTTCTTCTTGTAGTC
ABC16258-1-1-77	[A/T]	GGCATTCGGCTTCCACCGCCAAGCCCCATGTGGAATTCGACGATCGATGGAATCGCCATCTTGCAACAAAAATTGACGGTAATGATTCATGTCAGCAGTTTGCAATGGAGACATATTAAC[A/T]GGACCAGCAGAACCTTTTAGTTAGTTACCTGGCAAAATACCATTAGAACAATGCTGACGGTTAATGTTGCCGCAC
152-329	[T/G]	CGAGCGCAACGGGTACCTCAAGGGCGTCGTCACCGATGTCATCCACGACCCAGGACGTGGTGCGCCGYTGGCCAAGGTGACCTTCCGCCACCCGTTCAGGTACAAGCACCAGAAGGAGCT[A/C]TTTGTCGCCGCCGAGGGTATGTACACCGGCCAGTTCGTCTACTGCGGACGCCGCGCCACGCTCTCCGTAGGCAACGTCCTCCCCCTCCGGTCCGTGCCTGAGGGAGGCGTCATCTGCAAC
6172-773	[T/C]	GCCTTCAACCTCTTCCGCCTCTACGGCCACGGCAAGGGCAGCAGCAAGTGAACCCTCGCTSCGTCTGCGTGCATGCATGCATGCATGGCCGGCCTCTGTTTAGGTTTTAACGACACTACC[A/G]AATCCAAATGCAGCCCGGGGAGAGAAGGAGAACCGTACGTGCGTAGCGTATGTAGCTGCCGTTGATCGTTTTTAGTTTGTTGGTGTTGACACTCATGGTGTCAGGCTGTCAGCGTTAGCC
ABC08246-1-1-278	[T/C]	GCGTTACAACATTTTTGTTTGGAGTATCGATCTTACAGTGCAGCACTGCTACTGCGGCAGCTTAGTACGTAGTAGTACATCAGTCCCCTGCAAGCTTCGAGTGAGCTAAGCGACGCCGAA[A/G]CTGAAACCGAAACCGGCATCGCCATGCCATCGAGAGCTCTTCAGACGCGGCAACTACTCCCAAGTCACCCGATCGATCGATCGATCAATCGATCCCCCTATGTTTTCCTTCCTTCCCACC
ABC03390-1-2-184	[T/C]	TCTGAAAATTTCACAAGTCTAGAYAAAGAGTTTTATTTACACCAACAACCCCCGGGAGTTTGAGTTTGTTTGCTCGCTGCCACTTTCTTTACCTCAACACACAGCCTCTTATTTATTACA[A/G]GGGAAAAACGAACGACTATTACTTTGTTCCACTGCTACTTACTTACTACTTACTACTAATGCTGCCTGCCTCTGCTGCGCCTTCACTTTCAGTCTCAGTCATTCAAGCTTCAAACGTCTC
384-815	[T/G]	CGATCGCGATACCCGTCACGACGAGACAGGGGTCAGCAATGACCTGTATGACTTTCTCCAGGTCTTCTTCAAGAAGCACCCGGAATTCATAAAGAACGACTTCTTTATAACTGGTGAATC[A/C]TATGCTGGGCACTACATTCCAGCATTTGCAAGCCGAGTTCACCAAGGAAACAAGAAAAATGAGGGCACTCACATAAACCTGAAAGGATTTGCGATTGGTAATGGCCTCACAGATCCAGCA
ConsensusGBS0019-1	[T/C]	CGAATGTACCATTTTTGGCAGTTATTTATTAGATGAAATATGCAAGTCTAAGCTAATGACAACATAAGACACTGAGTGTTTTATGTGGCTATATATAAGCAGAGATATGCGTGTTCTTGT[A/G]TGAGAGGCAAGAATGAAGGATGCTAATTACCCGCCATGCTGCTACATCTGGCTCTTTCCCTGGCAAGCAGTAACAGAGCAGATAATGGAATTAGATACATAAATTATAGTGCATCTCAAA
2066-1133	[T/C]	TTATTTCGTACTACTGAGGTAAAATAAAATAAAAATGAAATGATGCACTCCATAGTCCATGATATCCCACCGATTACAGGGCACTGCCCATGCAAATTCCGAACACACAAGAATAGGAAT[A/G]TTCATGCAGCAGCTCTAGCTTATTACGTCTCTGCACCAATGGCTTGGCCTTCCCCCGCAGCAAGAGCTCCCAGCTTGCCGCCGGCTGCAGGTGCCGGGACGTCTCCCAGCGGAATGAGGC
15141-288	[T/C]	TGCAGCAAAGGCGCATTTATCGGGGTTTCACTAGAAGGGAACATTGTTTCCACTAGGATGGACGCCAACCTGCGGTTCTACGGCGATCCRTATCTGACAACCAGTGATATACTTATGGGG[A/G]ATCTGGATCAACCAAACGCTGCTAAGTTTCTGTACAAAGCGTTGGATGACCTATACTCGGGTCTGGATTGTTAGCACGACGAAAAAAAATCACAATCTGTACATATTTGATTTGATTCCG
2559-1796	[T/C]	TGATGAGAGGAATGCTTTCTACCAGTCGACCATCAAGCAAGGGGACTTCTTGCTGAACCGCATCCAGAAGCTATCCCGAGTCATTGATCTGTAAAAGTTGCTGTTCTTGTTGGAGCTCTG[A/G]CCCAGCAAAGGTTGTGCCCGGTTGTTGGATCTATTTCAGCTAGCCTCCTAGAGGATATGGCCAGTGCCTGGCTTTGTTGAGCGTGCGAGGAAGAAGTCTTGTATGAATTACTATGAACTC
8474-313	[T/C]	GGGCGCTGATCGGGAGTGAGTGGGAGGAGCTCAACAGAGAGTGCTTCTCCAGGCGGGCCTTCCCGCCCAGCATGACCCGGATCTCTCTGAACCTCGCGAGGATGGTGAGGGTCCTGTTTG[A/G]CTACGGAGAAGGGCAGACGCTCCCCGTCCTTGAGGAGTACATAAGGATGCTCCTGTTATGAATCATGCCCACACACCGAGGAATCTAGAGGATGACAGAACCAGAGCAAAGCTGGGGTTT
4490-1344	[A/C]	CTTGGAGAATATTGATGTCCAGGTCTGTAAACAGAGGCAAAGGCATATCTATTCCCAGCTCTTTGCCAGTGAGTTCAGTGTGCACCGAAAACAGGATCACCGGAGAGAGATGGAAGCAAG[A/C]GCGGTTGGTGCAATTATCTAAAGGATGAAGGCCTGAGATCATGCAACATATCAAGTGGGAATTTGGACTGCACCATTATCACTTGCTGTTGCATAGGTCCACTGGAGGCATTTAATATCC
ABC02614-1-2-387	[T/G]	GTAGTGACGGTCCGGCTCCTXGCAAATCTTGGGAGGACGTCCCTTGTACGCCTTGCAGATGTAATATACGAAGTCCCCGTCGTCCTGAAACGAACGAGCTCGTCATAATTCAAGAAGTGG[A/C]ATGCGCATATATACATGGTGAAATTCAGACATGCATCATAAATAAAAGTGGATCTAAAACTCGTGGGAAGAGTGGGTGTCGCTTACGCGTGGCTTGCCATCTACCACCACCCATGGGAXG
ABC10472-1-2-247	[A/G]	TGGCGAGCGAGCAGTGCAATCAGGCAAAGCGACCTCAGCGACGGCTCCATTTGGATATYTGGATGGGTCGAGGATGGAAGATAAGCTTGGAGCAACTGCTGGGTGCTGCAATTTGGCCTG[A/G]AATGATAGATATTTCCTGCTCTCTCTGTTAGTGCTCGGTGCATGCGACTCGCCCAAGTGGATCAAAGCGGAACCGTGCTAGTAWCGGGGTCGGCGTGGTTCCTTCTGAGTYSTAGGGTTA
1557-1313	[T/C]	CAGCGCTGCAGGCTACTGCAGTCGACGATTACTTTACCTAATCATGCATCGACCGTACTGAATAATGGGCCGGTTAATTTATTATAGTATGCTGCTTGCTGCTATAGTATGTGTGACGAT[A/G]TATCACCTCACCTGCCGCCATGCCATCAAGAATGAGCACTGCATAGCTCATACAAGGCTTTCGAGGATCTTGTTCTCCACTGTACTGTACCTCACTGTAATATGGCTGTTGGGTGTCGTG
3984-1920	[T/C]	AGATGCACAATGTTTTCGGTAGGCCTGGAGAATGTTGATGCATGTACTTGTTACCTGGTCCCTTACTTGGGACAGAGAACTTGATGGAATGCCAATTCCAGCTTGCTTAACAACATATGT[A/G]AACTGTGCTTCCAGATCAGCATATCGGAAAAGGTTGTTGAGCGTGCTTGTGCATGGAAGTGAAATATTTATGACCCGTATCCTTCTTTGCCCATAAACCGTGGTGTAAAGAAGTGCACAC
4753-1091	[C/G]	AACAAATGGTTCGCTGAAACACTAGCAAAGCTGGTAAAACTTACAAATTATATCAAGCAATGCATGCAATTACTTGGTXCCAAAAATTATACTGGACACCAACAGCCACAAATGAACGAC[C/G]CTGGTGCTATACTAGCAGATAGAAAAACCTCTCTGTACACATGACAACATATGCTCAAGTCTGGAACCACTCTATTCGCGACACATCGTCAAGGATGTGACAAGCACTTCAGTGACATCT
ABC08327-1-1-353	[T/C]	TCAAGAAACAAACAAGGTGGAAGATCGCAAACACCGCTTCTGCACATACAGATATTCACAAGTTTACTACATGGCGTATACTATCTCCCC[A/G]CTGCTGTCCATGTCGATATCGAGGTCCGAGTCCAGGTCATCCATATCGTCGTCGAGGTCAAGGCCGTCAGGCAGGAACTTGTTGATTCCGAGGGCGCTGGCCGCCGGTATGGTGGCCTCT
6571-649	[G/C]	AAACACCATTGACAAGAGATGTGAAAACATGGTGTGACAAAAGGCACTCCAXGCGATGCGCCAACGACXGAGGAGACTAGCTCACAXACTGXTGGGGACCTCCTATCAGTTCATCTTCCT[C/G]CCCAACGCGCGCTTGGGAGGAATAGAGGCCGGACTCCGGCGAGAATTGCCTGCGCTAGGGTGCGTCGTCCTCCAAGCTCGATAGACCGGCATGCTCACGAGGATGGACCGCATCTCATGG
3950-1500	[A/G]	GTGTATCATCCGCTGTCACCAGTGACGAGTCGCSTAGTAGCAGCGCTGCCATGGGTACCATGGCTGGTGCGGCCAAYGGTGAGAATGGAGAAGGGCCTGGAGCCGCCTGATTTTGACGAG[A/G]GCAATTCATATGATTTTCCGTTGTATGCGGTTCACATATCKAATTATCTATGCATTGTTAATTAGGTATTGGAAACTGTATATGATGGTTGTAATTAGCAGCACGTGTATAAGAAAAAAT
ABC07987-1-6-270	[T/C]	CATGCAGGTGTTTGTTGACAACGTTGACTTTGCCAAAGAACTGGAGTAACCATGTACAACTTTGACTTTGTGAARGAACCGTMAACCTCAACGCTTTACCTTTTTACCATTTTTGTAAAC[A/G]TGAACGCATAGGCTTTGGGAGAATTTTTTATCTCTGAATAACGACACATGGAGGAGAGGACAATGAGAGCCAACTCCAATTTTATGGATGTCATTTCCCATCAGGAAGTTCAATTTTTAT
1670-1304	[T/C]	CGGGGGGGTTTCCCCGCTGGCGGCGGGCATACTGCACTACAAATACATAAATAAGGAGAACATACAXATCACCGAGATTACXGACGXACGGCACCAACACAGAGACAGGCTCACATCTTA[A/G]AGGCCTACTTCTTCCAAGTACCAGGTCCTTTCTGGGGGAAATGCAACCACCAACCAACAGCTTGCGCTTTCATGGACGACGGACAGAACAGAACATTGTGAAAACATCTTCCACAACTTA
2395-2083	[G/C]	GGCCAGTTCACATGAACACCTTGGATGACGAAGTCGAGACTTTCCCGCCAAAGGCACGTGTTTACTGATCCGGACATGGCTGCCAACGTGTCGGTTGTTTGATGAGGGTGTAGCTCACAG[C/G]GCGGTGTCTTGCGAGTTCCAATAAAATTTCAGGGACCCTCCATTCTCCCAAAGCTTCAGAACTGTAATATAATTGGGAATCGCCAATATACTCTCCCTGACTAGTGTAAGCTTATTGCAA
3884-1569	[T/C]	ACTGAATAGAAGCACXATTGTTGAGACAACTAAACATAACGAGCTTTTAGTCCGGTTATCGTCTCAGACAXGGTACTTCCATGATGACGGTATCTCAATAACCTCGTCTTGAAATCCTTC[A/G]GCATAGTTTGAGGCTGGCCCATGCCCCTCAATTTCTGGATAGCTGCCTTTGGAGTGTTCTTGCGTAAGTAGXTCATCAAAACCGAGCTGTGGCGTCCTTCCATGGGCCAGCACAATCATT
921-391	[G/C]	GACATCCATGGCTGACAAGTGCGGCAACTGCGACTGCGCTGACAAGACCCAGTGCGTGAAGAAGGGCGACAGCTACGGCATCGTCATGGTTGACACCGAGAAGAGCCACTTGGAGGTGCA[C/G]GAGACCGCGGAGAACGACGRCAAGTGCAAGTGCGGCACCAGCTGCACCTGCACCAATTGCACCTGCGGACACTGAACAAGCCCCGCGCTGGGCCTCCCATCACGCGTCTACCCGTACTAG
ConsensusGBS0666-1	[A/G]	AAGACGGCCGCCTAGTTTCTTTCTCATCCTCCAAGAATCGAAGCGTAAGTGCGTGCACCTGTGATCATCTCTAGCTCGTGTCGATCGCTGCAGGCCGGGCTTACTATATATACTGATGAA[A/G]GGCAATTCTTCTTATACTACCGTGTAAATCAATCAATATGAACCGATGAATG
C04-270-H364	[A/G]	GGCCCGATCACGCAGAGCCTTGTATGCCTCAATCACCAAGATCACTTCATTTGCCGACTTAGCTAGTCCATATTGCTGCCTCAGGCTTCCCAAGTTATCAAGTGCTCCCTCAAACAAGCA[A/G]AAGATCTCATCTTTCACAGCAAATGATCTTTGCCGTAAAGGAGACTCGTTCTGATGAGTGTACGCGAGGGTGACGTTGTCCCCGACCTGTACGGACACAGCAGACGAGTTGGXCTGGAGG
3489-854	[C/G]	TTTTTTTTTAGTTCAGTAAACAGATTTATTCTCATCTCGCATATCCAAAACCAGATGACCAGAAXGCAAAAATTACTCCATTTCATTTTCCATCGTGTGTTGCAACTTTTTCTACCCAAA[C/G]GAAACATCGAAACTCTTGTCTAGACGAAACATCGAAAATCTTGTTGTATTTCGTACATGTCGCCATTTACTGCACTGGAGTGGCATCAAGCCAGCCGACCTGTAGATCACTGGGTGAACA
ConsensusGBS0693-4	[T/A]	AGGGCYGTCTCCTCGACGAACCGGAGGGTCATGTCCCTGCAATCGCAGCCATATATCGTATTATTGTTGATTGTTCAGAATCAGCATATAACTTATTTTTATTGGACGGAGAATATGTGT[A/T]CATTCAAAAAGTTGTGGTAAAGGTGGTGGGCAGAAATTAG
3787-1279	[T/C]	AGCATTGTCAACCATCACTTTTCAAGTATACATGAACCACTGTCAAATTGGGCTGGAAAAAATCAGCCTAAAACTCAAAGGGCCAACCACTATTTCAACACAACGGGTAAACACAGTTTC[A/G]ATTATGAAGCGGAACAGGCTTCTAGCTTTGGGAGGACGCTGCGCCACGCATCAGCXATGTCTTTAGCTAACTTTGCTTGACCTTTCGCAAACTCATGGAATGCAAGTCCAATATCAGCTG
1214-441	[G/C]	GAGGCTGAATTACATATCAAAACATTGTCTTGCCAGCGTTTCACAACTCAGCTAAATAAAGGCTAAAACATCATTGACTCTAGTTCCTGGCCAAAGATAGATACTGCAGACACAAGATAC[C/G]CAAGCATCTAGTCGAACAGACTGAAGCCCATGTCATCGTCGCTCTCTTCCTTCTCCACGACCTTCTCTTCTTTCTTTGACTCAGCTGCAGGGGCAGCAGCACCTCCAGCAGAGGGAGCAG
4544-461	[A/G]	CATCGCATCCAAACGAGATTGCAACCGAATAATCTGCTCTTCCGCTTGGGGTGTTAAGTTACTTAACATTTCTCCCATACTATCACCAGATGATTCTCCGTCACTTTTTCCAGAGTCCTG[A/G]GGCATTTCGTCTTCTGATAATCTGAAAATTGTAATAGGCCTACCCAAATTGATGTCATGAAGATTATCTTCAGTCATGTCTCTTTTCTCACATTCAGCATCTTCTTCAGAAAGTTCTAGG
4103-1386	[A/G]	CCTGTCGATCCTTGATTTGTAGTACTTCTCCTTCAAATTGAGGATGAACTGTGGGACGATGCCCTCCTTGACGAGGGCGACTGCACAGCCGCCCCACCCGGCTCCTGTGAGCCGAGCTCC[A/G]AGCGCCCCATTGTCCCGGCACACTTTTACAAGCTCTTCCAACTCXGGACAGCTGCATTCATATAXCACACTGCAGCTATGATGGCTATCGTTCATTAGATCACCGAGCTTCTTAAGCATG
ABC14818-1-1-296	[T/C]	GTACCTTCTTCATCTGAAATCACCATGGATATTGACATCAGGAAATGCAGGGATGATGAATTGATCGCGATGCATTCGTAGTGATTATTGAATAATATTGGATACTCATCTGGAGTAGAT[A/G]ATTTACAGCATGTTCTCGAACACACCTAATTTTCTTTTGTTATAGATAATATATATACGGACCACACTGTCCCACTTCTTTTTGGGTCTGTGTCGGTAGGTCTCTGTAGAGCTAAAGCAA
2867-373	[T/C]	GGCGAGGCACTGCTCCTTGCGGGCGAGCTTGAGGAGGTTGGGGCCCTCGCGCATGATGGCGGCGCCGCCGGTGGGCATCTCGAAGACCTGCTCCTTGGGGGAGGTCCAGGTGATGACGTA[A/G]AACTCCTCGACCTGGGCCTTGCGGAGCAGCCCXCCGGTGCTGCCGCCGAAGATCGGGGACGGCGTGGACGGGTCCAGCTGCGGCGGCACGAAGCCCGCGGGGGCGGGCTCCGCCGGCGGC
2964-382	[A/G]	GTTCGATATGGGTGGAAGCAACTATGATGAYGACTGGGTGTTGCCCAGTGCTGACATCACTCTTGTTCTTGTTGGAAAACTTGGCTATGGCAAGAGTGCAACTGGCAATAGTATCCTTGG[A/G]CGGGAAGCATTTGTATCAGAATACTCTCATGCTAGTGTGACAAATACTTGTCAGATGGGAAGCACCATGCTGACGGATGGCCGCACCATCAATGTTATTGATACACCAGGATTATTTGAC
7911-69	[T/C]	GGTTGGGGTGCGCCGGGCCAGGGCAGCAGTGCAACGCCCAGGCGACGCXTGTGGXCCCCAGXAGCAAGCTACTGTGGTGGXCCCACCCCCACAAAAAATAAATTTAATATCGTTGTGGGC[A/G]CATGGCCCACATATCAGATATTAAACTGATAAGAACAGATACTACACTTGATCTTAGCCAAAAGGCCG
2003-563	[G/C]	CCCAAAGCTCCGTGGAAAGTACTGTGTCTGCTTTGATCCCCTGGATGGCTCCTCCAACATCGACTGTGGCGTCTCCATTGGAACGATCTTTGGGATCTACATGATCAAGAACCAAGACAC[C/G]GTGACTCTGGAGGAAGTGCTGCAGCCTGGGAAGGACATGATTGCTGCTGGATACTGCATGTATGGGAGTTCCTGCACGCTTGTCCTGAGCACTGGAAATGGTGTCAACGGCTTCACGCTT
ConsensusGBS0008-1	[A/G]	GCTCTTGTTCCTGATGAGAAGGTGAGCTCATGCCTAGTAGACATGCAACCTCTTTCTCCTTGCGAGAACAT[A/G]AAGTTCTTTTACATACCGTAGGACTGTCTCTGAAGATTGCTCCATGTTGATCTGTAGGTTGCAAAACCAGGTGATGCCACCGCGCGTGGCAATGGTGCGGATGCGAGTGTGCCCGAGAAT
ConsensusGBS0508-1	[A/C]	ACCAATTCAGCTGCGCATCAAATCACAGAAGCGACAGGTGTTTTGGTGTATCTGCAAATCCAATGACCAACATCAATCATATGGAGTAGCAACAAAATTTAGGAAGAAGACGCCAGATGC[A/C]AAAAGAGAACTAACTCGGTATGGTTAAACATGAAATGTGCCCAACTGGCATAGCCAATTTGAGCGACCAAACATTTATTTGGCATAACTACTACTAGGTCCTGCGCTTAGCGACCATGTT
ABC14849-1-1-533	[A/G]	GTTTTAGCCACTATTAACTTATATATTTCTCCATGGCTTTGCAGGCAAGAGGAGGGCTCTGATACCCCCTGAAGTAGGCTATATCGAAGAGACCTTGCAGCCCGTACCTGAGGAGGTACA[A/G]CCTAGCTAGCTCATGAACTGATCAGAATCTTGTCATGTTTCCTCCGCATCTATACTCCGGAAGCAACATATTTACCTTTCTCCTTTTGTTGTCTGATGATTTGTGATC
2856-415	[T/C]	CTATGCTTGCGTCTCCTGGCACCATCAGAGTCAGAGTGGCCATGTTTCCTGTGCCTTCTGCTGTCCTTCCTCTTCCTGTGTTTACGATCACTGTCGCTCTCTGATTCACTATCAGATTCC[A/G]AGGAAGAATAGCTTCGCCTCCTGTGCTTTCTTGACTTGAGCTTCTTCTCCTTTTCTTCAGTGGCCTTAATTGCTGCTTCGAGTTTCTGCTGCCATTTCAGTGGGGCTTCCTTCTTCTCGA
ConsensusGBS0325-1	[T/C]	CGAGCAGGAACAATGAAAATGGTCTCAATCGTTTCTTCATTCACCCACAACAGGTGGTGTGTGTACAATGTAAACC[A/G]CAGGCTGCTTGCGGGTTGCCTGGATGATACTTGCTCTACTAAGCCACATACAACTGATACGAGGCGCCCTCTGGGTCCTCAATCCATTGGCAAAAGTGGTATCAAAACCTAACTATCTCC
7023-448	[A/T]	TATGATTGCTTGGAATGTGAAGTCTGGCATTGGTATGTATTTAAAAAAAAAAGACATACAGAAAAAGATGCACAAAATTACAAGTGTTGGACAGAAACTCAGTGGCGATCATTTCACGAG[A/T]CCCGGTAGATCTCAGCCTGCTTTCTTGTTCACTTTGAGGTAGGGCAGCGCACCCATCACGTTGCTGTAGTCGCTCTTGTTAACTTGGACCATCTTGGAGAGCCTCTTCCTGCGCTTGGCG
1911-1421	[A/G]	GAGGAGATGAGACGCAGGCAGCATCAAAGGCGGCAAGAAGCATACGATGAAGAAGATGAGGATGAAGGCGGTGCCCCAAGGGGGGTGCAGTGCGCCCAGCAGTAGGAAACAAGGATGTCG[A/G]TCAACTACATTCTACTATTGCTCCTTTCCCGTTTAATTAAAGTACTCCTAGCTGATCTGATGCGCGGTATTATTATTGTTGGCGTCCTAAGATTATGAGGTTGTTAGCCATAAGTATCAT
4532-720	[T/C]	TTGGGAATCAGTTTCTAATGGGTATTAGAGAACAATTCACCGAACAGGTTATTTCATATCAACACCCACATTTTGCTTACTTTATTTCTCAAAAATGGGTTGGATTGGGATTATTAGAGC[A/G]TCGCAAACACACAAAAACATGCCTTATCATGGTATCCTCCCGCTXCCGAATCCAAAATCCGGAGGCATGCCAGCCATCACCTTTTTTACAGACGACCTTGCCAGCAGCGCCTCCCACCAT
5554-1971	[A/G]	CAGGATTGGCCTGACTCCTCCTTACYGTAAGTCCCTCGTTGCATAGTTGGTTGAGCGTAATAATACGAGGAATGTGGATATAGTTAGTAAAATTGTCCATGGTGAACTCAAGGGGAGTTG[A/G]TTTTGACAGTTGCAGTTTTGATCTGGGCCTTGTTTACTCGAACAAGATTTCTTTGTCATGCTGTTTCTGTAAAAAAAAAAAAAAAAA
4173-749	[A/G]	CCTCCGCGACCAGGGCGTGTTCCCRGAGATCCCCTACGAGGTGGGCGGCAAGAAGAACGGTATGGACGTCACCATCGTCACCACCGCCAAGACCGACAACGAGGCGCAAAGGCTGCTTGC[A/G]CTCCTCGGCATGCCATTCGCCGAGAACATCAAGTCTGACCAGTTCAAGAAGAAGAGGTTGAAGCGCCACCACTTCATGAGCAAGGGCAGGGGAAGGAAGTGAAGATCAAGCGGCGGCGTT
3485-472	[T/G]	CACGAGCAGAACACGACGCCGCCGCCGCCTAAACCGAGCTTCTTGGCCAAATTCTGTCCATGCCTCGCCGGCGGTGGAGCTACCAGCTAGACCGACAAGCCCAGCCGTGGTGAGCCGTGC[A/C]CGTGACCGCGGGAGGATTTGAGGCGGAATCGGGTCCATAAGTCTCAATTCTGTATTGGAACCGTGCGAGTCTCTTCATCTTTGGAAGCTCTGCTCTGTTTTTCTTTCCTCCTCTAGCATT
2710-1036	[C/G]	GTCAATGAATCTGCATTTGTCCAGAACAATGGCAGTAATTCAACGGCACCTCCTGTGATGGGTAATGCCAATGTTGATCTTGCCGACTTGGAGCCATACATGAAGTTCCTGATGGACGAT[C/G]GTTCAGATGAGTCAATTGACAGCATTCTAAGCTGTGATGTGCCCCAGGATGTGGTCGGCAACATGGACCTGTGGACCTTTGATGACATGCCCTTGTCTGCTGGTTTCTACTGAGGGAATT
7180-778	[T/C]	AACCATTCAGTTCACGCTAGGCCTTCAGCACTAGAGCAAATGAACAATGGGCGAGCACCACAATAACTGCAGTAAAGTCCATTGATTACCCTXCTACTCCAGTATATTTCATCGACAGAX[A/G]GAGCACATGACCAAACCAAGCAACAGATATCCACTGAGAAATACATCAGCACAGGTAAAAGACATGAGAXGCAGGGTTGTTCTCTGTTTCCAGCACACATATCTACAAGCAAGGCAGCAC
788-842	[A/G]	CACCATGCTTGGCTTCAGGAGGATGCCCTCAAACATGACGTTGTTCTGGGCCATGTAGTAAAAGGTCTCCGCCCACACCTTCTGCGCCACCTCGAAGGTCCTCTCGATGCCGTGCTCACC[A/G]TCGAGCATGATCTCAGGCTCCACAATCGGCACCAGCCCATTGTCCTGTGAGATGGCCGCGTAACGGGCAAGACCCCAGGCAGCTTCCTTGACAGCAAGCTCAGATGGTCCGTTAGGAATG
ABC01004-sfp18-05	[T/C]	TAGCACGGCCNACACATATACAACACCTGTGCCATATTTATAATATACAACAAGCGGACCATTGTCTTGCTGTTAATTATCGGAAAAGTTTATTTTATTTAGCACTGCAATGGATGTCTC[A/G]CAGCTAGTGGGTGGAAGATTCCTGTATTTGACATTAAGACCCACAGATTGACAATTGCAAA
3840-348	[T/C]	CAAGAAGCAGCTACCTGCCTCTGCCTCGGCCATGGCGGAGAAGGCCGAGGAKGGGCTGAGGACCGTCATGTACCTCAGCTGCTGGGGTCCCAATTAGTAGTAGCTGATACCTGAGAGCCA[A/G]GAGGTGTTTTCTCCTAGCTCCATCCATGACGCCTTTGATGCATGAGGAGCTTTTGTGAAAGCCTGAAACAACCATGTCCTCAAACCTGGCTGGCCTCCTTGGGAWGAAYCCCCCATTGTA
5161-1809	[T/C]	CACTCAACTTACACAAATGCAAGAAAACAAACGCATGGCTGTAAATACAGTCGGCCGGCTCTTTTGTATTCTCTGAAACACCCAACACTTGCTTTACCATGATGAGGAAGAGAGACTCAG[A/G]AAACTAGAAGGCATGGGTTGCTAGTCAAAGAAAAGGAGATGTCACATAGCATACAACAAAGGAACAACATAAGTTGGGTGATCTTGTGCTAATTTGAGCTCTTTTTCTTCAGTAAGCCGC
1578-1339	[G/C]	GCTGTGATTCATCTCTTCATCCGCAAACCAGCAAAGGTACGAACACAGCAAGTTGATAAGGATACCGTGGTCACAGTTGACAACCCTCAGAAGAAAGAGAACCTTCAGAATGAATCTGTT[C/G]TAGTGACCCCTGCAGCACCAGCTGGTGTCAAGCTTGCTCCTATTGAACCAATTGTGATTAACCGGAAGGTGAAGCTGTCATCTGAGGTGCTGAAAATGATTGACTCAGCAATAGCTGGTC
ABC05852-1-2-658	[T/C]	GTGCTCTGTTTACCTTCTGCTGATGTTTCAGGGGAAAGGCAGTAGGGTATGCAGCCTTAACCATGGAAGGGCCCTTGAGGGAGAACATGGGAGCATTGATAGCACCTTGTGAAATAACCT[A/G]TTGGAGCACCCTGGGTTAGATGAAAAACTCTCTTGACATATTTCAGGTTATTACTTGTTTCCGTATAGCTACCTCGACGACAGTATTCGGGTCTAACCCAACTTTTTCACTCAAGAGTAG
14765-203	[A/C]	TCTGGTCGGATTTCAGATGGCTGGATATGTACTTGGCTTTCTCCTGCACCGACTGATGXGGGACGTCXCXGCCTTGCTTGTCTGCCAGAGCATTCTGTATCACCGCTGCATAAGCTTCAG[A/C]AACATCCGAGATGCCTGTAGCAAAACTCGTAGCGACCTTCTCGATATCCACAGCGATGGATTGCGCCCTCCATCTGATGATCTCTGCCTTCGAAATGAGATCTTCAGGCCAATCGATTTT
ABC19814-pHv3198-01	[T/C]	CACCCTGATGGCCTCTCCGGTCGACATTGTCCAGAGCXGTGGTATCXGATGAAGCTGCAAGGCACCAAATAATTTTGCTCGGTTTTAAATCGTCGATTTACCAGCAGGACGGGCAGCGTC[A/G]TGTGAGCAGTTAGCGCGTACCTGTTATCAAATAAGCACCGTCTACTGAGAAAACGCAGTCCCAGACCCAACGCTGGTGGCCTGCAAAGTCAAGTGCCCGCGTTTCGTTCAGTTGTATAT
ABC10157-1-14-520	[A/G]	GTTGGTTGGAGTCCTCAAATAGGCTGGCGCCGACCATTTCGTCCTTGTAGG[A/G]TTACATGTTTCTGGTTCCATCTACATAAGCTTGCGAAATCTGGGTGGAAAGGAATXCCAGCACTCCACGXACAATCCGAATAATCACCTTAGGACAGAGTTGCTACTTGCTGCCATTTGA
ABC09891-1-2-56	[T/C]	TATAAAATAACCACTCTTATAATGCACGTTCATTTGGTTACCCAAAAAGAGATGCTAAAAAATTGCATCCTTACCATTAGAGCACTAATATTGGTGAAAGAGAAGACAAACATTAACATA[A/G]TGTATTAGTGGTGTGCACAAATGTAAAXCTGTACAAATTACAGTGAGAGATAGAC
3761-2543	[A/G]	ACACGACAACAACGATTACACGCTAATGGAAAACCACCGATTATCATCGATCCATCGACGCAGCCCTCGCCGCTACTATCTCTGCXCTCCGCCAGCXCTTCCTGCCCAGTCCTTATCAGC[A/G]CGCTTCGTCGTCTTCATGGCAGCAGCAAGATACAAGCTTCTGGACTGGACTGGACTGGCGGTGTTAATTAGATCCTCAGACCATCAAACTACTGCAATGCACGTCGATGCTACTTGTTTG
203-1128	[A/G]	TTCAATATCTCGGGCAAATACTAAAGAAAGTGAAATAACCCAATTTGCCAGAAAAAACAAATTGATGAACATTACAACCACAAAATTTGGTCTCCACAAACATGACGGGTAAATTTAGGA[A/G]AAGTGTGCAATAAAACTTGCAGAAAGATCAACAAATTATTCGCTTGATCTACGGAGCCTATCATGCAAAACGATAGCAATCTACACAACAGGCAACAGAAAATGAACAGAGGGCTATAGC
ConsensusGBS0554-4	[A/G]	TTGTGGACCATCTCCATCTCCCAGGTCTTGAGCAACCGCTGCACCTTCTCTTCCACAGATCCCTCCGCCCATTCCTGGTGCACCCAAGCCATGCATGCATGTGAACAAATCGAAGTTCCA[A/G]GATGAAGAACTTTACTCTGCTGGAGTXCTAGCTAACAATCTGCAAACACXACXCAAGGAATCATTTGATCATGGACAGACATTTCATGTGGACAGCAGGTTTAGTATACGTACCTTGGTC
ABC14534-1-4-467	[A/C]	CAGATCCGATCGACAGCACCTATTATCGAGATGTG[A/C]GAGGGCTAAACAACAAGATTACAACAGTACGTGGGCCATGCAATGTCATGCTGCTGCGTTACGCGGCACGAGGCGGGCGCGGAGCGGGCGXTTCATGATGGTGATGAATAGCCCGCGGAA
1468-439	[T/C]	AGCGAGCGCCTCTGCAAAGATGAGGATGAGGATCATGCCAACAAACAGCTTGGGCTGCTGAGCATTCGCCCTGACTCCAGCATCACCAACAATGCCAATGGCCATGCCAGCAGCAAGGCC[A/G]GCAAGGCCACAGGCGAGCCCGGACGAGAGGTGGGCATAGCCATCGAAGAGATAGTAGGGCTTGGCCTTGGGGTTGATCCCGGTACTGATGATGACGGCGATGATAAGCCCGTAGATACCG
2067-775	[T/C]	CCGCTGCCGCAAAGAAGATCACCATAATGTGGAATCTGTACTGCATTCAGCAAAGAATGAATATGCATCAAAAGCAGATGTCCATGAGCCAGAGATACTAGTTGACCATAGTGTCTACCT[A/G]CCACCTTCTCCGAGCCATGATGATAAGCACGGCCAGATTTGCCATGGAGGTGTTGTGCTGGCTTCTCGAGATGGAAAGATTGTGTTCGAGAATACAGTTGATGCAAGGCTTGAAGTTGTC
ABC28974-pHv78-02	[C/G]	ATTTGGCGTCCTTCTTGTTGATTTCTTTGATCTTTTCCTTCAGGGTCTTGTATGTCAACTTCACATCCCTGTCAGTAGCAGCGACGTCGTCAAAAATCAAATCAGACACGGTGTAACCTT[C/G]TCAGTATCTGCTAAAGGTTTAGATAATA
2580-1456	[A/G]	GTGGATGCCTCCTGGGTGGCTTCCTTCTTGGTCATGCACATCGAAGAATGCACGCACCTCGTTCATAATGGAGTCGAATGGACGAGTCTTCAGACCACATGGGGCCTTGATGGTGTTTCC[A/G]TGCATGGGGTCAGTAATCCATGTGACAATCTGTCCAGAATTGCGGACAGCACGGATGAGATGAGGCAACTTCACCCTCATGTTCTCAGCCCCCATCCTTGTAATTATGGTGATCCTTCCC
4643-867	[T/C]	ATTTAACGCTCGCAACTCGCTTTTTTTTTTTTTTTTTACGGGCAAAGAAAACCGATTCACAACTTGGGAGCTTTATTTGGTTCTGGCTTATTCTAGATTACAACAATTGGCACAAATAAC[A/G]GCATGTAACTAATTTCAGAAGCAAATTGATAAATGAGAGATAAAATGGGATCTGGTGGCATACGCTGTAAAGAACAATAGAGTACTAGACAATAAGAGCATCAAGGAACAACCTTGGAAG
ABC10995-1-1-54	[A/G]	CAGCAACAACATCAAAGCCACTTCTTTTGGGGAAAGCTTGCATTGGCATACCAATACCAGGATTTGCCTGCTGGCTATCGTCCATCATACTTCCATTGCTCATGCTGGGGCAAAGTTCTG[A/G]CATTTGAACAAACGATGACAAGCATGCTTCAGCTGAGCTTGCTGGAGCCTGCT
3674-1352	[T/C]	GGACGGGCATTTTTTTTTTTTTTTTTTTCCGAATCTCACCCTGCCCCATAATTGATTTACAGGCTTCCGGTGTACAACGAATGATGATGATGAATCGCTAGCTTAGTTTAATTTAATTTG[A/G]TTTAGCTCGCCAACAATGCTGACACCATGGGCAATACCAGCAGTAGCGXCAAAGAAGATAATCTTCTTCTTACCGAGGCCGCCAGTCTTGACGCGGACGAGAACATGGACTGCGACGAGT
ABC13480-1-7-313	[T/C]	AGTTCACGGCTGCGGCCGCGCATAATTGTTAAGAAGAAGAAGAAGATTAATTAACAAGGGGAGCTGAAGTGAAGCTGCACCCATGGTAAGAAGAAGACTAGCAATAAGAAGAACAGAGTT[A/G]CAGAGAGTGTGTGCTCTGTTTTATGTATGTATTGTGATACTACTGCTGCTGTAACTTCAAAATCTTGGCCTGCTGCCCCCATTTT
2020-539	[A/G]	GACTCCTCCAGCATGCCGCAGACCAGGAGTACGCATCTAAACATTCTCCTCACATAACATTACATCATAAGGACATTGACATGGCAGCTAAGCCCTAAGCAGCACGCGCTGATTTGCACC[A/G]CTGCTGTTCCCTCATCCACTATTTACTCCTCGTCGTCCTCAGCATCATCCTCAACGTCAGACTTGGACTTGTCAGAACCTTCTTCCTCCTCATCAGCATCGGTCTTGGCCTTCTTGGAGG
1555-631	[T/C]	CAAGAACGGCAAGCCCCACAAGCTCCGCCTCTACTCCATCGCCAGCAGCGCCCTCGGCGACTTCGGCGACGCCAAGACCGTCTCGCTGTGCGTCAAGCGCCTCGTCTACACCAACGACGC[A/G]GGGGAGGTCGTCAAGGGCGTCTGCTCCAATTTCCTCTGCGACCTGAAGCCTGGCGCCGATGTSAACATAACAGGGCCAGTAGGCAAAGAGATGCTCATGCCTAAAGACCCCAATGCTACT
516-153	[A/T]	CTTATTAGCTAGACCGCGTGTCCTCCTCTTGTACGCTACCAAAGCTTGTGTGCGCCATTTGCCTATAAATGGTGGCGCCGGCTAGAGGCTATCCATTCAATTCAATTGTGCTCATCACCA[A/T]SKCCGATACCAAAGCTCATCTTCTTCTCCTTGAAATCTTTTCGGGTTCACCAGATCTGAAGGATGTCTTGCAACTGTGGATCCGGCTGCAGCTGCGGCTCAGACTGCAAGTGCGGGAAGA
210-450	[T/G]	AAGTTCCGCTCCGCTGCCTACTCAAACTGCTCCAGGAAGCCATCCTGATAATCCCTCCTGAGCCCCATTCTAATTGCTTAGAGTTCCCTTCTGCTTTCAATTCATCTTCCTAAAATTTCT[A/C]TGGCTAGCTGCTTCTGTCTGACCACCAAAGCCTTTCCTCCTCTACCAACCTTCTGAAGCAATGGCTGTCTCTGCCATTGGGTTTGAGGGATATGAGAAGCGCCTAGAGATCACTTTCTCT
ABC02350-pHv759-04	[T/C]	YGCAAACAGGATCCRGGAGGATCAGCTGCTTCAGCTTTCAGAATAAAATCATAATGTAATGTGTGTTTATCATAGAACCTMAG[A/G]CTTAGGCCCTGTTCGGTAATCACCCACTCCCGGAATATGCGGAGCGGGGAAATTGCAGCTCTGCCAACTCYGCTCCCRGAGTTGTGGAGCGGAGCGATACCGAACAGCGCCTTAGCTCTA
4665-882	[A/G]	CTCTGGCTCTCTTGCTCAAGCCAACTACTCTCCGGCGAAAAAAAGAAACCGTATTTACAGATCTGCCCCTGCCGTTGTTATGCAAGGGGGCCTCAACTAAGCATCATGGAGGTACATGGA[A/G]TTTTTTCTTCCTTCTAGGGAGAGAAAAAGAAAAAGGAGACGAAAGAAAACTAGCAGTCATATCATCTAAATAAACTCGGGCCACCGATCAGTGCTCGGCCGGCGGCGGGCAGTTCAXGTC
93-413	[T/C]	CCCAAGGACTTTGCGTCGAGCATCTACCGGTCGGTGCAGAAGAGCCTGGACCTGAGCCCGGACGCGGCCGTGGAGGAGGAAGAGGAGGTGGAGGAGCCCGAGGTGGAGGAGAAGGAGTCG[A/G]CCAAGCAGGAGGCGGAGGAGCCTGAGCACGAGCAGTACGACAAGGACGAGCTGTAGTTTGCTCATGTCGCCCCGCCCATTTAGCTCTCATTAGAAAGAAGTGTTGGACTGGAAATGTGAT
ABC07448-1-1-309	[C/G]	GAAGCAGACGTTCGCCGCGGTGGAGGTCCTCGAAGGGGCCCTCAGGGAGTGCTCCAAGGGAGGGGACTTCTTCGGCGGGGACGGCGTCGGGCTCGTCGACGTTGCGCTGGGAGGTCTGCT[C/G]TCGTGGATGAAGKTGACCGATGTGCTTTCCGGTGACAAGATCTTCGACGCCGTCAAGACTCCGCTCCTGGCCGCGTGGGTGGAGCGCTTCAGCGCGATCGACGCGGCAAAGGCGGCCTTG
ABC06878-1-1-332	[T/C]	CAAAGTCCAGAACACAGTAGTCTGTGCATATTCCCACAACCAAAACCTGCATCAAGCAAATTCACGAGTCATATATAAATGTGATCACXCTTTCTTTTTCACCGAACACTTAAAAAGAAA[A/G]GATCCGCTTACGGTTTTGATCTGGAACTTTGCGACCCACTCGCTGAAAACATTGGACCCATCCTTCTCAAATGAAGCAAGATAACCATCAATACAGTCCTTGCGCCTCATTGTCACATTT
7728-341	[A/T]	CTGCTTTGTTTGCAATGTTCATGGTGGCTGAACGTGCTGAAGCAAGAACCTCCARACAAGAGAACAAGAGGAAAGTAATGGAGAAGCTGGAGAAGATCCGGGAGGAGGCACTAGGCTCAA[A/T]GGAGAAGAAAGAGAACACGAGTAAGGAGTCTGTGGCGAACTTGCTAATCCCTCCTACTTTGGTCGATGCTTACATCTGAAAGGCATCGTCTCGTTAATTTTTATGTTTATGCTAAATGCT
4071-1565	[A/C]	TTGGCACATGGAGCCGTCTCGGATGACTCTCTTCCGTTTCGGCAACACGTCCAGCAGCTCGCTGTGGTACGAGCTGGCCTACAGCGAGGCAAAGGGGAGGATCAGGAGGCGTGACAGGAT[A/C]TGGCAGATAGCGTTCGGCTCGGGGTTCAAGTGTAACAGCGCCGTCTGGAAGGCACTGAGGTCAGTGAACCCAGCGAAGGAGCAGAACAACCCCTGGATGGACGAGATCGACACATTCCCG
3799-1335	[T/C]	CAACATAACAAAGTTCACCATGATTACGCTCGGTAACACTGTTTTCTATACAATGAAGAATATAGTTTGATAAAGGATGAATCGCCAAAGGTTACTATAAAAGTTTACAGCCGAACAAAA[A/G]GCCTCCTGCCTTACTTTGTGGCAGAGAAACATTTACCTCGAGAACAATCTAGCCAAAGACTTCATAGAACTTCTCAACTACAAGCAAGCCCGAGTCGATTGATTCGAGCGGGTCTTTACG
866-442	[T/G]	CGTATTTATTATGTCATTGTTGATACATGTAGCGCACAAGGAACGAAAAATACGAGACGGGAACTGGAAATAAATACAXATGACAGTTGAXACAGACGCTCAGTACCGAACATGGACATX[A/C]GCGAAACGTCGGCCTTTTTCTTCCTGGCGGTGCTACCTATAGAATCTAAAGXGACAAGGCGAGCTTTAGCTTCTTGTAGCGCCAGCACATGAGGTAGAGATGATCATGGGCCGATAGCAG
217-677	[T/C]	GGTGGTAGAAGAGGAAGGAGGCTGTAATTCCATGCTCGTTCAAGGATGGAACAATACCAAGCTATCGATATCCTGTGTCTTGCAACTTTTTCTGTACTATTCCGTTTATGATGTTAAGTC[A/G]GATCTTGTGGATTTATAGATTTTGAGCGATATTGTGTTGCATGCTTAGAAATGACCCATTTTCCCTTTCAAATCAAGTGGTCGTCATCTAAAAAAAAAAAAAAAAAAATCTATTATTACT
5363-778	[T/C]	TCAAAACTAGTGCGGACAATTTCATCCGTAACGCGCATCATTACAAGTACAACTCATTGCAAACTGCAGTTGTATGAACAACGACAATGGCGTAGGAGTAGCAACTAATAACTGACAGGT[A/G]CTTTCCTGCTCAATCTTCCTCTCCTTCAGAAGGCAGGTCTGCCTTGAACCATGTGTAGAGCCCTCCATCCAGATGGAACACGTTCTTGTAGCCGTTTAGGACCAGCAGGTATGCCGCTAT
ABC01149-1-3-344	[C/G]	GGCGTGCTTGGCGAGCTCGCCGGGGAGGACGAGGCGCACGGAGGTCTGGATCTCCCGGGA[C/G]GTGATXGTGGGCTTCTTGTTGTACCTGGCGAGCTTGGCGGCCTCCTGCGCGAGCTTCTCGAAGATGTCGTTGATGAAGGAGTTCATGATGGACATGGCCTTGGAGGAGATGCCGATGTCC
ConsensusGBS0455-1	[A/G]	TATAACTGGATTAACAATCTTTCTCCCTTGGGACTTAAACAGGACAATAACCATACAGAACTTGCCAACACTCTCCATGATGCTTGGAAACCGC[A/G]CTCACCTCCTACAATAAACCACAGGATGATGCTGACCTAAACACTTTTCTTTGAAGATTTCTTCTGGATTTTCTTCTGGGGCTTCAACTTATTCGATCCGGATGCTGATGATTGTTTGTC
ABC10514-1-2-234	[A/C]	CTACACCGTGAGCTTCTCGGCCGGCGGGAAGCCGTCGGGCACCAACGGGTTCGGCCGGCTCGTCTGGTCCAGCGACCACCACGTGGTGGCCAGCCCGATCCTGGCGACGTGGACCTGACC[A/C]CCACGCCCGGCGGTAGSTGCTGTACTAATTAGCAATGCCGTCGAGGGGAAGAACGCGGCGGGGCAGCAATGGCGCCGCCGTTCTCGATCGGATGGATGCGTGCGTGTGTGTCGATTTGGC
ABC05818-1-2-271	[A/G]	AAGTATCTCTCTCCGGCGCTGCACGAAATCGACCATATCGGGATCCAACCCGACATACAGTGCACCGCTGACGYGCTATCCTTACCGAGAGCGCCTTCGCTCACCGAGAGCAACGAGGCC[A/G]CGAGTCTGGAGATGGACTCGTGCATTATGGTGGCGGAGCAGGCGTTGGAGATTCAGCAATCGAAGGGTTCTGCTTCGTAGATGGTTCATTACTGATAGCCACAACTGGACCCTCCTATGT
2625-473	[T/C]	CATGCATGCACGCGACAGACAAATACATGAACTGGAAAACCAGAAAATATATAGGTGCATGCGTATAACAGAAAATATGCTAATTACAGTACGACGATGACGACXATGACGACGATGAAG[A/G]TCTAACATGCATGGTTTGTGATGGATAGATCAGCTGGGGCAGGTGAAGTCGGCGGGGCAGGTCTTGCCGCACTGGTTGAGGAGGAGCACGAGGTCGACGGGCACGTTGAGCTTGATGCCG
2695-153	[T/G]	AGATCCGTTAACAGGCGCCCTCCTCCCCCTCCGGCGGCAGAGAAGGAGGCCACCGACGGCGTCCGGCGACCGAAGATGTTCCTTGTGGACTGGTTCTACGGGGTGCTCGCGTCGCTCGGG[A/C]TGTGGCAGAAGGAGGCCAAGATCCTTTTCCTCGGCCTCGACAACGCCGGCAAGACCACGCTCCTCCACATGCTCAAGGACGAGAGGTTGGTTCAGCATCAGCCTACACAGTACCCAACTT
ABC38781-pHv2346-01	[T/C]	ATCTCGTCCAGCCTACTTTGGAGGAGGGTAACCTGGGAGTGGCCCGGTCGGCGGCCCATAGGTGGCCCCCCAGCCACTCCCATATGGTGGATCATTAACATCTCGCCTCACG[A/G]TTGAAGCTGCAATGACGTTCACCCCAAGCAGGCAAGCAGGARATCTTRTCAGAYTGAGTTACAGTTTGTGATATGAAGAAAAGGAMACTCGACACTGGAASTGAAAGATTGTTCTTTYGG
7169-713	[A/T]	AGGTATTACAATGCATGGAACAAACTGGATTATTGCATATGGCCGAAGATCATCAAAAAAACTCCAATACAGGATGCTCAGTGCACCAGCAATAACAAGGGGTGCAAGGGACTTTGTTCC[A/T]GCCCTATCATCAACCCTTTCAATGATGAAAATGGCCACGATAGACGTRAAAGCAATCGTCATAGGCAATCTGTCCCAAACTAAGGTGGAATCGTTAGGGTTGAGATGGTAGTAGGATGAA
2298-1526	[A/G]	TTATGTCACCCCTGTTAGCCTTGTTGATCTGCTGAACACACCTCCTTATGCCATCAAGCAGTTCCTGGTTATTAGGGTCAAGCTTTAACCCAGCCTGGTAAGTTTCCATTGCCTTCTCAT[A/G]TTCCTTCATAAAAAACTGAACTGCACCCTTCCTTGTATACCCTTTGGAGAAGGTTGGGTCTAGCTCAATACACTTCTCTGCGTCTTTAAGACCTTCAGGCATGGCTCCCAGCTTGGTATA
4787-1746	[G/C]	TCATTGAGGCTACTCCAATCTAAGATAGGGAAACTCGAGCGTAATTTTTTTTTTTTTATAGTCATTGCAACTATATATATACTTGCAATTAATAGTGATGAATTGACGACATGTGCAATT[C/G]CGGTGCATCGATGGATCGATCAGACGTTGGCGGTGGCGGCAGCGGTGGCGTTGGCGGTAACGGCTGCGGCAACTCCGAGCTCAGCGAGGTGCAGATCGGTGTCTTCCGGGTGACCCTCAA
2465-433	[A/G]	ATACTCATGTAGCACATCCCTGAAAGATTCCGGGTGACTGGGCCACTTAGCGAAATTCCTCTCGTCTTCCGGCTCCACTCTCAGATGCAACCGGTCGTTCCAGTTGAGGACCTGATCCTC[A/G]GACACCACCTTGTCACTTCCATACCCTTCCACCTGGTAGTGCTCGCCGTTGCCGTCCACCAGGTTGCTGCATTTCTGCTTCTCTTCCGCCGGCTGCCGGAAGAACTCCCTCGACACGCTC
ABC13023-1-10-344	[T/C]	GCTTGAGCCGGAGAACAAAGAGCTCGTCAAGGCATTCAGGTAATAAAAAAGAGAGGARAAAACATAATACCAGTCGAAAACGAGAGAGGAACTTCTATGCTCTGCTTTTGTTTCTCATTC[A/G]TGTTTTGCCGGTCGTGACAACAGGGAGGCTGTTGAYGACGGGAGGAARTTCCATGCGGCGAACAAGCCAACAGSAAACGGAACAAAGWCRGAATGAGGACGGTGGCGAYGATGAMYYGGA
ABC06091-1-1-187	[A/G]	GCACGGCGTCATGCGGCACGGATGCAAGCCCTACGAGCACAACCTCTGCCACCGCGGGGCGCCGCTCGAGAGCAGCTGCCACCAGCTCTGAGCGACCTCGCCGCCGGCAGAAGGCGGTAC[A/G]TTATATGACGAGTGGTGTCTGTCAGTGTTGGCGTTCTCGTGCGCGTACGTGCGTGTGTACGAGCTACGAAGGACGGTGCTTTGGGGCTTAGTATACTAGTGGAGTGGAGTACCGCGCTGG
39-843	[A/C]	ACACTGCGACACACACACACACCACAACAACAAGCTCCAGCTGAGCAGACGCAGGCACGGTGGCCGGCGAGAGTGGCACCGCGTCGCTCGCTGGCTGCTGACTGGGCACTGGGCCTCGAC[A/C]CGACAACACTTTTATTTAGCCCACGTCACGCGCGACCCCGCGCAAAGCACCCCACACCTAGTACGTACTCGTAGTAAAAAGGTAGCACCCCACTCCACTCCACTGGCTGACTGAGCATCG
2577-1122	[A/G]	CTTGCAACCCTACACCTGCAGGTGGATGCTGCCAGGGCAATGGAGGAGGGTTAACCTGCTGCCAAAGTGATCTGCCAGAAACAAAACAGGACAAGAGCATTCCAGCTGAGCAGAAGCACA[A/G]GAGCTCTACGACAGAGAGTGACAAAGAAAACGGCGCCGCCAGCAAGAAGGGATGCATGAAGATTTGCCGGATGCCCACCTGGTTTGAGACCTGGGACAGGTCTGACACCTACACCACTCT
6634-263	[A/G]	TCACGGTCGTGAAGGAGAACATGTAGCTGCAGCTTGCTACCGATGTATGATGATACATACAAGAAGATAATACCGTCTGCAAGAACAGTAGTAGTAGCAAAGCAACGTGTAACCAGTAAC[A/G]ATAACATGACAAAAAAAGTGTGCTCGGACGGTGGTGTGTTAAGGGCCGAGTGTGCTTTGTACTTCGCTTCXAGTAACAGATACTCCCTCCGTCCTAAAATTCTTGTCTTAGATTTGTCTA
8554-899	[A/C]	ATACATGCCTTGATTCTTTGGGCAAAGATGGATAGTATAGATTCAATTGGTATACTCATACTCATACGTATGGATGGATGGTATACACTATGGCTATGTGCATCGATCTATGCAAATGCC[A/C]CCATTTTCTGAAAACAGATTGTGTACTGCCAGGGAAGTTCATAGGCTGCTAGATGGAACTGTTGTTTTTGTTAGGTGAAGTAGAATGCTCCTGCCTGAGAAGGCGTTGGATCGTGTGGCT
ABC00602-1-2-260	[G/C]	GACGTACTTCCAGAACCCGTACACACCGGTGAGGGTCATCAGCCTCTCGGAGTAAAGCTTCCAGGTGTATCTGAATAAGACATGTAAAATGACTGTTAGTCXCAGGAACCTAGTTATTAT[C/G]AGAACTAACATCTATTGGATTTTCAGCTGCATACTTCTCCTCAATACGCTGAAGCCCTCCCTGTGAGATCTTGGTCCAGTGGCTGGGGTCGACCTCGCACTTCTCAAAGAACTCGACAAG
6324-401	[A/G]	GCAGGGGTGCAGTTGTTTGAGAAGCTATAGAGTTGCTGACGGTTGGCGGCTTTGTCGTCCCGCCAGATCTCGAGCTTAGGTTTCGTCTCAGCGTGAGCCTGGTTCTTCCCAGCTATCTGC[A/G]TCTCCCTCATCAGCTGTTTCTGAACATGGTAAACTCGGTGCATCTCATGAACCTGTTGTCTGAATGTTTGTTCTTGCCTCAGGATAACCATCTTCATCTCCTCTCTGTCCATCTCTTGGA
982-1374	[T/C]	TTAGGAGAAGCAAGTCGAAATAGGAGAAGCCATAGACATTATTGTTCCAGTGCCTGTCGAAGGCAGCTACAGCATCCATCCATAATTAACAAACGGATTAATAAGGATATATCAAAAAAA[A/G]AAGTGAAAATAGAGCTCCCAGCAAAGAACATACAGATGGGTCTCTCATCTGATCAGCAAGGAAGGGCCTTCTTCTAGCCTAGATAACCAAAACGGTAACACTCACTCTCTTCAACGACAA
4833-420	[T/C]	ACCCAGGAACATGGCGATTATTAAGGGCGCCACGCAAGGGTCCGCAACATATTATCGACAGCTGCAGCTGCAGGACTGATCATCAATACTATCACCGATCAGTAATATTACAGGGCTAAG[A/G]TCAAGCTAAGCCTAAGCTCAAGCGGCGTTGCTGTGCGGGCACGGCGTGGCTTGGCGCGCCTCCGGCGACTGGTTGGAGATGGACATGAGCATCGACCTGTACTTGTCGGCCGCCCCGCTG
2838-663	[T/C]	TACAACCGAGATCCTGCAAGCAGGATGCCTCTAGCTAGCACAACCGGATTATTGATCATCATACAGACATCCATAACTTAAGAAACTTTACAGAACCAAATATCAGCAGCTAATAATATA[A/G]TTAAGCGCAACCACGACGTTATTATTTTATACAGTAATAAAATACAAAAAAGGAACGCAGCGCACGAACTTAGCAAGAGCTACATGCATGTAGTAGAAGCAGAAACCCGACTTCTACTTC
ABC10040-1-1-238	[T/C]	CATTATCACATAGAATTCAGAGCACGATATCACATAGATGACTTTAAACTTATACGACTTACAGAACATGGGCAAAAAATAAACATGGCTTTTCAAGATCCATCTCAAGCTAGCTGACTA[A/G]GCAGGACCTCATGAAAAATGAATACCTGCTTTGTTGAACAGGGAGAGCAGGTACAAGAAATCAACTTGGCTCAGCTTGGAGGACCTCTTCTCTGCAAAATCACCTTGCTGCAATATACCC
1914-936	[A/G]	CTGACTCTGGACCAAACTGAAGCCCGTATACCCAAACTGAACACAAGCATCCGTCACCTAACGGGCTTCACAGACCGGACCTTCAAAGACGATCAATCCCTCCATCTTGACACGGACTTA[A/G]ACXTAXAGCAAACACGACACACGCCAACAATTTAATGGAGGTCCGGTGATGAGTCTCGGGGCACGGCGGCGATCAAGCTCTGGGCTTGTGCTCGCCTGAAGGGGCGGCGGCCTTGTCCTC
ConsensusGBS0397-16	[T/G]	AGAGCTCAAAAGTGCAACTCTCTTCAGGTGGATATCACATCATGGAATCGCTGTCTATTTGGAGAATTATTTTTTTTGTCCAAATCACCTTGTCTCTGAAGTTTTATAAACATGCATGAG[A/C]TGAACGAATCATGCAGGAAGCCAGGAATTAXACTATGCAACATTAXAGXCCAAAATGGCCTACTATTACTAAGTGTTTTTTCTCTGATGCTCAGTATCAGACTATTAAATTGCAGXAAXC
5025-980	[T/G]	AGTAGTTCATGCACACATATAAATAACTCACGATCTCACCTAATACCTATCACATAATATAATATGTTTTTAAGATAATGATGAATGATGAAGAACTTCACAACTCTTGCAAAACAGAAC[A/C]CATCCTTTTCCATGGACCCCTTTAGAGAGTATTGGCCTGGAGGAGACCATCTCTGATCTGCGATGCAACATCCTTCACGGCTCCAGGACCATGGGGGATGAACACTGAAGAGGACTTGGA
1344-930	[A/G]	TTTTTTTTTTTTGCTAAAACATTCCCAATCATAAAGCATCACTTAATCTTCATAAATAGTGTGAGTACACATTGTTGCGCATTTATTTATAACACACATAGTCTCGGCTATTCCCCACTT[A/G]TTATTAATACAAGATTTCCGCGATACAACCACCAACATGCTACTGCCTTAAGCTXTGCAGAATATACTGCGCATACAGGTCCATCGAATACTGAATGGCCTCGCGGGCAGTGGTCGCAGG
5029-1651	[A/G]	GCCCTGTGCTCGCCTAAGGCCCTGTTTGGAACAAGGGACGTTTGTGTGCACGGTTCTTCCCGGAGCCTGCCAATGAAGCATACAAGATGTACACTACTCCTCCCATGGCCTGACCTTGGT[A/G]AAATTGGTCATGTGGAAATCAAGCTTAGATATTTCAACGGGCATACATAGGTTGCCTTCCTGAAATGTAAATCATGTGTTGGCATGAATAAATCATGTATAATTTTGATGGATGGATTGA
1230-523	[T/C]	CAGACAACACAGGACTGGAGCAAACGAGAGAGTCAAGGGGATTCCTTCTCCTGATAACAACTGAATTGATATATTGTATGTGTTTCTTAAGGATTGGAGGAGAGATAATTTGTTTYTCGG[A/G]GCACACCTTGCTGTTGAAACACAGCAGTGCTTAGTTCTTGTACTTCATGGTCTCTTTCTCGAATCCGATTGTTGGGAATTGTTTTGCATATTCCTCCACATCGTGGCGAAGCTTTGCAAT
ConsensusGBS0040-1	[A/G]	CCTTGACCAGATAGTACAAAATAAGGTTCCCAAACAACAAACAAATGGCGTGTTATTTGAACTCGAAAGCCTACTGATCTGTTGATACTAATGCACGGGTTCCTTCCCCACACCAGGAGG[A/G]GTCACACTACAATTCTACAAACTCGGGATCTACAAGAGCAACATGGAACAATCTGACGGAACAAAGGCAGACAGTTATGTGGCCGGCTTCACAGATTCAGTGGTAAGTATGCAGG
5878-1810	[T/C]	CAGATCAACTCTTTAATCCACAAAAACAGATCATAAAACAGAAAAGACACATTATCTAXATAAAAGCAAGATGACCCATTATACCCTTCAAGCAGCGGCAGCATCTGCAGTCTTCTCACC[A/G]TCACCACCCTGGGTAGTTGCTTTATTAGCCTCTGCCTCAGCAGCAGCATCCATCTCCTGTGCAGTAGCATCGACATCATCTGTAGCCGGGCGAACCTGCTCCTCCTCTGGAAGTGGCTCT
578-2106	[T/C]	CCATCATTGCTAAGATGTACCAGGGTGCTGGYGCCGACATGGAGGGCGGCATGGACGACGACACCCCGRCTGCTTCTGGCGGYGCTGGCCCCAAGATTGAGGAGGTTGACTAAACAAGTC[A/G]ATTTCTGTTGCAGAGGCAGGCAAAGCCTGCTGCTTAGTTATTATGTCGTGTCCTATCGTTATCTKAGACTTGGTTGTGGTGGTTATTGTTTTGTCTTGAGTGGTCGGGGTTATGCCGTGC
5419-760	[T/G]	TTCCGGCTGGCCTGGCTCTGGCTGGAGGATTTCTTTTCTTTCTTTGTGGTTTTGTTCCGTTTCCGTGTTTTGCTGGGGGTGGTTGGGCTGTGAAGCTGTGCTAGTGCTGTGTGACAGACC[A/C]GACAGACCCATCCCTCCTTCTGGAACCCTCCTCTGTTTTTATTTCTTTTCCTTTGTTTAGTGWGAGAGAGAGAGAGAKAGTGAGTGAGTGAGTGAGTGAGAGAGCCCGTAGTGGATTACG
239-1112	[T/C]	AAGAGCCAACCAGCTGATGACCGCAACACCAACAGTCATTAGAGCAGTGGAGATGATGAGCTGCTTCTTCAGAGCAGGTTCAATTTCGTTTGCAGCCTTAATCTCAAAGAAATCAGTTGC[A/G]AAGAGTGTGGTGAGCAAGCAAACAATGATGCCTACAGAGCTCACGAGCAGTGGGTAGCACATCGCAGTGAAATCATGGTTGATTCCAAAAGATGAGATGGAAGCAACAACAAGAGCAGCG
ABC14026-1-2-168	[T/C]	CGGACACGCGCTSATGGCACGGCACGATCAACACGCCGCCCTCTTCGGCCACCCCATCATGAGCCAATTCCATGTGAACAGCAGCGGCAACAACATGTCGCAGCTTGGGCAGATGGATTC[A/G]CCAGCCTCAACGTCGGTGGCACGCGATGGTGCGGCCGGGAAGCGCAAGAGGCTGTCGGAGGAGGACGGTGAACATAATGGGTCGACGAGCCAGCCAGCGGCGGCCGTGACGAACAAGAAG
1305-736	[T/C]	TCAAGGAGTCTCAGAACAAAGGTAGCAAAATCTGATGGATCACACGAATACTATCATGGTGTGCATAGGGCAGATTCCATAGAACATAAAAGCCTCGACATAAGTTTAACGGTAGCGGCG[A/G]AGAGAGACGGTCTGGTTGCGCTTCCAGGTGGCTCTCCTTGAGGGCCTGTTCTTGTGGTGGCGGTGGCCCTTGCCACGCAGACCACGGAACTTCTTCCCAGCTGAGGTGAGACCACGAAGC
3018-1012	[A/G]	ATGGAAATGGGTCGGTAGGAATTCAGCGTCCTGATGACCGGAGTGGATAACCTTCTGCCTGAAATGGGTTAACCTGACAAACAGAGTGCTGCCTGAAATGGGTTAACAAATTTGCATGTA[A/G]CCTTCCATTATATATTTTTTGTGGCAACATAAAAATGTTGATGTATTAGGCTATTAGCCTTGCACGGTTGCACCCTTCTCCATAGTTGCTCGATGTAACTGCGGTTGAAATAATATTTGG
ABC09472-1-7-312	[T/C]	CAGGCATCCAAAAGAACTGACGAAAAATTACACTAAACGTA[A/G]TAGATCATGCCGACCTCGATGAGGCTGATGTGGGGTATGTGCAGCGTCACCGAXGGGCCCCTGCAGTTCTTGCGAAGGAACGAXTAGGCGTAGTCGATGGCGAAXGACTTCAAGAAGTTG
ABC08428-1-1-106	[A/G]	TCATCATATGCCTGCATTCTGATTGTTGCCAGCCAGGATGAGAGAAATCTCCAAACCTCTGCTGAAAGCCTGGTTGAACAGTAGCCGTGTCTGGAAGGTGGAGATGAAGGGAAACCACGA[A/G]CAGATAGCTATGGGCACAAAAATGATCATTCCCATGCCAGCATCATACAGGCGAGCCAACGAGCGCACTGTTTTCCACAAACCCAGTCTCTTCACAATTGGTTTC
1591-342	[A/G]	CATCTTGCAGTCGAAGCGCCTCCGCAACAAGGTGGCCGGCTTCACCACCCATCTGATGCGCCGCATCCAGCGCGGCCCCGTCCGCGGCATCTCCCTCAAGCTGCAGGAGGAGGAGCGCGA[A/G]CGCCGCATGGACTTCGTCCCTGAGAAGTCGGCTCTTGAGGTCGACGAGATCCGCGTCGACAAGGAGACGATGGACATGCTGGCGTTCCTCGGCATGGCCGATCTCCCTGGCGTCGAGCGC
868-675	[A/C]	GGTGCTTCCGGCGGTCCCTGCTCACCCATGATTATCTCTACTTGTACGGTGTACGTGCCTAGATCATAGCACCGTTCGCAGGGAAAGACACCGGCGTTGCGTTCATGTCCAAGGCCCTTC[A/C]TTGATGGGAGTCTGTATTTATCTTCAGTTAAAGTTCTTGTATTGTTCGTTCGTTGATGTGTTTTTACATGTATCATGGACATCATAAATACTACCGGTACTTTGTCAGCGAAAAAAAAAA
ConsensusGBS0687-3	[C/G]	GTTGCTATGGACCTACTCTCCTGATTTCGTGGCATTGCATGGACAAGTCCCAACTCCTATGTCAACAGTCTTGTGTTCAGGTGCATGCCTTTGTTGCTTTGAACAATGTTTGATAGCCAA[C/G]ACTTTGTAAGXGTGAGGGXACTGATTAGTTTTAAGAATCCACCTAGCCATTTAATCTATTTGCTGTCATGTAGCAGTAATTATTG
ABC05772-1-2-554	[A/G]	AATGATAAAAATAGCTCAACATTTTTACCCCAATATATCAAGCTGATCTTCCACAAATCACATCATCAGACACTTATTTCTTTGCTTCAAATGCTATTCTTTC[A/G]TATCTACTTGAGTCTCGTTTCTTCTTCTATTGCTGAAACTTGCAAGCTTACATTCTCAAGGAGAAAGAGTAXAAACAAGAGAATATAGCAGCATTACAGTGACAGAATTTGTTCTGTGAA
2935-1634	[G/C]	GAGGAAGCCTCTTCGTCGCTGGTTGCTAAGCTGGCCAACGACGGCTCTGGCATTGGAGCCGCTCTCCTCGCGGCCTCGCACTCCCAGTACGCCGAGGTTGACTAGTCCTCTTGATAACGA[C/G]GAGCCCTATGGATTGGACCCTGAGTGTAGCCGCCTCTTCTGTTCTTCTTTTTTTCCCTTTGAACCTTCCTAATCGTCTGGTGGTGGAATTTTACCTTCTTCGGCTATTCTGCGGACACTC
1497-628	[A/G]	CTCTTGGTCATAGGAGTGGCATTCCTTGAACACCTTGGTGTAAAACCTCGGCTCCCGGTAGTGCGTCGGGTTCACTTTCCTCTTGGAATCXCCAGACTGXTGGAAGCACGATTCCCTGAT[A/G]AAAATATGTCCACCAGGCTTCAGCCACTTCACTATTCTGCCAATCAGCTTCTCAACCTCCTCGTCGTTGAGGTACATGAGCAGCCAGTTGGAGAAGACGATGTCGATGGAGTTGTCCTCG
3902-361	[G/C]	GGCCTTGCAAACCTCAAGCTTAXAGTTTACCAGTGCCTTAAAATTCTCTGGCGTTGAGGAGTAATCTTTCATTCCTATTGTCATGAGTCCTGACAGTATTAAGTTTGGGCAAGCTAGTTT[C/G]ACATGCTTAGCAAGCTCCACGCATTTAGAAGGATCAATACCAGATTTTGATTCTTCTCCACTAGTGTTTACTTGCACCATAACTTTTAAAGGCTCCCTGCCCAAGCTAACGACAGCACGA
9279-368	[T/G]	GAAATACATGGATGATCAACTCAAGCTATGCAGTGTAATGCTCCAGGAAACXTGTATAGGCTGATGCXGTGACATCCAATACGCGTTGCTGCCGATGCTCATCCAATGGCAGTTGTTCAG[A/C]ACCGGCTTCATACAGTTCGCAAGGGCGGCGAAACCAGTATCACGCCATCTCCTCGGACAAAAAGXTAGGGGATGGTGCGCTTGCTAGTACGAACAATCTCCTCATAAGTCTCATCGTCAA
3222-396	[G/C]	AGGACCGCGATAGGGACTACGACACCCTTGCTTAAACATCCTGCAACAGCTCGTATCCTGTGYGTGATGAGCCCCTCGCCTGGCAGTTGCGAATCGACGCTGTGTGTTTCCATATGGACT[C/G]TGTGGCGTGCCTTCTTTCTGTGAGTCTGTAAATGCTTAAACCGTCTGGTTTCCCCGTCATGTAATTCTGATACAACCGAATAAATTTCAGCTCTGAAGATTTATGCCAGTGGCTTGCGTG
6910-393	[T/C]	AACTGCTGAAATGCTGGTCTACACTATGGAGAAGCATTTTAGAACACTGCCTCTCCACCAAATCCGTGGCACGTATCATTTTGCCCCCGGCTTTTGGTTATCATTACCAGCGTCTTTTCC[A/G]GATACAGCGGCCGTCGCTGCAGCTGTCATGGCTGCAGCCGCAGCGCCAACCTTCACGCCGCCTGCAGCTTTCATCGCCCCAGCGATCTTTGCGAATGCAGCTACCCCGCCTACTAGGGCG
4066-328	[A/G]	GATCACTTCACCXATCTTTTGTGCCACTTCAGTTGTTGGCCCAGCAGAGTACTCAAGCTCCTTTGAAAGAGATTTGTGCATTGTTGAGGCTGAAGCCAGAGTGCACGACTTTGTGTCGTC[A/G]ATCACCTGAGCATACAGATGCTTGTTTGAGCGGAAAACGCTGAGTCTTGGCCTCTCCGTGGTGCCGCTCACCTTCTTGCGGAGGCGGTCGTGGCGGGCGATGCGGTCGGCATTGGGCGTG
5113-624	[C/G]	AGCTACATTGCTTAAACACTATAGATAAGGAACACGAACATAATAATCTGCAGTTCCACAACTATAGAGACAACTTTCACAGAGACGCACACAAATCTGGAGCATCACGTGCCCTTCACT[C/G]GTTAACATGATGGGCTCATAGCTCATCTGTGGCATCAGTAAGACTCAGGCTTCACTTTGCCCTTGTGGACGAGACTCAAATCCACAAGTACCAAGATGACTTGCAAGTTTCTCTCCACAT
697-715	[T/C]	CAAGAGGCTGAGGTTGCTGCTGCTGCCACAGAGGAAGCAAAGAAGAGCAACAAAGTCCAGAGGAAGCTTGAGAAGCGTCAGCAGGGGCGCACTCTGGACTCACACATTGAGGAGCAGTTC[A/G]GCGGTGGAAGGTTGCTGGCTTGCATTTCGTCTCGCCCTGGGCAGTGTGGGAGAGCTGATGGGTACATCCTTGAGGGCAAGGAGCTGGAGTTCTACATGAGGAAGCTCCAGAAGAAGAAGG
1668-677	[A/G]	TTTTTTTGACGTCAAAAGTTTAACTGAATGAAATGTGGATGCATGCCAAAAGTAACCAGACAGATTTTTTTTTTTACTGCAAAACCAAAAATGGTTTATGGGATTCTCCGAGTAAACATA[A/G]AAAATTTGGTCTCTTGTTCATCTAAATCGCTCCAAACTCAAAAGCGTTACATAAAATTGATGATATGTAGAACAAGACCATCCTGAGGCTGGTAAGAGCACACCAGATGAAGAGCCCTCC
ConsensusGBS0653-2	[T/C]	AGAAGGACTTCCAAAATAAGATCCAAGCTCGGTCCAAGATTATTGAGGCTATAAAAGCTAAGAAGGTATTGTTCTTAAAACTCATAAAARTAGGATCTACCTCTTTTGGTCCTAATTCTA[A/G]TTTGACTAGATGTTTCATGCCCTGAAATTTATTTAAAGCGACTCTTTGTTCTATGGCTTTCCTGTATGTGTTCTCGTTAAAGTAGACAACCAGGGGATCAATGTACCTGCTTTAAGTATA
1983-467	[T/G]	GCCTCATGGTAGTGATTGTGGTATAGTGAATGTAAATATACCCACTAATGGTGCTGAAATTGGTGGAGCTTTTGGTGGAGAAAAAGCAACCGGTGGCGGACGAGAAGCAGGAAGTGATTC[A/C]TGGAAGCAATACATGAGGAGGGCTACTTGTACAATCAACTACGGAAGCGAGCTGCCTCTAGCACAGGGAATAAATTTTGGCTAGTTTGGTGCTGAAGGATTGCCAGTGAAXCGTGCXGCA
4059-1498	[T/C]	TCTTGCATCCTTGCCCTGTCACATACAGATCACTTTCAATACGAACACCACCAAAACTTTTGTACTTCTCAATCTCTTCCCAGTTGAAGAACTTTGAGGAAATTGGATCATCTCTGGCAG[A/G]CCTCAGCAAAGCATCGATGAAATAACAGCCTGGCTCAACCGTAATAACCATCCCTTCTTTAAGTTCTCTTATGGTACGCAAGGAGCTCAGTCCTGGCTCATTTGGCCTCTCTAAGCCCTC
4150-1380	[T/G]	CATAGAAACCTCAGGCTTACTAACAAAACTAAGTGGCCTCCTCGTCCTTGCAGGCGAGGTCACATATGTAGTATATATTCAGAACAGCACGAGAACGATGACACTAACCATGGCAATAAG[A/C]ATCCCGATGCTCGCCTTCAACCCAGCAGCCCCATTCAAGCCCCAGACACGGACGTCGTCGATCACCGGCCCACACAGCGAGCTGTGGTCGTCGCTTCTCGTGTTGTAGTAGACGCTGTAG
ABC10866-1-1-57	[T/G]	GAAAGAATCGAGCATGTGAAGCAGAAGGCAATGGAGTATGTTGAGATTTCTAGAGC[A/C]TGATGTGCAAAACCTTGCCATCGTGCAGGAGTCATCTGCTTGCTGGGGTAAACTATCCACGTGATCTTGGATGGTGATCTGCAGCTCACCTTCTTGAAATGCTGCTAATCAGAGGTCTGC
5232-2041	[T/C]	CATGTAGTAGGGCGTCTTGTCCCCCATCTTCCTGCACGAGTTCAGTTTGTATCTATGGGCCGTCCCGGGGAAATCGGTGATGAGTCCATCCACTCCCCCTCCCTCTACACCTTTGTGCAC[A/G]AGGGCATTAATCTGTGCCGTGGCATCTGAGAAGAAGTCATACGGCTGAGAAAGGAACTCGTTCATCAGCAGATAGACATAGACTGGAAGGCCAGCAGACTGCAGGGACTTGACAAGAGGA
3551-2537	[T/C]	CGTCGTCAAGACTTGGCCATCAAGCTCACTCATATCGGACTTCGTTAATTCTACCGTTTCACCRTTCACCTCCGAGGAGAAAGCTGCTGAGGTTTCCCAGTTCTTTGCCACTCGCGTGAA[A/G]CCGTCGTTCGAAAGAGCGTTGAAGCAGAGCCTCGAGAGGGTGCGGATCAGCGCTAGATGGATCGACAGCATCAAGAGCGAGCCCAGCCTTGCTCAAACGGTGCAGCAGCTGCTGCTGCAG
2500-1514	[A/G]	AAGAACTTAGCCAACTGATCCCTCCAGCTTCAGGTTCATAAGTGCATCCACCTCCTGGGCAAACTCGTAAGGAAGGTGTTCAAAGACGGCCCTACAGAATCCACCGATCATGGCTGCAAC[A/G]GCCTTTTCATGATCTATCCCCCTTTGCTGAAAGTAAAACAGCTGGTCCTCTCCAATTTTGGATGTGCTTGCXTCATGCTCAACACGGCCACTAGTACAACCCACCTGAATGGTGGGATAG
2296-952	[A/C]	GGTGGTGCCTGTCAAGATCTACATATTTGACGTTACGGATACCGCCATGCTGGATGGAATTCATGAACGCTCTTGCAAGGTTGAGTATCAAGTCGAGGAATGCAGCACGGAAAACCGAGC[A/C]AACAAYGAGTGCATCCATACTAAGACCACTAGAGCGGTCTTGCCGCGTGGAGGAGATATCGTGTACAGTGTTGCGCACCAGCACTCTGGAGGAGTCGGTGCTTCTCTGCATGGCCAGGAT
ABC06873-1-1-239	[T/C]	CTTTATTGCACAAAACAACAATCAATTCCCATGATAGCGCCCAAATTCTGACTTAGTGGGAGGCATCACGACTGTAAAACTGATCAAGGGTTTTCGCCGGTATACGGTGGAGCAGCTCGC[A/G]GGGGAAGATGCGGAGTAGGGTCCAGGCGAGGTCAAGTGACTGGAAGATGTTTCGCGTGTCATATGCTCCCTGAGCCACAAACTTCCGTTCAAACTTGTCGAGGAACTCAAGGTAGAGCTG
ABC11944-1-7-308	[G/C]	TGCTATGGCGATCTTGGACAAGATTGAGAGGGTTCTCCAGTTGGAGCCYGGGAAGCTGGCGGCGAGCCGGACTGTTGCACGAGAATATGGGAACATGCTTAGCACCACCATCATCTTCGT[C/G]CTCGATGAGCAACGGCGCCGAATGGAGGAGGAAGGAGAGTGGGCTCAGTGGGGGGCCATGGTGG
ABC18140-1-1-43	[C/G]	CGCCATGAGCAGTCGCCGTCAGAATTGCCGGGTCAAGGCTCGGGGCAAGAGGCGAAACGGCGTCGGGTTTCCGTCCCGAGGCTGGCCTACGGTGCGTCGAGGAGACGGCTGAAGCTCTGT[C/G]GTCTCGTTCCATTACCAGAAGATATTCAGAGCTGGGCCAAGC
587-1438	[A/G]	CACGGTGATCTGGGGGACGCCCCTGGGAGCCGGTGGGATCCCGGAGAGCTCAAACTTGCCGAGCAGGTTGTTGTCCTTGGTCCTCGCCCTCTCGCCCTCATACACCTGGATGAGCACGCC[A/G]GGCTGGTTGTCAGAGTAGGTGGAGAAGACCTGCTCCTTCTTGGTGGGGATTGTCGTATTCCTTGGGATCAGGACGGTCATGACACCTCCGGCCGTCTCCAGGCCCTGCGAGAGCGGTGTG
5909-859	[A/G]	GTACTCGTCATACAACCTCGCTGCTCCCTCCAAATCGCCGAGATCGGCGCAGCAGTCXGCTATCGCGCCGTAXGCCTCGGTGCAGCCAGAATCCTCGCCGGTTTCCTTTGATAGCGCCAG[A/G]ACCXTGTXGTACCAGCTCATTGCTTCTCTGTACTGTCCCAACCXTTGCAGTGATGCGCCTAATCCTCGCXCAGCTTTCTTCTCCTCAAAGCGATCCCCTATGCTTTCTGCAAGCTCCAGA
ABC03965-1-1-271	[T/C]	GGGCTCGCCCGCAAGCTGCCGCACCCGGACGGCGCCTTCCTCAAGCCCGGCCAGAAGGTGCTCGACTGGAACGCCGGACTCGACAGCGACCTCAAGCCGTGGTAGCCGTGTGTGTAGATC[A/G]TCGGAGCGCTTTGCATAGTCTCGTGTACATTTTTGTTCTTCGGAAGACCTCACGCCCTGTTCCTTTTTCTTCTTYCGTTTCGTTATTTCGTTTGTTCTTCTTTTTTCCACGGC
4767-1374	[T/C]	CATTGATGCTCTCAAGCTTCCAACAGTGACCCCGTGGCATGCTTGGTATGATGATGATGGCGAGGTTGGTGGTTGGACCCAAGGGTACAAGGGTCTCAACTTTGTGACAGTAAGGGGTGC[A/G]GGTCATGAGGTTCCTCTCCATCGTCCCAAGCAGGCTCTTACGCTCATCAAATCATTCTTGGCCGGGAGCCCAATGCCTGTGCTGTCTGATCTACGCAGCGATATGTAATATGCCGGACAC
11600-550	[A/G]	ACTTGGAAATTTAAATAGTTATAGTTCCTTCACATTTGAATTGGTTATATTCTCTGGTATGGGCATTCATTTGCCTTYCCCCTCCTTTCTCTTGCATTGTCCTTCTGTAGTTTTCGTATG[A/G]CACACTTTATTTACCTGAAGTGCTCAAAGATGTTGTATGTCCAATAAATAAAGGCATATGAGTGTCTAGGGCAAAGAAACTTTGTTTGCACTTCTCGTTGTTAATCATGAGGTCATATAT
ABC36454-pHv2499-01	[A/G]	GCGGCCCCGGCCGCGCCTCGTATGAGGGGGCCGTCCAGGTACCCCGCATACCATCTCGCTTCACGTTGCTTAAATCACCTGCAGCA[A/G]TGYAGATACCTTATCAGACATGCGAAAACATGTCGATATTCAATCGGAAAACGAGGGAATSGAGAGTTTTGGTACCYCTGGCSGCGAGCACGGCCTGCACGACGAACGCGAGGGAGGCCA
ConsensusGBS0033-1	[T/C]	CTTCATTCCAATCTGACAGAACCCCAATTCCAATGGCTTTTGTATGGCATGCAGGTTGAGTTCTGTCTTCATTCTTCACACAAATAAGAGATCTCCTCTTAAATTGTTTAAAATTTGTAT[A/G]TGTGACGTTGTAGCTTCTGTACGTTGTTAGAACTACATTCTTGTACATGGTATACTCTGCAATTTGCTGATATTGCATTCAT
2032-923	[G/C]	CACCTCCAGCGCCGCCGACTACGACTCCCTCGGCTGCCTCAAGAAGTTCAACGACCTCTCCACGTACCACAACAGCCTGCTCCAGGCCAAGGTGTCCACCCTCCAGGCCAAGTACAAGTC[C/G]GCCCGCATCATGTACGCCGACTTCTACGCCGGCGTCTACGACATGGTCCGGAGCCCCAGCAAATACGGTTTCAGCTCGGTGTTCGAGGCGTGCTGCGGGTCGGGGGGAGGCAAGTAYAAC
ConsensusGBS0010-2	[A/G]	CTGGTCTAATTAATCAACAACATTATCATACCACTAATCTAGCACATGCCTTCACACGCATCCGGACACGCCACCACATTCCGAAGAGTACACCACAAGGTACAGGGGCTGCGACAAGGT[A/G]CAGCCACTAAATGCTGAGGAGATCCTGCTGCGCCGGGGAGTCCTGTGTCCCGTCCTGATGCTCCTCCTCAACTTCAACGGTGGCTTCGGATCGCGTACCGACGGTCATCGACGTCGCCCC
10321-364	[T/C]	GGCAGGTGGCATCXCTXACGTTACGXATGGCGGACGGGCTCCCGGTGCGGGTGAATGCCAGAGGGAATTGAGTACGACGACAAAATGCAGGGAAAAATCTGCTACGTAATTGTGTAGAAA[A/G]CCGTCACTATGTAAAAGATGGATTCACTAGGCCTGATTTCTGATTGTTTCACCAGGCGTTTCTACTTGGTATGTTGGTCCATCGTCAAGCTCGATCTTCTGGTGGATTTCCATGCCATGA
4243-2278	[T/G]	CTGTTCACGGCCTCTCTAATTTTAGTCTTGCTCAGGGAAAACCCTCTCCAGGAAACTAACGAATCGTTTCGAATACAAGTTXGGATCAACGGAXGATATCGAGAGAGGGTCGAACTTGAG[A/C]GATTTGACCGCATGCTCCACCCTCTTGGACGCGTTGTACTCCTGCAGTATGTCTATGATGCCAAGGTAGAGCACCACGTCGTACTCCTCGACCGCGTCCGTGCTTTCCAGCAATTTTCGG
3128-1476	[T/C]	AGGTGCAACCAACCAAACXTAACAAACACTGCCACCACAGGTATGATAGATACTCAGATACTCGGTCCCTTTTGCCCGATATAGGGTTACACAACGACGAATCTAGGTAAGATAAGAGAT[A/G]GGTGGTGGGATCTAGAGGCGCGACAAAAACGACGACGGTGGTTTCACTATGACATCCGTATCCGGCTTCCAAAAGATCAAGAGGGCCGTGGCCGAGGCXGXCGTGCCGTCGTCGTCTAGC
ABC11816-1-1-243	[A/G]	GTAAGTGAGGCTGCTGCACAGAGTAGCATTAAAGAATTGAAGGACATGATTGATGCTATGTTCAGTTCAGAGTCAACGAAAACCTCGGCAGAAGCATCACCCATAGATGCCAAGGGAGGC[A/G]ACAGGAAAGGAAGATATGTGGCGGCAGATAATATGTACTCTGATGTTGAAAGCTCTCCTCGTTCAAAGGATATTAGGAGTCCTGCAAGGCAGCAAAAKAGGACGATTCTTAGRAAATTTG
7796-873	[A/G]	GTTCACATGATAACCGCCTCCACATGCATGCAACAGCGCTGCAAGTTCTTCAGCGTGTGCCTTTTCATCGTTAATCCCAGCTAGCAGXGTGTACTCGAAGGATACTCTGCGTCCAGTTTC[A/G]AGGAAATAATTCTTGCAGTCATCCATTAGTGCTTCCAGAGGATATGCCTTCGCACTTGGAACAATTGTTTCACGCAACCTCTGATTTGGGGCATGCAGGCTGACTGCCAGTGTCGACTGA
ABC08467-1-1-92	[T/C]	GGAAACGGTGGTGGATACCAGCACGGTGGAGGATATGGAAACAATGGTGGTGGGTATCAGCACGGTGGAGGATATGGAAACAACGGTGGTG[A/G]GTATGGTGGAGGGTCTGGAAACAACGGTGGTGGGTATGGTGGAGGGTCTGGAAATCCTGGATATGGTGGTGGGTATGGCAATCCTGGCTATGGCGGTGGCAAMTATGGTGGAYATGGCAA
4139-888	[T/C]	TTTTTTTTTTTTTTTTTTTTGAAAATAAGGGCACAACTTACTTGCTTATCACATAAACACAAAATCCATCTTACATGGTA[A/G]TTTTGAAATGAGATGGGAGCAATGAACATATGCTAAAGAGAAGGGCAGAGAAGTACAGTGTTGTATGAACTCTATGCGGCAGCTTCATCAGATTCACCAGCGCCGCCTTTTTTCTTGCTG
6433-124	[G/C]	TGGCTTACTAACTAACTAAACAGTAAACAGAGAGCTCGCTCGCTCTMCSTGAATGATGTCGAGGAAGAGGAGGAAGAAGAAGAAGAAGTGTGGAGCACGCTGCTGCTACGTACCTGGTCA[C/G]GCTCTCGGCAGCGTGAATTTGTAGAAGCATGCTTGCCGTGCCTTCTTCCGGGTGCACCGGAGGCTGGCATGTGAGCAGGGCTGCTTCAGTGATGCAGAAGAAAAAAGGCAAGTCTTATCG
1730-1717	[T/G]	TGCTCTCAAGTATCTTCTTTATAATAGATGCTCCTGTACATAATCCTAAAATCGGGTTCGGTCGTTTACAGAACCACCAAATTTGCTTTTGCATATGTATATGTAAAACTCAGCTCATTC[A/C]CACGCAGTTTGGAGCTGCCATTGTTATTATGGAATTCATCAAGAAACATGATAAGCAGATTGCAGTATTAAAAAAAAAAAAAAAAAAAATGCATAGTTCTCGTGTATGATGCTTATGTTG
2017-635	[A/C]	ATGCAACTCTTACACTCGACATATGACAAACAAXCTTTAGAATACGAXAATATGGTGATACATAAAGTGGTTCCGTGGCATGGTTATTCAGTATCAACCAACAGGAACAGCCTCCTAGCA[A/C]ACGTAATGCAAAGCAAATAGACAGGGCTTGGCTACTTCAAGGCATTACTTCTTGCTACGCAGCTTAGCTCCAAGTGCCCTCTCGAGCTTTCCAATTATCTGATTGTTCGGAATCGCCTTG
ABC09623-1-2-251	[T/C]	GGTGGAGCAAGAGCCCRTCGGTGTCGGTGCGAGGGGGCGGCGTGAGCGTCCCCGCCAACTCCCTCGCGCCTTTCTCGGCCCCCACCATGGTGAGCAGCACCTACTGAAAGAGAATCCGGC[A/G]TGCCCGCCGAGAGGAGAAACTTTATGAGCAGAGAGTGTTCCTGCTGCTGTGAAACTGCTCACCCGGGTAATTAAACTAGCGTACTGATAGCAAGGTATAAGGTTAGATCACCA
ABC08236-1-2-136	[T/C]	GCAATGCAATGCATGCGAGCATATCAATCAAACGCTCATCTCATGCTCCGTCGCCGCCCTAGTGATGAACATCGTATACTATAGCATGCATCTAACGGTCATTATGGAAAGGGAGAGCTA[A/G]TTGATTACCTGGGAGGTTCTCGGAGACGGTGGCGTCGAGGATGGCGTCGCCGATGGCCTGCACGAAGGCXGGGCCGCCGGTGATGGCGCCCTCCTTCTGGCTGGTGACGAGCACCACGAT
4349-562	[G/C]	TGATGCTAGTGGAAGATCTACACAGAGTAGGAGTGAGAAGAAGAGCAGGAAAGCTGTGGAGAAGCTTGGCATGAAGGCCATTACTGGTGTGAACCGTGTAACTATCAAAAAGAGCAAGAC[C/G]GTGACGTATGTCCTCTCCAAGCCAGATGTCTTCAAGAGCTCGCGCTCAGAAACCTATGTCATGTTCGGGGAGGTTAAGCTCGAGGACGTGAACACTGAACTXCTGCAGACACAAGCGGCA
ABC14061-1-2-411	[T/C]	CAGCAACAGGGAGGCAAACGACAGATTGATCCCTCACATCTATCCATACAATCCTATAAACATCTCTGGAAAGC[A/G]GGAGGATCACAACGAAGATAGTCACGATGTACAAAAAGAAGCCAAATCTGTCCAAACTCGGCTAAAAAATTCACTGCTCCAACGCAAGCTGCTTGTGCTTGTCCAGATCATTGAGGTAAC
7404-501	[A/G]	TATACGCCAAGAGATAGAAGACCTAGAGAAGGACACTGGGTATAAGTTGAGAGTTCTCGCACAAAATTATCCGGATACACCAGGATTGGCTATCAAGGATTTTTGGCAAGTTGATGACCG[A/G]ACTATWGTCTTTGTTGCAGATCCCACCTTCGGTAACATTATAAATTTCAACATTGGTTCATTGATTGATCTAGACATTCCTCAGAGCTTCTGGAGTCGGGTTGCAGGGAAGTATGGAAAC
ConsensusGBS0138-2	[C/G]	CXCCAACGGGACAGCCGAAGTAGAACCCAGCAGTAATGGCCAATAGTGTTTCCTTGCCTGGTGATCTCTCTCCTCCTCGGTTXGGXAGACACCATTTCGTTGGGATCCACCATATGTAAC[C/G]CACATTCTGATATATATACGTATTCCACTCTGXATAACGCCAACACGATGGAATGTCACACGCA
5690-1045	[T/C]	TTTTTTTTTTTTTTTTTAGTTCAAACACTTGCATTGGTTCACATAAGATGGCATCGTTTGTTTGTTTGTTTGTTTACAGCAG[A/G]TGAAATAGGGCGGGCAAACAACATACCAAATGAATTTGGACTTGCTGAACCTCCATCTCAGGTACAAAATGGAACTAGTCTACTTTTGTACTGTTAGCTTCCCAAGCGTAATATAGCTTT
3118-547	[T/C]	AACACACGCTACTTGGTCATATTACTTTATTTATTTATGCGACAAATAATTTCGAACAAAGGGAAAGTTGATTTATTTCTGATGTTTCTCGTTTTGGTTTAATTAGGCGTACTCGGCAGG[A/G]TGGGCGACCAGGTATGCCTCGACCATCTTGAGCAGGTCXAGGTACCCGGCGGCGAGCGCCGCCTGGTCCTCCGCCGACAGCGCCCCGCCGCCGTCCAGCCTCTCGTACTCTACCCTGAGC
C04-302-H850	[A/G]	TCCCATAATTGATGGGGAGCTTCATATGGCCGTTAAGCCTGATGATTGTTATTGGAGCATAGAGGACCAGAAAACTGTTTCTATTCTTTTGACCAAGCAGAATCAGATGGAGTGGTGGAA[A/G]TGTCTGATAAAAGGAGGCCCTGAAATTGACACTCAGAAAGTTGAACCTGAGAACAGTAAATTATCTGACCTGGATCCAGAGACTAGGTCGACTGTTGAAAAGATGATGTTTGACCAGAGG
3531-958	[A/G]	CTTCATTAGTGGCATGCCTCAAAACTGCTCTCTTGTCCGAGTGTTGAAGAACCAAAGGCACACCAAAGAAACCCACTGCTCCAGACTGAATTTTCATGAAGTTTGTGGGCGAACTTAACA[A/G]GGATGAACGGTTTGAGAGACAACCACAACCTGGGCGCTGGGGCAGACGGGCAGAGGAGAGGGCGCGGGGCGGAGGTGCCGCCGCCGCAGGGGAGACGGCGTGGAGCGCCATGGCGCGGCA
4630-1036	[T/C]	GAGCAGCATCCCGAGTATGTTCTTGATGGTGAGAGCCGAGTCXAACAGAACCCAGCCGAGGATCAGCACACACACCGTTTTCATGTGGCCCAGGACCTGGAAAGAGGTTGCAGAGAACCG[A/G]CCGATGCAGAGGTACTGGCTCATGTTGCAGAAGACAGCCAAGGAGCATGAAAGCAGTATGAAGAAAGTTGCCCCTGTTGAAAAACTGTAGTTCAATAGCCAACGCCCATTTAGGTAGTAA
5726-414	[G/C]	CAGCACGACCACAGGGAGGCTACACAACACAAGCACTGAAGCACGCACGTCCGACATGACAATATATTACCGTAGGGTGGAGGTTGAAGACGGTGGTGGTGTGTTGAGAGAGACGGTGGA[C/G]GGACGAGAGGGTGGTCACCGGGCTCAGGGGCACTTGGGCCTCTTCCTGGGGCCGGCGGTGAGCATGTCGCGGTAGCAGGGGCACTCGTCGCGGCTGCCGCTCCTCCCCGTCGGCACGCAG
34-472	[A/G]	ATGAAGCTAACAGATAATGAAAAAGCAAACCAAGAAAACAAGGTGAAAGCCAGGCTTTGCAAAGTAGATCAAAAATCTCACAGGACAGGAGGTTCAACATAGCATAATTTTAGCTGGCGG[A/G]TAACAGTTTCAAGTCTAGTAGGTTCTACATGTAGTAAAAACTGGCCACCAGAACAGAAGATTGCCATTAACTTCACGAGCTTGGGATACTCTACTTCTTCTTCTCGGTTCCAGTACCAGC
1005-549	[T/C]	GACTCCATCAGGCAAGACCCTGCCCTCACTCTTGAACTTGAGGTAGTCATTGCGGTTGAACTTGGTGAAACCCCACTTCCTGCTCTCAATGATCTTTTGGCGACCAGGGAACTTGAACTT[A/G]GCACGACGAAGAGCCTCAGTTGCATGGATGGCATTGTTGGGCTTGCACCGCACAGAAAGGAGGACCTGGCCAATGGCAACACGGGCACAGACTCCCTGCGGCTTCCCGAAAGCACCCCTC
ABC17086-1-10-316	[T/G]	TTAAACTAAGAAACTGTCTACGATTTCTCACACTACGATCCTTCCGTTACTT[A/C]TTTGGGAAGGCCCATTTATGTCTGGCCCGACTTAAACAAGTCAGAGCTTTTTGTTGGGCTAXGGAGACCATGGGCTTGTTTCTCAGGAAGGGCTTCTGGCTCGCXCACGACCACCGACGT
10248-954	[T/G]	TCACTCCGTCTCCACAGCAGAAAGAATATACTAGCCACCACCATTCTACCAAGTGCTCCCTCTGTACCTAAATAATTGTAATTGGAAAAAACTAGTACAGATGGAGTACATTCTATGACC[A/C]ATACGCACATTCATATACGGGTACAAATTAATCATGCTGTACTGGACCAGAAGGAACAAATGATGTTAAGACCGTGGAATTTATTTCTTCCAAGTATTTTGCAGTTCCATTGTAATAATA
151-730	[A/C]	CTGGAATAAGCGAGTTGACAGATGGGATGAATGGTGCCATCGTGCCAAGAAAGTATATCCGCAGTCAGCCGCAGCCAAAGACAAACATAGCTAGCTACAGCACACCATCACCACCACCTC[A/C]ATCAGCTTACTTAGATCGCTGCCTCATCTTTCGGCGCTTCCTTTTCAGCCTCCTCATGCGCTTCTTCTTCCACTTGGCCCTCATGGTCGGTCGACCCCTCGCGAGATCTCCTTCTCGCGC
1751-805	[T/G]	CACACGCAAATTCAAGTTCAACAGCCAGTGTCTACGAAGAAACACGGCCTATTTCGTCATCATCACCCTGGTCGTTATTGTAGAGTTCACTCAAAGGGACGTCCTGCAAACGCGACGCGG[A/C]GGGGGCCTGGGAACCCTTAGTACCCGCCCTGGATGAAGGCGTTGAGCCGGTTCAGCTCCTCCTTGTGCTCGCTGACCACCGCGCGCACGACGTCACCAATCGAGACCATCCCCATCATCT
3180-1771	[A/G]	GCAGCAAGCTTGCCTGGAGCATAACATGCCAGATGCTTTTCTTGATGATGTCATTAAAGAAGCTGACCAGGACAATGATGGGCGCATTGACTATGGAGAATTTGTTGCCATGATGACCAA[A/G]GGCAACATGGGGGTCGGGCGAAGAACAATGAGAAACAGCCTGAATATCAGCATGAGAGACGCACCTGGTGCAATCTAGACTTCCACGATGTATATACAGCTTGTGGCTTTAGCTTCTTCC
2313-534	[A/G]	GTTCTCXAAATTCACCGGCATGTACCTTCCCTCGGTGTCGTAAGTCGCGGTGTCGCTGCCATGCTTGGCCCTGTGGATGTTGTCGATGTAGAATGGGAAGAGGAGAGACGGTACCCAGCT[A/G]GGCAGAGTTGTGTAGCTGAGAGTAGCATGTATGATTATGACGATGACGAAGGACACGATCATGTTGAAGCCCAGCGCCCTCAGXCCTTGGTAAGTTTCCCATGGGTAGATGACGCCGTCG
76-1059	[C/G]	CTTGAGGCGGTGATCAAATTTGCCAACGCATGTGGAGCAATCACCGCCACGAAGAAAGGGGCAATCCCTTCATTGCCCAAGGAAGAGGAGGTGTTGCGGCTGATGGAGAAGGCGTAGATG[C/G]GGCTTATGATTTCCAGTAGCTTCGTATTCTGCAAATTGTATTGTACGCTGTTCTGGATCAGGAGCAAGGTGTATTCCTCCCAGGATACCCCTGCTTGCCTTTTTGTTTTGCCCTATTTCC
3685-894	[T/G]	GCCCAAAAGATGATGGCGATGGGCGGTGGAATGGGCTTTAATCCAGCAATGAGCTTGAGCGCAGAGAAAGACAGCCTCGACATCATCCAGCATGACTGGGCTTTACCAAAGATGGAGCGT[A/C]ATGCCGAAGACGTGTTGAGGAAACTACTGAAGAATTGAGCTGAACAAGCACCACTAGGCCCTSCAAGTTTTGAGTTTAGCTTATCRACTGATCAGACAGTTATACTTCTGTAATTGTATT
ABC25019-1-8-280	[T/C]	ACCAGTGTATATTGXTGGGTTXTCAATGTAGATAGTGTCAAGTTGACTTCCTCGGGGAATTATTCCTGTAAGATTGTTATATGACAAGTCCAAGGAGCTTAAAAACGTCAATTCAGACAA[A/G]CTTGCTGGGATTTCACCATAAAGGTTXTTCCTTGAGAGGTCGAGTGATTCGACTGATTTCATAGCCCCAATCTTCCCXGGAATTTTCCCACTCAAGTGGTTCCATGATAAGTTTAAATTC
1378-430	[A/C]	CATGAGTGCCAAAAGGCAACCTTAATGAGTTTACAGCTTAGTTGGCTGCCTGTTCTTCTTCTTGACXCCAGXCTTGGAAACCTGGAGGCTGCGGTACACXGCGCTCAGCCTTGCAAGGGC[A/C]GGCTTGGTCAGXTCAGGCCTGTAGTAGTTGTCGCATACCTGGTTCTTGACAGACTTGGCCATCTTGCGGAACTCCTTGCGCATCAGAGTCTTGTGCTGGAGCTTGGCAGGGGTGTTCTGC
ABC14307-1-4-145	[T/C]	TTCTAGCCAACTGTTTTCCCACAAATAAAGCAAATGAAAATGCAAATACAGGGAATAGAATACTATGATTACCTGCGGAGTTTGCATTTCCCAAAGAGTTTTCCTATCAAGGGTTTTTAC[A/G]ACGAAAGAATCGCTGTTGGCCTGAAXAGAGCAGGGGAGAGGGAAATTATAGTTGCCAAAGXAXGAATTCCGTTGGAAGATCATTCATACAGTCTGCTATTATTAGATAACTTGAAAGGAT
1628-410	[T/C]	CTTCACCCTTGAGGAGCTCAAGTCTGCTGGCATCCCAAAGAAGCTYGCACCGACCATTGGCATTTCTGTGGACCACCGCCGCAAGAACAGGTCGCTTGAGGGTATGCAGTCCAACATCCA[A/G]AGGCTCAAGACCTACAAGGCCAAGCTTGTTATCTTCCCAAGGCGCGCTCGCAAGGTCAAGGCTGGTGACTCTACTCCGGAGGAGCTTGCCAACGCCACACAGGTCCAGGGCGACTACATG
ConsensusGBS0224-1	[T/C]	GGAGGCGCTCGTCGCGGGCATGCTGAAGAACATGAAGCTCTCCTGATCCAACCCTTGTTGGCTCACAAGGGCTTTAGCTTTAGCTAGCTGAGTGAGCGAGCATTAGTGCCTCACGCATGX[A/G]GCGGGCTCTGTTTTGGAGACGGCAGATCCTTCCAGCAGCATTGTAAAACTTTATTTACGAAACATCCTTCCTTGTTTC
