# Supplementary material for: Development and implementation of high-throughput SNP genotyping in barley
Source: BMC Genomics. 2009 Dec 4;10:582. doi: 10.1186/1471-2164-10-582 (PMC2797026; doi:10.1186/1471-2164-10-582)
Supplement: Additional file 17 — Table S7. POPA2 SNPs. [file 1471-2164-10-582-S17.XLS]

## Sheet: Supplementary_Table6_POPA2
Assay Format	Golden Gate
Date Manufactured	2006-08-07
Loci	1536
Design	Timothy Close - POPA2
Name	SNP	TopGenomicSeq
7708-1122	[A/T]	ATATTGCCGGTTTTGTTGTCATCATGGTCCATATCCTCTAGCCAATCCTCCACTTCTTTGTCGTCGTCATCATCCGGAGTGTACAGGTTGGGTTTGTCACCCGGATTCTTGATTTCAGTT[A/T]TGRCCACCAGCTCTTCTTCGATTACAGACTTGTCAACTATTTCCGGCTCGCTGGTTGAAATGGGATGCTTGTCAGCCTCAGCCGCTGGCAGAGGATCAGGGGTTGGTTCTTGGAAAGATG
5688-1657	[T/C]	TTGAAATTATTTCTGCTGATTACATGTTGAAGGTGGGGGTTTCGAACTTCCGAAATGCTTGGGAAAGCATGGATCCAGAAAGTGAGCGGGTCGATGAGTATGGACTTGGTGTTAGGGAGA[A/G]CTTGGCTGAGGCTGTGAGTGCTGTTATAAGCATCCTTGGCATGCAGCCTTGCGAGGGAACCGATGTTGTCCAAAACAATTCGAGATCGCACACTTGCCTGCTTTCAGGTGTGTTCATCGG
2389-526	[T/C]	ACACAAGTCCAAAAGCTGAAAACACAGTGACATTACAATCGACGTTAAAGAATTCAAACTGATGCGATACCCATTTAGTTCTCATGTTTCACAAATCCATGATACAGCCTAGTGACTGGT[A/G]TAGATGCTGGACGGGGAGCACAAYGTATCACAAGACTAATACATGGRTGGAATCAATTGAAACTGGGGCAGATGGGTCCCTTGGACAGGCCAAGGCGAACCTCCATCCCGTGGTGCATGT
4100-1047	[T/C]	CGAACGAACGTCTGGATCATGAGTATTTGCATGCCTTCTCGAGTGAGACGGGCTTGTTGAGCTTGGCGGGGTTCATCACCACCTTGCACTCCACCTCCTTGGTGAACCTGGGCTTCACCA[A/G]CGCGCCCAGCACGTAGGCCTGCGACCGCACCGTCGTCCGCAGYACCATCGGCACCGGGATCACCTTGCCGGCGCCGCCCTTGCCCCCCGCCGGCTGCGCCATCAGCGTCGGCCCGCTGCC
6170-304	[T/G]	GTCGTCGGCCGCGGAGAGATTCTCGGGGCTGCTGAGACCTCCGTTTCCTTCCTTCCTCGTCGTCGGTTTGTTCTTGGTTGTTGCCGAGAGCGGTAGTACAGCCTGCCTGCTAGGGTTGCT[A/C]GGCTGATTCTTTGTTTGAGCGGGAGGCATATAAGTACGTGCCATGAGAAGATGATGCGCGCCAAGGGCAAAGCTACATTCTTGGACGCCATGAAGGAGACCGTCTCTCCCGCCGCGGCCG
6854-309	[T/C]	TTTTTTTTTTTTTTAGAGTTTTATCCAATCAATCCATTATTCTTTGTAATCTTATTGCCATCAACTCAAATCTCAACTACA[A/G]CACAAAGCATTTTGTCAGGCCATCATTTGTCGCGGCTCCTCGGGCGGTTCACCCGGCTCTTCCGGTGGCTCCTCGCCACACTTCTTAGTACACATGCAGTGACGTTCTACAACACCGTGG
2998-508	[T/C]	AGGATTGATAACGTTATGACAACTGCACCTACAGTTGCATTCTGCCCAATGACGAAACCGCCACAGCAATGTTACCCCTCATCATTGAAGRCCGCATTTCACTCAGACCTCAAACATGAC[A/G]CCGAACCTGGTAGCAAGAGGAATGGATATGATGGCAGCACCCAGCGCAACGCCAAATATACGGTGTGAGATGGAGAATGTAGCGCTCAGCTGTGGCTTCTTCAGAGGAAGATGGGGAGAC
13178-89	[A/C]	GGCACGAGGAGAAAAATAGCCGGCACAAAAGCAGCAGTGATGAAGTTGGCGGTCCTCCTCCTGGCCATGAGCCAGCTCGTCCACATGG[A/C]GACGCCAACGGCGGATCCAACGACTGCATCGTCTCTGCTGGTCACGAGCGTTTCCGCCCCTGAAGTGGAAGTCCATCCTACACCCAGCCATGGCATCAGGGAAGAGAAGGTCTTGCTCGA
3880-1219	[A/G]	GATTCAGGATACGCTCAAGAAGGTGGCAGAGCAGAGAGGGGAGAGCTGGGATCAGAAACTATCGCAGCTCAAGAAGAACAAGCAATGGCACGTTGAGGTTTACTAGGATGGCAATTGTTC[A/G]GCTATCTATAATTCGCTCTGCTATGAGACAATGTCAGGAAAAGGCAGAACACACACATGGGATGATTCTTGTGATGGTGTAAAATTACCAAACATTATTTTTGAGAGGATCATAAGACTT
3800-814	[T/A]	GCTGTGCTGTGCAAACGCAGGAAGGGTTKTAGTGGCAGTGATGATGTAGCTGGCGCCAGGCCTTTTTTKCTCTAATCTTGGCGGGGCAGGACATGTAAACTTGCTCATGAGCTTGTATGT[A/T]AGCCGAATATGCGCAAGGCGAATCCGTATTGTTAACTGTCGAATGCGAAACTTTGATGTTAGCAACTGCCCTGCTCGTGTTCTTGCAAAGCCTTGTTGGATTTCTATGCCAATCCAAGCT
2802-685	[T/C]	ATATTAAAGTTTGCCCCCTTGCAACACACGGGCACATAAACCCAGCCTAATATTAAGAAAAACTCTTACCATGAGTTTGCAATTGATATCATCACAGAGCATTAGGAACATAAATCAGAC[A/G]AGAACAGATAAATCTTCGACCCTTCGAAGTATAGAGTTTTACAGGCCGACATTCAGATGATAATAAGATACCAAACACTAACRCATTAAACCATGACAGCAATCCACCAGCATACTAGTG
3356-243	[T/C]	CACAGCACCAGTGTTCATGTGGCTAATGTCAGCTGTGACACCAGGTGTGTTGACAACATCGTATAAATGGAGCACCGAAACAAGAGGGTTCATCTTCATAAGCAGCGAGAGTGGCTGGCC[A/G]ATCCCACCAGATGCACCCAGGACAGCGACCTTGAACCCTGGCGCYGCACCTTTYGCACGGCAATTAGAGCCCTTCAAGATGGCAACCTCCTCMATCTGCGAGGTGGGCGGGCGGAGGTGG
4025-852	[A/C]	GGAGTGGGGTGAGAAGGGATACATCCGCATGAAGCGCGATGTGAAGGACAAGGAAGGGCTCTGCGGGATCGCCATGGAGGCGTCCTACCCAGTCAAGACCTCAGCCAACCCGAAGCATGC[A/C]RGWRCCCATGACGAGCTCTGAATCTCTCATCGATTATCTAACAAATTATTGGCCCGCAACATGCATGATCAGGGCATTATCGCTAGGGAAAAATAAAGAGTCAATCGCTATGTACCTACA
5557-368	[A/G]	CTTCTGAGCCTGGCCCTTCCAGTTTGTTCCCCACCTAGCATTCAGCTTGTCTTTGACATCCGCGGGGAAATCATATGTCAACCAATTGGGGGCCTCGGCGACAATCTCGGCGGATCTAAC[A/G]CCGGTTTCTTCCCTCAATTCCCTGATGGCAGCTGCTCGCGGCTCTTCCCCTGGGTCTATCCCACCCTGAGGCATCTGCCACGCGGTGGGGATGTCGATCCTGGACGCGGAGAAGATCTTG
12756-233	[A/T]	GGTKTCTCCCTGTGTGCAGTTATGACCACGGGCTACCRACGATTCRCCATTGGTTTTGCTTGCGTCCAGTGGCTGTGCACGTWCAAGTGGTCATGATTGGTCGCCATCGTTGTAAATCGA[A/T]GCTAGATGTATCGACTAGAGTAGCCTGCGGGCTGGAATTCGTTGCAAACTATGGCGTGGTCGGATAAGTATGTATGGACGCTCATTCTTCAGTCTTAAATATAACCTGAAGTCCCGAACT
5695-922	[A/G]	CCGTTTCATATCTACCTATGGTTGCAACTCACGAGCACCGTCAAGTGCTTCTTGCAGGCTGGACACGGCCTTGTCGTACATCAGGAAACCCATGAACCAGAACTCATGCCCTTCAACAGA[A/G]ACAACCTGAATATACTTTTCAGCGGGATTTACTTTGCTCACTGAAGGATTGGCTGTTCTTAGCTGATGAAGAGGAATGACCACCTTGTAGTAACTCCATTCTGTTTTATTTCCYGCTTTG
ConsensusGBS0102-1	[T/C]	CTTCTTCTTGGCCGGCGGCTGGTCCTCGTCTTCCTCCTCCTCTTCATCCTCATCCTCGTCATCATCATCATCATCCTCGCCATCATCACCATCATCATCGTCATCATCGTCATCACCATC[A/G]TCACTCCCTGCGCCTGCATCATCGCCATTTGCCTCAGGGTCATCGTCCTC
3220-723	[A/C]	GCAAAATCCAGATGCGGGGATGCAAGATGATAGCCATCTAGATGAAACTCAGACCACTGGAAGCTCCCCGCACTCACTAATGACCACCTTCTTCTTCGGGCGGTCACCTCTGTCAGTCTC[A/C]GATGACTCTATCATCCTTACGATGTCCATGCCTTCAAGAACCTGGCCAAAGACAACGTGTCTCCCGTCCAGCCACGGAGTCTTGACTGTGCAGATGAAGAATTGGCTGCCGTTGGTGTTC
2316-735	[A/G]	AAATCTACTCCTCCAGGTTAAGTCGCTGACAGCACAAAACGGAAATAACCAAAATTATAGTGTCAACTTTGCTGCTAGTCGCTCCATTACATTACAGGTTCATGGGGTGTTGTAACCTCA[A/G]AGACTTTTTTCATCGGCTATCAAGGGTCTCTCTCCATGCAAACGGCCAGCTACAAAAACGGTGAACCATGGATGATAGATAGATAGATCAGCGCCTCTTCTTGCCAGACTTTGAGCCRRA
6314-2264	[A/C]	CTCCTTCCCGAGTGAATATGTTCAAAGATTACAGCAAACATTGCTTTCTAAAAACACCTCGGTAAATAGACAGTGATCCTTTACAAGTTCATCCATTTAGGCAGTGATGCTAACACCATC[A/C]TTTTAAAAGGTCATTCATTTATTTGTGTTATTTTCCATTTGTGTCGCTCAGGATGGTGCTTCGTCTTGTCTCAACAATTTCTACTTTCTCATATAAAAATACAGGTTGTCGTTTCTCAGG
3773-756	[C/G]	TTTTTTTTTTTTTTTNNANNNTNTNTTTTTTGTACAAGAAAGTACTCAGAACTTTTTTTTTTTTTTATTAAACCATGGTCTTCAAACAGAGATAAAGTGCAATCAGTTTACAAGTGCAGA[C/G]GTACTCAGTTTTTCTCTGAAGACAACACAATCCATTGTTTCAGTGTGCACACACGCGAAATTGACGAGCTGCATGCATAGGTCCAGCACACTGGAACACTCRTACGRACCTTAATTAGCC
7090-1260	[T/C]	GCACGCACAAAAGATGCGCGACAACAGGGGGCAAAAGAAAAAGAAAAAAGAATGACACCACGGTCGGTTAGTTCCCAAGATGACTGCAGGTCATCTGCGACGCACAAGAAGACGAGGAGG[A/G]ACACTTGTGTGTGCCTCGGCAGCGAAGAGGCCAGTCAGTCTATACAAAGAGACCTCGTCACCATTCTATCACAGTTTGCATTTTTCGATGACTTCTGTAACAGATGAGTGTGTTTCGTCT
3658-1310	[C/G]	TTTCGGAGAATTATTACTTACCATGTAGTAGAACCGTAACCAGTAAGTAGCTCATGCAGGTGAAGTCTAGGAAACCATGTTCCTTCGCACATTGATTAGTGCCGTACAGACCTTTTTGTC[C/G]CAGACTTCCCCGTTTGTAATGTAAGCTGCCCGCAGTATATCAACCAGCGCAATTCCAGTATTTAAGCTCTCTTCGTTGGCCGGCCATAACTTTTGTGGTCGCTCAGGATTTGTGGCGAAA
280-357	[A/G]	CGAGCATTTTCCAAGACAGGCAGTCTGGAAAAGACCTRYWWWYYTTSMAGGTATCATYACGAGARGCAAGGGGAAGCTACAGCTYSAAACRGATGCCAATTGCTGCTACTGGGGTCAATA[A/G]CTTGTTCTCATGTGGACAGGTAGTTTCGGCAAGACATTTTTCAAGTGGGGCAGATTTGCCACCGCATGAGGCAATCGGGATGCCTTCTCTTTCTCCTACTATGACTGAGGGAAATATTGC
3391-2137	[T/C]	GCAATGGATATTAGATCTTACACATGTTTTTTTTGTACATATACACCATGATACTTCGTATYTGAAGCTTACTTCAGCGGATCCTCATGGTTTACGCTGAGATATCAGCTCAGGAGTATC[A/G]CCCAACGACGTACCAGATGCATGCCAAATTCCACTTGTGGATAAGCTGTACAACCGGTATTTGTAATCCATAGTTGGGAAATTGTACCTATTCAGCTCTACTGTACCTGCCTGGAAAGCA
4849-1248	[T/C]	CCAGACAGCGATTGACGCAGCTGATCTAGGTGATTACGAGGAAGTTCGCCGGCTATTGAAAGTTATGGAACATCCATATGATGAGCAGCCGGGAATGGAGAAATAYGCCCGCTTGCCACC[A/G]GCCTGGGCATACAGGCCTGGGGTGTGCATGCTATCCTGCTCGTCATGAAACACAACCAGCTGCGACTAATATACAGTGTTGTATACTTTTTTGGGCTGTATAGGAGGTTTACCCTGTAAG
4793-777	[T/C]	GGTTCTGCGCCCACCCGGCGGTGGCGGACGCGATGCCTGGCGTGGAAAGGTTCGTGGAGTTCAGCGTCAAGAATGACGGCGTTCTGAAGGCGGCTAGTGCTAATTCCAAGTGAACGAACT[A/G]TCGTGGACACTGGACAGTGCTCGATGGCGTAGCAAGAATAAGTAGCCTGCTGGCTGTTGGTGTAAACCCCTCCTTTTTTTAGTGAAGAAAACGAGCTCTTGATGCAATGCGCCTCTCAAT
6537-1407	[T/C]	TAAGTTATGATGAGTAAAAATGATTAGTCTGTTCGTTGAGAGGCTGTATAAACCGTGCCGGTATAGATATGTTTTCCCAGCTGAAAAGCTCTAGTAGTACAGATGTACGTACCTTGTATG[A/G]CATGCTACCTGATTCTTATTCATTTGCCAAGACCTTGCATAAGAATACATTAAATATTATGGAAAAAAAAAAAAAAAAA
3344-1147	[T/C]	CGCAAAATGACGTGCATCTCATATATAAATCATCCCGCCGCCGCCTCATCAGTAGGTGTAACCCTTCTGGAACATGCCCTTCTTGGCCTCGTCGCTCTCGCCCTCGCCGGTGTAGCTGCC[A/G]AGCTGCGCCAACGAGTTGGCCTTGGCGCGGACCAGCAGGGCCTTCTGCGCCGCCTCGATGTTCTCGGGCTGCCCCTGCCACGTCTTCAAAACCGAGTTCTGTAGGGCCCGGGCATAGGAG
15141-257	[A/G]	TAAAGGCTCCGGAGTTTGCTATACATATAGTTGCAGCAAAGGCGCATTTATCGGGGTTTCACTAGAAGGGAACATTGTTTCCACTAGGATGGACGCCAACCTGCGGTTCTACGGCGATCC[A/G]TATCTGACAACCAGTGATATACTTATGGGGRATCTGGATCAACCAAACGCTGCTAAGTTTCTGTACAAAGCGTTGGATGACCTATACTCGGGTCTGGATTGTTAGCACGACGAAAAAAAA
5704-1659	[T/G]	GCCACGGTCTCGGAGAAGGTCCACGGCCCGTGGTACAAAGCGCTCGCCTGAATGTGAATATAGCTTACTTTGGTTGGTGAATATAGCTTACACGTTGGGTCGGTTGTAAATTCTTGTCCC[A/C]CTGGATGAGGTGGGAACAAGTCATTGTACAGAAATTAATGACTAGTTCAGGATGTTAATAATTCTTGGCGTAGGGCAAATATGGATGTCCCAGCTCCAGAATTTAGTCAGCAGGGCCCGA
2726-852	[T/C]	GGAACCAACACCAACAAATGGCAAGTTATTCACAGACGACGACGATGACGACGACAGGGGGGACTAGTGGAGATGAAACTGACTTGAGATGGCTGATGACTTTCTTCAGCATCTGCCATG[A/G]CGGCATGAGTGAGCGCCGCAGCTATGTACAGACAGAGATACATCATGATCATCCTGCATTACTGAGTTACTGACTGAGCTAACCATCCAACCACCAGTCAAGGGTCTGCGTGGCCCATGA
6343-1745	[G/C]	CGCAGGCAACACAGGCCATTGTAGGCTCCCCTGCGGAAGAGTTTGTGATGGTGCTAAATTATGGACGGCCAAAGGCCATGGAACCTTGAGTGCACCGTAATGATTCAACCCATTTCCTTT[C/G]GAAAGGTCAGGTTTTTTCTGCCATAGCCAGCCATTTGCTGGGCCRATGGAAGAGGTTGTCGAAAGATGAAGTCCCCGTTGGTACACAACGTCGTGATGTGGCTGGCTCCCTCGACAGCCA
10698-545	[A/C]	AGCCTAGTGTCGAGGAACTTCTTGGGGACAATGCCACCGAATCTGCAACAACTCAACTTGAAAACACCATGTTTGCCCCTGGAAGCAGAATGGAGAACTACAACAAGAAGCCTTCGAGTC[A/C]GAAAGATACTACAGCTCTYGCTAATTTGAAAGAAATTCTGCATGAGTCGGGTTTGGAGATTCTGTACAGTGTCCCCGTTGTACATTGTGCACAGGCGTTTGGAGTTGTTTTGAGAGCCAA
1493-839	[A/C]	TTTTTTTTTTGACAACAACAGCTTAATCTAACATTACCCAAACTGATATTATCACAATGTTAGCCGATGACAATGGACGGAAAGAGTGACCATCTAGGTAGGTACAGGCAGGGGCACACC[A/C]GCGGCGGAGGACATACRCCCTAACACCGCAAGGAGCACCCCGCCGGCGGGGGCGCCAACAGGGAGCGCTATCCGTTATAGCAGGACGGATGGACGGACGACATGAAAAAGGTAAAACAAC
8320-955	[T/C]	GAACACGTGGGGAAGCTACGAGTGCGGGTGTGGTGGTGGCTTGCTGTACATGAAGGAGCATGATACGTGCATAAGCAAAGATGCAGGAGCACGTGTAGGCTGGAATTTCCTATGGGTTGT[A/G]TTGTTTGGCCTAGCGGCAGCAGGAATCGCAGTATACGCCGTGTACAAGTACAGGATCCGGAGCTACATGGATTCAGAGATCCGCGCTATCATGGCGCAGTACATGCCCCTGGACAACCAA
2809-271	[C/G]	AACAAAGGAAGTTATAGCATAGAGTGGAGCCATTAGCACAATGATGAGTATAGCCTTCTGCTCTTTGGGATTTTTCCAATAGAAAAGATGTTGTGATACCAACTGCACTGTGAAATGCAT[C/G]GATAACATTACACAACAGGCTGCTCCAAGGAGGGTAAGTGTTGGAGGGTCCATTTTGGTAAGGTCCATCCCTGGGAACATGGACATGGTGCCTACGGCTTCAGTCGCCATGCGGGAGGGA
1982-836	[A/G]	GCTGAACCATTTGACCAACCTTTGTACTTCCTGTGAATGAAACCAAAGGTATCCTTGTGTCAAGAGCAATTGCTTGACCAATTTCAGCACCCCCACAAAAAGCTGTGAAGATTGCACTTG[A/G]CAAGTTGTTCTTCTCAAATACACTAGCCACTATTTTAGTCATTGCAATAGTGATCAATGGAGTAGTTGGAGCACCCTTCCAGACAACACAGTTGCCGCAGACCAAAGCAATGCAAGCATT
8221-1518	[G/C]	GTTGACATTCGCCAGCAGCGAGCCCCAGGATTTCAACAAGTTGGCGTCGGAGTCATTAACAGAGGGCAATCAGTAGTCAAAGGRCCATTCAGAAAGGAAATCCGTTGGGAGTTTAGCTCA[C/G]CCAGCCCAGCAAATTTATGGAGCTCCTGGGCACTGGATAGACTGGTAGGAACAAGTAGACAGTGTGTTGTACATGCCGCATGGGCATCCAGATACGGTAGATAACTCTATATTGTATAGG
790-1211	[A/G]	CTTGTTTTCTCTACCGATCGAGTGTGTCTTCGTCAGTCAGTGTTTGCTTCCATGTAATGTTTATGAATGATGAGGATGATGTACTGTCATGTCATGTACGCATCCAGGTAACTTGGGGGG[A/G]AATTTGAAATGCAATGTGTACGTACGGTTCGGTTTGTGAGCTGATTGCTTGTTTCTTACTCCCAAGCATACGTCCCTACCAGCAAATCTGATGAAATCTGTTTGGTTAAAAAAAAAAAAA
2861-1941	[T/C]	ATTGCATGCCGAACAGCCTAGACAATACAAGAAGCAATAAAAATAGCTAGCAGTACGGTTCAAGAAAATAAAGAAAAAATCTGGTACAATTGCATGCTTTTCTCGCAACAGTAATCAACT[A/G]ATTCCTTTGGATGGGGACTCTGAACGCATGGAATTCTCTTCCTTGGCACAGTTATGCACATATATGATAGACACAATTTGGTTGCTTCAGGCTCGAACACTTCGTTCTCAATCTTGCACA
5304-583	[T/C]	TGTCTCTCAGGCTGAACTCCACACCACAAATAACTTCAATTGGACTTTTCTCGGTTGCAGTTGGTTGCACAAGTCTATCTGCTCTCCACCTTATTGGTTGCGAGAACATCGACAGTGTAG[A/G]GTGGCTGGAATACCTTGGTAGGGATGGATCGCTGGAAGAGCTTGTAGTGAAGAATTGCAAAGGAATCAATCATCATAACGTCCTAAAGTTTGGTTCAGGATGGATGAAGCTCGAGAAGTT
11016-603	[A/G]	GCCTCGTCGGCCTTCAATGGAGGCAGGATGCAGTGAAGAGCTTGTGGAAAGGCATTAAGCTCGATCCTATAGAGAGCGAGTTGGGAACTTGGCATACACCATAGATGCATGGAACAAGCT[A/G]CTTACATACAGGTTGGCATTTGGCAGCACAAATCTTTTGACTTTAGAGAGCAAGATTGAAATTCCTCCGCTGAGATAATGTCAGCTTCGGTGATCCGGACTCCGGAGACACATGGTGTGT
3557-547	[T/G]	TCTAGCTCGCCGGCGAAGCAACGCCCRGCGGACAATGACCGCTACGTTAGGAACTGCCGCAACGGGAGGTCGCCRAAGGAGACCCGATGGTGGTTTCACGACGACAAAGTATGAGGGGGS[A/C]ATCGAACCGATTGGCTCTTCTGGCCACCCCATACTTGYCAGCCAGCCTTCCTTCCTTACCATGAAAGAAATCTCTTCCAAGGGGAGATGAGATGAGATGATTTAGGCTTAAAAAAAATGT
3717-1399	[T/A]	TACCGAAKTCTTAATAAACTGAACTCCGCTTCTACAATACAGTAGTCCATATATACTACCAAGTACTGACCCACAGCTAGAGAAATCCATACGCCGTTTATTGTGCACATATTTACTTAA[A/T]CAGGTCGCTCGACGGCATTACGATAATTGCATTAAAGATTTAAACCAAGAACGAACATGTGAAGACCCTGGTGTGGCACACTGCTGTCACATGTTCATTCCTGCTTGTCACATATTCACC
3413-1488	[A/G]	CTGCGAATTTAACTCCCAAGCGCAACGAATCAAAGTTGTAAACAATATACATTTCTGTGGTGCGGCTGTGCATGGGTCGAGAGAGTTCTCGCGGYTGCGTACCACTCAGCCCTCCTCGCC[A/G]AACTCCTTGGTGAACTTCTCGTGCACCTCCAGGTCCTTCTTGCCGACAGTCGGTCTCTGCCTCGCGAGGACCTTCTCGAAATCGCTCTTCGAGATTGGGGGTGGGAGAATCTGTGAGGCA
3349-759	[T/C]	TGCTTCTCCAGCCCCAGCCCGTGGTCGCAGCTATAGCAAGTCACCAGTCCGTGCCAGGGATGATTCTCCTGATGCTAAAGGGTATCGCCGCAGCCGGAGTTAGATCTGAAGCCTGTGTCC[A/G]ATGCATGTTCTCTGCGAGAAGTTACTCTTTAGCTCTGCCTGCTAGGAGTACTGAGACCTGACGTCAACTTCTTGACTTCTGTTAAGGTTTCAACTTTATCTATAGTTTATGTTTGCTTCT
2347-405	[A/G]	TTACAACCAGAAGTGATCCAGATTTATACCCAAATCATAGAATCCAACATAGTCGTTAACATTACCCASAGGTGCGAAACWWTKWTCAAGTCTCACAACATCAAGTGCACTTTAATTCAG[A/G]CAACACAAGAAAACTCATTAAATCTCCATAGCCTAGGCAAAAGACGGAAGCAGTATATAGAGTACGAAGGCAACAGCACAGCATTTTACTTCCCAAGACAGACAGACAGTAAARAAACTT
6852-506	[T/C]	GACAAGAGAACAACCGCGGTGGATTATCTTTTGCCGGCCCTGCTTCTGCTGTACGACGCCAAGCTGCTCCGCGGCCGCGCGCTACAGATACTTCCTCGCGAGAGCCCTCACCTTGGTGTC[A/G]AAATGAGACGATGCGATGCGAGAGCCAGGCAGATACAGCGGGTTGAGGAATATCTTGATGTAAAGTTCATGGACCTCTTGAAAAAAGCTTTTTATTCCATCCTCGCTGCGTGAATCGTGG
4641-266	[T/C]	TGTGAATGCAAATTGACCAACTGTAGCATTTCCACTCTCATGTAAGGTGTACCCATATGGTGAAGTAACCTTGACGGCGAGGGTCGGGTGCGAGGAGGGGTGGGACTCGTACATGAGGGC[A/G]TAGTCGGCGAGCACCACCACGTTGGCCTGGATCTCCTCCGACACGCACTTGGTCCCCGTCTGCGGCATGTCGAGCCACACGGCCTCCGCGCAGATGGACGCGACGGCGAGCAGCACGGCC
10503-360	[A/G]	GCTGCACTGGGTGCCGGTGGGCAAGCTGGCATTCCTGGTTTTGGAGCTCAGGGCTTTGGGACACAAGGGTTTGGGGCTGCTGGTATCAATTTTCCAAATGCATCAGGTCTTCAGGGAGCT[A/G]CAGCATATCAAGGAGGGCCTCCTGGTTTTCAGGGGTCACCTGGCTTCCCGACTTCTGCTGGGTTTCAGGTTGGCCAAGCAGCTTCCCAATCGGGTACTACTGCTGCGGCCACTGGTGCTG
9608-371	[A/G]	AAACCCGAAGCTGCCACATCCTTCATCTTCCAATCCCAGAAGAAAGAAGAGAAGCCTGGCCTCTGTCATAAGAGATAGTGATGAAGAATATTTCACGCTGATTGTTGAGCCACCGCTACT[A/G]CTTGATCAGAAGCACTGGCTAGCAGAGAGTGAGCTCATCCTCCCCAAGAAAGACAAGGACCAAGAACTTGTCCAAAAACAGGAGCAGCAACACGAGGAAGAATATAAGCCCTATACAGTG
7645-719	[A/G]	TTTTTTTTTTTTTTTTTTTAGAACCCTGAATTTCTTTCTACGTCCATTCCCTCCACAGTAAAACAGGGGAGAGAAGCAGAGAGCGAC[A/G]TTTCACGAATTATTTACAGTGCTGCTGCCTCTGCCATGGCAGAGGAATCGCGGCGGCCCTTGAAGATTTCAGAAGTCGGCGAACCAGTCGTCCTCGTCGCCGTCGTTGAGGTAGTGGCGG
4081-388	[A/T]	GCGCGGGAGGAAGGGCCGCCGGGACACCAAGGTCTTCGTCGGCGCCGAGCGACTCTGCGACGGCACCGGCCCGCGCTGCAGCGGCGGCTACGGCCTCTGCGGCTCCTGCGTCGACTAGCC[A/T]GCCGCCGCCCGCCYGGCTCCTCCAAATCGTACGTTTGGTTGGTCGGTAACTTCGTGTAATCGGGCGTCAAAAAGTAGTATGATCATCTACTAGTATCTATGGTGTGATGAACAACTCCTT
7822-1474	[A/G]	CAATGTCAATGGTAAACAAAGGGCACACCTTGTTTAATGATCAGATGCCTAGCTAGAGATCTTTTGCTTCTTGGGCTTCTTAGACATGACAAAGTCATCATCGTCGTCGTCATCTGTGTC[A/G]CTAGATACCTTCCTCTTCTTTTGTGCTGTGGTTTTTCCCTTTGTGGCTGAGTTGGTCTTGACAAAGTCATCATCATCATCGTCATCTGTGTCGCTAGATGCCTTCCTCTTCTTTTGTGCT
5283-1090	[T/C]	GGAGTTATGCGCGAAGCTGCGGACTAACGAGGCTTGTAATCTCATCGAGAAGCACAGCTGGGCACTCTTTGGAGAAAAGATGGGCTCCACGGAGATTGACGAGGCGGTGATACTTGATCC[A/G]GCATCCCTAAAAAGGCTGCTGCTTGAAGCCATTGCATTCGGTTCCTTCCTTTGGGATACCGAAGACTATGTTGATGAGATATACAAGTTGCAGGACAGCTGAAAATTGATCTCCAGAAGA
5816-211	[T/C]	AGCCACCGTTTATTCCCTCGTCTTCTTGTGTTCATCCGTCGAATACCTCGCCACCCAGGGGATTATGGGGTCCTAGGGTTCGGAATCCACCGGAGCAACCTAGCTTGGATTGGGGAGGGC[A/G]GCCAGGGATGTCGGGGCCCGTCGACAGGTCCGCGAGGCCCGGTGCTTTTGAGGGCTCCACTCATGATGATGAGAAGGAAGAGAACAAATCAGATGAAGATAACTCCGAAGGTGACAACAA
6804-1197	[A/G]	GACCATGTTTCGTTCGTTCAGGATGCCGGGGTCAAAGCGATTCTTGTCGGGGAATCCCTCATCAAGCAGGACGATCCTGGGAAAGCAATCGCTGGGCTTTTTGGTAAAGACATCTCACCC[A/G]TGAGTAGTGCTGCGTAAATAGAAGAAAGGGTAAGGATCGTGAATTACTGGATCTCTCATATTTTGTATAGAAAAAACAGAGCGGTATGCGCTTTTGGAGAGTTTTGGTCAGCAGTTTTGT
7221-766	[C/G]	ACAAGATAAGAGGGATGCTGCTAATAGTAGTAGTAATTAGAAGAGAACTCGAAGCCAAACTATTTTCCAGTTAAGAGCTGCTTGCTACCGACGGCGTCGATCCGAGCACAGCAGCGCTTC[C/G]GAGATGCGTCGTCTAGTTTCGTTTCATTTCATCAGTAGATGTTCCCGGCTTGCATTGTGAGCCGGTCACACCACACACCCGGCATTTCCAGCAAGGGAAGTTCTCTTATTGCTCAGTGTA
12384-427	[A/G]	GATGTACAGAAGAAACATCGAGCAGTTGGTTGCGGAGCTTGAGAAGGACCTGGCTCTGTAGGTGGTAGCCCTGACAACGATACAATACAGCTTGCTGGTCCAAACCAGATACTCACAGTT[A/G]GCTTCAACTGTTGTAAAAGCTGATGACATACATAGGTTGTTAGTTCCATAAAGTGTACCTAACATTACTGGAACTATATCAAAACACGGCTCTTCTCAGAGATATGATTAACTGTCACAA
6652-209	[C/G]	AGCTGGTCGAGGGATGGGGTACCTCAGCACCGTCATCGGCCACCCCACCGACGGATCGCCCGTCAGCGGCGGCGGCCTCAGCCAGAATAGTAAGTTTAGCTATGGTTATGCGAGCTCCCT[C/G]GGTAAAAGGGCTTCCATGGAAGACTTTTATGAGACAAGAATTGAAAGTGTCGATGGGCAGCTTATTGGTCTATTTGGAGTTTTTGATGGTCATGGTGGTGCTAAAGTAGCAGAGTATGTG
4694-1865	[T/C]	CCYGAGTCCGATTTGTCCTCGGTTGCATACAGCGCAATAGAGCGACCGATCAAATCCACAACTTTCAGTTTCTCTTTTGATCCTGAAAACTGGGCTTCTCCGTTTTCTCCAGCTTCTAGT[A/G]TTCCCAGGTCACCAAGGGGCTTCTCAGATAGATAATCCGGTGGATTATATACTTTGCCAGTACTTTCTGCACCTTTTGTCAAATCCCCAAATTCATTTATTGACCATCCGTGTTTACCAG
2737-1073	[A/G]	AAGAGAAAAACAAGGAGAGAGAGGAGACATGCATGGCACAAGGATGGATGGGAGGATGATGATGGGATCTAAGCCGGTATCGGGCGTGCTATCGTGTCTCTTACGCAGCAATCTTGTCGT[A/G]GTGCACCGCCAAATATACYTTCATTAGAACCTCCKCGGTGGCCGCTCCTCCGCGACGTTGACCCTTAGGGCACGCCCCTCCAAGCTCTGTCCATCGAGGGCAGCGATGGCGTCATCCAGT
1119-1157	[T/C]	AGGTTGTTAACAAAACTATGTTTCTGGAATACATTGATAGCACAACTAACTGAAGCATCAACCAAAACATTTGGATACGAAGATATGAAATGGAGACATTCAAGGCATTGGTCTTCATGC[A/G]GTTTCGGCCACAGGGTACTCAAAGACAACGTCTTTCCCGCAAAGCCTGCGGTAGACTGCAGAGAAGGTCTCCAGCTTGTATTCAGTGTTGTTGCGCTCCTTTGGGTCCAAGTAGATCTTG
8743-197	[G/C]	GGCGACAATAGCGCCTCCTCGTCCTCCTCCTCCTCGGGGTCTGATTCGGACGGCGACCCCGCGGAAGAAGAGGTCTCGGAGGAGGAAGTAGAGGCGGAGCAAGAAGAAGAAAAGGAAGAA[C/G]GTGATGAAGAAGAAGAAGCGGAGGTGGAGTCGGGGGAAGAACAGGAAAAGGAAGTAGAGCAGCAGGCTGAAGATGAGGGTTCAGGATACCAAAGTGAGGACAGCTCTGGACATCATGTTG
4261-3175	[A/C]	GGTTCACAAAAGTTTGAGATTAATAACTGTTTWATGCCAAAAATTGTTGTTGTCCAACATGCATGCAGGATGACAACTGCAACAAAAAGAACCACCAGGCAACAAATTCAAGATCGGCTT[A/C]GACAAAATAATCGTAACATCCTGTTGCTGCCAAGCAACAAACCATGGCCAAGCCTCATTGTAACTGGGGTGAAAGGTTTTGACMTTCCACCATATGCAAGATGACAACGAAAAGGTACAA
10207-1024	[T/C]	TCTGAAAAGAGTCAATAACTTCTTGGATGCTGGGCCATGTGAATCATCAAGCGGTTTGTGGGGTATTCTGAACACCTTTCGAAGGGCAACAAGCTGCGAGTCAATTAGACTTTCCAGCTC[A/G]TTATCTTCATCGAGATTGCCTGTGAATTCCATGGCTGTACTGCACAGGGTTCTCTGGACCTCTATCACCAGGTCCTGAACATACAAGGCATCRGAATTGTTAAAACGCCGCCTCCTCCGC
3532-1947	[G/C]	TGTATGACAATGAGCGGAGGCAGATCGGATGGGCCAATTCAGAGTGCACCAAGCCACAATCACAGAAGGGCTTTCCCTTCTTCCTCTGACGATCATCTTTGCGAAATAAAGATGTGTAAG[C/G]GATACGCAGAGAGTACCATTGGAGCTGCACGCTGGATAGCAGCTGCCATCGCGTGCCCTATTTCATCTACTGTCACTAGCCATGGTCCCCACTGTCTGTTGTAATACTTGTTTGTAATGC
5918-167	[C/G]	CGCCGCCGCGTCGTACTTGAACACTAGGACGTCGCCGGCCTTGAAGCGCTTGCCGGTGGGCCAGGAGTTGGTGTTGAAGGACCAGCCGCCGCGGTCGCCGACGTTGAACACCGCCGCATC[C/G]GCCACGAGSGTGCAGAGAAGAAGCACGCCGAGGACCACGGCCACGTTGGCACTGCCTCTTCCCTGCGCTGCCATTGCTAGCTAGGTTAGCAGCCGCCGATCAGTCACTCACTCGAGCTAG
11600-507	[T/C]	TCTTTGCCCTAGACACTCATATGCCTTTATTTATTGGACATACAACATCTTTGAGCACTTCAGGTAAATAAAGTGTGYCATACGAAAACTACAGAAGGACAATGCAAGAGAAAGGAGGGG[A/G]AAGGCAAATGAATGCCCATACCAGAGAATATAACCAATTCAAATGTGAAGGAACTATAACTATTTAAATTTCCAAGTAGAACTGAGATGAGAACGTACTCATTATGTATCTCATTGCAAT
9225-188	[T/C]	CTCGTACGCCAGGTGCTCGCCGATGCCGGAGGAGGCGCCGGTGATGAGCACGACCTTGCCGCGGAGGTCCTCGCCGGCGGCGAAGGGCCTAACCAGCAGCCGGTAGACGAGGCGGCAGAG[A/G]AAGGCGACGGGGAGGTAGGCGAGGAGCACCAGCGCCAGCCCCAYGTGCATGAAGCCGCTGAGGAACCCGTTCGTCAGGGCTTGCCTCGCCATGCCGAACGAAGCTTCGCTAATGGCGGCT
ABC09891-1-1-28	[A/G]	TTCATTTGGTTACCCAAAAAGAGATGCTAAAAAATTGCATCCTTACCATTAGAGCACTAATATTGGTGAAAGAGAAGACAAACATTAACATARTGTATTAGTGGTGTGCACAAATGTAAA[A/G]CTGTACAAATTACAGTGAGAGATAGAC
8180-450	[A/G]	GTAGTAGCTTTCTTTACCAAGAAAGCATATACATAGTGTTCCAAGGATCAAATTTTTTTTTTTTTTTTTAAGGTATTCCAAGGATCCTCAGTTAACTCGGTGAACAGACATGGATTTCAA[A/G]ACAAGGATCACATCAAGCATAACCAGGGACCGTTATTGACATACTACTAGAACGACATTTATGGTAGTCTTGCCCTAGCTATCCAATCTGACAAGATCGCGGAATCGCACAACGAATCCG
461-431	[G/C]	TCCGCGATGAGGGCCAAGTGGAAGAAGAAGAGGATGAGGAGGCTCAAGAGGAAGCGCCGAAAGATGAGGCAGCGWTCCAAGTAGGCGAACAAAGAGGAGAAAGCTTAACCTTGTATCAAT[C/G]CACCAGTCTGTTGGGTCGTTTGGTTCCTGATATGTCTTGGTTGTTTTGATATTGGGGATGCCAACCCTTGTAACAAGATGATTATATGCTTATCTTCAAAGCTGGATATTCGGCTTAAGA
2001-1327	[T/C]	CGCTSTATTACCAGTTCGCATCATCACAAGACAACAACAACAACARCAGCATGCTTCAGACTCTATAACGGACAGCTTGTTTTAACCTTCAGGTTGAAGGGGAAAAAAAAAGAAGGTGGG[A/G]TGATTATCAGGCGGTGGCGCCGACGGTGGCGCTGGCGGCGAGTCTGGAGGAGCCGTAGAGGGTCTCCTCGAAGCGGATGATCTCGTTCTTGGAGCCGTAGGCCACCTGGGTCCGCTCGTC
3404-2470	[T/C]	TAATTAATTTGTACAAACCATCATTGTGGTGGTTTGGTAGATCAGTTTGTATGAGCTTGGAGGCTCCGGATTTCCAGGGTTATAATAAAAAAACAAATCAACAATTAGTGAGAGAGTACT[A/G]GTGTGCCGATACTATTAAGCAGTATGTTTCTCGGGACCGTTAATCCAGCAGCATCTGCAATTGCTCGGTGCAGTGTAACGGTTGCTTTTATACTTTATCTATCATGGTGGCCAGAGTATC
5454-889	[A/C]	GTACTTTGCTGTCGGCCCGTCCCAGTTTCTGGCATTCCCTTCGTTGACAGAATAGATCTTCCCCTTGCTTGGTATCTTTATGTTGGGATGGGTAAGTATGAACTCCCCAAGGGAAGGATC[A/C]AGAGTGAAGCCATTCACACCATTCCCAGTGCTTAACACAAGCGTGCATGAACTCCCGTACATGCAGTAGCCAGCAGCGATCATGTCGGTCCCGGGCTGCAGCACGTCCTCCAGAGTCGCG
5880-2547	[A/G]	TCAGCGCGAGAGCGGCGGCTWGACTACATCAGGGATTYAGCAAAGCTAGTCTTKGAGAGCAGGCCCGAGGATGATGATGCAAGGTTTTTTATCTTGCTAGTTTTGGAGAAGAGCAGGCCT[A/G]GGGATGATGCAGAARGTTTTATCTCGAGGACCGACTAGCGGAAGTAAACCGAGACGAGAGGGATATCGACGTCGTTCTCGTCCTCGTCCTCGCAGGCCACGCCGATGTCCAGGTGCCTCC
3228-356	[T/G]	CTGCAGGGCTCGTARGAACTCCTGCTCCATCTCCCCGATGGTCTTCTTCTTCTTGCCGTCGATGCTGCAGTAGGGGAGCACGTTGCCGTCCACCACGTCGTCCTCCTGCTGCTGCACCTG[A/C]CCTTGCTGCTCGGTGGCGCGGGGCCGGAGCAGGAGGAGCGCTTGGYGCCGGTGCGACGTCGAGAAGGCGAGCGCCGGCGGTGACCTGGGGGCACGGGCGCCGCGAGGTGCTCGGGGACGG
8293-202	[T/C]	AGCCCGTGCGGCCTGGACAGGGAGTTCGCCCCCCAGATCGCCCAGCTCCTCGCCGCCCCTTCTCTCCAGTCCGCCCAGGAATACTATGAGGAGCTCATAAAGTCTAAGAAACATGACGGC[A/G]TAAGAGTCAACTACAAAGGCGATCATGGGAAAGGTGTTTGTGCAAACAAGGATTTTGCTGAAGGAGACCTTATTCTGAAGGATCAAATATTGGTTGGTGCGCAACACAGCCTTAACAAGA
9137-1106	[C/G]	ATGTTTGAGGAGTGAATGGCAGGTCGACCTGAAGGAATTACCAGAAGGGGAGTGGTTCTGTTGTGATAGTTGCTCTGAGATACGCTCCTCTTTGGACAAGATGATTTCTGAAGGAGCTCA[C/G]CCTTTGTCGGAGTCRGACGTTGATATCATAAGAAAGAAACACGAGTCAAAAGGTTTGGTCATGGACGCCAATACAGAGATCAGATGGCAATTGGTTGCTGGTAGAAGTGCCACTGAAGAT
3365-2554	[A/C]	ATGCCCATGACACCATCAGGAAGTGAGCGTGGGGGCGTTGAAGATGACGACGAGGATGATGATGATGATGATTCAGAGAGGCGAAACAAATCGATTGGGAAAACGCTATGGTCTTTCTTC[A/C]CGACATAACAAGAGGAAGAATAATAATTGCATCTGATTAGGTTGTTTCTAGCGTTTCTTGTTTTGAATTGACGATTCTTGGAAATCTAGGTTGGTGTGTTTGGTGATGATGTATCAGTAG
5887-615	[T/C]	CTTCTGACGAGCGTTCTCCTCAGTGAAAGAAATAGGGAAGAGTGATTTCAGCTTGAGCTTCTCCTGCCCCTCAGGGCAGATTGTGTCAGTAGAAGGAGCATCTACCTTGACAGTAGCTTC[A/G]GGTGTAGCTGACGGAAGCCAGAACGCCTTCATCGTGCGTAGGGCTTCCTCTTCAAAGGAGGTAGTCTTCACACTGTTGGCTCCATGAAAACCATTCTTGTCTTGGGAACCACTGCGATCA
3238-234	[A/G]	ATGAACTATTACGGTGGAAATAGTAAAGAATAGGGCGATCCAGAAGGCGCCGACGAGGGGGACGGCGCCCCAGAGCAGGCCGCAGGCGAGCCCCACCGCCTGCCGGATCCAGTGCACCGC[A/G]TCCAGCAGCTGGTCCTTGTCCAAGGACGCGTCGGGGTCGAGGTACCGGGCGAGCCTGGACGGGAGGGCGTGGCCGTTCTGCGCCGCGTGGTGCGGCTGCTTCGCCGCCGCAGCAGCCGCC
8919-758	[T/G]	CTACTTGCGTGGCGAGCTACAGGAGGGGGGAGGGCTCAGTGGAAGAAGACTGGAACACATTGTTTGCACATAGGTAGGAGGCATCCCAGAAACATTTCTAGCATGCTTTATTATTACATA[A/C]AGATAGATACACACAAAGCATCTGTATGCTGGATAGGTATTTGGTGTGAGCTGTTGCAAGACCCATCATATCTTAATTTACGACATAATGATCGATCGATGTGGTAGTTGTAGTTTCCTT
1667-390	[C/G]	GTTCCCGGCGGCGAGGTGGGCCTCGTAGACGTCGAGCAGCTTGTCGAGGTCGGCGGCGTTCTTGTTCACCTCGGCGGCGTCGGTGGGGGCGCCCAGCATGGGCTTGATGAGCAGCTCGTA[C/G]ACSAGGGCGCGCACCGGCGGGTAGAAGTGGTGCGACTCCACCTCCAGCCACACCTCCAGCTTGGCCGACGGCGTCGGCAGCAGCTCCGCCGCCCCGTACTTGGTCGCGATGTACCGGTTG
3326-1954	[A/G]	TGTGAGGAGAATCTACAGAAACATCAAATGTGATTAATTTCCTGCTACATATGTGGGGTGGGGGCGGAGCAGTATCAGAAGAAATCATATACGTGCCATTGCTTTGGAAGTGAGGCCTTC[A/G]AAATGGATTAATGCTAGTTCCTGATTAGGGTTTCAGAACTACGCCCCGTTCGCTTATTCCATCACACCCCTTCTTTTTGCATACTTATTTGTTCCCTGGAGCTGCTCTCATAGTGTATAC
ConsensusGBS0060-1	[G/C]	CTTGTAAACGTAAGAAGCTGCGAAGTAAAGGAAAGCGAGAAGCTCCAGCGCGGTGAGCGCAGCAAGGAGGAGGTAGAAGTAGTCGAGGTGACCCCGGTTGAGGTTGTCGGCGAACCAGCT[C/G]GTCCCTCCGCCACTCCTCGTCACRCCGTCGATSACCGAGATGAGGAAGCTGCTGATGAAGCTGCCGACGCCGAGGACGCTCAGGTAGAGCGCCAGCCCGAGGCTCTTGAGCGCGCCGGGC
7880-296	[G/C]	CAGAAGAAGCAGGACGCCGGCAAGGCCGGCGCTTCCTCAGCAGGAGGGGCTCCCGGGAAGCATGGCGCCGACGCGACGGGGAAGGACAAGGCCGGGAAGGATAAGAAAACCAAGAAGCAG[C/G]CGTTGGAGGCTGCCGCGGACGCCAAGGCAGCAGAGGGTGGGCCGRCGGCCGACGAGAACGGGGACGCCGACGGCGGAAAGAAGAAGAGGAAGCGGGGCAAGGTCGAGGATCTCCGTTTCA
5424-1065	[A/G]	TGGCTTCCCTGGAGAAATCAGAGTGCATCCAGCAACACTTAATCTGGGTGCACGGACTTTATCTGGGAGTGTAACCGGAGGCACGAAGGACACACAGGAGATGATAAACTTCTGTGCGGC[A/G]AACAAAATCTACCCAGACATTGAGTTGATAAAGATAGACTACATCAACCAGGCTCTCGAGAGGCTTGTCAACCGGGATGTGAGGTACCGGTTTGTAATYGACATAGAGAGCTCTTTAAAG
2901-1137	[A/G]	ACGCCCATAGAGTTTCAATCTCCTAACTAAAATTTATTTATTCCTGCCTAAGGCGACCGGCCGATGCGCGACGAATGGCTCCTAGTTGGGGGCGAAGAAAATCTCGGAGTCCAGCCTCTT[A/G]GACCGGAAGAGCTTCTCCATCTCCGGCGTGGTGTTGAACGACGCCTCCAGCACCTCCGGCGAGATGGCCTTCCACACCGAGGTCTTCCCAGCAAGGTGGCTGAAGATCGGGTTGGGGGTG
9757-582	[T/A]	CATAGACTGATAGAGTAAAACTGAATAAGTACTGATAGACATAAGACTTCGAGGTGCATACTAGCAAAAAATGTACACCAAATTGATGGAGTCTCCTCCTGAATAAGTGCAGAATCGATC[A/T]GCGAACAGCTGATGCGTAATCTAGTTTGCGACGATGGCTTCATCAAAGTTCCAGTCTCTGACAAGGTCCCTGGACACAGCACGGCTTCGTTGAAGGCGAGGAGTGCCCTCGGTGCCTTGG
10047-338	[A/T]	GGGCGACAGTAAGAAGCAGGCAGATGCGGCGACGGCGGTGGCGAAGGAGAAGGAGGATCTTGCGGTCTGATCCCCTAGGCGCTGGATCTTGCGATTTTTTGGTGAGATTTGAGGCATCCT[A/T]GATGTGGATTATTTTGTTTTACCTTGGGCGTGATCTGCACGACTGGAGAGGGTGGCCTCTCCAAGAAAAAAATCGATTCTTTTGGTGGGAATTATACAATTGTTCACGAGTTCTAACTCG
7133-566	[A/G]	CCTCTCTCTTCGTGAGGACCTGCCGTACTTCCCATCCAATGGAGGACTCACGCTCCTCGATCCGCTGTCCACAGGTGAACGGGAGCGCAAGGGGGACTCGTCTCTGAATCTGCGCCTCGC[A/G]GGCCGAGGGGATGGAGACCTTGAGTAGCTTCGGCCACGGTAAGATGGACGGCCCCTTGGAGAAGGGGAGTGACGTTGATCGTAAGACCGACCCCTGCTACTTTCTCTGGTTCTCATCTCA
ABC11984-1-1-45	[A/G]	TGTTACTAAAGGAGCCGCACACATATTTCATCATTCCTAATTTT[A/G]CTTATTTGAACCTCATTTCTTTCTTTGTGGAGTTCTGATACTCTGAACCGATGCTAATCCTGTTAAATTGTCAGAGTCTGATGCGTATTGTCCTGAAAAATTTGTTCGTGCCMTACGTGA
6832-262	[G/C]	GGACGCCGGCGAGGCGCAGGCGCCCGTGCCCAGGGCCACCGTCTCGCACGTCATCTTCGACATGGACGGCCTCCTCCTCGACACGGAGGGGTTCTACACGGAGGTGCAGGAGAGGATCCT[C/G]GCGAGGTACGGCAAGGTGTTCGACTGGTCCCTCAAGGCCAAGATGATGGGCAAGAAGGCCGCCGAGTCGGCGCGCATCTTCGTCGACGAGTGCGGCCTCGCCGGCCTGCTCACACCGGAG
4619-608	[T/C]	AAGGCCTCCAAAACCAGAGGGAGCATACTTCATCTCGTCATGTGGGGCACTTCCCACGTCATCATCTCCATCATCAGGGCACCCCAATGCAGCATTGCCAGAAGTGGATGGATCATCTCC[A/G]GGTACAATTGAGCGTGAGCAGGACGCAAGGGGGGGCAATCCTTGAGAGCAGTTGGCGTCCTCCGGCATCATAAAGGCCTCCAAACCCAGAGGGRGCATACATCATCTCGTCATGTGGGAC
3813-1629	[T/C]	TAGGTGTCCCAGGATTCTTTCTATCTTCCAAGACTGATGGGCTCAACAGAATGGTTGATTGATTCTATGACTTGAATACAACGAATCTCCTATGACTGATTTGTTATGGCGGCGGCGGGA[A/G]CAGGAGCAGACCTGAAGAGCCTCCGGAACACCCACTGGAGTGGTCTCAGCAGCTGCGATCTCTTCTTGCGCCAGAACCAAATCGCGGCGCTGTACTGCTCGTTCCGAATTTTCCTCGTCG
1543-971	[A/G]	TGAAACCATAGTTATGCTAAAGACTGTATGCTGCTAGCAGTGGGAACCGTATGGTCATGTTTATATTCTGTTGTTGTATGTCGTCTCTATATAATGATTGGGTGCATGTTGGAGGCTGGA[A/G]TTTAATAAACACCTTGGGTCATATGCCTGATGTAATGTGCTTGTTGAGTACTCGTATATGATTGTGCTTATATATTGTCCTTCTGCTCAAAAAAAAAAAAAAAAA
9954-515	[G/C]	GACGCCGCAGACGAGCTGCTGGAAGAAGTAGCGCGCCTCGTCCTCGTGGAAGCGGCCGGCGTCGCAGATGCGCTCGAAGAGCTCGCCGCCGGCGGCGTACTCCATGACGATGCCSAGGTG[C/G]GTGGGCGTGAGCACCACCTCCTTGAAGCGGATGATGTTGGGGTGCCGCAGCGACCGGTGGTTCACGATCTCCCGGAACACGTTCTCGTCGATCCTGTATCCTCGCTCGATGAACTTCATG
1096-1482	[T/G]	ACGGCTGCGGTACGGACCATTTTATTACCATATCAATCGATGATTACACGAGACCATAGCATCCAGACGGCAAGGGAAAACAATCAACCAAATACTGTAGTAATCTTGTGCTTTGACACG[A/C]CCCTTGCCACCCATCACCCACCACCCACCCAAAGACGAGAACGAGAAGAGAGACCAGACACCCTGATGAGATGACCATGATGATGTGACCTACCTAAGCGGACTAGGAGTAGTATGCAAC
6917-314	[T/C]	AGCTCATGCAGCATCTGGCGGTGAACCACCAGGAACCAATATGGCTATGTTGTTGCCATTGAGAAGGATCTGATCAAGTTTCGTTATGCGCCGCCCCTCAGCGGTATACTCATACTCAGT[A/G]ACGTCCTCGAGGACCATGTTGACGTAGACGTCGAAGCCGCAGAGGGTGCCGACGAGCTCCTTGTCTCCCTTCATGATCACCCAAATCTTAGATCCGATGCACCGGTCGATCAGCTCTGAG
921-414	[A/G]	GCGGCAACTGCGACTGCGCTGACAAGACCCAGTGCGTGAAGAAGGGCGACAGCTACGGCATCGTCATGGTTGACACCGAGAAGAGCCACTTGGAGGTGCASGAGACCGCGGAGAACGACG[A/G]CAAGTGCAAGTGCGGCACCAGCTGCACCTGCACCAATTGCACCTGCGGACACTGAACAAGCCCCGCGCTGGGCCTCCCATCACGCGTCTACCCGTACTAGTAACCCGTGTCAATAAAAAT
3477-1248	[T/G]	GCGACCTGGTGTACGACTGCGGGCAGAGCCTGAACCCGGCGGTGGACCTCGGCCAGGTGGAGGGCGCATTCGTGCAAGGGGTTGGGTTCTTCACGAACGAGGAGTACACGACGAACGCCG[A/C]CGGGCTGGTGGTGAACGACGGCACCTGGACGTACAAGATCCCCACGGTGGACACCATCCCCAAGCAGCTAAACGTGGAGCTCATAGCCAGCGCGCACGACAAGAAAMGGGTGCTCTCCTC
8632-1809	[G/C]	GAATCGTGGAAAACCTACTCACTAATCAACGTACGTCGCAAAATGTTTTAACGCTTGACAGTAATATATTCTCCGGCAACGGATGATGCATGTCGCCAAATTTAGCACATCAACAAAAGT[C/G]CCACCTTGATTCCGAAAGAGATCCCTGCCTTCGCACACCAAGCAAAATCTCCTCTACCCACCGCATATGTACTGCTCCAGGCTAACGACGTTCACCCTACTTGAGTTTGAGAMAACATCA
8802-573	[G/C]	GTCTACCGAAGAGTACCCCTTACAGAAATCCACCGTCCGGGCGTGAGCCAGACGGAATCGTCCGCCGCCCTTGGTCGGCAAAGAAGCTTCGACGTGATGGACCMGAGGGCGACACCATGA[C/G]ACCAGGACCGGCTCTGACGGACGGCAACGGCAGTACCCCCAACAAGGCTTAAACACTGCCAGGTTCAGTGACGATGCGATCCTCCCTCCTACGCCTCGGTCTGCCCCTCCTTGCTGATGT
6142-1544	[T/C]	TTGGCGATCATACTTTGACTGTGTCATTGTGTCACTAAGACGATCATCAACATATCTTGTCTCAAAATATGATTTACATCGTTGTCTTTTGATGTTGATCCGGATGTAAAGTTGGTATCT[A/G]CTTGCTGGTCTTGTTGTGTTGTTTTATTTCTTCTGATTTTTCTAAYRGCTACCCTTGCACATGCATTTTTCTGTTGCYCTATCTGATAATAGTTATAGTCAACAAGCACCTTCTACTCGC
1709-388	[T/C]	CACTGTGGAGGTCAATGGAGATGAGAAAACCGACATAGGGATGGTGGTTCTGAGAGGAAATAGTGTTGTGATGATAGAAGCCCTTGAACCAATTGCCAGGTCTCAGTGATATTTTGACTT[A/G]CCTGCTTCTGGTTCAGTACTTGAGCTAATAGTGTTTGGTCAAAACCAATCTGTACGCAATCGGGCAAATTGTATCCTAATATTTGTAATGTGCGAGATTTAGCACTTATTGTATAGTTTG
4204-176	[C/G]	TGAGTTCGTCGCCTTGGCCACCGGCATGAGCGCCGATGGACACAAAAAGGAGCATGACGGCAACAGAGAAGAAGGCAGCGGTWACCCGYGCAGTTGCCATTGCTGCAAGGATAGCTGCAA[C/G]TGCAATTGTATTGTAGGCTTTGTAGCTGAGAGAGAGGTGGGGATGAATTGTTAGACAGATTTGTTGTGCAAAGGTAGAGGTTGTTTGGGATTCCTGTGACCTGTATATAGTGCAGCAACA
1980-950	[T/C]	TATAGATTGTTAGGTCTGCACGTTGCCACCACTTTGTAATGTTCCTCCCTACATAGCGCTGTCATGCCATGCGTGCCTTGCTCTCAGCAGGGAAGTTGAGTTGTTGTATGTTGTGTAGCA[A/G]AAACGATGATTTCTGCCTGTGGAAGTAAAACATAAAGATTGCCTATGTGTTCCTAAAAAAAAAAAAAAAAATGTCATTTCCATTATGGCACCTTCTGCTTGATTGCTTACTTGTGTACTT
6470-1005	[T/A]	ATCGGCGAGCCGTTGTCTGCAAAGATTAACCAAGATCTGGTGACATAAAGGGAGAAACAGGGCTAGCACAGAAGCAAAAGTAGCATGACAAAACTGCTTCCGCCAGTCAGAATACTGTTT[A/T]ATGGACTTCAACTCGAGCACAGAACTAATTAGAGGCCAAAACTTCATCATCTAACAGACATCTCAAATGGGAAATCTTTGACCTAGGCTTCTGATGAGTAGTTGATCATCCAATCTTCTT
10719-459	[T/C]	CATAAAACGCAAGAGTAAAAAGGGCAAGAAGGGCAAGGATTCTGTCGAGGACAAACATCCTCATATTGACCTTACCAATGACAAGAGGTTTGATCCCATGTTCACGTCTCATCTGTTTGC[A/G]CTGGATCCTACTGATCCCCAGTACAAGAGGAGTGCCGACTTCAAGCGAAAGCAAACTGGGAAGAAGGGTGTGCRTGCAGGCACATTGGATAGTGAACCACCTGTGGAGGAGTCATCTCCG
3753-125	[A/G]	GCACCGCTCCTTCATCCGGTAGACGTGCGCCCGCTGCGCCTCGTCCCGCTGCTCCGGGTCCTCCATCAGCCGCAGGATCAGGTTCTCCGCGAACTCCATGATGAATCCCATGCCGGACGA[A/G]GCTCCTCTCTCTCTCTCTCTCTTTCTCTCTTTCTCGCGCGCGAGGGGGATCGATCTGCGTGTGTGTGTGTCTTCTTCCTCCGTCCCCGTCGGCGTCTCGTGGCTAGGGATGCTGGGTGCT
4799-634	[T/A]	CGACCTTGACGTGGAAGACGTCCTTGCGCTCCTCCTCCTTCAGCTTGAGCAGGGTGACCCAGAGCATGCCATTCTTCATCTCGGCCTTGATCTTGTCCATCTTGTAGGCGTCRGCGGGGA[A/T]CTCGATGCGGTGGTTGTACCTCGGCACCGCGGAGTYGTCGTCGCCGKCCCAGGGCTGCTTCTCGCCCTCGCCCTTGATCACCAGGATGTTCTTGTCCGCGCGCACCTGGACGTGCTCCTT
4856-1785	[T/G]	GCCTGGAAATCTTTACCTGATGACAATGAATTTTCAAAAGAATACCCCAATTCTGTCATCAGCAGCATAGATGCCACCATTGAACATCTTGCAGCATCAAATGTGTTCTTTATTGCCAAG[A/C]GGAGAAATGCAAATATGGATGTGCTGTATCTGTCTGCGAAGATCCCCCGTGGGATTCCATTCCTGATAGAGCTTACTGCTGCCGTTGGTGCTCCTGGTGCAAAGTGTGCAGTGAAGACTC
2465-793	[A/C]	AGATTCAACTACTACCCTCCATGCCCGAGGCCTGACTTAGTTTTGGGCCTCAGGCCTCACACCGACGGTGGTCTCCTTACCATCCTTCTCAACGATGACACCGTCGGTGGCTTGCAAGTT[A/C]AGAGAGATGGGAGATGGTACAATGTTCCAGCCAAGCCGCACACATTGCTGGTTAACCTAGCAGACTGCCTAGAAATAATGAACAATGGAATCTTTAGGAGCCCATTTCACAGAGTGGTGA
5646-568	[T/C]	AGGAAGCTCGGTGAATTCAGGGCCCTCAAAGGGGAATTTCTCTGCATCAGGTTCTGTTTTCTCTGCTATCATCATGTCGTCAATGGTGATCTCCTCACGAAAGGCTGTGCAGGTGAACTC[A/G]AGGTTTGGGCCAGATCCCTTGGAGACTATCACCTTCATAGCAAGGCTACTGTCTTCGCCGCCCTCATCTTCATCGTCATCATCCTTGGCAGCATCCTCACCGTCAGCCTCATCATCTTCA
4386-544	[T/A]	GGAGCTAGTAGACACGCAAGAAGACTTGTCTTATTCATGACTGCCTGAGCTTCCATTTTTATTTTATTGTTTACATGCACACACTGCAGGCTGCTGCAGCGACTCAAGCTCAGGCTGCAC[A/T]GCGTTGATCAGGTGCCTGATCAACGCGCAAGCTGGCTAGTTACCGCCGGCCACARTCACCTGGGCGTCTTGACCAGTACCTTGGGCTCCATAGTTGAGTATGGCGGCGGCAACAGTCTCC
5004-375	[T/C]	GTACCCAGACATGCCGGGGGCCGCGCCGGACTCCTGGAACATGGAGGAGCACGCGGTGACGCCGTGCGCGAGCTGGTGGAGCTTCTTGCCGCCGTAGTAGTCGACGAGGACGTGAATCTG[A/G]AGCATGTGGCGGATGGTCTGCAGCGTGCGGCCGCCGCCGGCGAGGCTGCCCATGTCGCCGTTGGCSACGACGAGGACGGTGATGGTGCGGCGCTTGTTGATGTCCTGCGCCAGCCGCGTC
2797-1149	[A/G]	CGAGAAGATGATCGAGTACTCTTATGTTAACGCACCATTGCAGAAGGAACTCTTGGCAGAGGAAGTGGGGAACGCAGCAGCATTCTTGGTGTCTCCATTGGCATCTGCAATCACTGGTTC[A/G]ACTGTTTATGTCGACAATGGACTCAACACGATGGCGCTTGCGGTTGACAGCCCTACTTTGTCTACATAAACATTTTCTTGATTTCTGAATGGGGTGTAGTGAGTTCGAACTGGAGTGGTC
2188-425	[A/G]	ATTCAGGCTGGCCGTCGTTGAGTCMCGCCGGCCGAGCGGCACCGACCAGCTGGGCCCGCCTAGGAGGAAAGTGCCGTCCCGTGCTGCGAGGGYGGCGATGTCGGCGCAGGAGACGATGCC[A/G]GGGCAGAGCAGCTCCACGTTCTTCTTGATCTCGTCGATCACCTCGTAGCCCCGCACTGAATCCACGTTCGGAAAGGCGGTCTTCTCGCCCACGAAGCTACCCACATCATCCAAGAGAATG
7032-201	[A/G]	CCTCCGAACTTCTTCTCAGTGACAGTCTGCTGCCCCATGGCCGAGGCGRGCGAGTTGCCGATGCCGTTGCCGTTGCCGTTGCAGCCAGTCATCCGGTCGATCTCTCCTCCGCGAAGAGGA[A/G]GAAGAAGGAGACGATGATGAAGCAGGTTTCAGCAGCTCCTGGGACAGCAGATGAACAGCAGGATCGAGGCCAGGGGGTATATAAGCATGCGTGCGTGCGTGCGTGCGAATCCGTGTGAAT
8091-431	[T/G]	TTGCCGGCGTCCATGAGTCCCAGGTTGGCGCAGGAGGAGCCCGCCGGCTTCATGTTTCTAGCCATCCCTCCCACCCCCAGCGTGGCGTAGCTCTTGCAGGGCTTCATCTTTTGCTGCCCG[A/C]GCGGCTTCTCCTTCTTCTGCAGGTCCTCCAGGCACCTCACCTCCGCCATGCACGCGAACGACTGCGACTTGCCCTGGTAGTACATCGACAGCCCCTTCTTGGCGGGGAGGTGCGCGGTCA
8631-469	[T/C]	TCGGAATATCTCAGTAACATCTATGAGATGTTTCCGATTCATATACAGCTTCACATGGTAATATGTTACAGGAGCCATAACTAGAAACGGGAACCAATTCAGCGTCAAGAGGAAAGAAGC[A/G]CAGAGGACCCCTTGGAGTGTGTATTCTATTATGACCACAGCGTTGATGCGAGATGATGAATCATACGGATTGATATAGTCAAACTCCAAATCAGATAAGCAGATAAGCTGGTAGGCGGTG
10255-529	[A/G]	CCAAGGAGCTCGTGGAGAAGGCGCCGGCCGTGCTCAAGGCCGGGGTGCCCAAGGAGGAGGCCGAGAGCATCGCCGAGAAGATGCGGGCGCTGGGCGCCAAGATTGTCCTCGAGTGAGGGG[A/G]CGAGATCTCTGTATGCCCTTCGTTTCTTGATTTCTTTCTGTTCATTGTACGAAGGAAAAAAGAGAAATTTTGGAACTAAAGCAGTTAATAATTTAACGAGATTGACTCTAACGGAAAACA
5359-317	[T/G]	TCGGAAGATTCTGGCACCGATTCAGAGGTTGAGGGAAATAAACGGTCTCAAAAATCTGGGACGACGTCAATTTCTTCATCTGAGAACCGACCATCTTCTAACAACAAGGCTGGAAGCATG[A/C]ATGCGAGCAAGACAAGGGTCTGTAGAAATATTCTGGGGAAGCTCATGGATCACCCAGGTGGTTGGCTTTTCCATAAACCGGTTGATCCAGACCTATTTGGCATTCCTGATTACTTTGATG
4073-520	[C/G]	CGACCTCAGCCCCGCCCAGCTGGCGCAGATCGACGAGCTGCAGCGCCGCACCGTGGCGCAGGAGGACGAGCTGTCGCGCGAGATGGCGCGGGTGCAGGAGGGCGACGGCTTGGTGGGCGC[C/G]GGCGGGGAGCTGTTGGACGTGGGCGGGCTCGTCGGCCGCGTCGGCGCAGTGGTCGCCGGGGCCGACGCGCTGCGGCTGCGCACCATGAAGCGCGCAGTGGAGATCCTCGAGCCGGCGCAG
8867-459	[T/C]	CTGCCTCCTCTGTCGAGCCCGGCGGCACAGTCCCTGGGCAGCCTGACCAGATCATGGCCCGAGCCCTAGAGGACTCGTTTCGCAGCATGAGCTCCTTCTCCAAGTCATCCATCATGGACC[A/G]GTCCACCGATTTCAGCAGCTCGCGTTATTTCAGCAGCTCCCGGTTTCTTTCGGACATTGCCGGAGGTGCGATAAGCCGCGATGAAGACGGGGAGAACAAGGAGAGGCCGCTGGTGCTCCG
4296-781	[A/G]	GTCTTTGGCACCCTCCTTGGTGCCTTCTTTAGCCACAGGGGCTGGAGGAGGCTGCATCATGTGTGGTGGAGGAGCATGCTTCAGCTTCACTAGGACCTGGCGCATCCGGGACAGGTCGGT[A/G]GGCTTGCCGGGCTTGGGGCCCTGAATGACTGCAATGGATGGCTTCTTGTCCTTGTCTTTCTTGCCCCGCTTCTCAATGGTAGCGATTTCATGTGGGATGAGCTCCGAGATTGATTTCCAG
1435-670	[T/C]	GCATCTTGGCTGGTGGCAAGCATGGAGTAGACAGTGTGTTGGCCTTTAGATGTTTAAGGAGGATGGTTCCTTTGTGTTTACAGCACTTTTAAGTTGATAACTTATGATCGTGTTTGTGAA[A/G]ACTATGCCTTGTCACATTTTGCTCCTGTTAAGGGAAAGTGCTACTGTTATGAGTTTAAAAAAAAAAAAAAAAACCCTTATCCTGAAATTCCCTTGGGCATTACATTGGCGGTGTATGTAG
1204-1104	[A/G]	GSTGTTAGTCGAGATGTCCGGGCTGTGTCGTTGTTGCTAGGCTGTAAATTTGAAATCTGGGTTGGGGCGCGCTGGTGATCCGGTGCACCCCTTGGTGTGTGTGTCTCTGTAGCGGTGACG[A/G]CGATCGCGTTGTACTAGTAAGATTATGTATTTGTGTAACTGATTTTGGGTAATTGAATCTTCATTTGAGAACCATCAAAAAAAAAAAAAAAAA
3277-446	[A/G]	AGATGGATGGTATGCTGTTTCTTATGTCAGTGCTTAGGAGGTGCAAAGTGTCAGGTAGTCCTGATATGATATGAAGTTGGTTTGTCCATGAATCTCCAAGGACTATTAGTGTGACCATGC[A/G]TTTCTACTATGTAATCTTCAGGGCTATTAGTTAACCAACAAATCTAATGCATTGTCCAGTTTCAAACTTATTAAAAAAAAAGTGTTGAACATGTTATCCCTGTGTTTTCTGTTGGATCTT
4771-380	[A/G]	TTGGGCAATGGTGCAGGTTCCCCCACGAAATTTTGCAAGGAAAATTGCTGGTGGCACTCCATACTCAAAGCAGTAGAGGGAGCCATTGCCAAGGAAGCAATCCAAGCAGGTGAGTACGAC[A/G]CCACTATCGTCCAGCTGAAAACCACAGTCTGGGAATGTTGGGCACTCTGATGAAGCCCGTGAGATCAGGCCAGAGATGGAGTTTGATGAATCTGAAGATTCAACTTCCTTCTTTCGTGTA
4802-1307	[T/C]	GGAATGGTTTACCCAGACAGTTTGCTGGAGGATTTGATGCCTTACCTRGAGAAAGGTCCAAAGGAGCACCATGCTGCTCAACCTCAAAAACGCCCAAGAAAAGTTGATCAGGAAACTTCT[A/G]TGGTCAGGCAAGGTAAAACAGGTATAGAGAATGAAGATGAGGAACTAGCACGGGCGGTGGCGGCTTCCTTGGAGGAGAAGAAAGGATCTGGTGATGACGAGACCAATCCCAAACCCGAGG
3389-1126	[T/C]	GATCGCCTTCAGGAACTGGTTCAGAAAGCACTGCAAGAGTCAGGTCGGCTGGGCCGCCCCGACGATCGGTCAGTTACCAGAGACTCCAACCAAAGACAAGCTCATGGAGAGGTACTGGTC[A/G]CACGTCGCGCAGTGCAGGAGYTGCAGCRCGGCGCTGAAGACCATGAARGCGCTGGAGGTTGCCCTGCAGGTCGCGTCGGTGGCGGTCGTCGGWTTCCTYGCSGTCGCCAAGGGGRCRCTG
6803-481	[T/C]	GTCCTTGGAGAAGGCGACGGTGAGCACGCCGGCGGGGGAGTGCGTGAAGAGTATGGAGGCGCCGGGGGCGAAGCTGTGGGGCCCGAAGGCCTCCTTGAACTTGTCGACGGCGGCGGCCTC[A/G]GCGTCCGTGTACACGCCGGCGGCCTTCCAGTACGCGACRCAGTTCTCCGTCACCTTGTCCGAGTACTGCGCGCCCGTCAGCGGCAGGATCATYGTCACCCTCGTGAACTTCTCGAACTCG
1843-370	[G/C]	ACATGCAAATCCATTCATCTCACATCATTATTTGCTTTATTCAATAATTTCTCTATTAGGAGAATGGTCTAACACTGAAGGGCTAGGGACTTGCCGGGGGTGAAGGTGGTGTTATTTCTG[C/G]GACACGGTAACCTGCACAGTTGCTGTGTGTGTGCAAACCGTTGCCGCATGCACGTGTAACCGTGGAAAACTTGGAGAGACTGATCAAAGTCAGTTCATGAGCGGTGAAGCGGTCACAAAC
7676-733	[T/C]	TGCAACAGCCGTCGGCTACTACGGCACAAGCGAGACCGACAGCTTCGATGAATCCAGCCCATCAGGCAATGACTACCTAGCACAGGTGTGTCGAGAATGGGAGGGACGGGCACGACAAGT[A/G]AAGCAGGAGCACGTCCGGCTGGTGCTCCTTCGGATCGGAGTCGTCCTCGGCAAGGACGGCGGTGCTCTGGCCAAGATGATCCCCCTCTTCATGATGTTTGCCGGCGGGCCGCTCGGCACA
ABC17741-1-2-493	[A/G]	TGATTCACAAGATTGAGCAACATGAGTACATGGGGTTTGAGAACCTCTGCAAGTATGATGCATAGGATGCAAGCAGGCTTAAAGTTCATGTGCAGTCATTCCAGAAGGAAACCAGAATTA[A/G]ATTGAAGATTCGAYTCATAGGTGGTTCAGGTTTCAAATGTTTAGCCATGTAATCAGAAGGTAATCTAGCGCGCTAA
3359-1118	[T/C]	ATGTTGTATTATTTATTGGTGGATCAGAAAACAACTTTAGATATATAGAACACATCAGATCACCCCTTCCATATGTGAAAGACTTCTGCAACCCAGGATTTTGTTTCTCTTTGTAGAAGA[A/G]CAGGGAATTTACCTTGGGGTTTTACATGTTATTACAAAATGGTTCAAGGTAGTGTTGGAACGAACCTTTTACTTTTTTAAGTTGTGGAAGGATGCTGTAATAATATTGGTAGCGTTGTGT
8220-1223	[T/C]	CCCGGCCCAGCCCATCTCGGCTCCGAACACCTTCATGTGGAAGGTGGCCGGCAGCACGAACCCGAGCAGCACGCAGACGCTGCTCCCCACGAGGGCGAGGAAGTCGGTGAAATTGGGCAC[A/G]AGCATGGCCGCGAGCCCCACGGTGACCACGAGCACACACCGCAGCCACCAACAGTAGCGCTTGCCGTGAAACAGGCGCTCGGCGACCTCGTACACTGGGTTCATCATCACCGGCATGGTG
9745-628	[A/G]	CACGCCCATCGCTCGACAACAAYCCGAGGCRCGCACGCAYGCAGTAGCTGTAGCTCTTGCTAGGGAAAGAAGGTAGACGACGACGGTTTCTTAGGTGAGCTAGATGTAGTGACTGGTCAT[A/G]TAAAGTACATTACTATTATTACGAAGAAACTAGCACCACTGAGGCACCTACAATGACTCGATCGCCATGGTCGTCTAGCTGGATTGTTCTAGGGAAAAAAAGAAGTTTTGGCCTAGAGCT
3639-969	[T/C]	TTCCGACGCTAGGTGGGAAGTGAAGGGGTCCGTGTCCCGTGCCCTGATCCGACTAGCAGCGGCTCCTCCGTTCACTCCAGACTGTGTCCTTGTTGAGTTGTTGGTACTCAGTAGTGTGTT[A/G]TCGTTCCGCCCGTCTGTCTTTTTATCTGTCGCCGTGTCTTCGCGCCGTCTGTGTATCCCGTGTACACCGGAGGTGCACCCACCCACCTGTCGCCACCCGTGTCGTGTTCTAGCCGCAGTT
1364-1687	[A/G]	AGCTGCTTGCATGCATGCATGAGTGATGAGTGTAGATGTGTGGCGGGAATAAAAAGCTAGTAGTACGTACGCGCGGCACGGTGCTGCCTGGCTACAGGAGTACGTGCGTGTAGCAGAGGA[A/G]AGGTTTGTATGTCTCATGTATGTGCATGCTTGTGTTCAAGCGTGCGCGGTTGTGTACGTACGCGTGCATGTACGGGAGTTTTCTTTTCTATGTATGYAAGTKTACGTGAGTTTTTCGATA
3646-1984	[A/C]	GCCGCCAGAATGATAGTATGCCGACGGAGGAGCTTGTGGAAACTCAGGTGGAAGGTAGAAGTCAAAGAAGAATAGGCCATCTTGGTATGGTGTGCCACTTGCTCCAATAATCACAGCTCT[A/C]ATGAGATCCATACGATCTTCAAATACCCTCACATAAATATAATCTGGTAGGTTCTTCTCAAGTATGCCCCATTCTTGCTGAACTTTTTTTACCCACTTCCTTCCACCGGTACCATGAGCT
6081-850	[A/C]	CCCCCACGGCCACCTCCTCGACCACCGACGCGCCGCAGACTAGCATGTGCGACGAGGCCGAGGAGGAGGCCTCCACGTCGGCGACCGAGGAGAAGAAGGCGGAGGTGGTGCAGTACTGCT[A/C]CGCTGTGGACATGGATCAGCTCTGGAACGACATCGCCGCGTCGGAGAGGTACCCGGACATGATGATGAGCTGGGGCGCGGCCGGTCACGCCGCCGTCGCCGCCCCTGCTCTGGAGCCCTC
5239-182	[A/G]	CCCTCCCACCTTTCTCCCCCGTCGCCCGGACAGATCTCCCGAGGCCTCCCCCCTCCCCGCAATCCGAAGCCGCGGCGAGCTMGCGCCGGGGGAGATCCGCCGCCTCAACTCTCGGTTTTC[A/G]TAGTTTCAACAATTCTACGGGAATGMTGTTTTAGCATGATTATACAAGTGAAGAAGCCTTGTAAATGTAGATTCTGAAGCTCTGTCATTGCTACACATACACCTGGATCATGGCACCGCG
6215-539	[A/G]	CCTGATCTCATCAAGAACCTTTTCTATGTTCTCTTCATTCAATTCAAGACCAGTCTCCTCATCTGCGATGGGCTCAACTGCAACGATCTCTGGTATTTTCTCCATCAAGCGTCGCTCAAT[A/G]CCCATCTTCATTGTTGTTACTGAAGCCGGGCATGATCCACATGCTCCTTGCAGCTTCAATCTCACCACATTTCCATCAATCTCATGCAACACAACATTGCCTCCATCAGCCATAAGGTAA
5146-2119	[T/A]	CGTGGATGCTATTGTGTCGCGGGTCAAAACCGGAAACYATTTTGTTGTGCTATTGTCGCGAACCAAATGTCGGAACGTGAGTCTTCTTTACAATTTCACACTAGAATCTAGTCTTGAAAT[A/T]AAGTGAGCACTTTTTTTTGCGAAAAAGTCAACACTGTATTGTAGGTATAGKTAATTTATTGGTGATGTCACCACCAAATTAATTTGTTTCTGAGTCTTGTGGTAATGCTGGCTGTTGTTG
ConsensusGBS0654-4	[T/C]	ATCCTCAGCTGACCGATTTCGTTGAGAGTGAATTCCTTCAGGAGCAGGTAAACCTCCATGCTCTCCAGTTAATTCAGAATGAGGCATGTAGCATACGGCATGTGCTATTGAGATATGTTT[A/G]TTGTGTGTTTTACCGTAAGTAGAAACTCCTCAAATTTATGTGAAAGGTTGACGCCATCAAGAAGATCTCTGAGTATGTGTCGCAGCTGAGAAGAGTGGGCAAAGGCCACGGTTAGTATCT
933-1314	[A/C]	TTTCAACTCCCGTGTCCACCCAGAACAGCTGCACAGCACGGTGCATGCTCCTTTTCGCTGGTTTYCAGTGTGTATGAGGCTTGTAGCTCCCCTTTTACCTGAACATTTGCTGGAAGATTG[A/C]AACAGTTTGACACCTGATTAAAAAAAAAAAAAAAAAAAAAATCAACTTCTTTTTCTCTTAGAGCATTCAACAAGTCCTATAAAAATTCCCCTAAAACTGGTTATACTGGGTGTCCATATT
2955-452	[A/G]	GGTTGGTGTCAAGGTTGGCATGTACAAGGCAGAGGTGTTCGAGAAGGAATCACCGTTCATCACCATCCGCAAGCTCATCTCCTTTCGCCGGGCCAACCAAGCGATCGATTTGGAGCATTA[A/G]CCACTATGGTTGTATGGTTTCTCAATGTAATGAGAAATTTTGAGGACTAGGTGCCTATTTTCACAATYGAATAAAGGTGCYTTTTGCGTACAAAAAAAAAAAAAAAGTTGGGAGAATATA
73-1195	[T/G]	GCCTGTCGATCTTGGTCACCAGCTCAGCAAACTTGACAGCAATGTGTGAGGTGTGGCAGTCCAGCACTGGAGCGTAGCCRTTGCCAATCTGACCAGGGTGGTTCATGATGATGACCTGGG[A/C]GGTGAAGTTGGCTGCCTCCTTGGCAGGGTCATCCTTGGAGTTGGATGCAACAAACCCACGCTTCAGATCCTTCACAGCAACGTTCTTGACGTTGAAGCCGACGTTGTCACCGGGAAGCGC
13086-196	[T/C]	CACTTTCCCAGCTGAGGATTTCCCCGTGGGGATGAGGGTCCTCRTGGTGGAGGATGACCCCAGGAGCCTCCAGGACTCGACGCAAATTCTCGAGAGTTGTGGCTACAAAGTGACGGCGAT[A/G]GCGTCGCCGATAGAAGCACTGAGAGAGGTGGAGAATAATCGAAAAGGTGTCGACTTTGACATCATCATGACAGTCGTGCACGCCGGCGGCAAAGGGGCAGGATTTGATGGCTTCGACCTC
1511-545	[T/C]	CCGACAAACCCCAAGCTAGATTATTCACTGCATATATCATGCGGTACGCCAAGCRGATAGATGCAAAGCCCACAGGAGCAAACTTAGTCCCAGACGACCAAAATAACAACATATCAGGGY[A/G]GGCTTAGAAACCCTGCTCGACCAGGTAGTCGCCAAGCCTCTCCACGACCAAATTGCACTGGCCAGGAGTCATGGGCTCATCGTAGATACCRAGAATCAGGGCCATGCCCGTCTTCTTGAT
1590-726	[A/T]	TGTTTTGGCTTTGGTATTGCCCGTAAAGACTATGTTTTTAGATTGGATCTTATGAGATATGATGGTGGTTCATGTGTTGAATCATGAGATCTGCTTGGAATTTTCCTTCAGTATTTTTAC[A/T]GTGTTATGATGATGMTRATGCTTGCCTAAAAAAAAAAAAAAAAATGGTCTAGATGCTCAATTATATGTTATGATGCATTTCATCTCTCTGTTAGTGTGTCTTATATTTCTTACATGTGAG
2421-520	[A/G]	TCCTTTCATAGGGGGAGTAGGATGGCCTCCTTCCATAGGGGGAGTATGATCTATGCCTGTCATGACGAGAGTATGATCGTCCTCTGCGATAAGGAGAATAAGAACGTTCTAGCTCGGGCG[A/G]GTAGCGTGAGCCGTAACGGTCTCTCCTAACAGGTGACCTGCTTCGGGAATACCTCCTTCGACGCGATGATTTGCTGCCAAGGTACCTTCCCGGTGTTGGGGTTCGACCTCGTCTTCTCTT
3723-1837	[A/G]	GACATATATCTGGTGTTACACAGGTCACTACATTTCTTTACAACAAGGGTCACTTGGCAGAGTCCCGTGTGGCGGAGCGAATACACATATCATTACACAGGTAGACATACATGAATGGCC[A/G]GGCACAATGCATATTACAGTCACACGAAAAATCGCATTTGCTCGGGGTACTATTAGCTCCAGCTCCTCGCCTATTGCAAGCCTATAGAAGGCTACCACCAAATGGGTTGGCTTGCTGTTG
5160-268	[A/G]	AAGCGGAACAACACGCACCTTGAAACTAGCTGGCATCAAGCCTTGCCCTGGACTGTGGCAGTCCATGGTTTTCTCCCAGCTCTGGAGCTGGAGCGTGTGCAGGATGAAGTTGCGGACGAT[A/G]TCGTACTCCCCCTTGAGCAGGAAGGCGATGCCCGAGGGCACGAAGTCCCGGATGAAGACCTGGTCGTAGTTGAGCGGGCTGGAGTCGTTGGGGTCGCAGGCGGCGATGGTGCCCACGGGG
5520-925	[T/C]	CCACTCCTGGCGAGTGGTAGGGCAGAGAATAACCGAGCAGCAACATCGACAGTCTTAACAGCATTGAATGGAGTTTCCTTGTGGGCTAATCCTTGTACTAGGACAGCTGTATGTAGATCT[A/G]GTGGTCTTGCCACTCGCTAGTGGACTTGTCATCTTATGAAGGCCCGACCGTGTAGAACGGTGGCCGCGAGAATCTGATGCCCTTATGATGGGAGGTAGTACATGGCACTTGTAATGAGAT
7385-763	[A/G]	TGTCACAATTGGTGCCTGAATCTGTGGGTAACTGGCAGGGGTCACTGAAGGGTGCCTCGGAATATAAGTTTTCGCACGCTCAGAGTCCTTAGGCTGTGGAAGCCTGTGGTATGCAGCTTC[A/G]AGCATTTGCAAATTATAAAGGTGATCGTGACCAGAAACTACSGAAGCTCCACTGAGATTGTCTCCAATTGCTCCAAAATCAGATACACTCCTCCGGCCAATAACACCAACACCAGATGAT
7249-128	[T/C]	AGGAATTCGGTACGAGGCCAAAACAGAACCCTCCATCGGCTTCAACCCCCCTCCGTCGGCGATAGCCGCGGGCAAAACCCTAGATCTCCCTCCCGCTTAAACCCTCCATCAAGCGGCGGC[A/G]GGATGGCGGAGCCGTCCAAGGTGATCCACATCCGGAACGTCGGGCACGAGATCTCYGAGGCCGATCTGCTTCAGCTGTTGCAGCCGTTCGGCGCGATATCCAAGCTCGTCATGCTCCGTG
4030-1333	[A/G]	TTTTTTTTTTTTTTTTTGAATATGCATTTTTTTTTTTTTTTTTGCACTGCACA[A/G]ACATATGAATTTATTTTTCAAATACCGTATCCGTTCTGGGCCCACGGCATAACAGCATCGAGTCCCACGAATCGCGCCACCTCCAAATCCAGAGCGAACACATCTACGACCCATCAACCA
8200-978	[T/A]	ATACATGGAAGGCTGTTGTTAGCGAGGTACCCGTTGGTGACTTTGCGGAGTCGAAAAGTCCCTACTTGCTTGCAGGGCTTCTTGGGAAGCTCCATTTGGTCATCAAAGATATGAACAACA[A/T]GATCAGCATCCTGCAAACGGACGCTCTAAGGCCTATGGACGCGACTGGCTCGACATGCCAAAACCCAGATGTCTCTGGGCCTTGGGAGCAAGGCACTGATGTTTGGAGAATGGTGGGCTC
2344-2033	[A/C]	GGCGACTACGGGTTCTCCGGGAAGCTGGCGCGGACGTGGTTCAAGTCGGCGGACCAGCTGCCGATGAACGTCGGCGACAAGCACTACGACCCGCTCTTCCCCTTCGGGTTCGGCCTCACC[A/C]CCGAGGCCAAGAAGTGAGTCGGGTGAGATGGGATGTGTCTCGATCGGTTGGGCTGTGACTGTGAGAGATGGGATACATACATACATTGCGTTTTGTGGTTGATTTGTTAGCAATAAAAGA
1992-1714	[A/C]	GACGAGGCATGGTTTCACAGTAGATTGATCAAGGATTGGCACAAGCGACTGAAGAACTTTCGCGACATTGAACTTGATGTTCGGCACTCTGTCCTTCGATGAATTGATGACAACAGGGAG[A/C]AGCTTTTGGCATGTTATTTCTGCACCCATGACAGGGGCTAGCAACGAAATGGCTTGGAGGATGGTCATGCGATACAGATAATGTGGGTTGTTTATCTTCTCCAACACCTGAGGAATAATA
9105-497	[T/C]	TGGTAGGTTTCAACCAGCAAACTGAATTGTCGAGGGAGGGATTGTCTATAGAATGCTTGCTAGTCCTTCCTTCTTGGCAGCCGGCCTGTTCCCAGGGAACGCAGTGCGGGATACATCAAC[A/G]AGGGCCTTGAAGCTGTACGGTTCATGCATCGACAGCTCCGAGAGTACCTTCCTGTTGAGTTGGACATTCTCCTTCATCAGTCCATGCATGAAGTTGCCATAGTTCACCCCATGGAGTCGT
4019-302	[T/C]	GTTCTCCATGGCGGGGTGGATTATTTTCTACTTGACGTTGCTCTTCTAAATACTGTGCTGAACTGGAACATCCGCAAATAGTAGATACCATGAGAAAACATGGAAGAAGATAATAGTGTC[A/G]TGAAGTGTACAATAGCTACTGAAGCCATGGTGGCAGCTGCTGTGGAGGTACGAGTTGTATCGGTACAGATAATGGGTTCCTCGTACCCATCTTTGTGTACATGCTTCCGTTATGTTAATT
1910-1343	[A/G]	TTAGAACACAGCATGTGGCGCCACAATGCCCCACAGGCTCGCCGTGGTACGGTTCCTTCTTCTCATCCACGTAGCCTTTGGCTTTCATACGATGACGATGAGCAGGGGATTCATCAACTA[A/G]CTAAGCTACGCGTAGTGAATTAATTAGCCCGGCCGGCCGATCCTCGTGGTCGTCCGATCAGGCGTGGGCCTGTCGCCGCAGCCTGAGGCGCGCCCTGGAGAGCTGCTTCCACTCGACGAG
655-694	[T/C]	GTGGTCAGTAGATGCAACTTYGACGTGGACCGTATAGGCCATTTYTACCAGAACTTGTTGCGGACCTAGATCTGTGAATTTGCCGGTTGATTGAAGTACCATGTAATTGACGATTGTGAA[A/G]TCAGCTGTCATCTGTACTGGATGGATTGTTTGAACTCTATATGCTCATCTGATTTCTGGTTGCGTTAAAAAAAAAAAAAAAAATTAAATCTTTTCTCAACAAGATAGGGCATTACAAGTA
4035-99	[T/G]	GCTCAGGAGTCGGGACTCGGGAGTCAGGGCCTCAGCTAGCCTCTTGCARCTTTCACTCCCCGAGCTTGCCCTCCCCCGTTCCAAGAGCAAATCAGACG[A/C]AGAGGGGAGCCGGGGGGCAGAGCGAGTCAACYAGGCATGGCGATGGCTTGCTCGACGAGGATGCTTGCGTTTCTGCTGCTCGCGCTGGCCTTTACCGCCGCGGTTGCAGAGAGCAGAGAT
13226-182	[A/G]	TCCRCCCACATGCATTGAACTGCTGTAGTATGGTATTTGAGAATTGTCTGGATATCTGTATGACATGTTAGAGGCCTTTGTTGACATATTTTCCAACCTTGTGGAGGTGATCTATTTGCC[A/G]GAATCCAAGGAGACGATACACCTCCCCGAGAATAACAGCAATTAGTTTTGACTTCTTTATCAATAAATGTTCAGTGCGGCGATGATATCAACTTGACGAGCGGCGCGGTTCGTCGGAGCT
8696-629	[A/G]	AGCAAACGACTTGAGCTTCTCCAGCAGGGACTCCGCCCGGTTGATTGCCTCGTCAACTGGGTGTTCTTTGCCAGCATTAGCCCATGTCACTCCGGCCGATGCATCCTCCTCAAGCCCTGC[A/G]TCAACGACAACTTTGATCCCTTGTCGCTCCCACTGGTTCCGGGCCTCCTCAAGGGCACGAGCATGCTCCCTGGCCTTCTTTGCTTCATCCTCTGCCCAAGCCCTGGCCATAGACAAAGCC
ABC01149-1-2-338	[A/C]	TCACCCGGACATCGGCATCTCCTCCAAGGCCATGTCCATCATGAACTCCTTCATCAACGACATCTTCGAGAAGCTCGCGCAGGAGGCCGCCAAGCTCGCCAGGTACAACAAGAAGCCCAC[A/C]ATCACSTCCCGGGAGATCCAGACCTCCGTGCGCCTCGTCCTCCCCGGCGAGCTCGCCAAGCACGCC
5334-1533	[T/A]	GGCCCCGGTCACGGTATGGCCTATACCGTGTCGATTTTAACGACGAGGCACGACCACGACAAGCCAAGCTCTCTGCTCGTTGGTACTCTGGCTTCCTGAAGAACAATGACATTTATTTTC[A/T]GAATGAGCTCGATAGTACAGGATCCCATGCTCTCCAATGAGCCGTATAATAAGACGCATTAAGTTATGCTTTTTGTTTAGGTGAATTGGGGGAAATGTCAAGTTATCCTATGTATAGAAA
3459-1397	[A/G]	CACCTCACAGACAAAACAAATCATGCTTTTGGAATCCCCCTATTTCACCTTTGTACCCCACTTGCAATGAATTCAATCAAATGAAAATATACACGTWTGAACCATTGGGACTATATGGAA[A/G]AACTACTTTCCCTTCTCCAGTTTAGTAGTGTGCTATTCTCGACGCTCTACAGGTGCAACAGCARAAGCGGAACGCTCACGAGGACTGAACAATCGGTTGGTCTGCGAAAGGGCCATATAG
397-288	[A/G]	GAGCTCCTCATGTTCGGGCTCTCGCTGTTCGCGCACGCCTCAACCACGTCCAAGCTGGAGATCATGGCCAAGGGCACCGTGCCCCTTGCCAAGATGGTCGGCAACTTGATACAGGACAAG[A/G]ATAGGTGATAACTTTAGAGGGTATGTACCTGCATTTCTCATCTCAAGATCTTCATGGGGTCTTTGATTTTGGCATAGCTTTTCTCCAATGTATATCTATGATTGGCAACGAGGATTTAAA
8022-705	[A/G]	GGCTTGAGAGGTGGCATTCGCATTTGAGCTCTGACCAAAGAGATCATGGCCACTGGCGTTAAGGTTGATATCCACATTATCCAAAGAAAGGCTGTGTTCAGCACCCAGGCGCCTTTCACC[A/G]ATCCTCAAACCACCACCAATGTTCAGCGCATTGCCGCTCGAACTAGCTTCACCTGACCCCCAGAAACCCAAGAACTGTCCGTCTTGATGCCCCTCGCCTCCATACGGAATGGCCCCGTCA
5211-1755	[A/G]	CACTGAAGATAGCTACAAACAAACTTGTGAAATGCTTTGTTGCAGGCATATTCACTGATGAGAAGGCAATGCAAATTTAGCATTGCAATCAGATGATCAAAATGGCAATTCGGCAAAACC[A/G]CTCTAAGGTGTTGCCATCTTGGCAAATCCAGAAAGTGAAGCGATTGCTTCCCCGGTGGTCAAATAGAGGCAGTCCTGCCTGAAATGATTGTGTGCATCGTTCGCTCGTTGTATTTTCTCC
5993-2383	[T/A]	AAAGCTAAACTTCAGGTGTTACATTACAGACAAGAAGATGATAACAAGTTTCAGGYCACATAATAATCTCTGCATAAGAGCAGGAAAAAAAAGGTATAAAAAAGAGTTTTTGGTGATCTA[A/T]ATCAGTCACCTCCAGCTTCCTTGATGTCGACGSTGAACTCGTACTCCTGGTCACAGCCGAGGTAGGAGTCTGACATCAGGTAGATCATGTAGTCCTTCCTCCCTGTCTCGGTGGCGGCGG
4715-810	[C/G]	CTGTTGTGTAATCGCACTGTGCTTGTGTATGCATGCATGAGATGAGATGCATGGGAACCGATATATTTTGGGGTTTTGCAGCAYAAGTCTGCCTGCCTCCGCGCGACGGGGTGTTTCCCG[C/G]CGCGCCTTCTTGTAATAATAGTAGAATGCAGCCGCGCTTAGTAAAAAAAAAAAAAAAAATGGTCCTCAATTATCATGCATACTACCAATCTACCATGCATAGTCTCTTACCGTCAAAAAA
3946-129	[A/G]	CACATCCCCTCCTCTCTCTGCGCCGCCACTTCTCTCCTCTCTCGCCGCTCCCAGGGTTCGTCGATCCAGCTAGCGGTCAGGGCTCCYGAAACCGGCGACCATGGCGAGCGAGCAGCCGGC[A/G]GAGACCTACACGGTGGAGGAGCTCGTGGCCGTGAACCCCTACAACCCCGACATCCTCAACGACCTCGAGCTCTTTGTCAACGAGCAGGTTTCTTCTAAAACATATAACCTGGATGCAAAT
1961-287	[G/C]	GGCCTCGAGCTGCCGCACGTTCTGCAGCAGCCGCTTCTCCTGGAGGTCCTGGGGCAGGACGACCGGAGGCAGCAGGCCGCGCAGGTAGTGCGCGTCCCGCTCCTTCTCCGTGAAGGACAG[C/G]CCCTTGTTGTGCCGCGGATCCCTCAGCAGGGAGTGGCCGCTGGCGATGCAGACGGCCCACGGTGTGACGGGCTGGTCCTCGGTGGCGCGGTCCTCGCCGTAGGMGTCCTCCACGCCGCCG
2601-171	[G/C]	CTCCGATCTCTCCCTCGGCTCCACCTCCGAACCTCCTCCCCTTCCTCCGAAGCTAGCCGCGGGGCGCAGACGGAATCGACGAAGCTCGCTCGTGGTTGCTAGTCTCGCGGCGGYGGTGGT[C/G]GTTGGCTCGGCTCGGCTTGCCTTCCTCGTGCTGCTGCCTGTCGTGCGTGCGTGCGGGATGGTGGTGTGTACGCGTCGTGCGCGTTGCGCGTTTATAAGGGAGGACGCGGTTTCTGCCTTG
2754-1027	[A/C]	GCCGATCTCGTCCCACGGGATGGCRTCCGCAAAAGGCAGGACGATGTCGTCCGCGATGATCACCGGGATGCACCCGAACACCACCGCCTCCACGAGGCGGGGGCTCCATGGCGCCCACCC[A/C]AGCGGGCACAGACAGAAAATGGCGCGCTGCATGTCCTCGTAGTAGGTGGGTGGGTGGTCCGTCGAGATGTCGAACAGAGGGTTGTTCTTGAAGTTCTCCCACACCGATGCACGGGCGCCT
5120-1026	[T/C]	CCTTCTCTACCTGAGATTCTATAAATAGTGTACCCGGTGCCACACAACAACACACGGCGCACAAACTCAAACCAAGACACACACATCACACAAGCTCGCTGTAAGATGGCTGCTCGTAAG[A/G]CGATGGGGCTGCTCTTTCTGCTGCTTCTTTCGAGCAGCCAGCTGATGATGCTGGCCCAGGCCAGCGATGATGACATCTTGCCATCCGATGAGCTGAGCCTGGAGGTTCTAGCTCTTCTGG
6035-654	[T/C]	AATGATCCGCAACGAACCCCACAAAGCAACCATCATAAAGTTTTTTGTAGATAGCAGCCATACAGAAGTTGATGAACCAAGGGTAATCATATAGCAACTACAAGAGAATTGTACAAACGG[A/G]GAAAATTGTTCGGCATGGCAGAAGTAATGGGTTTTGCTCTTGCCTTTAGTTATCTCCCCACGCACGCTGGCAACACATTTTCTTCTTAATCCAGCTTCTCAAGTTCACCCATTCTCTCTA
452-498	[T/C]	CTTTTCATTGCCATTTCATTTCAGCATCACGACATCAGGAAAGATCACCAGACAGCAGGCATCATATCAGCGCTACAGAGACASCCRGCRCRTTTCCTTACTACAACCAGATCGCAAGAC[A/G]CGAACTGCTACAGCGGCGACCGAAAACCTAGGCGCGCTCCCCKCGGATGCGGCGGGCGAGCTGGATGTCCTTGGGCATGATGGTGACGCGCTTGGCGTGGATGGCGCASAGGTTGGTGTC
2734-790	[A/T]	GAAGAAGAAGGAATGGTCGTAYCCCGGCTGCATGCGGAGRGTCASTGGAACGCCCGCCGACTTGCACGCCTCCTCAAAGTTGCCCGCCAGCAGCTGCTCCGCCAGGAACTTGTCATCCTC[A/T]CCCTGGTCAATCAGGATAGAAGTTGAAACCGTGTTGCACTTCTTGACCAAGAATGTTGCATCGTATTCCTCCCATTCTGATTTAGTTGTGCCCAGATAGTTTGAGAATGCTTTCTGGCCC
5156-737	[T/C]	AGTGAGGGTGATGCCAACTGGTTGGTTTCTGCTCTTGCGCTTTTGGCTAAGGGTTGATGGTGCACTGATGAGATTGAGGGATACCCGTTTATATTGTTCTTTTGGAAGTAAGGAGGAAGC[A/G]AAGCCGGTGGTGCTGCGTGAACTCTGCTGGAGGGAAGCAACATTTGCTGCCATGGCTGCGGAAGGGTATCCTTCCGATTYTGCGGCATACGCAGACCCAAATCTCGTTGCCCGCAAGCTG
1791-2611	[T/A]	TGGCATCTGCGCTGCTTGACATCGACAGACTTACAGAAGAGAAACTGCTGCAGGAGCTGGAGGAAATGGGCTTTAAGCAGGTTGATCTGAACAAGGAGATACTGAGGCAGAATAAGTAYM[A/T]CCTGGAGCAGTCGGTGGATGATCTGTGTGGTGTCAATGAATGGGACCCTCTGCTGGCGGAACTGAGCGAAATGGGATTTGATGACAGGGAGACGAACAAGGAGCTGCTTGCCAAGAATGG
3612-971	[A/G]	TAGCGCCTATGTAACTCATGCTGTGTTCCCCAATCAGTCATATGAACGCTTCATGACTGCTAATTCTGCTGAGCCAGGTGACCAGTTTGCTTACTTCTGGATCACGGATTCATGCCCTCA[A/G]ACGGTGAAAGCCATCAGCCAACAACCTCCATTTGAGGTGTTGAGCCTTGCTAGCTCGATCGCTGATGCCCTTCAGATATGAACATGGACTGTGAAATGGGCTGCTCCTGAATGTAGAGCT
7655-579	[A/G]	CTCCAAGAACATGTGGTCCGAGGGCTACACCCTGACCCCGGCGAACCTCCACGCCGAGTTCCGCAAGATCTGGCCCGACGCCGGCCAGCACTACCGCCACTTCTCTGGCGTGATGGAGGA[A/G]TTCCTGAAGGAGATGCGTTCGCTGGCCAACAGGCTGATGGAGCTGTTCCTCGTAGCGCTTGGGCTCACCGCCGAGCAGATCGCCGGCGTCGAGGCGGAGCACAACCTCACCGAGAGCATG
3907-373	[A/G]	GGTTCGCAAAGTGCCCACAAGGAAAAAGCTTCTGGTGCATCAAGAGATGGTGTGGGTGTATCTAGCATGCGTGTACAATCCATATACATATAGCAATAAGGGCCGTGTAGGCCAGAATAA[A/G]CTTCATGCAAAAAAGGTAAGGTTCATATATACATAAAGGTGTGCCACTTAGTCTAAATTCGTATGCATAGAATGCATGTTGTTTGTGGCGATCACAAGAGTAGTACTGATGCTACTCAGG
1952-1106	[A/G]	CTGTGTCATGAACTTMTCAACCTCAGTTTTGTGAAGCTCTTGCAATTCTTCCACCTCATTCCTAGAAGAATAATCCCTGGCTTTGTTCAGGACTATGCGGTTTTGATGGAAGGATGCATT[A/G]GCAAGATCACGCAATTTTCTCAATTCGGTCAATGACTCGTATGCTTTATCCTTTCTGGCGGTAGCCGCATTTAAATCTTCTTGAAGCAAAGCAATCTCGCCATCAACAACCTTCATCTCA
10078-366	[T/C]	GGAGCTCTTGGGCTTGACGACGAACTTCATGAGGCCGGTTGTGCAGTGGACGCCTTGGCGCTCGCCGCAGACGAAGTAGTGCATCTTGCGCTTCTTGAGCACGAACTCGAAGCCCGCACC[A/G]GAGCCCTGCGCCACGCCGGCCACCAGCTTGCCCGCCTTGATGTTGCACGACTGGTAGTCGGCGAGGTTCCGCATCAGGTACACGCTGTGCGCGTGCGTCGTCGCGTTCGGCGGGTCGTAC
3791-1525	[T/A]	CAAGCTGGCATCATTTTACAACCATCACAGAAGATACAGGCAACAATCCTTGGTCATGGTGCAAACAAAGACAGGTACACATAACAAACTTGGAAAGTTTAGAAAGAAAGAGGGGTCATC[A/T]CACTTTTTCCAGGAAGAACTGCTATATGTTCTGCATCTGGGAGAAAGAAATCCTAATGGTGGATCCCTCGAGCTTGCTCGCATGCTTACAGACCAGAGCTTCGGTCGCCTCTTCCTCGCT
277-935	[A/G]	TGCAGGAGCTGAAGCAGCGCAGAGCTTGCATCAGGAGAACATGATGCTCAAGGAGCAGATGACGGCCGTCCTGTCGCAGAACGCGGTCCTGAAGCGCGCGGTGGCAATCCAGCATGAGCG[A/G]CAGAAGGAGTTCGACGAGCGCAGCCACGAGGTGCAGGGCCTGAAGCAGCTCGTCCTGCAGTACCAGGAGCAGCTGAGGACTCTTGAGATCAACAACTACGCGCTGCAGATGCATCTGAAG
2290-796	[G/C]	CAAGCAGAGACTCTCGGAGGCTGATTCCAAGCCTGAGGGGGGAACTATCAAGATCAACACGGAGGGTGATGCCAGTGCAGCAGCAGGACAGAAGTCGGCTTGCTGTGGGTCTTGAACCGT[C/G]GTCGCCACGGGAAAAGAGATAGTTGCGACACGGTGCTTGTAATTCTTGTCATTCCATTCTTTGTGTGCTGGTTTCGTTGTGTTATTTAAGTTATCGCTGTTGTTAGGATCTGGACAAATT
950-148	[T/C]	CTCAACCATCTCCTCGTACCTCTCAGCCTGCTCTGCAAGCTTAGCCATGTACACATTCTCCTCACGGGAAAGCTCAGCAGGCTGCGCCATCTTCAGTGTCTCTGGTTTCTAATGGTCACC[A/G]AAGGTCAATCTCGAGCAAGACGGGCGGCTGTCGACGGCGGAGGAGCTGCGGCGTCGGCGGGCGRTGGCGCGGCGCAGCTGGGGAGGGGAGGGGAGGGGAGGGGAGGGGAGGTTGGTGGGT
3579-703	[T/C]	GGCAGCGGCCGGAGCTCCATCCTTCCCAGCGGCTGCCACGGCRGGTGGTGGAGGTGGCTTCATGTGTGGTGGCGGTGTGTGCTTCAGTTTCGACAGGATCTGGCGCATCCGTGCCATGTC[A/G]GTGGCCTTCCCAGGCTTGGGGCCCTGGACCACGATGATTCCGGGCTTCTTGTCCTTGTCTTTCTTCCCCGTCCTCTTTTCGATGTGTGCAATCTCCTGTGGGATGAGCTCGGATATCGCC
5316-739	[A/G]	TGAGAACGGGGCCTCGCTGTAGTAGGCGCAGTCCCTCCCGTTGGCGCTGCTGTACGGGGGGCCCATCACGTCGAGCACGGCGCAAGGGGACAGCGCCGTGAAGCAGTGCAGGTTGCCTCC[A/G]TTTTCAGGGTACAGAACTATGGTCTCAGCTGAAGCGTCAACGACAGCGTTTGTGTTGATCTTGGCCAAACGAGCGCCATCTGAGTTGGTGAGCGCGTTGGTGCCAGCCTCTGAGTTGCTC
15017-277	[C/G]	GTTTTTACTGGAATAGTAACCTGATGATGGCAAGCGTGCAAGGAGAAGCWGACGGGAGCTTGTTGTCGTGATCATAGTGTGTATGTATGTGCGTGTTTATTCTCATTGATTTGAGCTTTT[C/G]TTGAAATGTGTTGGTAACATGTCTAATTTGCATAAATCACAGGACAAGAATTCAATGGCAGATTGACATGTTAGTATGATGTTGTAATATTTTCACTTYTACCAGGGGCTTTTGTGCCGG
314-559	[C/G]	GAACTTCCTGTCTTCAAGGTAAGCCACGGTGTAGCACGTTCCAGAGAAGAGCACAATTCCAGTTGTCAGAAGGCCTCCGAAGAYGTTGGGGCGCTTGGTCATGGGAGCCCCGAGCAAGGC[C/G]GCRGTGTGGACGAGGTGGTACAGGGACGCKGTCTGCCAAATCTCCTTGTATCTAGGGTTCTGGGGGCGGAACATGTGCGCTCCATAGGTGCCCAGTCCAAGAGCAGCGACCCCGGAGACG
4570-591	[T/G]	GACGTTCCGGTTAGTGCGCAACGCCGGCCAGAACAGGATGCGGATTATGGCGGCAAACGGGCTCTTCTTGCAGGCGAACAAAGACAGCTCGGTGACAGCAGACTACGGCAAGAGCACAAG[A/C]TGGGGCAACGATGACCCGTCGGTGTTTGCGGTGACCAGAGTGACGGGGCTACAAGGGGAGTACCAAATCTGCAACGGATATGGGACGGCAAAGGCCACGCCAATTCTCAAGAATCACTGG
4721-1335	[G/C]	AATTGCGTGCTTTTTGAGACTAGTTTTTTGTGCCCCTCGGACTAGTCTGCTAGTCCTGAATGATTTTCATTGATTGTAGTGTTAGATTGTCTTTTTGTTCAGCGAATCACTGTAAATCTT[C/G]CGGCGTGTTCTATCTGGTTTGCTTCAGAATAATTTGAGCAACTCACCAGAAACTTGCCAAGTTATAACTGGAAATAAGTTCGGAATTATAAAGAAACGATCCTCTTTTACAAAAAAAAAA
5126-1311	[A/G]	TGCCTTCCGAGGAATGATTGTAGCAATGCAGTCTTTCCGGCACCTTTGGGACCAAAAACATAGCACTGGAACACATTTCTTTGAGTCTGCTGCTTTTTACGGTCCACTCGTCTTTTCCTC[A/G]TGATTGTGAATGCTGAATTAAAATCGCCCGAATAGCCGACATATACAAGGTTCGCGAAACTATTTGCTGGATCTAGAAGTGTCATAAGAGCCCACTTAGAAAGAAATCCTTCAAGTGATA
3315-749	[T/C]	TGAGGCTGTTGTTCGTGTCAGATCTGAAGTTGACAAACTCTCTGCTAAGGTGTGTGAGTTGGAGAAGAATGTCCTTGCAGGGCGGAAGGTTGAGGATAAAGAATTTGTTGTCTTGACGGA[A/G]CTGCTTATGGTGCAGCTGCTGAAACTCGATGGCATAGAGGCAGAGGGAGAAGCAAGGGCACAAAGGAAGGCTGAGGTGCGCCGAGTTCAGAATCTTGTGGAGACATTGGACAAGCTGAAG
12492-541	[A/G]	CCGATCTGGGCGACCGAACCTCACGGACCAACTCAGCTCAACCCACCATTGTTGCTCCTCSTCTATGAACCTGACCGCCGACAACAATCAGACAGCCACCATCAACGTTACACGGAACGG[A/G]TTTTCACCATCCTCACACTAACACACGTTGCAGCTCCTTCTACAGTGACCGGGCAGCACCGCGGTGCCCACCATGTACGCCGGGTTCTTAGTGCACTCCCCCAGTGCCGCCCATTGCGAG
1625-303	[A/G]	AAGCAGATAGCGCGCGCATGTTAAAAGTAAACAGACTTAGAATCATCCACTTGTCAAGCCTCGTGATGGACAGGCAAATGACTAATCCGATGGCGTAGGCACGCCCGGAGAGGAGTCGGC[A/G]CTTTTCTGGGCTTCCAGAGCTGCAAGTCGCTTGTCSATAGCCTTGTAACGGGCGTCCACACGGTCGTGCAGACCTTTCACCTGGAGGGCGGTGGAGTCGTGGGCGAGCTTGTAGTCCTTG
ConsensusGBS0291-1	[T/C]	GGCAAGAATGACTCTGGGGC[A/G]GAGCTCTTCGGCCTGAACCCACTRTCCCGYATCCTGGTGGACGGCGTCGTCGCGGACGAGCACCACAGCCAGACGTCCTTCGTGCTGGCTGGGACGTCCCGGCACTACATGGAAGCTGCG
ABC11420-sfp45-03	[T/C]	AACAAATATGTGCACCTCTTTCAGTATAAGCGGTCCAACAATTACGGCTCCGGTAGAAAGTGGATTTCCTATTATCCCATTGAGTGTGTGTTCCAAGAAAGGTYCCTGCATTCAAAAGTA[A/G]TGTCATTTACAAGGATGTATGTAGCTGCAGCGAACCTGTAATTTACAAGAGAAAACAAAACGATGGTGGATTATTTCTTGTATTACCTGAATATTTTCTTTTTTGAGCGTGAGCGGTACT
2183-227	[C/G]	CCTCCTCTTTGCCGCCGCCGCGCCTCTCTTCCAGGCTCCTGCCTCTGCCTGCCCTTTCCACTCGCTCCGAATTGTCTCCGCCCCGGCAGGCGCGGCCGCCGCTGTCAGGGCGCTCGTCGT[C/G]GCCGACGCCACCAAGAAGGCAGTCGCGGTGCTCAAGGGCACCTCCCAGGTCGAGGGCGTCGTCACACTCACCCAGGACGATGACGGTCCTACGACAGTGAACGTTCGTATCACTGGACTT
3282-555	[A/G]	AGGGGGGCGCCAAGGTCAAGGGCAGCGTCACCATCGGCGTGCCCCTCGCCCCTTCCACCGCCAAGCTCGCCTGATCCGTCAGATTCAGGATGGGTTGGTCACTAGAGCTCGAAGGGCGCT[A/G]TGCTTGCAAGGATCATGAATGTTGTTCTTGTATGAACAAAACATCTGTTTGAATTAACTCCTGTCTTGTTCCCCTCCTTCCTTTTTCTTTTTCGGTGCGAGCACCTACCGTTTTTTTAAA
4070-386	[T/G]	TGGTGACCGCGGCGTCATCGTCCCCGGCGGTGGCCGTCACGGCGACGGACGTTCCCGGGACGATGAAGGCTTGGGCGTACGAGGAGTATGGGGACGCCAGCGTGCTCAAGCTCGACGAGG[A/C]CGTGTCGGTGCCGGCGGTGGGCGAGGACCAGGTGCTGGTGAAGGTGGCGGCCGCGGCGCTCAACCCCGTTGATTCCAAGCGGCGCATGGGCAAGTTCAAGGCCACCGACTCCCCACTCCC
ABC15290-1-3-262	[T/C]	AACTCGACGCTTGARGCTGTCTTTGCTGGTGTGCCTATGCTTGCTCTACCACTGTTCTTTGATCAACCCATTAATGGTCGTCTAATTGTTCAAGACTGGAAGGTTGGACTGGCCCTGCGG[A/G]AATGGGCCGATAAGGATGGCCTGATTGGGAGTCAGGACATTGCAAGGGCAGTTAAGAGGCTCATGGCCTGCGATGAAGCCGATACCAAGG
9993-409	[A/G]	GACGTCGGCGACGCCATCCGTCATGATTGATAACAGAACCTTGATTCATTATTGGACAAACTTTGTGGGTGGTCATGATATGTATATGCATGCATGCATGTTTGCCAACACTTGCAAGTT[A/G]AATAACAAAAAACACAAAGAGTAAAAAAAAAAAATGAGTTTGAGATTCGTGCTATCGCAATGTAAAAAAAAAAAAAAA
8491-1138	[T/C]	TTTGAGCTTCTGGCAGTCGTGTCGATCAGCTAGACGCAGTGCAACAGCCACATTATCAACATCAAGGTTCAGGCACAAGATGCGYTCACACATGAGCTTCAACCTCTCTAGACCATATCG[A/G]TCCGCTGCTGCAAATAAATGCTGGACCATGGCATTTCTTTCATCTCTGTCAAGATCATCCATTGTAGGTAAGGAATCAGTGTAAATGAAATGGAGCATAGCCTCAAAAAMCMCCGGTTCC
4510-1586	[A/G]	CACCACCATCACACGGACGATGACGATCAGGACGATGGTCAGATCAGCTACTGGATGTGGAACTAGCAGGCTAGCTCGCGCATCAAGCGTGCGTGCGTGCGCTCGCCCCGAAATCAATCA[A/G]TTTCGTATATTTCGCTCTATATCAGTAAAMGTTCGTGGCTTTTGTTTTCTCTTCTTGTATGCTTCCCGGTGTAATGTTGGGTCACTACGAAGAAGCTGTATGCATATGCATTGTACGAGT
5753-548	[C/G]	GCCTCYATCCAATGACATCTCTCCTACCTTGAGGGATATTGTGGCTCAGTTTGATGAAGAAAATAAAAGACCATCACATGATGTATCTTCCGGGCAAATGCTGGTGATGGAAGATCAGGT[C/G]GTTGACAGTAATGATGAGAGCATGCCACCTGATTGTGGAACTTGGGATTTTGGTGGCTGTGATGATCAGGACAGTGCATATGATGAAAACTGCAACCCAATGAATTTGAACTCAACAAAC
5138-265	[C/G]	TTTGCGTTTGCAAAGTGAGATAGGAAGCTGCGACCTGCCCTGCTGCTCCCTTTACTACTACCGTACAAGGACGTGCCTGTGAACTACAAGCTACCTTAGTACGTACGTGCTCGAGCCACT[C/G]AGCTGAGCTAGTTCGTGCGTGCTATTACCAGCTGTTGCGAGGTGGTCAGCGGCAGCCATGGAGAGGACGCCGGTGATGGTGAGGCAGGGCGGCCAGGAGGTGCTGAGGCAGCTGCCGCCC
3729-1499	[A/C]	CACTATTCAAGGTGCAAGAGTTAAGAGAGAATCAGCTGGAGCTGAAACAAAAGATCAGGATGGTAGCAGAGTAACAGGTGAACATAGAGGACCAGAACCTATGGCAGAAGACATCGGTCC[A/C]TCTAAGCAAGCTCATCTCGATGCTAATGCCATGGCTGTCGATGAGCCGGGAAATGTCAAGATTGAGTCAGGAAGCTCTAGTAAGTTGCCGGACCCACCAGCCATCTACCAGAAGCCATGA
9566-1214	[A/G]	AATAACACCAGTGGTAATTCTGGAAATGACCTCCAAGGGAATGCCATAGTTGAAGTGCGCCCTTCACTTGAAGAAAATAACATCACTGGTAATTCTGAAAATGACCTCCAAGGGAATGCC[A/G]TAACTGAAAGGAACCAAAGCCCTGCTTCCATAGTTGAGAGGAATCATAGCCCTGCTGCCATAATTGAAAGGAAACATAGTCCTGTCGAAACTGATGGTAGCAAGTTTATTATTGACCTAA
3206-670	[A/G]	AGTGCCGAGCGACTTCCAATGCCCTGCAACGTCGCCGCCATCGCCGACACCGGTAACACCACCATCCCCACCAATAATGCCGCCCACCCCTGTTACACCGGTAACTCCGCCGTCACCCAC[A/G]CCAAAAATGCCACCAACACCGGTTACGCCGCCGTCTCCTGTGGCGCCGGCCCCAGTCCCAGCGACGCCGCCGCCATCATCGTCAACAGGCAAGTGCCCCATCGACACCCTGAAACTGTTG
4145-1677	[A/G]	CCCTTGGCGAAGGGGTAGAGGTGGAAGAGCACCCAGAAGTTGAAGAAGACGCCGCCGGCGACCTTGAGCCAGTGCGTCCACTCGCCGTCGAGAACCTTGGCGAAGGCCACGGCGGATCCG[A/G]TGATGTTGACGAAGATGATGATGATGGGTGTAATCATGAGCGGCGTCCAGCGCACCACGTAGAGGTCGGCGTAGGGGTCCTTCTTCTCGTCTCCCGAGGGTAGCTTGGATGTGAGCTTGA
4110-1188	[T/C]	CACTTGAATTTGGCGCCACCTTTCATTATCATGTGTAGCAGTTGATACATCCCACGGAAAATCAATGGCATCTGCTGTTTCAGGAACAATGTTTCCCTATTGTTGAGTATGGATGAGCTT[A/G]ATTCATTCACATTTCCCCCCTTGAATGTACTTATTTTTTGTATCCAGCAAGGTGGAAACAAATTCAGCATAAGGCGGTAACATGGCTACATTTGAGGTGGAGTGTTTGCAACCCTCCAAG
4241-445	[T/C]	CAGCACTACCCGGAGGCCGGATGGGTCGAGCATGATCCTATGGAGATCATGGAGAGTGTGAAGGTCTGCATGGCAAAGACACTCGAAAAAGCTGCAGCCAGTGGACTTAATGTGGATGCT[A/G]GTTTGAAGGCCATTGGAATCACAAATCAGAGGGAGACTACCGTTGTGTGGAGCAAATCCACAGGCCTTCCGCTCTACAATGCCATTGTGTGGATGGATGTTCGCACTAGCTCTATTTGCA
4049-233	[A/G]	CGCGCGAAATCAAGGGAATCAAGATGCCCATCGAGGAGTCATGATGCATTGGAGGACATCACTTSTACTCTTCGYGTACGTGTTATACGTCCACGTGATCCATCCATAGCAACCCCATAT[A/G]TAGTAGAACAAGTAGATGTAACCGCATGGGACATGTGGTTAGGCCAAACTCCAACGTGCGRCTCCAAAAAAAACTTATATTTTTATCCGTTTGGATCAGAAAAAAAAAAAAAAAATGGCC
851-804	[G/C]	CCATTTGTACACAACCTTTGATCATCACATCACACTACGAAGAGCAAAGCAACGATGCAAATTCAGAGACGGGTCGAGCATCCGTTCGGCTCATGCGCCAATTCACGCGTAGTCCTGGTC[C/G]GCGACTGGCTGGTAGGACGCGATGAACACGTCGCCGTACACGAACCCGGCGAGGCCACCTCCGATGAGCGGCCCGACCCAGTAGACCCAGTTGCCAGCGAAGTTGCCGGCGGCGACGGCC
2365-405	[A/G]	CTCTGGAATGGCCGTTTCGCCATGCTCGGACTCGTCGCTCTGGCGGCCACGGAGATCATCACGGGCGCCCCCTTCATCAACGTGTAGAATAAACTAGCTTTCTTGCCGACACGATAACAC[A/G]ACTTGTACTTATCTAGTAGGACATCTGGACATGTAAATGATGATAACTGATCATCCTCTTATTGTAGTACGTATGTAGTATTGCTAATTAAAGACGGGTATCTTTCTTTTTTCTCAAAAA
6412-466	[A/G]	TCCGCAGCTCCGGGAGCGGAGCTGACGGAGCTACAGTTGAAAATACGAGAGCTCGGTTTTCCAGCTCCGTAGATTCTGGGAGCCAGTCGATTACCGAACAGGGCCTTAGTGGCCGAGGCG[A/G]KATCAACCTCCGACAGGGAAGCGCAGCGTCCCCGACGGTGACGCGCGAGACATTGTTGAGCACCAGATCCAGCGGCTCCACGGGACACATCGTTGAACCACTTCCCCGCGTGAACGATCC
5220-496	[A/G]	CGCAGTCGGTGTCGGTCAGATCTAGTCAGGGACAAAGGCGGGTTGAGGGCGAGCGATGGTGCCTCGATCAGGAGAAAACGCAGTAAGCATATTGCCTTTGTATACCGCGACATGGCCGTC[A/G]CCACTTTCCCCATCATCTCAACAACACCACCATGCCTCCCATATTCTAGTGCATATTGAAATATTATTTCGACCGCGTCGGGCATCGCTGTAGCATCAGGTATCTGCCCTACAGTGCTTG
4784-745	[A/G]	AACAACCCGGATGCCCACAATGGCCTCAACTGACATAGGCAGCACTGCCAAAGCAAACTCAAGCATGCAGCGCTTGCTGGGGATGCGAAAACGGATCCCATCTTCTAAATGATACCCTTC[A/G]TGGAAATAAAACCATTTGAAAGCTAACACTTCATCTTCAGACTCTTTTTTGCCCTTTACTTTTAGCTCAACTTCAATCGCGACACGGGCAATTAACAGAACTGCCCGAGAGGGGCCTGTT
5172-926	[C/G]	CGGGCAGGGCCTCTCGTTCCGCGTGACGGCAGGCAACGGCCAGTCCGTGGTCTCCAACAACGCCGTCCCGCGCGGYTGGTCATTCGGCCAGACCTTCAGCGGCGCCCAGTTCCACTGAGC[C/G]CCTGCATCATCCGCAGACGCAGTACYATCTGGTTGTAGTAGTKGTTTTAGCGAGTGGTGGTCGTCGTCAACCTCCCGATTGGAGCGTGCTGGGAAGCGCCATGGTTTTATGGTTGGTCCT
4064-1724	[A/T]	ACCCTCCATGATCATGTCCTTGAAAGCACCACCGCTTGGGATCATAGGCAGCACGTGCTCCTGATGCGGGACAATGATATCCAGCAGGTACGGCCCTGGGGTCTCAAGCATCTTCTTGAT[A/T]GCTGCACTGACTTCACTCTTCTTTGTCACRCGAACTGCCGGAACRTTGAATCCTTTAGCAATCGTCACAAAATCTGGATATATCTCACTCTCATTTTCTGGGTTGCCAAGGTATGTGTGC
ABC18582-1-2-417	[A/G]	CGCTGCCCTACTCTTCAGTCGCCGCAACTCGACGACAACGACGCTGATGTTGTCCTTGCTGCCGCGTGCCATGGCGAGCTCCACCAGCAGTGCTGCGGCGTCGGCCGCCGTGCTCCCGGA[A/G]ACAGACTCGGGGTACTTGGAGGCCGCACGCCCACTTAGGCAATTTCTCGCGATCTTGCAGGCGACGTCATTGGACACGACATCCCACAGGCCGTCGCTTGCTAGTATGAGGAACTCATCT
ABC14544-1-1-31	[A/G]	TCCATGGCCTGCTGGATCTGGGCACGCGA[A/G]TTCATGACGAATGGCCCCTGCTGCACCACTGGCTCGTTCAGCGGCTGCCCCGCCACCAGTGCGAACCGCAGCGGTGCGCCGGACCGATTCCACACGCTGAGGCCGTCCCCCGCGCCGAGC
1211-504	[T/C]	TCCTCCAGCACCAGTGAAGTTAAAAACCTCAAGGTCAACCGTCTCGTCTTTTCCCTCAAAAACTAGTCTGAGTTTGCCAGGTCCCTTGAGAACGGCATCAGTTGCTCTGTACTGATCACC[A/G]AAAGCATGCCTTCCAATGCAGATGGGCTTAGTCCATCCTGGAACAAGCTTTGGGACATTCTTGCATATAATTGGCTCTCTGAACACGGTGCCGTTTATAATGTTCCTAATTGTGCCATTT
5382-1395	[A/G]	TCTCCTAGGATACGTACAACACGGCCTTTGTTCGCGTTTGTGCCGCGGCAGAATTCAAGTGRTTGGAATTACACACAAGACACCATTTCTGGAGCACCTCCCTCCTCCCTTATGCACCAC[A/G]ACAACTTCCATATTGCAACACAACAACGATGCGGCTGAACCTCGTTATGGATAGTGCACGCTGGGCCCATCCATGTTACTTTTCATGCAATTGCTTCTGCAGGAAATCGAGAACCGAGCG
1911-55	[A/G]	TACACCAAGCACCTCGTAATACTTGGTGTTGTTGCTAGTCTTCCTTGGCATGCGTCCAAACATGGCTGGTAAATGGGCTTCCTGGCCGGCGGCGCCTAGGGTTTGGACGACTCGGCGACG[A/G]GAGAAGCCGAGGAGAGGAAATCGTAGACGGCTCGAGCCAGAGGCGCAGGGAGAA
4556-1206	[T/G]	AAAAATTCTGAGGTAAGACGAGCTTGAGCAGCTCGACTAGACCCATGAAGCGACCACTTTTGCATCTTGGGCGCAAGGCAGGGCCATCTAATGCAAATTGTACAGCAATCAATACATCAG[A/C]CCCTGAGCTATTTAGACAAGAATGGTCTCGCCGGTTCCCCAACCACCTGCACTGCACGTCCATGAGATCACAAACCATCCGGGCATCGTGCACTATGGTGAACAAAACTGTGATATACGG
2057-412	[T/G]	AACTAAAATTTCCTTCCCAAATGGAAAGGATGATCTCATGAACTTTGAAGCTACTCTACGGCCTGACGAAGGATACTATCTAGGTGGGTCATTCACTTTCACCTTCCAAGTATCTCCTTC[A/C]TACCCTCACGAGGCTCCAAAGGTCAAGTGCAAGACTAAGGTTTACCATCCCAATATTGACCTAGAAGGAAATGTCTGCCTGAACATTCTGCGTGAAGACTGGAAGCCCGTCTTGAATATC
12283-143	[T/C]	TAGATTTTGACCTGCTACCGAAATCCCGCAGGCTAGCTGCAAACCCCACTTCGCCGCGGCTTCGCCGCCGCCGCCGATGAGATCCGCGCCGCCCAGATCCAAGCCTTTCTAGAGCCTTAC[A/G]CCACCTGCAGCAGCGCCCATGGGGGACTGCGCCGTGGAGAACGGCCACGCCCACCCGAAGGAAGAGGACGCTCCGGAAGTCCCCGTCGAGCCCGCGGAGAGCGCCGCGGAGCCGCAGGTG
6255-1046	[T/C]	CAATGGATGAGAGAGTGACTTTTCCTTCCCCTGCTTTCGCATGTATCCTTTCAATTCTCATTGCATCGGCACGTGCGTTTGCCCTTTCGCGTGCAACATCAAGGTCATCGACAGACTCAA[A/G]TTCGTCACCAGCAAGGGGTACATTGTTCAAGCCAATAATCTGCACGGCGTTGGATGGCGTTGCTTGGTCTACGAGACTTCCACGGTCATCATACATTGCACGGATCTTTCCAAAAGCTTC
6534-305	[A/C]	TCCTGCCAACCTCCACAGCATGRTCACCGCGGATGGTGCCAGGAGCTGCCTCCCATGGCCTGGTGGCCCCGATGATCCTGCGGCCAGTCAAGACAACATCCTTCCCCTCCCACACCATGG[A/C]GACAACAGGGCCGGAAATGATGTACTCCACCAACTTGGCAAAGAAGGGCTGTGCAGAGAGATCGGCGTAATGCTGCTGCGCGAAGGATCTCTCCACATTCATAAACTTCATCGCCTTCAA
3913-1715	[A/C]	CATGTATTCTTTCTTTCCCCCTACTGCCGATGTAACAAATCACCCATGATTCTGTAAGTAGATGAGAAGTGTTTCGACTGTTCTCCCCTGAGCTCATGTGCTATGCAAGGAAGGATGCAC[A/C]CTATGTACCGCCAATATTTGGTCCAGTATTTGTTCATGGATCGAGGCTATAATTCATTTGTACTCATCACAAAAAAAAAAAAATTACTGTCAAGTTTTTCAATTGGACTCCAATATAAAT
2997-753	[A/G]	ATTGCATCCAGGCAAACATTACTTATAAGCTGAGAATTCACCTTGCACACTGTATCAAATCCAACAGTTGTCTCGACAAACTGGTTTTTGAGATCGCCGTTCAGTGAAACAGGCACACCA[A/G]CGACCTTGGTCTTACAGTTTTTTTGGACAAGGGTCTCCGCGAGCTGTGCAGCATCTGAATTGGAAGTCACTCCTCCAACAATGACCAGGCCATCCAAGTTAAGATTGTGGCACGTAGTCA
4407-1344	[A/C]	AAGGGTTGCAGCAGTGGGACCAACAGATTGCTGGGCTGTGCCAAGCGTTGAACGACATCCTTGACAGCATGTCGAGCAAGGGAATCGCGATACCTGTCTGAGGGAATTTGTCCACCCGGT[A/C]GTTTCGATGGTACCTGTGATAACTTTGATCAACCTGCTGGATACACATTTTGTACAGATGTTTTGCCGTTGAAGGTGCAACGAGTACTTTCGGAACCAATTCTGCTGTACGATCATGTCA
2725-684	[A/C]	TTCGACGGATCAAGTTTTCCATATGAACACATTTATATAGAAAGAAATAGAAGAATTCCAAAAACTGATACAATTTCACTATTGTCACCTCACACCATCCAAAGCGCATTTCTTTTCATA[A/C]ATACATATATGTAACACACAAATGCAGTGGATGGTACTCTAAGCAGCAAGTAGATCTTCTTCCATTACATAATTAGACAAAAGAGCCATCCGAAACGTTCCAGAGAACCGAGTTTATTCT
9208-919	[A/G]	CTGTCAGCTCTGCACACCCGCTGCGGTGTTGTTGCTGACCCAAAATTCAATCGATCATGCTATGCTTCTCCAGTACCTACGGGTTTGCTGGAAATGCATTCCGGTGGACGTGGGGTTTGC[A/G]CAGAATGGAAGATTTTTCACCACATTTGTTGTCTCATGTAACGCTTGTCAGTTCCAAAATTTATATCGCAATATCGGTTTGTCAAAGATCATACATTGAGGTGATAACTGATTGGCCATG
5477-757	[A/G]	GGAGCTGTACAAGGGCACCACCAAGAAGATGAAGATCTCCAGGGAAATCGCCGATGCCAGCGGGAAGACGATCCCAGTTGAGGAGATCCTGACGATCGATGTGAAGCCGGGGTGGAAGAA[A/G]GGCACGAAGATCACTTTCCCGGAGAAGGGCAACGAGCAGCCCAACACGATCGCGGCGGACCTCGTCTTCATCATTGACGAGAAGCCGCACCCGGTGTACACCCGAGACGGCAACGACCTG
4377-571	[T/C]	AACAATGTTTGCAGTTCCAATATCTCCAGCAGTGGAGAACTTGACACCCTCCTTGGTGACAGAGATAATAACAGTGTCGCCGATGCTGCTAAGATCCTTGCAGATCCTGGAGAACTCCGA[A/G]GAGGGCATGCGAACGATGGCCTGGTACTCGGAGTCGGGGATCCCGAGGTGCTCGCTGTCGATGTCCATGAGCTTCATCTCGAAGTCGGCAATCTTATCCTGATTGGGTGACTCGAACATG
1298-1450	[A/G]	TTTTTTTTTTTTTTTTTGACAAGAGAAAAAGGAATTTTATTGTGCATCCAATCAAAAGTGTGATGTACGAGGAATTCTGTTGACAC[A/G]ATGATAATAATTAATGGGGGTGACAATGAACAGGAGCACTAGAATCTGCTGAATCACACATGGGGTAGGCAGGGCAGGCTGTGCAATTCTCAAGTGTTTTCGCAACGAAGGATCCGATCG
12554-462	[A/G]	CACACAGAATTTACAACGAAGCTACACTTTGTTTCTTTTTTCCTTCACAGTAAAAAAACGAAATCGATATGCAAAAAATGATACAGGTCAATGGAAAAAAAGAAGAACAATAACAAGAAC[A/G]AGAAAAAGAAAAMGGCATGGACGGTTTCATTCATGCATTGATGCCATGTTTCCCTCCCGCTCACAGGTCAATGATGCTGCGGCGGCGTGGCGGAAGGGGCATGCCATGATCGCTCGGCTA
7818-967	[G/C]	AACATATTATTGACTCGATCAGTACTCTCTTGTACAACATGACAGTCTAACGACCCCACGGGCTATGGCCACCGGGGTCCAAATTTCCAAACACACAAGCCAGCAGATCTGAAACCAGGA[C/G]ACGCCTTTGCTCAACCCATAGTGATGTGAAGCATGACAGGGTTGGAGCTAATCCAAGCCTTTTTTTTGTTTACAATCTAATCATGTACACAGGGCAGCCGAGGTCACGGCTTCCCGAGGA
4013-401	[A/G]	AAAACCGGAGCACCAGGCCTTATAGTTTGATCTCATCGCTTCAAAGAGCTCATCAAGCTCCTCCTGCTCAAATCCCCCATAGTAATCCACGTCATTGAGGTACCTGGGAGAAGCGGAGAG[A/G]AGTACGAGCTTGGAGAAGAGGTCGGGACGGGAGATGGAGGCGAGCACGCCGATTACGGCGGAGACAGAGTGGCCGACGTAGATGCAGGAGGCGATCCCGAGCTCCTCCAGGATGGCGAGC
6133-774	[T/G]	TTTTACAGCAGCAACAACAACAACAAAACCCAAGTCACCAGTAAGAGCTTACACGCAGCCTGAGGGCGGGCACGACACAAACGGGTATAAGGTTGACACGTACATCCAACACAGGGCAAA[A/C]AAGTTCCGTTTCAAGGGGTCGCGAGCCCGGAGTTCCACCGCTGGAATCGGTCAATCCGGTTCTGCACACACACAGCCGTTACACTGCCTACAAACAAGTTTAAGGGATACATACACACTG
2881-935	[T/A]	AGTAACTTATGTTGCTGAAGTAAATTGGTTCCAAGAAGCGATGCGATTCGCCCCAACAGCGTTCCTTGTTGGACTACTATATTTTATGGGGAAAAGGATGCAGAGTGGATTTAATATTGG[A/T]GGTGGTCCTGGAAAGGGTAGCCGTGGTATCTTTAACATTGGAAAAGCAACAGTAACAAAGATGGACAAAAATTCCAAAAATAAGGTGTTTTTTAAGGATGTAGCTGGCTGTGATGAAGCT
ABC06144-pHv86-01	[A/G]	GTGATGGCACGATTGTTCCTTGTGCCTTAGGGTTCAGATTTTTTGGTTTTAAGTGCCATCAGTTACAAAACAATGGAGGATGATGCCCTGCATATGTCACTGAGTTTCAATATCTCCACT[A/G]TATTCTGTCAAAGCTCCATYCGCCGCACATCTGGTACAATTGTTTGCAACCAATTATGCCTTTTCTGGCTTCCCTTTAGTGAGGGTT
4277-1901	[T/C]	TGATGCTTTTGTTGCCTGGAGGGAAAACCCTGAAAACTACCAGGAGTATATCAAAGAACTCAGGGCTCAAAGGGTATCTCAGTTGCTCTCAGATGTTGCAGACTCCAGTCCAGATCTACA[A/G]GCCTTGCCACAGGGTCTTTCTATGCTACTAGAGAAGATGGATCCCTCAAGGAGAGCACAGTTTGTYGAGGAAGTCAAGAAGGTCCTTAAATGATCAGATGATACCAACGCATCCAATGCA
699-306	[T/C]	GGGAATGCCCTCCTTGTCCTGGATCTTKGCCTTSACGTTGTCGATGGTGTCAGAGGACTCKACCTCMAGGGTGATGGTCTTGCCRGTSAGGGTCTTGACGAAGATCTGCATRCCACCACG[A/G]AGCCTGAGCACCAGGTGGAGGGTGGACTCCTTCTGGATGTTGTAGTCTGCAAGGGTGCGGCCATCCTCGAGCTGCTTGCCAGCGAAGATTAGACGCTGCTGGTCCGGGGGGATGCCCTCC
1845-233	[T/C]	CCAYTGCCTCCTTGACAAAAAAAAGGTRATGCGAGACTGTTGGCATAACATYGAAAAGAGYCTTGGTGACCGGTACCCGCCACTAKAGAGCCCGTGTTGTCATACAATAAAAGATGCCAA[A/G]GACATCCACTGCGTCTGTGACCGCTTCACCGCTCATGAACTGACTTTGATCAGTCTCTCCAAGTTTGCCACGGTTACACGTGCATGCGGCAAYGGTTTGCACACACACAGCAACTGTGCA
4791-1541	[C/G]	TTGTGCCACTGAGCATGCTTGCCATGACCATGACCAGAACCATGAGCATCACTGCTGTGATGAAGAGAAAACAGTCCATGTTGCAGATACGCATTCCTGCCACGACCATAAGCATGAGCA[C/G]GGTGCAGCTGATTCAGTTCCAGAGCTATCGATATGGATCGAGGGTCAATCCCCTGATCACCGTGAGCAGGAAATTCAATGCAGCACAGAACACAAAGAGGAAGCGTGTGGGCATCACCTG
11202-282	[G/C]	GAGTATAACTTTGGGAAGAATACAAAATTCAAGTTCTTAGCAACCTTCCAGCTAGTAGRGTTTGATGCGCCGTTATGCAATGTAAACGTGCCCTTCTATCTTACATCTACGTGCATCAAG[C/G]GAACCTGCAGAACTTGCACATGCACGCGATTGGATAGCATTTGGCCACCTGGGAGCACCTCCCCTGACAAAGAGGTTCGTCCTTGTTCTCAATGCGGCATGAATCGTCACAGTTGGTGGA
2776-637	[A/G]	GACATGATCCATGCCGTGAGAGCCCTCAAGAGGCTGGGCCTGGAGGACTGCTTCGAGGGGATCATCTGCTTCGAGACCCTGAACCCGCCCTGCCTGCTGCCACAGTGCGACCAGGCGCCC[A/G]AGATCTTCGACATCGCCGGCCACTTCGCCGGGTTAGGCAGCGCCGACKACCTGCCCAGGACCCCCGTCCTATGCAAGCCCAACGTCGGCGCCATGGAAGCGGCGCTCAGGATCGCCAACG
4288-659	[A/G]	ATATGGCTATCTTATCAGAGGATCCAAAGATAAAAATTCCCGAGTCGTTCGACAAGGCCTTTCTATATGCAAAAGAAGGGAATCACTTCACCTCTGCGAAGTTGGTGAAAGAAATCCTGG[A/G]ACCCCTTAAAGACTATGGTGTTAATGATGGCGAGATATGCATGATAGCAAACATTGGGCCTGAGACCATTGAAGAGGTTTATGCACTCATACCGTCTCTCAAGGCCACTAGGTCGATCAA
1863-275	[A/G]	ATTGCGCCTGGCAAATTCTTCACGCAGCTGTGCTGGAGACAAACGATACTGATCCAGGCCATCATTATACTTGATTGGTTCTATAACCTCCAGGTCTCCACCAATCAACCAATCACCAGC[A/G]TTTGTAATCGCCTCCTCTACGTACGGCAGTCCACGTGCAGYTGTTCCCCAAGTCCGTGCAATTCTTTCTTCCTTGTTATGCTTGTAGATCTCAATATCGCGGAGGACGGCGACGGGGCGG
2294-573	[A/G]	TTTGCTCCTTGTAGTGAGAATCCTGACGACCTCATCATCACTGTAGGCCTTCTCGCTGATCTTCGCATGGAGTATCTTGGCTTCAGAGTGCGCCAACGACGTATTCACCTCCGGGCCATC[A/G]TAGCGGTACGCGCTTACAAGAGGCACCAAAAGCTTGCGGAAGTCGCCGGTGACGTGCGCGGCGACGTCCTCCTCGAGCGAGCGCTTGAAGCGGTCGTGGTAGGCCTGCTTGGCGGCGAAG
4447-231	[T/C]	CGCTCTCCGCACGGCCGCCCTGCRGCAGGGCTACTACGTCCGGAGGTCGGCCTCCACCGCGGCCGCGCACGCCGAGAGGCCCAAGGCCAAGCCCGTGGGCGACTACGTGCCGGTGTACGT[A/G]GCGCTGGGGATGATCGGCCTGGCGGTGACGCTGGGGGCGCACACGGCGCGGCAGCAGCTGGCGCACGCGCCCAACGTCTGGSTCGACAAGCGCAAGCGCGAGGCGGTGCCCGAGGTGGCC
1195-176	[A/G]	GCTAGAAACTAATGAGTTAACAATGTAAACTGACCAACTAAAATATATACAACTAATGCTGACACAATTTTTTTTTTTTGGTATAACCAAAACACATAACTGCTGCTTCCATATTTTGGA[A/G]TRAAGATCCACAAAATAAACCGTCCTGAAATTATGATTAACAACAGAGACAAATATATGTAATGCAGTTACTTCTAAAGGATGACACAACAACTTCACAAATGATTTGCCATGTTTGTAG
1698-676	[T/C]	TTTTTTTTTTTTTTTTTCAAATAAACGTATGCAACAGAGATCGATAACGATTAACATTTTTTTTTTTTTTTCAGCATATTTTTTTTTTTTTTTTTGATGATAACTCGTCTGATATAAAYT[A/G]GCATAACATAGCGCAAAATTCTCATRAGTTTGGTTTACCACACAGGAACCAGRATAACAAACTAACGATGTCTTGTTCAACACAAATTGCTGGTACGAGAAAAACTAGTACTTAAGATAT
6260-183	[T/C]	TCGTCTCCACTGCCGGCGTCTCCGCTGCTCGTRCTGCTGATGGTGCCGCTCCTGCTCGCCATGGCGCGTCCGTGCTCCGGCGTGGACGCCATCGGCACCTACTGCGCTAAGAACGGCACC[A/G]GCGCGGAGACGCAGGCCAGCATCGACCAGGTCCTCGCGGCGCTCGTCCCGCGCGCCTCGGCGGCGTACTACGCCACGGCCACCGCCGGCCGCTCCTCGTCCGCGGTCTGGGGCCTCGCGC
5616-1910	[C/G]	TCAAGGTGGTGAGGTACATGGTCCAACACCTGAAGGAGGAGTATGTGGTTCTGGTCCCGGAGACCATCCCGTTCCTGGGCGAACTGCTCGAGGACGTTGAGCTTCCTGTCAAAACGCTGT[C/G]CCAGGAGATACTCAAGGAGATGGAGACCCTCAGCGGCGAGAGCCTCCGGGAGTACCTGTGATATCTCTCCCCAGACTAGTCCTCGCTCCAGTGGTTGGCAGTAGTCACATCGATCTTGCT
5288-1091	[A/T]	CCCACCCTAAGCTAAAAAAGAAAAAGAAAAACGTTATGAACACAAAGAAACCAGCGGAATAACCGAATACAGTATGCGGTATGCTTTGGAACACTACGACAGCTTCCTCCGAACCATCGG[A/T]CGGCCATTGGAAAGGCTTAGCAAAGCAGTGAGACTGTCTTCTGATATTCCATCGAAGTGAAGAAGCTCTCAGGACTTTAGGTATCGGCAACCTGAGAATGGAACACAAAGCTTGGAAATG
11442-592	[A/C]	GGGGGTGCTCCTCGCCAAGCGCTGCGGCGTCACCACCGACGCGTCCACCTGCGCCAAGTACGCCGCCGGGGCCGGGGCCGATGCTRCCASTGCAGGTAGCACGGCCGCTTCTTCAGCATC[A/C]ACGGGAACTGCTGCTTCTACAGTTGCCAAGCCAACCGCTAGCGGAGGTAGCACGCATCCCCTGAGCTTGATGGCCGCATCTTCATTTGTAGGCTTGAGTTTCATCTGGTGGACGATCATG
6476-761	[A/G]	TCTTACACACATTCTGCACAATTCCAACACACAAGCAAATGATGACACCAATACCCTCATGGGTGGCTAGAGCTTCCAGTAAACCCCGGCCCGGTGGAGGAGGCCGGCGATGAGCGCCCA[A/G]AGCAGGATCTGCGCGACAAGGACGTAGAGGAGGATGCCCACCCTGGCTGAGTGCCATACCCGGACGAACACGTGCTTCCTCACCCAGTAAACCAGTGTGTTGTTGGGCCCGTCGTAGTAC
10317-448	[T/C]	GAACAAAACTTGTTATTTGGCAACAACACTGGGAAGACAAAACCCTGTCCCAGTGCGCCTTGGTGTCAGCGTCTGTTAGAAAGCGTAGTCATAGATGGCCTGCGCAACTCCATCTTCGTC[A/G]TTGGTGGCGCCGATCACGTTCGCCACTGCTTTGGTCTTCTCAGCGCCGTTTGCCAGAGCGAYGCCCAGTGATGCTAGCTGTAGCATTTCTATGTCATTCTCYCCATCTCCAATTGCCATT
12191-1242	[A/G]	CGTAGGCTCATCCCCTTCTCTGTCCTCTCCGGAGGCGGCCATTGTTGTATGGTGCACTCGTTGCCAGGAACTGCACTCACCAATGGACTAGCTAGAAGTGTTCGAGGTAACTGGCGATTC[A/G]CCGCCGCCGATGTCACCTGCATCTACTGTGGGGCTGCGCTCGCCCTTGTCCTCGTCAGCATTGTGGCTAGAGGCCACATATACCCATCCAGAGCACCGGGTCCTTCCTGTTCCTATACCG
5083-246	[T/C]	CAATCTGCGGGGCAGAAAGGGAAAAATGGAACTGATACAGATTACCGGTTTAAGAGATTAGGAAAATTGCTAACACAACACATGGATGAGATATAAGTAAATAGATGCTCTTCTTGCCAA[A/G]CTAATAAGCAAACGATGGTTCACCGGGCCGGAAGCTCCGGTAGATGGAGGCTATCACTGGGACAAGACCCAGCAGCGCGATCTGGACCTGCTCCGATGTGCTTGTCCTGACGGTGATCTG
4850-969	[T/C]	TGGCTTCATGAAGTCGCCTGCGAGGGCTTGGAAGACGTCGCCCGACTGCTCTCCCCAGGTGAAGTTGTTGGGGATGATGCCGAGCTTGGCCTTGACCTCGGCGTTCATGAGGCCGTCGAG[A/G]CCGCCTTCCCTCGTCGCCTTGGAGCTCATGTAGCGCGTGTACCCCACCTTCCTCACGGCCGCCCCCGCGGTGGCCAGCACTGCCGCGTCCTCCGACGACTCGTCCTTGAGGATGTTGTAG
603-72	[T/C]	CACGAGCTCCGACCTTCAGCCTCTCCACACCTACTCCTCATTCTTGGAGAACAAAATACAGCATACACA[A/G]GACCTCCATCGACAACAATGGCGGCAACSACCATGTCCCTCTCTTCCCCAGCCTTTGYCGGCAAGGYAGTGAAGGACTTGCCATCGTCGTCTCTYTTCGGGGAGGCTCGCGTCACCATGC
4062-180	[T/C]	CATGTCACTAAAGACGGAGGGCACCATGTGGAGGATAGACATGAAACGCCGGTCAATGGCAGGGGTCAACAAGATGTTATATTGTACAACAAAGAATATATTTTGGATTCAATAAGGGCG[A/G]TCGGTTAATTTCCTATGGCATGACTGCACCAGGCTCATCTGAGAATTTGACCAAAAATTGCCCACCAGCGTGGCTTCTAAATATAGTCAATATATGTGTAAATGGAGGCCATTACACTTC
6937-609	[T/A]	TCTYGTYGAYGTTTTGCAGGAACTGCTTTTGCCAGTGATGAAGCAGCTGAACATCTTCTCCAGCTCCAGGGAAAGGTTGTCATAGCTGGAGTAAGTCTTAAGATCGACCTTCCTTAGGTA[A/T]GGGGCTCCATCCATGCTGACCTTGACATAGCAGCATCCCGCCTCGCTTCTACCTTGGTTCTMCGCCTTGGTCTTTGTGGCATTGGCTGCTAGCGTGTTCTTCCGGTAGCTCCGAACAGGT
2611-1846	[T/C]	TCAACTGAAGAAGATCACGAGCCCGAAGCTGCTGCCTACTGTTGACAATGCTGAAAATGACTCTGGCAATGCGCAGGAATCACAGAAGCCTGAAGTTACCGGAGAGGAARAATCTGCTGC[A/G]GAAGACAATGTGGTGGCGGCTGCCGTGACTGGTGTTGCCCCGAAAGATGCTAACCCCACAGCCGCAAGCTTGGCTGTTGCAAATGGCTGCTGATTTTTTTGTCTGTTGAGTTGTGAGTAA
7911-109	[T/C]	AAACTGAACATAACAGATTTCAAAGGTTTTTAATTGACTTGGTTGGGGTGCGCCGGGCCAGGGCAGCAGTGCAACGCCCAGGCGACGCRTGTGGRCCCCAGYAGCAAGCTACTGTGGTGG[A/G]CCCACCCCCACAAAAAATAAATTTAATATCGTTGTGGGCRCATGGCCCACATATCAGATATTAAACTGATAAGAACAGATACTACACTTGATCTTAGCCAAAAGGCCG
407-259	[A/C]	ATAACCAGACAAGTATTAAACAGCTAAATTTGACAAGACAAAGGTAAAACGACTTCCACAACCACAGCGGCAGAACACATCAGGAATCACAAGCCTATGCCATCATCCCTCGGTGTTTCG[A/C]TGCCTGGATGTAAGATGATGCTACGCCTCCATCCTCCAAGGCGCCTACTTGGATCGCTGCCTCATCTTTCGGCGCTTCCTCTTGAGCCTCCTCATCCTCTTCTTCTTCCACTTGGCCCTC
10114-1946	[C/G]	CATGCCTGGGTGATCTAGTAGGAGTACACATGTGAGGGCATGTCAATGTTTCATCCGCCCTCCAAAGGAATCGACCGTGTTCTTCATGCCGATCGTGAAGCCAAGCCGCCAAGTGATTTT[C/G]ATGATCGACTTATATACCAGCCTAGGATTACCAGCAGTGCGTGCGTACATTACAACAATGTGCATCARCGTGGAGCGCGCCGAGCTGAGCTGAGCTGAGCTGAGCATCGGTCACCCGACG
5084-899	[A/G]	TCGAAGAGATGAGCTCGAACGACAGGCCATTCTCCTCGAGGCGCTTCTGGAGATCCGTGGGGCCGAAGACGGCGCCCGGCGTGTACACCCCGCCCTTCGGCAGATTGGCCCGCTGGCTCA[A/G]AAGGACGAGGGCGCACTGGACGAGGACGATCGGCGTGGTGATGTACCCGATCTCTGGCCCCGAAACTCTGGTCACGATCTCCTTGTCTGGCTTGCTTCCACGCTCCGACGCGCGGGCCGA
775-674	[G/C]	CCGCAGCTTCGTCGACGGCGTCCGGCCGCCGCCCGGYGACGGCGGAGATCCGCTSCTGCAGCGCCTCCGCGCGGCSTCCTGCGAGGCGGCSCCGCGGCTGCGGGACGCCTCCAGGAACTC[C/G]GCCCGCGACCTGCTCGCCTGGACCAAGCAGGGCAGCGGCCTCCGCGCCATCCTCGTCRTCTCGGTCGGAACAATCACGCTGATATCACTGACTGGCCTGCTGATTTTCATGTCCTTCCTT
7416-322	[A/G]	GTCCAGGAGGCCGGCGAGCACGCGACCCAGGCGGCGGCGGACGCTGCCACGGCCGCGGCCGAATCGGCTGCAAACGCTGCCGCCGCTGCCACGGACGCCGCTGCTGACGCCGTAGGCGCA[A/G]TTGCCGGCGCCGCCGGCGCCCAGTAACAAACGTTATACGGATCTCCCGGCCGCCACCGGCCGGTCCACGTGGATGCAGAAAAAGGAGCCAGAATTGCTGGGCGTAACGGCCATCTACGGC
3785-1170	[G/C]	CAGGGCGATGCTGCGGGTGACCGGCGAGGTGCTGGGCGCGTCGGCGAGGGTGCCCGTCGGCGTGGTGAACGTCACGCAGATGTCCGAGTACCGCCGGGACGCGCACACGCAGGTGTATAG[C/G]GAGCAGTGGGCGCCGCCGACCAAGGAGCAGCTCGCCGACCCCAAGAGCTACGCCGACTGCACCCACTGGTGCCTCCCCGGCGTGCCCGACGCATGGAACGAGCTGCTGTACTGGAAGCTC
11470-478	[T/C]	AGGGAGCCAGGGAGGCTATGTCAGTCAGTTCCTTGCTCCTATCTTAGAGAACTTCCTTGACAGCTTGAACGCTGAGAACTGGTGCACGGCCTGGCTCTCCGTGATGATGCCGAAGCTTTC[A/G]GGGCGCTTGTGCTCTTGCTTTTCGGCGCCGGAAGTTGACCTGCGGAGGAGCTCAAACAGAGAGGCGCCTGAACTCGAGCCACCCTCAGAGCTTGTGCCTGATGCGGCTGGCTTTGTCTGT
2328-866	[C/G]	GTTGGCGAGGCCCTGCAGCATCTTGATCACGTCCACCGTGTCGTCCAGGTAGTACTTGGCCATGCTCGGCTTCTTCCCCACGGTGCACGCGAACACCTCGCTCGTCGCCGGGAGCTTCAC[C/G]CTGCCGTTGGCCGGGCACACGATGCTCTCGAACATGTCCTCGTCGGACCGGTCGTCCCCGATGCAGAGCACGAAGTCCGGCGCCTTACCGCCGCGCACCATGGACGACAACAGGCTCTCC
2648-820	[A/G]	GGTGGAGTTTGTTACTGTTCTGGCTTGTTATTTGTTTTTTTATTCTGCCTCCTCAACTGAAATAAGGACGTGCAAAACTTACTCTTGTTTGTGTCCGGGAGGATGTTGTATGCCTGGGCT[A/G]TGCCGATGAGCATGGACTCTGTGTACCTGGTGTTGCTGTAACTGGTTTTTGTTCTACATATTGTAATACACCTCGATGACTTGGTTGTGTATGAATTTCTGCCATATCGTTTTTGCAAAA
11318-92	[T/C]	GGCACGAGGGAAGAGCACAACAACAATGGCGCCTGATCTGAACCCCTCTCCAGAACTCAAGCATGTCCTCCTATGGTCAGTACCTCTACTC[A/G]TCATAGCTCCCACGGTAATCTTCTTGTACATGCAAGCCGTTGGCAAGAAGAAGMAGAACACCATCCGTCTTCCTCCGAGTCCACTGAGGCTGCCAATCATAGGGCATYTGCACCTGATGG
7098-1465	[A/G]	ATCAGTCTGCCATGTTATTTTTTGCTAGCACTTCCACCTTGTATTGGTTCCGGATCTCACAAAACTCTCTACACTCCACACGGAATTGTCGACACCTTATTTGAAGTGGGAAAAGAAAAC[A/G]CATTTATCTTTTCATAGTAGCTTGGATTGATTAATTTCAGATCTGGAACACTGAAGGAGCATTGTTGCTGCCTTCCGAATGCTCAGATAAAAATAAGAGTGTCACGTTTCAGTATTTTTC
11676-277	[T/C]	CCGCCCTTTTAATCCTTGAGTTATGTACACTTAATTCGCACTTAATCCGCGCCGCACGCACGCACRCACGCGAGRGGACGAAATCGATGAAGGAACCAAGAAGAGGATGGAGGGAGGGAG[A/G]GATCATGCCATCTTGGCGGCGAAGCCGGAGGCCATCATGACCTTGAACTCGTCGAAGGAGATGAGGCCGTCGCCGTTCTTGTCGACGCCCTCGATCATGCGGCGGCACTGCTGGACCGTG
9723-836	[A/G]	TGCATGACAGTGATTTATGGCTGCAGAAATCACCCTTCCAGCAATTGCCTCTTGATACAGAGAGTCTGTTCCTTTCACACAATTTTCCAGAAACTCCTGTTCACAGTGAGTTGGTTTTTG[A/G]ATCTCCAAACAAAGTGGTCCATGCACACCCCTTTGGGTCACCTGGTCCTGGTCATCCTTGGTGCAAGTCGGAAGTGGTACTGAATGAATCTCAGGGAGCAAATCAAATCCACTCACCAAC
ABC14714-1-1-162	[T/C]	TAGGCTGGTTCTGTAAAATGTGAATAACCTTCAATAACTGAACTCTAAATCAGTTAATTTGATTTAAGGGAGGGGTTTTACTCCATCAGCTTGATTTCGTAAAAGTTCAAATAATATTCT[A/G]TAGTTGAAGTCTAAACCAGTCATTTCGTATGTTACCTTTAGTGCTGCTTCATGCTCCAATTATATACTCCCTCCGTCCGGAAATACTTGTCCTACAAATGAATGTATCTAGACTTATTTT
4706-940	[T/C]	ATTGTAGCTCTTCCAGATGTGACGAAGGTGTACTGCGGACATGAATATACTCTGAGCAATTCAAGGTTTGCCTTGAGCATAGAACCAGGAAATGAAGAACTTCAGGAATATGCTGCAAGT[A/G]CAGCTGATCTGCGCAATAAGAATACACCAACGGTGCCAACAACAATTGCGAGAGAGAAGCAGTGCAATCCTTTCTTGAGGACCTCAAGTCCAGAGATAAAGAAAAGGCTGTCCATTCCAG
12027-128	[A/G]	GATCTCCCCGTACGCCGCGGGCTCCTCGCTCCCGGCGAACGACGTCGGCACCGACCCGTCGATCGACACCGTCACGTAGGATTCTGGCTTGCCGATGATCCTGGCGAGCGCCCTGGAGCA[A/G]TCCCTGAGGATGTCGGCGGCTACGACGGCGTCCACCGGCACGTTGGTGCTCAGGCTCAGCTGCGGCATGGCGTACGGCGCGGGTGTGGAATCTGTGGACAGGGGAGCGAGGCACGCGCTA
5119-810	[C/G]	CGACATCTTCTGCTCCACGCGGTGCCCCGGCGCCACGGCGAGGTGGTGCCGGAGGAGGATGCTCCCGGCGATGTTCTTCATCTGCAGGTACGCCAGGTCCTTGCCCAGGCATATGCGCGG[C/G]CCGGCGTTGAAGGCGACGAACCTGTACGAGTCGTGCGGCTCCAACTTGGTGCCGTCGGCCGACATCCACCGCTCCGGCCGGAACTCGAGGCAGTCCTCCCCCCACACCGTCTTCATGCGC
3095-1663	[T/G]	AAAGGCCAGATCACAAACATCCTGGAGGAGAATGTCGTGCAACCGTTGCTTGTGAGCACGAGCGCCATCTCGCTGGCGTGCGAGTGCGTTAGAATGATCTTGAAGATTGATGATATAGTC[A/C]CTGTAAGGTAAATCCTGTAGGGCGGATGATCCTTTTTAGGGCTGTATTGTTATGCGTGATGGGACGACCACTTTGGCCTGTCTGGTTCTATCTGGCCTGTTGTTACGTAGGTGCACTATA
8003-380	[A/C]	CGGGATCCATGTCTCCTCGGGCCCCGTCCGCCTGCTCTATTCCGAGATCGCCATCGGGGTTGGACAGGTCCGCAAGTACTACCAGCCGAGCAGGAGCCACCGGCTGGTGTCGGCGGTGAT[A/C]CACGGCGAGAAGGTGCCGCTCTACGGCGCCGGGGGCGGGCTCTCGCTGTCCGGGAACGACGGCGCGACGGTGCCCCTCACCGTGGACTTCGAGCTCGTCTCCCGGGGCTACGTCATCGGC
5251-184	[A/G]	AAGTTGGCGAGAGAGGAGATGGGGAAGGGCGGGGAGCTGTGGGACGACTCGGCGCTGGTGGACGCCTTCGACCACGCCATCGCCACCTACAAGGCAATGCATGGCAAGAACAAGCAAGCT[A/G]CTCCATCTGAGATACAAGAGTCAGAAGATGTAGCTGCTTCTGCTGCCATTGCCGCTGCTGTTGCAGAAGAACCTGTCTCTACTGAAGTAGCAGATGAGCAAACAAATAAAAATGACAGCT
7788-203	[T/G]	GGAGGGATAGGAAAAATACACATTGTACAAGGCACGCAATTCCTGCCTGATTTACGAGCCCGCCTTACAGAACAGCACAAGAAAGTTTATGTACCTCTTCTCTACATATCCTCTCCTCGG[A/C]TGGAACAGGCTTGCCTGATCCATTAACCTCGCGATCCTACCGTAATGTACTGCGCTGAATGTACCCAACTATTTTCATCTTACAGCTTTCCAATAAACACCTGTAGTAAGACCTTGTCTA
6720-641	[T/C]	GCCCAACAATCCTGCTGCCGTTGACGCGGGAGGCTTGCTTCTGGTTACATTCGATGATGAGCCAGAACTTTGCAAGGATGATTGATGGCTCAGAATTTTCCCAAATAGCTTGACATCTCC[A/G]GGGCGCTTCACCTGATCAGAACTCTCAGTGCTTGCTTTGTGGGAACAGGGCTTCAACTGACCTTCCCGTAATTCTTTGCTGCTCCCATTCATCAGAAAACCAGCAGATGTACTTGAGAGA
6911-866	[A/C]	TGGAACCTTGGTGGCCAGGCAGCAAGAACATGGAATGGTGAAGAGTGGAGGGAGCATGATCGGACCAGGCCTCTTCAGTGGCATTGTGGCATCATCAACTACCGCTGCAAGTAGCATGAC[A/C]AATGAGCATTCCTCATCAGGCATCAGCACCGCATCAGATAGTGATGGCACAGTGAGGAGCCAATCGATGATACCTCCTCAGCTGCTTGTGCCTCGCTCCATGATGCCCTCGTCATCATCG
786-302	[G/C]	GGGCACTCCATAGACCAGCATCCCCTAGCCCCATTAGTGCAGGCTAGGCACAGTAAACCACAAAGACAAACCGACCACGCGACAGTAACCAAAAGATRAGCTAGCAGGCTAATAAATGCA[C/G]ACGCCTAGTCGACCTCCTCCATCTTGCTCTCGCCGGCATCCTCCTCCAGCGGCGGCATGTCCGTGTCAGCCTCAGCAGGCTCGTCATCCTCGTCGATGCTCAGGCCCAGCTTGAGCATGC
7523-440	[T/C]	ATCCCGGTGCAGAATGCGTGGGACACAATTATCATGAAGATATGCAAGTGCACGTGCAACATCTAGAGCAATTTTGTGAAGCATTCTCCAATCAATCGGTCTCTTTGTCCTTTCTTGTAT[A/G]AACCTTTCCAAGTTACCACCAGGCAGAAAATTGTATATTAGGAACATCTCTGAATCACTGAGGTGGTACCCTATGAGTGTTACAAGATTGTCATGCCGACACCTTCCAAGAGTTTTCACC
485-1369	[T/G]	TGAAGCTGTTGCCTATGGTGCTGCCGTCCAGGCTGCAATCCTCAGCGGTGAGGGGAACGAGAAGGTGCAGGACCTTCTCCTCCTTGATGTCACCCCACTGTCTCTTGGTCTTGAGACTGC[A/C]GGAGGAGTCATGACCGTGCTCATCACAAGGAACACCACCATTCCCACCAAGAAGGAGCAGGTCTTCTCCACCTACTCTGACAACCAGCCTGGTGTGCTCATCCAGGTGTTTGAGGGTGAG
4321-1740	[T/C]	GCTCGCGCGCAGAGTAAACTCAAACAATCGTGTGACACGAGCGTCGCTACATCTCTCTACATGGACGCCGCCCCGGCGCTCTCCGGCCATGTCACGGCGATGGGGCTCGTGACATTGTGC[A/G]CGCCGTCGCTCCACGTGACGGACCCGAACGAGTACTTGCCGTCGACGATCACCGGGTTGCCGGCCACGGCGAGGGTGATCTCGTACGCCAGGCTCCGGTGCTCCTCGTCGAACACGAGCT
6124-1024	[T/C]	ATTCCACACCGCAAAAAAGGTCTAACCTAAGTGCCTCGTATAATCACATTGTTCCGCAGAGCAGTTTAGAACTCCATCCCGCCCATGCCGCCGCCTCCCATTGTTCCGCAGAGCAGTTTA[A/G]AACTCCATCCCGCCCATGCCGCYGCCTCCCATTGCCGGGGCCGACTTCTCTTCCTTGGGTATCTCAACGATGATGGCTTCCGTGGTAGTCATCAGAGACGACACACTTGCAGCATCAACC
5013-1834	[A/C]	CGAGTGCTCCATGAACCTCTGGGTCGCAGCCTCCCATGAAAGGTTGTATCGCTGCTCAGGTGTGAGGGGCTGGGGGTCACGGGTCATTGCTTCCTTCACTTTGGCAACAAAGTCCTCTGA[A/C]GTCGTGTATGTCAGGCAGTTTGGAAATGATCTGAAGAATTCATTGGATGGATGATCTGCGCAGACCACAAACTTACCCATCGCTAGAGCCTCAGCAGTGGCAGTGCAGAGGACATCACTA
4930-1604	[A/G]	ATCATCATCCATCACGGCGCAACGCCATTACAACATGCACATTATGCTATTCATCTCAGCCGTTGTTTGCTGGAGGTCTGAAGTGAAGAGGTTCGAGGCAAAACGTGGGAAGCGAGAGTC[A/G]GCCTTACATTTGGTTTCCTGCCACTTTTCTATGTCATGTTACAGGAATCACATACTCAATTTTAATTATAACTTATATAAGAGGCAACATTTCTTTCAAAAAAAAAAAAAAAAATTGTGT
8930-370	[A/G]	CCAGCGTATGCAGATTATATGGCCAGGGTACAGGAGATTGCCAATGCTGGCTATAAGATGAACTTTGGCAATCCAGCTATGCAGCAGCAGCTACTTGCAAACGCAAACTGGCCTTATGGG[A/G]TGGCTGCTAGATATGGTATGCAATCGTCTCTTTGGCAGTTCGCCGGCAACAGCACTAATCAGTTTCAAGGTGTTCCAAAGGACTGGCGTAGTGGTGACTGGCTCTGCAGCTGTGGATTCC
9490-843	[T/C]	TTCCTTTATGAAGTCTGAACTTCTCCTGTATTCCTCATACCGTTCTTCTGGAATCGATATAAACTGGAGGACAAATAGACCATCTGGAGCCAATAGGGACTCGCAACAACCAAAGAAATC[A/G]TCCATGAATTCATGACCAACCCCTTCAATCATTTCGCATGATATGATCCTGTCGTACTTACTCCGACTTGGTATTTGACGGTAGTCACACAGCAGGAAAGTTATACGATCCTCCAAGCCA
4618-1559	[G/C]	GGACCGAGAATGCCGGATGGAACAAGGGGCTTTACAATGGGGCGCGGTAGATCTCTCCCACTTCCGAAAGCCGAGAAGGCCCAGAAGACTGAGGAATAGAACTTTATACAAATGGCTAGT[C/G]CTCCTCTCATGCCACTTTATAAGGATTGTCTTTTCTGAAATMCAGTAACTGCCGCTTGAGTTGGAAATTTCACGCGTGGCTGGTATTTTACCACCGTACAAAGTATGCATGTTTGTGACA
1983-356	[A/T]	AAGTGATTCMTGGAAGCAATACATGAGGAGGGCTACTTGTACAATCAACTACGGAAGCGAGCTGCCTCTAGCACAGGGAATAAATTTTGGCTAGTTTGGTGCTGAAGGATTGCCAGTGAA[A/T]CGTGCYGCAACTTGGGGATAAGGTGTTGAGATATCTGCAGCGTGCAGCCATCATCTTCAGGAAATTCTCTGTGTCGATCATTGCACCCAAATTRCGRCGTGCTGCTGAGTACATATAATA
1670-369	[T/C]	GCCATGTTGCGGAAAGGGTACTTCATGGCAGCCTCATTCATCTTGAGATCATTCATCTTAAGATCCAGGTTCATGAGGCCAAGATTGAGGTGGTCCATCTTGTTGTCTTCTTGGTGGTAG[A/G]ATAGCTTATCCCATTGCTTCACATCAGGGACAGTGTTCATCCTTGCATACTCAAAGTCATTCATCCTCTCAGCCTTTGACTTTGTGATCTCAGCCAGCTTTGATGTCATGAGAGACCATT
10622-544	[A/G]	GGCGGCGTTGTCTGGGAGATGGGCAAATGATGTTGATGCACTTTGAGTTGGTAACAATCTGGTTTGGCAGACTCACTTGGCTTCACTTATGCTGCTTAAGCTGTATCACGGAAATAAGCG[A/G]AGATTTGTTGTTTCAGACTATCTGTTGAGACTGACAAACGCAGACAATGTTTTCCGGTGTAATTGACACAACCTTGTCCCTGTGTTTCTAGTTTGGTTGTGCAAGCTGTGTGATGGTTCA
8983-422	[T/G]	GAGCTTGCGGAAGGCGGCCATCTCGATCTGCCGGATCCTCTCCCTGCTCACCCCCATCAGCTGCCCGATGTCGTGCAGCGTCCTCGCTTTGCCGTCGTCCATCCCGAACCTGTACCTGAT[A/C]ACCTCCCTCTCCCGAGGGGTCAGGCTGTCCAGCGCCTTGTCCACGTCTTTCTTCATGAACAGTCTGTGCAGCGTCTCCTCCGCCGTCTCCGTGCTCTTGTCCGCCGTGATCTCCTGGTAT
6419-1680	[T/C]	ACAAACTAGGGGTCCAATTTACAGGAACACCGTCGCACCCTCACAGAGCGCGGCACGCAGCGAGGCCGGCTATCAAGAACGTTCTTGTTTCCCCTCGAATAGGTTGCCCAGGAACAGCTC[A/G]AGCTGCTCAGGCGTGTGCTTGACGTACTTCCCAGGCGCTTTGCTGTTCTCGATGAGAGGCCCGAAGCGCTTTTGGAAAGATCTGTATGCGGGTAACAGAATTTCTGCAACTGCCAGTCTC
6065-380	[A/G]	TCGCGGCCGTCGCGTCCAAGGAGCCCGAGCTCGGCGGCGGCGGATCGGAAGGCGGAGACGGTGCGGGATCTGGGGGCGGAGGCGGCGGGGGAAGCGAYCCGCAGGGGGGCGGGGACGAGG[A/G]GGAGGAGGAGAAGATGGGGGACGGGCTCTCCATGTCGCAGAAGCTCACCCTCGCCTACGCTGCGCTCGTCGGAGCTGGTGGAGTAATGGGCTACATGAAGAGCGGAAGCCAGAAATCGCT
5950-378	[A/G]	TTCCCCAGTGCGAAGATCAAAGGTACTATCTGTTGATGGGCAAACAATGCARCCATCCTGCGTGAGCTTGGCGTTGAGGAGACCCTCGGTGTACGCGCCCTCGGCCGGGGAGCGGTTCTC[A/G]ATGGCGAAGACGTCATCCTTGTACCAGAGAAGCAGGATCTCCTCCCCGTCCTGTACGATCACACGGCGCTCTCCCCGCGGGAGTGCCGCCAGCGGCACCACAGGTACCCAGCTGCTGCCC
11244-508	[A/G]	TTTTTTTTTTTTTTTTTNTTNGGCAAAACAATCCCAAGACACTGATTTATTGTTGTACAACATTTCTACATGAGTTTTAAAGACACGGTCAATATATCCTGC[A/G]AAAGAATGGTAGACAAGATATGTTACACATCTGACCCTCAAGAATTCATACGCCCATCAAACAATGGCATGGTGAAGTCGGCAGCAAGTTCTAGCACCTAAATAACATTACAAAGCAAAT
1270-1263	[C/G]	CGGGSCTCCTCGTGGCGGCAGCCGCGCCGCTCCTCCTCCACTTCGTCTGATCGGGYGGCCGCTGGTTGGCCGGCGGAAAGGCGCGTCGGCAATGCCCGCCGCTTTTGCGTCCCGTCGGCT[C/G]GCCTTTCCGGCGTGTTTTGATGGTCCGTTGGATCGGGAGTACTGCTAGTAGGTGCTAGGGTTTGTCCATGGGTGGTACTGTTAAACTGACATTGTTGTATCCGCGCGCCCCCCATGTGGA
7106-659	[T/C]	ACGGTCCCTGAAGCCACGTCACAATGTCGGTATCAGTGGATGCAAGAGGCCTTGCTGACGGGCTTCTCCGAGTGGCATGACAACTGGAGCAAAAGCGACGGCGGGGGCGGCGGCAACCCG[A/G]TCTAAACGCTCCCTCTCTCGCTTTCCGCCTGTTCTTCCTCCCTAGGCCCCAACCTTGCACGCAAATTGCAATAATACAGTGTGGTGCTTTTACTTGATGATGCCTAGTAGGTGGTCATTG
6020-279	[A/G]	ATCTATACATTTTAATATACACCGCGGTTTCACAATAACGCCAGTGCCAGAGCAAAAACCATTACATTATCAAATCAAAATAATAGGATTCGACCAGAGTAAAATTTGCTTCATCGCCAC[A/G]AATCACATGATTTCCTACTAACTACAATTTCAGCTTTATCTTCTCGGACCATTTGAATATATCAGAATACACCTGATCACCACCAATTTCCTCACCGGTTGCCCCAGCAGCAATCCTGAT
9148-259	[T/C]	TGCAAAGTTTCCACGCATTTGCAGCCCAACCGTTTCAAAACCTCCAGCTCATTTTCAACAGAAAGCATTGATCCAGAGTAGATCTGGTGACTAAAGGACTTTCGACGATTTGTAGGAGTC[A/G]TCCATAGCCTCAATGCACATAATAATGCAAACGAGGGATGCCCGTTTGGGTGAATATATAGGGACTCTTTTGGCCATGTGCCCATCGTACATAACTCCGCATCTAACTGAATGTAAGTCT
3417-1451	[T/C]	GTGCAGGTCGAATTTGATGATCCCGGTCACCTTCGCGATGCTGTCGAGTATCGTGCAGTAGACATACCGCTGCTTTCTGCCGGTATAGCTCTCGTTGATTCGAGGAAAGTCTACAGCAGC[A/G]ACCGACAGTTGCTTCTGTGAAGCAGCCCCAGTTTTCATGTTGAATCTCATCTCATACAGCTCATTCCCGAAGTTCTCCAGCTTCTCGTTTTGGGTTCCGTTAACCTTGTCCAAATCTGGG
3650-311	[A/G]	AGCAGCAGCCAGAGCGTCCCCAGGGGTCTCCCGAAGCTGCGAAGCCCCACGGTTTCAGGCAGGATGGRAAGTCGCGCTGTCGTTGCCAGGGCTGCGCAGGACAGTTCAGGAGCCTCCACC[A/G]GGAGTGTCGTGAAATACGTCAAGAGTTCCTTCAACACTACTGAAGACATATTTGCTCTAGCGGGTATCGGCTTTGCATCAATTGCGGCATTCTGGGCTTCCATGATGCTTGTTGGGGTCA
9113-116	[T/A]	TCTGTTCTGGTTGTAGTTCCAGCCACCATTATCATATCCCCCATATCCACCTTGGTCATAACCATAACCCCCTCCATAGCCACCTTGGTTTTGACCGTAMCCTCCCTGGTTGCCRTAACC[A/T]CCCTGGTTGTGGCCGTAACCTCCCTGGTTGCCATAACCACCTTGGTTGTGGCCGTATCCTCCCTGGTTGCTATATCCACCATAACCACCTTGGTTATTATCATACCCACCATAAC
9027-454	[G/C]	CCGAAGAAGCAGAAGGAGAGCAACGAGATCGACGAGATCTTCGAGGCCACCAAGTCCGACAAGAAGCGCAAGCTGCAGGAGGAGGAGGAGGAGGAGGGGTCCGAGGGGGCTAGCAAGAAG[C/G]CCAAGAAGGGCAAGGCCGAGGGGGGCAGCAAGAAGAAGAGCAAGAAGGAGGCCGGGGGCAGAGGCTGGGAGCCCGGCCACGACGAGGTCGAGGAGAAGCGGCCGCGGCGGCGCACCAACG
1385-227	[T/C]	GCCGAGGTGCTCCTTGTGCTTGTGGTGCTTCTCCTCCTTGGTGATCCGCTCGTACTCGCCCTCGTTGCCGGTGCCGGTCACCACCGTCTCGGTCGAGTACCCGTACACGTCGGCGCCGCC[A/G]TCAGCGGCGGGCTGGAAGTCCTCGCCCTCCTTCTTGTGGTGGAACAGGTGGTGGTGGTGCTTCTCCTCCGCCATGGCCGCCGGCTGATCGATTAACTAGCTTGTATGTGTGCGTGTATGT
4636-1380	[A/G]	ATCCGTGGATCATGCAGTAGAAGCTCTAAGTCTCTTATGTCTTCCTTTCCATGATCATTTATCAGATCTAAATCATTAACCTATCCGTTCAAACACTGGCTGCACCTCAAACACCGAGGC[A/G]TGCCATCCAAATAAAAGTATGTTTTAGTGTATTAACATGGTCCTGAGGAAAATGAGGCAAAAAGGAGAGAAGAATGAGCATGCAGAGTTAGGCAGATAAAGTTACTGACATGTATTCTCT
14978-553	[T/C]	AGGGAAAGCAGAAACGGCCTTTGCAACTAATCAAACACGCCTCGCGAGGGTWMTTACACGCAAAACGCACCGAACAACACTTGGGCGTGGATTCACCCAAAGCATCATCACGTATTCAGC[A/G]ATTTCTTGATACCCCGGAGGGCACCCCACATGACAGTTGATACAACGAAGAGGAGCACCCCAGTGCCAATGGCGTACTTGAGACCGAGGTTCATCAGCAAGTTTACCAGCAACCCTGCCA
10687-540	[T/C]	CATGCCAAAAGAGAGTCGACTACTCGTGGCCCCGGGTGTCTGTAGAGAATCTGGTGCTCCTATCGTTTGGCTTTCGGGCAGCTCACTCCAATTAAAGTTGTTAAAATCAAAAGTGCTCTC[A/G]ATGAAGTTCTTCTGCGCTGACTCTCCTAAGAAATGAAAACCAGGAGCAGTTGCCAACGACGTGATCGAAGCTCGCGAAACCTTGTCACCCCTCTGGTATCCAGTTATGAGATCATGCCAT
6681-314	[T/C]	GGAGGCTCTTGTTCACCACGTCAAGGCCAATGGCACCCGTCCGGGCGCTGGTGAGCTTATTGCTGCGGTTGGTGGCAGCCTCGAAAGGAAGAACTGCACCAAGACGGAAATATATGAGAA[A/G]GTGCGAACTCTTAAGCTGCGCTATGAGAAAGCGGTGAGCACAGGCGCTCTGCCAGAGAAAGATGATGACCTCCGCAAGTTCAAGCTCTCGGAGCAAGTCTGGGGAGAAAATGCAAAGCAG
2910-1085	[A/G]	GATGCTGCATTATTTGAGGACCCAGCATTCAAGGTCTATGCAGAGAAATATGCAGCAGACGAAGAAGCATTCTTTAAAGACTATGCCGAGGCTCATGCTAAACTGAGCAGCGTGGGTGCA[A/G]AGTTTGATCCTGCTGAGGGATTCTCATTGGACSATTAGCGCCGCGCGCGAGCCAGAGAACCCTTGAAGCAGCCAAACACACTTCCAAAAGGACCAGGGGACGGCACAACTTAATCACCAT
5948-688	[A/G]	CATGTTCTTGGTTCCTTGATTTCACTTTGTGTACTGTCATACAACATAGCGATATGTGACGTATCTGCCGGCTGTCTCGCTGGGCCTGATGATCTTCACCACCTGCCCTCGCTTGAGGCC[A/G]TAGTACCTCGCAATGGGATCCGTAATCTGTATTCTTGGTAGCTGAGTTTCCTTTAAAGTGTACCGCGCCAATAACGTCTTCTTTTCCTCGTTAGCAAGCACTTGATGCTCCGGAACAAGA
2199-557	[A/T]	AATCCAACTGCGTGCATTTTTGCTGCTCTGGTTTGTAATGTAATAAGCGACATTTGAATCGTCGAATCCAAGAGAAAAACGGCTTCGGATAAAGTATGCTGCTATGGGTTTCTCTGTCAA[A/T]GCACAGTGAAGACTCTCTGTTTCGGTTCTGCACCTTCTGTGCTTTGCTTTATTCCAGTGTTTGTTTCACTAAAAAAAAAAAAAAAAAGCCATTGGTCGTTAAGATCATTTACTTGCTTAA
2851-848	[T/C]	GCCCTCAGGAAACACAGGACGTTCTTTAGCTGTTTTGGCCGTGTGTACGAGGTTCTCTCAGATGGTTTACTGAACCAGCCTGCTCTATCGCCAGACTCATCATCGAGTAATTTGGAACTC[A/G]GTGTCAAACGTGTGTCTTAGCTGTGTAGTCTGCACTTTAATGGCTTTGACAATCAGTTATGATTTTGTTGTATTTTGATGTTTGGATGCTTGGTTTCGTTTTCACATACTGTTGTTGCTT
10360-563	[A/C]	CGCGATGGAAAGGGCGTTCAACTGCTACACGAGGAAGCCCGAGGTCTGGAAACAGCTTGTGCAGAAAGACATGACGATCGACTTCAGCTGGGACACTTCGGCTTCACAGTACGAAGACAT[A/C]TACCAAAAGGCAGTGGCTCGAGCGAGGGCAGCAGCATGAGTGAACACACACACGGTGGTTGGTTCCCTGACGCCTCCAAGCTCTCACCCCCTGGCCCTGCCCTTCCAACACAAACAGCGC
7826-869	[A/C]	TAGCTTCCGTGAGTCAGCAGCTCTGGTTACATCTTATAACCAAACAATCACAGAGAGGTGAGAAGGGGGGAACATCTGATAACCGTGAAACGTAGCACACCGATACCAACATCTTTGTTT[A/C]GTACAGTTTCCAACAAAGATCTTCAGTTCAGCGAGTACGAGTGTCCACTACTCAATGCCCTCCGAAGAACGTCGGCATTCCACCCGAATACAGAATCAGAAGAGCTGTGAACACACGTCC
3604-406	[A/G]	GACGAGGTGGAGGCGCGCGGGGCGGAGGCCTACAACTGCCCCTTTTGCGGCGAGGATTTCGATTTCGTAGGCCTCTGCTGCCACATCGACGACGAGCACGCCGTCGAGGCCAAGAGCGGG[A/G]TATGCCCCATCTGTGCTACGAGGGTTGGGGTGGACTTGATAGGCCACTTGACAATGCAGCATGGAAGTTACTTCAAGATGCAACGCAGGCGCAGAGTCCGAAAAGTATCTCCTGGGTCCC
1321-301	[T/C]	ACCACCATATCCGCTTGCCGGAGCACTGCATCTTCMATGGCGTCGGCGCTGGCAGGGTCGAAGCAGCGAGAGAAGGAGGGCCCCGTCTCTTTCTCTACTGGTGGAGAAGGAGCAGAGCTC[A/G]CTGGAGAACCCTTGCATTGGCTGTTAGCTGTAGCTGCTAGCTCACCATAGCACCGTCGGTCGCCATGGCCGGCGGCTAGGGTTTCCTGCGCGAGGAGGGTGGGAGGGAGGGAGCGCGCAT
3226-874	[T/C]	GGTGCGGGGCGACGATGTGCAGGTCGAGCAGATGAGGAGGGAGCTCAAGATGAGCGAGAAGGGGATGATATACGTGAAGGGGATATTCGAGACATGACCAGTAGCTTTGATGTCTGGAGT[A/G]TAGTGACCAAGCAAGCAGTTCAAACCAGGCTTTCATGTSAYGCGATGCAAAGTGAAGGTGAGAGGGGAGTTGAGGGTGGGTTTCAGTATCCACGGGCAAATCTGTGTCTTGGCTTTGAGA
1479-1119	[A/G]	AAAACGGTACATTCGAACACAGAGAAGGAGAAATTACAAAATACCAACTACTGCGAATAATCTGGATCTTTTTGTACCGCCGAGTACTACACCACGCWAAGAGCAGCCAAAGATGCCCCC[A/G]ATAGTTCTCAACGCTATCCAGATGTATAACTGTTAATATCTGTTATCCGGACAAGCTCTCCTCTGGGGAAAGGTTGAGTTAATGCTTCAAGGGATAAGTGCTTCCATCGAATTTTGCAAC
6302-250	[T/C]	GCGGGCTCTCCGGCGCTGGAGCGGGAGGAGCAGGCTATAAATAAGGGGGGTGGGGCGCCCACAAGACAGAACCACACACCACAAGCAAGAGTGCACAAAAGCATACTGACCGCAGAGACC[A/G]CAGTGTTGAGATAGGATGGCGTCGGAGATGAGCAAGGACGTGAAGTTCTCCGACGAGGAAGTCACCTCGCACCCGCGCGTCGGCGAAGGTGAGGAGCAAACGGTTGGGCCGGCGCGGCAG
4927-1340	[A/C]	ATTGTACAGTATACAGTAGTATTTATGTAAATAAAAAAATGTGCACGCTGACACAAGAAACTTCAAGTCTATTATCACATCTGCTACAAACCAAAGTTGGCAAAAAAAATTGGGTTTCCA[A/C]CGGTGAAATATGCCAGAGAATACAATATCCACGACAAGATAGTGGCAAACATACAGCTGCTGCACAYTCTAAGTCCACAACCATCAGGCCCGCTCGGGCGCAGGACAGTCGCATGAGTGC
ABC04273-1-13-159	[A/G]	CAGGTCTCTTGTCATCCACCAGCTCTGACACCGGCTCAAGTTGTGTCTCTAGCTCCAACGTATAGACCAGCACCAACGACAAGCGCTCTTTCTCCGCGTTGGTGACAACCCTATGCACCA[A/G]GCTYTTGAAAAACCCATTGCTYAAAATCTGCATGYATAAGGATRAAATAGAGAGAYGTATTATATCTSAKCTWRACAATCCASARAACAWGGTCAAACAATTATACATGTAGCTGGCTGT
2646-1277	[T/C]	GATTACTTGTATAGCGCCAGCAATGAAGGCAAGAATGTTAGTTTTTTCCTCCTGTTTGAGGAGGCACGTTGGATGAATGAGTTTTTACCCTGTTAGATATTGATCAGTTGTAGGCTACCC[A/G]TAGTCTTGCGGATTTGTTTGCTTTTCTCTGAGCACTGATGCTGAATACTGTTGATTGCGGTTTTGGTACCTGTTTTCATCAACATTTATACATGGATTTTCCTTATCGTTTTGCTCGCTA
4275-1288	[C/G]	CACCGTTGCTCCCAGCTTTGTCAGCTCGGTCCGGATYGCGACCATTCTTTCGGTTTCCTTCACTCTCCAGGAGGCAACATCTCTGATAGCAGTTGGACCRTCGGCAAACAGGGCAACAAC[C/G]GCAAGAGTCATCGCGACATCAGGCATTTTGTTCATGTTGACATCAACAGCTTTTAGGTGTTTCCTTCCAAATGGCTGACGCGGTGGACCAGTAACAGTTACACTAGTGTCAGTCCATGTA
8097-658	[C/G]	GACCGATCGGAACATGACAAAACTGAATCCACGGCAGGGCAGAGAGAGACATGGATGACAAGCCTGTCACCACTCTAACACTTTCCAAAGCTAGGAACGCAACAAGGTATCATCCCTCCT[C/G]CCAATCATATCCTAAACAGATACCTCAGATCATCTACAGTGAGCCGGGTAGCGTGGGCACTGGATTTGTCTTCACCAAAAGCAGAGTTGACCATGGCTCTCTTTTCCTCCTGCAGAGATA
ConsensusGBS0043-8	[T/C]	TCCGCCCTGACGGAACAGAGGCGGCGGCCATGTGCTGAACCCAGTAGTCGGCCAAGAACGTCTTGGCGGCGTCGAGGCTGGGGAAGTAGGGCGGCTCSA[A/G]GAACATCTGCGAGAGCGGGTCCRTCCCCTCCRCCGGCACGAACAGCGSCCGGTTGCCCGACGCCTCCGCCGTGCCACACACCGMCGCCACGACCTGCCGGTACGCGAAGAAKAACCTCCG
4760-1240	[T/G]	TACGTGCAGTGTTCGGTTTTGGGGTCTGAAAAAGCATCTGACACCTTGTATGAAGTCGATCCTGCCTTTCCATGGCTATCCATGTTTTGCTGTCTTAGTTTATTTGATGCTGATAGACGC[A/C]CCTTGCATTCATCACGCTGGGTTGTGCTTTGGAGTCGTCACTCATGAAAGTTTGACCTCGTGACTATGTAGGCCAGCGAAATTGTTCACCTAATGGTCGCTGAGTGACTTATTTTGGTTC
9042-204	[A/G]	TATCYGGCGCAGCGCCGGTCGAGCCCGTYGAGGTCAGCCTCCTCGYCGGCGCACAGGAAAAGGGAGCAGTGTGCTTGGACGGGACCCCGCCGGGGTACCACCTGCAGAGAGGCTCCGGTG[A/G]TGGATCCGGCAGCTGGCTCATCCATCTAGAGGGAGGAGGCTGGTGCAGCACACTCAAGGATTGTTCCGGTCGCAGAATGTCTGTTCTTGGTTCATCAAACTTCATGAAACCACTACAGTT
1634-864	[T/C]	TTTTTTTTTTTTTTTTTAAACAGAAGAAGATAGATACAACTTTATTAGTGCCACCTTTCGACTGTCCTCGTTATCCATCTACATCGAAGTACATTGATCGTAACTC[A/G]TTACAGAACCGGACACGAGTACCATCAAATCAAAGGCAAGCTCAACACTGAAATTCGGGAAAAGAGTGGAAACATACAAATATATGTGGAAGGCCCGCGAACGACCAAACGACTAAAGGA
4564-604	[A/C]	GCTTTGGTGCTTCATTATTTTCTCCAAACCAGACATCAAGAATGCAGCACCATGCTTCTCCATTTGTTAGGGACACGCTAAGTACACGAGGGAAGTTTGAATTTCCTGGCCAAGAACAGC[A/C]GCAAGCTACTATTATGAGTCCCACTGCAAGTACTATGAGTCCAACTGCTGCTCCATGGGTAAAGACAGTAAGAAACGGTGGACAATATGGTACAAACAGAAGGGATGCTAGTCACTACAA
1603-1165	[T/C]	CTCCACCTAGAAGCAACTATTCCTTCTGCACCCTCTGCTTTCGGCATCGGCGCCTGCCTCGTGCTTGTCGTCAATGGCGTAAGTAATCATCCCCTACAACTCGTCCTTCGGGTTCGAGCC[A/G]GAGCTCTTCTCGGCCTCGGTCGATGAGCCTGGGCCATCGGTGCTGTCGGTCTGCGTCGCTGACGAGTACGAGYCAGGGCGCTTGAGCTTGAACGGGATGGCGGCATGCTTCTTGAGGAAC
3682-556	[A/C]	TCACCAAGAGCAACGATTGGTCAGGTAAGCATTCCTTCGGAGGAGAATCTCTGCATGCCATCAGTCGCACCCCAAATCCTTATGAGCAAGCCATTTCTATTATTGGGCGAACACTATCAC[A/C]TTTTGATGATGATAACTTGATACCATGCTTTGGATTTGGTGATGTTTCTACATGTGATCATTCCGTCTTCAACTTTTACGAAGAAGACCGTCCTTGTCGTGGTTTTGAGGAGGTTCTTGA
958-253	[T/C]	GCGCCCTCCTCGTCTACAAYACCAGCGCTCTCGCCGGCTAAGAAAGCATCTACCTGTAACACGGGCCGAGTTTCTACTCTGTAATCTACGTAGCTAYAATGTGCATGTATGTCATCAACG[A/G]TGCAAAGTAATTCATCCGAACAGATGGTTTGTACGTAACGCTGTTACTATACACTTCCTACTTYGGTAAATGTATAATYGGGTGGACATTTTGAGCCCGTATGCACGGGGGCCTCCTATT
8048-952	[T/G]	GAGCATTCTATCCCCCGATCAACAGGTCAGTCTTGAAAGACAATTTTGAGGAGTATATCCTAAGAAATGTGCAAGCTTATGCTCGGCATGTAGGGTGTGTCAATTCAAGTATTCAACTGC[A/C]CCTCAGCATGTTCAAGAACTTCAGAGTTGGAAACGACGGTGTTCCAAATATCATTTACGGGTGAATCATCACATCAAACGGCCAGCATAYTGTGCTCTAGGGYATTTTTGTTGCAGCTGG
2322-462	[A/C]	TACAAAGTAAACCAGCAGCCCCATGATCCGTGTAGTAGATGAAGATGTGATCATTTGGTTTGCTGTTCACCACCTTCCTACTCCCTCCGGTAACCGCAGTTTTGTTCCCCAAGAGAACCG[A/C]GTAGAAGTTCTTAGCAGTGACCTGGTCACCGGTGTAGTCCTTGGGAACACCATGGTAAACATCTTTGCCTTTGGGATGGTTGATGACGATTCCAGGCCTTGGGTTGTCAGGGCTGTTGGC
8832-808	[T/C]	GAACGGCGCGCTCCTTTACTCTTTACCTACAGAAGAAACGCTGTGCGGAAACAGGGGATGATGAGGTCCGGGAGAGACAATGTACTTATTTCTTGTAGACATGGTGGCGGTGACGATGGG[A/G]ATGGTGGTTCTTCACCGGCCGTCGGCGGAGGTGAAGGACTCGGCGAACCCGGCGGGCCGGGCAGGGATGCTGCCCTTGCTGTCTTCGAGGCTCAGGCTCATGATGCTCCCGTCGGTCATG
10756-371	[A/G]	TCCTGAGGTCGCTGGAGCGGTTCCTCGCGCAAAGGAGATCGGACCAGACGACCATGSCGCCGGCGCCGGCGGTGGACGTCCAACCGGACGGCGGGGATTCCACCGTCTCCGCGGCCTTGC[A/G]AGATCTGGCAATTAACTAGGGTAGGAATAGGATAGCCGTTCCTTGAAGGAAAAGTTATTCCTGGAATTCGATGTCTATTTTCAGCTCATCTAATTTGTTCCTTCTTCCAATTTCGTTGTA
1292-406	[T/C]	GTTTCCAAGTGCAGACTCCTTAATAGGCTGGTGATCAGTCCTGGGGTCAGTCAAGATAAGAAGGCGTGGCTCACTGAACGAAGTTTGCATCTGGTTGGTGAATGTACCAGGAGTGTGCCT[A/G]CCAGCAATGGCGTTAGCACCAGTGTACTGGGCAAACTTGAGAACAGCCCTCTGTCCATAGGGCCTAGCAGATTGCACAATGATGTCCTGGGGGTTTTCAATCGCAACAATGACCCTTGCG
3047-1400	[A/G]	TATTCAGGACATGTATACCAAAAGTTGGGATGAACTACCGAATGTGATGACTACAAACTTTTCAATGCCCACTCCTCTATGCTTACTCACCTCTCAATTCAATGATCACCCCCTTCCAGG[A/G]AGAAACTTAATCGGCCTTCACAGACGAGAAGAGATAGTGCACGAAGCAGAACGAGGAGATGAACCCAACCGTGCCGGTGGCCAGCATGATGGCGATGACCATGAAGAGCGAGTAGCCGAG
4586-536	[G/C]	GGTGCTGCTGCACAAGTCTGAAGTAGGCTTTTAGCTTTGTAGTTAGTTGAGTTCGTAGTCTATATAATAAGAATTGTAAGTATGGTGTCGGCCACCAAACTAGAAGGTGGATATTCTTTT[C/G]ACAGCAAGAACTCTCCTCTGGATCAACCTGAAGGTGTGAAGATACATCTTTACCGTCTTGGTATAGAACAGTGTGAACATGATGCCCTCAAAAGCTTTGCATGTGCTGGTCAAGGCAGCC
6337-222	[A/G]	TGACTGAATCGATCGATGGCCGCGGCTGCTCCCACCCAGGCTCCGGCTATGACCCTGCCGCCCGCCATGGTGGCCTCGTCGCCGAAGCCCGCCGCCGTCGGCGACCGCAAGGTGGTGCCG[A/G]TGATGACCGACGCCGACGAGGTCGTCGTCCAGGTCCAGGTCCAGGCGGAGCTGCACGTGCTCGCCGTCGACGACAGCGTCGTCGACCGCGCCGTCATCGCCAAGATCCTCCGCAGCTCCA
4592-118	[A/G]	CGGCGGCGGGCTTGGCAGCGGAGGCTTCGAGGACCACCTTGTCGTCGTCCTCCTCGTAGTCGAGCAGCTCATCCTCGTACACGTCGTTCTCCCCCGTCCTGGACTCGGCCATCCTATTCA[A/G]CCCTAGTAGAAACCAACCAAACCAGATCTACTCCGTATGAATCCGGTAGGGTTTTGGGCGGCTGCCGGAACGGAAGAGGATGAAGGGAAGGGAAGGGAGGATAGAGCTTGGGCTTGG
5917-336	[A/G]	TGGTCCTTCAACACCAACTCCTGGCCCGCCGGCAAGCGCTTCAAGGCCGGCGACGTCCTAGTGTTCAAGTACGACGCGACGGCGCACGACGTGGTGGCGGTGAGCGCGGCAGGGTACAAG[A/G]CCTGCGCCAAGCCGGCCAAGGGCGCCAAGGTCTACAAGTCCGGCGCCGACCGCGTCACCCTCGCCCGCGGCACAAACTACTTCATATGCAGCATCCCCGGACACTGCCAGTCCGGCATGA
2769-1245	[T/C]	ATGATTACTGGGTTCTTTGCAGACTTTAGTATTGAGCAGAAAGGATGCCGGCCCTCAGCTATCTCAACAAGGGTMTCTGGCCCTGTGCCAAGATGCTGAGTGTCATAGTTGAAGTCTGCC[A/G]GAGGACCAATGTAGCCCACCTTTGCTTGTGTTGCTCTAACAGTCTTCTGAATCCTTGCATTCACCATAGCAGCTTCCACCCTAGGCTGCGTACCAACCAAAAGGAAGACATCGGCTTTCT
1945-3040	[A/G]	AATTTAATCCACCACAACTGAAGATTTGTTCAAAATGAACACATGTTTCATAACCACAACCAAACTCCCCCCAAGTCGACCTGCGCCCACGCCAGGCATGGAAATGCCAGCTTTATTTTC[A/G]GTTTATTCATAAGGCCACAACATAATGAGCAAACTCTTGATGTCCACGGTGGCACTAACAAGACTGCCATGCCGCCATCTAGGTCGAAAAGGGTATGTGGCCGCGTTCGCCTAKTTCTGA
936-1219	[A/C]	CTGGGATGGGGTGCACTTGACAGAGGCRGCTTACAAATTCATCTTCGACCAGATCGTGGACGGCGCTCTCTCCGACCCTCCGGTGCCTTTGCGKSGGGCCTGCCAGGGCAAAGGGCAATG[A/C]GCATGATGTTCATTAATTAGATTCTGAATGTAGGATTATTTTTCCAGACATCCGTACTCCAAATAAAATCTGCACTAGTATCCGTAATCCAAATAAAATCTGCAATGAGATAATATCGTG
6961-1324	[C/G]	CATCCACAAATGTCTGGTTTTCCTCACGCGAAGCACCTCCTACCTTCCACTCCGCCGTCCATTCCCCAATAAAGACAAGTGCGCCGTTTGCCCTTATCAGGCTCTTGAGGTGGTCAGCCT[C/G]GTGTGTGGTCACGTAGCGTATGTTCTGCTCCGCGCTCATCCTGCCGGCGTTGAACATGTCGCCATAGAGGTTGTAGAAATGAACGTCGAGCACGCAGTTCCGGAACTGCCTGGCAAAGTC
2211-543	[T/C]	CTACTCCGACTTCGACGGCGTCGTCGCCAACGTCTACAAGGAGAGCGGTGGCCTCTACGACGAGGAGTTCGTGCAGAAGAGAATGGACCGCGCCGACGAGGTGGAAGAGCTGGGCGGCAA[A/G]TTCGCCGCGAAGTTGGATCCCAGCGGCCGCGACGACATCTCCATCTTGGCCATGCAGCGCCTCTTCAACCACCAGCCGAACGGGCCGACGACGCCGGTGGACATGGCGCTGGACTACTAC
6841-637	[T/G]	CCGAGTGGATTTTCAATCCTTCAATCCCCCTGACAATCATCACACTGTAACTGTCACTGTCAGCAACAACAAAAAAGACATACTGTAACCGTCTTGCGGCTAAGAGGCAGCAGCAGAGCC[A/C]GACGCAGCAGCCGCATCTGCAGGAGCGGCCTCGTCGTCCTTGTGCTTCACCATGCCCGAATCGACCAGGATGGGCACCTCCGCGGCGAGCCACGGCGCGAGGCCGAGGCACAGCGCGTGC
5037-1332	[T/G]	GTATAAACCACATCCTAACTGATGGGTTCGACATGGACGATGACATGGATGACCTTGAATCGGACTCAGATCTCGATATCGACAGCAGTGGAGAGATCGTGTATGCGATGTGAGCCATCT[A/C]CAGCGGCTATCGCGTCGAAGCGACCGTAGAAAGCAGCTGAAAGGTGACCTGATGCTGTACCCTGTCAAAAGAGCTAGCAGCACTTCGTTCTGTGTTTCGCAAGCGAAGTCCCCGTCCTGT
4429-770	[A/G]	TGGTGCAAGTGCTGACCAGAAGCCGCCTGCCAGGGAGGCACCGAGTGTTGGGCGCCCCAGATCAGAAGAACCTAAGAGGGGTGATTCCCGTGTAGATAGGGATCGGGAGAAGTCTCGTGA[A/G]AGGGTACGGGAAAGAGACCTCGATGAAAATCCCCGTGAGCGTGATTCAAGGGAAGAGAGGCACCACCATAGAGATCGGGACAGGACTCGGGACAGGGACCGAGGAAGGGACCGGGAAAAA
5448-298	[T/C]	GCGCGTRTAYATGGAGGAATTCGGKACTTCTGACATAAGTTTACTGCTCACRCTTGGCACTCCYCACCTGCCACCTCCCAAMGGTGTTTCTGGCGTAATTGACCAAACTAGAGGACTACT[A/G]AACTACGTCGAGAAGAATTGTGCCCCTGCAGTTTACACACCAGAACTACGATATGTATGCATTGCTGGAAGGTATATTCAGGGTGCTCCTTTAACTGGAAGCTCCCTTGCTGCTACCACA
2292-1253	[A/G]	GAAGACATCTGGATGTGCCTTTTCAATCTCATCAAAGAGAACAACTGTGTATGGACGGCGACGAACTGCTTCTGTTAGTTGACCTCCCTCAGTGTAGCCAACATAACCTGGAGGTGATCC[A/G]ATAAGTTTGGACACTGTATGTCTCTCCATGAATTCACTCATATCTAATCTGATCATGGCTTCCTCTGAGCCRAAGTAGTAGGATGCCAGAGCCTTTGCTAATTCTGATTTACCAACACCA
5754-850	[T/C]	ATGGACATGAACTGGAGGCTTACTGCACCGTGGCATGGGGCAAAGATCACGGTGCCTGCAAAATTCATCGGGGGTGAGAAGGACATCGGGGTCGAGTCCTTCGGAGTTAAGAGCTACATC[A/G]AAAGCGGGGGTTTCAAGTCCAATGTTCCAGACCTTGAGGTATCCATCATTGAAGGCCACCATTTCCTCCAGCAAGAGCAGGCCGAGAGGGTGAACTCTGAGATACTGTCCTTCCTGGACA
671-289	[A/G]	GACAGGAGCAGCTCCATCACCAGGAGCTTAGTGGCCACCACGCAGACGGAGCACCAAGTGAAGGGTCGACTCCTTCTGGATGTTGTAGTCCGCCAAGGTGCGGCCATCCTCAAGCTGCTT[A/G]CCRGCRAAGATGAGACGCTGCTGGTCCGGGGGAATGCCCTCCTTGTCCTGGATCTTCGCCTTCACRTTGTCRATGGTGTCMGAGGACTCRACCTCCAGSGTGATGGTCTTGCCGGTSAGG
2167-335	[A/C]	CTCACGAAGCCACCTATTGATGTTTTCAAAAGTTTGCTTCTTTGTTATGTCATACACCAAAAGTGCTCCCACAGCTCCCCTGTAGTAAGCACTTGTGATTGCACGGTACCTCTCTTGGCC[A/C]GCAGTATCCCATATCTGAGCTTTAATGGTCTTGCCTTCTATCTGGAGGGTGCGGGTGGCGAACTCGACGCCGATGGTGGACTTGGACTCGAGGCAGAACTCGTTGCGGGTGAAGCGGGAG
1549-1898	[T/C]	TGTATTAGGAACTGTGATGTACAAGCAACTGTGATGCACTTACGCGAAGTGCCCCTGGATTCAGCTTTCTCTTTGCTTGTAACTGGTTTCCAGCAGACCATGCTATTTGTTGTATGGTTC[A/G]TGCAAAACCTTGCGATGCTTTATATATGCTTTATATATAAAACAAGAAAAAAAAATCCCCGCGCGTTGCTGCGGCACATTTAGTCAAAAAAAAAAAAAAAAA
6205-683	[A/G]	CTCTATYACGCCTCCTTGCGCGTGCACGAGCGTAGCAAGATCCTTAAATGCTTCATGCACTTCACCAATCTGCTGTTGGATGTCTARAATCGCCTGCTCCCTTTCCTCAATGATAGCCTC[A/G]TTGAAAACAATTTCATTATCCAATTGCAACACCTCCAGCCTGTTTGGTTCTGCAAGCAATGCKCGCTGTTCAGGCATTTTATCAGAATCAGATCTTCCATCATTTGTAGTATAGCTTGGC
3179-497	[A/G]	ATCGTCGTCGTCGTCATCTTCATTATCATCATCGTCGTCGTCGTCGTCATCATCGTCACCTCCTCCACCCTCCTGCTCCTCGGGTTCTTCATCGTCATCCTCGCCATTCTCCTCACCCTC[A/G]CCTATTTGTTTCTTCTTGGCATCACCGGCCTTGGGGTTGTCATACTCCTCTCCTTCCGAGATCTCCTCTTCGCCCTCAGCAAAGTCGCCATCYTCGTCCCCATCATCATCTTCACCATCT
3345-455	[T/C]	GCTGGTTGATGAACCAGTTGTTGATCTGCTTCAGCTGCAGCCCCGTCTCCTGCACCAGCCGCGCCTTGTCCTCCTCAGTTGGGTACGGCCATTTCGCGTGGGCTTGCCACCAAGCCTTCA[A/G]GGTGGACGCCGTGTCTCCCGGGAGCTTCCCGGCCCTTCGCTTCCGGAGTATCTCTTCCCTGATGTCCACAAGCTTTTCTCTGTACCCCTGTTTAAGCTCGTGCTTCAGCTCTTGCCTGAC
6118-595	[T/C]	GACCTGGGAACAGAAGAGAAGCACTGCTTCTGCAGAGAGTCGGATCTCTTGGCTGTCGTCGCATGAGCGCACTCCTAAAATTTTGTGTTGCGCATATGCTCCAAATTCCTTATCTTTGTC[A/G]CGCAAGCTTTTGCTAGCTCAAAGTCTTTCGTTGACGATCATGGGTTGAGTGATTTGATGAGTTTTAGATACATGTGTTTCTTTTGTTGCCAAAAAAGTGTGGGGGCACGGTGATTTAATT
1063-347	[T/C]	GCAGCGACGGGGATCGGCGACGAGGAGGGTACGGTCGTAGCGGGCGAAGATGTCCTTGACCTCCTTCTTGGCGGCCTCGTCGACATACTTCTGGTAGTAGGCGACGAGCGCCTTGGCGAC[A/G]GCCTGACGGATGGCGTAGATCTGGGAGGTCTTCCCGCCGCCGCGGACGCGGATCCTCATATCGATGTCCTTGAAGCGGGAGCGGCCGGCGAGCATGATGGGCTCGAAGGCCTTGAGGCGG
ABC10632-1-2-132	[T/C]	ACACCATCGCCGTGCCCACCGGGGGCTGGGCCGTCATCCGMTTCGTCGCCAACAACCCAGGTAGTACCAACCCTCTATATTTCGGCCCACGGGCCTTGATTGATTTTGCTAGCTGGTGCT[A/G]ATGATTTGGTGTTTGGGCCTGTGTAGGCATGTGGTTTTTTCACTGCCACCTGGACGCGCACGTCCCGATGGGGCTCGGGATGGTGTTCGCGGTGGAGAACGGGACGACGGCCGACTCCAT
1613-291	[C/G]	CGCGCCGCCGCCGCCGCCGGAGCAGAAGATGATGGTGGCGATCGACGAGAGCGAGTGCAGCCACTACGCGCTGGAGTGGGCCCTGCGCAACCTCGCGCCCCGCCGCCTCGTCCTCTTCAC[C/G]GTCCAGCCCTTCTCCCCCCTCAGCTACCTCCCCGCCGGCTCCCCGCTTGGCCCGTCGGTGGCGTCGCCGGAGCTCATCAGGTCCGTGACCGAGCACCAGCGGCAGCTCGCCCAGGCGCTC
ConsensusGBS0647-5	[A/G]	GTCGGYGGCCACCACTACCARTGCTTTGGCTTCGTMTCSTCCACGGACCTSACGGTCATCGGCGCCCGGCAGCAAGTCAACCATCGCTTCATCTTCGACCTCCATGATACCATACCCATC[A/G]TGAGCTTTAATCCCGARGACTGTCACCTAGATGGCGCATGAAGCTAAAACCTCASTTACTACWWCT
11591-265	[T/C]	TTGCTGAATCTGCAGAAGGGTGGAAGAATCTGACTGCAAACACCGCACCATGAGGCGCCATAGTTGATCACAGCGGAAGACTTGGAGGACCTGAGGGAATCGAGCATCTGCCTCAACTGC[A/G]GGTCGCTGCCAGCACATCGCACACTACCATGGGAGCCACCTGGAAGGGGCAGTCCGGTGCCCTCCAGACCTGTCTTCCTGACCTCCTCCCCGTTGCCTGACTCGGCACTCATACCACCCA
6109-676	[A/C]	ACCTCCTCCTCGGTCCCATTGATGGGCATCTTGTCCACCTCAACGAACTCCTTATGGCAGACCAAACACGAGGACGACTTCACCTCCTTGAGAGCCTTCACGCTCAGCACGTGGCCGCAT[A/C]CACGGAGGGCAAGGAACTGGGACTTGCCGTTGAACTCAAACCCGGTGACCGGGCACTGGAAACGGACCTCCTGGTCCGCCGCGTTGGGCTTGGGGTGCAGGTGGATGGGGATCATGTCCT
ABC17086-1-9-254	[A/C]	TCCTTGCGRTGTTGATCGGCTGCCTCTGCGCGTGCGCTATTTGCAGGCGGGGAAGAAAGGCCACGTCGGTGGTCGTGWGCGAGCCAGAAGCCCTTCCTGAGAAACAAGCCCATGGTCTCC[A/C]TAGCCCAACAAAAAGCTCTGACTTGTTTAAGTCGGGCCAGACATAAATGGGCCTTCCCAAAKAAGTAACGGAAGGATCGTAGTGTGAGAAATCGTAGACAGTTTCTTAGTTTAA
10012-1239	[A/G]	CCTGCCAGCTTCGTCTAGTCTATTTTGGCGGTTACCCGCGCTATGACTCAAACAATGACCCTTTGCATACACCAAGTCGGCTGAAATGCGGAAATAAACATGATTCGCTGACACGGAACC[A/G]AGGAGCTTTGTGGACAAGTATTGAACCACCGGATAGCATTTCACTTGTTGAATTTGATTCCAGTGATGCTAAGCACAAGGTTTCTGCAAATATAATAATAATAAGCAAAAAGAAACATGT
1198-537	[A/C]	CGTGGAGGAGGTGGCCTCGACTGGGCCGGGGATCCGCTTCTTCCAGCTCTACGTGTACAAGAACAGGAAGGTGGTGGCGCAGCTGGTGAAGAGGGCCGAGAAGGCCGGGTTCAAGGCCAT[A/C]GCGCTCACCGTCGACACCCCGCGCCTCGGCCGCCGCGAAGCCGACATCAAGAACAGGTTCGTGCTGCCGCCGGGCCTCACGCTCAAGAACTTCGAGGGCCTCGACCTCGGCACCATGGAC
9561-168	[A/G]	TTCAGGAATAAACACAACAACACAATTTCACATCGTCCGGTTCGGTTTTGCAGTAGGCCCCGAGCCAAGGGTTGCCCGTGTATCTGCACATGGTCTTGCAGACATTCCAACGGCAAGTTG[A/G]AGTAGGCATGCACTTCTCTTGACGATCAAGTTCATAGCAAGAAGTTGGTRAGATCAAAGTGGAAGACATGATCATAATAACAATGCAGATTGAACAACCCATGGCATCAGTGTGATTGCT
6851-867	[A/G]	CAGGAAATCAGCCAACATCTCCAGGGAGGAGGTCGAGAAGCTACAAATGGAGAACCGGTCTTTGCGCGAGAAGGAGGAGAAGTCGGCCAGTGAGATGAAGAAGCTTCAGCAGGACATGGC[A/G]AAACTGAGCGAGGACATGAAGAAGCTGAAATCTGAGTCCGAAGATCACCAGAGGAAAGCGTCTGACGCGGAGGCCCATGTCAACGCCCTGCAGAAGCAGTCGGAGGAGCTGCTCCTCGAG
1107-392	[T/G]	GAGCACGGCCTCAGAGCCTACGTGCAGGACAAGACCCCCGAGATCATGCCAGGAATCAACAAGTTCTTCACCAGCCCGAAATGAAGCACTTTAGACTGTCTGTCTGTGACTCGCTATTAG[A/C]AACTGTTGTGGTCAAGTGCAAACCTATTTCAAGCATTCAGTAATGTTGTTGCGTCCATAATTCAGAGGATATCATCCAGTACCTCTTAATGAAAGAACCATGTGATGTTTGTTGGCTTGC
2352-277	[T/C]	ATTGCCAGTTGCCCAGACGAACTCTGAAAGCGCAGGGCCTCCAGGGTGTGCTTTTAGGTATGTGGTTAGAGCTTTCTTGCTCTTGACCTGCTCACCAGTTGGTGTAATAAATACAACCTC[A/G]AACTTCCCACCCCGAGTGGTATTAAGCTTCTTGGTCCAGCCGGAGGGGGCCAGGAGCTCCTCGCCCTGCTCCCCCTCGCCCGCCTTCTTGAGCGGCGTCTGCTCGCCCGCCGCCGCYGCC
9910-427	[A/G]	GAAACAACAATGCAGTTATTTTACTGGCTCTTGGATAGACTTCATCGAGGAACGGAGTKCATCGAAWGACGATCCGAGCGAGCGAGCTGTAAAGCACCTCAAAGTTGCTCACGGAAACTG[A/G]AATTTGTAAAACAAAAGAGTAGACCCTGACTTTCAAGTCCCTTTTATTAGGAACTTCAAAACCCAAAAAAGAAACTAAACTTGGGCTCCCATGGTGGGAGCAAGATGCCGCTTGTGCCAC
5772-1176	[A/G]	TATTTCTCAAGAGCTTGAACAGTTCATCATAATACTAACTCTGCCTTCTGTCTTCAGCAAATAATAATAAGTCATTACGGACAGAAGAAGTAACACTGGACACACACCAACACGCATCAC[A/G]ATATAAGTAACTGGCACAGCCTCTCAATTATGGCTTGCTATCATTCATCAAAAATGCCACCTCATGGACTATGGAGTTTATCTATACGAGCTAAATGGCATCAGTCAGCCCATGTCGAAC
4625-1413	[T/G]	TTGGTTGGTTGCTTCCACAGAAAGACAGGCCAGGCGCTGAAACGAGATGGGTATATACATTTGCATTGCAGCTTCATGCCTCACGCCAAGGGACAKGTTTGGGTTCCAGAAAGCATCAGG[A/C]AAGGCCCAGAACCGGACTGTCCATCATGACAATCAAGGAGCCTTCCTCCGGCTGCTGCTGCTAGGGCTTACAGGCCCCCCTTGTCTGCCGGAAGCGTACTTGTCCTGGCCCCTTGGCGAA
9573-264	[G/C]	GTTCGGGCTGGCCCCGGAGGGCGTCGAGCAGGCGCGCTCCGCCGGCGAGTCGCTCCGGAAGGAGCTTGAGGAGATGGGTGTGCCGGTAGACTCTGTCAAGATCYGKTATTCGCCGTTCTC[C/G]CGGACGACAGAGACGGCCAGGGTGGTCGCTGGTGTGCTGGGCGTCCCATTTGAGGGTCCTAGCTGCAAGGCAACCGTGGAACTTCGTGAACGTTATTTTGGACCATCATATGAGTTGCTT
3515-379	[T/C]	AGCAAAGTACTCTGACCCGCTGGTCTACACGGGGCCGATCAGGGTCCGTACGGGCCACGAGATCCTGCGCATCTCCTCCTACCTGCTGCACAACCTGAAGAAGGTGACTGTCCCGTTTGT[A/G]GTCCTGCACGGCACGGCGGACCGGGTGACGGACCCGCTGGCCTCGCAGGAGCTCTACAGGGAGGCGGCGTCGAGGCACAAGGACCTGCGGCTGTACGAGGGGTTCCTGCACGACCTGCTC
342-461	[T/G]	GAGGAACGAGATCACTGACTGGAGTAATGGTACCTTCTCGTCCAGGGTGCACTGYTGTAGGAGGAACTCCTTGCACAAGTTCAATTGATGTTGTTCCTCTATAGAAGGTTGTTGTTGTGC[A/C]AATGGTTGCTGTTGCGGATATGGTTGTTGTGTTAATGGTTGTTGATATTGGCCAAATGGTTTTTGTTGCGGGAATTGTGGTTGTTGTTGCGGCTGGAGTGGCATCTGCTGCGGAAATTGT
ConsensusGBS0335-1	[T/C]	CAAATCTTGAAACAGCAGGCCGGTACGTTTTAAGAGCGAAAAGCTTCTGACTATGAACTACTCATGAATCAGAGTCTGG[A/G]CTTAAGCAGCGATGAAAGCCTTCTTCCCGCCTCCGGTGGTTCCAGCTGGAACGACCTTCAGGACATTGAATCTCACAGTTTTCGACAGGGGCCTGTTTCAGGAACAAGCAATATACTTCA
4835-1220	[A/G]	AACTGCCAGAAAAACAATTGTACGGGTACAAACTAAAAGAATGGATCATGTCGACAAAACTTGTGGTCAGCTCAACCTGTGCCACTTGCAAATGTTTTGCTCGTTTCGTTCGCCCTCGTC[A/G]AAATAGGAAGTCCCACATTTACTGTGTTTCTCACCACAAACCAATCATCTTCCACCAGAAGCCTCCAGCACCAAGCCAGATGATGATGTTAACAACGGAGATGACAAATCCATAGCCCCA
6054-1132	[A/G]	TAGAATGCCCATGCTGATCATGATTGTGCTCCTGTTGGYGGCTATTATCCTGGGCGTGCTGTATGGCAAGTGATCCGGTCAACATGGTCCTTTTGTGTTCTTCGTGGCACCGCCTCGCCT[A/G]TATGGTTTTGCACGTGTACCTCCTGACTGCAGATGGATATGGCTGGTTTGCATGTAGTATTGTGCTATGTACCCTGCTGGTGCCATGCATGCTAATTGTTTTTGTTCTTTATTTCTGTCG
8438-784	[A/T]	CGTCATCCTCATCCTCTCCAACGTCGCATCAAATGTTCCAACAGTTCTGCTGCTCGGCACAAGGGTGGCCGCGTCGGCTGCGGCGATATCGCCGGCGTCGGAGAGGAAGGCCTGGCTGAT[A/T]CTGGCCTATGTGAGCACGGTGGCAGGGAACCTGACGCTGCTCGGGTCGGCRGCGAACCTGATCGTGTGCGAGCAGGCGAGGCGGGCGCAGTTCTTCGGCTACAACCTCTCCTTCTGGAGC
3127-273	[T/C]	GGCCCAGGCGTCGACTCCGAATGTGCGGTGCATGGCGGTCGTGGACACGGCCTCAGCGGCGGCGCCGGCGGCGGCTAAAAAGAGGAACAGCTACGACATGATCACGCTGACGACGTGGCT[A/G]CTAAAGCAGGAGCAGGACGGGGTCATTGACAACGAGATGACCATCGTGATGTCCAGCATATCCACGGCGTGCAAGCAGATCGCCTCGCTGGTGCAGCGTGCGCCCATCTCCAACCTCACC
3450-692	[A/G]	GATTTCTTTGAATTCTTCGAGATATCTCAAGCAGTATGTTTTGTCCCAGCCTTGTGGGAATACATCAAAACTGATCTGCCCTCCAATAGAAAAGGTCAGGTTCAGGTGTGCAAACTTTTC[A/G]CGAAGCACTGACACCATTTTAGGCCGAACRTTATGTACCTTATCATACTTCTCAAAATCATCACGTTCTTCTTGACTACAGTTCCTCCCTATAGGTGACACATTGATCATTCCACTCCTG
354-811	[T/G]	CTTCTTCCTTTCTAGTGTGGATGTTTGAGATCGTGATCCGGATTTCGCTAGCGCTCGGTTATCTGCTTCAGATCTAGTTCGAGTAAAATAGGTCTTTATGCGATAAAGATCATAATGAAC[A/C]CTGTTCCTACAAAATCTTGTTCCGAATGTGACTCAGAACCATAAATTTGGATAGCCAAAAAAAAAAAAAGCTTTTCTTTAAAAAAAAAAAAAAAAA
9701-925	[A/G]	CAAGTATTGTTTCATGGATATTATCAAGTAGCTGTTGCAAACAAGGCCCTAAGAGACTGATCAGAGCTGTGTCTGAACTATGCTGAGATCCAGGTGCACAGAGCCACGGCGTCGTCCTCA[A/G]CAGCCACAGACCAACTAAATGACGCCACCCGAAGCAGCAATTCACTTCTTTGAAGAGGTGCCGAACCCGCCGAARCCCATCATAGCAGCGACATCAGGATCAATGTCCTCAGGCTCATTC
12701-485	[A/G]	AATCGGCAGATCAAATGGTTTCGTCAAGCTCATCATATAAAGGGCAGCATCCCATGGTCGTGCAACAGAAGCAATTGACAGATCAAAAGGACTGGATAGATAAGGTCTGCGAGTCCTGGA[A/G]TTGCTCTACGTGGTGGAAAGTGGCCTCATTTGGTCTCGGGATTGCGGTCACCACGGTTTTTGTTGTGTTTGTTGTAACAGGTAGAAGAACATTAAAACTTAAGGTTTGATAGATCAGGAG
571-1343	[A/C]	GCCCCAGARAAGAGAARAGKGTACAACCTCTTCCGAGAATAAATTTTTGTATGGAATTATGGCAACYAAAAAAAACCTTTTATTGGATGTATCCTGATGGTTGGTTGAGCTTAGCGGCTC[A/C]CATTTTGGTGGTATTATGTACTTGCTTGAAMTAAATCATGAGTTATTTTCMYTCAWMRWMAYAAAAAAAAAAAAAAAAAAAAAGTGTCTTTCGGTTGTCAAAAAAAAAAAAAAAATCAAG
4701-2395	[T/C]	AAGTTATCCAAAACTTTGGGGTACGTTCAGAAACCTGCTGTAAATTCTTTTGAACTCTTCTACTTTTTCTACTCGCTGTAGAAACTTTGGGTCACATTGCACACCAAGCTAAAGAACTTG[A/G]CATCTGAACTTTGTTTCTGCCAGATTTTTCCAAGCACTAGAATTAATCAACAACACAACACTCTTGATTCTTGAGGTCACAAACCACACCATGCATTTCATTTCCCTCCCTTAATTTCAC
ABC06992-1-2-321	[T/C]	GGCGGCGAAACTAAACGGCGACGAGACGCCCG[A/G]CGACCTCACTACGACCATGGACACGATACAACACCGGCTGCTGCCGCTGGCTGGTAAACATCACCGGCCGGTTGGGCCGGTGATAATAGGTACAGAAAAGRGCTCGCCGTCACACGGTGA
5206-787	[G/C]	ACACACATTCTTATATGTACACACGAACGACGACAACCGGTCTGATTCATATGGTTGCACAGATAATAGATAGATAAGCAGGCATGGTTCTTGGTCTAGGGAGCAGCTACATGGTTTGCA[C/G]TGCCAGGGAAGGGAACGACGCTGATTARCACTAGTAATATTTACAGTCATGTCATGTCTGCCTGCCTAATCAACTTGATCCTGCATTGTCTTGCAAGGTCACACGGCGCCCTGGTCGTCG
5537-283	[A/G]	ATGTGGGCTTTAAGAACCAGGGAGTATGAAGCTTGGAATTTCAGATATTCCTTTGCAGACAGCGAGGTGGAGATGTTCCTCTTGCCATCGGAGGCACGGACCAGGCACCGGTACTCCACC[A/G]GCTCCCCCTTGTCCGCCATCTTCTTCAACCTAGCCTTGCACTTCATCGAGGATCGCTTCATGGTGACCCAGACGGAGCCCTTCTCCGTGGTCCGCTCGTACATGTTGGTCAGCTCGCTCA
3761-2567	[A/G]	TGCAGTAGTTTGATGGTCTGAGGATCTAATTAACACCGCCAGTCCAGTCCAGTCCAGAAGCTTGTATCTTGCTGCTGCCATGAAGACGACGAAGCGYGCTGATAAGGACTGGGCAGGAAG[A/G]GCTGGCGGAGRGCAGAGATAGTAGCGGCGAGGGCTGCGTCGATGGATCGATGATAATCGGTGGTTTTCCATTAGCGTGTAATCGTTGTTGTCGTGTTCCTTGGCTTGAGATGTATACTAT
5183-924	[T/C]	GGCACAGTGTCCCTCAAACTCCCACCACCTCCACCCTCACCCGTGTCTCCAACTGATTCTGGAGTTGCCATGTCCCCTTTCAAAGCAGAATTTCCTTCCCAGGAACAAGCAGGCACCGGC[A/G]ATTCTGAAGACGTCGCCGCTCCTTTCAAAGCAGAATTTCCTTCACAAGAAGCACTGGATGATACCATCGAAGCTAAAGCAGAGGCTGCCCCTCGTAACCAACCAGCTGCAGCAGAGAAGA
6510-1430	[G/C]	GTTCGTGAAAGAACTGTTTCTCCTGGGTCCTGGCTATGCCATTCTTGTCATGACCTCCTGCAGTATGAGCTTTGTGTCAGCATAGCAGGATCCTATGTCGGTGTCATCCTTGGTGGTGAC[C/G]GCGGCCTGCAACTTCTCGAAGCTGTCGAAGAGCCGGTTGGCGAGGTCAAGAAGCGGTGGCTTGGCGTCGGGGTCTGCGGCGGTGATGAGCTTGTCGAAGTCGTAGTATATGAAGGTGGCC
1190-86	[A/G]	TCAACGAGGAACCTGCGAACCAGAGGGAACACGGGGGGTTTCGCGCAGAAAATCATGTGAGATTGMCTCACGGACTCACCCTCACCTTGCCGAGATAGAGGTAGTTGTGGTTGGGAGGAC[A/G]CGGCGTGTTCTTCTATATCAAGAATCTGGTCTAGTCRAGGGGGGAGGGGAAAAGGTTGCGTGCCGCAGAGGAGAACGCGGCGG
685-359	[T/C]	CACAGGRGGAATGCCTTCTTTCTCCTCAACACGCTCCTTGATCCTGTCAATCGTGTCGGTGGGCTCAATGTCAATTTCAATCTCCTTCCCAGTGAGAGTCTTGACTTTGATCATCGTACC[A/G]CCCCTGAGCCTGAGGACCAAGTGAAGAGTCGACTCCTTCTGAATGTTGTAGTCAGCAAGTGTGCGTCCATCCTCCAACTGCTTGCCAGCAAATATCAAACGCTGCTGGTCCGGAGGAATC
3118-508	[T/C]	CGACAAATAATTTCGAACAAAGGGAAAGTTGATTTATTTCTGATGTTTCTCGTTTTGGTTTAATTAGGCGTACTCGGCAGGRTGGGCGACCAGGTATGCCTCGACCATCTTGAGCAGGTC[A/G]AGGTACCCGGCGGCGAGCGCCGCCTGGTCCTCCGCCGACAGCGCCCCGCCGCCGTCCAGCCTCTCGTACTCTACCCTGAGCTTTGCCACGCAAGCACCATCCCCGGCCGCCTCGAGCTTC
1097-1313	[C/G]	GACACTTTGGGCAGGCTCTCGTCTCGACTCTCTCGATCGAGGGTGGTGATTGATTTCTGCAAAACRTTTCCCGTTTCCRTTTCTTTTGCAATTGCAAGGTCTAGTCTGTTTTTGGGGCGT[C/G]CCTTTGGTATCTTTCATAGTAGTACGTCTACTGCTCTTCAGGATAAGAAGAGTCTTCAGTGTACTCTGAAAATAATGTTGTTTCCGCATTCTGATAAAATGGAATCATGGAACCGGTTGT
557-1297	[T/C]	GACAGTAAAAGTAACTAACAACAAAAATGGATAATAAAGAGGAGACTCCTTTGTTCCATCATGTTAGGGGAAATCTTGCATATGCTTGGTTCATCTSACATTAGCTCCTCCCATCAGAAG[A/G]TGCGGCATGTTGATGTGCTCATCAGACTCTCCTTCCATCAGAACTCAGAAGATGTGGACGATATCGTACGCGAATGTCCAGAACAGCACGAAGGACATAAGGCCGGCCAAAACTCCTTCA
7282-1386	[A/G]	TAAAAGCACCTAGATTATGTTTTAACAACACGTCGAGGGGGGTCAGCACATGCATCAGTTTATGTTCCCCCAGATAGCTTGCCCAGATGTCACCTTGTTGCTTGGCCTTGCAGTCAGCTC[A/G]TACAGAATCCGAGCAAACGTGTCCGAGTATTTCCCTTCCGACGTCAGGATCTCGGCAAAGGTATTCTCGTGAACCAGGAGGTGCATCCTATTCTGAGGTTCCGAGACGAGGCTCTCCAGT
8645-484	[C/G]	GCCACGCGCCGCCGCTGATTGCCGCCGGTGCAGGCGAACATGTGGAGGCTGCGACTGGCGTACGACCCCTCCACATGGTACCGGCAACCAGGCGCATCCCCAGTCGTACCGTCCAGCGAT[C/G]GCGCCGGCGACAGGCGACAGAGGGACTTTGTCGGGAGCAGACTCATGTTCCGCCGCGCCGTGAATCGCCTGGGCGCCAGCTCGTCGCCGTCGCCGTCGTAGACGAGCCACTCCTCCGCCA
4020-643	[T/A]	CAATGCAGGCTGCCTGAGAGTGTGGCCCAGCAAGGGGYGCAGAAGCYTTAGAAGCAAGTGAAGGGAAGACAAAATACATCTTGTTTGATGGAGAAGCAAGACGGATATCAGTTCTATTCC[A/T]GCACTATGTTAGTTAGGTCTCTTGAAATATGTCTGGTCGCATTGTAAGATAATTTGTGATGTTGCTGACATGGTATGTTATCCTTTCTGCCTAGTAAAAAAAAAAAAAAAAAA
13589-175	[A/G]	CTCCATGTGCACAGGCACTGGGGCTGCAAGCCCAGGCTTGCCATTGGCACTCTTCTTGTTGTTTGCGGCCTTCCTCTCATCTGCCTCGGCCGAACTCGAGCTCTCGGAGCTCTCATCGGC[A/G]TCGTTATTGRCCTCATTACCGTGGAAACTTACCTTCTTGTTCACAGTTGGGCGATTCCCCCCACGACAACCTTCAGGATAATCGTCGAATGCGCCATCCCCGCTCATCTCCTCCTGCTCT
2146-2256	[T/C]	AATGACTTGGTTTATTTGAGACTTAGCTTTTGCCAGTAGTTGAACTAGTCTTTTAGGCTTCCCATGGATTGGCTTATTTTATTTGCATGGATTGGTTATTTTGTTTAAGGTGTCCTCAGG[A/G]TTGTCACCGAATCTATCTGGCTTTCTCAAAAAAAAAAAAAAAAATTTTCTTTGTGCCTATCCTCAGGGTTGTCACCGAATCTATGTGCCTATTCTTATCTTTAAATCAAAAAAAAAAAAA
4150-398	[A/C]	CCCTAGCCGTACGGCATGATCCCCTTGTGGAACAATAAGGATCATGCCACCCTGGTGCTGGCCTGCGGAAATGAGCTCAACTGTTCCATTGATCGTCCAGCTTGGGATCGCTGCGCCCTC[A/C]GAAACAGAAGAAGATTTGACGAAACCACCAGGCGGTGCTGTCTCRAAATCRCCATTGATGAGCAGGCCGTCCTCCACCGGAGCGGCCGAGGCCAGGCGGCGAGAGGGCGCCAGCAGAAGC
3063-1350	[T/C]	ATGAAACGGCAGGATACATAGGATATACAAGCTAGCTACAGGTCTCCCCTCATCAAGTCAAGGAGCGAGCACGAGAACCTTAATGGTCCCCTGGCTGTTAGCAGTTAGCATAGTAGGGCT[A/G]TCGCTCTTCCAGCAGACAGCGCTGATGAAATAAGACCCGGGATCATCCTCGGCATCGTCCAGGTCCGTGGATAGAAACCTGTGGCTGGAAGCAGGTTTTGAGATAGCCTTGTGGTAAACA
7766-492	[T/C]	AGTTCTCATGAGAAACGCTGGCTCTCGGCCGTCACAGGCATGGCAACAATGGCTAGGAAAAGGAAAAGGTGTTGCAACAACCCTATCCTTGTTGTGCGCAATCCCGGACAACGCTAAGAT[A/G]GTGTGTGTCGCTCGCCGTGCTACGTTCGTGAAAGAAGATTGATCCAATGGGGACCGGGCACAAATGTGCTTGATGCTCTTCTTGACAATAGGAATCAGCTGGTCCTTGGCATTTGCTACT
4915-2030	[A/G]	AGGCTTCTCTTTTTTTCCGGCTTCACATTAACTGACACGGTTCGCGGACCTACACAGCTAACAATGCAGCTAAAGGCTTGATGGGATCTCCTTCGTGCTTCGGTTTTACCTAGCCACGGG[A/G]TCGACAAGTATATGTTCTTCATAGGGTGACTTGTCTTTGGGTGTAAATTTCCTGTGCCTATAAAGTGAGATGTGAATGTAGAGGTGGTGAAATTAGTGAGTGWGTGAGTGAGTGAGCGAG
9627-353	[G/C]	GCCGATCAGCCTCGCGGGGTTCCCCACCGCGGTGCTCCTCGGCGGCACGTCGATGAGCACCACCGACCCGGCACCGATCTTGGCCCCGGCGCCAATCAGCACGTTGCCCAGGATCGTCGC[C/G]CCGGCGCCAATCAGAACGCCGTCCCCGATCTTGGGGTGCCGGTCGCCCACCGCCTTGCCTGTCCCGCCCAGCGTGACGTGGTGGAGGATGGAGACGTTGTCGCCGACGACGGCGGTCTCG
11660-365	[T/G]	TTACAGAGCAGTACAGATGTGATTATTGCATTGCATCTCCCAGATGTGATTACGCGAAGCAATCAAGATCGCATGGAAAGCTCTTAGCCGCACCAGCAGTTTCCTGGATCAAATCAATGG[A/C]ACTGCTGCTACTCGCCTCCCTCCACCCGGCGGCGAGGAGGAACTCTGCTCCACTTCCGGATCCTCGCGCCCAAGCCCTTCATCTCCTCCACCGATCCGACGCCCGCCGCGGACACTCCGG
1110-715	[A/G]	TTCAGCTATATTTTGCAAGACTGTTATGTTAAATCATGCTGCCATTATGTCTGCCATCTTATATTYGTGACTTGTGTAATCCATAAGACACATGTTTTATGGCAGTTGAATTTTCTCCCT[A/G]GACTCAAGATATGTTGTAATGGCTAAAATGGTTTATGAGTTTGAGAATTGGGAGCTGGCAACTTGTGTGCGATCTCTCATGTCTTGGATTAAAAAGGCCGCCGCCGCTGTGTTCTCTCCC
3780-297	[T/C]	TCCTTTATAAGCAAGCAGAGTACCAGTCACATCCACAGTGACCAACCGTAATTTCGATAGAAGCGACATGTTTGATGATGATGATCTGAACTACAGCCTCTGTTATATTCTCTCAAGCGG[A/G]GGAGCAAATACCACTTCTCCGGSCACCAAGAATGCCTCCTGAATCAATCCGGCGACGCTGCGGCTAGGAGGGGAGGATTCCGGTGGAATTCCTGGCGCGTAGGCTCGGGCTGGGATCTCA
2562-1191	[C/G]	TCTGCTGTTCGTGCTGGCTCTTCTGCAACTGTGCTCTCAGCACCAGACTCACCACGSGCCGGTGCCGATAAGCCACTGCTCCCCTTCAGCAAGGCAGACGAGGAGGAAACCAAGGATGTG[C/G]CCAAGCCAGTGACATACTCCTACTCGTTCTTCCACCTCATCTTCTCCCTGGCAAGCATGTACTCTGCCATGCTCCTGACTGGCTGGTCGACCTCGGTTGGGGAGAGCGGAATGCTTGTCG
6251-204	[A/G]	TCGCACCCCCCGTCTCTCTATCTCGGCGACCCTCCCTTCTCCGACGACCGGCTGCCACCCCCGTCCGCCCTCGCCGCCAGATCCGCGCGGCCACGCCCACCCTCACCCGCTCTTCCTCTC[A/G]GGCCTCGGCAGATCTACGCGGGCGGCGGCCGTCCCTAGCCATGATTAATTTCGTGCTCCTAATCAGCCGCCAGGGCAAGGTGAGGCTCACCAAGTGGTACTCGCCTTACACCCAGAAGGA
9084-713	[A/G]	CGTCGCCGTGCACGAACGCCTTCAGAACCACGGGGAGCTCCTTGCGGAAGATGTAGTAGCGGAGCGGCGCGATGAGGTCGAGCAGGAAGTGGCCGCCGGAGATGTGGCAGTGGACGTGCA[A/G]CGACATGGCGCCCTGCACCTTCTTCCACTCGGCCACCACCTCGTCCCGCTGCAGGCGGTTGTACCAGCCCTGCAGCTGCGCGGCGTGGATGGTGTGCGACACGGCCAGCGTCAGCCGCGC
3787-1223	[A/G]	AAAAAATCAGCCTAAAACTCAAAGGGCCAACCACTATTTCAACACAACGGGTAAACACAGTTTCRATTATGAAGCGGAACAGGCTTCTAGCTTTGGGAGGACGCTGCGCCACGCATCAGC[A/G]ATGTCTTTAGCTAACTTTGCTTGACCTTTCGCAAACTCATGGAATGCAAGTCCAATATCAGCTGTTTTCTGCTCTTGGAATCGTGCAAGCTCGTCGTTCATTACACTAACTATGTGCTCG
7706-924	[A/G]	TCAGGACAGTATCCGCAAACCCTCACTGAATACCTCTTCATAAGCCTTAATGCACCGTTCCGGAGCGTCTCCCACRCCACGAGTGTTTCCTCAGCAAGAGCAGCTGTCTCCTCTGGGCTC[A/G]ACGGAGGGATAATCTCATCGTCAGGTACTTCTTCAAGAATTGGCTCCTTAAATTTGTCAGGCTCCGGGTCAGGCAAGTCATCTTCATTTGCGTCGACAAACTCTTTCCTTCCGATCTTAA
10927-876	[A/G]	ACTCTACAAAAAGAAAACAAAAAACTATGTACACCAAAGTGACAGGTTTTCACCATTCTGGTGCTGAAGAAGAAACAGTTCGATCCGGTACGAAGAAGAAACACCGCTTAGTTAGCAGCC[A/G]CATCCTGTGATCTTATCCCACTTTACAGCCAGCCACGAATTCTCATATTGTGCAGCCAAGCAAGCTGATCCTGGCCATCTCATCAAGGCCCCATCGCGACGTTACATTGGGTGACAATGT
1593-1597	[T/C]	ATACAAGCAGACCAGCAGGGAGAGCAGAACCCTGGGGCTGCTCGAGGTGGCCGAACCAGCCGCCAGGTTGCCGCTCGAGCTGCCAGAGCCAGCTTGGGTGCTGCCAGAAGTGACCGTGCC[A/G]TCTTTCGAGCCGGGCCCCGACGCCTGCAGCATGTTCTTGAACCAGTAGGCCGAGTCCTTTGGGTACCGCTTGAGGGTGGTGAAGTCGACGTACACGATGCCGAACTTGGAGGTGTAGCCC
5926-798	[A/G]	TTCCAATTTTAAAATTTTAGTAAGCTCTTCCTCTTTAATATTCAATTTCTTTGATGCCTCGGACAGGAACAATGGGAAGATGACGTCAAGCACATCAGTTGCAAATATCTCAACATTTGC[A/G]CCATTATTAGCAGGAACTTTACTCTCTGAACTTTCTGCCTCCTTGTTCGAAACTTTGGGCTTAGCTTTCACTTCTGGTAGACATGTTTTCTCTTTGGGTGCATTGATTTTAGGAGCAGCT
6864-331	[T/C]	CTGGACAGGTCGATTTGCAGTGGAAGCTTTTGCAGGCCAGTGCCAAAGCAGTGCTACTACTGTAATGCATAAATTCAGTGCCATTTCTCAAGCTGCTAGGCCTAGAAGAAACACAAAGAG[A/G]CAGTGCAGCGATGATTATCCAGCCCTCCAAGCTGGATGCAGCGAGGTTAATTGGGATCAAAACGGTTCCAACGCCAATCGGCTTGAGGAAATCAGGGGAGATGTTTTGAAGAAATTGCGC
11832-415	[A/G]	CTGATACAACCCACACGGTGCGTGCCTTGCTCACTCGTCTCGCATGCAATGACCTTCAGCTGCACGCACCCGCACGGCAACTTCTSCTSTCTACACACAGTTTTGGGGTACAGATTGAGC[A/G]GCGACTCTAACCCCGTAGTACTCTTGTGGTTGTAGGCTCTGGAGGCGATGCTTATTCAACAAGTGGAAGCGTGGACCATCCCCACYGTTTCTTTCAGGCATCGTGGACGGAGTCGTCCGT
7207-696	[T/C]	AATTCAATGCTTTTGCTTCTTTGCTGCAAAGCAGGCATGCCTTCACTTCTTCCTTTCAGCAAGACTGACCGACTAACGACGGTAAGAATGGGGAAATGTCACAAGACTTGCACAAATGAC[A/G]CGATCACTCGTCGTCTGAATTGTTAAACTTAATCGAGTGGGTTTGTAGATCAATGAACCCACCCTTGTAGGTTCCGCGCTTCTTCTTGGTCTTCTCGTGCCTAAAATCCCTTCCTCTAAC
6489-465	[T/C]	CGTCAATGAATTGCTGAGGAACAGAATCCTGGCAAACGTCTCAGAAATGTAAGGTATTGTCCCACCAATCAGAACGATGCTAGTCAGGACAGTAGCACCAAACAAGAGCATGTAGAAAAA[A/G]TCCGCTGTTCTTCCCCTGAATGAGTTCTCCTCAAGAAGTTTGCAGTAGCGYGCAAGAAAGAACATGTGGAACAGGAAATCCAAATCCATCTTGCGGAAGTAGAGGAAGTTGGTGACGAGA
3060-1333	[T/C]	AGAGCCTTGGGGGAAGTTACATCTTCAGCTTCAGATCCAGACTCCGCAGTTGATGTATCACTTCCACGTACCGTTTGGTGCTTAGACTTGGCATAAGAAATAATAGTTTCCATCCCATTG[A/G]AAACAGTTACAATCTGCCGAGCACACTGGGCCTCACCATTAAGGACTTTCTTCAGTATGTTCGCGTCCTTCCATGGGCCCTTTTCAGCTTTGAGGCACCCTCCATATTCGGGACAGGTAC
10470-498	[T/C]	GCATTGGTCTGGTGATGACGGGAAGGCGTTCAGAGTTGCGAAAGATAGAGGGTGGAACCTTACAGTGAAGGACCTGAAAAATGGTAACATTGAGGTTTTTCAAGTGGATTTTCTCATACT[A/G]TGCATCGGAAGGCATAGTGGGACCCCAAATATCCCAGAATTTCCAGCGAATAAAGGGCCTGAGTTCTTCAAGGGCAAAATATTGCACTCTATGGACTACTCTTACATGGATAATGCGGCA
4166-1090	[A/G]	GCGGAAGAGAAAATGGATACGACTTTGGTTTCTTGCACATCAAGGCTATTGACGATGCTGGCCATGATAAGGCTGTCAAGTTAAAGGTGCGAGGTCTGGAAGCTGTCGACCAGGCAATTG[A/G]TCAGCTTGCAAGACTCCTGTGGGAAGCTGAGAAGTCAGGGCACTACCAGTACTTCCTCTGTGTCACTGGAGACCACTCTACTCCTGTTGAGTACGGAGACCACAGCTTCGAACCTGTCCC
4993-1008	[A/T]	AAATGCTATGGTCCCAACTTTGACTTTATTTTCGAACAAGAGGTGGGGTGGTGGCTGTTCGTTGATGCCGAGCCGCTGAAGTTTGGCTTCAGGAGGAAGGGTGCAACGGAGTGTCAGTCT[A/T]CTGGTTATTSCAGTTACATGTACATGCCCAAGTACCAGCTACCAAGGGGCATGTCTTCAGTCTTGAGTAACAAGCATGTTATTCCAAAGCTGCCTGGCACTTTTGTACTAATAGAAATTC
48-258	[T/G]	CCGCACCCCGTCCTGCGTTGCCACCCCGCGCGCCGGCGCCATCTGCAACTCAATCTCMTCCTCCACTCCTCCCTATGACCTCAACGCCTTCAAGTTCAGCCCCATCAAGGAGTCCATCGT[A/C]TCCCGCGAGATGACCCGCCGCTACATGACCGACATGATCACCTACGCCGACACCGACGTCGTCATCGTCGGCGCCGGGTCCGCGGGGCTGTCCTGCGCGTACGAGCTCTCCAAGGACCCC
ABC08641-1-1-114	[A/G]	CACTATTATAAGGAGGATAGTTTCTAACCATGAAGCCTACCAGGTAACTACCATAGTGTTGTACTCCCTCCGTTCCTAAATACTCCCTCCGTCCGGAAATACTTGTCCTAGAA[A/G]TAGATGTATCTAGACTTATTTTAGTTATAGATACATCCATTTTATACATTTCTAGGACAAGTATTTCCGGACGGAGGGAGTATAAGCCTTTTTAGAGGTTCCACTACGGACTACATACAG
1354-554	[T/C]	AAACACAATACAGAGATTTCTCTCTAGACTCGGCAAGAACAACGACACAACTGTAGCATAGTTTCAGGTTGCAGAACTCGCACACATCAACCAAACTCGCTCCAACCAGAGTATACGTCG[A/G]GGCGCATGCATTCAGCCGGAGATCTCGATGGCCTTCACCTCRGGCTTCTTGACCTCKGYCTTGGGCACGGTGACRGTGAGCACACCGTTCTCCAGTCCGGCCTTCACCTCCTCCACCTTG
4843-2708	[A/G]	CAGCCTTGGCGAATGGCAGCACTGTGCGGCTGCAGCTTCTTCTTGAGATTGATTTTCCTTTGTTCTAGCTGTGGAGCCTTTGTGCTGCGGCGAAAATTATATGGAGATGCCACCAGGACA[A/G]ATTCTTTAGCATTAGTAGCAAAGCATGCCTCCATTAGCCACCCACTGAGCAAAGCGGTCAGAATAGTCGCGCGAGTCTGAGAGCTGGCTGCTTGAGCGGGACAGGTCATCCCTTCCCTCA
7612-375	[A/G]	GTCCTGCAGCCCGACCTCGCAGCTCCGCGACGTCCTGATCCGCTTGCCCGGCGGCTTGGCCAGGTCCGCCAGGCCGCCCACCGCCGCCAGCGACGCGAACGACTGCGACTTGCCGTCGAA[A/G]AACTTGGACAGGCCCCTCTTGAGCGGCAGCTGCGCCATGAGGGAAGACATCTCGAAGTTGTCGGTGGATCCCGACGAGCTGGAGCTGGAGCTGGAGGTGGCGTCGTCGTCGAGGTCGAGC
12073-341	[T/G]	CAAATTCATGGAGGACCAGCCTGTAGTGTCCACCGACGTGCAGGGAAGGGAGGTTGAGCCGTGCGCCGACATGGTAGATAACGCAGTCAGCGTGCCACAAACAKACGAGGGAACTGCCGC[A/C]GCCGACTGCATGCGCACCGCCGATCGAGAAGTCGACGTTTGCGCTCGCGAGAGCAGGGGTCATGTCGCCGACGTGTGCTCAGAAGCGCAGCTCATGGCCGGCAACTCTGTTGTCTACCTT
9404-382	[T/G]	CCTTTTCATGGATCTTGCCATCTTTATTTGCCCTCCGTTTTGAACTATTTTGAGAAACATGAAGGGAAGCTCAAGCAAATACATGATTACCTTTTAGTTTTATTTTCGAGTTGTTGGAAT[A/C]AGCCTGGAAAACATCTTCAGGCAGACGATGGAGGCGAGGGAGGTAGCACCAGGCGCACCAGAGTGGGMAAGATCTTCCCTCGTGCGGTGAACGGCGAGCAGGCGATGGAGGCGAGGGCTC
7550-562	[A/G]	GGCGTCGTACCACCTGGCCACGTGCTTCTTGGAGGTGAAGAGCTTCCTGCCCCTCTGGGAGCCGGCGATGTAGTGGGAGGCCGGCAGGTGGGACAGGTCGGCGAGCGTGAACTCGTCGCC[A/G]GCGAGGTACTGGTTCTTGGCCAGGATCTCGTCGTAGACGCCGAGCATCTGCTGCAGCTTCCTCTCGTTCTCCGCGATGCGGGCCTCGTCGGGGATCATGTTGAGCTGCGGCGCGAAGGCC
1846-342	[A/G]	AAGATGCCAAAGACATCCACTGCATCTGTGACCGCTTCACCACTCATGAACTGACTTTGATCAGTCTCTCCAAGTTTGCCACGGTTACACGTGCATGCGGCAACGGTTTGCACACACACA[A/G]CAACTGTGCAGGTTACCGTGTCCCAGAAATAACACCACCTTCACCCCGGCAAGTCCCTAGGCCTTCAGTGTCAGACCATTCTCCTAATAGAGAAATTATTGAATAAAGAAAATAATGATG
13926-531	[G/C]	ACTGCAGAGGCTTCTCATCGACATGTCCAACAAGTCCATCCTTGTCATCGAAGATATTGACTGCAGTTTCGACACGATGTCGAGAGAGGATCGCAAGGACCACTCCTTGGAGGACGAGGA[C/G]GACGGCCGAGACTACCGTACGGGAGGTGAGCGCAAGATAACACTGTCGGGGCTGCTCAACTTCATCGACGGGTTGTGGTCGACTAGCGGCGAGGAGCGCATCATGATCTTCACGACCAAC
7037-454	[T/C]	CAGTGGTTCCTGAAGGAAGGTGCCAAGGCGGAGTAGGAATATTTGAACAGTATGAGAAGTCAGGCTATACAAAGAAGGGCCACCAGTCGTGTGGCTCTACTGCTGACAAGGTTTGCTACA[A/G]CAAGAAGCGAAACCGTGCAAAGAAAAGGACCCACAAGCAGCAGCAAGAGATTTCCAAGCCCAATTACTTTGGGGGGAATGTGGCTTTGAACCGCTGGTGGTACTTGGGCGGCTACATGCT
2641-600	[T/C]	TGAATTGTTGTGTCTATATGGTCCTAGCAAGGCAATGTTGAGGTAAGCCAGCCTACTCATCTCACGATTTTCGTTGAACAACGCATGAAGCCCGGACACGTGAAGAATATCATACCCACA[A/G]TAATCGATGAGGGTGTTCACATGCTCTACACATTCAGGGAGGTCATCAGATGCCGGTCCATCGTTGTCACCGCCGTTAGGGCCACGGTAGTCCTTCAGCAACGTAGTGCAGACGTTCGTG
6355-222	[A/G]	GTCCAACTTGAGAGCTTCTACAATGACACTGGCGAGGGCCGGGACGCGCGGCCGTTTAGGATCACGTTCGTCGTCGCCGCCGCCTCCGCCACTGCCGCCAGGGTCTAGCGCCCGCTTGGA[A/G]CCAGACCGCTCCATGTGGCGCCCCTGCCTCTGCATCTCCGCGGCGCCACAACCTTGCCGGCGCCGTGGGTCAGATCTTAGCAACTAGTAACTGGCAAACGATAGCGGCACGAGGGTTGGA
5356-852	[A/T]	TTAATACTTAAGGTAGTACTGCTCCATCATATGCAGATTACAACGCTGCAATCACAGAAAACCCTCAAAGGCAAAGAGACTCCAGATGAGCAGAGCTCTGCACCAGAGCCATGGCATCCA[A/T]CTCTGAAGAAACAAGGAACCACTTGCAGTCGCAGCAGCGATGGAGCTTGGAAATGCAATAACAACGCTACGATTTCGATCTCTAGTATTAGTTCTATACTATCACCATGCGCAAGCAGCG
8806-605	[A/T]	TACTTCCCTCCCTGGATTTTGTGTCCTCAAGCAATGTTGTCTCCTTAGCAGCCGGACGAGACTCGATCTTTCCAGATTTTTTCTTATCAACATTCGAATCACCATTGGTACAGGAGCCAG[A/T]GCCTGAGTCTGCATGCGATACTCGCGCAATGGGTGCCTTACGAAGCGAGGAACTAGGAGTGCCTCTCCTTGCTAGACCTTCATCTCCACTCTTAGGGCTCCTTGTCTTTGCAACCTTGGG
1073-1174	[T/C]	CCCAGCAGTCTCCTTGCCATCAGCAGGACGGAACATCAGCATGTTMGGCATTGCRCGGAAGCTCACCAAGTGCTCAATGGGTTGATGGGTCGGACCATCTTCACCCAGACCAATRGARTC[A/G]TGGGTCATGACATAGATAACTCCAGCTTCAGACAAGGCTGAGATCCTCATRGCACCTCTCATGTAGTCAGTGAAAACAAAGAAAGTTGCACAGTATGGAATGAGCCCTGGTGTGTGCAGY
6871-945	[A/C]	CATCTAAACATGTATGTTATTTCAGAGTGGAATCAGAGCAGCCAACGACATGGATCGAAACAGGGCCGAACTACTACATCACCAAGTACTCCGGGCCGGCAGTCTCCGGAGCCTACTCGA[A/C]CACTTCCACATGACAGATGAGTGGAAGTAGATGACACACACTACGCTACATCGATCCCGGAGATAACCACTGACGGGCGGCGGCGGCGCACGTCCACCGGCTCGAGCGCCGGTGGAGTCA
8512-430	[A/G]	CGTCCTTGCGTCGTTCGCGCTTGCCGTCCTGCTGCTGTGCGTCCAGCGCGTGGCCTACTTGATGGCAGTTGCATCTGGATCCACTTCGGTATTCGAGAAGAGCGCCTTCGGATCAATCAA[A/G]CGGGAGCCAGTTGCAGGGTTGTTTAGGCTTCCGCGCGCCGCGGTGCTTGGATTGGTCGTGGATGCGGCTTTCTTCCTGCTAACGGTCGCTGGTCTTCTGGTAGCGATGATGTCGCCGCAC
6868-595	[T/C]	AAGTGTTTGGATAGCCCCTCTCTGACGCAGGTCCCAGAGCTTTGCTGTACCGTCGTCCGATCCACTCACAACAAGAGGTGGCCACTTGCGTGACGGGCAACATGAGTTGACAAACGATGC[A/G]TGCTCAGCCATCTTCTTAACCTGCTTGCCAGTTTCAACATCCCAGACCCTCAAAGTCTTGTCAGGGCTTGCAGAGATTATCTGGCTCCCATCAGTGGTCCAGTGAAGGTCAAGGATAGCA
3789-800	[A/G]	TCTGCTCCCCATCATCACGGTGAAGAAGATCGAGGACAGCATCGCGTTCGTGAGGGCGCGGCCGAAGCCGCTGGCGGTGTACGCCTTCACCGACAGCGCGCCGCTGAAGCGCCGGATCGT[A/G]GAGGAGACGTCGTCGGGGAGCGTCACCTTCAACGACGCCGTCGTGCAATTCGGGATCGACTCGCTGCCGTTCGGCGGCGTGGGGCAGAGCGGGTTCGGGCAGTACCACGGCAAGTACTCC
2319-278	[G/C]	TGTACTCCAACACCACCGAGGAGTGCTACGACGCCGGCAAGCATGGCCACGGCCACGGGCACGGGCACGGCCATGGCCAYGGYGGGGCAAACATGTACTCCAACACCACTGACGTGGAGT[C/G]CTTCGAGTCCGGCCGCCAAGGCCACGGCGGCGGCGGCAGGACCATGTACTCCAACACCGTCGACGAGGAGTGCTTCGACTCCGGCAGGCACGGGCTTGGGCACGGCCACGGGCATGGCTA
5790-558	[G/C]	AGAAGGCAATAGAGGATAAAATTGCTAAAGATGGTGTGATTGGCATAGGAATCGCCACAACTGCAGTAGGGCTTATCGTTGGTGGGATTGCAGCTGCTCTTGCAAGGAAGAAGTGAGATC[C/G]CACCCGCCTACTGATGAAGTAGGATGTGCGTTTGGTTCTGTATTTTCAGTAGCTCTACCGTTCATTCTGTGTTACTTGAGTCGAATCGCCGCAACTATCTATGTGCATAAAATGAGTTTA
7310-996	[T/C]	ATCCGGTGAGGCGGATGGGGGCCTCCTCCTCCACAACGCGGTTGCGCAGCACTCGGACGAGAACGCGCGGTTCATGGCATACCACTTGGCAGAGCTTGGGAGGTACGGAAAYGGCAATGT[A/G]TCGCTGACGTTGGGCCTGCAGCACCCTGGCAGCGGCCTCTCGGTTCCGAATGCCCAAGCACACTTCCCCGGTGTCGGCGACGATGACATCTACAATGCCGGTGCTCCTCTCGGTGTCGGC
5739-1230	[A/G]	CTACTATCTCTATCAGGCATTCTTCCTTAAACAGTAGTAACTTCAGTTTCCAGTCTCTCATCACTTCTGCTTGTCGGTTCCAGCCCAGTTGTCGCCACTCAGGCTCGGGTCGGTTTGGTA[A/G]AARACAACATCTCCCACGTCGCTGACAAAGTGATCGACTCTCAAGCTCTTGAGGAGGACGGTGATGAGGTGCATTGGGAGCGGGCCTGACTTCTCCGGCTCCCGGTAGTATCTGCCCAGT
9640-158	[A/G]	TCTTGGATTTGTACATTCTTCTAGCCTAGCCTTGTTGATCCAGTTCTCTCTCTATCCAAGAACACAAGGTCCCAGACTATAGAATCCATCCATTACTAAACTGGCCTCTGGCATGAAGTT[A/G]TWGAAGTGCTGTTATCCTTGAAGTTTTTTGCATACACGAGCAGTTCGGATGCCATGGCCTTGGGTGGTATCTCCTACATAAATATGGGATCTGTCTTGGACTTGCACATTCTTATGGACC
7904-187	[A/C]	TYTGCCACGGCGCGTGGTGCTGGTACAAGCTCGTGCCGATGCTSCGCGCCGCGGGGCACCGGGTCACCGCGCTCGACATGGCCGCGTGCGGCGCGCACCCGGCGCGCATGGACGAGGTGG[A/C]GTCCTTCGAGGACTACTCGCGGCCGCTGCTCGACGCCGTGGCCGCGGCGCCAGCCGGCGAGAGGCTGGTCTTGGTCGGGCACAGCCTCGGCGGGMTCAACATCGCGCTCGCCATGGAGAG
4051-1101	[G/C]	ACCTTTATCCAGTTTGAGCCAGCCCCTCGGAGAGGCGAGCCGGACGTGACACGGAGAACGCCTGATTATTTCCTTTGAGTAAACTGGCTGCACCATTTCTCAGCTTGTATTGCGAATATC[C/G]GCACCAATCAGTGAGATTCCTGCTGGATCCAAATCTGCACATGAGCCAACAAACAATAACAAAGGGGTGTACGAGWGCCCCATGTAAAATTGACCCCCATTGGTCAATCCGAAAGATTGC
1437-687	[A/G]	AATCTTGGCAACAGGGTCATATTCAGGCATCAGGGCACCGACGAGGGCATGTCCAGCCTCATGGTAAGCCACAAGCTTCCTCTTCTGTTCTGAAACAACTGCATTCTTCTTCTCAGGCCC[A/G]GCAATGATCCTCTCCAGAGCRTCAGAGATCTCGTCCTTGCTTATCTCCTTCAGATCACGACGRGCGGCAAGGATGGCAGCCTCATTCATCAAGTTCTGAAGATCAGCACCGGTGAAACCA
2189-280	[T/G]	CGGTGTGGTACGACCCCATGTGGCCACCGTGGTGTGGCGCGGGCTGCGCGGGGTAGCCGCCGCCGTAGCCGCCGTACGGGGGGCAAGCCCCGGCGGCGGGCGGAGGGTACCCGTGCTGCC[A/C]GTGGCCGCCGTACCCCTGCTGCTGCCCATGGCCGCCGTACCCGTGCTGCTGCACATGGCCGCCGCCGTACCCGTGCTGCTGCCCGTGGCCGCCGTAGCCTTGGTCGCAGCCGTACCCCTG
1944-1901	[T/C]	TTCAGAACGAGGTCTCCAGTTTTTTTTTTTTTTTTTTGAGAAACAAGCACGATGAACACAACAATGCATTTCAGTTATAAACAAGCCAACACACATACCTGTGCTTAATAATAA[A/G]CTGCACAGTATGAACACCAGCAAACTAGTAGCGAACAACGGTAACTAATCAGAGRCAGAAGTAGCAAGCAAGAGCAGACACGGTACAATCACTGGGATCCCTGCTAACACCAAGCAGCCA
8682-406	[T/C]	GAGACAGCAAGAGAAACAGACTCAAGAGGCCATGCAACGAACAATACAGTTGAGGGATAGAAAGATAAAGTTTTTTGAGAGGCGAAAGATTGAGAGGATGATAAGGCGTCTTGATAAACA[A/G]CAACGTTTAAATGCTGATGAGGCCAGTAACAAGCTGGTAACATTGCGAGAAGATCTCGAATATGTTAGATTTTTCCCAAAGAAAGAAAAATATTTCCCTTTATTCACCGGGGGCAATACC
5945-748	[T/C]	CATAACGCTAATGTGCTCGGGAAAACAGACACCATCTTGGGCACGAGCTGGTTGAGCTGCCCGGCGAAAAACCCAAGAGGATCCTCCTCCTCCCTCCCAATGCACACCGATTACACTCAC[A/G]CGAGGCCGGTCCATCACACCAGCATTACTTAAGAGATAGTAAAACCTTAAACCTCTCCCAATTCAGACGCAGAAATCGACGGTTTGCAGGAAATCATCCATGCCTCGGCCAAAGTCGCAG
3298-558	[G/C]	TGCATCCTCTGAAAATCCAAATAACCAAANAACGGAAGGCTTGGCAGCCAGGGAAGCCATTTTTTTTTTTTTTTTTACGAAAATTAAGGGCAGCACTTCAGCTCCACAAGTTTACTGAAT[C/G]GCATCACGACTGAAAGCGTGCAGCAATCATATCAAGTTCATGATGTTCGAGGCAAAATTCTATCATCACACCATAAAAGAGTTCTATTTCAAGGTTTATCCGATAACATGGAAACTCTAA
9705-1297	[A/G]	ATCAAGCTACTTATTGGCTCCAACAAGAAATTTGAGTTCCCGGTGAAGTGGGGGTTGGATTTGCAAAGTGAGCATGAAAGATATATCACAGAAGTCGCATTTGGCGGGCATCCTGTAATA[A/G]TTAGAGATTATCCAAAGGAAATTAAGGCTTTCTATATGCGACAAAACGATGACGGGAAAACGGTTGCTGCAATGGACCTATTGGTTCCCCGGGTAGGTGAACTTATTGGAGGAAGCCAGA
7782-410	[A/G]	AAGGGATTTCTTTCGACATCCTAACAGACGTTCTTCTCTAGGGCACTCCTTGTGGTTTTGCGCGAGCCTTTACCACTCCTCGTCCAGGGTGGCCCTGTGGAAGCACAGCACCGTGCACAC[A/G]AGGATGAAGAAGGAGGTGAACTCGATGAACATGGCCCCCGTCTCRATCAGGCCAGCGTGCCTCAGGATCGCCGGGATTGCGAGGCTTCCCATGGCAGACATGCCGGTSAGGAACTTTGCT
3066-243	[T/C]	CCGCCATGGTTGCGCAGTTTGCAGGAGTGGACGCCTACGGGCTCATCAAGATGATCGCCGACGCGGCGCAGACGGTCCGGAGGAACAGAGCCACCTGCCTGCAGCTCGCGCGCCGCGCCA[A/G]GATGATCGGGGACCTGATGCACCAGCTCCACGCCGCGCACCTCATGCAGCAACCGGAGACGAGGAACCCCATGGAGCAGCTGGAGGAGACGCTCCGGCGCGCGCTGTCGCTCGTCAGGTC
3084-1128	[T/G]	TACCATTCACTGTAGTTCATAATACAAGTTGATAGAGTAAACAAGGCAAAACGGAATGCCAACATTTTTTTTTTCATGAAAACATGAAATATAATGAGATATTGATTGCCAATACTCGTT[A/C]ACAAGAAAATTACAGGTGCATGGAATTGTTCAAAAGACAGCAGGTAAGATGAACATTAAGGTAAAGAGATCTCTATTCCGTACACCACTCTGAACAACACGGTATATCCAAACTGTGCAA
4346-840	[T/C]	ACTGGTCTCGGAGCAGACCGAGGATGTTGTAGAGGAAGTCGTCGACCTGGTCCTCGTACTTCTCGTACAGCACAGGGAGCGTGTGAGCGCATACAAACCCAATGTAAATGACGGTTAGTA[A/G]ATTGAACCAGCTCCCAGCTACAGAAGCAGCCCACAATCCGACAATTGCCAATACAAAATGCTTCAAGTTTCTTTCACAAGACACATCTTGAAGGAAACCCAGGAACTTGTTTACTTGGGC
5148-1414	[A/C]	CAACCTTTACAGGGAGATATGATATGAAAAAAAAGGAAGATRTATACAACCTCGTCGTCGTCATAGTGTTTCTTGTACATAATAGTCACCGAAGGTGTGCTGACTATTTTGCCTGCGTGC[A/C]GCTGTTCCAGCTATCAGAAGAATCTGATGGCGCAACTTGTTTCGCCCTTTTGTTGTTTTTGTCGGTCGGTGTAATAGGATGTTTTGCGTCTGTTGTTATCGTCGTCGGTATTGTAATGAA
8258-330	[T/G]	TGGCGAAGAAAAAATACATACCAACTAAATTATGATCCTGTGGAGATCTAGAGTATATGTAAAACACAAGATGGCTTGTAGTGACAATTCGGCTGCAAGTTTCAGTTGGATAGGGAGTTC[A/C]CATGCACAACATTAATACCCCTTGTTCCCACGTATCCGGGCTCGCATGTCAACCTGGCCCCTTTTGCAGTTGAAGTAGGTCTCCCGCAGGCCGACGCACTCGCTGGTGATGTTGGGCGCC
3915-2071	[T/C]	GTAAAAACTTACACTACATCTCATCAGCCATATTCAGGCTTTTAGACCTAAGTTCGGCATTACAACAACAGGTTACAGGAGCTATTCTTCTCCACAGCAGCAGCAGCAGCARCAGCATCA[A/G]CAGGACACCCCTATAGTCCAGCAAAGCATTAAGCATGCATCTAGATTCGCCTACGAAAAGCATGGTCACAAAGCAGTTGGCCATGATATGACGACCGCAGCGCTAGTGCCAGGCGGACGA
1973-796	[T/C]	AGCTTCCTTCTGTTGAGTTGCCGGATCAAGACACTTTAGCTGCTTGATGAGATCATCACTGTGGGTCTTGACCTTATCAAGGTAGGTKAGACGGGTGTTGTAACTACGGATGAATTTGAG[A/G]GATGTTCCGATGGCCTTGGTGCAGTACYCATGGACATCCTTAGCAATATCTTGCTTGGTGGCGTCTTTGTCGGCCTCGGCCTCCATAATCATSTCCTGTGCACTGCCAAGGATATGGTAC
8201-86	[C/G]	GTGGTGAGAGACGGCCGAGCTGCGCTGGCGGCGGGGCCCGGAGGCGCTCGCCCCGCGGCAGGGCCGGCGGCGCGGGTCGGGGGGATCCGGCGGCGCCGGCGAGGGGCGGCGCTGGAAGTA[C/G]AGGAGCTTGGAGGCGATCGGCATGCAAGGGGAGATGTGGCAAGCTGTTGCAGCTCCACCTGCTTCTCGCACCGCTCTGTCTCTCC
294-956	[G/C]	CAGATCGTGTCACTCAGCGACGAGATCGTCAAGAAGGTGCTCCCATCCGCGTGAAAACACTAGTAGATCACGCAGCGCGCAGCAGCCGGCGCAATCCCCGTTTCATAGTAAAGATTTCTA[C/G]TTCTTGATGTGTAATGTATACGCCCACTGGGCTGCCTCCCCTAAGAATGTAATCGAATCAACATTTCTGTGATCACGTATAAATGAATGACCCTTTTGTACAAAAAAAAAAAAAAAAAAA
10346-92	[A/C]	AGCGCCTCCATGCACTCCTCCATGCTCATCCCGAACGTCATGCACTTCTCAATCAGATGGTGCACCATGCGGATGTAGGAGGCCGGAGAGTCGTTTCCCAGGGCCATAGTACTCAGATAC[A/C]CAAACCGCTCGACTCGAGCTTCCTCCTGTTCCTCTTCCTCGATCGTAATAGTAATCCGAGGAGCTGTGTGTGTATGGGGTTGCCTCGTGC
4005-530	[A/G]	AGGATATTGATCAACAATTGATCTTTCTTGGATGTTGACGAAGCTCTTTCAGAAGCTCAGAAATACTGCTGTGTAGTTTCCATGTATCAATGGGAAACTGGGGCTTCTGTTTCTGTTTTC[A/G]GTTTCCAGTCATTGGATGAATAATGTGTACCTAAAGTTAATAAAACAAAATATGATCCCCTTGCAAATTGTTTACCCTTTCCCTCCTCGAATATTCATGAACAATGTGTGATGTTTGTTG
7284-710	[T/C]	CATCTTATCATTTGCCTTCTCAATGTTCAAGCAGAGAAAGCTTGTGAAGAGGCACGCGGCAGAGATATTCACGTCGATCGCCATTGCGTCGACATTCTCCCTGTACTCGACGGCCATCCT[A/G]GGACGCCTGGTTGGGCTGGAGCCAACGTTGACCATCTCGATCTTGCCAAGGTGCATAACCGTGGCGTTGGCTCTGAGCATAGTGTCTTTCTTCGAAGGCGCAAACACTTCGGTGACGGCT
3691-1359	[T/C]	AAAAGAAGCGCAAATTGTCATCCAAGTAACCGCAGTACGTCAGTGACTGGGATKATAATTCTAGTTGTTTCAAGTAGTTGAACTCTTGTCATTCAAGGAGGTCTTCAAGTTTCAAGCTTT[A/G]GTGGTGAAACAGACAAATCTTCAAGCTTAAGTGATGAACATTGCAGTCTGTTTGTTGGTAACTGCCATCTGATTACTTCAGAAATATTGCAGCTTTCTTGCATAATCCACGGCTTTTAAT
2833-78	[C/G]	ACCGGCATGATGTTGTACAGGTTGTTGCCTGTTAGTTCATGGCCATCTGTGTCGTAGATCGGCTGCGGTTGAGCTTGTRYAGCGTTGCAGGGGGTGGTCAGYTGCAAGGCCATGGCCAAG[C/G]CAGAGAGTGAGAGGATGACCAGGAAACAGAAGTGTTCCATGGCTATGAAAGTAGTAACTCAAAACTAAGTTGATGC
3616-1171	[A/C]	GCAGACCGTGCCTCGGCTGCGCCTGCGAGCTGGGGGCGAGGGCGCACCAGAAGATGAAGGAGATCGCCATGGAGGAGATGGAGGCGTAGGCCGGCCGGCCGCCAGCACATCGTCATCGAC[A/C]CATGGCACGGTGATGAATTCACCCACCGATTAATATTGCCCGATTAATCTGCGATCGATACATGCATGGTAATAATCCGTTTGTCCTCATGCATGGATGGATGTGGCTACTTAATTATTT
11116-257	[T/C]	AACTTCTCGGCCTTCCAATGTTCGAAATCTCTGTAATCAAGGCGTATGAACTGCAGGCTTTCACAGAGTTCCCTCCACTTCCTAGACAGCCTGCGCATCCGCACGACAGTTCTAATCCTC[A/G]CGCATGACAGGATTTTCTGGAGGATGTCTTCAGGTAGCTCACTGATCAGATCACTTTCAGTCTCAGTATCACTCTCCATGGCATGTTCGTCACCTGACGACTCCATAGCAACCCTACCTC
2229-274	[T/C]	CGCCGACCAGCTCGCCCTCGAGTTCCCCACCTGCAACGACTTCGATGGGTTCCAGAAGGCRACCAAGGAGATGGTCAACAACAAGAAGGGGACGACCACGCTCTCCTTCATCTTCGACAA[A/G]GGCGTCATCGTCGCCGCCGACTCCCGGGCCAGCATGGGCGGCTACATCTCTTCACAAACTGTGAGGAAAATCATTGAGATTAATCCCTACATGCTGGGAACCATGGCTGGAGGTGCTGCT
7729-565	[A/G]	GTAAACCCTGTACATTGAGATCCTCTCCTTTGGCCGCGCAACAATACACTGAAAAGCCACCTTCAAGAACTCGCTGATCTCTGCATCATGGCCCTTCAATGACTTGTCCACGGCATCGGC[A/G]ATTCGGCCGGTGCTCTTGAGCTGAAATACCCAATCCACCAATGTCCCCTTGAATCCTTCACCCACATCACTTGACACAGAGGCAGCCTCCTGCCCGCTCACGAGCTCCAGTAGTATGACC
5924-1128	[T/C]	GGGCGGGAGAGCAAATGCTATGCAGCTCTCCTCAAATAATTAGACTATATATACATGGAGGGTTAACTAAAGCTTCATAGAACCACGCATTTGATGTGTAACGACCGTGTTCTCACTCCT[A/G]GTTGGACGCTGCCTCCGGAAGTTTGAATGTAGGAGGCCTGTCTGCACCTTTCCTCGAGTATTCTCGCCACCTCCTTGCGGCCGCAGCCGCTCGCTTCACTCTTTCCTTTGTGTCCTCATC
5927-689	[A/C]	CGGCGCCGACGTGTTCCACCTCGCCCACATCGTCAACGGCGGCGAGACCACCTCCGGCATCGCCGCCACCTTCGGCGTCACCGAGGACACGCTGCTCAAGCTCAACAATATCGCCGACCC[A/C]AAGTCCCTCAAGAAGGACCAGGTCCTTGATGTCCCGCTCCCTGTTTGCAGCTCATCAATCAGCAACAACTCGGCTGATCATAATCTGCGCCTCCCGAACGGCACCTACGCGCTCACCGCG
4136-869	[T/C]	GAGTCCAGCTTGGTCAACAGTCTGTGTAGGGTCAGTCAGCTGCTTGGGCGGGAAGCCAGTCTGCAACTGATAGGGTCGCGCAGCTCCCGGGCGGGATGCATCAATGAAAGACCTGATGTC[A/G]CCCACGGTGTGGTGAAGGTTAAACCGAGCGACCATGCGAGTGCCGTCCGCCAACCTTAGCTGTATAGATGTAAACGGCTGCGAGTCGTCCACAACTATGCCAATTGACCTGGGAGCACTG
1582-63	[T/A]	GCGCCCCCTACTAGCGGCTTGGTCGCCGTCAGCATCGTGGGTACGCTACGGTGTTGGCTATTGCGCTACGCGATGGGGCGGAARGTTGCACCGTCTTGGTTGGTTTCGACCTAGCTAGAC[A/T]GTGCAACCCTGCCCTGGCAGATCAGGAAAGGAAGAGGTGATATGGACCTCAGCCCGGGGGAC
65-778	[T/C]	GGCCACACTCACTGGGCGAACCAACCCRACGGCGTTCTTCAGTTCATCCTCGGCATTCAGTGTGATGTTTACTGAGTCCAAAACCTGAACCGCAGCATTTTCAGCCTTGTAATGGCAGAC[A/G]CCATTGACACCCTTGTAAGGGTAGGACTCCTCRGTGTCGATCCCMCCATTGTATTTGATGTACTCAAACGCCTGGGATGGAAGGCCTCCGTTGCATCCAAAGTTATTGAACCCACCAGCA
3647-1022	[A/G]	TTGCTTTTGAGTTGCAAGCAAGCACACAAATAAGTTGGCTCGCATTGTATGTCGCRAACAACYGATAGGCGATTTGATCTCTGTTGTTCTCAAAGCTTTCTTGTGTCCAACAATGGACAG[A/G]CGATTTGATCTCTGTTGTTGTCGAAGCTTTCTTTTGTCTGACAATTGGACACGTCTACCTGTCACCATCTCTTTTTTCCCCTTGGTTTGCTCCATCATCAGCTAGACTGCMCACTGATAA
2572-986	[T/C]	CTCGAATCGCAGACAGGCGTTGACCCAACGCAGGTACACCAGCTCCTCTACTTCACTGAATCTGTTCATCTGTAGGCCTTCCACTTGCTTTGTGAGGTCCTCATTTGTATGTCTCAGGTT[A/G]TTGATCTCCTCTCTTGCATGGGCAACTACATCACTCTCTGTTATTTTTCCTTGTGCTGCATCCAGCTTCACCATGAGGTCCCTCTTCTCATACAGCAGCTCCTTGTTCTTCCTCCTCAGC
4218-1230	[A/C]	CAGTGGGAGTCGCTGTGGACCAAGGCYTCGGAGGAGCCGCCGCAGGAGCAGGCCGCGATCGAGGAGGCCATGCAGTAGGGGGGAGTCGGCGCCATGTCCCCTGTCTCGATTTCAGACCAA[A/C]GCCATGACTTGCTTTCACCTGCTGCCCTGATACTCATAGAGATACCCGTTTCCATTTTTTTTGCCGTTTGTTTCTGCATGGACAATGTCTGATTGCACTGTTTAGTTTTACTTTACTGGT
4054-1326	[T/C]	GAGAAAATCACAAAAAATACAAACGTGTTACACCAGCCATGTACTCACGCTATCTACGTGCGTACCCATGGTATACACGTACACGAAGCTGGCTCCATCCAGTACTTCTTCAGTTCCTCT[A/G]GAACAGAGCTCGCTGGTACATGGTAGACCCGTACAAACATGTAGATGCATGGATCGTACATACTTCGACTGGTACAAATGACTTCCCGCGCTTGTACACGTGCGCACTTACGTACGTACG
8486-1964	[C/G]	AGCTTCCATTGAGGCCAAAGTGTTTGCCAAAATTGTCCTTCGGAATCTGGAACACCATCAGGCAGGGACGACTTCAACCTGAAAGAACAATGGCAAGCACAAGTGCTGCTAATTCTCCAA[C/G]AGGGTATGACTTCTAACCCTTGCCCCGGAATGGATGCAAACTCGCGGTTAAGTTGTTTCCGTCATTTGAAGCTGCTGCTCAAGGAGAACTGTCAGACGAGATGAATGAACATTCAAGCGA
5034-1106	[A/G]	ATGGGGTCCCTCTAGGCGGGAAGGCATGGACCCAACAGCAAGGACATCGATTATGATGGATTCAACCAGACTGCTCGATTACTGAATGACATAATATGGTTATGATGTGGGTTCATGGAG[A/G]TACTCTAGCCCCAACAAAACTATGACTCATCCAACCTTTTCGGGCAGGTTAACTATTCTTCAATCGTAGTGCTGCATATTCCTATTTGAATGATAGGTGGTGCATAGAATTAATGATTCA
3107-422	[T/C]	TATGCTATGGGTCATCATCACTCATTTCTTGTTGAGGTCGATGCCGGCCTTCTTGGCGACGGCGTCGAGGCCGTGCTTCTCGATTGTCTTGAGGGCCTTGGTGGAGAGCCTGAGCTTGAC[A/G]TAGCGCTTTCCGGCCTCCCACCACAGCTTCTTGTACTGCAGGTTCACAAATTGCTGCTTCTTGGTCTTGTGGTTGGAGAAGGACACCTTGTTGGCCCGGTTCGTCTTCTTCTCCAGAAAG
6295-131	[A/G]	TAGACGGCCTCCCCGACGACGCCGGGGTCGGACTGCCATGTGCCGAGCCCGACGGAGGGGATCTTGGCGCCGGTGTTGAGCACGAAGTGCGTCGCCATCCCCGCTCACGGGCGCACGCAC[A/G]GCCACGGTCTCGGAGACGGCGCTGGAAGGAAGGGGACGGGGACGAATCGGAAACGGGACGGGATGTTGGTGCGCGGCGCTTTATAGGCAGCGGGTGCCGTCGGCACGGCTGTCCCGGTGC
1250-1068	[T/G]	CACGACCCTACCGACCCAGGCTAACCCACACGCACGCACACGCACACACGACCGAAATAGAAAGCTAGTTGACGGCGGTGCAGACCCGGCGCACCTCGCCGGCGCTGCCGGTCTTGACCC[A/C]GATCCGTCCCAGCTTGGCCATGGCGGCGACGAAGGCGTCGAAGAAGGCGGTGGAGTTGGCGGCGAAGAGGTTGACGGTGGGGCGGGAGCGGCGGTCGGTGAAGAGCACCTGGTCGGAGGC
4133-601	[T/C]	GTTCCGCCTCGGCCTCTCCCGCATCTTCGCCGGCCTCGCGCGCGCCCTGCGCTAGACACCCGACGCGTCCGGCGAGCAGATCGACCCTCCTTCTCGCCGTAGGTACATGTGCAGTACAGT[A/G]CAGGGGCACGCCGCCCCCACGCCGCCGTGCCATGCGTGCAGCGGCTGTGCTCGTCTTGGATCTTGCTTAGTTGTTGTCGTTTTGAGTAGCTTCTACACATAATCGCTAGCTTGTTTCTCG
6164-712	[T/C]	GAGCCTGGGTTTCACCCACGAGCAGCGACTATGACAACAATGAAGATTTTGTGGTCATAAGGAAGCCGCTGCTTATTGCCCAAGGCGCTCCATCCTATCTCCCTACCACGGCTGACCCCA[A/G]AGGCGTCCATCCGAACCTATGGAGCTCATCGATGAGGCAGAAGTATGGACTGAGCTCCTCASGGGACTACACCTACAACACACTGGATCAAAATGCAGTGCGACCACAGTGAGAAGCTTC
9209-298	[T/G]	GGAACTTGAAGACGAGCTCCTCGAGCTGTGAGAGAGACCACACATCATCAAGTATAACAAGGACTGGTCCTCGGTCCCTTGGCCCTAACTTGAGCTGCCATTCTGGGATCTGGTTATATG[A/C]ACCAAGCACAATATTGCTGCTGATCTGCTCCCACAGCTTCATCTTGATGGTCTCCAGATTTGCGGATTGTGAGACCGTCTCAAAGAAGACCCTGTTGTTGAAGTAGCCTTGGATCTTCTG
8901-1446	[A/G]	CTTATGAATTTTTTGGATACATTGAGCCCCCGATGGAATATCAGCCTTTTCCATTACCGTGCGCAGGGCGAAACCGGAGCAAACGTGTTAGTTGGCATACAAGTGCCGCCGGAGGAAGTT[A/G]ATGAATTCAGGAGTCGTGCCGACAATCTTGGGTATGAATACATGTCTGAGATGAACAACGAGATCTATCATCTCCTTTTGCGCAGCCCCAATAAGGTCTGATCTCTGGTGCGGCTGACTC
6996-838	[C/G]	TTCCAAGAAAAAAATAGCAGCACTCGACGACCTACATACTACCACTACGATACGAGAGCTGAAGCAGCAGCAATGTGCTTACAGAGAGGCATGGGGCCTCAAAATTCATGCACACGTCCT[C/G]CACCGCCTATAATTCTTCTCAAATATCTGTTGTGGTCTAGGAATATATCCACACACTGGTTTCCAGTCCTACTCAGGTCTCAACCGAGCGTCGGTGACAAGCATTCCTCCACTATGTCCA
7153-338	[T/C]	CTTGGACCTGGGGTCGACGCGGTCCTTGCCACGGCCGTAGAGCGGGACGAGCTTGTCCTCCTCGACGACGGCCTTGCAGACGGGGCACTCGGGGGAGTGCGAGTGGATGTGCAGCCACTT[A/G]TAGAGGCATGGCCAGCAGAAGAGGTGGCCGCAGAGCGTGACGATGGGCTCCTGCGGCAGCTCGAAGCATATGTTGCACTCGAAGCTGCCCCCGCCGTCGCCGGCCACGCTCCCGCTCGCG
4445-1911	[T/C]	CGAGAGTTGCACACGAGCGACAGCACCGTTCAGGTTTTTTCTCGTTTTTTGGACGAAAACACGCCCTTATATAGGTCCGGAACATATACAGAATAATATTTTATGACTAATCACAAAGTA[A/G]CCCCTATACACGGTTACAACTTACAAGACCCAAGCGGATCCGTGTAAATGCTAATATACATGCATCGTAGAGGAAGAGGCAGTCTTATCGTGTGAAGTTACACAGGTTTCACTGATCCCT
8497-245	[T/C]	CGCTTCGCACTGCCACCGCCACMACATCCTCCTTCCCTCTCGCCCCAGCCCGAGCTGCTTCAACCCCAGMCGAGGACGCCTCTGCCCCGCCTTCCCGTCCGTTCTCTGCTCGTCCTCCTC[A/G]TCTGCTTCTCCGCAACCCACCGCCGGCGGCGAGGAGGACGCGCAGGATGGGGAGGAGGAGCGCGGGAGGAGGCTTTCGAAGCAGTCCTCGTGGGAGGCCACGGATGGTCAGGGYGACGAC
4658-1237	[A/G]	ACATAATATCTTGGTTGTTTCGAAGTACTATTCGAGGATTTCTCTGAAGAGGCTGGCGGATCTTCTTTGCCTGAGCTTGCAGGAGGCAGAGAAGCATATCTCGGACATGGTGAACTCAAA[A/G]GCCYTGATTGCAAAGATTGACAGACCAATGGGGATCGTGTCCTTCCGGACAGCCCAGGACAGCAACGGGGTGCTCAACTCGTGGGCGTCTAACCTGGAGAAGCTCCTGGACCTGGTGGAG
2496-1916	[A/G]	CCATGTACTTATTTCATTATCGTCATAGTTTACTTATCTTTCTCCAAGGKGGAGCAAGAGGAACTTCAAAATTACAGTACAACCAGACTGGTTGTAACAAGTCGCGAGAAAGAAGGAAGA[A/G]AACTTGTTATGCCACAAGCTAAGCCTAGCTTGTCGATTATCGGTCTCAACCTCGGGTTACATTTCCTTTTTTAAAGATTAAACCTCAGCTTACACTTTTGGAAGCACCGTCGTGTCATAT
3178-1276	[A/C]	GGGAGGTGGTATGCCCGCAGGAATGGGAGGCGGTATGCCTGCAGGAATGGGAGGYGGTATGCCTGGAATGGGCGGTGGTAGAGGAATGGGAGGTGGTATGCCTGGAGCTGGAGGTGCTCC[A/C]GGTAATGTTGATATGGGTGACATCTTGAATGACCCTGACCTGATGTCAGCATTTGGTGACCCAGAGGTTATGGCGGCCCTTCAAGATGTGATGAGCAACCCTGCCAACTTGGCCAAGCAC
2062-1414	[A/G]	GGGTATGCACAGCCCCAAGACCCTAACATGTATGGTTATGGAGCCTATGCTGGTTATCCAAACTACCAACAACCAGCAGCTGCACCTCAGCCGCCACCGCCACAACAGTGAGCCCTCCCC[A/G]TTGGGTCTTCCAGACATGAGATGAGAACCCCTGTTTGAAGGCGCTGTCGAGGCTAATGTTGTAGCACCTGTCGATAGAGAGAGAGAGGGTTCCTGGACTCCTGATTTTGATCGCCTCATG
9652-439	[T/C]	TCAGCTTCTCTCCAGGCATCCTGCTTTAGGCAAGGGTGACAATGTCCTTGCCATATACGGATACTGGACTAATAAGAGAGATAAGAAAGGCACACCACTGCTTAGGATATTTCAGGGTGC[A/G]CCTGCTGTAAGGCGAGGACGGCCGTCGCAGAAATCTTCTGTAAAAAAGAAGAGATCCGTGAAGAGACCACAAAGAAGCCAACCTGGCCGTGGGAARCCTGGGTTCTTCTTGCAAGGTGGC
5376-975	[T/G]	CCCTTCCAGCGGCCACCCCGTCTAGCCGATGCGGTGATGGTCACTATGTTCAGGTGGTCTAGTACTCGAGGTTTTTCTATGCCGCCCACATCATCAGGGTTTGAGAAAGTGAAGGGTATC[A/C]CCAGGTGTTCTGTTCATCGGTGGTGTCTGTATTAACCGAAGTATCGTACCTGTGGGATATGGATCAGCTTATTTGTTATGTGGTAGTAGACGTTAGGGCGTAGACGTAGAGATTGGGGAA
5132-155	[T/C]	AAAATCTAAATTAAATGTATTCAAACATGTTCACATGTCGAGGCAAATCCCACAAAGACAACTCTGTCATGTGGACAATTAATATGTACAGTTCCTACTTTTACTCCCACAAAAAGAAAA[A/G]GAAGTTTGGACCAAAATGCTTGTCCCTGAGGCTTATTCGCCATCCTACGACCTGGAACTTGTACATAGCACGAGCTAAATACCACAGAAATCTAAAGATGAGCCTGCCAGGTCATCTCCA
4338-133	[A/G]	ATATATAGTTCTCAACCCCTCGCTCAAACAATCATCAGCTAGCAGCCTCGAATCATCAGCATGGCTTCTGCTGGCCGTCGTCCCACGGTGCTCCTGCAGATCGCTCTCTTCGTCGTCGTC[A/G]CGGCGGTCATCATCAACAGCTCCGTCTGCCTTGCCGCCGGTGGCCACGACGGCACCGGCACTGTAGTAATWGGTCCAGGCACYGGTAGTGGTAGCAAYGACCCAAACCATCCTGTTTTCC
3133-224	[T/A]	CCGCAAGGTGCTCAAGAGCATCCAAGGCGTGCACGACGTGAAGGTGGATGCCCAGCAGCACAAGGTGCTGGTGACGGGCACCGTGGACGCCGAGACGCTCGTCAAGACGCTCTACAAGTC[A/T]GGCAAGCAGGCCCTGCCATGGCAACACACGCCTGCCAAGAACCCCGAGGCCCCGCCGCCGGCTGAGGTCAGCAGCAACGATGCTGCTGCGGCGGCGGACAAGAACCCGGCGGAGCCTGTG
2372-703	[T/C]	CGGATAATCTTTGTTAATCAGAAGAAATGTTTGGTATACAACCGGTCTCTCTATTTACACACTGAATCAATCAATGTCTTCCCGAACAACATGGATGCAAAAGCCTCTTTACATTTGACA[A/G]GCTAATAGACCCGCCAAGAAAAATCCTCATCCTCGAGGAACAAAGAAGAGGCGCGGAATGGCACCGCGAGCCCTACTGATGGCAGGCGCTCTTGTTGACGGGGATGGCGGGAGGCCTGTA
4895-145	[T/C]	ATTTTAATCATCGCCGCTGTTGCTTCTCCCACGCGCGTTCCACGTACATCGCTCGTTTTTCTTGCGCCTAGTAGTCTGTCTGCCCGCCAGATCTGCATCCGCGGAGATGAAGATCACGGT[A/G]CGGGGATCGACGGTCGTGGTGCCGGCGGAGGAGACGCCGCGGCTCCGGCTGTGGAACGCCAACCCGGACCTGGTCGTGCCGCGGTTCCACACCCCGAGCGTCTACTTCTTCCGGCGCGGC
5893-1285	[T/C]	CACATACTCGGGCCTCTCTAGTCTGTCTGTCATGGAGATAACCTACCATCATAGCACCACATTACTAGGGTTAACAGTCAATTAACAAATAAAGCGAATGTTCTAGACCTTACAGCAACC[A/G]AAGCTGGGCCGACCCGCCGACCCAGGACTATGACCCACGGACCCAGGACTACTACTTCCATTGTCCCAGAGGTTTCTCCTTGTCCGCAGGAGAAACCGTGACTCGTACAGACTCGTCTAG
8758-564	[T/C]	AATAGCATTTAGTGCTATGAAGAGAGCCTTGATAACGTTGAGCGGGCTCCTCGATCCAATAATCTTTGACTTGACGTTGCTAAACCCGGCTAGATACATCACAGTTTCGACAGTCCTGCC[A/G]GCGGCACACATCCCACTCCTCATTGGTCCAGGCCAGAGGTAGATCTTTGTTTTCTCGTATTTGGCCTGAATCGCATGAGCAATTGTGTGTTCCTCATACCGCTCCATGTAATGTAGGTTC
ABC03339-1-9-353	[A/T]	TCGGAACGGCAAGAAGGTTTGCAGGACCAGGRAGAAGATAGGAACCAAAMATYCGCGCCTATCAYCGYRATGCYATGCACATTCRTTCTGATGCACAACCGAGCGACGCTATCCGGTATT[A/T]TCTTYGGTCCTGAGACGCTCGCGCTTGCAG
8225-646	[A/G]	GTTAGGGAGGCCATGACCGAGCTTGATCTTTCTGCAGAGGTTTATCCTTGCCCAAAAGGATCACTGAGGCATAGAGATGTGGTCAGGAAAATTGGAGGGAAGGAGCAGTTTCCACTTCTT[A/G]TTGATGCAAGTACTGGTGTCATGATGTATGAAAGTGGAGATATTGTGAARTACCTGTTCAGACAGTATGGACAAGGAAAGAGCCCTTCTTTTGGCCTCCTTGAGAGTACAATTTTCACAG
9728-1098	[A/G]	GGGCGGCGGGGAGGCATAGAATGAGGACTCAACTGCCGGCGAGGACGATGGCCCGTCCTGGTTTGCGGTTTCGTTGTGCGCGTCAGCTGTTGGCTCGGTCAGCTGCATTGAAGCATCAAC[A/G]GCTGRAGTTGGGACGAAGAAACTGGCACTGGGCAGCTTGTTCACGGATGGCATGGCCGGTTTGCTGTATGATGGCGCTCCGAAGGCATTTGCGCTACCACCACCCTTGTTAAATGTGTCA
3024-711	[T/C]	TCGATGTGTATTGCATTAAGAAGCCTTCATGTCATCGAGTCCAACACTGGCCAGGAAGTCATGATTCTCCTTGAGAAAGGGATAAAAGGTGGTGCAGAATTTCTCAATGTCTGCTTTGAT[A/G]TCACCCGTTCCGCTAATTACCTCCATAAATTTATCTTTGTTAGGAGCAAGCTTCATAGCAACCGTAAAACTGGAGCTGGCGAGCCAGCCATGCCATTTCTTCAGAGTTTTTGTGTATGAA
ConsensusGBS0237-1	[T/C]	SCAGGCGAGATAGATATCTGCGCAGGTCGCGGTGGTGTCTGTACCGTACCATACCGCTGCTTCTTTGCTTACAAGCATTGTTTTTGTTGTACCAGTTACATAATAATGTTGTGTTGCTAT[A/G]CAACAGCAGAAGGGTATGCAGT
3659-525	[T/C]	CAAACTTGACCAAACACCAAAGAAGCCTAGGCTAAATTTGCTAAGCTGCTTCATGCTGGCAGCAGTTGGTCTTCAGGCCTTGATACAGCACTGGAAATAGCTCAGGAACCTCTTCCTTCC[A/G]GTGGGCGAGTCGTCGCGGCCGTGGAGCGGGCCRTGGTCTTTAGCCGGAGCGCCGAGCTTGGTGGGCTGGGGGGCCTTGGATGGCTGCTGCTGCTGCTGCTGCTGTTTGTGGTGGGCGAGG
4530-1930	[T/C]	ACACTGAAAACCAAGCGCACACCAATCATCTCACCTTTTTTTTTTTACCTCTTCACATTCCTTCTCTGCAGCATCACACACCACAACCCACAGAGAAAAACCTCTGTCTGCAAACAGTTA[A/G]AATCGTCTCAAATCAACCCGGACAGATCATACAGTTTCACGGAGGGTTCAACCTTGCAATCTAAACTAGAGAATACAAAAACGGAAAAGATGGCGATCTAGCAATCATAGGTGACAATGC
7135-1137	[T/G]	CAAGACCTTCTTCGCCGCAGGGCAGGAAACCACGGCCACCCTCCTCGTCTGGACCATGTTCCTGCTTGCCGTGCATCCCCAGTGGCAGGACAAGGTCAGGGAAGAGGTCCTCAGGGAGTT[A/C]CCCGGCGGGGACGATGACGATGTGATGCCCAACGCCGATATTCTCGCCAAACTGAAGTTGCTAAACATGGTATTGCTCGAGACATCGCGTCTGTACCCTCCAATCGTGTACATACAACGG
2895-1064	[G/C]	AAGCCCACGACACCTACTCCGGCATACAAGCCACCGACGCCTACTCCTCCGGCGGACAAGCCCCCGACGCCGACTCCTCTGGCGCACAAGCCCCCTACGCCTACTCCTCCGGCGTACAAG[C/G]CCCCCACCCCGAGCCCCCCGCCTCCGCCGTACCACCACTAAGATCCACCACTCCGTCAAGCTGGGAGCCGAGAAAAGCGGTCGAGAAGAGTTGTGCGAGCAGGCCAAGAAGAGCCACGTA
5684-601	[A/T]	GATCAGCCAGTCTCATGTTCGGTTTGAGCTGACGCATGATCTAACAGTTGAAAGTAACCTATGATGATCGCATCGTGACAGAGTTTGACAACAGCGCTTCCCGCAATGGAGGTACGGGGA[A/T]GTCCAGATTATCATACAATGTGTACAGGATCTCATGACTATTCACAGGAACTTGGACACCACGCGGCAGGATGTCCAGAAGGCCGCTGTTGCTGCTTTTAGAATCGCCGGATTCTGGTAG
11220-478	[T/C]	GAGTGRTTGCGATGCATGCATTGGACGTACGTAGGTACGATCGAGAGACGTACGAGTACGACTGCCGGCCACCCCCGATCCACATGCATGCATGCACGTGCATCAGAGCGACATCTTCCG[A/G]GGCTTCACCGTGGCCAGCAGCGGCTGGTTCATCACCACCGTGAACTCCACCTTATCCTTGAAGTCCACCGCCGGCTGCGACGGGTGCGCGCGCCACTCGAACTCCTGCAGCATCCGCGCC
2995-717	[A/G]	TTATTCATGTCGGTTTCACTGWTAATTTCTTGTCCTTGGGGTAMAATACCCCTCACCTCATCTTGTAGCTTTTCCATCATGTGTGGCCTCCTCATGAGCTCAGCCAAGGTGAATTCAAGG[A/G]CGTTAGCTGATGTGTCTATCGCACCAAAAAAKACATCTGTGAGGAGAGCTTTCATGTGCTCTCTTGTGAGAGCATACTCCTGTTGGACAGATAACATAATATCCACAAAATCGTCATCCT
1404-64	[A/G]	TTGGCTCCCGCCATGGCAGCCTCTCTGGAGCAGCGCTTGGCTGCAGCGAGCCTCTGGTCGAGGTAGGCGCGGGTCACCGTAGACATSTTCGTGGGAGTGGSAGCTTGGTGGCACGAGACC[A/G]GAAGGAAGTGAACTAGAAGTAGAGCAGCAGCAGTGTGCTTTCTATGTGACCGTCTGAGAGTG
5482-1141	[A/G]	TCCAGGACGTTCACCACGCTTGCAAGAAAACAGAAAAAATCACAGAACAAAAGCTACTACACACGCCCAGCTCAACATAACTATTTTCACAATGCCATCACTGAACAAGATCATCAGGGA[A/G]ACACTGAGGATGCACTCTATAAGACCATCTAATCCAACTTCGCATAACTGAATCCATTGGCATCTTCTTTCTTGCCGTCGCTTGGCTCCAGGTCCTTCAACTTTGCTAAGTAAGCCTTGT
5823-1073	[A/G]	AGGAAGGTATACGAGCAAAGAATAATCGCATTACTCTCACTGGTCACCACTAACGCATGTACACAACCAAGAAGGCCAGGCAATTTAAACACCACACGACCGAAGTGCTACTAACAATCC[A/G]AAGCTAAAAGCAATCAAAGAAAATTACATACGGGGATAATGTACAAGCAAGCACCAATGGAACAGTTGACATCGTGTGTTTTGGCTTCCGCGAGAGAGACCTGTACTGCACGAGACTTCC
7187-382	[T/C]	CAAAGAATTAGATGCTATATCGATACGCCCAATACCAATTYGCTTGCTCCTGAGATCACATCATTTTGAATTGTCAACTGGTGGGTGTTGATTGTATTTCTATTGAGACGACTGTCAGAA[A/G]GTTGTGGGAACCAGTTTCCATGGTGTTTCTCAACAGAATGCTTGGTAATCGGAGGTTTAGGTGTTGAACCATTATATGGTATCCTGCAACTTGTAAGAAATATCAAACCATTGTTGCATT
1765-1746	[T/C]	AACAAGGCAACCCAGCCTAGGCTTTATTCAAACAACTGTAGAAATACGAAAATCTCGAAACAAGAACGTATTTCCGCTATTCATATGCCACTCTACTATTGTAGTTGTAGCAGCTTGGAA[A/G]ATCTTCAGGAGGGGGAGGAAGAGTCGAATCCAAAGTTGGACCGTTCTYTACCACGAATGCTACCGCCATGCCTCCTGACGAGTGGTTCTCAAAATGACAGTGCAGGAACCACACACCTGG
9766-787	[C/G]	TCTACGGTCATGTCCACAATTATGAAAGGACATGTCCAGTGTACCAGAGCCAGTGTGTTGTTAATGCATCCAATCACTATAGCGGCCCGTTCCAGGCAACGACGCATGTGGTTGTCGGTG[C/G]CGCYGGTGCAAGCCTTTCAGACTTCACCACTTCGAAGATCCAATGGAGTCATTTCAGAGATTTCGACCATGGTTTCGGCAAGCTCACGGCTTTCAATCATTCATCCTTGTTGTTTGAGTA
ABC03519-1-3-132	[A/C]	TATCTTATGTATCGTGAGATTATCTGTTYTGCAGTAGTTYCACCTTTCACCCTTGTGTGCTCATTAAGAGATATATCGGTGTCTTCATTGGTTTGTGCACCACTGCACTCTATCAACATT[A/C]TGTTCCATATTGAGTTCCTTGTTCTCGTGGGGAAGGTTTCTGATTTTGTTTTTGTTTTTGTCTTAAAGACGTCAAGAGAAGTCTATCATGAAACTGGTGGTTGATGCTGAGACCGATAAG
3933-1077	[A/G]	AGTTTCACGGGTGCAGAAGTAGGAATATAGTCCCATCCCAACCACTGCAATCAGGATTCCAAGTATGTTTCTCCAGCTAAACGGGTCGTGAAGCAAGACATAGCCGAAGGCAAGAACCAA[A/G]CATGTCTTTAGATGGCCAAGGACTTGATAAGTTACAGGAGATGTCTTCCCAATCACAAGGAAAGTGCTGAAGTTCACGGAGACTGATATCAGACACGACAGCACAATGAAGAACAGAACT
2939-2356	[A/G]	GATGCTCCCTCCCAGCGCCAGTTTTGTGAAGCTGTCGGACATGGGCTCCGAGGAGTGGAGTGCGTTCCTCGACAAGTTCCAGGAGCTCCTCCCGAGCGCCTTCCGAGCACGGAAGCACGC[A/G]GCTGGCGCCGGCCCGCGCCCACTGCAGAGGCTGGGAACTTCTTGCCAGTTTTGAAAGTTAGCAGTACCCAACCAAAGGTAAATGTAGATGCAACCCAGGTGTGCAGGTGCAGCAGCTGTT
4258-1498	[A/G]	TACCACGGCTTTCCGTAATGTGCTTTCCAAGACTGTTCACTCAGTATTACATCGCAAAGTATCAGTTTGCTCATGAGCCAAGGAACATCATAGTACATCATGAGCAGCAACACTGTTATC[A/G]TATTCAAGTCTTCATCAGAAAGTGAAGGACGGGTGGGCACTCATCCATAGGAACAGGAGTAAAGTTGTGTGGGCCATACGCATGGAGGGGGGCACAATATGGGCATTTCACTTCTTGTAC
7624-359	[A/C]	GAGCTGTGTCAACATACGAGTTGCATCGCTCAAGATACTTGCTTTATCCAACTTGGCGCTCTTCCCAGGATTGCTAGCCGAACATTCWTCAAGACCACCGTGCTTGCCAGAATTCATAAC[A/C]GAACATAATTCAAGAAACCTGTCATTCAGTTTCTCCCTCCGCATTTTCTCGCGGCAAGCCTTTGACTTTGGACCAGATGAAGATTGTTCATCTCTGCCCCTTTTCCCCAAATTAGATTGC
3394-550	[A/G]	CCACACCGTGATCCCAAGTAAAAACAGAGCTACCTCACTCTCTCTCAAAAAAAAAARAAGWAAAAACAGAGCTAGGYAGCGATCGATCGTCCCGCCCGGCCGGGTGCGGCGGTAAGTTTA[A/G]AAGAGGTCGGAGAGCGTGGGGAGCTTGAGCTCGCCGGCCTTGGTGAGCGGCAGCGTGAAGTTGCCGACGATGGGGAGGTCGATGGTGAGGCCTACGCGCATCTCGTAGTCGAGGTCCCAG
2888-984	[T/G]	GAACACTGAGCTGAGTGCATCGAAGACAGATTTCGAGATAGAGACACTCAGGCTGTTTTGTTATTCCGGTGCTCGCCTCCTCCTTCTATACATGAAGAAATAAACATATGTAGGCGGAGA[A/C]GATGGAGGAGATGAAAGCCAGCAAGTYCACATAGCATCAACACCGGACAGACAGAGCACCAGGTAATATAAAGTGCCCTGAAGTGTTCCTGTACGAGATGCACCAAGTGAGGATTTTCAA
8325-357	[A/G]	CACATACACCTTATATAAGCCAGGACAGGTAATCTGCCTCCCTTACTTGCCCCCCGACGATGAAACTGAATTCATGATCCCGCAACCGATAGAACACAAGAGCAGCGCTAAAGCTTCACC[A/G]TCCATCATCTAGGTTGTATTTACATGTCAGCCTGTAAGATGTTCAGGAACGAGTAACAAGAGGCAAGCAGTCGTCCATGAGCATTCATGTCAGCGATTCAACTTGATCCTGAGAAAGAGC
2966-627	[A/G]	TCCGGAAGCCGCTGAAGAACTCTAGGCCTTCATCTAGTCCATCCTGCCCTTTAGCACTCGCTCTTGAACTTCGGTCGSTGTCACAATCAGAACATAGCCTCCCCACCCACTGAGACAGTC[A/G]CGATCAACTGATGACAACAGAGCTTGTGATATGGTCTCRAAGAGTTCCTCAGGTTCCATGTTCGGTTTGTACATGGATTCACAGGCACCATATAGAGACTCTGATGCTGTCCCTGAGACA
5850-2347	[T/C]	GGAATGGCTTCAAATGTCTTGAGCATGGCAAATCTGAACGCCACCCAGAATCCAGTTCAACTTTCTAGCTCGAATCCTCTAGAAGCATACAAAGACTTGTCGATGGGACGGGAATTATCA[A/G]AGCCAACCCACAAATTGTCACATACATTGAAGTGCAAAAGGAAACGTCGCAGCAAGGAGTTTGTCGCTCTAAGCCCAGATGTGCTTGAGAAGGCAGATTGCACGGTGGGCGAAGATGAAC
6714-579	[T/C]	CAGCTGGTCGCCGGTGATCCTCGGCATCCTCAGCACCCGCGCCACCAGCCGCATGTCCACCTGCGAGAAGAAGAGGTTCTGGTCCGACCTGTCCTCCTTGGGCTTCTTGAACTTCTTCAC[A/G]ATGCAGTTCCCTGTCCTCAGCAGATCCTTCAGCCTCTTCTCTTTCTTCTGTAACGTGGCGTGGATGCCCTTCACAAGAGCCTCGTCCCTGGGGTCCTGGAGCTCGACGTGGGCGGTAGAC
316-1429	[A/T]	GACATGGTTGGTCACAGGGTTGCCCAGGAACTGAAGCTCGGAACAGTATGACGCCATGGCAATCTCAGCACCCTTGAAGCCATAGTCCAAACTTGGGTTGCGCCCGCCAGAGAGGTTGGA[A/T]GGCAGACCGTTGTTGTAGAAGTCATTCACTAGCTCTGAGAACTGGGCAAACATGAGTTTACCGATCGCAGCAATGGCAAGCCTGGTGTTGTCCATGGACACACCAATAGGTGTGCCCTGG
2686-288	[T/C]	CATGCCGGCCGTCGGGTTGGGCACCTGGAGAGCTGGCTCCGATACTGCCCACTCCGTTCGGACGGCCATCACCGAGGCTGGATACAGGCATGTGGACACAGCTGCTGAATACGGAGTAGA[A/G]AAGGAGGTCGGCAAAGGGCTTAAGGCCGCAATGGAAGCGGGRATCGACAGGAAAGATTTGTTTGTCACGTCAAAAATATGGTGCACAAACTTGGCCCCTGAGAGGGTGCGGCCAGCATTA
7772-223	[A/G]	TAGGATGGTGAACTTGGTGGAGGCGCAGAAGCCGCTGCTGCACTTCCTGATCAAGTGGGCCGGGCTCCGGCAGCACACGGTCGATGTCGAYGGCGCCGGCACCGTGCTCACCTTCTGGGT[A/G]CCCAAGGACAAGGTCCCCAGCAACAACTCYACCGTCGCGCCRGAAGAGAAGCAGAGCGAGRCGTCSAAAGTSAAGGAAGGASCGGCGGCCATCTGTGGTGCTCGTGCACGGCTTCGCGGC
1844-212	[A/G]	CTATGCACGAGAAGTCAACCAGGTAGACCACTGCCTCCTWGACAAAAAAAAGGTGATGCGAGACTGTTGGCATAACATCGAAAAGAGCCTTGGTGACCGGTACCCGCCACTAGAGAGCCC[A/G]TGTTGTCATACAATAAAAGATGCCAAGGACATCCACTGCGTCTRTGACCGCTTCACCGCTCATGAACTGACTTTGATCAGTCTCTCCAAGTTTRCCACGGTTACACGTGCATGCGGCAAY
6659-655	[A/G]	AAAGCATGCAAGATGTGAGCAGTGCTCTGCACGTCTTCACTTCTACATACTGTTAGATAGGCACACATACATATACAGTTAGTCTTATATTTGAAGGGTTGCGAGATTGACGACAGAGAC[A/G]ATGATGTTTTCTGTGCTGGGTAGCGAATAATTCCATAATCTTGCACGGATTCTATGGGCAAGATACACAAGTTTAAGAAGTTGATTCCGGGGTGCTGTCTTCAGTTCTGCATTGAGCTCG
10535-217	[A/G]	CCACCAATAAGAACATTCAGGATGAACAGCCTGTTCGGCCAGGCCAAAGACAATGCCTCGGAGGCCGAAACCAAGAAGGCCGCCGCCGATGACTCTGGCTCGCAGAAAGACAAGGAGGAG[A/G]SCGAGAAGAAGGGCCGGGTGCCAGGGTGGGTGAAGGTGAACATGGATGGGGAGGTCATTGGGAGGAAGGTGGACCTCAACGCCCACCGCTCGTACAAGACCCTTGCCTTGGCCCTTGAGA
7402-214	[C/G]	GAGGGGGGGAGGGGAAAGGAGGGGGGATTAGCGGGAGTAGTTGCCCATGCCGAAGGGGGCGAACGGATTGAGGCCGGGGCCGAGCGCGCGGAGGTTCTTGTGGAGCATCGGCGACGACGA[C/G]GAGGARGACGGGCGGCGGCGCACCATAGTATGTGGAATCTGGTTGTGGGATTTGCTGGCGGGGGGGAGAGACGGATCTGATCAGAGGAAGGTGTCGACGGAGTTGGGGATCATATCGAAA
3567-112	[C/G]	GCACAGGACGATCGTTTCTCTCGTTTCGTTTCGTTTCCTCTTCAATCGCTGACCCGCACCCACCACCGCACCAATCGCGACTCCCGCGCTCCCGGCCAGCGTTACTAGCTA[C/G]CGTGACGTATATGAGATCCCCATCCGGCGCCCGCCCCAGCAGCGGAGGAGGTGCTGCGGCAGAAGACGATTTCGCCTTCTACTACTCTTTCTTGCAGGACGCTGCCGCCGCGTCGCCGCT
6190-1786	[T/C]	TKTTGCTACTTCGTCGTGCATCGTAGACTGTAGCGAAGACGACATAATTCCAGCTGTGTAACTCAATGTTTCGTCATCCAAGGGCGTCCCAGTGTCCATTACTAGTGCTTGCTTTGTTTA[A/G]ATGCCTTTTTGGTTCAGTTCCAGCATGGAGTAATACAGTATAATATACTGGGGCGGTGGCAGGTTAATCTTATATGTGTAGAACAGTTCACATCGTCTCTTTACTTTTGCATCCGTCTTT
5735-1891	[T/C]	CGAGTTATTAGAATGCAGAAAACGTCTAGGAAAAAAGAACTTTACAGCTTGCACATGAAATAGTCTTGGAAGAATCCGCTAAAAGAAATCAAATTCAAGATAATTGTCTGGACCTTTCTC[A/G]GCTGATGGCGTTGCCTTCTGACTTGTCGAGGCTCCTGGCCGAGGGATTTCAACTGGCTTGGGGATATCTGGAGGAGTAGCACACCTTATCAATGCCCAGTTAACACCTTCAAAGAACGGG
235-97	[T/C]	GAGCATCGCCCACCGGCCGTGGATCACCGCAAGCTCACCGAAGGGTAGTAACAAACCACAACCCAAACGAGCTCCACTCCATGGGGTTCTTCGCC[A/G]GAGCCGCGCGTTTCCTGGTGCTCCTCCAGATCGCTCTCTTCGTCATCTCTGCCGTGATCATCAGCGGCCCCGTCTGCAACGGAGCACGCCCAGGACTCGGTGGTGGTGCTCTGGACCCCG
1347-1061	[T/C]	TTTTTTTTTTTTTTTTTTTTTTTTTTTTTAATGTGAGAAATTTTGATATTATTATTTGTTCAGT[A/G]AGAACTGAAGATAATACACGAGCCAAACCACAAGGTCTTGAATACAAATTTGAGATACAATATAGTACCACAGTGGCCGAAAAATATGGCCAATACAAACTAATGCGAGAATGTGGAAAT
2934-1076	[A/G]	AGGGAGAATAAGTTGAGCACCTTGAGTTTTCAACACTTCTGCRACTTGCCCAATAGGGCTAGCACAAAGCAAGGTGGTGAGGATGACCCCTATCAGTGGTGTTATGGAGATAATCCGCTC[A/G]GTAAACTTGGGAAAATACTCATGTGCCAATACTCCAACGATAGTCGGTACTAAAACAACCTGAAAAGTACTGATGGCCAAGCCTGCAGCATCAACAGGGACTAATTGACCAGCAAGGAGT
1621-2223	[A/T]	GTCTAGGCTCGYACGCGTTTATAGGGTTGGAAAGTTTTTTGTTGTTGCTGCTCTTGTAAGATGTTCATATTTCTTGGATGTACACTAATTCCTGCTCGAGGCACGGCGTGTAATGTTAAC[A/T]CACTCGCGGTTAATTATAAGATGTAATTACTCCTTGAAAAAAAAAAAAAAAAAAATTTTTGCGCGGGAGCCTCCGGTTCCCCTTGGGAAGGGAAACTCTGCTTCCTGATGCAGAATGGGG
9022-543	[A/G]	GGCCTACAAGCTGACGGACCTGTTCGAGCAGCAGGCGTCCGAGATCTCGACATTCGAGCTCAAGCTTGCGCGCTTGAACCAGCAAGTCTTCACCTGCCAAGTCTATGTGGACAAAGAAGG[A/G]TCTAGGCAGCAGCAAATGATGGGGGCGAGCATGAAACACCACAAGCACTACATCCTACCCTCTACGGGTTATAAGAGAACTCAGGCTGTCGCGCACCTGGGAACAGACACTAATCAGGAA
5159-579	[A/G]	ATCAACATTAGAAGGCCAAGGGCGAGGAAATAATCCAAGAGGAGCTTGTATCAGATTCCGGGCATCTTCGGATGAGTTGAGTTCTTGAGGAGCTGGCAAATCATCGTCAGAATCCGCATG[A/G]ATCACACCATTCTTATCGATTTCCATTTCTGAATAATCGTAAGGCGAACTAGATCTCCATAATCCCAGCCGGGCACTTTGCAGTTCATGGCCCAGGAGAGTATAGAACTCCAAAGTAGGA
1523-1136	[A/T]	ATTGAAGCTGGCGCGAATGCTCTTGTTGCTGGTTCTGCGGTTTTCGGGGCTAAAGACTACGCTGAAGCTATCAAAGGAATTAAGACCAGCAAAAGACCTGTAGCCGTAGCAGCATGAAGA[A/T]CCGGAGTATAAGCATGCTACACTGTGTAACATCTCCYCTTTTTTGTTTTACCATTGTYGTGGTTTGCGTTGCATAGGTGCYTTTCACTGTCAAGCCATACGTTGTATCACAGAGATCACC
4187-335	[T/C]	GCTGGAGATAAAGAAGATGCAAGCAGAGCTAATTGCTCAAGCAAAAGAGAGTGAATCATGATCAGTCTTTTGGCCCAATGGTTTCAACTAGCTGCTTTGTCATGTTTTTATTTTCCAAGT[A/G]ATAAGGCTTGGTTGATGTATGCTTGACGCCTCCAATAAATTAAGATGTTATAACTTGATTGAATGCAAGAGGCTATGCTCATGTTGAATCATGTTCAGTTTATAAAACAGCGCAACCCAG
8999-1351	[T/C]	CCAGAGCACGGCCACCCACCCCACCAGCACGCTGTAGCGTCCGAGGTTGAAGGGTCCCGGGACGAAGTGCTTCCGCGCCAGCGTCACCCGGAAGAAGATGGGCAGCGCGTAGGCGATGTA[A/G]AGCCCGATCGTGGCGATGGACACCATGGCCTGGAACGCCACCAGGCTACCCAGCGACGGCAGCGCCATGCAGAGGGAGACGAAAGCCGAGAGCCAGACGGCGTTGATGGGCACCTCGTGC
6310-616	[A/G]	CCTTAAAAGCATAAAACATAGAGGGGTGAGGGGCAGGAACGGAGGGCATCAATGCTCCAGGTGGAAAACGCATTCGGTCAAGCGCTGCAGTTTGCTTGCATCAAGCTTCTGGTTTGTCTG[A/G]GGCTTTTGCTTTCTGACAGTAAGCATCTTGGCTGCCGCATCCAGACTCCAACCATTTTGCACAGCATAGTTAGTAGCATCCTCCTCGCTCATCCCCATGAAGTGAGCCACATCTGCAATG
428-1519	[T/C]	AGTTTTGCCAGATTATTTATTACTGTACCTCTGAATTAACGGACACATCATCAGCATCCTGACTTACAACTCGAGCTGGAAGGACCCAAAAATCCCAGCAAACTATAGAAGGAACTACTC[A/G]CAATAGCGTGGCTGCGACGCAAATCGTAATCTAGTTGACATTGTGGAAGGAGTCGATGATGGCATCAGCAAGGTACTCGCATTTCGCCAGGTTCAGCCCTGCCAACGAAATCCTCCCGTC
3177-1330	[T/C]	CTTTGCAGACTGCAACGAGGAGAGGACGAGCGCGCACGCGAAGAGCGACGCCTTGGCGAAGCAGCTCTGGGAATTCAGCGAGGAGCTCATCAGATCCGCAAAATAAGTGCTCGGAAAGGC[A/G]TCTTTTGGGATGCTGTCTGGTACAAAGGGTTSGGTAGTGTGTAGCAACAGTACAAGCAGTGGCTGCAAGTAGGAAGGAAGCCTGTCACTTGGTGAAGTGAACCAATATTGTTCACGAATA
ABC13481-1-3-290	[A/G]	ATCGACATGCGCCGCGTGGGACGACGCAGGCTGGCGGCGCTCTACGACGCGCTCAACCTGGCGCAGGGCGTCAGGCTGCTCGCGTGCAGAGGGCATTACACCATTGACCTGGCCGTCGGC[A/G]TCGGCGCGGGCCTCCTCTTCGACATGCTCGCCGGC
5796-1189	[A/G]	ATGTTTGATGTTTCTAATCTTTTTTTTTTTTTTTGTAAAACCGTAATTTATTGCCTGTGATACATATATATATAGCCATAAAATACAAAACCAATGGGAATCAAAAGAATGGATAGAACC[A/G]GAAAAAACACAAGATTATTGAAGACACACTGCCAGGGGGCAAAGTTTCTTGGTTGGCATGCATATGCATGCACCGATGTATTACGTACGACTTGTTTAGTGGAGAGGGTGGCTGGCGATG
7810-113	[T/C]	CAGCCGAGAGAGAAACGCATTGACTGTTTTCACAGACGCTCTGCTCTCTCGTCTCCGGCTCGGTTGGTTGATTTGTGTCGAGCTTGCAGCTGGTGCTAAGATGGGTTCCGCC[A/G]GTGGCGCGTGTCTGGCTGCCTTGGCCGTCTTGCTCCTCGTGATCACGACGGCGTCCGCGGCGAAGTACACCGTCGGCGACASCTCCGGCTGGACCACCGGSGCGGACTACACCACCTGGG
7660-476	[T/C]	AACCCCAGATCGGCCAAGGCCTGCCAGGCTTGTGACCACCAACACCGATAGCAGTAGTCAGTCCTTGTTTAACATCTCAGCTCCGTCAGATCGAGAAGAATCCTCTCAGGTCATACACCT[A/G]TGGTACCCAACATATGCAAACATAGTTGCTAAGGATATTTGGGCTACTGGAGTGAGGAGGCATTAGTAGAGTGCTGCATACAAAGGGACGAGGTTTTCGTGTATCTGCATTGTTTGTCCA
2174-1345	[A/C]	ATTTTATTACTAGGATACATCTCTCATAATTTAGGAAACTATACAACAACATATCAGCTCCCTCGACTGATTGAAAAGCATACCAGCATTTCTGCTGATTTTGCATTCATAGGCACATCC[A/C]CAGAGGTCGAGATCAAGTAAAGTGTAGTATAGAGCTTCCTGCRTCTTATTTCCCTTGCCAACCAAAAACTTGCTCTCGTGTAGCGAGCACACGGAGTGAAGGTCTGAAGGAGGTCTGAAG
2003-1113	[A/C]	CTGATATATGAATCACATTTGCCAGCAAGGCCCATGAGTCGTCGTCGATTTACACGCCTTGCGCGACATGACCGTGGATCTTCATGCAGATCCTGCCTTCTTGGCTTCCTCCGCGTACAG[A/C]GCCTTGATCTCCTCCACGTCGTCGCTGCTGCCGAGGAATATCGGGGATCTCTCGTGGATGTCGGTGGGGATCAGATCGAGCGACCGTCCTTTGCCTGTGAAAGACTGGCCTCCAGCTTCC
10233-249	[A/G]	CGCGGAAGCCGGCAAAATGTATGAAGAAYTGCTGGCGAAAGGCTGGAAGCCCAATGTTTTCACATACAACGCCCTTATCCGGGGGTACAGCGTCTCTGGCAGCCCTGAAAACGCATTTGC[A/G]GCCTACGGTCGGATGATAGTTGGAGGGTGTCGGCCTAACTCGAGCACCTACATGCAACTTCCAAATCAAATGTTGTAACTAACAGGTTAGCTACTGGATGAACTGTTTTCTGTATAGTCC
6833-658	[A/C]	CGCGATGTGGCCGAAGTCCCATGTGCCGGCCGGCCGCACCTTCGCTCCGGCCATGGCCCTGAACTCCACGGTGTAGCTCATCTTCTCCTTGGGCCGCTTCAGCTCCAGAGTCGCTGGCGT[A/C]ACGGTCACCTTCACATCGTCCGGCGCGGCGACCGTCACATTGTAACTCTCAGGCCGCGCCGACACCTTGGTCACCRTCCGCGTCASCGTGCGGACGCKGGTGCGGYCGTCGAACACCACC
1245-164	[A/C]	CAGCACCGACCCGTCGCACCCCCTGACGAAGCAGTCGTGGAAGTGCATCCGGAGGAGCGGTCCAGCGAGGCTGGGCGCCAGTGACAGCGCCCTCACCATCTCCTTCCTCACCACGTCCTC[A/C]ACGCTGGGGCACGACTCGCTGTAGAACTTCTCGTGCAGCTGCGCCCGCGCGCAGGTTGCCGCCACCGCCGCGAGCARCAGCGCCACAATCACAGCCCTCGAACCCATCTTCTCGCCTATC
6280-1098	[G/C]	TAGCAGACACCGGCTCTTCTTCTTCCTCCTCTTCATCAGCAGATGACTCCGGTACTTTCTCCTTGGGCTTCCGTTTGCCTGAAAGGCCGTTGCTCTTGGATCCATCAGAAGCTTTCACAG[C/G]GCTTGCGCCTTTTGGAGTCTTGCCGCCAGACTCATCCTTGCTGCTTCCCTTGCCAGCAGATCGAGGCCACCTCCCCCCACCTTCAGCACCCTTTTCTGCAGTCTTCGCCTCCGATTTGGC
8767-517	[T/C]	CGCCTTGAGAGAGGTGTTCTTCGAAAGGAGCTCCTCGTACTCCTTTTTGATCCGGTCGAGCTCGATCCTCAGAGACGAGTTCTCTGACTTCAGAGCCTCGGCACGCTGCCCAAGCTCTTC[A/G]CACTCGGCCTGCTTGCGCAGCCGGGACCTGCGCGCGGATTCCCGGTTGGACAGCTTCCTCTTCTGCTTCTTCAGTTCCCTTTCATCCCATTGCTCTCCTCGAGCTGAACCAGACGGTACT
4489-1484	[A/C]	CATCTTCTTCTTGCATAATACATATTCTTGCCACGCCATTGCCTGCTCTGCGCCCCGAGCTGCCGATTCTTCAGGGTGTGAGCTGCTTTGGTGCCATTTTGGGTAGCTGATCCGAGGGGT[A/C]TGTATGTGCTTGTGTATGTGAATTGGGGAGACTGTAGCCTGGGTGTGTACCACGGTGTCCATTTTCAGTTTTTTGTTTCATTTTTTTGTGTCGCACACATATGTCTAAAGAGGAGGATTC
9452-210	[A/C]	CCTCCTAGTGGAGGAAGGTAAAGAGCTGCAACGGATGAAGGCTTTGAATGTTTTGGGGAAAGTTTCTCCAAACGGTCCTTCGAAGCAGGATCCYTTGCAGCGGTCGTCCCAGAAATGAGA[A/C]GGTTGAAGCTATGTCTGTAGAGCCAAAAATATATGGGTCATGTATACATTGCAGAAAGGACATGTTCTGCTTAGCACTTTTCTTTTCAGGATTTTCSTTTTCCTTTTGCTTTTACCTATA
841-1707	[T/C]	ACCGCATGTTGCTGTGAACTGGACGGATATGTACCCCCAAACTTGCTCCAATTTTGGTCTTTGTGGTGAGCGAGCAAGCACGCCTGATTTGGCTCGGCCTTAACCTGTTGGATCTGTAGT[A/G]AACTGTTGGGCTGTTGGCATCATCTTATTGGCGTCAGTTTAGTCCTGTTGCCGAAAGCATGTTCGCCATTCTTAATTTACTTTTGCTTTCTGTTGTCTCTGTTTTAAAAAAAAAAAAAAA
1406-109	[A/G]	CACGCTSGCCAGCGTCGGGACTGCAGACGCGACGGTGGCGACGGCCGCCGCCTTGGCTCCGGCAAGCGTCGCCTCTCTGGAGCAGCGCTTGGCGAGGGCGAGCTTGTGGTCGAGGTGGGC[A/G]CGGGTGACCGACGACATCKTCTTCGCGCTTGATCYYCGACGGAAACGGCTGCTGCTGACTGGCTAAGTAGGTATGGGAGGTGTGATGGAGAGAGAGATGAGCTC
160-325	[C/G]	CCCTGAATCTATATTACATCAAAGGAACTGTCCGAAAATCAGTCCCAGAAAGCATAACCGCGAATGACCACTCATCATCAAAAGGTGAGATTTCTTGCAGATCCTTTTGATTGGTATTGT[C/G]TGATACTAACTTGCCATCCTTCCTTCTCAATCTTCGCTCTTCTCCTTTTCCTTTTCTAGCTTGGATTGCTCGGAGTGCCAGGCGAGGCCGCGGTAGACGTTGAAGGAGAAGGAGCCGGCA
ConsensusGBS0271-2	[T/C]	GCTTCAACATCCCTCGGAAGCTGCAGCAACGCCCATCGTCCGTCCTCCGTCCTCACCATGCCCTTGTTCTCCTCCTGCCGCCACCCTGGGGGCACCATGTGCTCGTCTCTAAGAAAGTCG[A/G]TGGCCTTGTTCACCAGCGCCGGGTCCCTTCCACCGAGCTCGAAMGGTTGGCCATGCGCCCGGTATCCATCCAGCAGGTGGAGGTGCGCCTCCAGATTGTGGTAGCTAGCCAGGTCTCCGG
2885-190	[A/G]	GCCGGACCACGGCATCTGGCGCCGCACGGCGTCCGGCCACGAGCACGCCGCCGCGAGCTCGCCGWCGGCCCACTCCGGCAGGAGCCCCTTCACCGCCGCCGACGCCTCGCCCGTCAGGAA[A/G]CCCTCGGCGATCTTGCAGGTCATGTAGTGGCCCTCCTCGCCCCACGCCCGCGCCGCCGGAGCCCTCGCCGCCGCMGCGGCGGCCAGGAGGACGGCCTGAAGCAGCCGGAGGAACCCCATC
9060-471	[A/C]	ACAAGACGCCCATTATCGGGCCATGAGAGGTCGAGAGGTAGCATGCGTAGGCCTTCTTGAGCTTCTCGTCAGGCAAGCACTCAAACGTCTGCTGAAATATCTTGTCGTATCCACCTTCCG[A/C]TTTGACCTTGGATATCTGAGCGATCCTCCCCATTGCAGCATCCGTAATGCTAGGCCCGGTTTTCAGGTGCTGCCAGACGTCGCCGGCGATGCCCTCGGTCTTGCGCGCGGCCTCGCCGAA
7898-1497	[A/G]	ACTACATAAAAATCTCGCACAAGGTGTCCTAGGTAGTCAGGCCCATGTGCTGACTGTACAATTTTGGTCTCGAAATATACTCTGCCTTTCTCAACCGGAAATCGCCTTACACGCCACTGG[A/G]AAATTTTGTAACTGCTCCTCATTGTCGTGTCACTGAGAAGGTGGGGCCAGGCCCCACATGTCGTTGACGCAAGCAAGCGATGAGAAAGTATTGCAGTGGCAAACAAAGAGATTGTCTTTC
568-1651	[A/G]	GGCGTAGTTCTCCAGCGCGTTCTTGGCGTCCACCTTCTTCTTGTGCTCCTCGTCCTCCGCCTTGTACCTCTCCGCCTCCTGCACCATCTTCTCGATCTCCTCCTTGCTCAGCCGCCCCTT[A/G]TCGTTGGTGATGGTGATCTTGTTCTTCTGCCCCGTCGTCTTGTCCTCCGCCGACACGTTCAGGATGCCGTTGGCGTCGATGTCGAAGCACACCGTGATCTGGGGCACGCCGCGGGGCGCC
3193-671	[T/C]	GCGTGGTGACAAGTTTGTACACCCTAATGATCATGTGAACAGGTCACAGTCCTCAAATGATACATTTCCAACTGTTATGCACATAGCAGCAGCTGTAGAGATCAATTCAAGGTTTATCCC[A/G]AGTCTGGAGCAGTTGCATAAGTCACTTCATTCAAAGTCTGATGAATTTAAAGACATTATTAAAATTGGGCGTACACATACCCAAGATGCCACCCCACTGACTCTTGGTCAAGAGTTCAGT
1098-1268	[A/G]	AATGAACTGTGAGCGTGATATCCGATTCGAGCTACTGGCGCGACTCTGCCCCAACGCCACCGGTGCGGACATCAGGAGTGTCTGCACAGAAGCCGGCATGTACGCCATCCGTGCCCGCAG[A/G]AAGACTGTGACGGAGAAGGATTTCCTCGACTCGGTCAACAAGGTTATCAAGGGGTATCAGAAATTCAGCGCAACCCCGAAATACATGGTGTACAATTGAGCAAGCAGGCTTCCTTTTGTT
8787-1459	[A/G]	CTGGGATGACTCCATCCACAGTTCTGATCCACCAAGCACTCACGGAGGAACCGCCCATCTACCCCCACAAATTCTTCAGAACACTCCTCGATCTAGCGTTTGCAAGGGCAGGCTAGATAC[A/G]CAAGGGCCCTTAAAAACAAGAAAGATATATACATATAAGGGTCTCTAGCCGTGGCGCGCGTCGATTTCAGTGCAAATAAAGGTCGCTTACCGCTATGTACTACGGTATCGATTTGTCTTG
2810-1651	[T/G]	TGGAGTAGGCAGGGCTTTCACAAAAGAAGTTGTTGAAGCTATGGCTTCTTTCAATGAGAGACCTGTCATCTTCTCACTGTCAAATCCAACATCGCACTCCGAATGTACYKCKGMMGMGRC[A/C]TACAACTGGACTCAGGGACGTGCAGTGTTTGCCAGTGGAAGTCCGTTTGACCCTGTGGAGCACAATGGAAAGATTCATGTGCCTGGCCAGGCAAACAATGCTTACATTTTCCCTGGATTT
5766-399	[T/C]	TCATTGTACACCCGTGGTTTTGCAATCCCACGTTGCCCTGATTTTAGATGCCCACGCCTTACTAGATCAGCAACAGAACCATTATTATCTTGGTGTTGCGTTCTTATGACAACCTGCCTT[A/G]CAACAGCAGCCAAAAATGCAATGCCGAAGCCGAAACCAGCAACGGAACTTAGTCCAATGTTTTTCCTGATCGAGACAACAGCAGGGGGCACCGAGGCGACAAGCGCCCTCAAATCCCCCA
5339-487	[T/G]	TTCTTCCTCGACGAGTCCAAGACCGGCTTGGGCGTAGTCAGGAGCTGCGTCGACAAGATGAAGCAGCAGAACGTCACCAATGGCATACTCATCTTGCAGAAGGCGCTGAGCGGCCCCGCC[A/C]GGACCGAGGTCTCACAGAGCAAGAAGTACCGCCTCGAGGTCTTCCAGGAAGGGGAGCTTCTTGTGAACATTACGGAACACCATCTCGTTCCCAAGCACGAGCTCCTGAATGACGAGGAGA
6463-1094	[T/A]	GAATACCATCCATCGGTTTCATTTCAATTCTCACCATATCAACAGGTGAATCTATCAGTCCCACGAGCTAGACGCGCCTCCACCATAACCTCCACCACCACCATAACCGCCACCGCCACC[A/T]CCGTAGCCGCCACCTCCTCCACCACCACCGCCCCTTGTGTCACGACGGAAATCACGTCCACCAAACCGAGCACCGCCACCGCCTGATCTGCGGTTTCTGCCTCCTCCGCCACCTCCAAAC
12239-662	[T/G]	TCCAAGCTTGCTCGTGATCTCTATCATATTTTACAACATACAAAGGAGCATAAATACAACAACGATGCCAACCATTCAGGTGGCCACTGGCCTATATGTCCCGAATATTCATCTAAGTCA[A/C]TCGATGTTGCATACCGGCACCACACACATGCCCAATTTTACGCTGGAGCTCTCTACAAGAAATAGAATTGCCACACAGGAGACGTGAGCTTTGAGCCATTGCTTCCAATTTTCTTAAGAC
3860-232	[A/G]	CCGGGACCCTACTCCGGCAAGAGCACCCTCGCACTCGTGGCCAGGGTCTCCGCGGTCGGCATCGGCGTCGTCTACGGCTCCGTCAAGCTCGGCATCCTCAAGATGACCAAGCCCAAGGAG[A/G]AAGCAGCTGCTCACCACTGAGGATGAGGACAAGTAGCTCCAGCGGGTTGACGCCGTAGATTCAACAATGTACCTTCTGTACGCGCATTCGGATCTGTGATTTGTGTATGAAACCCAAAAA
6195-2137	[A/G]	GCTCGCGTCTCCTCTGGTGTCCGAGCTGTGGAGCGGCCTGTTCCTCCCGGACCTAGGCCGGATGTTGTTCCCAACAGGGAAAGGTTCCTGCACCCCATCCTCGCCGAAGAGTATAGGGCG[A/G]CACCCTTTGTCTTCATTCATCAGGCTAGAATTCTGAAAATGGGCAACTAATTGCTTTCTGCCCTGGATTCTAGCATATGCGAGTGTTGCCACCTTCTCGCTGTTGAATTTTTCCCATCTC
3225-520	[G/C]	AACGACACACTTTTTTTTTTTTTTTTTCTTGAACAAGAYATATATTTTCGGAGGATTTCTTAAAGAACCCATGATGACGTCTGTGGTGATCACAACAACACATACTAGCCGAAGCATTTC[C/G]CACCGCAGCAAGCCAGCAACAAAATCAGTTTGGGTGCTAAACAAATTAACACTTTCAAACAACACAGGGATGAAATGACATATGGTTGTGCTTTTATTAGCAGAGACTCGCGTCGAGACA
3994-418	[G/C]	GCCGCGCAAGGTGCTGGAGCGGGTGAAGAGCACCGGGAAGGCGGCGGAGATGTGGCCGTACGTCCCCTACACGCTCGCCACCTACCCCTACGTCGGCGGTGCCTACGACAAGAAGGCACC[C/G]GCGGGCTTCGTCCGCAGCGCACCGCAGGCCATGGCCGACCCCGCGGCGCCTGAGATCCACTACATGAACATGTTCAACGACGAGGACGTCAACGCCTGCACCGTCATGTGATCTGATGAT
7069-1149	[T/C]	TACCAAACTGTTCAAGGGCCAGGGCAAAAAAGATCTATGTCGCACATTACAACCTGATGTATATACTAGATAGAAACTCAGCAAAGAACTAACATTTCCACCCCTGAAAAATAAATAAAA[A/G]GACTGTCGATGCGTTGTACATACTATTGCAAGCAGGAGGGGACCCACCATATTGACTGCTGCAAGGCTAAGGGCTTATAGCATGGAAATTGAAAAACCAAAGATTTCCTACTTCAGGAAG
3919-112	[G/C]	CCGAGAACAGGCGAATCCCAGCCGGCCATGAGAGACCCCATCTAGGCTCTAGCTAGCTAGCTAGGATGATCGACTTCTTCTTCTTGAGATGGATGTAGAATCGTCGAACTCGAATATGTA[C/G]TTGTAGTTGTAGGGTCGATGAGACGAAGAATATATGTGTAGTTGATAATACCGGATCGAGAGTACTGATAGTTGATGAGCACCATCGATGGATCTGGTGGCATTTATATAT
11657-398	[A/G]	GCTCAGGAAATTGGGCATAGAGCAGCAGTTGTGGGAGGGCACACGTGCAGACATCGACGAAGCTGCCTCAGCGGCGATGGAGGACGAATAGGGAGGGCATGCGTCATGAATTCATGATCG[A/G]TTGTCTTATGCTAGTGTATCATCCCAGTTTTGGACAAACGGGAGCTCCGGTTCCCAGCAGGTCTTCAGGCCCTTGGTATACCCACCATCGAAACAGTCCCCGAGCAGCAGCGATGCTTCA
6941-1330	[T/A]	TTTTTTTTTTTTTGGAGGCAAAAGCTCGCTTTGGATACAGAACTGTTTGTACATGTTATCAGTTACAGCAACATCATTACATTACATCCAGGTTTCACTTTCTTAAACTTCAGAAAATAA[A/T]TTCTGAACACATGTTACAAGCAAAGAAACCAGGGGGGGAACAGCAAGGCCACAAGAACATTAATCTGGCAAGGCGGTCCCCCTTTCCAAATTGTTCTTGATTTCGAGCGTGTATTTGCCA
7185-370	[A/G]	ACTTTCTACAACGTGGCTGGGCTTTCCTTTCTTACACTAGAATGATAGACAGATTATCTCTATCTTCTATTCTCATCAAAATCAAAAAAAGAATGAGGGGGTGAACTGGTTTGCGCCTTC[A/G]AACAATGAATCGGGGTAGAGGCGGATTATCTGTACAATGGCATCCAGATGTTGCTTTTCCTCGCACGCAACGAAAAAAAAGGATGCCCGGCTCTTTTCTCCCGCGCTCTAGTAAATACAT
3453-1974	[T/C]	TTCGGTGCGCAGTGAGTGAGAGCTGGATTTTGTGTGTATATATATGTTAGGACATAGTTGAGTCAAGTTGGGCACACATGGCTGCCGATTCTGAGGCCAGTTAGTGGATTATACTGTACC[A/G]ATTTTGGCTGAAATGTGGTTGCGTTGTAGGGTATCGAGTATATTTTGCTGTACAAAATCTGGTGGTAGACCATTAGAAACCATTGCGGTAATTCAAAACTGAAATCATGCGTCTTTGGTA
2378-498	[T/C]	GTTGGCCTTGATTGAAATGACAAAGTGACCACCATTCTTCAGGAAGTATGAAGCATTAAGGGCCAAGATCCTAGCCTGATCAGGCTGTGCAACATCTGAGAAGATAACATCAACCATGCC[A/G]ACCAACATGCGGTACTTTGCAGGGTGCCTAGCATCCTCAATGATGGGGATCACATTGGTCCTCTTCTTGGCCATGTTGACAAGATCCCTGCCACTGCGGTGCGAGAACTCCACAGCATAC
9668-422	[A/C]	CATGGAAGGAGGACAGCTTGCAGCCAATGTATTTAACTCTCCGAGCCTGGAGCAGTTCTTCTCTTGAGAACGGTACCAAAACAAAAGGGGTTCACACCCTATAGCCCATCGGTTCAAGCT[A/C]CGAGGTATTTCAGGCAATTCAGTGATGCCAGCGTCACAGAAGAACCTCATCAGAATATAAAGTGAAGCAGGCAACCGYTGCTGATCATGTCACCGCAGCTGTCGCTGGTTCATTCAGTTG
11931-389	[A/C]	GAGCTATTTGTTAAGTGCTAGCACTACTACTAATACACAGTTTCAATCCTGACACTATGCTGTTTTTCCTAAGGTTTACATCAAAGTCTCGCATCTGAAATTCCAAGGGGTGAACTGTTG[A/C]TGTTCTTCTCTGTCCTTGCTACCTACCATCTGCCAATTGCTCTGTTATCTATGCACCACCGAGAGCTGCAGAGCTTATCATGGAGTACTMGGCTTATCCAGTAATGATTGTGCTCTGATC
2779-2186	[C/G]	ATCAAGGAGAGACTGGGAGTCTGCTGTATCTTCTGGTATGCTAAAATTTCTCGGGGAGGATAATATCTACACAACATCCCATCATGAGCTTGAGAGGGTCGCGGTGGGCAGTGCCGGCGT[C/G]GAGGCCTTCTTCGTCGAGTTGGGGGCCTCACCCCAGTGCCACAGCATGCTCTCCCAGAAGCAGAACTTCTCGAAGCAAATCTTGAGCCTCTTGTCCGTGATGTTCCGCTTCCAGTGCCCG
4173-653	[A/G]	CTTGGATAGGCTCAKCAACCTTGGGCTCCCTAGGACCATGGACTTCCTAGGCGTCAACCCCAACAGCTTCGACGGGCACGGCAACTACACCATCGGCCTCCGCGACCAGGGCGTGTTCCC[A/G]GAGATCCCCTACGAGGTGGGCGGCAAGAAGAACGGTATGGACGTCACCATCGTCACCACCGCCAAGACCGACAACGAGGCGCAAAGGCTGCTTGCRCTCCTCGGCATGCCATTCGCCGAG
9735-1142	[T/C]	TGCATTATTAGACGATAGTATGGTCATTGCTTCAAGTGAAATTGATGAGTCCGAAATAGGTTGCTCAGGGGCCACACTTATTTCTTCCCTTGCTTCTGTACTTTGTTCTGATTTTGTCAC[A/G]TTTTCCACAAGGGGTAAGACTTCACCCATGATAGAGCATTCCGTCTCATAATAGAGCTGTGTTAGGTTATTGTATACGCGTTTTGCTTCTTTCAAGGTGGGTCGATGAACAGTCAARGGG
3222-338	[A/G]	ACATGACGGGGAAACCAGACGGTTTAAGCATTTACAGACTCACAGAAAGAAGGCACGCCACASAGTCCATATGGAAACACACAGCGTCGATTCGCAACTGCCAGGCGAGGGGCTCATCAC[A/G]CACAGGATACGAGCTGTTGCAGGATGTTTAAGCAAGGGTGTCGTAGTCCCTATCGCGGTCCTCCGAGCCGAGCGCGACGAGCACGTAGACCGCGTAGATGATGCCGGGGATGTAGCCGAG
5046-619	[A/T]	TTGGAGGCCCAATTGGTTCAACATATTTCTTCCACGAGAATAGTTCATATCTTCATTATGCGTCTTTGTCTTCGAGAATTTCTGCCCAACAATGAAAAAGCCACCTTGAAATACTGCAAA[A/T]GCCATACCAGTTGTAATTGCATTAACAACTGGATTCGGGGTTCCCATTCCACTCACAATGGAGAATAGAGCACCAGAACCAAAAGCTGCTGTCATGCTGCCCTGGAGATCCTCCACTCCT
ABC10546-1-1-323	[C/G]	GTTCATTCCTATGAGCCGAGAACCATGGACCATGTTGGATTCAGAGACTGAAAGTCCATGCATGGGTTTGTACAATGTTTGCAGGGGGTGGCCGTGAAGATATGGAGGCTGAAACGGCAG[C/G]GCAGGCCGAAGCGAGACGTCACGCGGGGCAGGAGCTCCGGTGGAAGAGTTTGCTCGATATTTGGAATGGGTTGGGAGACTGGAGGAAATCCGGAACTGACCGGTAGATGTGCAATTGCTA
3362-644	[C/G]	GAATCCAATGGCAATAGCAGCTTCTGCCTTGGCTCCATAYACCAGCCTCTTGATCCGGGATAGATGAACAGCCCCAAAACACATTGGGCAAGGTTCACATGATGCGTACATTTCGCAATC[C/G]GACAGCTCAATCTTTCCAAGCTTTTTGCAAGCCTCTCTTATTGCAGTGACTTCAGCATGTGCAGTTGGATCGGTGTTGTTCAGAACCATGTTATGGCAACCRACTATTACTTCGTCATTA
7487-390	[T/C]	CGTGGTCCCCGGAATCCCTCCGGCTGCSCGCGGCTCCACCGCCGGCGACAACGAGTCTCCATGATCATCGTTTGTGCCGATCGATCGAGTTCACGTGCCTCCATCTGCTTGTGGTTTTAG[A/G]CTTTTAGCAAAGCTAGCACCGGCAGGACGCATGCAGAACAACGGCGTCTCGCTCATGTCCGTGTGCCTTGATCTGTACGTACTAGTAGTACCAAGTAGCAACCATATGCATGTATGTGCC
3740-760	[T/G]	GAGGCCTGGATCGGAGGGAAAGAGGTGGTTTCAGGGTACCGCCGACGYGGTTCGGCAATTCGCTTGGCTTTTCRATGATGCCAAATCTAAAGACATAGARGATGTRYTKATTCTTTCGGG[A/C]GATCACCTCTACCGTATGGACTACATGGACTKTGTTCAGAGTCATCGRCAGAGAGAYGCAGGCATCAGCATMTGTTGCTTGCCWATTGACGACAGCCGGGCGTCTGATTTTGGTCTAATG
2840-687	[C/G]	TTTATCATACATGTCATCTGAACTGACCTCCAACTGCATCTAGCCAATGTGACCACCACTTCTGAATGGCACCTATGGTTGGATGAGGTCATCTCTGTTGACGGTGAAGTCCCAGAGCTC[C/G]CCGTACTTCTCGTTGAAGTCCCAGATGTCCATGGAGTTGTAGTCCGCGATGAGCTTGTCKCGCTTGGACCTCTCCATCATGTAGATCTCCGGCTCAAAGTTGTGCGGTTTGTCCGGCTTG
4109-90	[A/G]	TGCTCGATCGGCAGCCTCCGGTCGCAGAACGCCGCGCTCGACGGCGCGCCGCAGGAGAAGGGCGGGTCGGCGGCCACGGCCGCGTGCAGCCGGAGRAGGAGGACGAGCAGCAGCGCTGGC[A/G]CCGCTGCGGCTAGCACGACGTGAGTGCGACGTCCCATGGCTCTAGTGTGCGTCCGAACTGTCACAAGTGTCACTCACTTGCGAGAGCG
334-1164	[A/C]	TGTGATTGGCGACCCAGCGAAGCCTGGCCAGAAGTGGCACATCTAYTATGCCACTGAGCAACCCGAGCAGCCCATGGTCACCCTGGAGATGTGCATGACTGGGCTTGACAAGAAGAAGGC[A/C]TCTGTCTTCTTCAAGACTTCTGCTGATGGCCACGTCTCCTGTGCCAAGGAGATGACCAAGCTCTCTGGTATCTCCAACATCATCCCTGAGATGGAGGTGTGCGACTTCGACTTCGAGCCC
12045-83	[T/C]	GCGCTTGCCTCCCGGCCCGCCTCGCACAAATTCAACATTTCTCTCCGCTCTTTAATCAGTCGTCGGAGAAGAAGAGGAAGGG[A/G]TCGATGACGAGCAAGTCCGGCAGCGGCGCCGCGGAGGATGGCAGCTACGAGTACGAGGAGGAGTCGGTGCAGAACGCCCGCGGGATGAAGCTCTTCACCTGCAGATGGCTCCCCCCCAAG
6929-2113	[T/C]	CTTTTTGCATCAAATGTTCTCTGTCAAGAACAGTTGAAAAAGATTTTACATGACAATGATCTAGAAGGCATCGAACAGTGCTACATGGAGATGAACACTGTGGAATTCAACCTTGAAGAA[A/G]CTTTGAATACGGTCCTAATGCAAGGCATGTCTCTGAGCAAGGAAAAACAAATTTCTCTTGATCGTGATTGGCCAGTAGAAGTATCATCAATGTACCTATATGGGGATAACTTAAGGCTTC
8053-769	[A/G]	GCACTATTTCCCATGGGCGACCAAGGCGGGTGTCAGGGCCACTGATCTGATGTCCGTGTACTATGAGAAGCACTTCCATGAAGATCTGGGGGAGGTGAGGAAAAACTGGGGGATCGTCCC[A/G]TGCCCGGATCCCAAAACGAGCAGCAATGCTTAGACTTTAGGTCAGTGCATTTTGCATGAAAACGTCTGTATCTTGGTTTTTCAGCGTTGCTTGTGGCAGTTCCTCTTTCGTGGGTGATAC
2028-1571	[A/G]	ACCAATACAANATTCCGACCAAAACTCATTTTTTTTTTTTTTTTTGAACCGCCAAGACCTTGATTCATCAATGCATTTCAGGTGGTCGCAGTACATTGTTCGGAGGGCTGTATAAAGTTT[A/G]GGATTGCTGAATAAAACGTAGGTAGAGGCAAATAAACTCAGACCATTTTAAACAAAACACAAACTCCAATCCTCCAGTATTACACTAGCATGCGAACCCAGAGGTAATGCTGGCAGCGAG
3586-895	[T/C]	CCTTAAGTCGTCAGCCGCTGCATTTTTAGACAGCAGCRGTTTACTAACTGGGYGTCGTWGAGGYRATAAYGCCCACACTGTTTACACAGCCTCCACATCGGGCACAGCGTCGGCAACGGG[A/G]TCTTCAGGCCCAGCATCCTTCTCGACAAAGCCATACCCGTACTCCTCCTCTGAAGCATCCTCCTCTGCGCTTCTGCCAAACAWGAACGGTCTCTTGCCCATCGTCGTGAAAGGCATCAGT
8505-503	[T/C]	CTCAGACTCGTGGCTGCTCTCCGTTGCCTTCTTCTTTGGCGCGCGTCTCAATGCAAACGAGAGGAAGCGCTTATTTACTATGATCAATGACCAACCAACTGTGCTTGAATCATTATCTGA[A/G]CGGAAGCATGGGAGGGATAATAAATCTGGTGTTGACAACAGTGGCAAATCAAGACACTCGGGAAAGCGAACGAATAATGACATGCAGACAAAGAACTCAAGGCCAGCTGTTGTTGATGAC
10795-462	[T/C]	AGGTGCTCTGCCGATTTCATTAAAAGGGAAAAGAAATACAGAATGGCCCGATTTATGAGAAAAACCAGGCCCAAAACCATTGAACTAAAAAGAAAAGAAAGAAAAAAAACAACCACCGAT[A/G]CAACACGAACAAACCACCTCCACAAATCACAACCTCTGTCCGAAATGATATTGAGCAAGGTCTTCAAAGACACCTTCAAGAAGGAAAGCATCATCAATTGACACAGTCGTCGTCTTCGGC
9981-665	[T/C]	GTATCTCTTCCCCAGGGCCAAGTTGACCCTGATCTCCCTGCCTTCAATCTCCGTTCCGTTGAGCGTCTCGATGGCCTGGTCCATCTCCTCCTTGGTGGAGTAGCAGACGAAGCCGTAGCC[A/G]CGGGACCGGCCGGTCTCGCCGTCGTAGAGCACCCGGGCGCCGACCACGTTGCCGCAGCGCTGGAACGCGTCGGTGAGCATCTCCGGGGTGACCGTCCACGACAGGTTGCCCACGAAGAGC
245-433	[T/C]	TGTGCTGAGGAAGGCCTCGGCGATCTCCCTCATCTTGGTGAGCACCATGGAGGATATCTCCTCGGCAGAGAAGGTCTTCTCCTCCCCCTTGTAGGTGACCACGATCATCGGCTTGTCGCC[A/G]GCGCCGGGGATCACCTTGAACGGCCACATCTTCATGTCCGACTGCACGGATGCGTCCGAGAAGCGACGCCCGATGAGCCGYTTGGCATCAAAAACGGTGTTGGTGGGGTTCATGGCGACC
6890-473	[T/C]	CTGGGGCGGAGGAGGCTTCTTCTTGTAATTCGCTATACTACAATGGGGGCAGATGTATTCCAACCCATCTGTCTTCGCGTAATCCTTGAAAGTGCCCAGCCCTTGCCGTCTATCACAGCC[A/G]AAATGAGCCCATTCGCCGCATAAACCACAGTTCACCCAATCTCCAGGAGCGCTACTGTGACAAAGCAAACAGCACTCCCCATCCACATCGTCGTGCGATAGCTCATATTCCAGCAAGTAG
6475-1849	[T/C]	CCTCCTATAACCTACAAGACGCACAACCACACCGCCTTTTCCGACTCGACAAAAGCAGACGTCCTCCCGTCGCAATTCAATTCCTCGACTCAGTCACRCTACACTTTTGAGCAGACCTGT[A/G]TACAACCAGAGGACAGCATACAACACCAGCCAACCCAGGCAGGCAGAATCAACCAATCAATCGCATCATCATCATATAGGAAACCACACAATGTGCTACGCCCTGGACACCTGACGGACC
3498-761	[T/C]	TTCTCATTTTAGATATCGCATAAGATCGCAACATTTGGTGCAAACGATTATGTACTTAAACTTTGACGGTGTCCTTGTGTGTGTGTGTGCCTCGCTTTCTTTGACAGTATTAGCCGGTCC[A/G]TGGCGTTATCTCCTGGGTAAACCTGTGTTGTAATGATGCGCTTGGGCTTGAGCTGTTGTTTTTAAAAGTACCATTACGTTGTTTCAAAAAAAAAAAAAAAACCCGGGTGTCGGCTCTTTG
4612-594	[T/A]	TTCTTGCAAGGTTGCCTCCTCGAGTTCATTCAGTCTATTATCGTGATGAGATTGGTAACATCTCCTCATCCCATCTGCGTAGCGATTCATACAAGTCAGAACTAGAAATTGAACCAAGAT[A/T]TCCATTGTTTGGTGGGTGGCACTGCACTTTCACCATTGGCTATGGTATGCCACTGCAAGATTTCCTGTTTGAATCGGCTGACGGTCGACGCTTTGCCAACCTTACATTTGGATCCCCTCT
6093-572	[A/G]	ATGACAGCTGGGTTTGGTTCTTGATGCAGCTGAGGATTGCTCTCCAATATCACAACTACCCGTTGGATGCTATGACATTCTTGTCCAATGGACGAAAGGGWCTGGATGCTGCTGTCCCAC[A/G]TGTGTTTGAAGATAGCCACCACGCCTTCTGTTTACATTATATCATGGAGGAATTCAGAGGAGAACTGAGGAAGGGACCATGGTCGCAACAGATAAGAGATGCGATGGTCGAGGATTTTAC
8977-192	[T/C]	AGGGGCTGGCAATCTTGGAAATCAACTAAWTTTCCATGTTGGGGCAAAGAGGATGGGAGTATCGAACTGCAAGTGGAAACAACTGATATCTACTCACTTGCTTCATAAACTATTGTCTTC[A/G]ATAATTTCAAACCTTTCTATCACGTTGGTTGATGCTGAACAGTTGGTGATGCTTTTGGTACAATTCACACTGATGTAATGCACATATGAAACCTTTCTGTCATGTTGTTGATGTACTGCT
10760-846	[T/C]	ACAGCTAGGTAGCCAGCCAGGCTAAAGGAGCCTCTGCCACCCACAAGTGTTCAACCTGAAGGGCACATCCACTGGATGTATAGTTTACAGTTCTATCATATTAGTATGTATGAATCACGG[A/G]AAATTCTTGTCACCTTGTACATACTGTCATAAGGCCTTTGTTTCCAAGAAGAGCACGCAATAGGGAAGCTGAGAGCGCCGTGATGACAAGAGAGACAGCACCTGGAGATCCCCATGGATC
1056-188	[A/C]	TGCGCAGCACGTACTTCGCAATTGCGCGTGACTCGAAGAGAAGCAGATCTCCATCCTGGAAGGCAGGGATCTGGCCGAACGGGTTTCTGACGAGATGCTCGGGGCTCTTGTGCTCCATGG[A/C]CTTGAAATCGATGTCGACGACCTCGTACTCGGCGCCGACCTCCTCCAGGCACACCAGCACCCGGGCCACGTTCGTCGACATGGCCGGCCCGAACACCTTCACCGGCGCCATTTTTTCCCT
5481-2038	[T/C]	GATTCTTATGTGTGACTAAAGTACTCATCCCGTGAATTTTATGACTAGTGTGCGTTTCTATAAAAWTTGGTACAAGTAATT[A/G]AATTGGTACAAGTAATTGAGATGGGAAGGGCTTACTAAGTAGTAACTACAATATATGAATACTAGAGATCATCAAAGAAATGACAGGCTATTTTTTCCTGCTGAATGTCCTTATTTCTGC
8950-551	[A/G]	CGACTCCGGGTCGCTCACCGCCGGGTGGTCTTTGCCGTACTTGTCATAGAGCGTGCTCTCCTCGGCGGTGATGCTGTACTCGACGTCCCTCAGCCTCATCTCCTTGGCCTGCACGCCGTA[A/G]AATATCATGGCCGAGTGCTCCATGTGGCCCCACGGCACCACCTGCAGCATCGTCGCGTTGGTGCGGAGGAAGAAGAAGTTGGTGAGCCCGGCCCCGTGCGCGCCCATGAGCACGTCGCAC
2153-1308	[A/G]	GGCCAAGAGCGGGCGGATGTGCGCGGAGGCGATCGTGGCSGGGTCGGCGAACGGGACGCGGCTGGTGGACGAGAGCGACCTGCGCAAGTACCTGGCGGAGTTCGACCGGCTCTACTGGCC[A/G]ACGTACAAGGTGCTGGACATCCTGCAGAAGGTGTTCTACCGCTCCAACGCGGCGCGGGAGGCGTTCGTGGAKATGTGCGCCGACGACTACGTGCAGCGGATGACCTTCGACAGCTACCTC
5595-297	[A/T]	GTTCAGCCTCATCCACATTAAGGTCCATAAATTCAAATTTTCCTGTAGCTTTGAGTTCCTCGATAACTTCCARGTCTACTGGTAAATCCCCAATCGGGGTGCTATAAACAGTAGCTCTTG[A/T]CAGGGCACATTTTGGAGTATAGTAGTGATGAGATGGGCCGAGCAGAAACACMCGAGAAATGTTAGTTGGATCAATGTTGCCAAAAGCATAGGCTGCACAGCGCCCTGAGTACGAATAGCC
6519-812	[G/C]	AACCAGCAGTACCGGCCGGCGCCGCCGGCGTACCCGCCGCCGTACGTGCCGCCGCAGCACTACTACGTGCGGAACATGAGCATGGAGGAGAACCCAAACTCGTGCGCCATCTGCTAAATC[C/G]GAGTCGCGCGTGCGTGCGTGCGTCTTGACCCTTGCTCGCCAACGTTCCGCGGGGTGACCGTGCATGCCTCTGCCTCTGTGTATAGTATTTCCTCGATCGTTTTTACGAGACCAACAAAGT
ABC08040-1-1-186	[A/C]	CCATGCTGTCCTCCGCCTGGCCCATCTGGAGGCTTGTCARCGAGGTGTACAATTGCTGAGACACAGCGCCGACTCCTTGCTTGCCAGAATACTCTATCCTGCAAAGCACAAGCCAGTGGG[A/C]GGGCATGAGATCACGTGTGCTGCTGTTATCATAGTTCGTTCGAGAGAAGTTGGATTTTGATCTAAAACTACACACACGTTTCAGCTAAAAATGCTCAACTCTCACGAACAAACAGAGGTT
3363-1795	[A/C]	CTCGGATGCTCTTCAACCAGGCCTTCAGCCGTGGTCTGCAGATCTCGAGGATCCTGGGTGGGCACAAGAAGGACCGGGCGGCGCGGAGCAAGGACGATAGGTAGATGGATAGATTGCCGT[A/C]GTAGCTAGTAGTAAGGTAGATAGACGATTGTAGGCATGCTGGATGGCTGTAGCGGTTGTGGCTTGTCAGTAGTATGTATGTATGTATTCCAGGCTGCAAATTGCATTGGCAATGTAGTAG
10062-616	[A/G]	GGCCATTAATCGTTGGCTCTGCTGAGCTCTGCTTCCCACCTCTCTCGCCTCGCCGCCAGCTCGCGCTCACCAGATCCAGTGCGCCGCCATCGTCTAATCGAAACTCCACCAGCCAACGAC[A/G]ACAGTTCCACCTCACCAGCCAGCTTCATCCGACTCGCACCTCCAACTCAATCCCCCTCGCATCGGTGGACCGCACCACCCACCTTCGTCCTTCGCTCCTCCCCGCAGAGCAGCACGGCTA
ABC05772-1-1-482	[A/G]	AATCACATCATCAGACACTTATTTCTTTGCTTCAAATGCTATTCTTTCRTATCTACTTGAGTCTCGTTTCTTCTTCTATTGCTGAAACTTGCAAGCTTACATTCTCAAGGAGAAAGAGTA[A/G]AAACAAGAGAATATAGCAGCATTACAGTGACAGAATTTGTTCTGTGAAGTGATCCCATTGATGATCTTTACAAGACAAAAGGGCTTGTTGTGTGAATTCCACGAGGCTTCTATGAGAAAA
ConsensusGBS0330-2	[T/C]	CACCAGCCTTGTCATCAATCCAGAAACTCCACACRAGCCTCGTCAGTCCTAAACACATATAAGAACAATCAGGATGTTATATTAGGGTATGGGTATTACATTTGGATCAATAGAATACAT[A/G]TGCATTGCAAAACAATGCCAGCACAACAGGAAGGTTAATCGAACTCCTCACCTGAGCAAAAACCTTTTGCTGCTTGAGGAAAGACTTCTCGGTCTGCATAWCAGATCAAGTTTAAACCAT
3305-150	[T/G]	CGCGCCTCAGCAGCTGGCCGCCGATCCGAGAGCCGGAGGTCAGAGCGGGCGCAGCGCAGCGCGGTAGAATCGGCCCGCGGATGACCTCCATCTCCCTTTTCTGGATTATCGTTGTAACWG[A/C]GCACCGATCGAGATCAGAATAGATGGGGTTGGCGGTGAACTGGCGATCCGATCAGGCGATCACCATACCAGATTGGTGGAACAGAAGAAGAACGAAATGATGAACGGAAGAAGAGGGGGT
5326-964	[A/G]	AACTCACGATGTTCTGAAACTAGTCCCGAGACACGCAACAAGTCAGAAAGAAGAGGGGGGAAAAGGGAAAACCGACATACTTCGAAACTAAAACATCGACCTCCCCTTCTTGGCGCTCAA[A/G]AAGGCAGCTCAGCTCGTCTGCTTCATAGGACGCATGCCAAGGGTACGCAGATAGCCTAGAAGACGCTTCTTCTACAGAAGCACAGACCTACATCTTAGTAGCTGTGCTGCCACATCTGGT
3161-806	[T/C]	CTTCGTCGTCCCGCGCCAGCGCGTACAGGATCGACCACTCCAGCTTCATCGCCACCCAGCCGAAGAAGTCGAACACCTCCCGGCACCCCTCCGTCATCCGCCACATCTCCCTGTAGCTCA[A/G]CCTGTCCGGGTACGTGCGGGCGTACTTGCTGAAGATGTTCTCGAAGTTCACCGGCATGAACCGGCCCTCTTTGTCATAGGTCCCCGAATCACTTCCGTGCTTGCTCTTGTGGATGTTGTG
952-1301	[T/C]	ATACGAAAATACATTTTTTTTTTTTTTTTTAAGGGAAGAATCCTAGAACTTCAATTATTTTGAGAGGGAAAGTAGACAAGAAAATCTCAGTTGTTGCCTCATAAGAAAGGCACAAGCTTT[A/G]GGGGCGCCTTACGCGAAGTATGATCAATCATCAACAAGCCATGAAAATTGCTAATACAGCAATACTAATAATGTGCTGCAATACAGGAAATAGTTTGAAATCTGCTAATGAACTAAGAAG
1985-649	[T/C]	ACAACAGCTTGAGGCAGCACTTACAGGAATGGATCTTGTCATCATCCCTGCCGGCCTCCCAAGAAAACCAGGAATGACAAGGGATGATCTGTTCAACAAAAATGCTGGGATCGTTCGCTC[A/G]ATCTGTGAAGGCGTTGCCAAGAGCTGTCCTAATGCAATTGTGAATTTGATCAGCAACCCTGTGAACTCAACCGTCCCCATTGCTGCGGAGGTTTTCAAGAGAGCCGGAACTTACTGTCCC
3492-678	[A/C]	TCTTCTTCTCCTCCTCTCCCTTGTTCATAGAGTCGGTCAGGATTCAAGAAAARRAACGGCACTGTCGATTGGTTCRACGATCCCCGTCATGTGTACTCTCCCCCTCTCTGATTGTTTCCG[A/C]WCGGGAATCTCTCTGAGTTAATCGACATAAGCTTCTAAATTATCAAAACCGCATTCCGGCAAAAAAAAAAAAAAAAA
13301-90	[A/G]	GCACGAGGAGAAAACACCACAAGAGAAGAAGAATCGAGCAGAGGAAGGGAAGGGAAGGGAAGGGAGGCCAGCCATGGATCATGGGGAC[A/G]ACGAGTTTACGGTTACTCCGTTCGAGGAGACTGACGACAGCCTGCTGCGGCAGATGTATCCGCCGCCGGTGGACGGCGTCGARCCCCTTGAAGTCTTGTGCTTCAATTTCGACCAAGACG
5284-227	[C/G]	GAGGCGCTTGACCTCGGCGCGGAGCCCCGCGGCCTCGCCCTCGGCCTTGGCGGCGGCGCGGTCGGCGGCGGCGATGTCCTCGCGGGCCCCGGCCACGAGCGCCTCGAGGCGGGCGGCCTC[C/G]GCGGAGAGGAAGCCGTTCTCGTGGCGCACCTCGGCCAGCTTCTCCTCCAGGCCGTGCTTGGCCGCGCGGAGCGCGTCCATCTCCTCCGGGTCGTAGGCCTTGGCGTGGCCCCCGCCGTTG
5775-318	[T/C]	AGGAGATAACATAGACAGATAGTAAATCAATCTTTTGAAGTCTCCACCATTCACTAGTTCAACAGATTAAACATGCATGATTCAAGTCACAATGCCAGATAACTCCACTTAAAAAGAACT[A/G]TCAAGCGCACTGACCCCATTAACCAACATGTTTCCCTATTTGCTCTCAGTATAATACGGTCTCATTGCTAAACAAAAGGAGATCAGTTCTCGTACTTCGGGTCTGCCATCACAAAGTGGT
1032-813	[A/G]	GTTCATGCAAAATATGACCACTACGAACTAATGAAGGCCGAAACTGGTTGATAGTTTTGTCCAACTAATGAAAGACTGTAAACATCTTAAGCAGAGGCAGCAGGAGCCTTGGTAGCAGCA[A/G]AAAGCTTCGACCTCCTCTTGGCCATGCTCTCACTCCTGCGGTCTCTTTGCTCCTTCAACCTCTGTGCAAGCAGCTTCTGGTACTCTGCAGCCTCAGACTTCTTCTTAGCAATCCTCTTCT
2283-2913	[A/C]	GTGAATCGTGATGTCTGGTAACAACTCCAGATCAGCCCCCAATGATCCAATCGACATCGAGATGGTAGAAAGGAAAATCAGTCAGTAATGTGGCTTAAGCCCCCACTCAGCTTACAGTCA[A/C]TAATGCAACTCATGACTTGTCAGTCGRTCAGGCATGACCAACCACAAGATCATGTGAACACAGATGAAGCGCTTCTTCAGCGGAAGTAGACAGACACAAGCGGGATGTCGACATCGTTGT
5141-240	[T/C]	AGGAGATAATAAAACGCACAATCCAGCAAGGGGTGTCTTCTTCATTTATTTCTGTGGTGGCAAGTTCTTAGGAGCAAAGAACACCCTCACATCAAATTGGCCATACTTTGACATCGAGTC[A/G]TCAGGAATCCTAACAGGTCCAACATGTCCATCCTGGAAAGTCCACCGAAAGAGTGATTCCCCCAACTTTAAGCAAACATCCAATTTTTCATTTGCTTTCACCACGACTACATGCTGAAAC
3355-605	[A/C]	AGGAGAAGCAGGCAAGCTTTTTTTTTTTTTTTTTGAAGCAGGAGAATTTCCTTCACGGAGAGGAAAGTCCATTCGATTCAAAGCAGATCCCAACAAAAGACGGGTGGAAGGAGAGAGAGA[A/C]AACAGGACTTCTCCAATCGACAGACACTACATCGAGGGATCGATAAATAAACTCCCTTTCTTATGACATGTAAGTATATGATCTTCCCTTCCCTCTCCGTTGTTGAGCGTTCTTGATTCT
5433-534	[A/G]	TACCACCTTTGTCATCGATGGCCGATTCTTCGGGTTCCACTGGATGCACCACAGCCCCACAATACTCAGCTGTCTCATCTTCTCCTTGTCCTCTGCTGTCATTTCCAAAGTAAGCTCCCA[A/G]TCATGCCCACTGATTACTTTCTGGTAGATCCACTCAGGGAGATACACCTCGTCCTGGTTCTCAACACTTGGATCTGAGTTCCTCCGTCCGCTCACCATTTCCAACACCAACATTCCAAAA
2457-2346	[G/C]	TCACCTGACAAAGACAACAAATAAGCACCATATCAGCGCTTGATCAGGACCGTCTACTGCCGCTCCTTGTAATACYTATACTTTTACTAGTAGTAGCAGTATTATCGAGCTGTGTAAACT[C/G]GAGATTCTGTCTTGGACCTGGCTGAGGTTACCTTACTATGCAAAGTTGCAAACTGCATGAATAGCTCTCTAGTAGAAAGATAAATAAGCGGTGATGATGAGGGTCTGAGTCTGGCTATAT
6761-490	[A/T]	CAGTCGAGTCTCTCGTCTATTCCCCTTCTCCCTGTGACATAGGAGTTCAAGAACTCTTGCACCAACAGCATAACCAGCGTCCTCCAGCCTCCKTTCCAGCTCAGCAATGTTGTCAACTTG[A/T]GTCTGGTTGTATTGAACTAACTCCGAGAACAAGAACGCAAATGCACTTAAACTGACCTCCTGTCTGCCACGACCGAGAGGTTTGTCGAGCACGTTTGCGTACTGTTTTGCCTTCCCCACG
2745-674	[A/G]	AAATTTTGACGCGCTGCTGGAAAACTATATAAGCCTTCTACGAGATCTTTCAAGGAAGATCATGAGAGGCATAGCCTTAGCATTGGGTGCGCCGTTGGATGCTTTCGAAGGGGGAGTGGC[A/G]GGAGATGCTTTYTGGGTTCTCAGGTTAATTGGCTATCCAGTCTCAGATGACATCCCACAAGAGGAACGCACTGATATAGGATGTGGAGCTCATACAGATTATGGCCTTCTGACATTGGTG
8653-475	[G/C]	CTTCGTGCAGCAGAGCAGCAACCCGGCGATCAAGTTCCTCAGAGAGAAGTTCCTGTCGGGGTTGCTRGCCAGAGTGATGGTCGACATGGCCGACTACGACTGCGGGAAGCTCTAGTACTG[C/G]CACGGTAGAACGAGAACGACGAAAGAACACGAATTACCACTTAAAACGCCATCAATCAAATCGATTTGATGCATGTATTCGAGGTAAATAAAGAAACAGGTCTGCTATCAGATCCAGATG
ABC04375-1-1-173	[T/C]	CACATCATTCACTATTCGTAGTAGCAGTGGTCGACTGGTGGTGTATCCTACTACAAAACAAACATATACTCCATTAACGGAGTGAAGGTGTTAATCGTCCTGCAGTCCATCGAGCACGAC[A/G]GAGCCGACGAACAGCCCAGCAGAGACGGCCGCGAACAACGTAGCAACGACCGTCTGGACCGTTACGAGCAGGGTGGAGTCGTCCGGCACGAAGACGACCGTGGCTATGGAGGCGACGAGC
4467-374	[T/C]	ATCTCTGTTAAAGAAAGGGGATACTTCGCTATTGCACTGTCTGGAGGGCCCCTTGTCAGTTTTTTGGGGAAACTCTGTGAAGCGCCATACAACAAGACACTGGATTGGTCTAAATGGTAC[A/G]TATTCTGGTCTGATGAACGTGCTGTAGCGAAGAACCATGCAGACAGTAACTATAAGTTAACAAAAGAAGGATTTCTATCGAAGGTACCTATTCTGAGTGGCCATGTCTACTCCATAAACG
2288-126	[T/G]	GACCGGTAGTTGACCAGGTTTAGTAACAACATGAAAGGGCAGGGATGGCAATTCCACGTTATTCCCTGCGGGGTCCTCGCCATCGGCGGAGTTGGGGGGATGGGAGGTCATCCCTCCTCG[A/C]CCCTCCCGATCGCTGGCCGGGAGAGACAGGACGCGGAAGCACCGGCAACGGAAGAGGGAATGAATAAAGGCGACGGGGAATCGCCTGGCCCGGCGGCGTCAAGACTCTGCGAGTACTGGT
ABC04730-1-1-276	[T/C]	GTACTTCGACACCATCAAGGAGCTCGGGGACAACTCGAAGACCACCACGGTGTTCATCCCCCACGGCCCAGGCCACGTCAAGGACATCGGCGACCAGATCCGCACCGGCATGATGGAGGC[A/G]TCGAGCAGCGGCCTGTAGGCCGTGGCTGTCCGCCCGCCRCGTGATCATGGTTYGGCTGGGTGGGYTCTYGGTRTGAGGCTGGGAGAGTCGATCTGTTTATATATTAGATTATAATATAGT
ABC13480-1-2-87	[A/G]	CCGCAGCCGTGAACTGATTGACTGATCGASACACACACACRCACATCTACGCTACACTGRTGATGATGGATCATGGASTGACTGACTGACTGATTACAGGTTACAATTACGACATCTGTT[A/G]SCTGACTGATGAGCAGAGAGCAGAGCATCCGTGGACTGAATTCCGGGAGGGATCGATCACTGGTCGCCGTGGTGGTAGTGCGGGT
7018-80	[A/C]	GGGCCTGCAGGCGCTTGTGGCGGCGGCGCGAGACCATCGGAGAACCTTTGCCGGGGGGGCGAGCTAGGGTTTGGGCCAC[A/C]GCGGCGACGCGCGACGATGTCGGCGTACGACGAGGTGGAGATCGAGGACATGGAGTGGAGCGAGGAGCTGGCGGCGTACACGTACCCCTGCCCCTGCGGCGACCTCTTCCAGATCACGCT
6208-987	[T/G]	AAGATAGATACATATGGACAAACTTCACCGTAAACCCCTTGAAATCAATGGGAAAAGAATCACCCATCCAAAATAAAATCAGTACATTACATGTATAATCACTTGTGATCTGAAGAACAA[A/C]GCACATTCGGCGCTCAGCTGACGGGGTCGCGTTCCGGCCCGGGGTTGTAGAGGGGCAGCTCCAGGAGGAATGCCACCTTGAACCAATCAGGCAGGGCTCCATACACGACCGGCGGCAATG
4810-1279	[A/C]	CAGTTGGAATAGCTGGATTAACCACTTCATTATTATTCTCTGCATCATACATTCAAATTCCCCTTCATCTCTGGGCATGCAGTCAATACTCTGGTGCATGTATATGTACAAAGTGGGGAG[A/C]TGAGTTTTTGAAAATGTCAACTGTCAACACATTCCTCCGATTATGCTGCTTGCACCCCTATCCCAGCAAGGTGCTTATTGACCAGCCAACCATACAACAATGACATATTTCGACCAAAGC
1604-675	[A/C]	GTAGGGTTTACGCGAGCCCAAAAACACGCAATAAATTTGGTAACATTGACAAGCCGGGGAATGCAACCATCAGGCCTTAATTTCCCTCGAGGCGGATGACACCAGACATCATTCCAGACA[A/C]ACATTTTTATTTTCCTGCTGCTGTTACAGAGATACTACATATACAGGTCCGACAACGMCGACCGACCGACCGACCGACTATAGCCCCCTCTCGAGCAAAAACAGGCGTTKTCTGGTTAGT
2327-57	[A/G]	TGACCGTGCGGATAGCGTCGGGCGACACCATGGCGGCTTCCGGCGAGAGGTTAACCRCACCAAGGAACTGATCTAGAAGAGCGTCTCGGATGTGGATTTCTGGAAGGGAGGAGGAGGGGG[A/G]GGGGGGRGGCAGGGAAGGATGCAAGTACAGCGGACCCTCTCTCTCTGTCCCTCTGC
2120-756	[T/C]	TTCCAAGCACTGTTCCAAAGCAGGAAAACCATACAAGATCTCTACAATACATCTGCGGTACACAGTGCAGCTGCAAAATACAATGCACAGGTGCCTCATGTAAACATGACGGTTGTACCA[A/G]AATTACATCCACAGGGAAAGCAAAACGGATATCCAGACGAGCACACGAGTGCCACCGTGCAGAAGAGATACCCCTTGCGATGAAACTAGTCGTCATCCTTGTAGGGGTATTCCTCTGGGA
5027-253	[C/G]	AGGAGCTGGCTAACGAGCTGGATCAGCTGGAGGGCGGGWTCGCCTCGGCGCCGCGCGGGCACGAGACCGAGGAGCAGCGCAACAAGTTCCTGGTGCTCCGCCTCTACGAGGCGCTCAACG[C/G]SCGCGACCACGCCGCCGTCCACTCCCTCCTCGCCCCCGACCTCGAGTGGTGGTTCCATGGCCCGCCCGCGCACCAGCACATGATGCGCCTCCTCACCGGCGGCACATCACCGTCCTCCTT
1178-279	[G/C]	CTGAAGGTAGTCTGTTACAACCACAGATAGTGAAGCGCGACACAGATAGGTAGATAGATAGATTATCATTTTCTGGGCATTACGAATGGGCAGGCAGACTCATTTCTTCCCACTCTTCTT[C/G]AGACCAGATCCTCCCAGCGCACCCTTCTGGCCAGCCTTGGCCTTCAGCTCCTTCAGGGCCTTTTGCTCATCCTTCTTCTTCTGGAGGTATGCCAGGTCATTCTCGTCGTAGTCCTTCTCG
12224-363	[A/C]	CGAGATCTTCTGAAGGGTATAKGAACGCCTAGTTACATACAGTAAAATTTTGCACAACTAAAAAACATTAGAGTGGGGTCTGCCCTCCCTCAAMCTTTAGGATGGACTACCACACTGCAC[A/C]GCAGAAAACTTACGGATTCTTCAGATATATCAGAACACGCCGAAAAGCGTCGCGGCGGCAAATAACAGAAACAGTACTCCTCCCAGCAGGCCAACCAGCTTCTCGGATAGGTAGTTGGCT
2697-817	[T/C]	TTTTTTTTTTTTTTTTAAACACAAGCAGTGGGTTCTTTTCTTTACTCTTAGGAACAAGGTAAACATATCACCATACAGGTAACATGGATGTTACAGTTATGTCATACAAATCGATCTTCA[A/G]AATATGAAACATCACAGGCTCTTCCAGCATGCATACTGCCCAGGCAACATAAAGTGTACCGCAGCATCATTTCATGTACCTATGCAGAAACTTGCGGTGGAAATCACTTCTGATGGTGTC
9849-526	[A/T]	ATCCAGCTGCGCCATTGCTTCTCCCTAGAGAGGCCATGGAGGCTTGCAAAATCCTCGGGTACGACATACCCGAGGGCACAACGGTTTTGGTGAACGCGTGGGCGATCGGTAGGGACCCTA[A/T]GTATTGGCAAGATCCTGAGGAGTTCAAGCCGGAGAGGTTTGAGTCTGGGATGGTCGACTTCAAAGGCACAAACTTCGAGTACATCCCGTTCGGAGCAGGCAGGAGAATGTGTCCTGGGAT
6249-572	[T/C]	TCCAGAGTGTTTGGGCCACCTTTAAAAACCATCTTCGACAATGAGTTAATTATAAATTCCTAACAAACTCCAACATTCCAGTGTTCAACAAAGGAACTGGGTAACGGTACATACTTCTCT[A/G]AAGGCAATGTCCAGACATCGATCCATAGACACCTCAAATGGCAGAAATCACAACTAGTATGCTTTCCGACAATAAACTAGTTACACATATCGTATTGTTCCTGATGAACAGGGGTTCCAG
1089-1238	[A/C]	CGCCGACCTTCCACATGCGAGTTTGGTCGATTTTGCCCATAGGGAAAGCAGGAAGGCCTTCCTTGTCATAAAACCTCCGACCAGCCAACACAACACTCCGGATTTCACTTCCAGAGGCAA[A/C]ATCTTCATAGCATTCGTAGAGGATGTCCATGCAAGGGTAAAATGATGCACTGTATGCCTTGTTGAACTCCTTTTTGCCTTCCGCGCTCAAGGAGTTGTATACCTCAAGCATCCCCTTCTT
12368-207	[G/C]	CTTGGAACCGGCCGAGCTCCGACGAGCCGCCCCGGCGCGGCCCGTCCCGCAGCTCGTTGTCCAGCACGCCCATCTGCCCGAACGTTGCGTTGCCRCCCAGCGGTGACTGCACCGAGCTCA[C/G]CACCGTAGCGTTCGGCCCCGAGAGCGTCTCGTGCATGTACACGCGGATGAGCTTCAGGTCGTCGGCCTTCGCGCTGGTGCACGCCGACGAGGTCAGCAGGAGGAGGGCGAGCATAAGCAG
4707-421	[A/G]	GGCAAAGGCACCGCCAATCTCGTCCAGAAGTGCAAGTTATGTTCGAGGGAGGGATCAGTTGTGATGATTCCTGGGCAGGGAACACCACTGACTTCTGAGCAGAGCCAGAAAGGAGAGATG[A/G]CCTGTTTGATGGTCTTTGAATGCAGAGGCTATGAACCTATTGAGTTTGCTTTTGGTAATGGCTGGAAGGCTGAATCTGTACATGGGACACCGTTTGACATTGATCTTTCTGAAGGAGAGT
9347-437	[T/A]	GAGTGCATTGTTGGATGTCTGGCACCACTTGATTTTGTTGATCTTCTCCTCTATTTCCAAACTTTTGAGGTAGTCAAACTCAGGTTCATGACTCTGAAACTCCGTTTTATAGCGGAACTC[A/T]GGATGTCTAGTAATTGGAACATCCTGTCTCTCCAGTTCTCTCCGATTAGCATGCTCATCCCGAGCATCTGTTCTCTCAAATAGAACAACACGTCCTCCTCTGTCTCCGGTGGCAAGATGA
4852-299	[A/G]	CTCTACAGGAACATTGGGTGGGAGATGGGGGACGAGGGCCAGATCCTCTTCACCGAGCCGCTCTTCACGCCCAAGGCTCTCCGGGAGCAATTAGTGCAACTTATGTTCGAAAAATTCAAC[A/G]TATCAGGATTTTATGATTCTGAACAGGCTGTCCTGTCCCTTTATGCTGTTGGCCGCATTTCGGGTTGTACGGTTGACATTGGACATGGGAAAATAGATATTGCTCCAGTTTGTGAAGGTG
601-377	[T/C]	CTCCCAAGACCTAATGGTCTGTCCAAAGTGAGCCCACCAAGAGGCTTGTACGTTGTAGCTTGGCAGTAGCTCATGTTTCCAACTTCTTGAATTAACTAGAGCTAAACCTCAAAACCCAAT[A/G]GCCAAAGACTGCGGACGGGGTGGATAAGGCCGGAACGCGACGTCCCGGCGAGGAAGAACGGTGACGGCGGGTCGTCTGGGGGCGGGGGCGGGGGCGGGGGCGGGGGCGGGATCGAGGCGT
ABC05146-1-2-236	[T/G]	CATAAGGGATGCTTTTAAGGGAACATTTATTGTAGCTGGGGGATACGACAGGGATGATGGAAATAAAGCAATCGCCGATGGCTATGCTGACTTGGTAGCATATGGGCGCTTGTTTTTATC[A/C]AATCCTGACTTGCCTCGGAGGTTTGAAATAGGTGCTCCTCTCAACAAGTACATAAGAGATACTTTCTACCTCTCCGATCCAGTTATTGGATACACTGACTACCCATTTCTGCCGTCCGAT
7928-658	[T/G]	CGGGTATGGTATGGACATTGCGCTTGTAGAAGTCGCGCCGGTGGTCAGAGAGGTCGTGTCGTACCCGCTTGGTGGCAGCGGCGGTGTTGGASCCGATTGAGAGGTGTTGTTGTAATTTGT[A/C]CAATGTGAAGAACCTCCTAGATGGGACTATCATATTTAMCAAGGGCATCATAATGATAACATGGGCATCTCCTTGTCCAGTTTGCCCGATTGGTAAGAAGCTAAGTTGGAAAAAGAAGGG
11707-509	[G/C]	TTTCAGGAGCCCAAAGAGCTTCGTCGGGGCTTCGCCTTTGGCACGGTACTTGGCTGCCATCTCCTCCGCCATGATTATCTCCTCGCCTCGCTTCGCCTCCGCCATCGCTCTCTTCTCCTC[C/G]GCCGACTTGTGGAGCATCGCGAGCTTGTTCTTCAGCTTCTCCTTGTACGCTGCTTTCTTCTTTTCCAGTTGCTCCTCGATCTTTTTCAGTTCGGCCTCCATCTCCGCTTCCTTGGCGTGC
3308-650	[T/G]	CTTCAACCTTGGCATACTGATCACGACTGTAACAACAGAAACTCCAACAATAAGAGGTAAAACTGGGGCTGGGGTCAGTTCCTGTTTGTGATGCCGCTCTTCAGTTTTATATTTAAGAGG[A/C]CCAACATGAATCTGAGGTTGCTCTTCTAGGTCAACTTCAACCAACTCCGATTCAAATATATTGGTATGTGATGGAAGGCCAGACCGAAGCTGAACAAAATGCTTTCCTTCGGGTAAATTT
2482-126	[A/G]	TCCGCCTTCCGCTTCTTCCCCGTCATATCTCCCCCGCGCCTCCGACCCCTGATCCGCCGCCGCGCGGCCCAATTCGGCCCGAATCGGCCGCCGGAACCCTAGACCTAGGCGAGTGAGCGG[A/G]GGGGCGGGCGAGATGCGCGCGAGGTCCTGGTACGGAGACGAGGGGGGGCGAGGATGGAGGATGGAGGTCGCGAGGGGGGCGCGTCGACACGAAGCGGCGGCTTTACGCCTGTAGGTTTCC
11431-385	[T/C]	CTTTGTGTTGACATGCTCCTGAGGAAATGGAGTAAAAGCTGGAGATGGGGTAACAGCTGGAGATGGGGTAACAACTAGAGATGGAGTAACAGCCAGAGATGGAGTAACAGCTCGAACAGC[A/G]TTAACCTTGAGCTGAGGATGCGGGGCTATTGGAACCCCTCGGGGAGGGTGTTCGGGACGCGGCGTCACGCCCGCCACCACGGCCCGCGGCGCGGCGGCGTAGGACCGCTGCTGCGTTGTC
6473-811	[A/G]	CGCGAACCAGCTCCATGCATCCACATTGCAGGGTTCTCGCCCTGCTGAAGAGAGATGTAAGGATTTCCATCCTTGTATTGGGAGGGCATTGTTCCATCAAATCCAGGAGCTGTGGTTGCC[A/G]ACGGATTGCTTTGGTTCAGGGCAAAATTCTGAGGCATGCCATTTGCAGTCCCAAAACCTCCAACGTAGTTGGAGAGCATCGAGGCTGGCTGTGGAAGGCTCCCAAGAGGAACATTGCTCT
2227-491	[T/C]	CGAATTATCAATCAACTTCTCAAAGCTGCAGAAGCAGTCACACGCACATACGAAGGTACTAAACATATACATTGTCCCAAGCAAAATAGCACGAACTTTAGGTCTCTAGATTATGCAGAC[A/G]CTGTTGTACCATGCCACACGCGACAGATACTAGGGTAAACAGAGCGTAGAGGGTGGAGCTGAAGTGCTTAGTCAAATAGACTGAAACCCATGTCGTCATCAGATTCTTCCTTCTCTTCAA
5899-1462	[A/T]	TTCATATATATTACATCTTCTTGCGGATTGTCCAGATTTATCAGCAAATAGCAACTATTTTGTTATCAGGTTGTTCACACAGAACTGGAAGTTGTTGCTCTCAACAGCAACGGTGTAGAA[A/T]ACGATTTTTTAGTTGGAAATTGGTTTCGACTCTTTGACTCTCAAGCAATCATGTAYAGGTCTATATCCTAAAGTCTTTTGTGATTTATGTATGTAGTGAATCTTCACGTAATGAGTTCTT
ConsensusGBS0535-26	[T/C]	TTCCTCCTGAGAAGCAGATAATACCAGTTAGGAGARTATCAAATATAWYMMMWKVCYCAAGATMTAAAGGCTTGYTACTTTGTRAATCAAGTTATCTGATYCTCCTGATAGATGCCGGCT[A/G]GGGACAGCACATCACCTGGTTACTCGCCTTGGCGCTCCCTATGTTCTCGTCGAGAAGCGTCAATATGGACATGTTGAGCTCGTTCCGTTCGACCATGTCRAGCAGCTGSGTAACAWCRAT
1639-613	[A/G]	TGCATAGGGTGTGGCCGCCAAGCACAGGGTGACAGACGCATGGTTAAGGTCCGCAAGGCTGAGGAAGTCTCCAGCCAGGTACTTGGACTTGGTGAGCCGCGCCTCGTACACCGCCAGCAC[A/G]TTCTTGATCTTAACAAGGTTGTCGTCGATGACCTTCTGGTCAGTGGCTCCCCCAAGCATAGGATGGATAAGGCACTCGAAGAGAATGGGGCTCAGAGCGGCGGTGTACTGATGGGCCTCC
6913-1235	[A/G]	ATMAGATCAGAGCCTGCCGTCGGCCGAGGTCCACCTGTCGAGCATGGCGAGGCACTCCTTGGGGCGGTACTCGGGCGCGGTGTGGCCGCCGCCCTTGACGGTGGCGAAGGTGAGGTTGTG[A/G]GCGTACTCCGTCGTGAACCCGGCGACCTGCCGGTTGGCGTACCACGGCCTCCACGGCGCCACCGCCGGGTAACCCAGCGTCCGGATCCAGGCCTGCGTGCCCACGAAGGTCATGTCCATG
8412-664	[T/C]	CCTGTCTATCTTTGATACCAGATTTGAAAGATCGCCATGATATTTTGAAGGAGTTCTGGGTCTCAAAAGTGACAATGCCATGCTTTTGGTACCTCCATATGTTTCATCACCAAGYAGGGG[A/G]TTCCCTAGATATTTTGCATGTGCTCGGATCTGGTGAGTGCGCCCTGTCTCCAATCTCCACTCTACCAGTGCAGATCCACCACCACAGAAGACCTCTCTTACTTTATACCTACTAGCAGCA
3751-1136	[G/C]	ATGGTAATGGTGGCAGCCCAAGTCCAAGAGGCAATGGYGACGGTGATGGCCTTCGCGGCTCWGGCTCACCCAGAGGAAGAAGCGCGTCTCCCTGAAACATGGAACCATTTTCCAGTTTCT[C/G]GTCGCTACATGTGGCTGTGACATATTTAAAGTTTTAAGATGTTTTGCAGTGAATTTCCTATCTGTTTCCTAAACCTGGTATTTTGTTGCTCGATGCCTTGGGGGGGATTTGCTACTCTTG
5276-519	[A/G]	GACCAACGCCGGTCCTTTTGAGAAAGGAAGTCCCATTCGACATTTGCTCTGGCCAGGTCCCATGTAGCCCAGCAACTTGACCCCTCCCTTTTGCGATGGCTTACATTCGTGTGGCGTTAG[A/G]TAGAGGATGATATTTTCTATCGTCAGATGTTGCGGTTTCTGATTGTGTATGATCCACCCCTCGAAACATTTACAAGATAGTATGTGTTGTTGCCTAGTTGCATGAAAAAAAAGCTCCACA
4037-916	[T/C]	ACCACCCCATATCTTCRTCACAGCTACGGCTGCTGGGAATAGGCTCTACCTGTTCAGCGTAACTGCAAACGGGCTACAATGGAAGAGGCATTACAAGGATCTGAAGCAAATAGCAGAATC[A/G]TTCCGCGTAGTCTAGGGTGGTTCCACTGGGTTCGTTCATCACATAATCTGTTCTATTATTAGAGAAGATGAGGGATGCCGTTATGTAAAGGGAGGCTAAGTACACATCATTTGTAACAAT
5507-736	[G/C]	TCTTGTTTGAGCAGTTTTGCGCAAGGGGAGTAAATAGTAGATTTTGTGAGCTCCCATGCAAGCACCCCTTTATGTGGGCCATGTAATATTGCATCAAGATCTGTACTGCTAGCTTGCTAT[C/G]TCCACCTTGGTAGAAATAATGTCTCTTTTGTTTATCCCAAACAAGACGACATATAAAGACGCCATGCCAACATATAAATAAATATATTCTCAGATCAGTGAGTGGCCGCGTAAAAAAAAA
1028-794	[T/G]	CCCAGCAATACCATCTGACTTGAGAGTCTTGCGGTAGACATCAACAAGGCCATTGAACTGCCTTTCACCTCCACCCTTGGATGCCTTTGCGTCATTGGCCAGCCTTGTCCTAGCATAGTC[A/C]AGGGAGTACACGAAGAACAGCGAGGAAGCACCAGCGGCACCACCAGAAGCAAGGTTGCCACCGAACCACTTCCAGTAACCATCCTTGTCCTTCTTGAAGTTGAACATCCTCTTGAAGTAA
5079-1541	[A/G]	GTGGAGAAAGCCAAAAGGTTTATCAAGGTAGACGTTGCGGACATAGTTTCAGTGTCCACGTGCTCCGATCTAACGCTKCCGCCTGGTGCTGGCCTCTGTATAAACACAACTCATGGGCCC[A/G]TGTTCTTGGTTGCTGATACCTGGGAGTCTCTTGATGGTTGGCTAGACGCGATACGTCTTGTGTACACCATTTTCGCAAGGGGGAAGAGCGATGTCCTGGCGGGCATCATCACCGGCTGAT
8546-589	[A/C]	CAGTCAAGGGTCTGACTGAGAAGTTCAAGGAGAAGGACACGGCTTACTCCGGGTCTGCAACTTTCAGTTACGAGGCATTCATGTTGACTGTGCTCCCTTTCATCATTGCATGATGGCTCC[A/C]CAGTTCAAAACAAAGACTGAGCTTCGATTGTGTTGTTCCCGACTTGTGTCGAAATGCTTTTCCAACTGAGGTGTAGTTTGTTTGAATTTGAGTGATGTTGTTGCGTTCCTGATAATGTGA
2048-84	[A/C]	CACCCGCCCCATCGTCCTGAGGTTGATCGGAGCCGGAGGAGAGCATCCACACCGACCGAGGAAGAAGGAGGAGCGGCGAGG[A/C]GAAAGATGGGGAAGATGCCTGTGCGTATGAAGGCGGTGGTGTACGCGCTGTCGCCGTTCCAGCAGCAGGTGATGCCGGGCCTGTGGAAGGACATCACCACCAAGATCCACCACAAGGTCT
1167-1495	[A/G]	TTCAGCTGAACCTGGAAGATGGCCTCACAGTGAGACAGGCAATGGACAAGAAGAGGCTCTTCATTCTAGATCACCACGATAACTTCATGCCATTCCTTGACCGCATCAACAAGCTGGAAG[A/G]CAACTACATCTATGCTTCAAGGACCTTGCTGTTCCTGAAGGCCGATGGCACGCTGAAGCCCTTGGCCATCGAGCTGAGCCAGCCGCACCCCGATGGGATCCAGCATGGCGCAAAGAGCAC
2873-730	[T/G]	ATCAAAGGCTGTGCTGGGAAGTTTGCTATGGGAGATGAAGTCCAACTGGCAGACGTATTCCTTGCACCCCAGATTTTTGCTGCAGTGACTCGTTTTCAAATCGACATGTCGAAATATCCC[A/C]CCCTCGCGAGGCTCCACGATCAGTATATGACACACCCTGCATTTGAAGCTGCGCTCCCTGACCGGCAGCCCGATGCCCCTTCCTCTGCCTAGACATAGGCCGGGGGTGAGTCAGCAGTTC
5074-1135	[C/G]	GGTTATTGGTGGGACCGTTAGTGGAGTCCTGACAGCAGCTGGAACTGTTCAGGTGATAGTGGGTAGCTTTATGTATGGCGGCGGGACAAAGAAGAACAAAGGCAAAGCAGATCAAGATGT[C/G]GAGAACGAAGAGCAGAACGGCGGCGAAGACACCCCCRCGCTGGCGCTGCCGGAGCACCCGCACAACATGCCGCCCCACCCGATGAGCGGATGGCCACCCGGCCTGATGAACCAGATGGAC
1597-158	[G/C]	GTATGCGCGGAGGTCGTCGTAGCTGAGGAGGGAGAAGTTCTCGGGCCACTCGCCGGAGATGATGGCGTCGGGGTTCTCGTCGAGCCCGAGCCGGAGCCCGCTCCCGTCCATGAACGTGGA[C/G]GCCCGGCACCCGAAGCTCCCGCCGCTGCCGGCTCTGCTGCCCCTTCTGGCCTCGGCCTTGGCCCCCTTGAACATGGAGCAGCTCTGCAAGGTATTGATGCACGCCATGGATGCTATTCTC
604-590	[A/C]	TTACAAGGGATTAGATGAGTTGGATAACCGCATTATTTTGTTTGGTAGGGAGGATAGAGGTGACTAGGGATAGCCATTTGTGTGTTTGGTTGAGAGGATTGAAGAGGGGATGATTGTTGC[A/C]CTCACCAATTTGTTTGAGGTGGTAAGATTACCCAAATCCACGTTCTACGGTCGTGCGAAGAGAAGAATGCCAAAGATTAAACAACTCCTTCTCATTTATAGGAGGATTGTTCCCCCACTC
3306-446	[T/A]	GCATCTCATAACATAAACATTCACCCTCAAATTAACCAATTCAGACTTGTCAGGTTTCAGCAATCAGAAAAGCAGCATTTCCTTACAGCTTATTAAACGCAAACCGCACAACATAAGAGA[A/T]CTCCAAAATACTCCGGCCTGATTACAACAGTACGGGAACAAACCGAATGGAGATTCCTTCTCCCTGACCGAAGCCCTGCAGACGGCTCGGAGCCTCGACSTCCACCGGAGGCGACGCTCA
848-943	[A/C]	GGGCGGACGAATTCACAGGTTTTACACAAGCAAATTGACAGGGTCGATCGTCACAGGTTTCACAGCACCACAAACTGATGGACCGATCGACCCTGGGAATGGGATGGATTCATTCATTCA[A/C]AGCAAACTTAAACGACTCAYGACTGGAAGCAAGGGGAGACGCGATCGACCACACGGACGGACGGGCGGGCGGGGGGCAGGCGGCGGTGAGCTTARTAGTCGGTGGTGGGGAGCTGCTCGT
8561-968	[T/C]	AGGTTGCACTCTTTATGCGATCATGTATGGTGTTTCTCCCTTCGAGTATGCTCTTGGTGAATCTGGAGGAAGCTTGCAGCTCGCCATTATGAATGCGCAGTTGAAGTGGCCACAGCTACC[A/G]AGCCCTCCCTACCCTGATGCACTTCACAAGTTTGTTACCTGGATGCTTCAGCCACAACCCGCAATGCGTCCTCACATCAATGACATACTTCTCCACGTTGACAAGCTTGTGGAGAAATAC
1429-99	[T/C]	ACCCCACACCACACCACACCAGGTAGCCCCCGCCGCTCCCTCTCCCGATCCACGCCGCCGCTCATCTCACCGTGTTTCTTCCCCACACCACWCCMC[A/G]CCAGGTGAATCGGCGACMGGCGAATCGAYCCACCCCACCCCCCCGCGGCGAGCCATGAGTAAGCTGCAGACTGAGGCCCTCAAGGAGGCCATCACCCAGGTGGTGGCGGATGCCAAGGAG
10835-440	[T/C]	GCTTCAAGACCACACTTTCAGGTTTGGGAATTCCATCAATAGAAGCAGCTTCAATCTGATTCCGCTGTATTGCTGCCCGACGGGATTTCTCAAGAACAGATGCACGCTCAACTTCATCTT[A/G]ATCGCTGTACAGCGGTGAYAAGGAYACGAAGGGGAGGTTGGCAACAGCAGCACAGACAGCATCTAGCTCATCCCGGGATGAAACACATATGGCAATGGGCACCGAGCCGTGGCGATCATA
1304-478	[A/G]	TGGGTTGCCTGAATCGCGGTCCTTATACACCGTGTTGCGCTCACCTCATATTGATAAGAAATCCCGGGAGCAATTCTCAACGCATGTGAAGAAAGTGTTTGTGGAGAAAACAGCTGAGAC[A/G]CATGAACTGGCCAAGAAGTTCTTCTGGTTGAAACGGCTTCGTATATTGGGGGCTCAGTACGAAGTTGTCATTAATTTCAAGACACGCCTGGATAAGAAGATTGGCTGCAGCAAAGGCGGT
171-1301	[T/G]	ACAGGACAGACAGTATGGTCGGACCAAATCTACAGCCATCATCCAGTTACTGAAATGTACTACCCCCACAACCGCACCAAAGCCGCTGCCGATGAGGCGATTATTCGTTTATTCTGCTTT[A/C]AGGAATGTCCCCAAAACTGAAACTGCACAGGGTCGATTCAATTGCGCAACAGCACAGGACCCCCAGCCTGGAAACGGCGCCGGCGGAGCTCATGACAGACCCATGACCTTCCCGGTGGCC
5873-880	[T/C]	TCTTTAAGGTCGATTCACGTTACCATACGACGGGAAGATCAACCACTGATGTTGCCGAGCCAGAACAGCATCGGGAACTGCACGACCGCCAGGAAGAGCAGAAAGTAGTGGTTTCGACTC[A/G]GATGCCGCTCGTAGCTCCTTGGTCCACCCAGAAGAACCCTCTTCATGGTCTTCACAAGGAACACGCCAGTGCAGAGACAGAACCATGGCATGATGAAGTAGTATAAGTAGCTCCAGAAGA
4616-503	[T/C]	CTGCTCCACTCTCTGATCATCGTTGCCTTCATGGGGCTGGTGGAGCCTGCGGTTCTGAGGGGTTGACATCTCCTTTTTAAGGCTGATGAGGATGTCCTCCATTGTATGTTCCCTTTGCCA[A/G]TTTCCAAGCATCGGGAATCTTCTTGGATCAACCATTCCAGTTTCTTGATTCACGCATGTCATATTGACCCTGGCCTGGAACCGGACAGTCGGTGGTTTGTCTGGATAATCTGTATCACAG
7045-950	[T/C]	GAAGGTAGAGGTCCCCCTGTCGAGGACCCACAGCGCAAACATGTTCTGCGACTGGCGCTTGACCCTTATGAGGTCGCCGGATGGAGTCTCCACCAGGCAATTGAACTTCTGGTGCTGRTA[A/G]TGGACGAGGTTGTGCATATGCGGTTCCACCTGGGGGAAATCCTCATCTGGCCATGAACGGGGAGGCTCTGCCCACACCTCCACCGTACCATATACATCAATGGTGTAAAGTTGCCTTCTG
9672-758	[T/C]	CGCCCAGTGGAAAGCGTTCGCCGTCAACCACGAGCTGGTCGATGGTGACTGCCTGGTGTTCGAGCTCATCCACCAGACAATGTTCAAGGTCCACATTATCAGGCAAAGTTCATATTATGA[A/G]TAACGACTGATGAGGGTGCGAGAATGAGATATTTAGAGCAGGCCTGCTTGAAGGAATTGAACAATGAGTTGCAAATGGAGATCGTGAACTGTCTTCAGCCTTTTCGGTGACAGACAATGT
8037-282	[T/C]	AAATTTCTGCATACACACGCCGCAGGAGTAAAAAGTAAAAAAAAAACTCGTATTTCACCTGCGGGTGAATGATCTTACAACAGTTTCGCTACCGCTTTGCTAAATTTGGGTGCAAAATTG[A/G]CCTGGTTGCAACATGGCCGCCTAGCTTCTTCTACCGGTGAGCACTGCGTGTAGTGTCTCAGAACGTGCTCACAAGCCCTACGCCTAGGTCTTCCGCGAGCTCGTCCCACAGGGGGATGAG
ABC18746-1-2-109	[T/C]	GGTACAGGCAAGTCAATCTTGMCAATAAGTGTCGAATAAAAGATTACCTGGGTTGTCGGCGAGGAACCGCACGGCGACCCAGCCGGCGGTGGGCACGCTGACGGTGTTCCGTTCGACGGG[A/G]TCGACGAGGTTGTACTTGGCCGRATCGTTGATGGGGTCGTAGTTGCCGAACCCTTGGCCTACCACGAAGAAGTTGAAGCCGTGCATGTGCAGGGGGTGGCTCTCGGCG
2566-514	[T/C]	GACGACGGCGGCATCGTGCCGGTCCTCTACCAGCGCGTGCCCTGCGCCAAGAAGGGCGGCGTCAGGTTCACCGTCAACGGCCACGACTACTTCGAGCTCGTGCTCGTCAGCAACGTCGGC[A/G]GCGTGGGTTCCATCCGGTCGGTGTCCATCAAGGGGTCGCGCACCGGGTGGATGCCCATGTCCAGGAACTGGGGGGTCAACTGGCAGTCCAACGCGCTGCTCAGCGGGCAGAGCCTCTCGT
4798-1075	[A/G]	GGAACGCACACGGAACAGGATCTAGAACGACAGGCTGCACTCGTCGACGAGGCAGTCGTCGTCGAAGCTCCAGAGCCCCATGGCCGCCTCGCCCGCGGCGGTGGCCGTGGAGCTCTGCAC[A/G]GCGTCGGCGCTGARCAGGCTGTCGAGGGACTCGTAGGCGCCGCCGTTGAAGTAGGCGAACTGGTCGGCGAAGAGGAGGGCGTCGAACAGCGCGTCGGAGTCGGAGTCGGATGCCGGGTGT
7807-364	[A/G]	CCTTTCCTGTTCTTTGCTTTCACAGAGGCCCCCGATGCCAGCAGCTCACGCACCACTTCCAAATGACCTTTCTGGGAAGCAAAATGGATTGCSGCGGTGTCATCCATTGCTGCAGCCCCC[A/G]CATCAGCTTTGTGCTTGCAAAGGCATTTCACAACATCAACATGCCCAGCCCATGCCGCCAGATGGAGTGGGGTGCGGGAGAGGCGGTCTCTAGAGTTGAGGGCGAGAGGGTCCGAGTCGC
ABC08896-1-1-22	[T/A]	ACCTACAACGGTGACGGCATGGTTCAGTTTAGTTGTACTACATGGCCCGTTGTAGATTCCTCCCTTGTAGTGGTGGAAGTGACTGCTATGTGACGAGATGGAAACTGCCACAGGTTGGTT[A/T]GCCACAGCGTTCATCAGCGAC
10971-156	[T/C]	ATTAAGGAAAACCTGCAACTGCGAAGGCTAAGGAACTGTACTGTCTAGCAGACGGAGACGGATCGATGTTTGACGATGGAGTCAGGCGTAGAAGCAGCGGCGGCGGGGCGGTGGCTGCGC[A/G]GCGACGACTATTAACGCCACCACGACGACGGCGACGACGGCGAGCACGATGACCATGTCCTCGTCCAGAGAGAGCAGGCAAATCTTCTTCCCCATGGACGCGCGTGTGCAACTGGGCGGT
3718-1026	[A/C]	CCTGGGCAAATGGTACCTGTTTCATCTCCTGAGAGTCGACTACAGTCTCCAGGAGCTCAACAATACTATGGAACTTCTCGACAAGGTGAAGGCAGTGCAGGAAATCAGGGAATGCAATCA[A/C]CCTACAGATCCAGTTCATTTCCTGTACCTCAGTATGCACTGCAGAGAGAGAATGTATTTCCTGAGAGACCTGATCAACCGGAATGCATATACTACATAAAGACTGGAGACTGTAAATTTG
1052-262	[A/C]	AGGCAAGAGTTGCTGCAAGAACACGACGGGCAGAAACTGCTACAACGCCTGCCGTTTCGCYGGTGGTTCCCGACCAGTCTGCGCAACTGCTTGTGGTTGTAAAATCATAAGCGGCCCAAC[A/C]TGTCCTAGGGACTATCCTAAGCTGAATCTTCTCCCTGAATCCGGTGAACCAAATGCGACTGAGYACTGCACAATTGGATGCMGGACTTCCGTYTGTGACAACATGGACAATGTTTCCSGT
8122-734	[A/G]	TTTAAACTTCCACACGAAGAAATTCCTCGAACTCATTGTGGATATCGACACACTACTAGCTTCTGATGATAATTTCCTGCTGGGCCCTTGGTTGGAAAGTGCAAAAAGTCTTGCTATGAC[A/G]GAAGACGAACGGAAGCAGTACGAGTGGAATGCTAGAACACAGGTGACAATGTGGTACGACGACACAAAGACTGAGCAGAGCAAATTGCACGACTACGCAAATAAATTTTGGAGTGGGCTT
6076-417	[A/G]	GATCTTCGTRCAAACTTTAATTTGTTTGCTYTGTTTCGCGGCRTTTGCTGCTTCATATTTGTTTCTGAGTCCCGCAGACATTCTTTGTTCAACTTGCTTTTGCTTTTCTGTTTTTGCCTC[A/G]AAGAGTTTCTTCCACTTGTAACGCACTCCGCTCTCCTTCATTCTCTTGATGGCAACGTTCATATCAGCCTCACCGAATTCCCGCTGGAAGAACCTCTTCCACAGCACATCGGTGACGCCG
4047-898	[A/G]	GCCAAAGTGAGGTCGTAGAAGAGATGTGGTGCGCTCATGTGTACAATATATAAGTCCATTTGGTTGGTAATCTGACAGGGGGACGCGCTTGTCGCTGACAAACTGGTTCACAAACGTAAA[A/G]TTGTTGGATCTCTGTTGTAACCTGTAAGGATCACCGTGCGAGATGTATTTTGTTTGTTTCTCTATATCTACTTGGTGTGAATACAATACGTACATACAGATACTGTGTCAGCAATAACAT
5757-248	[A/T]	CTCCTCCCTCTCCGCCTCCCCTCCCGCCMYCTCTCCACCGCGCAGGCGATCCGCCCCGGCCGCCGATCTCCTCGCTGGAATGGCGAATTTTACCAAAAACTTCCAGTCTTCAAGCAAATC[A/T]GACAGTGAAAAGAAATACCAGGGTACCCTGGTTGCTTCTCCAGCAAAGGCCATTTCACCAAAGACGATAAAGCATATCGTGCCAAAACAATTGATCTTAAGCAGGGAGTCAACAGCTCAT
7264-251	[T/C]	CCACTCACCCGTAACAACATGAACAACAATAATCATGCATTACATACATACATCACATACAATGCCTTGCCTGCTCTGCTAATTTAACAACAAAATTGACAGTAACAACATCATCTCAAT[A/G]TGCTATGCCTCTACACAAACACAATGTATATATCAATGGATGCATGGTTCATCCAGATCCCCCTTATTCTAGCTTCGGTCAACTCGAAGAAGTATTTGGTCGCCACATGGTCTTCTGCAC
4667-430	[T/C]	CTGCTCATGGTGGCGGTGGTGGAAGCGGATGCCGTGGCGGAACCTCCTCAGCATCTCCACCGTCCACGCCTTCGCTGCCTCCTCCTCCTCSTCCTCCTCGCCATGAAGCGGCTTCTGCTC[A/G]GCGTCGGTGTCCGGGCGTGAGTCGGGGTCCGGCTCCGCGACCGCCTCCCTGGGCTCYTGKTCTTCGCCGCGGGCAAGCTCGGCGGGCACGACGTCGACGGCGGGATGGACGCGGGCGAGG
3010-1391	[T/C]	TCTTCCACCTTATGGTGGCTACATGGGAGACCCATATGGTGCCTATGGTGGTGGCCCTGGATTCAACCAGCCTATGATATATGGTAGAGGACCAGCACCGGCTGGGATGAGGATGGTTCC[A/G]ATGGTGCTCCCTGATGGCCGCCTTGGCTATGTTCTGCAACAACCTGGTGGAATGCCGCCTCCACCCCCTCCTCGACGTGGTGACCGGCGGGATGGCGGTGGCGAAGGAAGCCACCGGCGT
13379-171	[G/C]	GATGTACGCGCGCACGTCCGAGTTTGCGTAMCCCCACCCCTTGAGGTCCACGATGCACATGAACTTGTCCTGCCCCCGCGGGATCCTCGCACTGATCCTGTCCAGCAGGTACACAACAAG[C/G]CGCTTGTGCTCGGCCATGTCGCGGTCGGCGGAGAAGTGCTTGGCGGGGAAGACGAGCAGGACGGGGCGGCCGGCGCGGTCGACGCCGCCCATGCGGGCCTTGTCCTGCGACAGCTCCGTC
3012-1125	[T/C]	CCTGATAGTATTATTTTATATTTGATCACATTTGAAGTGCCAAACAACATGTGTAAGTATCATAAATGAAACGGTTATTTAGTCCTAGAACCGTCCAATGTTGTTTTTATTTCTGGTAAT[A/G]GAGCACACAACTCAAAACACGGCTTCGGTGGATCCGATTCGTTACACCTAGAAAATAGTTGCAAGAAACAGAGCCTTGYCATCTTCACTCACCAAAATGCAGTTCATCAGCAGCAAATAT
ABC10361-1-3-316	[T/A]	AACCGCTCTTTCTCTGCATTGGTCACAACCCTGTGAATCGGGCTCTTGAAGAATCCRTTGCTCATTATCTGTATGCATTAGATGAAGTAGTAAGATTTACAGCTCAGTTTAACTGTCCAK[A/T]GGACTTCGATTGAACAATTTTGCAACTTCCCACACACACGTACCTCCATTACATCTCCCACGTTCACGAGTAATGCATTTGGAACAATGGGTACGTTGTACCAGACGCCATCATTCTGAA
2825-1609	[T/C]	CCTGGTATTTACTGAATGGTGTACTCTGCAACTCACGAGAAGAAAGCAAGTAAGCTGCTGATGTGATTCTCTCCCGCTTCAGTGGCCTGGTACTATCAGCATTTGTGTAGTAATGATGTC[A/G]TTAGCTTTGATGCGTGCAGTGGTAGCTTGTATGTACCCTTCACATGGGCCGTTCGTTGCTCTGCTACTATGATAGAGGGAATCGGGCGTAATCTTCTTCTAGTGTGTATCAAGCTTTTTC
482-1423	[A/G]	CCCTTTGTTGCTTCATGCACATGAAGAAGGGAAGAAGATTGCCTGCATTAGCTGCTTTTACACTTGGGCTATGAATTTACTTGATCCTCTTGTAACTGCGTTGACGATAACTCAAATGCC[A/G]AGAGAATTTGTATTATGTCTGCTCTCACGAACGCTCCTCCATGTTTGTCTTAAGTGATTACATGTTGCAAATTTTTTGTACACTTATGTTTGTTGAAGGTGAAACTGATAAATTGAAAAA
ABC01868-1-4-112	[T/G]	CTCTCGAGGCTGAMGAGGACGTGCCCGGCCAAGGGCACCGACCGCCGCACCGTGCTGGACGTGCGCACACCCAAMGTGTTCGACAACMAGTACTACATAGACCTGGTGAAC[A/C]GGGAGGGGCTCTTCGTCTCCGAYCAGGACCTYTTCACCAACGCCATCACCCGGCCAATAGTCGAGYGCTTTGCGCRGAGCCAGCAGGACTTCTTCGAGCAGTTCGGCGTGTCCATTGGTA
2945-515	[A/G]	TGATGGCAAGGGGAAAGTATCCTTCAAGGACCTGGTAGAGGTTTTGCGGGATCTAACTGGCTCATCCATGTCAGAGAAACAAAGAGAGCAAGTACTAACAAAGGTGTTGGAAGAAGCCGG[A/G]TACACACAGGATTCCACCCTAGCAATAGAAGATTTTGTGACGATCATCGACCACCCCGGCCTGAAGATGGAGGTGGAAGTGCCCATCGACTAAGTGAACGGCGAATGTGGATTTCAGCAG
7295-378	[T/C]	GATCTCGACGAAGTCAAGGATGCCGAACTCTGCATCGCCCATGGTGTCATCCTTGGTGAAAGTGTCATGGTCAAAGACTTCAATTTTAACCGGGAGCGTCCAGTTTGTGATAGACAAGGT[A/G]AGCTCCTCGTTCCATTCTGGGTTGATGGTTTTATATTTGATGCTGGACTTTACTTTCTGCTGTCCGAGGCGGATGACGACGTAGGGGTCGCTGCTGTGGGAGAGGGGGTCGCAGATGGCC
ABC01736-1-1-337	[A/C]	TGGTCGGAGGTGTTGGGGTAGAGCAGCATGTAGGGAAACTTAGCCGGGCCGTTGCGGTTCTTGAGCTCCGGGTCRTGGTTCATGCCCACCACCTTGCTCTCGATCTCCACCAGCCGGTCG[A/C]TGAACCGCTTGAACACCTCCAGGGCCTTTGGGTCCGAGGTCCACTCCGGCGTGTCCCGCTGCCCGAGGTACAGCTCGTCGGAGGAGTGCTTCGACAGCACCTCCAGCAGCGACACGCCGA
166-154	[A/G]	CCTTCTTCCTCGTGGGTCTGCTTGCTTTGGTAGCGAGCGCCGCCTTCGCGCAGTACGGAGAAGTTGTTGGCAGTTACGAGGGTGGTGCTGGTGGGGGTGGTGCTCAACAATGCCCCCTAG[A/G]RACAAAGCTAGATTCCTGCAGGAATTACCTGCTAGATCGATGCACAACGATGAAGGATTTTCCGGTCACCTGGCGTTGGTGGASATGGTGGAAGGGAGGTTGYGAAGAGCTCCTTCACGA
9618-372	[A/C]	AGGCAATGCATATCCCTGAGGCATTTGTTCCACAACATGTTTGGGGGGTATACTGCAGCATTTCAGAGGCTCGACTCTAGACCAAACAACCCAGCTCAAGGAGCTGCGCCATTGTCATCC[A/C]CTAATCCAAGTACTAATATAACTGAGAGTTCGCTGTCTGAAACTTTTCACCTTGTTTCTAGACCACTCCCATATGACATCGACCCTAGATATGCCCGGGTTCAAAGAGAGGGACTGGTAT
7867-585	[A/G]	TCCATCATCATACACAACACTGTACCAATTGCTTTCACTGTCATACTTGACAACTTTCCCTGCAAAAYACTTGTCTCCAAACTGCTTTCTCACTTTCCGCCCTTCTAGCCATTCACCAAA[A/G]CGATGATCAACTCGAGATCCTGGAGCATCTCTTACTGAAGGTTGTGAACCAGATGCGAAATCAGGAGGCAAGTCTGGGACACCATTGATAATGATGGCAGGCTCCCTGTATACTTTGACA
1805-321	[G/C]	CTTATTGTAGGTACACATTAACATAACTTGACCATAGCTTGAAGCAATGCATCATATGCATGTGAATGGCATCCATACTAGTAGCAGTGCAGGCRTATCATTTTATTCTTCTCCTTCCAT[C/G]GCGACATTGGCTCCCATTTCTTCCATCTTAGCAACAACCGAATCGGCAAGAATACAGGGGAAACAACAAGTGTTCTTGCATATTGTGTCGGAGCCACCTGCGGCAATACAAGCAAARCAA
4503-246	[A/G]	CGCCTGCATGTTCTCGCTCCTCTGCTGCAACCGCGGCGCCTCCACCAACATATTCCATTTGACTCTGGTTATTACCGCTACAGTTTGTTGTTGGATGATGTGGGCAATCGTGTACCTCGC[A/G]CAGATGAAGCCTTTGATCAACCCCATCCTGAGCGGCGAGTGAGCCCTGCCCCGAAGATAATTTAAGATCCGCTCACAATGTATCATTATTCGGTTGAGAACCTCTATTCATTTTGTTGCC
ABC01791-1-1-110	[A/G]	CTGGCCTTCTCGTTCCACAACTCGAGCTGGGCAATAACCTGAAACAAGCACAAAATTGGGTGTCAAATCATAGTTGTATCAGCTGTTAAGCGATGGTTGACAGGAGACTGCAGATTGACC[A/G]TACCTGGTTAGTGAAAGAGCAGGACATGACAAAGCTGGGGTGGCCAGTGGCACATCCAAGGTTCATCAGACGACCCTCAGCAAGAACAATGATGCCGGTCTTGGTCTCA
ConsensusGBS0644-2	[A/C]	TCTCAGCAGCTTATCAAGGGCAGATTCTATGTTCTAGTGGTACCTGCTGTCCGTCTGCATATCTGTTTGGACTGAACACCTCACCTGCTCGTGTTTCAGTCGATTCAGTTGCCTGTGATC[A/C]CGCCTTGCAAGTGAACTGTAGTTTCGCCAATTGGCTTTGGCAGTAATGCCTTACTACAAAATGAAGTTCAACTTCAACATCAAGTGATATATGARAGTATTTAACCAYAGTTTCTTCCCA
9426-490	[T/C]	TTTGGCCCCATCTGCGGTCCAAACATCTGCATCACAGCTCTGAGAGCCTCGGCGGCCTGCTCCGGGCTCACCATGTTCTCCCCAATATTTATGTGGATGCCTGCGTCCGTCTGGGCACCG[A/G]TGGGTTCACCCTGCCCTCCGCCATGTCCGCCTGAAGCCTGCTGCGCATGATTTGCTTCATTGCCCGAGCCCATGAAGGAGAAAGCGGGAGGGACTGCAGCGTTTGCTGGGAAAGGAGCCG
8318-996	[T/C]	TTTTTTTTTTTTTTTTTGGAGCAAACAGACCGAATGATTTTATTCAATGAACGGCAACACAATCGTTTATTATCCGTAGAACACAACGCGGTACAA[A/G]AGATAATCAACCCCACCCCCTAACCATTCCCAGGGACACGCCTACAAGAGTCTCACTCACCTACAAGATTTCAAATCAAGGGTTTGAATGCTCCACACAGCAAACCAATCACATTTGAAT
2261-677	[T/G]	AGCTCCAAGAAGGCCAAGACTCAGGATGATGAGGAGGCTGAGGGCTCCAAATCTGAGGTCGAAGACGAGGGTAGCGATGAGGATAATGAAGACGACGATGAGTAAATAGTGTATCCAAGC[A/C]CGAGGTAGCAAATTGGGAGTTGGGTCCCCGCGTAGTGTACTAGTTTGCTATCCTGCTATCTTCAGTGTTAGATGATGAAATTTGGAAGTAGATGTGCCTTTGTGTGTTAAGGGGGCCCCT
4995-889	[A/G]	ACTTGAACGTACCYTYCTCACCYGCCTTCTTWCCGAGAACCTTCGCCAGTAGTTCYTCAAGCCCCTGCAGGCTGCCATCTGATGCATTCAATGACAAAAAGGGCCACAATCCGGGGCTAG[A/G]CGATTCATCCTCATCATCTGTGRCAGCAGGGATCGCACGCGAGGAGAGCTCCACTTGACCTGGGGCCAACCTTTTGAGCTTGAGCTTGTCATTCGGAGACATGGAAGGGGTTGAGGATAA
985-2172	[T/C]	AGAAGCTGAATGTGAAATCCATCGTGAAGACCCTACTGAAGTAAAATGGTAGTAGTACATGTCGTGCCCCGATATGTGCTGCATACCAAAGAGTCTCCGTTATATCTCCAAATATCCCCC[A/G]TGACATCGTTGTTTTTCTCGTTTGGTTTGGCGTGGAACTGTCRTCCCTAGCAAACTTTCATTGTTGCTGTCAACTTATTCTGCTGTGTGGATCGTCGTGCTTCGTTTCCTCAGAAATTAA
3687-271	[G/C]	TTCCTCGAAGAAGAAAGATATATTCTCCGCACTCTTAAAGAAGTAGTCGTCCTTCAACTGCCGATGATCCTTGGTGGAGAATACACTGGAGTCAGCGCCGTCGAAGCCCTGGACGAGCTC[C/G]GCCATGCGGTCCCGCATCGCCTGGACCTCCTCCGCGCTTGAGAACGACTCCAGCACCAGGAAGCCGTTGGACTCGAAGAGGCTGAGCTGCTCGGCGGTGAGGCTGCCCGCCGGCGGCATG
2505-850	[T/C]	CAGTTTTATGTGAAACCTGTTCCTCGCGATCCGCCCGATTGCCGTTAAAAGGAGATGGAATGAAACATGTACCGGTTTGGCGATTTGGTGGTACTAATTAAGGTCTGTAATTGAAGAAAC[A/G]ACCCGCATCAAGGAAATATAATATGTGTTTGCGTGTGTGCAAAAAAAAAAAAAAAAACTTGTTTCTTTTTCATTCGAGGTGCGTGTGTTGCGTTGGGTTTTTCTGCCACGTTCATGCGAG
4361-1867	[A/G]	CAACACGGAGGACTCAATAATACCAACATATAGGGGGCCCTTGACTCTGTCCTACACATCCACCGACACAACACAGGTCTCATCTCTTCAGTCAACTTGGAACCCCTACAAAAATACCAC[A/G]TCCAAAGATGCATGAGTAAAATCTGCACCAGCGCAATAAGATGGGCAGATTAATGATTCATCCGTTGTACACTGTCACCTGTTAAACCAAGCACAGATTAATCATCGACTACTCTCGTTC
4184-393	[A/G]	CTACCTATCAGAGCAGACAGATGGGAGTGTCCCCAATACCCTGGTCATTGCAAACTGTGAAGTTGTCAAGCCACGGGTTGCAGCTGCAGAACACATATCACAGTTCAATGAGGAAGCACG[A/G]TCACCTTTTGTAAAGAAATACAAGACTATCATTCACCCCGGAGAGGTTAACCGAATCAGGGAGCTTCCACAGAACAGTAGGATCATCGCGACTCATACGGACAGTCCAGATGTGCTTATT
ABC06247-1-1-122	[A/G]	GTGGGCAAGACCTTACATCAACAGCAAGAGGAGGGTCATCCATGTCCTGGACCCACGGTTGGGGTCACAATATTCGCTTCCCGCGGCGCAGAAGGCGGCGGCGCTCGCGATGCAGTGCCT[A/G]TCAATGGATGCCCGGTGCAGGCCGGACATGGACCAGGTCGTGACCGTGCTGCAAAAGCTTCCGGAGGTGAAGAAAACATACAAGTAGGGGAAGGTTGCTGGTTCCATGTGTACTCATTTA
5371-178	[A/C]	AGAATCCATGGCTGCTGCGTTTGCGTCGACGCCGGCGGTGTTGGGGTCGGCTCGACCGGGACGGGTGGCCGGGGTTCGGCGCTCTGTGGTGGTGCGGGCGTCCTCCACGGTGGCGGTGGC[A/C]RYMGGGAGAACGCACTACGAGGTGCTCGGGCTGGGCGCCGGGGCCAGCAGGGGCGAGATCAAGGCCGCGTACCGGCGTCTTGCCAGGGAGGTGCACCCTGACGCCGTCGGAGGTGGTGGC
1789-782	[C/G]	GACAGTGATTTCAAAGCGTTGGGCACAAGGGGTGTACTTTTCCAACCAGCATCGCAGCACCAAAAGGTTTTTTTTTTTTTTTTTGACCAAAGATATCACTCCATTTCAAGGTTTTCCATA[C/G]ACTGAAAAGCTAGTTTTACGCATAAATACCRAGTTTCTGAACCAAAAATAGGATCCACGCAACATTCATAGTTGGACTAACAGTAAATGATCCTCAACAGAGCAAAATTAAAGCTCATCT
3540-303	[T/C]	CTCAGTTACACTTACCTGCCCACATTGCATTAGTAATTTTTGTAGACATATTTAGTTATCTCAGCCTTATCAGTCAAATTTAAACTGCACCATCTAACTCATCTGATCAGACTACTGACA[A/G]AAGTGATCGTCTCGACCGCTGCCCCGAGGTTGAATCCCCCAACTGYGCTCCGGTGCCAAGGTACTGGTTCATAAGTCTACTGTTCAGAGATCCATATTTCTTAGGMGTGTGCCTGATCAT
5499-1430	[T/C]	TCGTCCTCCCGAGCGCGAGCAAGGACGGCAGCCTGTCCATCGCCATCTCGTTGCAGGCGGAGCACATGGAGAAGTTCCGGAAGCTGATCCTCGATGTGTAGATAGACCGCCGTTTAGAGA[A/G]AAGTTTTACAGGGCAACAAAGCTTCAGGTTGCGCCGAACGTTTTTCTGGGGGGTATATATATGCCTGGAGTTTCARATTAACACATACTGGAGTTTATACGGTGGACAGAACATAATCTT
5605-231	[T/C]	GAGCAATCATGGTCCACCTGTTTATTCTTGCCTTCTGCTGCGAGCTATCTCCCGAGCCCTTTCACGAAGTTCTTCGGGCCGTGGTGGTCGTGGGCCTTCTGGAGGGTAAACCACATAAGG[A/G]CGGAGGTCCATGAGCTTCTTGATGGCCTTGGCGTCAGTGGCGACAAGGTAGGTGAGGGTAACGGGGACGGCGACGTACACCCCAAATTTGGCGATCTCCAGGATCCCCTTGGACGTCCCC
6075-477	[T/C]	AAGCTTAATGCAAGAAACCACCTCAAATTTGTCAGCGGCCATCAAGATATCAACCAGATGAGTCGGCTCCGTTGTTGGTGTCAACTTTCCACTATATATGAAGTACAAAAGCTCCATGAA[A/G]GCATTTTCCTCTGAATCAGAGATTCGAAGTGTTGCCTGTCCCTTATCAGACTCTTTCATGCCATTTGAGAAAAGCTTGAAAAAGAAAGGACTTTTTGCAGCAAGAATCGCCGAATTGATA
2897-208	[T/C]	CTCATCAGCGATGATGGCGATGAGCGCGGAGTTRTTCGCCGGGATATTGGACCTCCCCGCCATTACTGCTGTCAAAAACCAACCGGCTGCAAGGAATCTTGCAGTAGATATGAAAGCAGG[A/G]ATCACAGGCACGGATCCAGACGAAAGAAGGAGCGGGTTGGAGATCCGGTGGTACAGGAGAAAAAAAATATGGAGGCGAAGAGGCGGGTTAGAAGGGGACTCGGTGCAGGGGAGCCGGAGG
2832-377	[C/G]	GGAGAACAAGGACGCCAAGCGMTTCAACTGCGTCCAGAGGGGGCACCAGAACTCGCTGGAGATGATGCCGCTCTTCTTCGTCACGCTGCTGCTCGGCGGCCTGCAGCACCCGGTCGTCGC[C/G]GCCGCGCTGGGGGTCATGTACACCGTCGCCAGGTTCTTCTACTTCAAGGGCTACGCCACCGGCGTCCCGGAGAACCGCCTCAAGCTTGGGGGGCTCAACTTCTTGGCGATCATCGGGCTC
4149-219	[T/C]	GGTTGCGCGTGTTGCACGCGTCGAAGTCCGGCTCGGTCACCAGCAGCACCGAGTCCGCGCCCTCGCCCTCGCCCTCGCCGCGCACAAACACGATGGTGTCGTTGATCTGAAACCGGTTGC[A/G]CTCGGCCCAGTGGTTGTAGCTCTCGGCGGGGTCGACGACCCAGCCGTCGCGGCCSCCGGCGTAGAAGACGTACGCCTCCGATGAAGAAACTATGGACGTGAGGCCCACGACGAGCAGAAG
4113-1389	[T/C]	TGCCACCAGAGCAAAACATCAGGAAACAAAAAAATAAACACAATACCCACTAGATCGACCGGACATGCCTCCTATTGCAGATACCGCGGGTGTAAGATGATGTGAGATTTACATTACATG[A/G]TCTGTTTATCCTGACTCAGTTCTGGACGTCGCCCTTCCGTTTCGTGGTGGTGCTTCGGGGCCGGGCCGACCTGTTGTTGGTCCTTGGCAGCTGCCTGTCCTCCTGCTCTTGCTTGGCGTC
4154-364	[A/C]	CCAGCAGATTGGAGAGGTTGAAGCCGAGCGCGGAGATGAGGAAGCCAAGCTGGTAGCGCTCGACGGCGGAGGCGGCCTTCCACGGGTGGAGGTAGGCGAAGGCGGCGACGGAGACGGCGG[A/C]GCAGGCGGAGATGAGCGTGAAATAGGCCGGGAACATCTTCCCCTGCAGGTTCCCGAACTGGTGCCTCGGCAGATTCTTGAACATGATGATTCCACCTATGAAGGTAGCCCAGAGCGCAGC
6970-462	[T/C]	CACATTGATAGGGTCCAAGTGCTCATCTTTCGCCAGATTGTGCTCATTGGGTATGTGCCCAACATGAATGTAGAAAGAAACGGTTTCAGGTGCCCCATATGGATTATGGAAGCAAAACTT[A/G]TACATTCCGCCCCTTGGAGCTTTGAACTCAAATTTGTCACCAGACTTTCCCTTCATTGTATATACAGTGTTGCCACCTGGTGAAGTTACCGTGAGGTCGATGCCGGGGTGGTCGGAGCTC
8545-707	[A/G]	CACGGCGAGCAGCTCTTTGAGCTGTGCTAGAGCCTTCTTCTCGATGGCCTTAAATGGAATGCGGTTTATCACTTGGGCTCCAAACGAGAAAAGCAGGGCGTCGGTCGCCGTGTTGGCGTC[A/G]ACGCCTCTCGCCTGGAAGTAGAAGAGCTCGTTCGGGTCGAGCTCCCCGCTGATGGCAGCTCCATGCGTGCATTTGACATCGTCAGCGATGATCTGAAGGTTTGGCTTCACATTCACGACA
5799-578	[A/G]	GCAAGACCTTACACAGGAATTCTATCGGCTTCGATCAAGTCTCAGAGTGAAGCAACAACATGCTTCCCTCCTTGACTTGAGAGACTTTGACAGAGCAAAGTTTGACGTGGAAGAGTCTGG[A/G]GACTCAGAACAAGCTCTTCTTAGAGAACAAGCTGCAATCAGCAGGAATTCCGGACAGGTGGATACTGTGATATCACAAGCTCAAGCAACACTGGGCGCTCTCATGTCTCAGCGTTCAACG
3892-2472	[A/G]	ATGATTGACTGATTAGCTGCATGGGTCACACGGCTGGTTTGTTTGGCATGCTTCAGCAAATGATTGAAGATTCTCGCACAAGGTTCACAGATGGGGTATTGTGTTGTATTGTGTATTTAG[A/G]AGAAGGCTGGTTTAAGTTAAAAATAAATTGTGAGCTCCATTTTGTTTTCCTTTTTTCTTTCTATTTCTTGTCCTTCTGAAGAGTCAGACATTGTATATTCAAATATGCTGCGGGATTTTA
7125-585	[A/G]	TTCGGGTGGTGGCCGATCAAGGCCTACCGGCCGTGCCCGGGTTTCGTCGCCTCCGGCGGTCGGTACCGGCGCTACGGTCAGAGCATGGACGACGTCATAGCCGGCAAGGGACGGAAACTC[A/G]CCTCCGAGAAGAAGAAAAGTGACAAATGATCCACCTCAACCTCAAGGAACTGCAGTGTGCTGGAGAAGGCTGTCCAACCTTCATAGATTTTGTTTCAGGCTTGAGGTTGTCTAGCTAGGT
2527-1895	[A/G]	TGTTTGTTATGCCATGGCTGGTGCTATAGACTCGTAGATTGCTGCTTGTKATTTTCCTTTTCTTCCTCTTTGTATTAGCGGACGTTGTCGTAGAATGTTGTATGGAAGATGGATGTGCGA[A/G]AGTGTATCGTTGTGTGTGGGTAGTAGAAGGACTCGTGAATGGAAGCAAATTTTGCCTGCAGCTTTATTACGGCATCGCTGATAGTTCATGCAACTAACATTTTTGCCATGTATGTCTTGA
3776-837	[A/G]	GTTTTATGAGTACAACCTACTGACAGTGAATGTACAAACTAGTAACTTTTTCATTGGTTGGTGATACCTTGTTCTGCGTAGTAGATCAGTAGTAGCTTCCGTACGCTGATCATTTGGCAC[A/G]TGTTCTGTTGTAGTATTGTGAGAGTGTGCAATGCAAATCAAAACCATTGGGACTCACGCAACTCTTGCTGCTACCACCAACTACATTTCCCGGAGGATCTCTGCTATTTGCTAATGCAAC
4334-482	[T/C]	CGAGGCCGAAGGCTGCAACATCGGCGACAGGGTTAGGCTGGATCCTTCYAGGCCRTTGAGCAAAAACAAGCATTGGATTGTTGCCGAGGTTCTTCGAAGAGCTAAGATGTATGTTCCGCC[A/G]CCACCTGCACCAAAAGCTTCTGGTGCYACAACTCAACAAACTAGYACCAAGTCRTCTGCTTGAAGATCCTCRGAGGCAAACACATACATGTCTTYCAGAATGTMTCTTCTTTACTGACTG
5011-1435	[T/C]	CCCCTGCGGGCCTTCATGTTTTGTCCAGTCCATGCRTCTATAACTTAAAAGATATGGTTTTAGTCTTATGATTAATCATGTTAGAGTGGCACTAGTGGCAAGTATACAGTTTTGTTATCA[A/G]TGATGCAATGGAGGCGCTAAYGATGTCTTGTGGCTGATGAACATACTTTGTGATACATTTAGCTTGTACCATGGAAAAAAGCATATCCTGAGTATGACAAATAGCATGAAATCAACTTTT
1826-229	[A/G]	CCAAATGGAGGAAGACGGAGAATGCCGCCGGGAAGCAGCAGGACGCACAGCCTATGGCCATCGACAGCACCGCGTGACGGCGCTGCAGCGTCCTAGTATGGCCGGGTCGGGTCCGGATTC[A/G]CCATCAGCGTCGTAGTTTCTATCAGCGCTGTACCGTGGTTGTCTTCCTATTCTGCTGCTCCTGCTTGTGGTGCCGTAGTTTGGTGGTTTTGTCCTCTGTTCTGTAGCGTATACTCGTCTG
6573-369	[T/C]	CAAATGGAGGAATTTGAGTTTCAGTGCAAGTGGACTGGGTTCAAGGGATAAACAAAGGGTTCCAAGGCCGAAAGCACCTTCGTCCTCCCCATCACCTAGCCCGCAGCTTCTGCTTCTCCC[A/G]GCCCCAAATAGTGTTGCCGATGCTGCTCCACCAGAAGATTCTGAAAAAAGCCCACATGATGACAAGACTCCGAGTCCAAAGTACAGTGCCATGATCCTGGAAGCTCTTGGCGAACTGAAA
2075-320	[A/G]	CGTGACGACGAAGGCGAAGACGGTGAAGCCGAGGAGGACGACGATGAGCAGGAACATGGCGACGAGGTAGAACCAGAGGAGGCACGTGACGCGGCAGCAGGCGCCGACGAGCCCCGCGAC[A/G]GATACGAGCATGAGGAAGACCCCCAGCACGATGAACGGCGCCGCCAGGTAGCGCTCGCACTCGGTGCCGTCGGCCCGCGCCCGCAGCCAGATGCCGCCCGCCAGGATCGGCACCGACAGC
1831-241	[T/C]	AGCATCTTCCTTGAAGACACGTCATGGTGGGCAGAAAAGGTTCAGCAGTTTTTTTATCGATTTTGTTCTGAATATTTCTAKAACAGGTTTTTCTTTCCTGAATGTCTCCTATGCAACTTT[A/G]TTCTCAATACAAGTTTGCATGGGAAGCTGCGTCGCTAATGCAGGGCGTTTATAYTGTTATCTTTCTTTAAATAAGTGTCCTTGCGTTGGAGAGGTGTTGGCCTTCATCTCTGGCCAGCCT
5591-403	[A/G]	TGGCCGGTCGAGGAAGATGGTTCCGACAACTGAATTGATGAAGAACAAGGCTGGTGGCCGTGCAAGAACAGATACAGTTAATGGTTCTCTGAATGGAGCTGTCAATGGCTCGACCAAGGC[A/G]GTCATCAATGGTTCTACGAATGGCGTTGTCAACGGTTCGACCAGAGCAGTCATTAACGGTTCTCCTAAGGTGGCTGTTGCTGGGACCAGTTTGGTGAATGGCAGCAACGTGTCTGCTCTA
1977-1385	[A/G]	TAGCTTGTCCCGTATTTCTCTTTGTCGCCGCATTATCGGACAGCGGTTCCTTGCCTTGTACCATCCTTTTCATCGTCAAGGGACAATCGTCTGTACCAACATCACAGGGCTGTTACATAC[A/G]CTACACAATGCAATGAGAAATATAGAAGTTCCACCTGTGTGGAAGAAATAAGCAGAACTCAGGTCCTTGTATGTCACACAAGTGTTGTGCTATGGACAAGGAATGTGTGGTGAGGATGGT
5187-752	[A/G]	CCGAGAAGCACTACTCCCTCGTCGGCTGCACTTGCGCCCCTGGCTTCGAGTACGAGGATTTCGAAATGGCCTCTTTTGATGATGTGAAAACCATTGCCCCGAAGGCAGAACCCTTCCTCA[A/G]YTACCTTATTCCATCCAACAAGTAAGCAGGACCCGAGATGTTCATACTGAATGCAAGCAGCCTATTATGGCATTATCCGCCCTGCCTGTATTGGCTTTGGATATCATTTTCTTTGGCTCC
2132-1261	[A/T]	AGGGAGCCCACTGCTGTTCAGGTAACCATGTCCACCGCAGAGCTTTCGGCACTCTTCAATCGCGTCAGCTGTGGCAGATGTTGTCACAGACTTGAGCCCAGCAGTACAGGCATGAGCCTC[A/T]GGCAGTGTTGAGTAATCCTTAGCTTCCAGCTTCTGTGTGACATCCGTGTATAGCCACTTCAGCCACTGGCCCACRAATCTRTATGCATAAGCTGAAGCCAGYAAAGGGAAGAGCCTGCTC
4823-148	[C/G]	GATCTGCCCGAAGGTCACGCACGGGCACAGGCACGTCACGCAGCAGTTGCTGCAGTCGTCGAAGCAGTCGCACAGCCCCGTCGACCACGCCGCCAGCGGCGCCTGCGCCTGCATCGCGAA[C/G]GCCGCCGTCGCCGCGCCCGCTCCCGGAGCATGGTAGTACGCGCTCGGGCCGCGYCCGCCCGTGCCGCCGCCGCCGCTCATCGGGAAGCCCGTCGCCGGACCGTCCTCCGGCTTCGGGTAC
9584-912	[G/C]	TTACTGTTGTGCRACTTTGGCCRGATCMGAATCGACTTCCTGTTCCTGAGGTTCAGGCAACGCGATTGCTTGATCACCGGGTGACAGGAATGCTAGGGCCTTTATCTTGATCTGCTCGTA[C/G]AGACGAATGGCTTCCCTGAGCTCGTCCTCAGCGCTGGGACCATGGTTTCGCCATGAATCAATCACTCGCTTTTGGAACTCCATAGCCAGGGCATAGCTTCCCATCGTGTTGTATGCATTG
5504-577	[T/C]	GAATGCCGGGGTGTCCGGGTGGTCAGGGGAGTGGAGGTACACGAAGAGAAGCTTGTACTCACGCTGCGCACGCTGCAGCGCGTCAGAAAATCCCTCAGCGACGAAGCGCGGGCCACGGCC[A/G]GCCCCAAACTCGTGCTCGAACTCGGCCAGGAAGCCAACCGCCTCCGCGGCGGACGGGGGCAGCTCAAGCAAGCGGTCAGCGCCGCCCTGCGCGAGGCCGAGGAGGGAGAGGGATCGGGAC
3164-430	[A/C]	ATAAACAATGGTGTTGATGTAAGCCACCCTCTCCAGAAGTTTCAACCGCCCACCGTAATTGTACCAGATAGGACAATGTCTGCTAAACAGAATTTCAACTGACCCGAGAGCCCATCGCAG[A/C]ACTTGATTAAGACGGTCAGASAGATTGATTGGCGCAGAACCCTTGAAACAAGGYCGTGGTGGCATRCAGTAGATTGATATCCAACCTCTTGCGTGCATTTTAAACCCAGTAAGAATATCT
6316-858	[T/C]	AGCACACCGATGCAGAATTCATCCTTTGACTACTCTGTTCCGAGCACACCGATGCAGAAGTCACTCTTCGACTCTTCTGTTCCAAGTACACCGATGCAAAGATCACTCTTTGATTCTTCT[A/G]TGCCCAGCACGCCGATGCAGAAATCACTGTTTGATTCCTCTGTTCCAAGCACACCAATGCAGAATTCATTCTATGACTCTTTTCCGAGCACGCCAATGCAGGGTTCACTCTTTGATTCTG
6299-600	[A/G]	GATAACCTTGAGACAAAGTGAATCTAGAGCCTTGTACATCTTCGCCATGACGTGTTGGGTATTATTGTGCCTCATGCTCACCACTGCCAGCTTCTCCTCTATGGGCGTCACATCCAGCTC[A/G]AAGATTTCGACCGGATGCGTGGCAGGTGAAGCGACGGCGTCGTTGATGGATGAGGAGGAGCTAGTCCTCCKCATCTTCTTCCGCCGCGAGAAGCCAACGCCGGCGTTCTCCACCCCCTCG
1559-641	[A/G]	CACGATACCTGCCCGGACCAAGTACACTCCGCCGAAGCAACCACACTACAACCAAGACAAGACCCCTGAGTTCATCATCAAGATCCTCCAGTTCCTGGTCCCCCTGGCCATACTTGGCCT[A/G]GCTGTAGCCATTAGGATGTACACCAAGTCGGAATCGGCTTAACCGGTGGCATTGTTCTCGGGGTTATGAGGTGTTGGAATAAGTTAGCAGTTTGTCGCGTGGTGTATCCATTCGAATGTA
2041-1317	[A/G]	CTAAAAATCACTAGCATGAAACACCAGCATAGAAGCTACACAGTACAAGGTTCAGCATGAAGAAAGAAAAGGTACCCCTTGGATCATATGGTAACACTGCCCCCACCATCCCTGTGTTCC[A/G]ACATTACCTACCATCTAGGATAGCTGGGAGCATGGAACAACGACGAAACTCAGGCCAAGTCAGTTTTGGTTTTGCAGCACGGGAGGGCGCCGCCACATGGCATCTACTTCGAGCATCAGA
2356-454	[A/G]	ATCAAGTGCAGCTCCAGCTAAATCCAAGGAACCGTCAAATCAGGCACCCCCTACTCAGACAGTGCCTGCTACTCCTGCCTCTCAAGCACCAGCCACACCAGCACCTCAAGCAGTGTCTGC[A/G]CCAGCACCTATTGTACCTGTCAGTGCTCCTGCTCCAGCTGCCACAGCCTCACCAGCTCCTGCTGTTGCTGTCTCCACCGAAGCAGAAACTTATGGTCAGGCTGCTTCAAACCTTGTTGCG
3470-134	[T/C]	AGCACCTTRGCGACGAGCGTGTGGCCGCTGGTGACGGGCTTGAGCTGGTCCACCTTGACGAACACCGGCTTCCGCTTCGCCGCCGCCGCCGCCGTGGCCATGGAGAGGGATACAGATAAG[A/G]GTTGGGAGAGGGATACAGGGGGGTTGGGGGGTCTTGTTGTCTTGGGAGGGCCAAACCCTAGATGGGATGGGGCGAGTTTAATATGGGACGGGAGAAGGTTGCGCGAGTCTCAGCCTGCGA
1468-782	[T/G]	TTTTATATTATTCAGACAGCAAACTGAGCTCTAGAGGTTATCATGTCTAGTTTTCGTTCTTCTGTTTGGTGGAGAAAAAAACATCTGTAGCCAAGGGAGGTTTGCCCTTGAYGTACCATT[A/C]TTTTTCCGTCAGGATGCTGGGTGGGGGTTGATGCTTATTTATGCAGAGTTATTTGCCTGTTGGGTCTGGCTGGACGGTGTAATCTGGTGAATAAGCGAGAACTTGCAATGCAATTGAGTT
4797-843	[T/C]	AGTACTGGGATCAATAAAACCGTCGGCTGGCCCCTCAGGATCTCCCGTCTGAACAACAAAACCATCAGCTCTTTGGATTTCCATGCCATCATAGAACTTCCGTTCCACCAGATCTACGAA[A/G]TTCCCAGAAGTCACAGGAGCATTATATCCATCCAGAACTATCCGAAATACACAATCTTCTACGTTTGGATTATCTTTAATCTTAACCGTCATATCCACAGTAGCTCTTCCTTTAAGAAGA
11281-235	[A/G]	CAACGACAGCGTCATTCTCCACCTTTTGATCAGCCAGCGTCTTGGAGTCATCCAATATATTGTTGGTAGCCAACAAGATCAACCTCTGGTTATTGGGAGGGTGGTCTGTTATCGACTGCA[A/G]CTTCTGTTTGATATTCAAAATTGTCTCTGTTGGATCACACTGTATGAAGTAGGTAGTCTTGTTCCGCTTGACTCGAATATACATGCTTGCAACCCTGCGCGATCTGTGCTTCGGTTGCCG
3671-59	[A/C]	GTCCCCCGGCTGCAGNAATTCGCACGAGGCACTTCTGGGTGTCCAAATAAGCGCACT[A/C]GTGAGAAACGTTGAAAGGAGTGAAATCAAGCAAGGTTTCGGTATGGCTTTCAGGAGAGCACTGTTGTGCCTTCTTGGCATGCTGATAGCTTCCTCTGCCATTGCCGTTTCTGATTCTGGT
ABC11028-1-1-64	[T/A]	CAGTTAACACCAAATACCAATGCACAAGGGCTGAACATAACCTTCTCTGGTTACACAAATCAA[A/T]CAAATGTCAACAGATCATCACTAGGTTGTTTCTCAGCAGTATATATACTTTAAACTATAACTTAGTACAATTAGRAAGTATGCAACTCTAATCACTTCACARACCCTTAAGTAATAACAT
5692-310	[A/C]	CACCATGTTGTGGCCCGGACGGCTGCTCGCGCTCTCGATGCCCGCCGCTTTCTTGAGGAACCATGAGACCGATGGCGACTTGACCACAAACTCGAAGGTGCTGTCCTTGTAGGCGGTCAG[A/C]GTGACTTGCATCGGAGTCTCTGCCTTGTACTTCTGCGTCCTGGCGTTGAAATCCTTGCAGAATGCCATCAGATTGAGCCTGTAGAAACCCAGAGCTGGTCCKACAGGTGGTGCCGGGCGG
2173-1603	[A/G]	TGGTAAAGCACATGACAAGCACTAACTCTACAACAAATCTTCTGTTGGTAAACAACACCACAATCCACATCAACAAATTGCTAACGGCTGGAGACCCAAGACCTCTTCGCGGCCAGCACC[A/G]CCTGAGGCTTGGTTGTTAAATTGGTCCGCCTGCAAATGAACAACACCTTGTTTGTCCCCTGAAATCTGTTGTCTCGGCTCTCAGTTCGCCCACACATGAACAAGGCCATGGCGGTTGCCG
4443-1835	[A/G]	ATTATCACTGGGCATGCACTGGGTATCCAACTTCTTCATCGGACTGTACTTCCTGAGCGTCGTCAACAAGTTTGGGATCAGCACCGTGTACTTGGGTTTCGCGTCCGTGTGCGCTCTCGC[A/G]GTCCTGTACATAGCCGGCAATGTGGTCGAGACCAAGGGGCGATCCCTAGAAGAGATCGAGCGGGAACTAAGCCCRGCCAGCAAARTCGATGCAAGTAACGCCTTTTTGGTGAGCGACGAA
8984-579	[G/C]	CTGTTTACAGCCAACTACGCCAGCATCCTACCGAGATGACTACATCTGCAGTTGTAGTTGTCCGGAGGCAAATRGTTTACCAGAAGATTCTCCGACAGAAGGTAGTCAAAAGATTCCACA[C/G]AGCTCCAAGTCCCGCTCTCTGCCCTTTCCAAAAGGTTCCCTATCCAAAGGCTAATGGTGGATGCACGTCATGGTTGAGGGATCCCCAAAGAGGCGCTTCACATTCCAACTTTCTTCCAAC
1578-552	[A/G]	AGCTGAAGACATCTTTGCAGGGAGGGGTCACAGGAGGCCGAAAGCTTCCTCAACTACAGCCAATATTTACAATGGACCGGAGTTAGAAGCTCTACACTAGGAATTAGTAGAAGCCATGGA[A/G]WAGTCAAGCCAAGGRTTCCGTTCCTTCCTTGTATAGGATGGATGGAGGAAACCCTCTGCGAAAACCCGACACCAGAAGGGCASMACCGATGATGCTACAGGCGCATTTTGGACTCGTCGC
2938-108	[T/C]	TTCCCAACCGCCAGCGCCCCCGGCCGCGGACACGGCGAGGAAAATCCTTCCGCCGCCGTCCAGCCAGATCTCGCTCGCTCCCAGAACCTTCCACCCCACCCCGGCGA[A/G]TCGCGGGATGTCGGAGGAGCCCGCCCCCGCGGCGGACGGCGGGGCCGCGCGGCGGCGGCGGAGGCGGTGGGCGGCGGCCCTCCTCGTGGCGCTCCTCGCCGTGGCCGTGAGCTCCCGCAG
8627-516	[A/G]	AGCTCACCGCTGATGGGCTGCTCTCGCTTCGCAACCCATCTGGTGATGTTGTCTGGAGCCCCCGGGTTCCTGGTGTGGCCTACGCCAGAATGCTCGACACAGGCAACTTCATGCTTGTCG[A/G]TGTAGATGGCAAAGCAAAGTGGGAGAGCTTTGATTTCCCGGCTGATACCATCCTGCCCACACAAGTGCTTTCTGTGGGTCAGCAGGACAAGGTACTCGGAAGCCATCTCATCGCCACAGA
6535-898	[A/C]	GCGGTTCCCTGGGACACAGGAGGAGTTTGAGGGGGCGCTGCTGGCGTCGCTGACGGTGTACGTGGGGAACATGTCCTTCTACACCACGGAGGAGCAGGCCTACGAGCTATTCTCCCGCGC[A/C]GGCGAGATAAAAAAGATCATCATGGGCCTCGACAAGAACACCAAGACCCCCTGCGGCTTCTGCTTCATACTGTACTACTCCAGGGAAGATGCTGAAGATGCAGTAAAATATATTAGTGGC
3434-318	[A/G]	CTGCACAGCGCGGCGCGCCTGGGATCCTGCGTCACCCGAGATGGCAACAATGCTTTCTCATGGAACTCCAGGCGCATGTTCAGTTCAAATGAGAAACATCTGCCTCCAATATCTGACCCG[A/G]AAATTGAGACTGCATTTAAGGATTTGATGGCTGCCAGCTGGAATGAGCTTCCGGGTTCTCTTGTTGAGGAAGCAAAGAAAGAAGTATCTAAAGCTACTGATGATAAGGCTGGTCAAGAAG
ABC20733-1-7-311	[T/C]	CAAGGCGTGCAACGTSCAGACCCCGCCGGCGAGCAAGTGCAACGGTGGYGGCAGTGCTCCTGGCGCCGCCACACCGACCACGSCCGAGGTGCAGACACCKGCCGGCTCTGGATCCAAGAC[A/G]ACCCCGTCGGCCTACCTGCAGGAGAAYGGCGGCGCGTCACTCCAGGSCCCGGCTTGCYTGGTRTTCGCGCTAGCTGCTGCTGCTGCGCTCTATGCCGTGTCCGCCGTGTAGTGGACTGGC
4028-855	[C/G]	GAACTCGAYGACCTCCGGCGCAAACACCCTCCACAGGTACATTGTGCCGAACCATGAGGGCACGGTGAGGTAACGGTCACCTTGGCGAGCTGCCTGCACCATCGCCCTCGCGCAGTTCTT[C/G]GCGTACTCCACCGGGAATAGACCAACTTGAGCATCTCGAAATTCTTGATCAACCTCCACACCTCCATGCTCCTTGAGGAACTTGCCTTTGGACATCTCGGACTCGATCCACCCTGGCGTC
6468-770	[A/G]	ACGGACCTGCTCAACCGCCTCGAGTCCGCCATGGACTCCGTCAAGAAGAGGCTCTTCGACGGCCTCCACGAGGTGCTCCGGAAGCAGCTCTTCGAGGGCAAGGCCTCGCCGCCCCTCACC[A/G]CCACCACCAGCAACCACACCGACGTGCGCCGGAGGCAGCTCCTCCTGGAGGGCAAGCCCCCCTCGCCCTCAGTGCCCACCCCCAACAACGTCACCGTCCCCAAGTAGCCTCATGCCTCTG
ConsensusGBS0278-1	[T/C]	TGACTTACTGAATTCGCTAGCTAGCCTAGCTCAGGACAAGAGCATGCACTGCAAGGCACTTACGAAGACGCCGGCGGCGCCGAGAGCGAGCGCCTTGAAGACGTCCGTGCCGCGGCGGAC[A/G]CCGCCGTCCAGGAAGACGGGGA
308-1755	[A/T]	CGCCAATCTTGTACACRTCCTGAAGGGGAAGACGSAGGGGCTTGTCTGAGGGCCTCTTGGGCTCRTTGATCTGGTCAAGCGCCTCAAGCAGGGTYGGGCCCTTGTACCAGTCAAGGTTGG[A/T]GGACCTCTCAATCATGTTGTCACCCTCAAACCCAGAGATGGGGACGAAGGGAACCTTGTCAGGGTTGTAGCCGACCTTCTTCAGGTAGGAAGAGACCTCCTTAACAATTTCTTCATAACG
8809-630	[T/C]	GCTCGGCTACGACATCCCGGAGCTGCTCAAGAACTTCAGGAACCCTTACGAGTGAGCAGACATCATGATTGGAAGACCGGCTTCGGTATGTCAGGCGCGGATGTCGGTGGCTGCCCATAG[A/G]GTCGCGGCTGCCAGTCTAGTAGGGTGTTTGTACCCATTGTTGTGTAACTGTATGAATAAGAGCCAGAAGCAATGGCTCAATTGCCGGCTGGAGAACGCCCTTATTGTAATGGCATGGAGA
4728-1735	[A/C]	GTTTGAATAATGAGTTAATGACGCGTGTTGATTGATAAAGAAAGGCAAGAAGGGCTTTTAGTAGATTTTGTTAGTGACTCAAGTTTATGTCGGTCTGAGTCTGATGTACCTGTCTATCCC[A/C]CAAAAGTGGTATTGGTAAGAACTAGTGGCTTTGTTGCTGCAGTTTGTATCTTTTGGAGTGTAGGAATGTGGGTGAGATTTGTCAATTTTGCGCTTGATGAGTGTGCCCGTGGTACTTTGA
7241-553	[A/G]	GATGAGGAAGGCCTCTGGGCCAGCAACTGCTGCCAAGTCCATTTACGAGGATGATCAGGGCTACTTAATAATGGTCACCTTACCATTTGTTGATCAGCAGAGGGTAAAGGTTTCGTGGAA[A/G]AACACTCCTACCCATGGCATAGTTAAAATCTTTTGTGTTAGTACAGCCCGGATGCCATACATAAGGAGACATGACAGGGTCTTCAAGCTCACTGACGCTATGCCTGAGCACTGCCCTCCT
3692-940	[A/G]	TTTGGCATCTCACAGGCCTGGCAACAAGCAAATACCCTGTCAAACTTAATATTATTACAACTAGAGACCCCTTTCGTCACTGTCGCAAATCATATTGGCACGGCCATCTTCTTCTTGGTT[A/G]TAATGACTCCAGGGTGATCTGTGAAGACTCATCAGAGATTGTATCAACGAAGAACACCACAAACAGACCCACCAGTCCAGGAATTCGGATCATCAACTGACTGCCGAGCGGGAGCGCCAT
874-199	[A/C]	RACCGTCATCAGMCGGTCCATCTCCTCCGAGGAGAGCTCTCCGGCCCTCTTGTTCATGTCGATGTCGGCCTTCTTGCAGGCGATGTTGGAGAAGCGGCGGCCCACACCCTTGATGGAGGT[A/C]AGCGCGAACATGATCTTCTGCTTACCATCGACGTTGGTGTTGAGCACACGCAGGATGTGCTGGAACTCCTCACCCGCGATCAGCGACATGGCGGCAGTCGGCGGSGRCGACGGCGRCGGC
6589-1211	[A/G]	GCAGGCACTTCCAATCAACGATACAATCAACCAACCAATGGGGCTGAACACAAGTTTTTTTTTTCTCTCTCACATAGGCGAGGCTCAGTTCTTGAGCTCCGGGAGCAGCAGCCCACCGGC[A/G]TGCATCTGCTTGTACATCCACTGCCAGTTCTCCGGCCTCACCTCCCCGCCGAGGGCCCTGGTCACCGACCCGCCACTGCACGCACCGACCTTGCAGCACTCCTCCAGGGGGAGCCCTTTC
9040-492	[T/G]	TATGTTTCTTTACAGAGGGAGTACTACCTAATTAAGACTGAAACAATGATCACCAACAGAGTGATGTCAAGACCATTATTTTTGCTAGTTTTTACATAGTACAGTAGCAAGGGAAACTTC[A/C]AATATGCAGCAGCTTCACCCAAGTGGGTTCTTCAGCGAATATATTTAGCCCAGGAATAGTTTGTCACCGTAGAGAAGGTCCCCGGCTCGGCATACTATCAGAAATGGGGCGGCGGACCGC
8570-177	[T/C]	ACCATCAGAGTTCTGTTTATTATTTACTGCTGCAAAAGAATGACTTGAAGGACCTCGATCGTTTCTCAAAACAAAGGAAACAAACAAACAACTTCTGGCGACACTTCAATTTATACTAGC[A/G]CTAGCATGCATCCATGCATGTCGTCGTGTTAGATCCCTTCACAAAGGTGAGTTTCGCCAGATAGCTACTTTCAGCGAAATCGTGTAGGCTACGGTGAGGCCGAGCCCCTCCTTCATTCTC
7568-443	[G/C]	GTACCCGTAAGGGTTCTTGCTAGCCCAGTTCCACTGGTCCCTGCACATCTCCGTGATGCCATACTTTGCTTTCCAGTTGAGTTCTCTCTCTGCTTTACCAGTTCCTGCAAAGAGAATCTC[C/G]GCGTCACCAGGGCGGCGCTGACCGACGACCAGCGGGATTTTCTTTCCAGAAGCCTTCTCGAATGCATTTACTATCTCCAACACTGACGTCCCTTTTCCAGTTCCAAGGTTGTATGGTTCA
2254-156	[T/C]	TACGCGCCTGGCAGCTCCTTCACGTCGGCAGGGGTGGCCGCCATGGCGCGCGCGTCGCGGACGTAGGCGCGCGTCGGGCCCTGCTTCTCGCCGGCGGCGGCACCGGACTCACCGTCCGGG[A/G]TGTCCAGCAGGTGCTGCAGGGCTGTCATCATCGGGGCCTCCAAGCCGAACACCATGCCCGCCATTTCTCGCTGGCTGATCTCGAGCTCGATCGATCTCCTCCGGTTGGGCTGTTTTGGAG
4491-324	[A/G]	CTCCTTTGGCTTAACTTTCCGTTCGCTTTCTATAATAATATTGGTTGCATTCTGTGGGACAATCGACTTCATGGTCTTGGTTTCTTCGACTGGTAGGTAGCAGGTGTAATGTCTCCCCTC[A/G]TGGTCAGTCATTGGTTCAGACTCCTGGCCATTCTCCGGGTGGTAGGGCGAATCGACGGGGTGGTACTCCACGCGGTACCTCGGCTCGCGCGAGTTCTTCCCGAACGGCACACCTGAGGTG
5798-867	[A/C]	ACATCGAAATCCTGCTAGTTATTTGTATGTGGCGCTTAGTCGTTCTTTCAAATAGTCACCCGCCGTGATAGGCRGAAACCTTGGAGGATATGCTTCGCAGCAACAGCTTTCCAGGCACTG[A/C]ACCACTAAATCGGGTCTTGGATCCAGAAAGTAGGCCGCAGAATATCGCTCTCTGCCAACTGCAACAACCCGATGAAGCGTAGATCTGAAAGCACAATTCGTCCACCTTTCCAGCAAATCG
6710-695	[A/G]	CTACATAATATTGCACACTGAATATTGTGGCAACTGTTCTCCATTATCTATCCCAAGTAAAGCGGTATTGTAAGTTCAACCTTCTTCACTGAAGGCGAAAACCCCTCCAAGCATGTCGTC[A/G]TTGTCCCCATCTTCCTCGGGCTTCTCTCTCTCGCAGTGGCTGCTGCTGCTGTCAGCATCAGTAACAGCTTCAGTTAACTCACGGCAGTCATCGAGTTCTGATATTTTACAATAGCCCTCT
3841-2363	[T/A]	CGTCACTTTACAAAGTCATCGAAGGCCTCGCCACGATGAGCAAACTGGGTCGCAACCGTCGGCAACCTGGTTACAGTTTTGAAAACCACGGGTCTATTGACTGGGATCAAATTTAGGTGT[A/T]GAACACTGGCATTGCAATGCTACTGAATCCCTGAAACCGCTGTCTGGAGGCGTGCACTTAATAACGTTCGGTTTAATTTCTACAGTCTTGTAGTACATTCTTGTACATTTTATTATCGCC
2180-208	[A/G]	GTGGCCTCCAAAGACAACACAACAGTCAACTGGAACCTTRCTGACATTACCCGAAATAATCCTGTCGGCCATGGCATTTTGCATACCTACTCCGAAGCTCTTGTAGCACGCATTCACGAC[A/G]TTCTGATCAACAATGTCGCACGACGGCGCACCACCGGCGGCGGGTACCTGGGCCACAGCGACGGCGCACATCAGCCCGACCAGCGCTGCCACAACAACGAGCCTCGGGAGCATTGCTGCT
6326-1032	[A/G]	ACCGTCAGAAGAGGGCCATCCAGAAACTGAATAGTCAGTCATCTTGCGCTGCTGCTCGTGCTGCCGTTCCGACCACGTGAACCCTTGCCGTTGCTACTGCCATGCTGCTTCTGCTTCACA[A/G]CCAACTCAGGATTGTAGTACTCAAGATACCACCGCACAAACTTCTTGAGCCCTGTTTGGAGATCAGTGGATGGCCGGTACCCAAGCTCCCGCTGTGCAAGGCTGATGTTGGCATGCGTGT
8215-496	[A/G]	GAAGAGGATCTGGTTACCAGACTTCCTTTTGCCATGATTGATGACATTGCAGATGGTTCTCCTGCTGCTTTGGATGGCTTGCTGCTTGGGGATGAGATAGTGAAGTTTGGGAGTGTAGAG[A/G]CTGGGGGCAGATTGCAAGAAAGGCTTGTTTCTGAAGCCCTTTCCAATGAGGATAATCAAGTATCTCTACTCATCATTCGTCAGGGATCACCAATGAACTTGACAATTACGCCAAGAAAGT
3965-353	[T/C]	CAGAATGGTGGCACAGACACTACCTTGTCAGGCTGGAAGGACCTTCCCATGGAGCTTCTTCTGAGGATCATATCAGTAGCTGGTGATGACAGGATGGTCATTGTAGCCTGCGGTGTTTGC[A/G]CCGGGTGGCGTGATGCACTAGGTTGGGGAGCCACAAGCCTCTCCTTCTCGTGGTGCCAGGACCACATGAATGAGTTGGTGATATCACTCGCCCACAAATTTCCAAAGCTTCAAGTCCTTT
ConsensusGBS0403-3	[T/G]	ATCAACTAATCTTTATTTGAAAGAAACATGCATTTTTCTTATTCAATGGGACTCACATTCTTGTGATATTTACTTGTTGTCCGAAGTAACARCAGCGGCAGCAGCTTGTGCCTGCCTCTT[A/C]ATGGCAAATTCGACCACCCTATCAACCTCTGGCAACGCCGCCTTSGCAGCATCGAGCTCGCTAAAGCGATCCATCCATGCCGCCAAGAGCGGAGTCTTAACAGGATCAAAG
5732-1104	[G/C]	CAAATTTGGTATGGCAGGATTGGTCTGAACTGCTAGATTACATAGAACATGTCGCAGCACACTGCTTTCATGGAGCAGGCACGAAGCACCAAATTCAAGCTCTGAGCTATACAAATTCAA[C/G]GTCTCCAGAAGCAGCATCGCCTAATACATTCCTGTCCAGGCTTGTTTTCGGCGTTTCTTCCAATTCATTGTCGAGATTCATGCTTCTTGCATCTTCCGGTTCACCTCTGTTAGAGTTTCT
6781-1073	[A/G]	ACGGAACTTCTTCACACAATTACATGTTTGTTTGATCTAACAACCACACTAAAACTCTTAACAGCAACACCCCTAACCTTATTTCGACACGCACCCCTCACATGGCTCCGCGCTCTAACA[A/G]CTCCCATCTGAAATTTGGTGCGGCATAAACCTTGGGGAGGGTATGGAGGAGGATCCCGACGCAAACACAGATCACGGCGACGCCCATCACGGTGAACATTGCCGGCCTGTACAGGAAGGT
15065-295	[A/C]	AAGCATGAAAAGACGAGGAAGGAGAAAATCAAGCGTGGGCTGCAGAAGAAAGCACACGAGGTGCAGAAAGCCAAGACAGATGAGATAACGAGGAAGCGGCAGAGGGAAGATAGGCGTGAG[A/C]GATACAGGGAAGAAGATAAGAAAAAGAAGCGTGCCCGAAGGTAGGCGAGGAAGGTACAAGGGTCTGTCTCTGCACTGTCGTTCCCGTCAGATGAAGCACCAGCCAGGACGCACTGTCTAC
2594-172	[A/T]	CCCCCTCCCTGGCCGTTCAGACTACGGCGAGGTTCGCCAGGCGGCAGCCAAGAAGAAGAAGAAGAAGCGTTGGCTTGGAGAACTCCAGGCTAGGTTACATGTACGACTGCTGCTTCTCTA[A/T]CTTTCTCTGTGTGTATGTAGGTCAGATCGATGGAGAGAGAGATATGTATGGGCGGAGAGGAAGGAGAAATTGAGCTGTCTAGCTTTCCTCTTTCCAGGTTTTATTGATGCTATGGCTTTC
7216-297	[T/C]	TGATGACATTTGGTGGAAGGTTCTCATTTGTTGCCATGGAAGCAATAACAGCAGACARCTCTAAAGGTTCTCTGCGTGCAGCTTCACTTAGAAGTTATCTTGTTCCGAAATAGCACTCTA[A/G]TGGTCACAAAGATTTAGCCCTGTGCAAACAGCGTGATCATCCTGCTCCCGACGCTGCCCCCCTCCCTGCTCGCCCAGGCCTCCGCCCCCGGCCGGCGGTCCGGGGAGGGGAGGGATCGAG
1674-468	[T/C]	GGTCTTCGAAGGCACTTCAGGAATAGACAACAAATACACAACTGTTCAGTTCACAGGCGAGGTCCTGAAAACTCCTGTATCGCTTGATATGCTTGGRCGTATTTTTAACGGCTCTGGAAA[A/G]CCTATTGATAATGGCCCTCCGATATTGCCTGAGGCCTACTTGGATATCTCCGGAAGTTCTATTAACCCAAGTGAGAGAACCTACCCAGAGGAGATGATTCAAACAGGGATATCTACAATT
12007-70	[T/C]	TACGTCGTTGGCGACGTCGTTGATGTCAAAGGCCTCCACCACCTCCGCGCGAACGCCCGACGATGCTAGGGAGTACCGCATGCCGCCGATACCGCTGTAGAACTCGAGGACCCTCCATGG[A/G]GACGGCGTCTCCATTGCCTTCGGTGATCGCGAGGCGGCGGCTCGTCGGCTGGACTCTGGTTCTCGTAGG
10863-347	[G/C]	CAGCATGAAAGGGGAAATTTCTTTCCCAACTGATGTACATSTGCACCTCTACTTACACGGCTGTAAAGAATGGCGGCGCATCTTGCCAAATGGARCTTATTTGTAACTGGTTGAGAGCAT[C/G]CGGTGTTCAAGGGGTGTCTTCAGTACCTGTATAAATCCTGGATGCTCACACATAGCAGGACATAGGCCCGCATCCTGTGCTCGCTATGCCAGTCCCACTGTCCCCGATCTCCAACAACAG
2400-956	[T/C]	AACAGCCATTAGCGAGCGCGACTGAGCTATSTGACTGTAGCTGTCAATGCACCCATAAACTGTTATTTTGTTTCATGGCCAGCCAAGAAACATTCAGTGAATCATTTCATGTGTAGCAAG[A/G]AAGACGGGCCTCCACTCTGCCATGTATTAGTCGGATCATCCTTTGTGTGGTTGAATTTGCTACGATTAAATTTGATGTTGCTGGCAGTTGCATGTTTGGGCTGTTTTATTTTCTTCTCCT
3865-103	[G/C]	TGCAGGCATTCGGTACGAGGATCCCGATAGAGAGAGAGAGCGTGTAGGCGCTGGGCGAGCAGGCCGCCACCGCAACCCTAGCCAGCTAGCCCAGCTAACGCC[C/G]CCGGTTGGAGAGCTGCTGCTGCTGCAGAGATGTCGTCGGGACGGTACATGGCCTACTCGCCCTCCCCGTCCACCACCCCGCACTCCCCGCGCATCTCTGGCCTCCGCGCCTCCTCCGCCG
5354-1046	[G/C]	TGGGAGAGAATGGATACCCGGAAGAAGACTGGCTTACATGATACAGATAACATATCAGTATCAGTTGACAATGTCGAGCCACCCAAATCAGTGGAGTGTGATACCAGTGGATTTGAAAAG[C/G]CTGACACAGGACCTGAACCACTAGGCCAGGCTTCTGAAAGGTCCACTGATGTTTATAAATCAGAAACAGATCAGTCATATGGACAACATGAGGAAAATCAATCTGCTTGTTCTGATGGAA
1732-491	[A/C]	CTGTACGAGGAGCATGGGGAGAATTTCATCGACATGCTGGATGGTGTCTTCTCCTTCGTCTTGCTCGACACACGCGACAACAGCTTCATTGCTGCCCGTGATGCCATTGGTGTCACACCC[A/C]TGTATGTTGGCTGGGGAATTGATGGGTCGGTGTGGATATCATCAGAGATGAAGGGCCTGAATGATGATTGTGAGCACTTTGAGATCTTTCCACCTGGTCATCTCTACTCCAGCAAGGAGG
1866-866	[T/G]	GAGCCCCGTGGTGGCGATGCACCCCGGGTAGAGCGACGCGAAGGTGACGCCGGTCTCCTCGTGGTACCGCCGGTGGAACTCCTGCATGGTCAGCATGTTGCACACCTTGCTGTCCTTGTA[A/C]GCCTTGGCGCCGTCGAACTCCGCGCCGTCGATCATGGCGGCGCTGCCCACGCCGTTCAGCCCGGCCGCGAGGCCCCTCAGGTCCCCCAGGTTGGCCTTCGGCGGCACGTTCCCGGCAAGC
3371-940	[A/G]	TCTCACCAAAGCATTTAATCAACTGCAGGGAGCATATAACGGGAAACTTGTTGGGCTGGTAATATCCACTAAGGAGGCTTCAACATCCTTGGCATCCATCACTGATGGACCGTCTTCACT[A/G]CATATCTCAAGACTGCTTGCAGAAGCATCTAAAACTAAGGCTACAGCTTCTATAGCTGCTATATACCTTGTTAGATTGAGTCTTGCATGGATTACAGGGATCATCCTTCTTGTCTCAACC
5784-213	[T/C]	CCTCTTCCTTATCCCCCAACCCAAACCAGAGCCAACCCAGCCGGCCAGCGAGTTCGATCCATCGATCATCCATCGCCGCTGCGAGGCTAGCCAGCCAGCGGCGTGGTTAGGTTTTGACCG[A/G]CCGGCTTTGATGGCGTCCATCGTGGTGATCGGCCTGGTGCTCCTCCTCGACGTCCTCGCCTTCGTCCTCGCCATCGGCGCCGAGCGCCGCCGGAGCACGGCGTACGTGAGCGTGGACGGG
8328-1201	[G/C]	CGTCTAAGTGATCTCATAATTAATTCTCAAATTGCCTCAACTTGCAATCCTACATGAAAGTCACGATCAAACTGGGCCCAAAGAAAAATGGCTAGGAGTCAATCTTTACGGCTCAAAAGT[C/G]GGCACTTGAGTAGAAGGACCCCGAGTTGCCTGGTACAACGCGCGTCGCGTAATACTCCGGTAAGGATCTTCGCTTCTCTTCCTCTTAAGGTAAGACATTAAGTTCTCCACTTCCGATTCA
ConsensusGBS0431-2	[G/C]	CTTTTACCCCAACAAATCGCMSGTSTACCCCATGAARTTCAAATGAAGATCCCTARGCGCGGCAGCGAACCACATGAACTCGCGTGGGTTTGGTGGAYATTAAGTAGATTGATTGTGCGT[C/G]TGCGTGGATCTAAAATTTGAAAAGACATCGAAATAAATACTTTTTK
3443-1234	[A/T]	TTGTAGCAAACACAAACACGCTATTCGTTCCACACCAGTTTTTCTTCTTGCGCATATACAAGCCAAACAAAAAAAAAAAAAGCGCCACCCGGTGCGTGGTCGCCGCGCGCCGGCAAAGTT[A/T]CAAATCCTTTTTTACAATTAGGTTCCCGATCGACCGGATGCAGCAGCACACGCCTTACTTACTTACTTACGTACTACCCATTACCCATAGGCAAAAACACATAGGGATTCCATTCCAGAG
8344-444	[C/G]	CAAGAGGAGCAGCTGCGGCAGTTTGACATGGACATGAAGTTTGGCCCATGCATCGGTGTGAACAGGCTTCAGCGCTGGGAGCGTGCTTCCGCCATGGGCCTCCAGCCACCGCCCCACCTT[C/G]GTGATCTCCTAGCGCGCGCCGCCTCTGGAAACAACCGCAACAACGGCGGCCCCTCCCCTGAGTGCCTCTGGGAGGGTAAGATCTAGAATCAAATCWCTTYWGTGRCAAGTGTTCCATGGM
5745-1591	[A/G]	CTTCCGTTTCTCTAGGTTCAAGGCGCTGCYGTTTACCCTCAATCTCGGAGCTCAAAGCGCCCAGCTTCTGATTTTCATCTGCTATTATTTGATTCCTTTCTTCCACTTTCCGCTTGAGAC[A/G]CCCCTCCATTTCATGTACTTTTCCTTGCCAATCAACAATCTGTGCGTCGAATGACATAACTGATACACTTTCATCATTAAGCTTAGCTTTGCGAGCTTTAACTTCCTTTTCAACTGTTTT
1848-1254	[A/G]	TGCAAATGGAGTTATTATTCATCCGTCTGGGGTCGAACTTTYGATCCATTCGTCCATTGATGAGCTGGCTTCATGTTATGGTGACAAACAAGGGAAAAAGTACCGATCATGGGTGGACAG[A/G]CTAGTTATCTTGCAGACTGCTTCTGACAGTTGGCTCGTGAGATTCGACTTGTGGGAGGCAGAAGGTGATGCGTGGGTGTGCTGTTTTACAACTCTTGCGCTGAGTGTAAAGCCTGAAAAC
7965-579	[A/G]	GAATTTTACCAGGGTCATTGACGTCACTCTGGCTTCGAAGAAGTTCATTGTCCTGTTGAAYTCATTCCTSTTGTTGAACCAAGTCTTYAGGAGTTCTTCAAGCCTCGGCAGTTTTGGACT[A/G]ATTGAGCAGAACRCACATGCTGAGATCAACCGATCTGACATCTCATTCACTTCAGCCTGGTCTGATAGTAACTCGATGGCGTCATCAGAAGTCAACAAGGGCTTCATGTGGCCCCCAGAG
5297-796	[A/G]	AAAATAACAAGACCATACTTGTGATTTCTTACAAACAACTTGACATCCTCTTTGGTGTCAGGATGGAAACCTCTTCATTCTTTGCATCCTTGCAACTCATGACCAGAGCTGGCCTAAACA[A/G]AAATACGCTGTAAACTGGCTACCGGGATCAACAATTTCTACATGCACTTTTGTGATTTTGTCACGACAGCAACTGGGCAACCGTGGCACCAGCCCGATGAGACTGAAGCTTCTTCAGGTA
1123-522	[A/G]	TGTATCGTASCAAGATCCCCTCCAGCASCAGGTCCTGCGATTGGTTGTTCTCCTGGACCGYCCCCTACATTGGTGACAACGGGGTGTACACCGAAATCCGTGAGGAAGGACACTACCCAA[A/G]TGTGGGAAGCTGGGGTTATATCTATGGTGTGAAGCTTGCAAATTCAAATCTCAACTCTACTGATRAAAACTATGGATAYGTTTCCAAGACTAATATCGGTGAAGGCTCTACCATGAACGC
1300-1462	[A/G]	GAGATCAGTTGTTTGTCAGTTGTCACRCCATTTCTTGATTCAGTCTGAACTTTCATATACTGCGTGAGATTTGTAGCTTTTTGTGCTGTTGTAAACGGGAATAACTGCTTGGCGCAAGAG[A/G]ATGTTATTAATGTTAAACATTTTATTTGTACATGTAAAATCCGGTCAGTTCGTCTTAATGACAACAATGAAATAATATTTTGTTACTTTGTGAGAAAAAAAAAAAAAAAAATTTGGTCCA
1498-596	[A/C]	GCAGAAGAGCTACTGGGAGGAGCACTCCAAGGACCTCACCGTCGAGTCCATGATGCTCGACTCCCGCGCCAAGGACCTCGACAAGGAGGAGCGCCCAGAGGTGCTGGCCATCCTCCCGTC[A/C]TATGAGGGCAAGACTGTGCTGGAGCTCGGCGCCGGCATCGGCCGCTTCACCGGCGAGCTGGCCAAGGAGGCCGGCCACGTCATCGCGCTCGACTTCATCGACAGCGTCATCAAGAAGAAC
4691-721	[T/C]	GCACAACAACAGTAATCCATAATGGAAGATCAGGCTACAACATTCAGCCAAACAGTTGCCAGCTTCCACAGCGAAAAAACAGTATTCTCACACATAGTACCAAGTTAACAATACATTTGC[A/G]CGGATCACCTGATTATGCAGTAGCACTTGTTCTCATCAGGGGTCTAATGGGGTGATTAGTTTTGGATTATTCTCTACCACGAGTTGGCGGCCTCAATCGCCGCTGGCGCACCCCTTGCAT
1714-364	[A/C]	CACACTGTCACTGGCATACCTATCAATCTCACTCAACCACTGCTTGACATTGTTGAAGCTTTCCCTATCTGTCACGTCATATACGATAATGATTCCATGMGCTCCCCGGTAGTAACTGCT[A/C]GTTATTGTCCTGAACCTTTCCTGGCCTGCTGTGTCCCAAATCTGCAGCTTCACCGACTTGCCRTCSAGCTCGACKGTCCGKATTTTGAAATCAACTCCGATGGTGCTGATGTAGGTGTCG
6024-1095	[A/T]	TTTTTTTTTGGAACGGAGTGAGTAGTACATGGTACATACTGATACTGCAACGTACGTAGAAACTAGAGTAATAATTTGGCAACATAGCAGCTATGAGCCGCTTTCTCATTTCTTTTTGAC[A/T]GCTACCTACCTTGTCTTAGACCGATTATACAACTACAATAACATACATACAGTATACAGACAACATCAGGCAGAACGCACCAGGATTTCGATGAGCATGGTTCATGTTCGACGGCCACCC
4656-255	[T/C]	TGACGACTCTGCGCCGCAGCGGCCGGAGCGCACCCTCTTCGGGTTCAAGGACCAGCCGGACTCCGCCGCCGAACCTGCTCCTAAGGACGCGGGGCCCTTCTTCCGGAACAAGGAGAAGGT[A/G]CTCATTACGTGCTCACGCCGCATCATCTAYAGGTACCGGCACCTGATGCAGAACGTGGTGTCGCTGCTGCCGCACGCCAAGAAGGACAGCAAGGTTGAGTCCAAGCAGAGCAAGGGCAGC
ABC05412-1-8-275	[T/C]	GCGAAAACATACATAGTTGCGGTTCCAGGGTTAATTGGGAGGTAATATGACAGATACAAGGGTAGTGTAGTGGTCAAATGGTCACTGATCATGTGTCTGGTTTACTTTGCACTACACCCA[A/G]ACAACCCTTTGCCTTTGGCTATTGCATTTGCATAGTAAACACACTGTTCTGTCCTAGCAAAAKWATACACTGAGAAWGGCTCAGAGCCTCAGGATAATCAAAGAAACAAGTATCTGATCA
4991-1028	[A/G]	CCGACGCAACCAGCGAACGAAACCAACCATATATATAATATTTATATATATATATGAGCACCAGATTTCCTAAAATACGCAATATGCGAAGAAGAACTTGTCCTCGACCGACCGACGGAT[A/G]GATGGCCCCGGAAGTTGTCACCCTACTAGGATTGCACCTTCTGGGACGCGGCCATGGCGCGCAGCCTGACGGCGATCTGGGTGAAGCTTGGCCGTTCGGACGGTTCCGTCGCCCAGCATT
ABC42589-pHv1209-01	[C/G]	GCTTACATGGCAATGGTAGACGTAGCCAGGCCCGGCGGTGACGTCGAAGGGGAAGCCGCCGCTCTTCCCGGACGCCGTCGCCGATGACTCCTCCAGCGGCTTGAACCGCACGAGCAGCGT[C/G]GCCACCGTGCTGGGCCGCACCTTGAACACGTTCTTCCAG
424-272	[T/C]	GTACAAGAAGAAGCCAACCGGTGGCCATGGTGGAGGGAGGTATGAGGAAGATGATGAGTACAAGAGGCCTASTGGTGGAGGCCATGGAGGGCGGTATGAAGAAGAGGACTACAAGAAGAA[A/G]CCTAGTGGTGGAGGAAGATATGAAGAAGATGACTACAAGAAGAAGCCTAGTGGTGGAGGAAGATATGAAGAAGATGACTACAAGAAGAAGCCTAGTGGTGGAAGCCATGGAGGGAAGGAT
585-342	[A/G]	TACGCTTACGGATTCMCTTGTGGCAGCTGCTGGGATTATTGCCCAGGAAGTAGCTGGTGATGTTCGCATGACTGATACGCGTGCAGACGAGGCAGAACGTGGTATTACAATCAAATCCAC[A/G]GGCATCTCTCTTTTCTATCAGATGACTCCTGAATCACTCGAGATGTACAAGGGCGACAGGGATGGTGATGAGTACCTGATCAACCTTATYGATTCACCTGGCCAYGTTGACTTCTCTTCG
3576-2715	[A/G]	ATATGTAGAGTTGAGCAGCTCTGTCCATTCCCCTACGACCTCATTCAGCGCGAGCTGAAGAGATATCCAAATGCTGAGATTGTTTGGTGCCAAGAAGAACCGATGAACATGGGGGCGTAT[A/G]CCTACATCAATCCCCGGCTGCTGACCGCGATGAGGGCGCTCGGTCGTGGCAGCATAGATGATATCAAGTACGTCGGAAGGGCCCCATCTGCAGCCACAGCTACAGGTTTCTACACTGTCC
5565-1908	[A/G]	TCCCCTTAACATTGAGGCACAAAGCAAGGGTGATGCCATTAAGCTCGGACTTGCAGTGCTTGCTGCTTCGAGTGAATTTTCAGCATTGGACACAACTGCATTGAACACGTTTTTGCAGCA[A/G]TGAAGGGTAGGAAAATCGATCGATCCTGTAGCCTTTGCATGACGTCTTGTTCGTCTGTGTTGAGCTGTTTTTGGATACAGGGCAACAGTACATACAAAGAAATGCTTGTTTCAATATATG
7479-1719	[T/C]	CTTACTATTATTGATGGCAAGTACAGAAAACAAACCAAGCATCACGCATACGTACTAGTGAATAACATTACAACAGGGGATGTCCACTAATTTAAAAACATGAGCCAATCATCATCCACA[A/G]TGTCAGACTGCTGAGCTGGGCTAGTTATGTATGTAATACAATCTTCGTAATACTTCYGTCTTGCTGTTATATGAGAAAACAACGGCTCATTTCAGGCCAAAAGGGACAAATCTAGCTTTT
ConsensusGBS0132-1	[T/C]	CCTCCCCCCTCGCCCGCCTCATCTCCAGCCGCCGTCTAGCCGGCGCCGCAGGTATGGCTGGATCTGAGAATGCGCGCCTTCTCCTCCCCTTCCCAGATCCGAGAATCGCACACACGGATC[A/G]TTCGGATCGGCCGGTCCTGCGTCGGCCGTACMCGGTTGTTGGCCACGACTCTGTTGTGCAATTGGTTGTCCATTAGGGGGATACAKGCAGCATAAGGGGGGCCTGCTGTCCGCCAGAAAT
4863-1723	[G/C]	CCGAGGCAAACCTGCAGTTTAGTCCATGGGTGGTGAGGATGCGGCGATATTGATAACGACGATGATACTGCCCCCGTTGTAATCTATTGTGCTTTTTGTATGTTTCCTTTAAGTCCTTCA[C/G]CTCTCTCTCCCTCTCTAATCTCTGTCCTAGCCTCATTAGTTCCTGGCTCTTGGAGTTGGAGATCATATTTTTGTCAATATGCTGTTATTATATGATCCATTCTTTTGTAGACACAAAAAG
4600-1788	[T/C]	TAAACTGGAGAAGGTTTGTTGTGTCTATCCTGAGTCCTGACAAATGAYAAACCTCTCACATACTATTGATAGTATGGTATAYTGATGATGTTTCAGGTCTTCAGGATGTCGTAAAACGTG[A/G]ATGGCCGATTTCTTTTCTTCAGGCAGAGCTCCTCTACTGCYGAAGCCACCCTCAATAAGCTAGCCTCGCCCCACGGACGGCCTATCAGTTGCAAGCCGATAGGAAGGCCTTGCTTGTCAT
3981-469	[A/G]	TGGCTCAAGTCCAAGCTCTCCGACGTCCGCTACGGTGGCCTCTGAAACTTTTTCCTCCCAGCCTCCAACGAACCCTCCATGAACCGAACCTCTACTACATATACGTGCATATGCATGAAG[A/G]AGTGTGTATGTGTGTGTGCTRCTGYTGCTGCTGCTGCTGCTGCTATACGTGCAGGCATGGCCCCCAAGTTGCTGCATATAGGTGTGTACTGTTTAATCACATGCCGTATTTGTGCATGTA
2259-488	[A/G]	GAGGATGGCGCCGTCCATCTGGGCAGCCCCGGTAATCATGTTCTTGACGTAGTCGGCGTGGCCGGGGCAGTCGACGTGCGCGTAGTGGCGCGTCTCCGTCTCGTACTCGACGGTGGCGGT[A/G]TTGATGGTGATACCACGGGCGCGCTCCTCGGGGGCGGCGTCGATCTCGTCGTACTTCTTGGGCGCGCTGCCCCCGACGGAGGCGAGCACCATGGTGAGCGCGGCCGTGAGGGTGGTCTTG
5045-2792	[A/G]	ATCGATCGATCGATCGAGTTCATGTTCACCCCAAGCATGCATGTGATGTGATGGTTCTGGTGCATGGCGTTGATTTGGGAGGGCAAAGTGCCATTGTCGATTCAATAAGGAGACATGCAG[A/G]TCAGGTGCAGGCAGGTTGGGTAGGGAGGGGTGTTCTTTCTTTTGGTTGCAAGGTTTTAATGCATTTTCCACTTTCTCTGTATGTACATCTAAATGTGTTAAATGTAAGGTCCATATTGCA
1447-464	[T/C]	GTTTGCATCTATGGAATCTCTTCTCCCCAGAGGGACTGTCCATGATGGGCCACCGAGGGCGACGACGGAGTCGCGGGCGGCGACGGTGAGTATGTCGGCACAGGAGACGGTCTGCTTGCA[A/G]ATGGCCTCGATCTGCGTCTTGATGCTGTCGATGACGCCGAAGCCCCTCAGCGACCCCGCGTTCGGGATAGCGTTTTGTTCCATGCCKGACAGCAGAACAGATGCGTCGCAGCCTTGGACG
5-1593	[A/G]	GGGTTGCCTCGGCGGGGTGGAGATGGTGCTCAAGGACATCGGGTACCCGGTGAAGCTTGGCAGCGGCGTGGCGGCCGCGGCGGCGTACCTCTCGAATTCCACGCCCCTCATCCCCTCCAG[A/G]ATCTGAGCAAATTCCACGCACAAAAGCAAGGGGGTCGCGAGGAGAAGAACAAACACGTACAGTGTGCCCTGCTTGGGTCTGCTGCTGGGCACACGGCAGAGCACAGCAGAGCAGGCGTAG
3256-1196	[T/C]	GTGCAGCCGGGCAAAGRTGCATGGCATTGAGCACTGCTGTTTTCGTTGGAGGTTCAGAACCATGGGAAGATGAACTAGTCAAACGTGCAAGCAGTCTTGTAGTTAATTCTGGAACAGCTA[A/G]TGATGCAGACCTTGGTCCAGTGATCAGTAGACAGGCCAAGGACCGCATCTGCAAGTTAGTCCAAAGTGGTGTTGACAGTGGCGCTCGGATTGTGCTGGATGGGAGGGAGATTGTGGTTCC
44-481	[T/G]	TTTTTTTTTTTTTTTTTCCATTGCATTCAGATTCATTCCTTGCAAGAAACAAGAATTCCATTACATTCAGATCCATCG[A/C]CTTCCCGCTAACTACACAGACCGACGGAACAACAACGCACGCATAAAGAATTCAGAAAGGAAACCATAGCACCGGAACAGCAGCAGYMGCTAGCAGGGCCGACTCAAGAGGGCAGCGGCG
4164-176	[G/C]	GAGCCGGCAGCTCTTGCCGCACCGCAGAAGCCCGGCTTGCTTGGGCAGCGCGCGCCAGTTGCCGTGGCCGTGGCTGTGGATGTGTGCGACCAGGATCTTGTCCTCCTCCGGCGTCCAGGG[C/G]CCCCTCTTCAGGCCCATCTTCTCGCARCACGGCGCCCTCCCCATCTTCTCGATCCGGATGCGTGCGCGCGTGCGTGMTGGATGCGCGAGTCCCCTCTGTGCCTGTCTTTGACTCTTTGGG
2628-363	[C/G]	CGGGTTCAGGTGGGACCGGCAGTGGCTGGTGGTGAACGCCAAGGGCAGGGCSCTCACGCAGCGGGTGGAGCCCAAGATGGCGCTGGTCGAGGTGGAGTTGCCGCCGGCCGCCTTCGACGA[C/G]GACTGGCAGCCCGCCCCTGACTCCTGCCTGGTTATAAGAGCACCCGGCATGGACACGCTGAAAGTCCCTCTTGCTACGGAACACGCCACGCTTGACGACGTCTCCGTCTGGGAGTGGTCT
ABC04904-1-2-311	[T/A]	TCCCCGCTTTAAATCTTATATATATATAT[A/T]TTTATAAGTACAAATCACTTAACAATCACGCCCTCCTTGACTATTGGCACCATGCTATATCTATTTTTGTTTCAACTGTGATAATCCTCTATGCCTTTGTTGCAGCAAAAAGAAAGTATC
6752-1013	[T/C]	TGCTGCTTGCACTTGAACCAAACACAAGCTTTCCTGTTTTCTGGCGCGTTGATGTGTTGGCTCCTGAAGGTGATGCAGTTTGCTGGTTTGCCCTTTTGTTTGTGTCTGAAGGTGCAGAGC[A/G]TGCAGCCGCAGCAGCGTAAGAAGCTCCAGGTGCTTGTTGTTTTGGGCCCTTACCATCCAACCGTTTTCCTGAACCAGTGAATGGTTTGAACTTTGGTTCATCTTCAACATTAGCCTCTTG
2181-258	[T/C]	ATCCTGGGCCTTTTTGCCTTGAGCCTGCCACTTCTTCTTCATCTTGCAGAGGCATGAGTGGCCTCCAAAGACAACACAACAGTCAACTGGAACCTTACYGACATTACCCGAAATAATCCT[A/G]TCGGCCATGGCATTTTGCATACCTACTCCGAAGCTCTTGTAGCACGCATTCACGACGTTCTGATCAACAATGTCGCACGTCGGCGCTCCACCGGCRGCGGGTACCTGGGCCACAGCGACG
7237-734	[T/A]	CTTGGTCGTGGTGGAAAATCAGGTCCTTGACTGGAACGACCGGCTCAGCCTCCTGGTGGAACCCGAGTCAGAGAGAGCCTATGCACTGTGGCCAACACAACCACCTTCTTTCAGAGACAT[A/T]CTATGTGAGTACACAGTCCGGTGCAGAGGGGTGGCCAACCTTATCCTGCAAAAACTAGCCAAGCTACTCAATTTACAGGAGGAATACTTAACAACCATGCTGGGCGAGAAGTCCTTAACC
1341-841	[A/C]	GTACAGATCTTGGCACTTGAAGGACACCGACTTGCAATTGCTATCTATTTTAAATAAGCACACCATCTATGATCGCTTTTTAGTGTGCATCATTTGTGTCGATTCCTATGTGCTGCTACT[A/C]TGAACTTTCATATCACTGTCATTTGGCTTTTTGAGTTGCGTGACTGGAACAGTTCTGTCAAGTGCTTGTGGATGTGCTGTTGTTCTTAATGCCGTTACCAGCTCTGGGCATATTCAGCGA
6201-1190	[A/G]	TCAATTCTGATTTTTGGAAAGGGAAATATATAGGTTTAATTACAATGTACAAATGGATAAAAGGGGCAATCTAGGAAAGCCATGATGAGAGAAGTTCAGGCACCATGGGGGGGGGTCTAA[A/G]AGCAGTCTAGGAAACGAAACCATGCATTCTGGCTATACAGTTTTGGGGCAGGCTATGTCCGCAACAAACCGAACAGGAAATTACAGGTAAATAACACAATCATCCAACATCTCTTATGTA
9698-952	[G/C]	AAGCGACGCAAGAAGAATGCGTCCAAAGATCATCGGTTCATGCCATACCGAAGGGATGGGGGTGCTGCATAACAATGCCCCCGAAGCCGCTTTTCGGTTGATTCGGTCTTGGTCTATTTT[C/G]TGCTCACAGGGTTGTACCAGCGCTCTCTGCTAATCTTGTTGTTGCCCTAGTGTCCCAGATATTCAYCAGCAACCATGAGTTGAAGTTAATCCATGGACCATATATTTATAGTTGAGCTCT
1038-754	[A/G]	CCACAGGAGACAGGCCAATGGAAAATATACAGGGGAGAAGTGAAATTGCTAGTGTCGGATGGACATTTGGAGATCGACAGCAAAACCCTCCACACCTGAAATGGCATGGCTAACTTCCCC[A/G]GTACTCCCATTTTATTCAGAGCATTTCCTGGGATTTCCTTACGGCACGCCTAACCTTCTTCTTGAACTCATCCTGCTTCTCTCTCCAGTCCTTTGCTGCTTCAATATTTGCCGGTGATTC
1291-936	[T/C]	TGTTTTTCATAAGGCAACGACCAACTTCTTCTTACACCTAAGTACACCCCAAGGTCTCACGAACACAACAAACAGGCAAAGCACGTACGTACGTACAATTAATGGCCAAAAAGCATTCGC[A/G]CGTGCCGGTGCCGATCTAGTCGTCGTCCTCGCCGCTGATGAACTTGCCGGTGCCGGGGTTGATGGCGGCGATGAAGAAGAAGACGACGTTGAAGAGCACGAGCGGCTCGATCTCGCTGAT
6491-295	[G/C]	GGGTTCCGGTCTGCTCCTCCGCCGCCGCCCCCGACTCCGTCCTGCTCTGTTCTCCGCCTTGATCGTGCTGGTGATTTCTCTCTGGGGTGGATTGGATTAGAGGATGGTTCTCAAGAAGCT[C/G]CTTCAACTCTTTGGAGTTGGCAAGAAAAAGAAGAAGAATTCCAACAAGAAAGGCAAGTCCATCGACCCTCTTTGGCAAGGTGCTAGTGCTGCTCCACACCCCACTGCAAATGTCCTTGCA
4256-833	[A/G]	CATCTTCACGGGGAAGATGGAGTTGCCGTAGTACCCGGCGTCCAGCTTCAGCAGGTGGCGCACGCTGGCGAAGAAGCACAGCTTCACCGTGGCGTCCGGCTCCAGGTTCAGCGCCCGGGT[A/G]CGGCACTGCCACAGCTTGGCCGTCAGCACGTCGAAGCCGGAGCAGAACTTGCCGCTGTGCGCCTTGTACTGCGTCTTGAGCCCGTCGATGTAGCCCGTGGGGAAGTCGAGCACGATGTAG
5512-327	[C/G]	ATTGTTGTAGGAAGGAGGATGATCTGCCGGGTGGCGGAGGACGGCCCTGGAGACGGAGCCCATCGCCGAGAGCACGCATACCGCCCTCGGCGACTGGCTCGCGAATGCCGCGATCTTCCC[C/G]GCGACATCCTCTGAAGGAGATGCTGTGATGATGTGGGGAGTGAAGCTCGTCCCAGCTGAACCGGGGAACGCATTGCCGGAGGGTTTACTGGTGGTTGAGGAGAGCTTCTTCCCGGTGCCG
2570-462	[A/G]	GCCACTTAGAGCTATAGCTACACAGGCACCCCCGGTCGTCCCTCAGTATTCGAGTGTGGAGAAGACGAAGGTTGGCATCAATGGGTTCGGACGGATTGGGAGATTGGTCCTGAGAATTGC[A/G]ACCAGTAGAGATGATATTGAAGTTGTGGCTGTCAATGATCCTTTCATTGATGCTAAGTACATGGCCTACATGTTCAAGTATGACTCCACTCATGGTCCCTTCAAAGGATCCATTAATGTT
6755-407	[T/C]	TTCACCCTGTTCGGCTCCATAACCACTGTAGCCATCGACTGTGGATAAAGCGTGTGCCCTCTCTGCCATGGCATTTGTTATGACCTCCGGAATGGGCTCAGTAGTGTCACCTATTCCCAG[A/G]CTAATAATTTTGGCGTCAGGATGCTTCAGCAGATGAGCCGCCCTTCTTCTGGCAATCTCGGGAAACAAATAGCCTGCTTGGAGCTTGGCTATGTTGGCATTCCTCGAAACCTTCGTCGTG
2269-1863	[T/C]	CTTGCATAGGGATATGATGTGAGTTTCACAAGACTCAAAATAAGTACTCCCTCCATCCCAAATTAAGTGACTGAACTTTGTACTAACTTTAGTACAAAGTTAGTAGCCATTAGCAATTTA[A/G]CATACAGGTTCTGCTCTGCTCGAAAATACATATTATGTGCTCTAAGCTAAGCTGCTTCTACGGTCCAAAGGCACCCACAATTTAAAGTTTTTGTCTGGGAACACACGCACACACAAAAAG
5322-1054	[A/C]	GARTGGAGCAACAACAAGCTCACCGTCACCTACACCACCGACGGCCCAAGATTCCATGGCACCTCCAAATATTGGGCCATATCAATCTAGAGGAGGAGGGGATCCAGAACCTCAGCCGTC[A/C]CCAGCACAAGCAAACAACAGCAATCTGCCACCGTGGATGCTCCGCACCATCGGCAACAGATGAAGGCTGGCGACAGCCTCATACGACTCCACCTGAAGGCGACAATGGCGCCTGACACGC
4126-1180	[A/G]	GACGGAATAAATAACAGCAATCATCTTTAAACTTTCTCAAGCTCACTAAAGCTAGGGGAGACAAAACAAATCCTCTCATTCCACCTAACACTCGCAAGGGGGCGTTCCGTCTGTCTTTTC[A/G]GGAAATCGGATTCATCATCACCTCTCCTGACTGGCTGTCACCCTCTGCATGATCATCGCCTCGGCMGCCTGGATGGCCTCTGATGATCCAGTTATTGTCACTTTCCTGTCAGATGTGCCA
1689-294	[A/G]	TGTTCAAGCGCACGCTTCGTGTTTTCCTCGCCGTCGGCGAACACTAAGCTCATCGTACCCTCGTCCTCCACCAATAATCCATATCCGGCGACCGACCGCGAGGAAGAAGTGGCAGGAGGG[A/G]AAGACGAGCACGAGCTAAAGCTCCTGGGGACATGGAGGGGGCCGTTCGCGCTGCGAGTGAGGCTAGCGCTCAACTTCAAAGGCTTGAGCTACGAGTACCAGGAAGAGGACCTTGCCAACA
6181-908	[A/C]	CAGACATTTGACACACAGGTCTAAGAAACACGTGTAACTACACTAACATTTGGGATATTTGAGGTACTTGGCATGAATAATTTCGGCCATCAACATCATCGCAACTTAGCTCGGTTCATT[A/C]TCTTTACTCTGGAACAAGGTCAATCTTATTTGTTCTGACCTGTCTGCTCTAGGGATCTTGGAGCTATTCCAGCTGCATCAGATCCTCTCATGATTTTCAGTTTCCTGCATATTGTGGTAA
1560-597	[A/C]	GTCCCCCTGGCGATACTGGGCCTGGCCGTCGCCGTACGGATCTACACCAAGTCGGAGTCTGTCTAGTACCGTCATCTTATATCAGTCATATCAGTCAGTCATTCGGAAAGGGTTCAAGAG[A/C]TGAATAAGTTTTTAGTGGGGATTTGCATATTTTGTACCAGCGTCACTGTCCTGTCATGAAATCTGGGAACTGTTCTCGACCCGTCRTTGCGTYATGGTTCTAAGACGTCCGCTGTTGAAT
2350-107	[T/C]	CCCAAATCCACCCGAGCTGGGTTTAGATCGAAGAGAGACGGCCATGGACGAGGAGGAGCACGAGGTGTACGGCCAGGAGATCCCCGTGGACGGCGACATGGAAGGC[A/G]CCGACGTCGACATGGCCGCTGCCGGAGACGACGCAGCAAAGGAGCTCGACGAGATGAAGCGTAGGCTCAAGGAGATGGAGGAGGAGGCCGCCGCCCTGCGCGACATGCAGGCCAAGGTCG
5837-427	[A/C]	CAAAATACTCTTCCCAGGAGATCCATGCAGCTCTTCTCCATCAAAGTCACCAAACCAAGATTGGGTCTCATCTGGCCACTGCAGGTTTAYGGCTCTGTTGCTTTGAGGAACTCTATGGGA[A/C]GTAAAGCCAGCTATCTCTTCAGATGCACCAAGGATAGCTGCCAAACCCTCACTCAAAAGGATCCATTTTTGCGCTTAACAGGCCCATCTTGTGCCATTTGGTTACTTGGCAGGGTTTCTG
3294-439	[T/C]	AGAAGGACGCCGCCAAGAAGGACGACGGCAAGAAGGAGGGCGACAAGAAGGAGCCGGTCCCGGTGTACACGCCGTGGTACCCGCCGCCGCCGCCGTACCACCCGCACCCGTACTACCACA[A/G]CCACAGCGCCGAGGAGGACCCCAGCTCCTGCGTCATCTGCTGATCGGCGCGCGCCGCAGRTTCCCTCCTCCCATTGTACATTCCGTAGCTGGCCCTGTGCTGCCTGCCGGCCGATCATGC
491-1048	[A/G]	TCCAGCCCCAACGACCATTAACCCATCAACCAGAACAAATAATTTTCCAGGAAACCCAACAAACTTTCCCCCAACAACCACACCAACCTCAGCAACCCTATCCACAACAACAACCATCCG[A/G]GAGTAGTGTTACAAGCATCGGTGGCCAATGAAATGAAGACCTGTAAAACAAAAGACGGGCGGATCATCGTTGTTTAGTCAATGAGCGTTCAATGTACCGATGATAAATAAAGTGATGTGC
11239-546	[A/G]	TTTCTTGATATAATGAATGGCTTTCTTGATTGCATGAAAAGCTATCTTCTTAACCTCTAGCTTATCTTCACTCACTCTATGCCCTTTTGGAAGCAGACGAAACTCTTCTGTCAGCCTGAT[A/G]CACTCTTGTAAATTTTCCGGAGAAACAAAGTCAAGTGCAACCTTTATACATGACTTCAAATTTCTGACTTGGTGGGGACATCCTGCAGGAATAAAGACTGCATCACCAAGCTTCTGTTCA
587-2215	[A/G]	AGATTTAGATCACCATGGTTGCTTGGAATAATATGTCTTTCACTGTACGGTGGATTCTAGTATCGTTCTGCAATTTTTCGTTCGGGCATATATACGTTGCCCCAGCTTATGTTTACGTTT[A/G]AAWTAGTAACAGAAGACGTTATACTTTTTAAAAAAAAAAAAAAAAAATTTAGCTTTGAATGCTCGGTTGATGAACTTAGCCTGTCATGAATCTTTAGTTGTTGCAATATC
6447-592	[T/C]	CTTCGACATCGAGAGCGGCGGGAGCGCGCACTGGGACGACCTGGCGCGGGAGCTCAAGAAGTACTCGGGGAAGGGGAGCGCCTACAAGCCGGTGTACCTGGCGGCTGCGCCGCAGTGCCC[A/G]TTCCCGGACGCGATGCTCGGCGGGCTCGGCGGCGCGCTCGGTACGGGGCTGTTCGACTACGTGTGGGTGCAGTTCTACAACAACCCGCCGTGCCAGTACACCAAGGCCGGCGGGGCGGGC
7083-717	[T/A]	CCGAGCAGACTATAGTTCAGGCCCTAACAACAGCAAGAGAGCACTTTGCCAAATCTCTGCTAATGTGACGTGTTATGATCTCGGAGATGAAGATGGCATTAATCAATGTGTTCATTTCAT[A/T]AGCAAAGGAAAAGGAAGGAGGGGAAATGTCCGGATCTGTGGGTGTAAAATTACGCGTTTTCGTTGACGTTATATGATTGTTCAGTTTTACAAGTCTTCAAAATTTGTGTAGACAAGGTTG
1652-277	[A/G]	CAGTCCGGCGAACATGGCAGCGATCATGGCGGCGCGCGGGCAGGAGCTGGAGCAAGATTTYGATTTCTTCGTGGTGGTCGACTTCGAGGCGACGTGCCTCAAAGACGCGCGGATCTTCCC[A/G]CAGGAAATCATTGAGTTCCCCGCYGTGCTCGTCGACGGCGCCACCGGTCGCATCGAGTCAGCGTTTCGCAGGTACGTTCGTCCTAAACATCACCCTGTGCTGACCCAGTTTTGCAGGGAA
211-259	[A/G]	AAACAAAAAACCGCATATRCGATCCCCATGCTCTTTRAAGATTTTCTCCAACCCATTAATGTCTCCRAAATCAACTTTAAGATGGCCAGGAACCAAAGGACCAAAACCACGAGTTGCATC[A/G]TTGTCACAGCTCATAGATATGACTCCCAATGTCCGGCCATGGAAACATCCACAGCAAGAGACAATCAAAGCCTCATTCTTTGGTATATTCTTCTTTTCATARCCCCATTTTCTTGCCAAT
4091-519	[T/C]	TTGCCATTGCCTGAGAAAAGGAATCAGGGTCTGAAATAGCTGCCGCCCCCTTGCTCTTCAACATGTCATTCACGGCTAATTCAAGCGGGACGTCGATCCAGATGGAGACTCCATGCCTCA[A/G]CAGCCCCAGGTTGGTGGAGTTCATGACGGCGCCATCGCCGCAGCAGAGCACCAGGCTGCCCATGGACGTGAGCTGCTTCAGCCCCTCGGTCTCGACTTCGAGGTAGCCCTTCTCGTCGGA
7516-994	[A/G]	GAGAACCCGCAGGCCGCCGGCGTGCCGCCCACGAACGGGACGGCGATGGTCTACCACGGCGGCGAGCAATTCTCGACGGGCGGCGGCGCCTCCATTGCCGCCCATGCGTCGCAGCTCCTC[A/G]TCGCGTTGGCCGTCGCCGTCTCGCTGCTCCTGTAAGGGCCGGTCGGCCGGCCATGCGTGAAAATGGCGGCAGCATACGTGCTCCCCGCCTCACGAGGTGTCTGTCCTTATCCGGCGGGCT
9387-347	[T/C]	AACACCAGGCTTTTCTATCCAGCATGCATCTCTGTAGCCTTTCTTATGGTTATATGGTTGTAATAGTGGAGTCAATGTTTCCTCGTGACAGTTTAGAGCTCGTCATGGCCAGACAGTTCT[A/G]AAGACGCAGCGTCGAGTTTCTGTTGCAGCTCCTTCAGCTTCTCTTCAATGCACATTGCAGGAGTTGACAGTACAGCGACATACTCGCATCTGCTGGGCTCATCGACACCATTAAGCTCGT
3928-513	[T/C]	ACACACTTTTAGTTTCTCTCATAGAGGGCAAATTAACATCGACGGCAACCTGGTAGGCAAAGGCGAACCTGCCGGCCGCCTGCGCCACACGCTGCAAATACATCATGATAGATCACAAAC[A/G]CACACGTCGGCACAGATTAGCCAATAAGTACACAAGAAAGCGAAGGTACAGGCGATTGATCAAAGCTTATTCTAGCAGGTAACATGCATGGATAGATATGGAGCTAGCTTCCCTTAATAG
10828-230	[T/C]	GCAGGCCACCAGGGAGCCGCTCACCCTCGCCGACCCCATCCACGCCTGCGCGCCTCCCAAAACCAAGCTCTCCGGAGGCGTCCTTCTTGTCGASAGGGGGAAATGCAAGTTCACCAAGAA[A/G]GCCAAGCTCGCCGAGGCCGCCGGCGCTTCCGGGATACTCATCATAAACTCCGGCACCGAGCTTTACAAGATGGTCTGCGAGAAGAACGAAACAGAGCTTGACATACACATACCCGCAGTT
6152-1454	[A/G]	TAGATCTGGCTGAATTCTTGGTTTTCCTCTGTTCAGTAGCGCTGCGTGTCTCTAGGGGATCAGGCATGGTTGCCGCGCGAACTGACCAAGCATTTTCTTGCTCCTTGACTATATGGGGGT[A/G]ACGTTTTATGAAGGATGAATCTGCTGCTACTATAAACTTGTAGTCTTGAAGCTTCTCCCTTCTTTTACCCAGCGGATTCAATATCATGTTCCTTGTCCGCTCATCTCTGATCAGTCTTTC
139-1708	[A/G]	AGAAACAATTTTTTTTTTTTTTTTTCATGTGAAAACTATGGCATCATCATATCATATAACCAAAAGAAATTTTACGTCCCTGGCACTCCCAGGAAGAACGGAAGTGTCAATGGACCGCAC[A/G]GAGGGGATTACAGTTATTATGTAACRGGGCTCCCGCAGGACAACACCCCAGCAGAATGCACACGAAAAATTACAGGACGGTTAACYCAGCAAAGGAGGACCGGAAGGTTTCTGGGGATGC
5234-142	[T/G]	AGGAGCCAACCATCAGCTTTCATCATACGAGCAGCTCCTGTCTCAGCATCAGCACACACAGATTTTCCCTCGCTCGAGCCAACCTCCGGATCCATCAACAATGGCGAACTCTGTGTCGGG[A/C]GTGGCGGTGAGCGAGGAGTGCGTGAAGGTGTTCCAGGAGCTGCGGGCGGAGCGCAAGCACCGGTTCGTGGTGTACAAGATGGACGACGACGCGGACGCGCAGCAGGTGGTGGTSGACAAG
1423-389	[A/C]	GCTTTTTTTTTTTTTTTTTAAGCCAAGAACTCACTCATGCCACAATATCTGATATTCTTCAACTAAGCMAAACATGCATCATACTCATAACACAAATATCCCAGATCCTTCAGCTAAGCA[A/C]AAGATGCATACTTTAACAATTGAGTATGAACGTAAGTAACGTCTCTTCCAACATCAAACGAGAGAGGAAACCAGCGCAGGGGAAGAGCCTTTTTTATTTCTCGGCGCGCCTACTTCTCGG
3609-981	[A/C]	TCTTCGAGTACCGGCAAGGCATACTGACCTGCGCCCTGAAAATTGCACATTGTAAGCTCTAGCCTGTATAGCAAGCCACATCTTTGATCCTAACCCCATGGTGATGCTGTAAGCTGTTAG[A/C]CATATCTCAAGTTGATGAGGCCTCCTTCAGCATTCCATCAGCTCCACTTACGCTGCCATTACCATTTCGAATGAGCTTTTCCTCTGAAGGTAGATTTTTCATTATTTTTCTAGTTGGTCC
5989-1009	[T/C]	AGCTATTCATTGTCTATCTTCTCAGTCCGCTTCACTATAATGTTTCTGTTCTATGTACAGACTACACATAAACTACATGAAGTAGCTTAGAGGTGTCTTCTTTCTAGATCCGCCTTCACC[A/G]TAAAGCTCGTTCCACTGAACAAGCTCGTTCATATTTGTCGAATCAGATGATATACTTGCACATACCTGCTCGTGTGCCTGWWTGAGATCACTCATATTTAGAGGACGGACATCACTGCTA
6817-459	[A/G]	TGACGTACCGAGTGATGGGGTGTATACCACCACCAGGGGTGGCAACCCGGGCAGGATCTCGGCGGATGAGATTTTCCAATTCCATGAATATACCTTTGATTGAGGAACCGAGGGTGTTGC[A/G]CACGGCAGAGACCTCTGCACGGAGTGCAGCAGAGTAAGGGTCGGAGAACACAGGGTCAAGGTCCGGGAGGATGTCCCGCACAGCCTCATACATGTCCACAACTCGGAAGAGGCGCTCAGG
ABC18140-1-4-243	[A/G]	GAGCCTTGACCCGGCAATTCTGACGGCGACTGCTCATGGCGAACGGTGCGRGCGCGACGGTGCGAGAAGGAAGGGCGCATTCGCGCTRCTGTGAAGTCGCATTCGTGGGCGTTGCGGTGG[A/G]TCGTCTTCTGAAGCATCTTACGCAAAGGCACGCCGCAGTCTGGTGGTRCCCACGAAGCACCGCCGGCTRATTCTTGGTTSGAGTCGTGATCGTGTGCCATCCGGTCCCATGGAAGCTGC
1665-330	[A/G]	GTCGCTCCACTGGTCGCCGATGTTGCCGACGATGACGTACCCGGCGTCCTGCAGCTTCTTCCTCTCGGCGGACTTGTAGGATATGGCGGAGCCCTTGAATCCGTGCTGCTTGAGCGTCAG[A/G]TTCATCCACCCGGAGAAGCCCTGGCTGCGGAGGTTCCCGACGGTGACGGCCCTCTTGTCCTCCGTCCGGCCTGTGATGAACACCGGCTTGATGCCCACCTTGAGTAGCTTGTAGTAGAGC
3147-440	[G/C]	CGCGGACATGGAGAAGCTGGAGAAGATCTTCGCCGAGGAGGCCATCGCCGAGTTCTTCGACAACCCCACCGTGCCGCGCGAGGAGAAGACGGCGCTCATCGACGAGATCGCCAAGTCGTC[C/G]GAGCTGCAGCCGCACACCGTCAACTTCCTCAACGTCGTCATCGACAACACCCGCGCGRGCCTGATGCCGCAGATCGTGCGCGAGTTCGAGACCGCCTACAACGCGCTCACCGGCACCGAG
ConsensusGBS0405-2	[T/C]	TTGCATACAACTTGGACGGAAACAAATTTTATTTATCCCAGAATGATTGYAAAGGTTACAGCACTGGACCACACGCCTGCAAAAACCGGGGATCTGGACAGAAAAAACA[A/G]CCACACAAGGTTGTCATGGCAAGGGCCCTTTGATATGTTGCACCTTGCCAAGGCCAGATCCCCAGGGACATCAGGCAACCCCTAYAGATGCTGCAGAAAAGCAACCATCCACCGACGAMS
10705-80	[G/C]	AAAACCCTCGTCGTCCCCCTCCCCCTCCCTCCCTGTCGTCCGCAACCAGCCAAAGCCAATCCCAAGTTGGGAGCCGGAA[C/G]CACCTGCCGCATCAGCCGTCGCCGTCGATGGAGGCGGACTACTACAAGGTGCTCGGCGTCGGCCGCGGCGCCACCGACGACGAGCTCAAGAAGGCCTACCGCCGCCTCGTCATGAAGTAC
7370-818	[T/C]	CACATGTTTTGTTCATAGACAGGACAAACTCAGGGCATGGGCAAATTCACACCCCAGTACAGCGAAAGATCAGCAGGCTCGAGCCCATTCGCAACACATTCTCTACCGTGGCACATGAAC[A/G]AAGCAAGCAGGGGGAGGAAACAACCAGAAGGACCATGAACAGGCAAAACACTCGGTCGGCTCTGAGGCAAACCTGGTTTTAGCTCCGTAGCCTACATGCCTCTCTGCAGCCGATCGGTTC
5017-407	[A/G]	ACAAGCAATATCTTCGATCGATTGCGTCAGGCATTCACAATGCTGCTTATTATCTCATGGACGTCCTGCACGTAATAGCGATGTGCAGCATGGGACTTTGTTGAATTTGGCTGGCAGGTC[A/G]CTCTAGCTGGGAAGTTGTGTAGTTCGTCACAAGATTCAGCTTGCGGCCAGAAGACCAACCAATGGACATGGTCGTCGCACTTGTYCTTTCAAGTGTTGGACTTGAAGGCATGCTTACGGG
9414-268	[T/G]	AGCGGGAGCCCAAGACGCTCTCCCTCGGCGAGCTCAACTACGCCAGGGAAGCGGCGCTGTACGTGCTGACCACGCACTCATGGCAGGACGCCGCACGAATCTTCACCGAGGGTCTGAAGC[A/C]GGTGCACGGCGTGAGGAGGAGTTCCACGGACTCGGACKMSGACGACGACGACGAGGAAGGGGACGTGTTCGATCCGGACGCGCTCGTCGACGATCACGACGCGCGTCACCGCCGGCTGCG
5785-748	[T/C]	TACCGAAGCAGAATTCAATAAGAAATACGAAGATCTGCTGGACGATTCCGGATCATCAGTCCGCCAAGGCCAAACACCTAAAATTGAGAGCTCTCCAGGCTCTTCCATTTCCAGAGATAA[A/G]CCATCGATTCTACCTGTCAACGACACAAGCAAAAATAAAACTCCCGAGTCCCCGAARTCACCTGCTGTGAGTTCAAGARCATATGCTGCCACCAAGARTAATGTGGCCGTTCAAGAGCAT
5596-701	[T/C]	TGAAAAGGTTCATGAGGCACCGGCGACGGCGAGCATCTTCTTGTACTCGACCTCGTCGTCGCCTATCCCCCAGAGCGAATCCGAGCAGCAGTAGTCCCACACCGGCGATGAAGGCGGCGG[A/G]ACGATCATGGACGGCAAGGCGGTGGCTCCCCAGGCGTAGGAATCGAGCATGGCATCGTCGTTCCAGAGCAGGTGGCTGTCCATGGCGCCGACGCTGGTGTAGAAGAGCTGCTGTTCCGCC
1440-1148	[A/C]	ACCTTCAATTGTGTATGAAGCTCCCAGGCTTGGAAGGAGGACGGCAAAAATCTCAGCCAGCAGGCAGGAAGAGCACGGCGCATTTCAGGCCAGGAAGCTTCAGCGCCTCCAGCCAGTGGA[A/C]GAGGAGTTGGATGAAGAATTTGCAGAGGTCCTAGATCCAGGACGCCAGCGTTCAGTAGAYGCAGCTGGAGCAGCACCGTCCGGCTGGCGGGCAGGGGGCGCCTCTTGACGTGCGGCGGGA
2105-456	[A/G]	TTTTAAAAATGGATTGATAGGATATTTGTAAATATATAGAAACAAAACATGTAGACTTTTTTTTTTTTTTTTTGGTCGGTAGCAGCCAAGGAGTGCAGTAGTTGAGCAGTAGGTCCCCAG[A/G]AAGAAGGCCTATACACTATCACATTATRAAGAACTATMTGTCAAAGGATCAAAGTAGTGTCCGCCACTCTCTRCAAACAACCATGCCCTGAACGTAAAGCTYCTTTGCAAACTYTGGAGA
7140-595	[A/C]	GGGCCCTGGAGCAGTCCTCATCACGATTAGGAAACGGTTTTGTTCGTTGTCATCATCTTCAGGAAATTGCAGACGAGCGCATGGGTTCACACTTGGGAGCTTTTACGGCCTCTCCTCCTC[A/C]TCATCAGTCTTCCAATTTGCCGATGCAGAAATCCTCGATGATGTCGAAGACTCGTGTGCCATGCTGCGGGCCGAAAAATCCCTCTGTCGAATCGCTGCCAGCATTGTTTAGAATGGCATC
5029-1423	[T/C]	AGCCGGGGGCACCATGACAGGAGTTTTGAGTGCTGCTAATGAGAAGGCGGTGGAGCTGTTCATCGACGAAAAGATCAGCTACCTGGATATCTTCAAGGTGGTGGAGATGACATGCGACGC[A/G]CACCGCAACGAGCTGGTGACAAGCCCGTCGCTCGAGGAGATCATACATTACGACCAGTGGGCGAGGAAGTTCGCCGCCAACCTACAGCCATYGTCATCTGGACGGAGCCCTGTGCTCGCC
1659-301	[G/C]	GATGTCGAAGACCCAGACCTCCTTGCCGTTGCCGGCGAGCTTGAGGGAGTCGACRTAGGCGAGGGCCTGGTCGATGACGACCTTGGAGTCGCGGCGGAAATGGCTGCCGAGCATGTAGTG[C/G]CCGACGTAGCCCTCGCAGCTCGCGGGCACCGTCTTCCAGTCCCGCACGTTGTGCGCCTCCACCCCCAGCACCCAGCTGTCGCACGCCACTCCGGCGTGCTTGCCGGAGCCCAGCAGCGGC
3398-163	[T/G]	ATCCAGGCGCCGTACAGGATGGGCTTGGCCGTCGCCATTGCTGCCTGCTACCCCAGCCCTTTCTCCTCTTCCTCCGCTCCACTATTAGTTGGAGATGCAGATGCAGCAATATTTGACTAT[A/C]TTGTTGGTATGAAGAGCAAGAGAAGAGATTGTTCTTCTCATCTCCTCATGTGAACAGAGCACCGCGCAGAAAACTGGTGTGAGCAGAGCACAAGGGGACAAGAGCAGAAGATGCTACCCA
12128-313	[A/T]	GCGCAAGGCCAAAGATATCGAAGGGAAAGAAACTCGGTACGCGGTCACCGCAGAGGATATTAGRAGAGAGCTAAAGATAAAACCGTTTGTGGTTCTTGAATCGGCGCCAAATTTGGACAT[A/T]GTCGTGCAAAGATCCCTGACAGAGCGAGCCTGTCCGAAATGCAACCATCATGAACTCGAATATTACACGAAGCAGCTTCGGTCAGCGGATGAGGGGCAGACCATCTTCTACGAGTGCCCG
10308-451	[A/G]	GACGAGTTCAGCTTCACGGACCSGAAATGCATCCGGCCGTGCCGCCTCGTCCTCAGCCTCGACACGTACGGCAGTTCCGGGGAAGGTGARGAGTGGCACTGCCAGTCCGTCGACGTCACC[A/G]TCTCCGGGGACATCTCCTACTCCAAGTCGTTCCATGTGAATCAGTATGTTGAGTCTGGCAGGCCCATCGAGATCGACGAGTGCGACGACGCCGCGGCGGCTTGAGCCCGTCCGTCCGTCC
5848-1413	[T/C]	GCCAGTGGGGACGTGTTTGCAATGCCTTCAGAGTCTGAGACCCTCGGACAAGTAGTGCTGGAGTCCATGGCTTCTGGAGTACCGGTTGTGGCAGCTCGTGCTGGAGGCATACCTGATATA[A/G]TACCCAAGGACAAGGAGGGCAAGACCAGCTTCCTCTTCACACCCGGGGATCTCGACGAGTGCGTGAGGAAGATCGAACAGCTCCTCTCGTCGAAGAACCTCAGGGAGTCCGTCGGAAGGG
2548-61	[A/G]	CCATGGAATGTCCCGCTTGAGAACCTGCTCCGTGGTGAGCTCGGCGCGATCCATCGCGGCAGGTCAAGCTCCACCCCCCCTGAGAGCGCCCACACCTGGCGCCGATGGGCGAGCGGAGGA[A/G]GGATCAGGACGGGGAGGAGGTAGGTTGGACACGATGGGGGGAAGAGATCTGAGAGAGACC
257-1532	[A/G]	GGTTCGATTCCGGAGAGGGAGCCTGAGAAACGGCTACCACATCCAAGGAAGGCAGCAGGCGCGCAAATTACCCAATCCTGACACGGGGAGGTAGTGACAATAAATAACAATACCGGGCGC[A/G]TTAGTGTCTGGTAATTGGAATGAGTACAATCTAAATCCCTTAACGAGGATCCATTGGAGGGCAAGTCTGGTGCCAGCAGCCGCGGTAATTCCAGCTCCAATAGCGTATATTTAAGTTGTT
3960-1231	[T/C]	CTAGCTGCCAGTTCCATCTAGTAAACAGCATCGCAGGCTGACGAACGGCGCACACACTACTTGTCTACACATCCGAAGCAACTTGCCTGTGGATGGGCATTGTGCTTCCCAGATTCATTC[A/G]TAACAAACAATGTGGGGGGTGACCATGAAATGAAACAGTGTTYCCATGGCRACGCAGATCTCCGGCAGGCGGGTGATGGGCGGACTCAGGGTCCAAGGTCCCGCCGTGGTGCTGTGTTGT
7397-854	[T/C]	TTTTGACGAGGCTCAAGCCTCCGTTGCCCGTGTCCGTCTCGTGTCGCCATCCATCTTGTTGTCAAGATCGATCAGTCAGTCAGTCAGTCAGCTGGTGTTTTTTGTTTTTCTTCTGATGGC[A/G]GAACTACCAAGCTAGGGTTCTTGTTCTTGCGGTTAGCGAATTGTATGTAGAGAGAGAGGCGTCATGGGAAAGCATGTAATGTGTGTTCCATGATGGTGTTCGTGCTGTAAACTCGAAACA
5020-145	[T/G]	GGAGCGGTAGCGGTAGCGCGGAGACGGTGAGGTAGCCGCCGAGGAGGGTGGGGAGCATCCTGGTGCGGCCGGGCTTATTTGCTGGCTGCTGATACCCTGCTGGTGGTGCTGAGGAGATTG[A/C]GAGGCGCGTGTTCCGACCTCTAGGCCAGCCGCGCCGCCGGGATGAACGGGGCGGCACGTCGGAGGTTGAGGAACCAAGACTGGGACTCGGGAGGGAGCGTAGCAGTGTATAGTGGATGAG
6460-355	[A/C]	ACTTGCCAAGACACCCTTGACAATGGCAAAGTTCATCCGAGCTTGCTTCCCCCATTTAATCTAGAGCTGTTTAGGGAAGATCCAARCTTAACACCAAGCTGCTTGGCAGATTCCTCCTTG[A/C]TGGAATCAGTTCAACAAGTCTGATCCGAGGAATAAAACAGAACAGTAGCCAGCTTGGCACATAAATCCCGCAAGAGAAGAAACCGACCCAGCACCAGCACCAGCACCAGCAGGTCCGCGT
4812-60	[T/G]	CCCGGCCGACGTCCTCTCGATCGCCGCCAAGCTGCCACTGACCATTGCATACGTATAC[A/C]CATCCTGCCTGATCCCAAGGAGAGKAGATCGACGATGGCYGGACGTGCGGTACTGGCGGCTGTCCTGCTGTGCGCRWTGGCCGCCATGGCCGCGGCGCAGTCGGCGTCCAACGTGCGCGC
10273-543	[T/C]	AAGGATTCCTCCAACGCAAGTGCTGGCTCCTCTTCCATGCTTGGGAGCCGTCGCGTGAACCGTGTCGGTGCCCGATTCACCATCGGAAGCACCAACCCCGTCACCACGGCGATTCATAGC[A/G]GAATCGCGTGGCTTGAAACGCCTCGCCCACGGATCCTCGGGCAGGCCCCTTGCGGCCACATCACGCGAGCGAGGAACGTTCCTCTCGGCCCCGACTTGATCCTTGAGCCCATGGCCGCCA
7208-468	[C/G]	GGCAATGCATGCGCTCGAAACCTGGGGAGGAACCAACCGTACCATTTACTTACCTGCAGCTGGATCCTCCGAAGAGGGTGGAGGCCAAGCTAGATTAAACAGCACCTAAATCGGTCTCAA[C/G]CGTGTGTGGTTATATTTCGTAGTGAATTTCTTATCTTGGTGTCATTTTGAACACGAGCCCTTATGTTTGGATATTATTCATGAATAAATAATAGTGCAAAACCGATCCAGAAATAAAAAA
7977-1286	[A/G]	TAGGAGGGAACAACAGGGGCTCCCCCATAAACTCTAGGCAAATCTCCAGGCCTGAAGACTATCCACATTTATCCGACATCGATACGGTACGAGGGGGAAACCGACAGTTTTCGGGAAAAC[A/G]GGCAACTTAACAAGTAGTCAAATTTTATGTGCAAAAACCAAGAGAAAGAGGTAAGACGAGGAAAAGAAAACTGCTGCAGGCAGGCGGTTTCTGCACTGTTCACAGGGACAGGTTGTCGAA
3187-1073	[C/G]	GCGGAATCTGGGACTCGGCTAGTAGATGTCAGCGCACCAGAGCTAGTGTTAGACCGTGCGACGATTTTCCACGTTCGATCCTGCTTCGACGCATTGACGCTTCCTTTTGTCAGTCCATGT[C/G]GATGTATGTCATTTAATCTGTTGTGTCCGTTGTCCTTAGACTTTAAGACAGCTCGATATCGGGAAGATGTGGTAGGCGGCGGTGATCTTCTCTGTTCTTTCATATGTACCGAGAAACGGC
3200-242	[A/G]	TCTGCAAGAAGCAGACCGTCGAGCTTCTCGAAGAGCTCGGCCTCCCGAAAGGCCTCTTTCCTATGGACGACATCGTGGAGGTCGGATACAACCATGAGAGCGGGTTCGTGTGGATACACC[A/G]GAAGAAGAAGAATGAACACACCTTCAAGAAGATCAACCAGACCGTCTCCTACGACCCCGAGGTGACCGCTTTTGTGGAGAAGGGCAAGATCAAGAAGGTCACCGGAGTAAAGATTGAGGA
4947-965	[T/C]	TTTTCTTTCCGTTGATTTCTCATTCGTGCTGTGTTCATGTCCTCCATGTGGTTCATCGATCGTTCTTGCCGTGCATATGCATGTACTTACTTACGTTGTGTTTTTTTACTTTGGTCAATC[A/G]TAGGAAAGGAAGCAAAAAATTGTTCATCGATCAGAGTATATGTGATATGATACTGATATGATATATGTCTCTCTGATTACTCTCAAAAAAAAAAAAAAAA
8020-87	[T/C]	GGCACGAGGCACCAGTCCATACACCACCACCTTCCTTGCTCCCGTCCCAAGTGAGCAAAGCAAACACTCGATCACCTCGATGGCG[A/G]CTCTGCGGCGGTGCTCCGGGCTKCTGCTGGCGGCGGTGGCGCTGGCGCTGGCGGCSGGGATGGCGGCRGCGCAGGGGCCGGCCGGCGCGCCGGCGCCGGCGGCCGGGATCAGCTCGGAGT
605-274	[T/G]	TTCCTGCTGGGAGCTCTACTGTCTCGAGCATGGCATCCAGCCCGACGGCCTCATGCCCAGTGATACCTCGGTTGGGGTTGCAAAGGATGCATTCAACACCTTCTTCAGTGAAACGGGTTC[A/C]GGGAAGCACGTTCCGAGGGCCTTGTTCGTCGATCTGGAGCCCACGGTCATCGACGAGGTGAGGACGGGGGCATACCGCCAGCTCTTCCACCCCGAGCAGCTCATCTCCCACAATGAAGAT
ABC05481-1-4-351	[T/G]	CATGCAGGGTGGAGGCACCGATGGCGCTAGGATCGTGGAAGACGCTCTGGAGGTGGTGGGCGCGACCGTGGAGGCGGTGGGCGCGACGGTGTACGGGATAGCGCAGCACACSAAGGGGAT[A/C]GTCGCCGGCGAAGAGGAGCTCATCCCGGTSGAGSGGGAGGCGGCGAAGASCGCCGGAGCCGGTGAGCGCAGGGA
6912-1042	[A/G]	TACACATTATTTTGGGACGAAGATTATCAGACATGTTATTTCACTCAATCAGACAAACGGTGTGTGTAAGTGTTAACTCCATGCCATGGTGAAAACTGGCACTTGGTGGGGACACTAGGA[A/G]CTTCATTAATTTTCAGGAGATCTCAGGACAGAGATCACGAATTAGGTATACGCATTGGGGTTTGCTTGACTTCTGACAAGTGGGACACCATCGTCTCGCCACACAATTCGATCCTCGCAC
310-1214	[A/G]	GTATTTATGAGCGGATTATGCATGCACTTATAGATGTCCTTTTGCCTGATATTTGTTGTAATGTTCATCATTATGTCAATAGTCATCCTTGAGCTTCAGCCAAATATCATGTCCTCACCC[A/G]ACATTATTGTTAAGTTGTTGTGGTTCTTGAACCATACTTTTTCCGAACTATTGTAGGAGTACAACTTGTGTAAAGGAAGAGTGAATTGTAGAAAACA
5533-340	[T/C]	TGACAAGAACAGTAATGACATGCTAGCACACAAGCAGGATGTAATTGAGATSATGAAGCTCGCAATGTGGTGTTTGCAAATTGATTGCAAAAGAAGGCCTAAAATGTCCGACGTAGTTAA[A/G]GTCTTGGAAGGTACCATGAATGCAGAGAGCAACATTGATCATAACTTTGTTGCCACAAATCAAGTGAATTTYGGCGCTGCTSCAAATGTGSTCTCCTCAGTTCCACCTCTAGCTTCACAT
2517-487	[G/C]	GAAAGTTCAAGCCACTTGTATTATTAACAGAAAGCAGTGCCGTACGACAGCCGCAAAGAAACGAGCTTACAGATTCAGATCATCTGCTAAGAGCAAATGGAGTAACACCAAACAACAAGA[C/G]TGAAGTGACAGCTTTGGCTTCACAAAATGCTAAGTTCAAAATAAGTCCAATAAGTAGGCCCTGAAAAGGGGCATGTGCGCTCATCATCCCGAGCCGGTCTTCTTTTGCTGGAAGACGACC
5154-117	[G/C]	GAGCTCCTTGTCGTCGACGGCGTCCGCGCCGCAGGCCCCCACGCCGAGCGCGTACAGCGCCACGTCCCTCTCGTCGTAGGCGAAGGAGACCTCGGGGAACTTGTAGGCGAGCGCGACGTC[C/G]GGGTCGACGGACGCGGCGGGTGCCCCGTTCGTCGCCATGGCCGCTCCTCCGCTGCTGCGTCCGGTCGCCGGGGGAGCGGCGATTGATATAGGAGTGGGGAGAGCGGTGGTGCCGAA
6019-296	[T/C]	CTCCCCTTCAAACATAGCTGGACCGATGCGCCTGTTGGTCTTCACAAARAAGGAGCCGGCATCGGTGTCGTAGCGCTGKGCGGCGTTGATGCAGCCACCCCCGATGGAGCTGGTCCCTGT[A/G]ATCTGTGTGGCCTTCCCCTCGGTGAGGATCCACTCTTTGATCGGGTCATCGCTCATCGCGGCCACGACGGATGGCCTGGAGGCTGCTCGACGGGGGCGGGCGGAGCGGCGAGGCGGGGGG
4395-152	[A/G]	GCTGTAACCTCAAGGTATCAGGATAGTAATGTGTTGTCCATGTGAAATATTTTTTGATGAGCATATATGCACATTCCAGATATATCAAGTAGCACATGAGCAGAGCATGACTCTAGGAGA[A/G]AACTAGATGAACCACTGAAAACTATACATATCAGGACGATATACTGCTACAAGTTAACATTATGATGTACTGTATTATCTACCAACAAGTGCTCCTCAAGCCCTAGGCTGAATACAGGAG
3549-743	[T/C]	CTCTGCAAACAAACCAGGAGCTGTCTCCTGTACAGTATCTTTAGCTACACCACTAGATCACCGGATTCGTGTAACAGATGCAAATGAAATAATCATGGAGGGTAGCTGCCCAGGAGAAAA[A/G]CCCGCGGGAGATGGCAATGCATCTGATCATCCTCCAGGAATGAGATTTTGTGCAATTCTCTACCTGCTGATGAGTGGTGCCAATGGCCAAGTGCAAGTATTAAATGATAAGATGCTGAAA
ConsensusGBS0018-3	[T/A]	CTCCAGAGAAGGAAGAACAMAAATGGACTGATAGGCMGAGTCGATAGTACTCCATTACATGTGTCT[A/T]GGAGAAAGGGAGCCACCGACCGAGCAATCARTCCACAACTTCTTGTAAGCGATCAGCCTAACCGACSACTAYCAAGTCGTCGTCTGTGTATATATGGTTGTACGACGAGTCCATATCGTG
3801-2046	[A/T]	GGGATCTTTATTGCCATGTGGAGACTACATAATAGCAGTGGTTTGCCAGCAAGCACTGCCTACCCATTGGTTGTTCATCGGATCGGGCCAATGCAACACACAGCTTGGTGGTTGCATTTT[A/T]TTTTCTTGGAGAAACATCGAGTTGATTATTGGGAAGGTTTACTTGGCAGGCCATGTCCACATGTATAGCGGTGAACGATTTGATTCTTGCAGGTTCCTCGGTTGTTGTAACTTGTAACTA
2231-557	[A/C]	CAATTTATTCGCACCAGCAGTTTGGCAGAAAAGTTCAAACTACATTGACATGACACCAGGTCCAGCAGTTTGGCAGAAAAGTTCAAACTACATTGACATGACACCAGGTCCAGGTGATCG[A/C]TCCGGTYCCAAAGAGCTGAAGCTCCTACAGTGCCTTGAGGATCTCTTCAGCACCAGAGATTGTGAACTGGCCTCCTTCCTCGATGTTTGCGACGGTGACCTTGAGGTCGTCAGCAAGGAG
1439-455	[T/C]	CTATGAGGATTTCACCAAGACCCTCCCTGAAAACGACTGCCGATTCGCAGTGTTTGACTTCGACTTCACCACCCCRGAGGATGTGCCAAAGAGCAGGATCTTCTATATCTTCTGGTCCCC[A/G]GACACCGCAAAGGTGAGGAGCAAGATGACGTACGCRAGCACCAACGAGAAGTTCAAGAGGACCCTGGACGGCATCCAGATCGAGATGCAGGCCACCGACCCCAGCGAAATCAGCCTGGAC
1173-2131	[A/G]	CCGCGAAAAGGTCSCGCCCGACATGTCTATAACCMCGCCSCTTGTTTGACAGCCTWAGTTTTGTTTTGTTGTAGCACGTCACATGACAGCTYAATATACCAGCCATGTTCCCAGGAACCA[A/G]GCTGCCATCTTTCTATGTATCCTCAAAAATGCCGARCCGATTGGATCCTGTGAGGAGCCAGGCTAYCTCAGGAAGCTCGCTCTGTGGATGAGGATGAGGATGAGGATGACGGAGAAGCCG
7959-518	[T/A]	CTGACTGCTTCAGCATCACAGTCATCAGGATCCACCATTTGAGTTCCTTCCTCATCCTCTTCAACCAATACATTCTTCTTTTCCTTCTTTGCCCTTCGGACTTCAGCAACCATTGAAGAA[A/T]CCGGCTGCTTGGATTTATTCTCCTCAGATTCTTCAGCTGAGAAATGTGAATCAATAACCACTGTTGTGAGGTGCTGCTTGAGATAGACAGCAGAAAGCGGCTGCCTTGTATTTGTATCCC
1928-1471	[A/G]	CCAGCTGCATATGTTACACCCTTCGTCCTARATCCATATGTCARAGGTGCAGTCTCCCCCAGGATATCTCATCTCATGGGCCAAGGAGGGACCTTCAGGCTCGGTGCCGAAATCCACGAA[A/G]AAGTCGGGGTTGACACTGAGCCCCCCTTTCTCGGTGTCGACGTCGATCTGCAACATGTGAGATCCCTTCTTGAGAAGGTCAGGGCCGTARAACTGCTCGTCCCACCGGCTGAAGAGAGAG
7932-687	[A/G]	GTCCATGCCACACAACTCGGGGGATTTTATAAGCACAAACGGTGATTTGTGTAGAGCAGCAAAGGCCTTGTTTCCTTCACCATTGCTCCCTAAACAAATGGTATCACCCCGCCCGTGCCA[A/G]ACACCACACTGGACATTATTCATCTCCAAAGTTCTCGCCTCCTGGCACAGGGTACAACAAGGACATATCAGATGGAGAACACAGTCATCTAGACTGCCATCAGTCCCCCGGATATTGAAC
13750-348	[A/G]	CTACACGTGGATGCATCACCGTCGAGGGAGGAAGTAACCAATGGGCATGGCAATGCTGCTGCTGCTGCTGCGGATGATGATGTCTGGGGTGATGCCTCGGATTCTCCAGGGCATGATTCC[A/G]ATTTAAAAAGAGAATGGGAGCACAGGCAGGAGCAGTTCCATAAGATGGGCTATAGAGATGGTATAACCGAAGGGCAGAAGGATATTGCTCAAGAAGGGTTCAACCTTGGTCATAGACAAT
3931-1434	[A/G]	TGATGGAGATCATGCTGAGTCAAGTAATAGTGATATAGGTACTGACCACGATGGAGGCAGCGTGCTTGATCGTCCAGACGTGACGTCTGCTTTGAACGCCCTCTTCGGTGATGCGTCCTC[A/G]TCATCTTCATCTGATGAAAATGGTCCAGGTGCTCCCGAGAGCTGAAGCCAGCATCGCCCTGGCTCCCGTGCTTCCAACATGTAGACGGAGTCCTGAAAGAAGACTCCCGTGAGGCCGGCG
4455-889	[A/G]	CCACAACATATCTGAACATCTGCAGCAGCAACACCCCACTACTATTCACATTTACAGAACCAACATATGACAAGAAACAAGGGCTAGACTGTAGTGTAGCAAGCTGGGATGGCAGCAATC[A/G]TCCACAGAGCATCCATTTTTTTTCTTCCTTCTGTGGATGGCAGCCGTCTCTCCACGGCCAAGCATCCTATGATGAGCAGCACGACGTGCTGCTCACCATCCTCTCGGCYGGTCTCTGCGA
3914-448	[C/G]	CTGGATATTCTTCGTCTTAAGTCCCTGATATAGGGACAAAAATTGCTTTTTCTTAATTGCTTCCCAAAAGACATCTGAAAGGTTCCTGTACTTGTGCGCGCCCTGGTCCGTCTGGACGTC[C/G]GCCTGGAACTTGGTCTTGCAGGTGTCGAGCGGGTAGAGCACGGTGGTGCTGACGAGCGCGCCGACGGCCCCCGACGCCGCCTCSGCCAGGCTGTCCCAGTCCACCCCGCCGCCGCCGTCC
6290-574	[A/T]	TCAGCCGGTTGGCGACAATGTGAAAAGCAAGCTTGATATGTCAATCTTCTTCATGCCTCGGACCGAGTCCCTGTGCGCTGTCTGCGACGCTCATCTCGGGCATGTTTTCGACGACGGGCC[A/T]CCGCCGACGGGAAAGAGATATTGCATCAACAGCGCTTCTCTGAAGTTTAAGCCCCAGTAGTCCCTGGAAGAAGAATCAAGATGAAAGCACCAGCGCGCCGCATGCAAATTTTCGTTTTGG
1457-364	[A/G]	CTGAGGGTGCCGCTGGAGACCATCTCGTCGAGCGTCTCGGTGAGGCACATGCCGATGGTGGACCGCCTGTAGAGCTCAAAGGTGGCCATATCGCCTCGCCTGCGGGTCGACGGACGGACG[A/G]TCCTGGTGGCGAGATCCGGCGGGGAGCGGAGGAGGTGGGAATGGGTTCGGATCGGGGAAGAAGAGGCCGAGGAGTGGGATGGGGGAGTTCGCGCACCTAATAATAATAAGAATAATGTAA
11293-490	[T/C]	TTGATGTCTTGTGAAAGACTTGGTCAATGGGAGCATGCTTTGCAATTGTTGTGGATGATGGAAAAAAGCGAACTGCAAATTTCAGCAGTCTCTTACAATCACGTGATACGTGCTTGTGAG[A/G]TCGCTTGTGAGCCAAAAGTCGCTCTGAAAGTGTACCACCGTATGACTCATGAAAGGTGCTCACCAGACACATTCACGCATTTATCTGTCATAAGAGCTTGTATTTGGGGATCTCTTTGGG
ABC02590-1-1-198	[T/A]	CTCATCATCCTCCTGAGCTGCTGTAGAAGCCTCGGGGTTTGAGATGACGCTGCTAAGATCAGGCGCCTTGAATTGCTCCGCAGCCTGTGACTGCAGCTGTGAGCTAAGATCCTCAATCTT[A/T]GCCTCCCCAAAAATGACATATGTGTCGGATGCGGGGCTCTTGAATACATCTGGTTTGGAGATGACAAACAGGATCTGGAAATGAAACAGTAGTTAGCAACAAATTAACAAAGAACAGTTG
7356-1241	[A/G]	GTGTACATCACGGTCGGTGATGGAGGCAACCAGGAAGGGCTCGCCTCGAGGTTCARCGACCCGCAGCCGGACTACTCCGCGTTCAGGGAGGCGAGCTACGGCCACTCGACCCTGCAGCTG[A/G]TGAACCGGACGCAYGCSGTGTACCAGTGGAACCGGAACGACGACGGGAAGCACGTGCCCACGGACAACGTGGTGTTCCACAACCAGTACTGGGCGAGCAACACGCGGCGCAGGCGGCTGA
1870-1887	[T/C]	GGAAGGTTACCKTTCGATTCGCAAAAATGGCAATCCTACTCTAGACCTTTTTCACTTTCARTTGATCTCAACCAAAATTCTACTGCTTGGCCTGAACTGAAGCATCTAAAAAACACGGAC[A/G]AGGCCTGAAGAGCTTTACAGGCTCGATCAGACGGAGAGCTGCCCCTCCGCTGGCTCCGCGACCTTAGCCTTCGGCTTGGGCTTCTCGACGACGATCGCTTGCGTGGTGAGGACCATTCCG
13095-187	[A/C]	ATGTATGAATGSGTTCTATCATCTATCATTTGTTGGAGCTGGAGTGTCCTTTCGGAAGCAACAACACTCAAGCCCAGGATAGGGTTTATTGTGGTCACGCTCACGATGGCAGTCACCTAA[A/C]GTATCTCTTCCAACATTGTCCTCRCATGTCTTCTGACACTCATCCGGGAAGCAGTTCTGCTTGGCCGCAAAACATCCAATGTAGGTTGGTTTTGCTTCCGAGGACAGAAGGGTAGCCATG
9013-377	[C/G]	CTGTTGTCGCGGTGCCAAATTAGCCGACCCGGCGGTCCTCGTGAATCCTAGTGTCCTAAATCCATAGGATAGTAGGGAAACCCTAGATGCTGCTGCATGCGCCACAATATGTACCTTTCT[C/G]GCTGGAAGATGAAATTTGATATGAAATAAGTTTTTTATCGGTTAAAAAAAAAAAAAATTTCATCTAGATTGATATGGTCGAAATTAATGGTCATTAATTTAGTAGGTCCCCAATGGATGG
3143-1276	[A/G]	TCAACCAACTGGAAAGATGTCGGGAAAAAGACGGTTGAAGGAAGCCCTCCTGATGGAATGGAGCTCAAGAAGTGGGAGTATTAATGAAACCAGATCATCCATGTTGTAAATCCTGGTCGT[A/G]AGTGTTAACATGGCTGCAGACTTGCAAATCAATGTTGGTCGGATTATGTGTGTCTTCATTCTGTTTCCGTATTTGTAAGCTGTTTGCGTGGCAGGTTAGCTTTTAAGTACTTATCCTAGT
5840-659	[T/C]	GTAATTTGTATGAAGTCGTCCTGACGTATCACAYAGAACAATATCAAATCCTTCACGCTTCCCACGTTTTACTGCCTGCGAAAGAACTGATGGAGCCTGTGCCTTCTTATCGTTATCAAT[A/G]ACAATCTCTGAGCCAGTTCTTTCAGCCCAAATTTCTAGCTGGTCACGAGCTGCTGCTCTGAAGGTATCACCTGCTGCCATCAATACCTTYGCTCCTTCATTCTTAAATCTGTGGGCAAGT
1078-984	[T/C]	AGTAACTGACTCAACCCAGCCAGCCAACCAACATCCCCCTCTCCTCTCCTCTCCTCTTCACTTGGCCGCGTGCTTGGCCTTGGCGTGCGAAGCTARAGCAACCTCGCTGTTGAATGTCTT[A/G]GTGCACGACTTGCAGGCCACCGACCCTCCAGACTTGGGCGACTTGTCGCTGGTTGCTGGGGTCTTGCCTACCTTCTTGGCCGGGTGCGGGGTCGCAACATGGACAGCCCCCTTCTTGTCA
2404-1108	[T/C]	CAAGCCTAAGACCATCGTGCAGAACGACGCCAAGAAACCGACGAAAACGTTCGATGTGCCCATAAAAAGTGCTGCGGTGCACAGGTCAAACAGGTTCTTAATTCGTAAAGAAGGCCTCGY[A/G]CTGTGATTGATGCCTGCCGGCGTCGCCTCGTGGTGTACATTGCATTCTTGCTTGCTTTGTTTGATAGGAAAATATAGAAGAAGAATAACCTGCATCCCGAATGGTGATTTTCCAGGATAG
5488-1097	[T/C]	GTAGCCACAGATGCTGGGCACTAAGATCCCAGTAAAATGGGTCTCTGGTTTGTCCATGCTATTTGTAAAGGAGAACATTCCACATTAGAACAACTTAGTTCAATTATGTTCTGAATATTT[A/G]TAAAACTGCTGGAAATCAAATACTCAGCTCAGATGCCTCGTTGTATGAATAATGAAAGTTGCATGTACATACTAAAAAAAAAAATAGCTGGGCAAGGGCCCTTTGTACTTCATTGGATCT
8586-1221	[A/C]	CGCAGTCTGAATCAGAGGGTGGCAACGTTGTAGCTCGAACATACTTACTCCGACTGAAAAACGAAGAGGCGGCTACAAACCTGTCAGCGGTCATCAAAGAGAACGCACCGCTGGACTGAT[A/C]CTGCATGGCCTGTATTAATTACTGTCTCGAAGGTATGCTTGTGGCAATAGTGGTAATGTTTAGAGGGGCTCGATAACTTGCTGCGATGAGCGAAAGGATGCCTTGCAGAGTTTTTGTCCC
ABC03750-1-1-347	[T/C]	GGTGGCGTAGAGGCGGTAGGGCGAGGCGTCGGTGGCGAGCCACTGCTCGACCGTGAAGAGCTGCTGCGCGCAGCCCATGTGGGGCCCCGTGGCCGTGACCTCGACGTAGTTGCAGTACCA[A/G]CCGTGGTGCGCGCCGGCACCGTCGGATGTGACGTTCGCCCAGCACGGCGCGTGCTCCATGCACGGCCCGCGACCGCTGA
5657-1187	[T/C]	CTTTGTGAACCGGTTTGAAGGTGGGATTGAGGGGATACGCAGCCGGAACCATGAGAAGGTGGTCGAGATGGGGAGGATGCTTGCCGAAGCATGGGGGACATTTCTTGGATCACCACCAGT[A/G]ATGTGCGGAAGCATGGTTATGGTAGGGATGCCTAGTTGTCTTTGCATTGAGAGTGATGATGATGCACTGAGAGTGCGGACCATGTTGAGGAAGGATTTCAAAGTTGAGGTGCCTATATAC
4578-899	[A/C]	TATCTGCACAAGAATGGCTGCCACATCAGCAAAATCATATGATCTTTCTCCGATATCATCACAGATAGCAAGCTTAAGAGCAGCTGTCTGATCACTAATTCTCATTGGCAATATTCCAGG[A/C]GAGTCTAACAGCTCTAGATCCTTCCCAAAACGCACCCACTTCAGTTCTCTTGTGACACCTGGTCTAGGTGCTGCTGGACACATTCTTCGTTTTAGCAAGCGATTAATCAAGGAAGATTTA
6949-895	[A/G]	ATGTATGGTTGCCTCGACACTGTCTCGAAATATGATAAGATTAAAAACAAGAGCACCATGTTCACCTTCCATTTTGATTCTAGAAAGGACGTCGAAACGAGACCGGCGCTCGATTAAGTC[A/G]AAGCATCCATCAACAAGATTTTTATCATCTGTATCACCCGGCGATGCCTTTGTCCTAATATCCACTTCAACTAGGCAATCAAATTTCATCGAGATGCCTCTTTTGGGGCTCAACAAGCGC
7427-822	[C/G]	CCAGCCTGCAAGTGTTGGCCTTCGCTATGCTCATGGTAACAACAAGATCGGTTGCTAGAAGCTGTGTCCTGATGATACCAAGGAGAGCATGCCTGCTGTATAGTATAAATGTTTGCCATG[C/G]CTGCATTTTGCTTRATTAGTACTGTATCTGTATTTGCTCAGGAATAAGGCCATGTAAAGTGAGGCAAATATGAACCAAATTGCCATTGGGATATGTATGTACTATATGAAGCTATGTTCA
5914-838	[T/C]	TTGCGGGAACCCATTTGCGCTCAACGATCCGAGATTCATCGACGACGGATTGGCAGAGCCGCCATGTCCGTACAGCCAAGGCTTCGAGGGGCTCATGTCAGACAGGCCACCGTTGGTGGC[A/G]TATGTGTCCAGCGAGGAGAACTGCATCTCCCTCGCCCCCTGGAGAGGGCTCATGTCGTAGGCCCTCGAGTACCCATCGCCATAGTACCGGTCAGTGGAATTAAACCGACCGGGAGTGCTG
2751-1412	[T/C]	CTTGGACATGTGTTCTCAGGTTCTTTCTCACATTTTGGACAGTAGAAGTGGTTCCCTTGTTTTTGTACTTTTTTGTTGCATTTGCGGCATCCTATGTAGTACCACTCATCTGATGTATCA[A/G]TTGACTTAATCATTGCTTCTGTCGTATAGAACTTTTCCTGTTTTTCGGATTCATATGTAATTTCAGTTATTTCTTTTAGGGTTCTTCTGTTATAGAGCATCTGTTCTTGAATTGTGCCTT
2334-1827	[T/G]	GTAAATTATTGTACCGATAACACTTATGGTGGATGCAGAGAATATCAGTTAGAATTACATCTTATTTAGACACTTTTGCAATGCAAAGGTCCACCAAATACTAGCATACACATGCAGGAG[A/C]ATGAGCAGGTAAGTATCACTGCAGGTAGGATTGTATCACGCTGGTAGTCGCAGGTGGGCAGGACGGCAGGAGCTCAGTAGTAGCTGTGGTTCTTGGGCTGCGCCCACCCGCCGCCGTAGC
5184-1163	[A/G]	CAAGGCGRACCAGGCTTCTTCCATGTCATCAACTCTGGTATCAACACTGAGGACCCKGTGAACAGCACGCACATGGCGCACTTCTACTGTTTAACGCTCGCCCAGCGATCTCCTTGACTT[A/G]GGCAAAGCCCTGTAATAAGCCCAGCAAGATCCTGCCTGCGTTCTGGAGCAGCCGAGCTGATCAACGTACAGSCCCCAAGATCACCTCACCAGTGGGGATGGAAAAGGTTGCACTGGACTA
5202-1199	[A/C]	GAAAGCGTGAAAAGGACGATGCAATAATCTCGCTGTTCAGTATCCATTAGATCGGGGTCCCATGTGTGTCTGGTTTAGTATTTATATGGTCTACTGTATTTTGTTATCTCGCGGCGTGAC[A/C]CAGACAATATCAGTCTTTTATTATGTGTAACGCTAACTTTCTTAAAGCACTTGCTCGTTTCTTTAGCCGTGCTAGTAATTTCAAGTCTTTGCTTCAAAAAAAAA
5212-1409	[T/G]	TTTCTATTTGAACAGATCTCCACAGGCTACACCAGACAACACAACGTCAAGGAAATAAGGTCACATTCCTGAAATAAGGGGATTCTTCTGAAGAAGAGCATGAAATATGTTA[A/C]GAGACGGTTCTATTGCAGCTTCCCTTCTCTGTCTCGGAAATAATACAAAATGGAGATACAAAAAAAAATACCAATGCAATGTACTTTTAACATGTCCTATGAGGTCCTGAGAAGCGGCAA
4389-551	[A/G]	TGGTGTGCCTGAATTGAATTCAGCTGTTGCTGAGAGATTTCTCAAGGACAGTGGATTGCACATCGATCCTGATAAGGAAGTTACTGTTACATCTGGGTGCACAGAAGCAATAGCTGCAAC[A/G]ATATTGGGTCTGATCAACCCTGGGGATGAAGTCATACTGTTTGCTCCATTCTATGATTCTTATGAGGCTACACTGTCCATGGCTGGTGCGAATGTCAAAGCCATTACACTTCGCCCTCCG
ABC14384-1-1-53	[T/C]	GAGGAAGGCGGACGACTTGTTCACCAGCGCCACGCTCCGGTTCACCTGCAGCTTGAACTCGCCCTTCTCCCCGTTCCATCCGGCCACCGTGTGCAGGATGCCCTGCAGGTTGTGGTAGTC[A/G]CCGACGTTGGTGGTGTCCGATCTCACGTGGGGAGACTTCTTGGAGTTCACGG
4608-1111	[T/C]	TTCATGACTTCTTCGTGCTACACGATCTGCTACACCATCCTCAGCAAAAGTAACAAAACCAAAACCCCGGTGGCCGCTCTTCTTAGGATCCTTTGGAATGTATGCATCCACAATTCTGCC[A/G]AATCGGCCAAAATAATCCCATAAATCATCAGTATTCGCTTCTTGCGGGAGTCTGCCAACAAATATCTTTTTGCTTGATACAGGGGGCTCATTTAAGTATCCTCTTCCATAAGCTGGTCCA
2645-957	[T/C]	GTCAAACATCAGGTGGGCAGGCATCGCGATCTTCTTCCTCATCATGTCGGCCAGAGCAAGCACGGTGCCATCAGGATCAATCTCAAACAGCTTCTCGACGATCTTGGTGTATGCAGTCTC[A/G]TGCCGCTTCTCATCCGAGGCGATGATGCCRCAGATCTGTGCAAGCTTCAGGTCACCGAAGTCCTTGGCATGGCGAGCAGTGTTTCCATGTGAGATGAAGGTCGCACGCTCTTGGAAGGAG
4748-1149	[A/G]	AAACCCGAAGAAAGGGCAGTCAAAGAAAGACAACGCCAGCACAAACCAGTCAGCTCTTAAGCTGCAAGGTGCAATCAGTCTAAGTAACAACACCAATGACCGGAAAGTTCCCAAGAAAAA[A/G]TCATCTCCCTCTCCTGACAAGAAGAAACCRRTGGCGAAAACGGAGCAGAAACCAGTRGCGAAAACRGAGCAGAAACCAAAGGYGGCCGGCCCTCCCAAGGCGAAGTCGAATGACATRAAG
6026-1949	[G/C]	GAGAACAAGTGGATCTTCTTGTTAGCCAGCTCCAGACATTGGGCGCCCGTGTATAGTGCAATTGACCCAACAAGATAACAGTTTTGAAGGCCCGAACATGTTCCGTCAGAGTTGAAAAAA[C/G]CAAAACCCGCGGCGAGTGTGGGAAGTTGATAGTCATACGAGGAAGATATATCTTTATTGATTTTGTGTACATCGTGAAGGATCTTTGTTGTCGGTCTCGGTAGCATAGCCAGTGTGTTGT
3019-2264	[A/C]	TTTTTTTTTTTTTTTTAGCAAAAACACATAACAAATCCTTGGCTTATTTGCAATATACCC[A/C]CAGCAAAATGAAATACACACTTTGTCACAAGCACAACCCCTAACTTTTTTTTTTTTTGGTTTGTAAAGAGGCAAGCGGCACAACAAAACTTAAGTACTTATTAGTCTATATATATCGGCC
ABC12040-1-3-234	[A/G]	CCASCTTGAGCGYCTCGTCCACGACGGCGTCCACCTGCGCCACGTTCAGAAATCAGAACCATAGAATCAAAACCATGCTCATTCTCCAGTAAACACCACACCACGGTCTTGTTTGTGCCG[A/G]CTGAAACAAAAGCCAGTATCAGTACCCGATCAACAGCGCCATGGGGTGGCARGCTTGCTGCGTCGGCCATCTTATCGAGCGCGACCCGCAGGTGCTCCTTGTCCTTGGGCGCCTTCTTCC
4098-758	[A/G]	CAGCTGAATTTCATCACCACTAATTAACCATTTACATACTCTGATCTCGACGTAGGATTATTCAAGAGATAATTCAGTACATAGTGATCTCCAGCTAATTTCCTTTTCCGAACCATGGCA[A/G]ATAATTTCCTTAACACTATGGTTCCAAGTTTCCGCTGAATGTTGTACAAGTTTACTGGCTACTGCAGAGCCCTATAGCTCAAAGAGAGAGAGCCTTCATTTCTTTTCTGTGATGTCTCCT
8390-328	[A/G]	GGAGGGGAACATGCTATTCTCAATTAGGGCCTGTAAGATATCAAATCTCTGTGTGGATGGCACCACCGAAATAACCTTTTTCAGGGAAGAAAAGGCTTTCTTCCGCATCAGAGTATCTGG[A/G]GCAGCTATCATGACTCTTTCAATGGCCTTGAGTATGGCAAAAATTTGAGTGGAACATGGGAAATCTACATGATCGTTGGTTTCCTCACTACACTTATCATCAACTAGAGTCAACAATAAG
13494-110	[T/G]	GCAATTCTGGGGGCTGGTGATGGTCTTTGTAACAAGGGGGGCGGACTACTTGGCTCACTTCGATCATCCCGTTGCTCCTCTTGCCGTTTATGCTTTCACCRTTTGTGCATCCMAGACAGG[A/C]AAAGCACACCACAAGGACAAAAGAAACTAGTATAACTGCTTGGACACCATTCCTCGTGTGTTTGGCCATCATTACTAAGGATCAAAAGTGATGTGTGGTATTTCTTTCC
4716-1205	[A/T]	TTGCCAAAGAGGGGAGCCCTTTACTAGATTAACTGTACATGTGTAATAGGTGTCATTATTCATATGTGCAAGGTTGAAAACCACGCTACAAGCATTCTTCTCCCCCTTTGATACACAATT[A/T]TCTGGTGGTTTTCTAGAGTCTGACAGAATCAACTAAATGTTGTCAGTATGGAGTCTCCATACGCTTTCTGCTCTTTGGTAACTATAAGTGACATTTTGTGTTATTAAAGAAGGAATGTGC
13243-430	[A/G]	TGAAACGACGCTCTCCACCTTGGGCACCACGACTGGGAACCGGTAGATCTCCTCGATCCACGGGTTGTTGCAGGCTTCCTTTGACGGGTGAATGTCCTTGAGCGCGCGCCACACGGCGCT[A/G]TTACACTTAAACCCTGACCCAAAGGCGATCTGCCACACACGGTGGCCGCGCCGAACGCGTCCCTTGGCCTCCGTGTACGCAAGCTCATACCACAGCGAGCTGCTAGACGTGTTCCCCCAC
4788-672	[A/G]	CGAGGCCATTGATGTGTATCTTGCTGGCACCGTCATGCTGATCTTCGGGATGGGTCTCTACGGGCTGTTCATCAGCAACGCGTCCAACGATCTGCCTTCCGGATCCGACCGGGCTCTGCA[A/G]GGATCGTCGCTGTTYGGGATGTTCGCTCTGAAGGAGAGGCCGAAGTGGATGAAGATCACGTCCCTGGACGAGCTCAAGACCAAGGTTGGGCACGTCATCGTGATGATCCTGCTGGTGAAG
3877-1923	[A/G]	CAGCGAGGACTACAACTGGTGGTGGAGGTCGTACCTGACCTCAGGGTCGTCGGCGCTGTACCTCTTCCTGTACGCAGGGTTCTACTTCTGGACCAAGCTGCAGATCAGCAAGCTGGTGTC[A/G]GGCATCCTCTACTTTGGGTACATGCTGCTCGCCTCCTTCTCCTTCTTCGTGCTCACCGGAACCATCGGCTTCTGCGCCTGCTTCTGGTTCACGAGGATGATCTACTCATCCGTGAAGATC
5331-1156	[T/G]	GCAATCTGTCTCATCCTTCGGTTGGCTTTTGTAGGCCAGAACAAATAACCAGGGATATGTATCTTGTTCATGGCGAGCACGGCGAGCTCGATTTGCTCCCCTTGAAGCTGGAAGATCCTC[A/C]TGCCCTCCAGGTAGCTGCTACCGAACGCAGCGCGAGAGATGACATCCCCTGTCAGGTTCTGCATGTCGGGCCACACATCTACCTCGCATGGCGCATCACCTGCGGCTAGGCCTTCTCATC
7060-1237	[A/G]	ACGTCCTGCTTGCCGAGGTAGAACTCCGCCACCTTGTTCCACCCRCTCCGGTGGATCGACTCCGGGTCCTTGACCGCCGGGTGGTCGCGCCCCAGGGTGTCCACCAGCGTGCTCTCCTCC[A/G]TGCCGCACGAGTAKGMCATGTACTTGAGCCCCATGTCCACCGCCGGCGTCCCGAAGTCCACCTCCCCGATGTGCTCCATCTTGCCGAAGGGGTTCACCTGGATGAACACCGCCCCCGTGG
3429-720	[T/C]	ACACAATTTCAGAAGGAAGGTAGACTAGAAAGAAAAGAACGAAGATATAACAAGTAAAAAACAAATAAGAAAACATGTATAAAGGTCATGGAGCATCATCAAGTTTGCATGGTTTTCTAA[A/G]AAGAGCAGCAGCTGGTCTTCTGGTCGACAGGTTGCCCGCGGATCTGTACAGTCGCTGGGCGAGCGTTGTTTGCTGCTGGCTGGCTGGCCATCCTATCCTTGATCGAAGCAGCCATGGCCA
3360-905	[T/C]	GCCAAGTCCCAAGCTTCTTGCTTTCTTGAATGCCTCATTAGCAGCAGCTGCGACTGGCATGGAGACGGCATTTTCATCTCCCAATGACAGAGCCAGCCTCATATCCTTCTGCTGATGTTT[A/G]AGGGGAAATGCTGGATTGTAGCTGCCCTGTAGCATCGAAGGCCCTTTCATCTTGAACATCGGATTTGCGATGGCACCGAGATCCAGGACATCAAGAAGCGTCTGGGGGCTCAACCCACTT
8724-1282	[T/G]	TTTTTTTTTTTTTTTTACCAAGAAAAATTTCTTATTATTAGACAATTTCCATCGTGTGTGCGTACCAGTAACAATAGTTACACCCATACATACATCAACAAGTACAAATAAATCACCTTC[A/C]GCTGTTGCACAAAACAAGCTAATGAAAATGAGCAGCTTGCAGAGCATTTGCCTTCTCGGCAGCCACTGAAGCGTCTGCACCTCTGCCCTCCATCGTGTATGCTTTCTCCAGCAAGCGCCA
230-613	[A/G]	GCATCCGCGGGGAGCGCGCCTAGATGAAGCAGCATCTGCCTTCGCGATTTCCACCSCCGCATTGCTTGTTCGTAGCTTGTATGGTTTTACTACATCTTGTTAGCTAGCGCCAATGGGCAA[A/G]CTTTTAATGTGTACTTGTTAAATTCTGATTGGTTAACATAGTTRAGAAGACTTGGCTCCTTATGTTTTGTATATGGTTGGTTTATCCAAAATTCAAACAAATGCTTGTTACCGTTGTCTT
4475-478	[A/G]	ATTGCCACATGGTAGAACCCCGAATGGCCATTGTGGATGGCCGCAGGCAGATACCCCACAGGCTCTTGCCCTTCAGGAAAGCATTCAACGGCACGTTCATTGCCGCTGGAGGGTATGATC[A/G]AAAGGAAGGCAACAAAGTGGTGGCCGACGGCTATGCTGATCTTGTTGCTTACGGAAGGATCTTTCTTGCTAATCCAGATTTGCCTAAGAGATTTGAGCTCGACGCTCCTTTGAACAAGTA
2011-633	[G/C]	GGCCGCCTCCGTGGTGATGCCACCGTTCATGATCACCCACTTGAAGGCATCGTCCATCCAACCGCGGCCGCAGCCATGGTGGAGAGTGCTACAGTCCACCAGCTGCTGCTCCGACAGCAC[C/G]GGTGGCGATCCGCCGGTGCTGATCGCCTGCGCGCTCTCCATCGTCGCCACCGACGTGAACGCCCAGCAAGAAAAACAGGTCGCYCCTTGATTTTTGGCTGGTGTGACGACGCCTTTCGCC
7681-229	[C/G]	GCACTATCAAGTCTTCCCAACTTGCTGGATCAAACACACCTTTCCATGGAGACAGAACAGCGTACGATGATGCATCATGAGCTTGCCAAACATGGAGGACACTACTCAGCTTGTACCGAA[C/G]AGAGTGACACAAGGTCTCTATCCTTTGTCCTAGAGTCGGCAACCATGGGTGTACCCATACATGAACCGGTACCTTCTCCCTACGTGGATCCCAAGATTCGACAGCAGCTGTGAGCTTTGG
5086-1239	[A/G]	CAAATTTTGCTCCTGGATTTCTAAAGCCTTTTCTTTCTCCTGATGATGGAAAAAAAGGCCCGCTGATGTATATCTACTTGTAGACGCGTTGCGCCCTGTTAAAAGGAGGGCTTTTATGTC[A/G]ATCCAAATAGCAAGATTTCGTATGTGTTTTTCCATCCCTTTGTTGTTATCTCAAACCATGTCATTTCTGTAAGAACATTGTGAATCGGACATTTAACATCTGCCGAAAAATTCTGTAATG
4532-675	[A/G]	GACGGAGCATGCGATCGTGCTCGACGCGTACCCKCAYGTCAAGGCATGGTGGGAGGCGCTGCTGGCAAGGTCGTCTGTAAAAAAGGTGATGGCTGGCATGCCTCCGGATTTTGGATTCGG[A/G]AGCGGGAGGATACCATGATAAGGCATGTTTTTGTGTGTTTGCGAYGCTCTAATAATCCCAATCCAACCCATTTTTGAGAAATAAAGTAAGCAAAATGTGGGTGTTGATATGAAATAACCT
14832-296	[T/C]	CTCCATACTCACCGTGCAGCAGCTCATATCTCCAATCACAGGGATCGATAGCTTGATCGCCAGTGACGAGCCCATCGGGTTTCAAGTCGGCTCCTTTGCGGAAAGTTACCTTGTGAACGA[A/G]CTCGGTGTCTCGAGATACAGGCTTAAAGCGCTCGGTTCTCCGGACGAGTATAAGCAAGCGCTTGAGCTTGGCGCTGGCAACGGAGGCGTCACTGCCATCGTCGACGAGCGTCCCTATGTT
8463-466	[T/G]	CGGTGAGCCCTTGCAACAGTCCCCTGCTGTTGCTCCCAGGAAGAAGAAAGTTGGCTTCACAACATTTGCCACCGGAGTCGTCCATGGCCTCCAGCCAGATGCTCTGCTGATGGTCTTGCC[A/C]GCGCTAGCTCTGCCGTCACGCTTTGCCGGCGCGGCGTACCTCGGTATGTTCTTGGTCGGCACTGTATTTTCGATGGGTAGCTACACCGCTTTTGTAGGTTCTTGTAGCGAGGCTCTAAAG
800-1091	[A/G]	CATCCTCTCATTGACTTGAAGCCAGACTTGTTATTAGTCGAACCAGGCAACATTTTCCTTGCAGGTTTGAGTATTTGGAAGGAGCACATCAGCGTCTCGTCTACACTCATCATGGCACCG[A/G]CATTATCGAATTCCCCACAGTAATTAGGCGCTGAAAATATTGTAACTAGCTGACGATCAGCAAAGAACTCGTAACCATCCTCAACAACCTGATGRGCTCGGCAGATGAGGTCTAAATCAT
6184-200	[T/C]	GCGACCAGCCCCAGCCCGTCCGCACCGGCGACGTCTACCCGCCCTCCGCGTCCGCTCACGACGCGCGCCGCCAGCGCGACGAGGTGCTCGGCGCCCATGGTGGTGATCAGCAGCAGAATC[A/G]AGATGGCGATCTCCGGGTCACCGAGGCCGACGAACCAGACGCCGGGCGACRCGTCGTCACCGCCACAGCCGGCGGCCAGGTGATGGCGCAGTTCACGGTGCCGGTGCCGGGCGCCGGGGT
5128-1831	[A/G]	CTTCTGGGCCAAAGCAAAGATGACATCTCCAAGAGCAGAAAGAGATTTATTAATATGTTGTGCTTCCTTTAATCTATCTCCGGTTGCTTCAGATCGCTCAACTCTCTCACTCCCAGCAAG[A/G]TCAATCAGATGTAGACATCCTCGAGAAGTAGATCCATTCTTCACGTCCAGCCCTCTCACATGCACGGTTAAAATGCTGTGGGACCTACTACTCCTTTCATTCAGAGCTGTTGATCCAACT
7441-355	[A/C]	CGAGGGGGCGTCTTCTGGGCCATGGGTTGCCGTCAGAGTTTACCTTGGACAGTATTGATACGCCGCCCTGGAGGTTAGTGCTTATTGTGTTGGAACAGGAGAAAATAAATAAATCGAATA[A/C]SATCACTTGATGTTCTTCCCWATACTTATTGTCTGTCGTCTCTCTACGATTTACCTTCTGCAGATCGTGTTTGAGGCGTTTGGTCCTTGAATCGATGTATTCTTCTCTATTCTTCTGATA
1185-1563	[T/C]	TGATTTTAAAATCTTGAGTGGTCCAATTCCGTTCCGATCTTAGAAAACCGATATATTATTACAAAAAAAACAGGTATAAACTGAACCGAAGTAAARCAAATGACACGAGGAGAGAATTAG[A/G]TTTGGTCAGCAGTACATTTCATCGGATGAGTGAACCTCAACCTACATCCCAAAACTGAGATCGTCTTCCCTGTGCTACATATGCACGCCGCACACGCTGTTGCCACACGCTTTGCACTGC
14765-388	[A/C]	ACCAGTGTAGCTAGAGGCCCTAACTATGCCAACCCTCGCACACGAAATGTACATTTAAGAGGTTAACAATAACAATGGCAACAGTGTGGAGGAGGCACTCCAGGACTAAACACTTGGCAT[A/C]GAGGTGCAGACGACAACGTATGCCAGGTACTGGAGGGCGTCTTGTAACTTGCTGACGGCACTCGTCTGGTCGGATTTCAGATGGCTGGATATGTACTTGGCTTTCTCCTGCACCGACTGA
7504-485	[T/C]	TCAAACAACAACTTGGTGGAAGAAAAGAATTTTCATATTTCTTCGAGAAAAACTGAGATTACCCGATATCTTGTTGATGGCACTATTTTCTGTCACTATGAAAGCATGGATTATTATCAC[A/G]CTATGGTTCCTGTTGGCGCCTATTGCTCGAAAGTATGAGGTTGGACCTTTATATATACTTGCGACAGGTTTCTTGATCATACTTCTTAACCTTGGAAGACGACAACAAGGTGATGTTAGT
3108-232	[G/C]	GTGTCCCCACGACAGGTTGCCGTTCCCCCACGTCACGCCGTCGGGGTTGTACTGGTAGAAGAAGTGGTACAATCCGTTGTGGTACATGGGACCATTGGGATCGTTCTGCCAGTTCTTGGC[C/G]GGCTGAAAGTGGTAGGCGGACCTGGTCCTGACGCCCCCACGGCCGGCGGCGCTCACCGCCGGCGCCGCCTCGTCGGAGAGCCAGCGGGCGGAGGCGGGCGAGGAGGCGAGGAGGCATAGG
4722-1401	[A/G]	GTATGTATGGACAAACTGGCTAAATAATTATTGTACTGGGTTGCTGTGGATCATATAAGTCACCTATTTCCAATTTTACAACAGTGCTACATCTGCAGCTCAAACCAGTTCAAACGAGGC[A/G]ATATGAACTAATTTCACAAAGATCAACAGTGATAGTAACGGACCATCATCAACTTGCCTCCACTTTCTTCTCCGTGTGTTCTTCATTTGGCAACTCCTCCACTGTAGCCATGTTAATTAA
1386-2088	[T/G]	GCTTGTCCAGTATTGTGGTCGTGATTGAGACACAACCAAGTTCCGGCTTCTTCAAAAGAGCAGCAGCGATGCCATGATGCAAACACCAYTGTTKGGCMATTTACAGCACGGACCAACATC[A/C]AAGGCATCAATAGTCGCATCAGACAATGATTGGACAACCAAACCAGAAACAGCAGCAACTTCCAAGAGCAATGACCAAAGATAACAGACTTATACCTCAAAAGTTGCTGTCTAAGAGAAT
1792-372	[A/G]	ATGAGGACGATGGCTCCCGTCKCTGCCGACGGGAGAAGGGTCTAGGGTACCTAGGGTTTATTATGTCTCGTTGTTTCTGAAAGATATTATTATTRMTGCTTGTAGCCTACCTGGGATACC[A/G]TCATATTTTGCTGATTATGGAACCACTTTTATTCAGCATAAGCTCTRTATTTTGCCTGACTWGCAAGTCGTTTGACCAGTTGAAATCCTTTATTACCCTAAAAWWAMMKSAAAAAAAAAA
2026-302	[T/C]	CGAATCCGCGGCCGTCGCTCAGGTATCAAGGGGGCTTGCGACGCAGGTGGATAAGCCTGCGGAGAACAAGATMAAGGTTCCAAAAGCTCTGTATGGTGGCACCGGCAACTACGCTAGTGC[A/G]TTGTTCCTTGCAGCAGCCAACGCAAATTCGTTGGAAAAAGTTGAATCCGAGATTGGCGATGTTGTAGGGGCAGTCAAGAAGAGCCCTATGTTTTCTCAATTCATAAAGGACTCATCAGTG
299-163	[T/C]	GACATCGGAGAAGGAGGCCTCCCTGGCGGCGGCGCTCACGGAGCACGACCCAGGCCTCAGACCGGAGAAGTCGGCGAAGTCGACCCTCTGCCTGGAGGCGGCCTTGCTGTGCAGACGGGC[A/G]CTGGCGGGGATGCGGGTGGCGGCGAGAGCTGCATGGGCGGCCATTGTTGACGATGCTGCTGCTGCTGCTAGGCGGAAAGGAGCAGGTGGTGCGCCGGCTTATTTATGTGGCCGGCGATCG
2705-346	[G/C]	TGGTGAAGTTGCCGATGATGGGGAGGTCGATGGTGAGCTTGACGAGGAGCTCGTAGTCGATGTCCCAGTCCCTGCCCAGGTCCTTCATGAGCGAGATGAGGAAGTCGTATGGCACCTTGG[C/G]GGGCACCTCCAGCTTGGTCACCTCGCCGCTGTCCTCGATCCAGCCCGGGTCCGGGATGGTGCCGCTCGCCACCTCCTTGCCGCCGCACTTGAGGGTGAAGGCGATGTCGCAGATGGGGAT
5050-1101	[T/C]	CAAAGCTTGAAGCCGACAGTAAATTAAAGTACCGCATACAAAGAGCAACTCGCCTGGACACGGCCATATTGGTGAAACCAAATGGCGGCGACGAGGTTATTCCTACTGCTATCCACTGCC[A/G]AATCATTCCTTGAATGGGGTTAGGTCGATCTTGAGCGGTTTCTTTCCTTTGCTGACTCGAGCGATCGCAATCAATTCTTCCAACAGCTCCTCCAAATTGCGCAATGGCCATTGAGTTGGC
9251-852	[A/G]	TTTTTGTTCCTTCCAGCAACTACTTGACCACACTATAGTTCTCGAGTGACCAAACTGAATTGAGATGTTTGAAACAACAAAACGGCCAAAACGGTGAGCAACACACCTGAAGCACAGCAC[A/G]ACAAGAGATCAGTCATCTGCCAATTCTCCGCCTTTTGGTTGCCGAAGAGGCTTGGTAGCATGTTGCTGGAGATCCAACAGCAGTATCATCACTCTGTTGGCTGAGACATGCAGCAGCATC
ABC03951-1-3-383	[T/C]	TGGCATAAGTTAGGCGTCTCCCCAAAACCGGAACTTCTCGAGTTGACCTGCATAATTCAAATTAATAAATGTTGTATCGTTGTATGTGTATATAAACAAATGTACAGATGCATATAGCCT[A/G]TGTCTGGGGTAGAGTGCATCTCATCATATATGTTTAGACTCCAGTTAGTTGTAAGGCCCTTGACTCAAGTYAAGTCGAGTGACGCTGTGAACATTGTCGT
11387-335	[T/C]	CCGTGCTCCACCGGGAGGACGTGGTCACCATCCTCCGCAAGTTCTTCCCCGAGTACCCCATCCCCAGCAGGTGCTCTGACTCGGTGAACCCGAGGAAGCGGCCGTACAAGATGTCGAACC[A/G]GCGGCTCCGTGAGCTGGGCCTCGAGTTCACGCCGGTGGCACAGTGCCTCTACGACACCGTCGTCAGCTTCCAGGAGAAGGGCATCCTCCCGGTCCCTCCTGCCCCGGCACAGCCGGCGAT
5219-773	[T/C]	AGGAAACAGGAAAAACCAGGGACCCAAAACGCACATATGTATCATGTGACTCATGTCTGTTCTGTCTATCCATTTAGTTAAGCAAGCCGTAATACCTAGTCTATCTTGGAAGGAAACAGC[A/G]AGCTCAGGCTGGTAGCTCTAGCTTCACGTTGTTCTTCCAGCTTATTATGTAATAGTAGAAGAAGTCAGCATATAGCATAGTCTGCACGATACCCGCAATCCAGCTTATCCAGTGAACAAA
7653-454	[T/C]	ATAATCTACAGAGGTTCTGGTGAACTCCCTTCAGGCCGACCCGATCCGAAGGCGGAAGTCCCATCATGGTATGTTCAACAAAGGATCTTCTCATCAAAAGTGAGCCAGRCTGTATACAAG[A/G]ATCCATGAAAGCAGGAAAAGGGTGAAAGACGCGAACATCCCCTCCTGAAGCAGCGCGCCGTGGCCTCCAAACTCTTCCTCATCGACCTTCAATAGTTGCGCATAGTACCAGTAAATTATG
ABC09857-1-1-131	[C/G]	CGGCGGCACCGGCCCGTCCGCAGCCTGCTGCAGCGGCGTCAAGAGACTCGCCGCTGCCACCCAGACCACTGTCGACAGGCGCGCCGCGTGCAGCTGCCTCAAGATGGCCACCGGCCGCAT[C/G]AGCGGGCTCAAGGCAGGCAACATCGCCAGCATCCCGTCCAAGTGCGGCGTCAGCATCCCCTACGCCGTCGGCGCCTCTGTCGACTGCTCCAGGGTCAGCTGATCTGGAGAATGGAGTTAA
3506-668	[T/C]	CTACATATTTTCATCATACATCATATGGAACTAATTGTAAGCGTTYGGTTTTTGATGGGTCATATAACATACTAGCTCACAGCAATCGAAAAGCAGTAGAAAATTGGCGTAAAGATAGGC[A/G]GCGACTCAGTTCTCCAGGCCAGGCACCTGCATGCGGCGGGCGGCCTCAGACTTCTTGCCGCCGAAGATTTCGTCGGAGACGACCCTGAGCTGACCACGGTGCTTGGACTTGGCGATCTTC
1923-265	[A/C]	TTGGAGGCCATCAGGCAGAGGCGAATGCAAGAGATAATGGGACAGCGTGGTGCGCCAAGCCAACAAAATGCAGGGCAACAAAAGGCCCAGGAGGAAGCAAAGCAGGAAGCTGAGGAACGC[A/C]GGCAGATGATGCTTGCTCAGATACTGTCTTCTGAAGCTAGAGAGAGGCTCTCCCGCATAGCTTTGGTCAAGCCTGATAAAGCAAGAGGAGTGGAGGATGTTCTGCTGAGAGCTGCACAAA
4845-123	[A/C]	TCACCTCACCTCACCTCAGGAAGCGCACCGTAGGTTCCGGAACACTCCAGAGCCCCGCCGCCGCCGCCCCTCCATCTCCACCACGCCACGGCCGACCAAGGCGAGGAGGAGAGACCCATC[A/C]AACCAACGAGAGCACTACAAAAAGAAAGGGGAGGAGCCAGAGKCCATACMACAACYACTACTGCCTCCGGCGGCAGCCCACGGAATCGTCCTCGCAGCACCAGCGGCTCTCCGGCGACAA
304-194	[G/C]	GCTGCACCACCAACTGCCTTGCTCCTCTTGCTAAGGTTATCAATGACAGGTTTGGCATTGTTGAGGGTTTGATGACCACTGTCCATGCCAGTGCTGCTTGGAATGATGTTGAAGCTAGCA[C/G]CCCTCCCTTCGCATCTATCGACCCAGATCTCACGCGACGCACAAGCCAGCGACGATGAGGCCCTCGGTGATGAGATCCGCCGCGCAGCTTCTCCGCCGCCGCAGCTACTCCTCCGCGTCC
4679-1594	[A/C]	TTCAGAAAGACGCAGCGCCGACAGCCCAGCCGAAGCCCGAGCCAAACAACAGCGGCAGCATTGGTGGGGAGGACTCGGAAGGATCAGACGATGAATTCAGTTCAGCATCAACGAGGGAAA[A/C]CGCAGATGCTAATCAGCCGCCACCAGCTATGTCCCGAAAGGACTCGTTCGGAGACCTGCTGATGAACCTCCCCCGCATCGCCTCGATACCGCAGTTCCTGTTCAAGATACCAGAGGATTC
8059-344	[T/C]	CCAGATCTGCGCCCTTCTTTCTTGTTTGGGATCTTCGTTTTGGCCATGTTGGCTGGAATAAAGGTCACTGGAGCTTACCATGTGCCTGGATCTGAGGCCCTTCCCCAAGATAAAGGAGTG[A/G]AGGAGGGTTATGGCGTGCTTGATTCAGTTTTCTTCTTCTTCCCGAGTATCTCTTGTCTTCATTGAGAAGAAAGAGAGACAGAGGAGGTGAAGAATGCGTGGATCCGGCGTTGTATGTCGT
5053-545	[T/C]	GATACAACAAAAACATCTAATATGATGAGCACTATATATCCTCGCGGGAGGATGCGTCATACATCTCATGAGCCTTATTGGAGCTAAAATTGCAACACAAGTAACATTTGACATMTACTG[A/G]TCTTGGATGCGACATCCAGTTATTGAAGGCAACACAAACACTCCTTGGCGGGCTTGTCCGATGCAGCTCCTTGCCATAACTAGTTAAGMCACGACGACTTGTGCAATTTCCACACCGTTC
8369-815	[A/G]	CTACCGGGACTCGGTCGCTGCTTCGATTCAGGCTTCGATGCACCCTTCRCCGTGTTCTTGGAACCGACGGACCGAGTTCTCTCGCTGCTGCTCACCTGGCCTTTTCTTGCCGCGCCACCG[A/G]CAGCGTTGTTAGGAAGGGATAGCCGCTTCTTGGTTGGTGCACTGACTTGTGCTGGCCTTTCCTTGGGATTACTTGTGGACCGCGGAGCCGGATCTGTAGGTTGAGGGCTGACTTCCTCAG
4026-655	[T/C]	TCTTCACGGCCATCCTCAGCGAGTTCTACTACATCAGCTACTCCAAATCCCGGGATGCCGCCGGTGGCGCTCCATACGGCGGCTCCACCATCGGCATGGGCACTTACAGTTAAGGAGCTC[A/G]GCGCTGGCATGGGCACTTCAGTTAAGGAGCTCGGCGCTGGAGGTTTACGGGAAGGTTCAGTCCGTTYCAGGGCGGATCATGCATGTAGTTCGTGGAGTGTGGTGTTCTTGTTAACGTTAC
5797-777	[T/C]	TTGCTGCTTTGCGGACCCTGGAACTGCAGGGCTTTGAGCGGGCACTGTGTCTGCATCCGTGACGCTCTTGTTCTCCACTTCCTTGGCTTGTTCATCTTCTTGTGTGCTGTTTATCACGGC[A/G]TTTGGTTTCAGATCATCGGTGATCTGGCTGGAAGGGGGGCCTTCGTTTATGACCGGGGCTATCATTCCGTCTCCAAGGATGCTGACGTACGGGCTCTTGTCAATGGACGACTCCAGTGAA
1345-861	[A/G]	GGCTTAAGGAAGTGATCTCCAGCTGGTGGACTGCAGATGCTACGCGATCCGCCCTACGGCTTATCAATAGTACGACAGACATTTATGTTAACATGATGATCGAAAACCATCAGTCTGTCG[A/G]GGATATATATATGCACCTTCTGTCCATGCTGAGGCAAGCATGGGTACATTTTCCTTCCGTATATGCCATGTCAGGTCCAAGTATTTGACCTCGTGCTGGAACCTTTTTTGTCAAACCGTC
6689-135	[A/C]	TAGCAAATCAACTCAAGATGGCGTCCTCGTCGGCGCTGCTGGTTGCGGCKGTGTTGGCCGTGGTCGTGTGCGGCGCGCACGGCATCGCCAAGGTTCCCTGTGGCCCCAACATCACGGCGA[A/C]CTACGTCAGCGAGTGGAAAGACGCCAAGACGACGTGGTACGGCAAGCCGACGGGCGCCGGKCCCAAGGACAACGGCGGCGCCTGCGGGTACAAGGAGGTGGACAAGGCCCCCTTCTTCGG
2511-533	[T/C]	CTGGCCGTGGACAAGTGGGGGACGCTCAAGGCCGCCGAGAGCCCGGCGGACTTCAAGGTCAAGGAGGACAACAACGTGTCCTTGATCGAGTTTGAGCTCATGACCGTTCTGCAGTGAAGC[A/G]ATTGAAGAAGCCTCCTCCTCGCCTAGGAGGAGGAGGCAGAGGATGATGCTCAGCAGCTGTTAGGCTGAGCAAAGCAATAAGCCGGCCAATCATGGCTCATGTTTTCTCTTTTCTCTCTCT
8429-196	[A/G]	AAGTTTGGGAAATCATCAGGTGCACGGTTGGCTTCCTGAATCTTCTTGTTCTGCTGAAGCAAGCGTCTTTCCTCATAAGGATTTATGGTTTTGGTCTTGGAGTGGGCCGAGAAGGCGAGT[A/G]AGAGCGTGGGTGTAGCAAAGAACAGAGCAAGAGCTGCCCGCTTCCCGATCTTGAACTCACCATTCGTGTCTCCACCCAAGACACATACTAGACTCTTCCCGTGGCGCCTAGCAGCTGCTG
2795-1707	[T/C]	TTTCTTATATATGATCTGTGACTTGGAAAAGGCAAGGGAGGTCTCAGGTGGATTACACGGGCTAGTTAACATGACTAAACCAGTTCTTGAGGCTGTCATCTTTCTCGAGTCGATCTTTCA[A/G]TCTGAGAAGCGAATTGATTTGTTAGAATCACTGGTGGAGAAGTTTCTTACAACTGAGCAGACTCAAGGGGAGCTGGCAAGCTTAAACGACAAAGAGGAATTATCTTCCATATATTTAGAG
11979-928	[T/C]	TCTGATGCCGTGTAATCATCAGCACGCGTTCTCGTCGAGCCTGCCAAGGCGYACCCTGCTCCGCTCTCTGTTCTGCGTTTTCGACGCAGAGTTGTCGTCCAGCCTGCCGAGGGGCACCCT[A/G]TTGTGCTCCCTCTTCTGCGACTTGCACGCCGAGTTCTCGTCCAGCCTGCCCAGGGGCATCCTAGTTTGCTCTCTGTTCTTCTGAGCGTTCAGCTTCTCCTTGAGCTTCAGCCTGAGCCTC
4115-1516	[T/C]	CTAATTCAAGCACATGATACCAGCCAGAAGTTCACTACCCAAATAACAAAAATGCAGAAATGGGAGGCTGAGGCATGACTCTCAGCTTTCCGAAAGACTGAACTCGATTGTTTTCTATTC[A/G]TTGATCACATGGTCATCTGGAGTAACCTGAGCACGGATTGGCGTCAGGATGGGATCTGCAGTTGAGTTGCTAATTTCTAGCTGTTCTGCAGAAGATATAGAAGTTGCAATGTCAACAGAA
2947-1245	[A/T]	AATAGGACTATGTATGGGGAACTTACTCTTGTAGGGCAGACGCAATGAGACATGAACATTCTATTACCATGGTCAAACAAAGGAGTCTAGTTGTCAAAATCGAATAGATCAAGTGACTTT[A/T]GTTATCCTATGTAATTCTCTGGAATAATTCTCMTATCTACCATGTTACATTTGCTTTTGTTCGTGAAAAAAAAGGTTATAAAGACAAGTCATGTCGATTTGGATCTGACTCCAATGCCCC
5608-358	[A/G]	CCTGTCCCTTCTGAGTGACGACGAGACGAACTCGGTGTGCATGCTGCTGCGCCGGCCGTTGACCTCGATGACCGTGTCGGGGGACAGCGGGATGTGGTTGAGCGTGAGATGGTCCGGCGC[A/G]GACTCGTCCACCATACAGTTGCTGACCCTCACATAGAATACCTTGAGGTCTAGCCAGGGCGAGGACCTCGACGCGTAGAGCGGGTGCATGATGATCTTCCTGGCAGCCTCGAAGGCCACC
3519-116	[T/G]	CCCCCACCCCCACCCCCACCCCCAGCAGCCGCCGCCGCAACAGAGAGCAGAGCAGGAAGCMAGGAGGAGCTCTAGAGGCAGGGAAGGCATCGAATCCGTCWCTTCCTCCTTCG[A/C]GCGGTCGCCTCCGACATGGCAAACGCTGCGTCAGGCATGGCTGTGGACGACGAATGCAAGCTCAAGTTCCTGGAGCTGAAGGCGAAGCGAACCCACCGCTTCATCATCTACAAGATAGAT
3396-248	[A/G]	CTCCGGCGCCCTCGCGACGGCAGCAGCAGCAGCGCCGCCGCCGAGCTTCGTCTCCGGGTACATCTGCGCGTCGCACGCCTCGCCGCCGACCAGGTCGCAGGCCTCCATGGGGAACACCGA[A/G]ACATTGGAGCTGTAGTCCGCCTCCGGCGCCGCCGCGGCCGACGCACGGACGCCACCGCCACCCACAATCCTTCTGCCGCCGGCAACGGTGGCGCTGCTGCTCCTCCTCGCCGCCGGCCTG
7361-937	[T/C]	GACGGCTGCAAAAACAAAGCCAGCAACAATGTAATATGATGGTGGCCTGCCCTTTACATGAGCTGCAATGAGCCGCTTGTGGGTCGCTAGCTTTATTTTAAATTCATGAACTTTTGAGTC[A/G]CGCAGGACTTTGATAAGGGCTTTGTCACCGGTATATTTCTGAGAAACAAGATAACTAAAGCCAATTCGCTCACCATGCCTGAAAGGAACTGTACCATCATTGGCAATGTCAACACCATCA
6163-344	[T/C]	CTTGAACCCCCAGGTACAACAGATATCCCCAACCTTTTGTGTCCCCGTACACCCATCCCAGCTACAACAGATATCCCCAATCTTTTGTGTTTGTGTTTCCATGCATACACCCACGAATCC[A/G]CGTGGCCGGGTCCCAATGTTAATAGGTGTTTCAAGCAATGCATGAAACAAACCAATAAGAAATGAAAATAATAATCCAAACAGAAAACAACATTTGCCGATTCGGCCCAACCCAAAATAA
1311-1595	[T/C]	CTCCGCCTTGGCCATGACTTCGTCGATGCCTCCAACCATGTAGAACGCCTGCTCCGAGAGGTCATCGTACTTGCCRTCCAACACACCCTGGAAACTTTGAACACCCTCCTTTAGATCCAC[A/G]TACTTCCCTGGAGCACCAGTGAAAACTTCGGCAACATGGAAGGGCTGGCTCARGAACCGCTGGATCTTCCTTGCACGAGCAACCGTCAACTTATCATCCTCACTGAGCTCATCCATACCC
4977-567	[T/C]	AGTATGATATTTTCTAGCCTGGATAGCGATTTATTCCCTGTAGTAAACGTTACGATCGGCTTTATGATAGGCTTCACGTCGACGACGTCGTCATCGCCGTCAGAGGTGATGCTGGTGACC[A/G]CCGTCGACTGGCTTTCCTGCTTCGGAGCAGACCTCGGCTTCTTAGCCGTGGGCGTCGTCGTCGCCGTCGTCCGCACCTTGTCGCGAGAGCCCGACGCGTTCACTGTGACATTCATGTTCC
1241-1649	[A/C]	AGTCCTCAATGGCGCACGTACTACGTGAGCAAATCAGATATCTGCTTCGGTCGTGGAAGCATGCATGCATGCATGCATGCATTCTTCCCTCTTATCGGCAAAGGATTAATTTAAGTACCA[A/C]ATGCTACATCAGCTACTTCATTTTACCGAGCCTATTTTGCAAAACAAGGACATACGTACGATTCTACACCACATTATGCGCATTGTCGTCTGTCATTCATGTAATAATGTGTACAAGAGC
6328-736	[A/G]	GTGATTCCAACCGGGCCATGCTACTTGCTGCTGCTATTCAGCAGAAGTGTAAAGTTGTTGACTTGGGTATTGCAAAAGATACTGAAGAAAGTCTTATGGAGCATATGGATGCAGCTCTAC[A/G]TTCTGATGCTGATATAATCCTTACTTCTGGTGGTGTTTCCATGGGTGATAGAGATCTTGTCAAACCTTGCTTGGCAAAGATGGGTAAAATTCACTTCGAAAAGATTCGAATGAAACCAGG
5773-782	[T/C]	TAAATCATCACAGTTGTTTGAAACTGCAAGTTCTGCTTCAGAGGAAAGTAGCCATGCTGAGCCAGATGTGGCCAGGCCACCCCGCTCGCATGTATATATGCCATCGTACAACAGCACACC[A/G]AAGCTTACTCCCCCAGACTCACCTCCAAGGGGTTATGCACCACTCTCACCACCAAGGAGACATTCAATCTCGATTGCGTCAATGAACAGGCTCGATGACAAGTCTTCGGTCTTTTCCAGT
2447-546	[T/C]	TGCCTGCCGCTGGGCATCATTGAAGTATGCTGGAACTGTGATCACAGCCTTCGAAATAGTCTTACCAAGGTAAGATTCAGCAGTCTCCTTCATCTTGGTTAATACAAATGCACCAATCTG[A/G]CTCGGTGAGTACTGCTTGCCATCTGTTGTTTCAACCCAAGCATCACCATTTGGAGCCTTGACAATTTTATATGGTACCATTTTCATCTCTTTCTGCGTCTGTGGGTCATCAAAGCGCCGC
5289-1341	[A/G]	TGAATCCCGATAAACACCAACCAGTGCTTCAGCTTTGTCGTAGAAGCTATCCTTCAGCGATATGACAATACTCTGAAACCCACAACCTCTGTCGTCATCTTGCTCTTCGCCAGCACGTTC[A/G]CATGACTTTGATCGAATAAACCCAGCAACCTTGGCAACATTTAAATTATCTAGAGCTGCATCGACTTCATCCAGTATGAAGAATGGTGATGGCCTGAAACTGTGAATGGCAAAAAGCAAT
4531-427	[T/C]	CAGCCTGGATGTGGGGGCATCGTATATCAAGAAGCTGAAGGAGAGGGTCGATGAGCTACAACGTAGGATGACCTCTRCGCAGACCTTGGATACYTTCAGAGGAGACACTAGCATCCCAAC[A/G]CCCACTACCACCACTACCACGAAAAGCGYTGTAGGGTCGCTGGAAGAAGAGAAAGCTCGGGAGGCATCGGCACCCGTATTGCAGGTGCGGCAACACGAYGATTCAAGCATGGAGGTGAGA
8388-578	[T/C]	GGTGTAAGAAAGTAAAAACACTTGGGACCATAAAATTCGTCATGCTGCTACGTGAACGTTTTATATACAAAACTAGTATATGTGTAGTATTTTTAGTGGACATGACGATGAAGATTCCCC[A/G]AAATTCATTTCGGGGTTTCGGATGTTATTGGACATCATTTTGTAAAGTCCTCGCTCCTTAAGACTGTAAGTAGGGGTATGGTATGTATGTATAAATTCTTCGAACGTGATTAAGTGTCTG
1854-1633	[A/T]	ACCTTCAAAGCAAGGCTTGTTACTTCAGAAGAAAAAAACATMTTTTATTCAGAACAAACGTACACRAAAGCCTTATGTCACTAATAATACATCCTTTTTTATCCCCCACGAAATTACATT[A/T]CTTCAAACTTCTTGCCTGTAAAAWTTATTCTTCTGCTGKGGGTCTGTCTTTGCTGCTGCTGCTGCTGCTGCTTGTGATGATCTATACCTGAGGATGGTCGATTTCRTTCCACGCCTCTAY
9628-207	[T/G]	GCCTAACAATGATTTACATGGAGCTATCGATGGTACAACATAACCAACCTCAGAAGTCTTGTAACCCTTGATCTTGAAAGGAACARCTTCAGCGGCAAGATTCCAGTTTCTATAGGACAA[A/C]TCAAGAAATTGGAGGACCTCCGTTTGAACAACAACAACATGTCAGGGGAGCTGCCGTTTGCTCCGAGCAACTGTACAAATCTGATAACAATTGACCTCAAGAGCAATAATTTCAGTGGAG
6333-1021	[T/C]	GCGTCTACGAGGCCCCCGACGCGCACGGCCGCTACATCTGCGCCGAGGGCACCACGCTCCACCGCGGCGAGCTCTGCCGCGTCCTCGGCAAGCTCTTCCCCGAGTATCCCGTACCCACCA[A/G]GTGCAAGGACGAGGTGAACCCACCGGTGAAAGGGTACAAGTTCACTAACCAGAGGCTCAAGGACCTGGGGATGGAGTTCGTGCCGGTGCTGCAGAGTATATACGAGACGGTGAAGAGCCT
3377-608	[T/G]	TTGTTACCGCCAGCAAATAGAATCACAGATCTTTTTTAGCCAAATGGTGTACCGTTATTTATTGCAGCAGATGGGGGGAGAGAACAAGGACTTGCCAAAAATCAACGGAGCAAACTAAGA[A/C]CATCCTCACCTACTGGGCAAATACAGGAAAAACAGGTCCTTTTCCGGGAGCATTCATMCTCGAGACGATGCRTAAGTCAAASGAGGAACCAAGAAACCCCCTGCAAGCAAATCTTACTTT
4511-1878	[T/A]	TAACGGCCTTGTGACAAACTGGTAAAATAAACCTGCATGCCCGTGGCCCTTTGAGATTGTATTCCTCTTCAAAACAAATTATATCCTCATTAGAAAATTAGTGAAACCTACAATACAATA[A/T]TGCCACGGTCTGTTTACATCGGCGGAAGCCTACGCCATTGCTCCCTGAGGACCCTGCTTTTCTTCATACGCAACCCATCCATCCACTGTCAAAAGAGAGCGCTGGGAGCAACAAACAAGT
6845-290	[T/C]	CACGAGAACTTGCGCTCAACTGCCGGTTGAACACACTGCAAAATACCCTGCTGTAAATCAATCTTCCTCTGCGCCACATGAAGTGGCACTTCGTAGACGCAGAGCCGGCTCTTCGCCGCC[A/G]GCGACGTCGAACGCGGCCGGCCTTAGCCGGAGAGATCGCTGSTCCTGAGTTGKCGCGCGACGTCGCTGGCGACGGTGAGGCAGAAGAAGAGCCAGCCGATGAGCGCCGCCCGCACCGTCG
5460-477	[A/G]	CTTGTACGCAAACCACCCGCTGTAGCCGATGCCAACGACCTCCATGAGACCTGGAACCACGGGGAGCCTGTCGATTGCCGATACTACTCCGCCGGYGCTCCACATGCCGAGCGTGGCGGC[A/G]ACGGCCAGCGTGGTCACCGCGTACTTGTCTCCCACCCTGTCCCACTCTTGTTTCAAGGAGTTAAACAACTCGGTAAGCTCGGCGTTTTCGGCCAGCGGCGCCGCCGGCTCACTGGCGGCC
6395-1120	[A/C]	GTTTATTTTTCAAGTACCAAGTGGATGCAGATCATCATTTTTCACCATGTGATTTCATAGGGTACAGGCTCCCGTGAGTAGAAATTCTGTGTACTTTTTCAGTCACACGGTTTTCGTTGT[A/C]TTTTTTACGTGACACAACAGATGTCCTTCCATTGTCAAAATGCTGCCCATCCGGCACCGGTGCTTTTTGTTTGTCCTAGCTCAGCCGATGAGGGCAGGCTTCGCTCTATAGCAGAAATAT
1622-604	[A/C]	CATCGAGACAATCCAAAACGTTAAGACCATTCAGCCTCACAGAAAAGGTGCAAATTCAAGAGGGCAAGGTAACTTGAGAAAGGTCTATGATAGTAGGATAGGATAAGAAACAAGGCTAGG[A/C]AGCACAACTCTATGTCTATGATGTAATCGACTTTCAACGCTTGCCGCCGCCACCGCCAAGCTTTGGGCCCTTGGAACCCTTCTGCACGGCACCCTTGCCCCCCTGTGACTTCTGGGACTT
8349-136	[A/C]	CGCCATCTCCTTCTTCTCCATCTTCTTCCCCTTTCTCACGTAAGACTCTGAAGATTCAGTAGTTCAGGTTCAGAGAGAACAACGCCTCCGGTCGCCACCCTTCCCCCTCGTCCCCGGCAG[A/C]TCCTCTGGGGAGATCAAGAGCGCAGGGAGGATGCTGGATCCTCCCCCGTTCCATTTTCGTCGCTAGGAGGTGGGATCCTCCTCCCTAGCGTCGGCCCCGCGTCGTCGTCGCCGGAGCGGA
8421-688	[A/G]	ATTGAGAAAGAAAGAAAAGGAAATGTCAGAAATGATTAAGAGTGCTACTGAGTCAGCTGAGAAGATTGTTCGACTTGAGAAGATAATTGAAGAAAAAGACGACGAGCTAGCAGCTAGAGT[A/G]CAGGAGAAAAGAGAAGCTATCAAGCAGCTGAGTGACACAATTGATTACCACAAGAACAACAGCGATGATCTGGTCCGCTACATCCGCACTCACAACCGTCCCCGCCTTCCATTTTGTCTG
1502-594	[A/C]	AGCACAAGCTCGACGCTGAAGGCAGCAACAGCAACAACTACAGGACCATGCAGCAGATCACCTGGGCTGCCGGCACCGTCGTCGATGAAGGCGCCGCCGCATATCACATGCAGCAGCAGC[A/C]RYAKCASMWGCAGCAGCAGCAGCAGCAGCAGCACCCTAATCATTCCGCTGCGATGGACTGTGAACCCACTCTGCAAATTGGGTACCCTCATCATCAGTTCGCGGCTCCTGATCAGGTAGC
1555-982	[A/G]	CTTCTCCATGCCCTTCAGCCCACACATGTACACATAGGTGTTGTCCTTCTTCAGGAGCTCCCACAGCTCATCCTTGTACTCYGCCATCCTTGTCTGGATRTACATCTTCTCTCCCGCCGC[A/G]TTGGTCTCCTCCCTGCTGATGGCGTAGTCCACCCGGAAGTTGTCCGGCGCCTTCGCCTTCATCTTCCCAAACTCCTCTGGGTAGAGCAAAGAGCTGCTGGTCGGGACTCCCAAGAAGAGC
355-2085	[T/C]	GTCGCTCAGAGACAGCCCAGCAAGCTGGCTGGTAGGGGCGTTAGGGTTCTGCTGCTGAGCCACRTTGCGGAGAACATCCATCGCCTCGGCAACCTTGGACTTGAGAGCCTCTGGAGACTC[A/G]AGCAGATGCAGCACCTCCGTCTGRTCCATCTCCAGAAGCATACCCGTCACCTTTGCAGCTTGTTGGTGTTCCAGCTTCTCAACAAGTGGATACAGGCTTTCCCCAAGTATCGTTCTTTGT
4065-397	[A/C]	CCATTTATTACACCAAGGCCAGACACACCAAGTGCAGCTCACTCACAGGAGATTAGATAGAGAAAGATAAAAGGAAAGATGCAACACTTGCGGYAGAGAAACGGGGAGAAACGATGACGC[A/C]TCCTACCACTACAGCTTGTACTTGTAGCGCGCGACCTCGGATTCGTTGGGGAAGAATCCCATCAGGCGTCCGGCGGAGTTCTGGTAGGCGTACATGAACCCTCCCAGGACCCCRATGAGG
3373-1157	[T/C]	TCAGAGATGAAGGTTCTGAATAGCTTAAACGGTTAAACCACGTCATCAACTTTTTTTTCTGGGTACACAATTTATTATAGTATTTGGATTTGATGCGAAGGGTATGGGAAATATGACGCA[A/G]AAAACCGAAGGTGCCCCGTAATAACTTAGGAACACACAGTCCCAATCTCCTCCTTCTAGATGATTATTGTGTAAACTTAGGTGGAGTAGTAGGCATATGCATCTGGCAGCTTTCTTAGTC
2916-576	[T/C]	ACACACRATTCAGCTTGGGCAACCWGCTACCGTGAAAGTTGCATCCAACTTRGTTAGGTTGCTGGCCTATCAGAACAAGAGYATGTTGCAAGCTGGAATGATAGTTGGTGGATGGGATAA[A/G]TACGAGGGAGGGCAAATTTACTCGGTCCCTCTTGGTGGRACGATTCTGAGGCAACCATTTGCAATTGGAGGATCTGGTTCCAGTTATCTGTATGGATTGATGGATCATGAATGGAAAGAG
4151-580	[T/C]	AGTTSTTCCATCACCATCCGGAGAAAAGCTTCTGCTGGTACGAAATGCTGAGGACGATGACTCCCCTACAAAATTAGAGATTTGGGGGCCCTGTCAATTGGAGAACGAAATACATATTGC[A/G]CAATCTATTCATGGATCTCTGTATGCCGATGGATGGTTTGAAGGGATTTCATGGAACCAAGAAGAAACTCTTATAGCTTATGTTGCTGAGGAGCCTCCTCAACCAAAGCCAGAGTTCAAT
6846-1161	[A/G]	GAATCTCAAAATACTTCCTGTACAAACCAGCACGCCTAAACGAAGACCTATGGGTTCTGCACTATTGAACTTTTCCACTAAATGCTACCAGCACGTTGGGGACAGTGAAATGGTATAACC[A/G]TATAAGTATCACACATCCAACGGCACCTACTTAAAGGATGTCATTTTCTTGTGTTCTGGGATGTCAGCAGCTGATAGACTCCATTGAAATCCGGACAAGTCTGAGTAGATCATTCACACT
5303-162	[T/C]	CCCCAGGCAGGGAAATAGGCTCAAGAGGATGTGCACAATTCAGCCCCAAAAGCAACCGGCTTGCCTCCTTGAAGAGCTCGGGGGAGAGGTTGGACTCGAGGAGCYTGTGCAGCGACTCGT[A/G]GCCTCCGATCGACCCCGCCGCCTTCCCCTCCTCCTCTCCCTGCGGCGGCTTGCCGTTGGAGCTCTCCATCCCGAGAGGAGCGATTCGATTGGACTCGCGAGAGGAGAGGAGAGAGGAGCG
2145-1363	[G/C]	TATGTCGCCCAAGATCCAGATAGGACCATTTGGGGGAGGAATATCCATGGCTATGAATCCACTAATGCACTGAGTAGCATCTCCGTCACCGACCTTCAGGATGTATTCCTCTGGTTTGAG[C/G]GCAAACTGTTTGCCGCCGATGGTGAAGGCGACGTCGGGCAGGGATTCAAGTCTTTTGCAGTCCACTGATGATTCTCCCATAGGGCTAGGGATATAGTCACATAGCTTATTAATGTACTTC
4142-702	[T/C]	CAGGCCACCGACCCCTCCGAGATGGGCTTCGACGTMATCAGGGAGCGCGCGCAATGAGCGAGCCGCCGCAGCGAGCGGGTTTTACTTATGTTGGCGTGCCTGTCGCCGACGGTCGCCGCT[A/G]TACTATAATCGGACGGACGCTGATCCGGGTGGGCTGCTTTGGTTGGTGGTGGCCTCGCTCGATGCGATCCGACGAGGGTTTGGGCTTTTGGTTTAGAAGATTTATCGGTCCGTGGTTTGT
1453-81	[A/G]	GGCACAGCACAGCACCGCCGCCGCCGCACCACCACTCCACCCCCACCGCCGCCGAGGAGGAAGAAGCAGCGTCAGGCGA[A/G]GATGAAGACGATCCTTGCGTCGGAGACGATGGATATCCCGGAGGAGGTGACGGTGAAGGTGTCTGCGAAGATGATCTCGGTGACGGGTCCCCGGGGCACCCTGACCCGCAACTTCAAGCA
3783-621	[T/C]	TATCATTGGTCACCAGTCTGCGCRAGACGACATCTCGTGCATGCTGACCATTGGCAATCACCAGAACAACAASAAKTCAGATGTCAAGAAGGCTTCACCCCAGCTGATGCTCTTTGGAAA[A/G]CCCATACTCACTGAGCAGCAGATCACTTTAGGTAACTCTCGGGGTTTCTCTCCATCTGCTGCTAGGAAGAGCACCTCTGATATGAGCGCCGAAAAGTCGGCGAATAACTCTGATATTCCA
3333-1209	[A/G]	TCTCCGATACAACATTTCAGTCGAACTTACTGTCCCAAATCGTCGGATTTTTTGTCGACCTCAAAGGTGCGTGCCTTGGTACACACATATAAGGCCATTACGGCGTCGCGTTACAGAAAA[A/G]AAGGGCTCCCGCATATAATGGACAAGGAATATAGAGACGAGGAAATCATCGACGTAGAGCACTGGGTACGTCAGACTGCAGCTTTTCAGGCAGTGGTGGTAGCATCTCCATTCTGAGCAC
3390-205	[T/C]	AAAGAGAAAAAAGACTAGTTGCTTTATATACAGCTACTATCGGTATCAAATAAAGCAATGTGCTTCATGTACACTTTCTAAAGCTGCATCAGCTCAGGAGCTACAAAACCCTAACAACGG[A/G]AGGCGCATGATATGGCCTTCACTTGTAGGCATGGACGTAATCCTGGAAATAGAAGTTCTTCTCGATGAAGCTGGCGAGCCAGCGGGACGCGGCGAAGCACAGCACCGCCAATGTCACGAC
2232-1685	[A/G]	CCAATCCGCTCTGTAGATGGCGGCCCRYGRTTCTAGGAATAAAAAAGCAAGAGCGCGMCCTTGGAACGCCCRGCCGTCCTCGTCRCTACAGGCGATGTTCTATAGTTAGGCCTCCATGCA[A/G]TGAACCCTGTAAACAAACTGCGTGGAGCTGAAAATAATGTAACCTTATATCAAAATTAAACTCGTTCTTCAACACGGAATTGGGCTGAACTATGTTCCAGTTTTCTCCAAAAAAAAAAAA
9282-205	[T/C]	CAACCAGGTTTACTCTCCGAACTATGTTCTCCCTCCAACCAAGTGTTGTTCAGATGAAATGGGCATGGATCTTAGGCCAAGCTGGGTTGGACGAATTGATCCCCATGACTCCCATTTCCT[A/G]GCGATCGCCATCGCGGAGCAGCAGCTGCTGAACGCTGAATTTGATGACTGCATGACCTCAAATTCAAGTGGCGCCACATGCTGCCGGTCTATTGCTCTAATTCTGATGGTCCTTTTGCTC
264-571	[T/C]	CAAACCACCAGCAGTTTCCTCTTCAGACTCTGCAACCTTAATGAGAATACGGTCACTCAGTGGCTTCAGATCTTTCACGTCATCAGTGTCAAGAATACCAATGATGTCATCTTCTTTCAT[A/G]ATGAGGTGGGTAGTATCGTTGAATTCCAACTCGGTGCCAGCATATTTAGAGTAAATAACTTTGGCACCAACCGGAACACTGATCTCGACGATGTTGCTGCCTAAGCTTGTCCCCTCTCCA
6978-1090	[T/C]	AACAGTGGAGCTCTTAACATTAGCTCCATCCGCTATTCTTTTATTATTTCCAGAGCATGCTTCAGCACAGCTCCTTTTTCAGTATAAAGAATGAATCAATAAGGTTGAGCGATACAAAGT[A/G]AAGATACAAGGTACAAACAAATTGGGGCCGAAATTCTACAAGGGTTGCATTCAGCCTGAGGTTGCATCCTTTGTCCCCGGAACCAATTTATAAGTCGGCGAATGGGCCACTGGCCATGGA
11507-427	[A/C]	GCCTATTCACTTACTTTTTGTTATTAAAAGAGAAATCCAATAAGAAGCACATCCTTTATTGTTGGATTGAACCAATAAAAAACTCAAGCCACATTYTGCATGTTCCACATCAATGTAATG[A/C]CGGACTAGACTTTGTTATGGAACACACGAAACAATAGCAACCACCAGTAAAAATACTCCCACGACAGTGGCCGCCCTGATGCAACTGTGCGATACATGCACCAGCGCAAAGCATGTTGAT
2027-1307	[A/G]	TTTCTTYGCGTACATGAGGCTACGAGAGCAGGAGATAAGGAACTTGATGTGGATCTCCGAATGCGTTGCCCAGAACCAGAAGAACAGGGTCCATGACAGCGTCGTGACGATCTTTTAATC[A/G]GCCCCTATTACTGTGCATATGGCTGTACAAAAGGCCCGCTTTGATGATGGCACAATCGATTGCACTCTTTATAAGCTCATGATTTGTTATTCCCCTTGTTCCTATTTTCTATGCGGCTGA
5495-745	[T/C]	TCTTTGACGAGTACCAGCGCTTCGCTGCTGCGAAAGTGAGGAGCACCGACCTGAGATTCATGGAGCTGTTCGACGTCGCGAGCTTGAAGCACCTGACCACCTCACATTGTTAACCAAAGG[A/G]CGAGTGATCGCTCGCCCCCGCCGTCCTCCCAGATCCTAGTATATCTCCATCCTGTCCTCCGGCGGTCACTGAACCGACTCAGCAGTGAATAATTTTTGGAACCCGTAGAATGAATCCATG
4234-1944	[T/G]	AAATGAAAACGAAGCGGGTCCTTGTAGTTCTATGTCGGTGGATGCCCCTATGGTTGGAGTGCCAAATGAGCCACCGACCACAAGTAATCATAATATTGAGGAGCAGAACTCATGTCATGA[A/C]CGTGAATCAAGGATGTCTGCAAGCGTGAGCAATGCCAAAGTAATGGACACGTACGAAATTTCCAAGGAACTACAGTGTACAGCCGATTCAAGGATAGATGCCGCTGATTCAAGGTTACTG
7373-1278	[A/G]	ACTATAGTTAAGCGATCATACAAACATTCATATGGCTATTCTACTAGTACTTACTAAGTACAGATAAAGCATGGCTATAGCAGCAACATAGTTAAAAATCCTCTCTACTGGCTAAGCCCG[A/G]ACAAGGATAGAACCAAACGGGGGACAAAAGAACCCCATCCTATATGCACATGAGGAGCTATAAGAAATTCTCATGGGTCTGGATGTCAAAGATGGAGAGATCGCATCATGCCACTTCCTC
4479-1105	[A/G]	GCCCAGGCCATCTTCATCTTCATCCTCCAGGAGAAGACCAACCCTTCTTAGAACAAGATTAACACTCATGATATCTACACAACACTTCCTGACTCAGACAAAACTAACTCGAAAAAAAAA[A/G]GGTAAAAATAGAAATCCTCTCTTCTTGTATGCTCAGAGATGATGATCATTCTTCTTCCTCTACTCTTAATTAAACTTAGTCTTTAGACCCTCGCTACCCATCTCATGTTAATTCTTCATG
2977-1925	[A/G]	TTTTTTTTTTTTTTTTTAACCACAATGGAAATAACCTTTTATTACATGCTTATTTATATCCAGAATGCACATCATCCAAAGAGCAACCACGAGTACACAACTCGTTATTAGCATTACGCC[A/G]AAATAAGGGTAATGCCACTAGAGTTTTGTTGCCAAACGTCCACAAAAAAATTCCTACCCTTCGTGTAATCCACATCTAAAGAAAAATGATGCTGCACCACCCTCATTCGAACAAGGGGCT
11627-131	[T/C]	TCTGTCTCTGATGCAAACAGAGCCTTCTTCGGGTTGTTCTCTGTCCTCAACCTTGTCGCATTCTGAAACCACCCCGAATTTCTTGCCAAAGGGTAAGGATACCTGCTGGACCGACGGAGG[A/G]CGATGCGGGCGCCGGAGGCCGCGGGCSGGAGCAGGCGGGCAGGGGGGCGAAGGGCGGGGAGCAGCGGGCCGGTGGCGGCGAGGTGGGGGGAGAATGCGGCGGCCATGGCGACGAAGGGGG
6805-1110	[G/C]	GTCCGTGGCGGACCTGCATGTACGGGTGCGTGAGCTCGAGGAAGAGGTTGAGAAGCAGAAGCTCATGGCCTTCGACAGCGCAGAGGGGAAGCGGGAGGCAATCAGGCAGCTGTGCTTCTC[C/G]CTCGAGCACTACCGCGACGGGTATCAGCAGCTCCGGCAAGTTCTGCAGGGCCACAAGAGGCCGATGGTGATGGCAACGTGATCAGCCAGCCAGCAGCTTGCTGGATGCCGAAAATCAGGA
4962-1295	[T/A]	ATTCCAAATTTATGAGTGGATGAAACTGGGTGTATCTAAACCATAGAACCTGAAGCTACACAAATGTTCTTCACGTGCATTCAGCACAAGACACTACATTATTCAAGGTACACAATTCAT[A/T]TCTCGTATTGCAAAAACAGCAATAGATAAATCAAAGAGAACCACGAAGAGACATCACCCTGAGTCACYGAGACCACATATGGTGCCACCGAATTCCTCAGATGGCTGCAATGTCATTCAC
4131-605	[A/G]	AGTGCGGCACAATAACGTGGTGCCTACTATGGCTTTGGGAGTGCAACAGCTGAAAAACGAACAGTTCAGCTCAAGGAAGCTTCCCCCAGGATTCGACGAGATCCATGAGTTCCTCGATCG[A/G]TTTTACATGTCAAGGATTGGTATTCGCATGCTCATAGGGCAGCATGTGGCTCTGCATGATCCTGAACCAGAGCCTGGCGTCATAGGCCTCATCAATACAAAATTGTCCCCCATACAGGTA
15347-51	[A/C]	AACAATGATCTAGCAGCAGCAGCAGCAGCTTGCCATCGAGCTGGGACGCG[A/C]CACGTACGCGTAGCTAGCCGCTCACGTCTATCTTGCTACCTAGCTTGCCAACTGACAGTGCAGTGCCATGACGTCGCGCCACCGGCGGCAGCCGTCGCGCGCGCTGCCTGTGGACTTTGA
2407-381	[T/C]	CCGTGAAATTCTGCGRCGGCGTGCCGAGGCCGATCACCCCATAGTACTGGGTGTTGAGGTAGTCGACAAGAGGCACGATGTCGCTGTCTGAATTGCCGCTCTTCAGYCGGAGGGCGCCGT[A/G]CTGCCTCGCGGCCTTTGCCGCGGCCAGAGACTCATGGGTCRAGCTCCTCTTGTTGAGGTTGATCCTTAGCAGTCCGTCACGCGAGGAAGCATGGTGCGGCACGGCGCATGAAATGGCCCA
5475-1355	[T/C]	CGTCGTGGCGACCAACACCGCCGCGGTCCAGCTCGCCAACGCCCGCGACAAGCCATGTGTGGCGCTGTTCTCCTCCAAGGAGAAGGCGAGGCTGTTCCTGCCATACGTCGAGGAGAGGAA[A/G]AGCTGCACCGTTGTCGCGTCGGYGACAGGCAAGCTGGCCGGCATTGACATCGAGGCAGTGAAGAAGGCAGTCAAGGACTTGGAGCCCGCTCCTAGCTTCGCATTGGCACAAACATAATCA
7120-120	[A/G]	TTTTTTTTTTTTTTTTTGGAAACAAATTTTTTTACAATTTCTTTTTGCAACCTTCTCTATTTGTCAGTACAGACATCAGGCAAGTGCAGGAAAACAACGGCAGTGCACGGGAGAAAC[A/G]WWWTTWYTTTACAATTTCTTTTTGCAACCTTCTCTATTTGTCAGTACAGACATCAGGCAAGTGCAGGAAAACAACGGCAGTGCACGGGAGAAACAAAATTATTTTTGCCCGGACACGTGT
5019-879	[T/C]	TGATGAATTCTGTGGGAAGATTGTTGCTTCCACTACCAGCATTCCGTGTGACATTGTGCTACATGATAGCAAAGTGAGTGGTGCCCTAACTGCAGGTGACAATGGAGTCCTACAAATGGC[A/G]CGGCGCATAGTAGGAGTCTCTGTGGATGAGATGCTGGTGTTGACTGTTGCGGCTGCTGTCGGTGATGATGCTTTATCTGCCTGCACTGTTCAGTTTACTCCAAGGCGCAATGGTTACGAT
2727-1286	[T/A]	GTCTCTCAGCGGTGTCATGTYGTGGCATGGTGTTGGTCGCTTTCCCTCGGTTTACTTAGTTTGGTAGCTCTCGCCTGTTACCTGTGTGGCCTTGCGGTGCTACTTAACAAGAGTCCATCT[A/T]CTCCGTTGGTTTGATCCTGCTGTGCAACCCTGTTCTTTGTCCATCTCCATGCACGGGGGAGCTATTYGCTGTGGGAGCTGTCAGGGGTGATGATTGCRTCTATACACCTGTCGTGAATAT
3815-555	[A/G]	AAATAATGAACCCGCTGAAGAAGAAGGAAAGCCAAAAAGGCATTACAAATGAAACTTTTTAGAGCAGCTGGTCATGAGTGACCGATGTCGAGAGCCGCTTGAAGAGGAAAAAAGCCCCAC[A/G]TATATTTCCGTGGATGTTTAGAAAAACTTGAAAAATTGTGTGATCATCGTCGTGCGCCATTGGACGGCTGGCCTACATGCCTTGTTCAACGAGGTAGTCGCCGAGCCTCTCCACCACCAT
8528-1617	[A/G]	AGCTACCCAAACTAGTACCTGTCTTATTTCCAGCACTGGAGCTCTTCAAGTCAATCAAATCACTGAATAAATTATCGAGTATGTAGTAAGGTTTGCTTGCCGCTGCTGAGGAATCCTTCA[A/G]TTGTTGATTCCCATTTGGAGCTTGAGGCATCGTTAGACCGTTGTTTGTTGGAGAATCCACAAAACAGTACTGTTGCATTGGCTGAGAGGCTGGAGGAGAGCTATATGAAGGTGAGGGAGC
1501-353	[G/C]	GCAGTGCAGCCTCAGGTCCCACTCCGGACGGCGCTTCCACTGTGGATGGTGAGCCACATCAACGGCTGAAGGGCTTCCAGCCCATGTAAGCGTACTATTCAGTACGAGTAACAAGTTGCA[C/G]CGGCCAGCCTGGTGTATCATGCGGTTGCGAACATGCTAACCCCATGGAGGGGAGAGGAAAAGAAATCAGAGTAAAGTAGCAAGCTGCAGGAATGTGTATATTTCACTTCGTCCACCTCAG
2864-221	[G/C]	CAAGGAAAGAAATCCATCCCATTACAATCCCCTCCCTCACCGTCGACTCTTCTCGAATCAGAAGAAGAAGGAAGAAGGAAGGAAGATGGTTTCTGCTGTTCTTCGTACGATCCTGGTGAC[C/G]GGCGGCGCGGGGTACATCGGGAGCCACACGGTGCTGCAGCTGCTCCTCCAGGGCTTCCGCGTCGTCGTCGTCGACAGCCTCGACAACGCGTCCGAGGAGGCAATCCGCCGCGTGCGACAA
14644-498	[A/G]	GCAAATTCCATCTTAAGCTTCACTCACAATATCATTTCAGAGTTCACGGGTGCCCTATCCTTTCATGGATGTCAGATCCTTGATGCATGAACGTACAACATCCCTAATCCATCTCAAGGT[A/G]CAAGAACATTGGTGTTACAACAGCTTTTCGACAAGACTATTACAGTGGTGACACATTCGTCAAGTCGTCGAGAAAGAGGCAGCCAAACACCGTGTTGAAAAAATCACTGCCTTTGATGGG
8377-1022	[T/C]	GTACAACACCTCAAGGGTAAACGAGTATAACGATCATCCAGTACAAAAGTGATTACCATCGAGCATTGTTTCTCTGATTCTCTCTACCACAAGGATCTGCTTCAGGAAGTTGAAGACTAG[A/G]CTGACAGCAGTTGCGCCAAGACACAAGATTTTCCTCAAAACTTCAAATATATTTCATCCCAGCAATTCTTATCCGCCTTGATATCAGGTACTGTGCTAGAGAATAGATAGCTCCCAACAG
3087-1763	[A/G]	AAACATAAAACCACGTGATCCAAGTGTAGTTTCTGACCACAGATCTATCAACGTATTACACAGCAAATCAGGGAAGTGTCTTCTTGAGTTTTTCCTTACAAATGAGCTGTTGTGCTGTGT[A/G]CACGAATCGGATAAGAGTGAACCAAAGTGCACCGCAGCATCTTTGTCAGCATTTCTTTTTTTCTTCCTTGCGCTTGATTCTCGTAACACGGACCCTGATGGCCCAAAATTGGAACATAAA
1624-606	[G/C]	ACCCAGATGCTGCATACCAACAGCACCAGCAGGTTTGGGCAAAAAACTTCCTAAAGATACGGGGTAAGACATCATGTAACTAGTTCAAAATTTAACGCTGATCGGCAGCAACRYCATCTA[C/G]CGCTTCCCGCCGCCACCGCCAAGYTTAGGGGCCTTCCCGGGTTTGGGGGCATTGCCTCTTCCGGCAGTCTTCTGGGATTTCGTCACCTCCACCTTCTTAGCTCTCTTCTCATCCTTGGTC
ConsensusGBS0136-7	[G/C]	TCTAGATATAGAATTGATGGATCAGGGGTGGCTGGTTGTCGGCTGCGGGTAGCTTGCGCTCTTGAGCAAGGAGAGGTAGCCRCCCTCCAGGTTCTTCACATTAGTGAACCCCTACACCAT[C/G]GCATCAAACCAGTAAGCCAGCTACGACGACAAATCCATGAATCAGCAAGCAACGGGCGAAGTATCGCGTAACTACTTAGTACTTACGGCGGYRACGAGGTCTGCAGTGGCGAGCCTTGAC
1518-624	[T/C]	CAGCCGACAGTCGCCGGCGCGCTCCGCCGCGTAGTTCTGTGCGAACCTGGCCACGTTGTTGTCCCACGCCACCGGGCCGACGCCGTCCACAGCACGGGCGCGGTTGTGCAGGTTGACGAA[A/G]TCCTGCGGGGTGTTCTGCGCCGAGACGCCGGCCACCACGGCCATGACTATGGCTAGTGCGAACATTGCAAGACTACTCTTGGAAGATGCCATGACTAGTAGGTGGCTCCAGATCGATGAA
12005-188	[A/G]	TTTCTTGGAAGGCTGCATCTTGGAACCACCCAAGTTTCTTCGAAGGCCCGCAGCGACGATGGGGCCTCTGGAAGAGCAAACCCTAGCTGCCACGGAACACCCAGGGGAACTCCAGCAATC[A/G]CCCGAGGGCTTGGCCCCAAGATGTATCCTTTAAGCGAGAGTCGCAGCACCCATCTGGATTGGAGAGGCGGAATCCGCGACCCCAAAACCCAAGAGCAAAACGCGAGCTCGCCGATGAGCT
3289-1964	[T/G]	CTCGAAAACCGAGCTGTATGTAAAGAACCTACAGATGGAAGGCAGGTACCTCCGTGATGTGTGGTAACAACACCCCCAGACAGGCATTGCTAGCCCTAGCGTCGTGTAGAAGTAAACAAR[A/C]TGGCGTCTGTATGGGCATGGTGGATGCCAATCCCAATCGTGAGTTTCCTGCATCCATCCCATTGCCCCCGGMATTGGAGTTAATCGGTGTAATTCTTTGACATCTAACATGGTTCTAATA
6765-356	[T/C]	GTTGAGGTTGAGCTGGTGGAGCAGGCCCAGGGTCCTCTGGATCGAGGCCGTGACCTGCGCCAGGTTCTGCTTTGAAGGGTCCTCGGGACGGTCGCCCCCTTGTACACCGTTACCGGAAGC[A/G]GCCGCAGCCGCTACGACGGCGGCGGAGGAGGAGGAGGAAGAGTTTGGGGCGGCGCTGTCCATGGCGAAGTGGGAGGGGGAGAAGATGGGCGAACAAAGTCAGCTAGCCAAGCAGGGGACG
10442-216	[A/G]	ATCAATGCGATGTACGTATTCTTCTATGCCGCGGCGGRCCCCGCATGGAACAAACATTTTGAAACAATAGACATCCGTGATTGGTATCCGGAGGTGAGAAGCCGGCTTCTGTTCGTCACA[A/G]CATACATCAAGTTCATGCTTGCAAAACCTGCAAATCTTGCCCTGCGGATCCTCATCCATCGCTATCTTCCGTAGGGATGGGGATCTGAGATCCAGCAACCCCAGGACGTTGTTGAATGGT
2481-903	[T/G]	TGTTTATTTGGTGAACATGAGTGAAAAGGACTACCTGAGGAAAAAGAACAAGTTCCTACCAAAGATACATGCTTGGGTGCAAGAACATGGTGGTGAAACTATTATTCCTTTCAGCTGTGC[A/C]TTTGAACAGAAACTAGTGGATATGCCAGGAGATGAAGCTGCCAAATATTGTGCCGAAAACCAGACGATAAGTTTGATCCCCAAAATCATCAAGACTGGTTTTGCAGCAATTCATCTCATA
4922-501	[G/C]	GCCTGTACCAGCTWTCCCGAAAAATAAGGAAGGACTACTTCYCTGACGATGAAAASGAGGCTGCTGCTGCTGCATCACTGGAAGGATAGCGATGARTGACTGACCGACTGGACAAATAAT[C/G]GACTGCATAGCCTGTCTGCTACCTCGGAGTCGGTTTCAGATTCACTCTGGGCYGCAGAACTGAAYCCCCCTTTCTTTCCATGTGAAAATTTATTTGTTTGATGCGATGCTGGATCGCGGC
5535-526	[C/G]	CTGTCTCCATGCCTCTGCAAACCAATTTTTCTCTCCATGATTGCCACTCTAATCTCATTTCATTTGTTAAGGTGGTATGTATACATCGTCGTGGGAGCACATGCGGCCATGTTAAAATCA[C/G]CACTAGGCTCTGTACTCGTCGCCGCAGTCCCCGATGACCTCCATCAGGTTCCGGCCCCGCTGCGACGCCTCGGCGATGCTGCCCATGTCCTCCTCGTCCAGCAGCAGCGACAGGATCGCG
2543-204	[A/C]	GGCTTTGATGGCGTCGCTCTCCGTGGCCACGCTCCCGCAGCTGGCGGCCGCGCCGGCGGCGGCGGCGGGGAAGAAGAGGTCCGGCGTGACGTACGTGGAGGGCATGAACGCCTACAGCGG[A/C]CTCAAGGGGCTCAACAAGGTGACCATGCTGGGCGTGCGCAAGAGCGCCGACTACAAGTTCGCCAGGGTCGTCGCGTCGCTCAGCCCCGCCGGGAAGAGGCGCGGCGGCACGTTCGGCGCG
8722-512	[A/G]	AGGCATGCTTGCATCGCTGGCGTTTCCGGATGAAAGGCGGCAAAGACAGAAATCTTCCATGTTTTGGGTACTGCCATCAGGTGTTGTCCGGCTGACCTGTTCCATTTCCGAAATGAAGTA[A/G]CTCTCTTTCTCTTAGCTTCTTGCTAAGTTCTTCTTTCGACGGTAGTTTCCAGCCACCCTTCATGGCAGCAGACCACCACGCCTTCAGCTCGTCCTCATGGAAGCCATGGTTGGATACAAA
206-216	[T/C]	AGAGGCAGCATCAGAAACTCTAGTCCACATAGATGTCATCACCGCTACTCGAACCACCCCCAAACCAGCCGACGGTGAAAACGCAGAGAAGAACACCGAATGAAAAGAAATCTAAAGAAG[A/G]AACGAATCGATCGATGGGATGGGATCTGGGTGCTCAGACAGCCAAGGGGTTGTCTGCAGATGCCGCTGAAGAGGCGGGATCAGAAACTCTAGTCCACAAATTTGTCATCACCGCCGCAGA
6593-185	[G/C]	GCTTGTCGATGCATTTCCAGTAATCGAAGTACTGGCCAGTGCAATGCTTTTGCCCGGTCTCATCACCTTCAATTCTCTTGACGCATTTCTGATATTCATACCACAGGTAGACACACTTAG[C/G]CTTCGTACGATCCTCTAGGAGTGCCTTTGGGTCAGATACCTCCTCATCCGCCATGCGTGACGCTTCCGRTGACCCAAGAACTATCCCGCTTCCAACGGAGTAGGAGTCGAGGACGGCGAT
3699-1543	[G/C]	CGGCGTGCTGCACGCGATGCTCGGACCCCACGGCACCGTCTCCCTCGCCGACTCCTGAGGGTAGAGCCTCTCGAAGATCATCCGGTAGTAGTAGGCCTCCTTGTTGATGGGCGTGTTGTA[C/G]GGGTACTCCTCTGCGGCGTTCTTCATCATCTCGTCAGTGACCTGCTGCTCGGTAAAAGCCTTGAGGCCATCGATCCAGTTGTAGCCAACGCCGTCGCTGAACTGCTCCTTCTGCCTGTAC
617-609	[A/G]	AGCCCAAATGGCAAGGATGCTCTGAGCATGGACGAGGCTTGGGTTGCCGAGGTAGTCGAGGCCACCCTCGCTGAAGATTTGCGAGCCGGCCTTGAACCAGACAGCCTCGCCGAACTTCAC[A/G]CCATTGCGGGCAAGCAACTCAGGGAACACGCAACCCAGTGCACCAAGCATAGCCCAGCGGCAGTGGATCACCTCCAACTCGCGGTTCTTCGAGAAGGTCTCGGGGTCAGCAGAGAGTCCA
4820-1201	[A/G]	TCATTTACTTCTAGCACTGAGGCATTTATAGAATCCACTGTAGCTGGTACTCTTGGAGAGACCCTTGAAGCTAACTCTAAATATGGAAATGAACTGGTCGATAATCACGTGGACAAGATG[A/G]CAAGAACTGTAGAAGCTGCAAAGCATGCTGATCTTGTAAGGAAGTTAGAGTGGAAGCTTGCACTTGCAGAGAAAAGGATAGCAAAAGCTGAAAGAGTGCTTGGAAAAGTCGAGACTGCCT
5336-400	[T/C]	TCACTTTCTTACAACTTTTTTTTACTCCTTCAACAACAGGTCCATCTCATTGCACTATGATCAAAATAGGTTCAGACACAATGATTATTTTGGCCGAGATCCGACTACATCCCAGAAGAG[A/G]GCCCTCTTGTCTGGGCAACAAAAACAAGTGCGGAACAAAATGTCGATATAACATCAGCATGGTGAAGAGACGTAGATCAACCCGTTTTCTTGCCTGTGACACCTGCGACCACATCTTTTA
5984-132	[T/C]	AGACCCATGTAGCTTGCTATTTCCTGGGCGAGCGAGGGGTTGGCGGTTCCTGAGAAGATGCGCAGCCTCGTGTCGTCCTTCCTGATGCTTGCGTCCCCGAAAATCGGCGTCGTCACAGGG[A/G]TCCACGGCGACCTGTCGGACAGGGGAACGCAGGGGGGCGATCCATTCACCGCCCTCAGCCTCACAGGATCGACCCTCTGGCACCTCACGGCGGCGGCGTGGCCGGAGCGCGCGCGGAGGA
10281-245	[C/G]	GGCCGTCCCGGGCCTGTCCGCTGCCTTCTACAAGACGTCGTGCCCCCGCCTGGAGCAGATCGTTGATAAACACGTGACGGCCACCTTCAATGGTGACCGCGGCGTGGCGCCCGCCCTCAT[C/G]CGCATCCTCTTCCACGACTGCTTTACACAGGGCTGCGACGCGTCGGTGCTCATCAAAGGCCCCGGCAGCGAGCGGGAAACCGGACCCAACCGGACGCTCCGTCCCGTGGCGCTGGACCTC
239-776	[A/G]	CCTTGGGTCATCTTCAGGAATGTTCCTCTCAACTTTGCCAACAAGGTCAGCACCCACGTCAGCAGCCTTAGTGTAGATACCTCCACCAACTCTTCCGAATAGAGCCATGGAAGACCCACC[A/G]AGACCATAACCAGTGATGGACTCRAAAAGACCTTCCCAGTCATCACCGTAGTACATCTTAAACACGTTGATGGTGATGTAAAGAACCACAAGACCACTTGATGACAACAAGAAGCCCATG
1010-1268	[A/G]	CTCCTCGTCCTCGTACTCGCCCTCCTCGTCGGCGGTGGCGTCCTGGTACTGCTGGTACTCGGACACCAGGTCGTTCATGTTGCTCTCGGCCTCGGTGAACTCCATCTCGTCCATGCCCTC[A/G]CCCGTGTACCAGTGCAGGAAGGCCTTGCGCCGGAACATGGCCGTGAACTGCTCGCTCACGCGCCGGAACATCTCCTGGATGGACGTCGAGTTGCCGATGAATGTGGAGGCCATCTTGAGG
4629-162	[T/A]	TCCTCTCGCTGCTCTCCGCTCCAGGCCGCGCGCAGGACACACGCTACCCCTCCCTCCCCCGCCTTTCGTCGTACCTCGGCCGAGGCGAGCTGCTTCTAGCACGCAGGCAGGCAGAGAGTG[A/T]GCTGCGCCTGCCCCTACCGRGGACCAGAGGAAGAAGAAGAAGGAAGAGGACGCTGGTGTGCGGGGCGAGATGGCGRTCGCGTTGGGCGTGAAGGCGACGCCGTTCACCTACGCGGCGCAC
7167-466	[T/G]	TGCGATTTCACGCTGCATCCGAGTTCGGAGAGGAGGACTCCAGGTCCCTGGCCCCTTCCGCGGGGGAGCTAGAAACAAACAAGGGAGATTTGACTGAAATAAGGAATGAAGATGCTCCAG[A/C]GTCCATTCCGCAAAAGCAGAAACCTTCTAAAGCAGAGAGGCGTGCTATTCAGGAGGCTCAGCGTGCTGCAAAAGCTGCTGCGAAGGAGGCAGGTCTATCAGGAAAGTCTACAGGTGCTGC
9610-1195	[A/G]	TCCCTGAAGAAGCTCTGGTTGGTGGGCTTGCATGGGGGCTTCAAAACTCAGTGGGACAAGAACGGAATGCAGCAGAAGATGGTGCATGTTCAGGAGGTTCGTGTCTGAAACTCTGAATGC[A/G]GCACAGTGGTTCTTTCAGTTGTAGCATTCTGGTATGGTGCATCGACGCCATTCTAGCTTCAATCATTCTGGTATGCTATAATTACTAAGCCATCATTTGCGAGTCTTGTACTTCCATATT
7443-358	[A/G]	TCGTGGCGCTGTCCAGCCGCTGGTACGGRGGCGGCCGCCGGTGCSGSAAGATGATCCGCATCACCAGCGAGCAGAACGGGCGCACCGCACAGGCCAAGGTGGTGGACGAGTGCGACTCCA[A/G]CAACGGATGCAAGGACAGCATCGTGGACGCCTCTGCTGCCGTGTGGAAGGCTCTCAGGCTCAACACCGACATCGGGGAGGTCCCCGTCACCTGGACCGACGCCTGAAGCCATGCATCGAT
5047-902	[G/C]	TGCACAGCAAGATACGGTAAACACGGGTGGAGAGAAGCATCAGCTCGATGTCAATTCGAAATCCTTCCAACTCCATCTTCTGCGTGAGCACTCAACGAGCCTAGTTACAAGTACCCATCA[C/G]CTTTGCACAACTTTGCATCTTCTGCCTTCTTGCTTCCCAAGTTCCTTCCAATTCATGTACCTGCATCTATCTCTCTGAACCAGCAAAGACATCCAAAATCCCACAGCAATTCCACCATTT
13924-403	[T/G]	TTTTTTTTTTTTTTTTATGTGGTTCCATAGGATTGTCATGTAAATATACCTTTTAATTAATGTCATAATTTTCGAAAATTGTACAGCCATCACAACCACCCTTATTTCTGGACTCTAGGA[A/C]CATATTAATGCCACTGGCATCACCTAACACTGGCAAAAACTAAAACGATCGATAAAGTTTGCAAGACTTCTGCGAGATAATTCATGCCATCRGTGGAACTGGCACAACAGTATGTTGTAG
4807-1328	[T/C]	GAATCCTGTTGCCGATGCGGAGTGCATTGTAGCCAAGGCCATAAGAGATGGTGCTATTGATGCCACCATAGACCATGCAAATGGCTGGATGGTGTCGAAAGAAACTGGTGATGTCTACTC[A/G]ACAAATGAACCCCAGGCTGCATTCAACTCCAGGATTGCGTTCTGCCTCAACATGCATAATGAAGCGGTCAAGGCCATGAGGTTTCCCCCGAATTCTCACAAGGAGAAGGAGAGCGCTGAG
5808-1970	[A/G]	ACAAAGCAGGTCCCTACGTACCAAACTTACACGAAAAGCGGGGCACTCGCGGCRCTCATCCTGGATGGAAGTCCTACAAACTTACAGGTCGTGCCGGAAGCGGCTAACAAGAGAGGCAGG[A/G]GATCTTCATTCCAGGAGAACTTCACCTTCGCCGATCGCTTTGTTCATGATTTTCGTCGAGACGTCTGCGTCTTCCTTCTGGGTGTCGCCGGCTTCTTCTTTATTGYTCACCAGAGWGGAG
3568-149	[A/G]	ATAGCAGCAACACATGTATATTTTATTACCATAAAATTGACAATAGATAATTCAGAGTTTTGTGATGGGGAACTAGCATCATAATCATTACAATATTCCCCAAATGTCTGAACTAAATTT[A/G]ACAGCCAACTATGATAAGATGAAACAACTATCAAGTATCCTTTCAAATATCTGATGCCCTAATGCTTTCATGGTTGAATGAAAAAAATGAAACAAACTTCCATCTGTAATGGTTCTCTAT
6847-2148	[T/C]	TGTCTTAAAACTATGTACATAAGTTGCCTTCAGTGTTGTAGCTTCAAGATCACATAAAACGAAAGGAATACTTTGTAGTAGTACACCTGCAACTGCAGTATAACATTACTTCTCGTATCA[A/G]AACTTAATAGGGGGGAAGCACCCATCGCTGCTGTGACATGCTGCTTCATTGTTTCAGCTGTTCAAACTGCATACAGGCGGATAATCTGGTTAATCTTGGCGCGGCAAATGGGGCACCCCC
ABC17957-1-2-231	[T/C]	AGAAGAAAACGTGGACTACTGAAATATTCGGAGAACGGAAACAAAAGCACTGCCTCTTGCCTAGCCCATCAAGGCGAGGCCGACAATGCCCGCTGCCCCAACTAGAGAGCCYATCACGGA[A/G]CGGGCCTCGATACCGCTGGCCCCGCCGACGCTSTCCGCTGATTTGGACGAGGAAGGCGCAGTTGTCGTCCCGGCCGGGGTTGTGGACGTGGAGGGCGTCTCCGAAGGCGTGGAGGGCGAG
7372-1253	[A/G]	TGTAGCAAGTTGTTCATAYCGGGTCGCCCTCCCGACCATCTGGAAGCAGGAGCAGCATGTACAACTGTGAATCCTCATCAGGTATTCGGCACTGAAGATGGCAGTCAGTCTAGTTATACC[A/G]AATTTAGTAACAAACTGAATGAGCAGGGGACGGAGGTAAAACTGGTTGCTTAGGATTGAGAGGTGTTTCGATTTGGAGGTGTGAAGTAGGATGAGAGTGTAGAACAGCAGTACATAATCT
3452-1355	[T/C]	AGAGTCTACGTTCAAAGCTTGGAGTGTGGAGGGGAAACATCGCAAATGCTATCAACACGATCCAAGCTAACAAGGTGACTGAAGATGGCGGGCAGGGGATGCAAGGATTGATGATCCGCT[A/G]ATCGGAGGGGAGTCCCCAAACCGAGACTATAGTCTGTGAGATTAGATGAGCAATCTTTTTGTATTAGACATCTTGTAATCCGAAATACTTCTACCACATGATCATGCTGGCTTTATCCTG
2675-1329	[T/C]	TCACACRAACAGTTCTTTATACTAAATGTATATGSAACAAAATGGACACAACTGTAAACACCGGAACTATACAATGACGAATCATGCTTCAGCCATGACGTAATCAATGGCTTGCTTGCA[A/G]ATTCCAGTCATTGTGGCCTCTGGTCCATARACCTCAATTGGAAGACCAAGCTCTGATCCTAGGGCTCGCATTTTGGCGAGTCCAGTTTGGTAGTTTGGACCACCTCGCCGAACATAAATG
4374-609	[T/A]	TAGTGCCAGCTGGAGTTTCCCCCGTGGAAAGAGGAGCAAAGATGAAGAGGATCATACTTGTGCAGTTAGAGAAGTTCTGGAGGARACTGGGTGTGATGTTTCTAAGCTTTTGAAAATGGA[A/T]GACCACATTGAAGTTTCAATTGGACAACAAAGAGTTCGACTCTATATCATTACAGGTGTTAAGGAAGATACTGTTTTCGCACCTCAAACTAAGAAAGAGATCAGTGAGATCTCATGGCAC
5547-294	[C/G]	GAACCCTGGAACAAAAGCACCAAAGAGGAGCATAACAAGCATCAAACYGAGAAGGCTAACACTTGCCACCTTCTTGGTCTTGGTCTTGGTCTTACTCTTGCTGTCCACAGCCTTCTTGTT[C/G]TCTGGTTTCTTTGTAGCCTTAGTTGCAGCTACTGGCTGCTGCGTCTTTAGCCGAGGAATTGGTACRAGAGGGACATGGGAACCATGAGGCCGCAGGGCATACCCAGGCACCCAAGGGAAA
6116-709	[A/G]	CCCTCCATGTCACAGGAAACCATCATGCAAGCGATTGATACTAGGTATACAATAGACCACACATTGCACAAAATTTACCATAGCCAAAGTGCATTGTACATTTGTAACTCGCT[A/G]CTTCATATTTTTGAATCATCTACAACTTAGCGACTGCATCTCCAGTTCTCTGCCGTGGGCTCAAAGAGTGCGTGCGTACGGAAACAAGGGCTAGAGCATATATAATGGTTTACTGTATGA
6820-586	[A/G]	ATCGAGTACCAGCACGCAAACAAGAAGCAGCATCTCGAGAACAAACCAAGATCAGTCTGCCTGCCTGCTCGACTCAAGAGAAGCAATTAATGAAAGAGGCGGCAAGTGAAGAGGAGAGGC[A/G]AAGAAGAAGAAGGCCTGTTTAGATCTTGATCTTGTTTCCCAACAATAATTCCTTAGTTCCATGTGTCTTGATTAGTTTCGTTTTCCTTGCTCGAGATCGATCGATCGATCATGGCAGTTC
3029-1441	[T/G]	GTCCTTACGCCAGCCAAAAGCAAATAAAAAYCATTCATTCACTGGTRCAGACGATGAATCTCTGACGYCRTTATCAGAACCAAYGGAAATCAGGGGRGAAGTTCATTCACGATGATGATG[A/C]TGATGAGTTCTTGAGGACCCACTCCACCAGGGTGGACACGCCGAACCCGGTCGCGGCACGCTTCTTGTCGTTCCACACCGGGCCGGCCATGTCGATGTGCATCCACTGAACCTTCTCGTC
6006-1526	[A/G]	TCTTCAGAACTCGACTTCGACCGAGCCAACCGACGCGATCCCGGTGCTCAGGCTCCTCGACTCCTGCCTGCTCGCATAGTCGTCGCAGCTGCTGCTGCCGCCGCCGCCTAGCCTCTTCCC[A/G]GGGGCCGAGCTCAGGAGCTCCAGGCCCTGCTTGCCCATCTGCTGCACCTCCTGCGGGGACAGGATCTTTATGCAGGAAACGCTGTTCACGAATTCCTGCCAAGGGTCGTCGCCGACCAGG
ABC02249-1-1-321	[T/A]	TGCCCCCACCGAAGACCAGGGTTGACACATGACACACACATAGAGCAGGAGAGCACAACACGCACCCACACTGCCTGACCCAACCATM[A/T]ACTACCAACCACTCACACGCGAACAATTTATTCCACTAATAAAGAAAGAAATATCCAAACGCACGCACTGCAGGCCACCCAAATCGCTCCATAATTTTTATCTGTAGCTTCCTTCCGGCA
4276-1082	[T/G]	TTAGGAGCAACAAAAGAACAGCACAGGAAGTTGAATGGACCACGATCAAGAGACTCGCATGCACTCTCATTGGCCCGCTCAGGCCTTAGGGTTGCGGGATGACGAAACTTTTTGGTCTAC[A/C]GGGTTACCGCTTCCAACCAGATCTCTATAACGCTGCTCCCAGTCATCCAGCTTCCCGTTCGAAATGTCAGAATGAATCGCCCTCCKGATTCCTTTTACCACAAAAAAGTACTGCACAGCA
6350-1086	[A/G]	GAGGTGACCGGGTGACCGATGCCGCTGGTGGAAGATGAAAGGAAGCAGCGGCGTCGAACTAGGACTGATTGGGGGTGAATAAGAGAGTGTAGCTTGACAATGTACATAAGGGGAGATCAG[A/G]AACCATCTGTTTCTCTCTCTTTCTTTCTTTCTTTCTTTCTTGAGTGAACTCTTCTTGTGGCATGAGGTCCGAACGGTCTGAACTGAACTCCGGTGAAATGAAACAAGAGGCAGTGTTGTG
8311-580	[A/G]	GCCCAGTGGCACAGCCGTGAAGACGTYAAGAAAGCGCTAACATTCGCTGAGTATGAGAAAGCCCAGAGATCAAGTGCGCTCAAGGTCAACCAAATATGCAAGGGCGCTGAGAGAGGGCCG[A/G]GCACCTCCTCTGACCTCAGCGTCGAGAGCGAAGAACCSGCTCCGATGTTTGTCCCCGGGCCCTACGCCATCGCTCATCACCTCATATCGTCSTGGGCCTTAGAAGGGGCGCCAAAGTTGC
1892-775	[T/C]	CTGTGTCTTAACATAGTCGAAAGGCAAACTGCAAGCAGATGCAAAGAATCCTGAAACAGCACTGGCCCCAAGCATTGTAGAAAGTTCACCAGCACCAAGTTTGTCTCTAAGAAACTCAAC[A/G]CTCTGATCGTAGGAGGCAAGCATGCCCATGTTTAGTGACATCGCTCTCGCTACAGTTGGACCTGCTCCCTTCCAAAGTGCCAGAACACCTTCATCAGCAATAATACGGTAAAGTGCATGA
2129-1928	[A/G]	GCAGTGGCGGAACCGGCTGGGCAACGCCGGGTTCGAGACCGTGCACCTGGGCTCCAATGCCTACAAGCAGGCGAGCACGCTGCTGGCCCTCTTCGCCGGCGGCGACGGGTACAAGGTGGA[A/G]GAGAAGGAAGGGTGCCTGACTCTCGGGTGGCACACGCGCCCGCTGATCGCCACTTCCGCATGGCGCCTCGCCGCGCCGTGATCGCGAGTTTTGAACGCTGTAAGTAGACATCGTGAGAGC
151-415	[T/C]	TGTTCTTGTGATCTTCGGTTGCGAGAAGAAGTCAAGGGAAACACGTTCAATGGCACGGGGAACCATCGTACCCACCCTTCTAGTGTTTCTTCTGGCCGTTTGCTGTGCAACCTCCGTTGT[A/G]CATGGCAAAGAGTGGACAGTCGGTGACAACAAGGGATGGAGCTTCGGCGTCTCCGGTTGGGAGAATGGCAAGCGCATCCAGTCCGGCGACGTGCTTGTGTTCAAGTACAACCCGAGTATG
8182-517	[A/G]	CTAGGCAGGAAATCTACAAGTGGAGCTTAGAAGGTTTGTTCTAAAGTGGAGAACAAGCTATGCGCCTTTTAGCGAACTTTTATATGTTTGCATACTTTTGCTCTTCGAACATGAACCTTG[A/G]AAAATTTCAGAAATTTGTTACTAAGTTACGCTTCATGTATGACAGATTGTCGTTGGGAGTAGATACACTTATATCAAAGAAGTATTATGTTAGATTTACCATTTCGTAAGAATAGACATA
1566-761	[A/C]	CCCATGATTGACCAGGGCGAGGCCGACGACAAGATCATCGCCGTCTGCGCCGACGAYCCCGAGTACCGCCACTTCAACGACATCAAGGAGCTCCCGCCMCACCGCCTCGCCGAGATCAGA[A/C]GMTTCTTCGAGGACTACAAGAAGAACGAGAACAAGGAGGTGGCCGTCAACGACTTCCTGCCATCGGAGGACGCMTACGAGGCCATCCAGCACTCCATGGATCTCTATGCCACCTACATTT
ABC02672-1-4-214	[T/C]	ATGCAGGTTCTACGTGGACGGGACGCCGATACGGGAGCACCGCAACCGGGAGGCGGCGACGGGGGTTCCCTACCTGCGGAGCCAGGCGATGAGGGTGTACGCGAGCGTGTGGGACGCGGA[A/G]GAGTGGGCGACGCAGGGCGGGCGGGTGAGGACGGACTGGTCGCGGGCGCCGTTCGTGGCGTCGTACAAGGGGCTCGCCGCGAGCGGGTGCGCGTCGCAGGACGCGGCGGYGTGCGCCAAC
6523-1691	[A/G]	CGACAAGGCTCTATCTATATACAATTCTAATGGATTGGTTCTAATGACAACAGATCCATATTAGATGCTACTACACCCACGGAACAGGGTCACACAACAGATCCGCGGAGCCGTGCTTTC[A/G]CCTCCAGACAAGGAACCATTGCCCTACGATGCAGCATTCGGGGAGCCGCTACCTATGATGAGATTACATGAGAAGCGGAGTCCGTGGAGTCCTTCAGAGGATGATGCGAATGTGTGCAGA
9653-303	[A/G]	GACGACCTCTTCGGCCCCAAGAACGGCGCCGCCTCTCCTTCCTCCGCCGGCTACTTCAGCACCGTCTTCCCAACTCCATCCGCGGCCACGGGGAAAGATGCGTCACGTCGGGCAGCAGCG[A/G]CCGCTGGGAATAAATCATCGTCGGCAGGGCATCAGCAGCAAGGAAAGCAGCATGGGGGGTCACCTGAGTCACCTTACTTCGGCTCTTCCTCCGTCCACTATGGCGGCCGGGACTTCTACG
1773-358	[G/C]	GCCAGGCAGAGAAAAAGATGTTCTATAGCACAGAGATACGTCGATCCATGTCTAGTTCACATGTCGACACGGGTCGGAACTGAGTTGTGGTCTGCACTAGTTCTTGCCCATCATGGCTCT[C/G]TCCTGCTGCCTCAGCCTCTCACCTTCGCGGGAAAGATAGCCCTGGAATTTCTCCTTGCCGCCGAAGAGGAAGACCCCGGCGAGGCCGGCGGCGCCGACGCTGCCCCAGATGACGACCGTG
ABC02774-pHv485-01	[C/G]	CGGGGAAGATCTTGGGGAACAGCTCCGTGGATTCGCGCATC[C/G]CCGTCCACAGCTTGTCSGCCGGCGACTTCACCTCCACCACCAGCTCGACCTTGGACGCCATCGATCGACGGGGATGCAAAGTCGCAATGAGTTCAAAGCTCTTGCCAGCTTTCCCTTTAG
5347-585	[T/G]	AGCCGGTGGCATGCCGTGATCGACCGTGAGCTGTCGAAGAGCGGCGGGCAAACATTGTCGCAACGACGAATTTCCCGACTCGATTTGAGAGAATATGGCGACTGCCTCTGCTTCGTACGC[A/C]GCGCTCTCAACAAACTCGTTCAGGTCTTCCCCGTCCACCCTGAGGATCATGATTGGGTCCCTCTTGAGCCCGGCCGCCATGCCGAGGAGTATGTCGGACAGCACGTGCTGGAACTCCGGC
36-534	[T/G]	ACAGAACTAACGAACACGACGGCGGTTTTATTTTATTCAGCGCGCGCGCATGCAGCGGCTACTGATGATACGATGGCGATGGTGATGGTGCTTGGTTGGTGTTGCTTGTCCTCCTCTCAT[A/C]CTCGTGCTCGCCTCTGCCGGCCGGCCTCCCGGGCGCCGGCTCACTTGCAGCTGCAGCAGGAGCAGCCGCACGCGGTGCCGCACTTGCAGGTGGYGCAGTCGCAGCCGCCGGTCTCCCCGC
220-524	[A/G]	CGTGGGAGGGACGGGGTGGTAGTCCGGGTGGGGTTGCGGCTTGGGCTCGGGCTTGGGCACGGGGCCGTAGTCCGGGTGTGGCTGGGGCTTGGGCTCCGGCTTCGGCGGCACGGGCTTCTT[A/G]TGGTGGAAGTGCTCCATGATGTGTTTCTTGATGGGCCCGCACAGGGTCATGGACGCGCACTCCGGCGACGCTGCAGACGGCGTGGCGGTCTTGTCGCCGGCGACGATGCCGAAGGTGGTG
7755-570	[A/C]	TTTTTTTTTTTTTTTTTGAACAAAAGTCCCTTTATTTCAGATTTTGGTCCCTCTGAATTGAGGGGGTTAGGAGGACACACGCATAAATAGAGGAAAGGGA[A/C]AYACACATGCATCCATGCAATGCAGACAGCCAGGCCAGCTCTCCTCTCATCATCTCCGGGATAATTAAGCCCGACGTAAGTACGCGCCAAATCGGCAAAACACAAACACAGTACGTCACT
5846-1634	[T/C]	AGAATTTAGTAATATGTTGCCACTAGGCTTATTATGTATGGATGCCCGTGAACGGAAGGCTAAAGAACTGCCACCGTTGTAGCAGATTGGTGTCTCTTCACAATCTGTTTTGAGTTGCTC[A/G]CACGACTCTGGGGTCACGGAGTTGGAATACCCTTGGATACGTGAGCAATTCCATGGATATCTGGATCGTACGCTGAGAGAGACATTGGAGATGCATATGCTACTGAAGTTGTCGCCCTCA
11091-172	[A/C]	GCAGCGCCAGGTTCAGGTGGGACTGCATATTGGAGCGCGGGGTCATSGCCTCCTCGTCCGACACGTCGGAGCCCGCGCACATCTGCGACCTCGCCCACTGGACCGTCTCGTCGTCCCCCT[A/C]CAGCAGTTTCAGGACTAGCTGCGTTTCGGGTCTGGAATCAGAAGATGTCCTCGTGCACAGCGAGGCGGCGAGCGTCATCCTCTCCATCTCATCGCAGTCGTAGTCGTTCCCCAGAGCAGA
7299-183	[A/G]	TGAGTCGTCTTTGTTACCATCCTTAGATGGATCATCAGCTAGTCCTGCGGCGAACTGCGCGCAGATCGCGGCGGCGGCCAGGAGGAAAGCGGCGGCCGGGCTGGATCTGGTGCCGCATGC[A/G]CCGAGCGGCCGTCTCATCTCCGCCTGTCTTCCCGTGCCCACGGCTCCCCCGACGACCGCGACGACGAAGCTGCCGACACCTCCTCCTCCTCCAAGAGCTGGTGTCGTGTTGGTGGTGGAT
3608-2133	[C/G]	CATGATCCTCACGATGGCGGCCTCAATCTGGGGCTTCCGGTCTTCCTCGACCCTGTGGCGSGTCTCCTGCTTCTCTGGCTCTGACTCCTTCTGTGCAACCACAGTGCCAATCTTCACCTT[C/G]ACCAACTTGCTGGTAAACTTGTCGTTGAAGTGGAAAGAGTCGCTATCAGATATATCCTTGCTCATGGGCTCCTTCCGCAGTACGTTCTTGCCCTTCACACAAGCCAGAGACTGGAGGCAG
1763-757	[T/G]	GGTTAACAGTGGCATCCAAAACTTTCCAGCGGTCCGTCTGCGAGGGCTCCCTTTTGACTGCGAGGATGTTGACATCAGCAAGTTTTTTTCTGGGCTGGACATAGTGGACTGCCTCCTGGT[A/C]CACAAGAATGGGCGCTTCTCTGGCGAGGCCTTTGTTGTCTTCCCTTCGTCCATGCAAGCAGAGTTTGCGCTGCACCGCAACAGGCAGAACATGGGCAGGAGGTACGTGGAGGTTTTCAGA
7741-527	[A/T]	TCGAGCCATCAGTGGAGTGGGTATTGGTCCAATTCTTGGTATTATGGCTCCAACACTGAGCTCCATTGTCTGATCTAAACCAAGAAGACCAGATGCATCCCAGGTCTCACAGTATCCAAA[A/T]AGATTCTTGAACCTCAGTGAACCTTCAACTGAGCATGATCTAGTCTCCGTGTTGGCGAAGACGCCGAGCCCGCCGGCAGCGCGGCCCCGAGCCTCGGTGACGTCGACAAGGACGACGACG
4919-1051	[T/C]	CCAAATCAATAGTGCTCCATTAGCTATGAATACGCCTGTCCTCCTCATAGATTCTTACCTCTCATTAGAAATCGAAATTATTTCTTGTTCCTTCCTCTTGTTTGTTTGATCCTTGATCGC[A/G]CTCTATTTGCTGCTCTCCTCGGCTTCGGCGTCGGCGTCGGCGGGCTTGCGGAGGACGACCATGTGCATGGGCGAGAAGATGCCGGTCTCGCCGCCGAGCGTGAGGTGCTGCGCGGTCTCG
578-587	[A/C]	TGTCCAGTACAAGGGTGAGGAGAAGCAGTTTGCAGCTGAGGAGATCTCTTCTATGGTCCTCATTAAGATGCGTGAGATTGCAGAAGCTTTCCTTGGCACCACTGTGAAGAATGCTGTTGT[A/C]ACTGTACCTGCATACTTCAATGATTCTCAGAGGCAGGCTACCAARGATGCTGGTGTCATTGCTGGCATCAATGTCCTCCGTATCATCAACGAGCCAACAGCTGCTGCCATTGCTTATGGT
5058-404	[T/C]	GCCGCACCTCCTCCATCAGCAGAAAACAAGCTCACTGTTGGTCTGATATATGTCAACGAGCACTATGATGGATGGAAAGAACAATGTTTGAGGGTGCTTCAATCAAATTTTGATAGCCAA[A/G]CATGCTCCTTTGCCCCCGACGAGGAGATTAACGAAGCGTTAAGGAACTGCTTCATCGACCGCGAATCAAATTTCAAACAAGTACAGAAGCTCTGCATGCCTTTCATCAGGTTCAAGAAAG
5573-1170	[T/C]	ATCTTTAATCGAAGTGTGCGGGACCACATCCCACTTGAAGGACCTCTGCCTCCAGCGGAACCAGGATCATAGAGCTGTGGCAATATGTCAATAATAGGTTCTTGTGGTTTGTCAGTCCTC[A/G]ACTTGGTGTCTCCTGCACCGCTTGCTCCGCTTGTATAATCATAATTACCACTCCCAAAGGATGATTGAGCTGGTGACGCAACATATCGCTTTTCCTCTTCATAATAGCGGTTAAACCCTA
918-480	[A/G]	GGACTCCGTCAACAAGAACTACGTCGACATGGACGAGTACCCCGTCACCACCGAGCTCCAGAACCGTTGCGTAAACATGATAGCTCACTTGTTCAATGCACCGATCGGCGAGGACGAGAC[A/G]GCTATCGGAGTCTCGACGGTGGGGTCTTCGGAAGCAATCATGCTTGCRGGCCTGGCGTTCAAGAGGAAGTGGGCGAACAAAATGAAGGAGCAGGGGAAGCCATGCGACAAACCTAACATT
4473-309	[T/C]	AGAAGAAGAAGAAGGTGTTGATTGCGGTGCCAGAATATGATGTGAGAAGTGTCCTCGCTTACAAGGATGAACCCGTGGATTTGGAGGTGCCCGACTACTTGATCAGGGAAAACCCGAAAC[A/G]GGCTGCGGTCATGTTCATGATAAAGGCCAACTTGGCCATGTACAACGAGCACACCAAGGCACGGATGCTCGAGGAGCAGAGAGACTTTAAGCACCAACTAAAAACCAAGGGCAGAGTCAC
654-469	[T/C]	GATGAGGCGCTGCTGGTCCGGTGGGATGCCCTCCTTGTCCTGGATCTTTGCCTTCACATTGTCGATGGTGTCAGATGACTCAACCTCCAGGGTGATGGTCTTGCCAGTGAGGGTCTTAAC[A/G]AAGATCTGCATACCACCCCTGAGGCGGAGCACCAGGTGSAGGGTGGACTCCTTCTGGATGTTGTAGTCAGCRAGGGTTCGGCCRTCCTCAAGCTGCTTGCCRGCAAAGATGAGGCGCTGC
2377-458	[T/G]	ACCACAATATTAACAAGTCACCCACATCATGCTGCAATATTCACACTGAGGTTCTTYTGTACTGAAACGGTGCTCACAGAAACAAAATCMSCTMATGTGAGAACAAAATCAAAATCAAGT[A/C]TCAATGTGGGTTTAATATTGTGTGCAAAGAAAGAATGCAAAGCAACAATATCAATGAGTTACCAAACTTCAACTGGAATAGCTATAGAACCAGCGAATTCATATTCAGAAAGAAAGTGTA
3426-435	[T/C]	CCGGCAGCCCGTCGGCCGTCGTCTCTACGGAGCGATGGATTCTTGAGCCCGCAGGAGACGGCGACTGGAAACACATCGGCTACCGCGTCGCCCGGCCCGGCGCCATCGAGATCGCATCCG[A/G]AGCGATGACCGTGGGACGAGTTCCGGAGAACGCCGACGTTGTCATCCCCGTCGCGACAGTTTCTGGGGTGCACGCTCGGCTGGAGAAGAAGGATGGGAGCCTGGTGGTTACGGACATGGA
3674-164	[T/C]	CTTGTTCACGTTCATCGACCGGAGCAGGCTCGCCACCTGCGTCGGGTCCGGCAGGTTGTTTGCGATCTGCCCGTAGTTTATGCCGAACTTTTGCTGCGCCGACACTGTGCCCACTGATGA[A/G]AAGAGCGAGAGCAGCAGGATGCAGGGCAGGAGCGACGACGAGGCCCGGAGCTCCATTGCCTAAGCTCTCTCCTCTCAGCCCCTGCCCTTGCCCTTGGCCGATGTATGTGGTCTGGCCGTT
4663-464	[C/G]	CTCCGCCTGCGGCGACACCATGAGCGCGGGCGCGCCGAGCGGCAGGCGGTCGCCGCGGTCGACCTGCCAGGTGCACCAGAACTTGCCGAACGTGCCGGCCATGTGGTCCAGCTCCGCCTT[C/G]CCCAGCATGCTGGGCACCCACGGGTTCGCCCACAGCCCCGTCTTGATCTCGTGCGCGTGCGAGTGCCACAGCTTCTGCTCCTCCGCCGGCAGCGACTCGAAGATCTTCCTMGACACGATG
3653-519	[T/C]	CTCAAGKWGGTGGACTACTTCAGGGCCGCCCTCAACCTCCGCAAGAACGCCGACGTCCTCGGCGCTCTCGCCGAGCAGGGCATCAACCCGGACTACAGRCTGTACAACACGGAGCACATC[A/G]AATGGGCGGTGAACCAGAAGCTGGGAGTAATGCCGGGGGTGCAGTGCAAGGACGGGCCGTTCGGCAAGAAGCAGCTCTACCAGATCTACCTCTGCGTCGACAAGGACGGCAAGACCTTCA
6384-866	[A/G]	TCTTCTTCTTCTGATCGATGCCTCCGGTCCACTGTAAATTTTGCTCCATGGCATTCGTTGCAATTTACGTACGCACTAGAGAATATTACTATCAGGTTACATGAGAGGGAGGAACTCTAG[A/G]GTGTCATCATCTTTACATGTTTTTGTTCTTCAAGAAGTAAACCATCACTTGGTGTACATGTTAGCTCGGATCTTCTATAAACCAAACTATACTACATGTAAAGGGTTTTTTTTAAAAAAA
3252-1144	[A/G]	GCTACCGCACCAACCAGCCGGCCAAGTTCTGGGGCATCGACCTCTACGCTTGATTCCRCCGCATGATTTGCTCCCYGGACAGTACGATCAATAATATGGGAGCTCGCCATTAGCGTAAAC[A/G]AACCTGAATTGTAGATGTTGTATTTGCAGCACAATTTACGAGTTCAMAAAAAAAAAAAAAAAAAGTCATGCCTGGTTCATTCTCCCAGTATCTTCAGGAAAACCAGACAAGGTCGAACTC
6293-1469	[T/G]	CTTTAGAGGGGATTCTAAAGGCAATGGAGGACACCTTCTTCCGCAAAGCAATATTCAACTCCGTGACGAAAACCCTAGAAGCAAACCCAGCAGGTCAGGCCATATTGAGCTCACATGCTG[A/C]CGTAGTCGAAGCGTGCAACAGCCTCTTGATATAACAGCTCTTGGCCAGCTCAACTTCTCAGGTGCTGTGTCTAGTGAAAGGCAGCGTATGGTGTATTCTCTATAGCTTAGGTGTTTCACC
11770-187	[A/G]	GCCAACAGGTACAACAGACACAAGGATGAAGCTCAGAGTAAAGGGCTTGGGCCTTCTGCTTCTCCTTGTCTTGCTCGCTCTATGCTCCACCATTGATGTCTGCGACGCAAGGAGAGGCAA[A/G]CATTGGAGGCCAAGGAGCTCACCGAGCTCCTCTCTGCTCAAGAAGAAAGGGAAGACAAAGAAGGGCAGCTCTCACCGGCAGCACGGGAGCAACCGGCGAAGCCCGCCACCAGGCCCTGCT
6898-989	[T/C]	GGATGGATTTGGGAGTGCTCAAGGACATGCCCAGGATCCGCGACAGGGCGAGCGCCAAATTGGCCCAYAAGGAGGTGCARTGCCGTGAGATGCTTCTATCAGCCTACAAGGAGATGGTCT[A/G]TGCCGTGTCTGACTTGGTTAAAGCTTCTCATGCCATGCGGTGTTTCTCTAAAGTATCTTCTGGCAGCCCACTAGTCCGATTTACGGACTGCCAGGATGATTTGAATGATTTAGGGGATGG
8717-244	[A/G]	TGATATAGGAAATGGTCTCAATGGACCTGTCCAATCAAAACGAGGAAGCTCCAGTGTCCGGGTCCGCCCTTTTTTCAAACAATATTTCCAGCCTTCTTGAGACAGCTGAGATGACAATGC[A/G]TCTACTTTCGTGTGTACAGACTTGTGAGAGGCCCATGCTGCCTTGAAACAGTCCTGCGAACAGAAAGCAGCAGCTTCACGGGGGAGCTTCAGCTGTGCGCACTTGGGGCATTGGAGAGAT
7434-820	[A/G]	TTTTTATCAAACAACAACAAATGCATCTACTCAACATGTTYAKACTTRGCATGTTTCAAAAGGGAACAACTATGTTGGAATGGGAACAGCTACCAAAYACACCCAATGATGCTTACGCAC[A/G]CACATCTCTATAAACTGAGAAATTGGTTGTTACATTGACATGGTCAATCGGATTGGACGCAGACATTCCGCCGTTGCCAAATCTACATCGGACCCCTATCGTTTTTGTCTAATACATGAA
6818-411	[T/G]	GGGTCAAGTGATAGGTCTGGAGGCTCCTGCGGACCGGGCTTGATAATGCATTTGAGAATATCGTATTCTTTGACTGGTCATTGAGGCTGGGTCTGGGAGCATGCCCAGATGTTGCTTGTG[A/C]GTACAACCCAGCTGAGGGTTGGATACTTGTAAACGGATTCACAGTCATGGGATGCTGATGTACCCTTGGGGATACATGTGCATCAGTACCTCCATAGTCAATCTCATGCTGGATATGTGA
4398-2232	[A/G]	CGAGGGGCATACCCTTTGTCTCTGGGACCTTTAGGTAGACGAACACAAAGGCGATGCAGCAAACGATTGCATATATACCAAAGACACCTGCCAGGCCAATAGCATTCAGCATCACAGGTA[A/G]GCTGTAGGTAACAATTATGTCACAAATCCAGAATGTGAGAGCGCAAATAGCGATGCAGACACCTCGGACTCTGGTGGGGAAAATCTCTGCACAAAGAATGTTGGGGATCGGGCCAAAGCC
3987-1078	[T/C]	CTGATTGATGGACTACAATCTGGCTTGGACTCACATGATATAGTCAGCATTCAAAATGCTAAGGGCTTAGGTTATGCCATGAACACAGCTGAGGAGCTTAAGTTTGTTAAAGATATAGCT[A/G]CAGCAACAGGCATTGTGCTTGATCCAGTCTACAGTGGGAAGGGAGCATATGCAATGCTGAAAGACATGGCTGCTAATCCTTCCAAGTGGAATGGGCGGAAAGTCCTCTTTGTCCACACAG
1751-296	[T/C]	ACATGGCAGTGTACTCAAATCTGCTGTCCTCCAACACATCAGTGTTGTGAAGCCTGCTATGCTGCCCGCTGTGTTCCCGCGCTTCATGTCAGTATCATCTGCTCAAATAGAGGAGAGCGG[A/G]TTTGAGAGCAGCACTGTTGCAGATATTTTGAAGTCCAAAGGGAAGAGTGCTGATGGATCATGGCTCTGGTGCACCACAGATGATAGTGTCTATGATGCTGTCAAATCGATGACACAGCAC
6238-243	[A/T]	CAGGACGGCCTGCCTTCTCACACAGAATCAACGCGTTGCGGGTGGCGTATGCGGTGGTGCAGTTGCCGAAGATGGTGGTGAGCCCTAGGACCTCGACGCCGGGCGCTCGGAACGCCATCA[A/T]GRTCGCCACGCTGTCGTCTATGCCGGGATCGGTGTCGATGATGAGCTTCATCGTCTCCCTCTTCTCCGCCGGCCGGATCTGACGCCCGTTGGCCGCCATCGATCCCCGCCCGGTCGATCG
14371-423	[G/C]	CAGGTGCTTCAGCTGCGAGAAATGCTGCGCCAGTGATGTACGCGACGAGCAGCTGCCCGAGTAGAAGAATCAGTTCGATAGAGCCGCTTGGATCAGTCGAGTGCTCCATGCTCGACTTAC[C/G]CCGTCGCCGTGACATCCTCCCGTTTTAGCCACTGTTCAAGCTGATTGGCATCCCTGCTAGCCTGCCGCATGCTTTGGGAATGTGGTTGTGGAATGAACGCTAGCCCATTTCGTTATTTAT
1351-790	[A/G]	ATGAAATAAAATGAAATCAGAGTCCGGCCGTCTGTGTTTGCGCGGTAGTGTTGTGTGCGAATGGTGCGATGTTKCAGCCAGTGTTTTGAGTCTCTCGTGTCTGTGTTTCCAGTCCAGTTT[A/G]TTCRTCAGTCTGTACTATGTACTCCATCAGCAACTGAGTAAATCTATTGCCTTCTCTGCTAAAAAAAAAAAAAAAAA
9564-316	[T/G]	ACTCCCCATGGTGAAGTTGAAGTTGCTGCAGGTAGTGCGGATGCCGAGGAGCAGCCCACTGAACGCGAACGTCTCCTTCACGAGATCGAACATCAGCAGGTTGTTCTCCATCTGGTGCCC[A/C]CCGAGGATCACCGCCGGCGAGTCGAGCGCCGCGGGCATGGACGACGACGACGCCATCTGGACGAACGCGAAGCACACGGTCTGGTTGTTCACCTGCACGAGCGAGCTGGCGCCGGGCAGC
5385-722	[T/C]	TCAGGGGAATGTGCATGTCTTGCTATTTTATAATCCCTTCAAGGCAGAGGTGGGAATAGGGGTACCCCAGAGTTGGGAACTACTGGTAGGGTGGTAGTGTTAGCTATATCGAGAGTTAGC[A/G]TAGGATTACAGGTTAGCGTCATAGCAAACGTAGCATAAATAGTGAAGATATTTGAGATGTTGGGGGTGGCCCAAGGGTTTTGTACATCATTGGTTTGAGGTATACTTGTATAGGCAATCA
13081-199	[A/G]	TCGACATCATCCGCGTACTCCTCCGGGATCTCGACGGCGGGGGGCGCCGCGACCTTAGGAGAGGAGGTCGTGGGAAGGGGTCGGTGGGCTGTTACAGCGCGGGGGCAGGTGAGGAACCGG[A/G]GTGCTCGTGGGACACTAGCGTAGGCCGGCGCGCAAGAAATGGCCGGGAGGAGGAGGGAGCAGGCTGGCGGCGACGCCATCGCCATGGCCGCCGTCTGCGCGAGGGGTTTTACAGAGGGGA
697-868	[A/G]	GTCTCGCCCTGGGCAGTGTGGGAGAGCTGATGGGTACATCCTTGAGGGCAAGGAGCTGGAGTTCTACATGAGGAAGCTCCAGAAGAAGAAGGGCAAGGGTGCCACAGCATAGGCGCTGAA[A/G]AGCTGCATGTTACTCGTTGGGTTTTCTTAGTTGTTGCGTCAATGTCTGTTTACAGACATACTGAACACCATTTTCTGTAAACGGTTCCGGTCTAGGTTGAACTGAGAATGTTTTGCCTGC
2091-639	[T/C]	TTTCAACATGTTTAAAAGGTTTTTGCATTGAGAGTCTATCACAGAGTTAACGAACAAACATAAACACCACGTCCAAATGACTCAATMGGTACCAGGGAAACATTACACAGACGGACAACA[A/G]CTTTGATCTGGAAGGAGCACAGCTAAACGCTAAACGACACGATAAACTTATCTCACAGACGACTGAGAAAATGTCCAGTTTAAGCTAGAGATGCTCCTTTTCTATTTTTTTATTTTCACT
12530-368	[A/G]	GTAAATCTAAAGGATGGTTGTCGTACTTGAACGGTTGTGATGTTGATCGAAAGTCATCTGAATGGTGGTGATGTAAATCTAAAGGATGGTTGTCGTACTTGAACGGTTGTGATGTTGATC[A/G]AAAGTCATCTGAATGGTGGTGATGTAAATCTAAAGGATGGTTCTGGTGTCTGCTTTCTATGGTGCCGTCGCCTATGGATGTTGTGTGGTTTTCTCTATTCCATACATATTCTTCCTTTGG
11619-618	[A/G]	GGGTCATATGAAAAGAATGTGATGAATGAGTCACAAAACGCGATGTTGTGGGATTCATACTGTATGACTACTAGACTCCAGTAGCCTGTCTGATTCTGAGGGCATGTCGGATGACATTTC[A/G]AAATTTTGCTTGGTTGTCATCTTGTTCCACTCATTCTCAACGCGGAAGAAAACCCACTGAAACCGCCTCAGCATTTCCAAAGCTGTTATCGCAAACACTGTGAGGTAGTTGTGCCGAAGA
9100-978	[A/G]	ACCTGTGTGTAATTGATGTCGATCTTACTCATGCGATAACTGGATTCGTACCAGTTGTACAGCTGCATGCCCTTTGGAATAAAAATAATGCAGAGCAGGATCCAGCATTAACGTTCTGCG[A/G]CCACTTACGAACATGCTCATTTCTATTTTATGTTTTTTGGAAAACAACAACTCATTTCTATATGTAAATGCCTGASGGAGGACTACTAACTCGTATGTATTACGGGCCGGTTCTCTGTGG
5273-894	[A/C]	TCCAGTTCCAAATATGAAGACAGATGAAAATGTTTAGGCCGCCGTAGACGGGCCGAGCACTTCTTATTCGACGTACACACAACTCAAACTACAGGGAGGCTTTTCAAATTTCAAGTGCAG[A/C]TGTTTCATAGACGACACTCGGTCTCGACTGCGCGCGGCTCACTGCCGCATTCAGGAAGATTTCTTGCTCTCCTGCAGGCGCTCGAACAGGCTGCCATCGAAGGCGCCCCTCACRATTTCT
13108-412	[C/G]	GCAACAAACAAACACTCCTCTGAATTACTATCAGCAACTCAGAAACAAAGCATACAGCGGCGCTTACCAACAGACACCGATGATCGGGTTGATAGCGTGCTTGCAGGTGCTGATACTACT[C/G]CAAGTCTTTATTCAAGCTTGTTTACACAGATGGATAGATACTTCACTAATGCTACTACTACTGAAACAACAGGATTATTTATTATTCAACTTATATCCAACATGGGCGTACATAGCCACT
6382-396	[A/G]	TTCGGAACCGACCCCAATTCAAGGCTGCAGATTCTTCCAGTGAAAATAGCAAAGAAGACCTCAGGCCAGGGCGCTCAGGGGCAGACGTCCACCAAGAAGAACGGCTCGGACCTGATCGTC[A/G]GCGAGAACGGCGGGGGCTTCAGCTTCTCCCGTCTGCCATTTCTGCCGAAGTGACACCTTAGTTTGACTCTCTGATCACCGTTGCCGAAATGTAAAACACCATTCTTCTCCCTCTTCTTCT
5250-214	[A/G]	TATGAATGTCTTTGGAGCGTAGCCTCCCATCGCCCCCATGAACTGATTCTCCTGTATGGCATATATCCCTGGACGCTGAGTCTGGTCATCCATACCCTGCTGGGGGAACATCCCTGGCAT[A/G]AGCATCGGGTACATGAGCGGAAACATCGGAGAAGCGGCACTTGGAGCGCCGACCTGGGSCGACCGGATCGGCTCGCCCGACGCCTCCACCGGCGGCGAGGGGGAGTGCGCGTTGCTCTGG
2835-1501	[A/G]	CCGGCCGCACCGTGAAGCCCATCAAGTACCCGTCCGAGAAGAGAGACGTACAGTCCCTCCTCGCCTTCGTGAACACCCTCAGATGAGTGGTCAGACAACCGGAGAACCATCGTTCTCTGC[A/G]TTGATGTCTAGGCATCATTATACAGTGGTAGCAAGAGAGGATGGTTCAGAACATCAACGGAAATATTGGAGACAAGAGGAGTGTGGGGAGGCAGAGACTGCGGCTGAAAGCCCCTCCCTT
5247-1138	[T/C]	AAATAACAAACGACAAGCACTGTGGCAAACATCGATGAGTGCAATTTACCGCTTCAGCGTTCCTCTTTAGCCCCTGCTCTTCTCTCCAGACCGGCTTGCCCCCTGTGGACAATGTCGCTC[A/G]TCCTTACCCAATCCATGGCTCTCTGACCTCTTGTGGCTCTTCTGCTTGCTGGATCGCTTCCTTTCATGTGGGGACTCACTGCCATCACTGTCACTACCAGATGCATCCCTCCGGTGATGA
1421-1140	[C/G]	TGTTGCCTGCTTTGCCCAGCGACGGAGACGAGAGAATCTCCTACTGAAGTGCCGCGAGAACGGTAGATCCTTCCACCATGAAGGTTGYACCACAGATTTCCTCCTCATCTGCAGGCACAG[C/G]GGTCACCTTGTTCTTGGGATTCTCGTACGACTTGAGGCCTCCAAGGGCGTTCCAGTARAAGCAGCCTTGCGGGAAAGGCGCCAGTGATTTGCCGCAAGATCCTTTCAGCAGGTCGATGTC
78-1073	[A/C]	TTGATCGGAACGGAGCCGGGATCTGATCCGGACAAAGCTTGCCGCCGGATCCAWCCACACACCTACCATCCACAGATAAAATCCTTCCATCCATCAGTCAGGGAGAGTTATTACCACCAC[A/C]TCTTCTCGTTCTCCTTGTTGTTTCTTCCATGGAGAAGAGAGGAGACTTGGGAGATGAGGAAGCAGAACGGCGCGGCCGCAAAGGAGGCGGAGGCGCACACGCTGCTGTAGGGGGAGACGG
5008-2402	[A/C]	GCTGATCTTCTCCAGGGTGGAGCCCTGAGAATCGCTGCAGTAGTCCAGCTTGTCTAAGCCGAAAACCACCCCCTCTTACATCGAGAAAACCCCCTCGTACATCAAGAAACGAACGATGGT[A/C]CTATATATATCGTAAGTAGCATGGATCTATGCAGAAATAGGACTGTAGTAAGTAAATAATGCCCCCAAGGTTGGTGGTGTCAACTGTCACCGTAATGTAATGTGTATGTAGTTTCATCCA
ABC10700-2-2-65	[T/C]	AGGCCGTGATGCGGCACGGGACAAAGCAGTCCAGTCGCYCAGTAGGGCAAGCAGAGGGGCGTCT[A/G]GAGCGTCTTGGCGCGGCGACACTCCAGCCCGCTTCGGCGAGGAAGA
4868-166	[G/C]	GCCGTCGGTCGGGCTCCCTCTCCGACACGCCGCCGTCGATACATCCACCCGAGGCATGGCGACGGCGTTCAAGGCGTTCGTGAACAGTCCCGTCGGCCCCAAGACCACCCACTTCTGGGG[C/G]CCCGTCGCTAACTGGGGCTTCGTCCTCGCGGGTTTGGTTGACTTGAACAAGCCTCCTGAGATGATATCTGGCAATATGACAGCAGCCATGTGTGTCTATTCTGGACTCTTTATGAGGTTT
3985-824	[A/G]	AATCTCAAACAACTGCGGCATGCTTCATTACACCTCTGGCGGCCAGTTCAAGATACCACTTGTGATCCGAGGTCCTGGTGGTGTTGGTCGTCAGCTTGGTGCAGAGCATTCACAGCGTCT[A/G]GAGTCATACTTCCAGTCAATTCCTGGTCTCCAGATGGTTGCTTGCTCTACTCCTTACAATGCCAAGGGTTTAATGAAGGCTGCGATAAGGAGCGAGAACCCTGTCGTGCTATTTGAGCAT
4226-570	[A/G]	GCCAGCCTGCGATGCTTGGTCAACTTAGTGCAAGCATTCACTTGAATCTAGYGTAGTATGTCGGTTGCATGTTTGCGCCGTGAGCTCATTTGTTGCCCTCTGGTGTCGCAATTTCTGGAC[A/G]AAGGGAATCCATGTCTGTAATACACCGTGTACATTCTAGGGTTTGTGTGACAACAGAATCAATTTAATTTTTAACGAGCAACCAAATACCGACTGACAGCATTATGAGGTATGAACACCT
4733-539	[A/G]	AATGTAGCAATGCCGCGCCTGCGGAATCGAGACTCTGCAGTGGTGGCATACGTTATGTCCATGTGATTGCGATGATTTAGTGCTTCTGCTCTAACTGCGTTTGGCCTGAGATTGTGTGGC[A/G]ACATGTTCCTGAGTTGTGTCATATAATCTCTTTGCAGTTTAAAAAAAAAAAAAAAAA
2455-1262	[T/C]	CAGTGCCATCATCTTATTGGCTTSCTGAATCCCAGGCTATTCACAGAGAAAACTGGAAACAATTCTGGTTTGATAGTACAACATAAGCCTCGCGCATGTAGTGTAGTTTGCAAAGGCTCA[A/G]ATCTCCGTGGGTTTGGAATGCAATAATACACCAAAAAATTGGTCACTAGACAGAAGTTTGGCTTAGAAAAATACACAAGCAAGGCACCTTTCAAGAGGAAGCTATCTATATCCACTGCGC
7839-633	[A/G]	TTGCTGCAAGCACGTAGCGTACTGAACTGCGGTGTGCTGGAAAGAGTAGTGATCCGAAAGACCATACTCTGAGAAATTAGATTCCACATGGATGAATCGACCAGGCAGCGACTTCTTTGC[A/G]AGCGTTTCCTGCCATATGTCAAAGAAGTCTACCATAATGGCCCTGGACTTTTCGATGGAAGATAGGGGGTAATACTCTACCTCCATCATGATTCCTCTCAGTGTTTCAGTATTGTTAGGA
8752-523	[A/C]	CCAGGGCGGCAGGGGCATGGAGTTCTGCTTCAGGGACCATTTCGCCGCGTCGACCATCACGTTCAGGAACTGCTTCAGCCTGGGAAGGGTGCCGACATAGACCACCGGGAGCGAGTCCAG[A/C]AGAGTGCCGTAAGGATCGACTGCTCTGGCTATTTCAAAGTGGCTCCTGAAGTCGATGTCGATGATCAGACGCTCTGGACCCGTCAGGTCATTGTCCACTATGACATCAATGTACTCATGA
4188-714	[A/G]	CTTCAACTCCTCTCCATTGAGCTTAAGGAACTTGTCATAAGTTGAGTATGCATGCCTCTCAACACATTCAGAAAAGTGGTATGCCATTCTTGGGCTCAGCATGTACATGGCGACAGTGAC[A/G]AAGTAGTAAAAAAAGGCACTAAACCGCGCAAGAAAGCGATCAATCCATACAGAGTTGCCACCCAACGCTTCCATGATTAAGAGGTGATGGAACTCATTCATGCTTTCKGCAAAGTGCACT
3048-1349	[T/C]	TCACAAATGCACAGAGGAAGCAAAACATAATACTAGTACAAAACGAGGCAAGAGTAACACGGCCGGAGCATTACAAACATGTCTAAGAAGTAAACATTAAAGCTGGAGTAACTGTGCTAA[A/G]CCATGTAAATCGCCATATGTTCCCAATTTTTCAGTTTGACAATTATTTGTGTTTGTGTTTCTAAGGATAACTATCACCAGAATCGGGTGACACTACTGCAGGGAGGGCTTCTAGTCAATC
2209-263	[A/G]	AAGGAGGTCCCTGTGGAAAAACCAGCTGAGGAGAAATCTACTACGAGCACTGTGGCCGAAGTTGTTCCTCAGAAGGATACTGAAACCTCACCAGCTGATGAGACCGCTGCTCCTGTTGAG[A/G]AAAAAAGTGAAACTCCTGAGGTGAAAGAGCCAGAAGCGGAAGAAGCCATTCCTKCCACAGAGGAAAGCGATGAGGCTCCTGAGGAAACTGAAGAGAAACCAGAAATTGTGATTGAGACAG
3140-491	[T/C]	CGACTACTGGAAGGGSCACCCGGGGAAGATCATCGACTGCATCGGCAGCCTGGGGAGCATCCTGGGCTCATTCGGCGAGGTGTGCCACGCCTTCTTCGGCAGCAAGGTCCACACCCTGCA[A/G]GACGCGCTGTGCAACACCCGGACCGACTGCTACGGGGACCTGCTGCGCGAGGGCGCCGCCGCCTACATCAACGCCATCGCCGCCAAGAAGGAGAAGTTCGCCTACACCGCCTACCAGGTC
4199-1530	[T/A]	TACCCAGAAACTTCGAGAGACTATGGAAGAGAATATATTCGTCAGGAGTAAAGCTAAAGAGAAGCACTCTGAGTATGAGGAAGAGATGAAATCCCAGGAAAAGTTCTTCCATGATCAGAT[A/T]GAGAACATTCACAAGGCCACAGAAGACAAGGAAAGCGAGTTTGAGAGGTTGCTGCAGGAGGAGCGTGCGAAGGCTAGACAGTGTGATGTGGATTCTGGGACTACTGAAAATCGTAGCCTA
2575-692	[C/G]	CTCTTATTAGCACAAATCCAAAAAGGAAATAAAATAGTGAAGCCGAAATACGTCTCACACAATTCCCACTCTGCTCTGGTTATCACAGGTCTGAATAGAGTGCCGAGATACTTGTTCACA[C/G]GAAGTCTACTGAACTGGCAACACCAACCAATGCACAGCAAAACAAATGCAACGACACCACCAAGAACCACCACAGCTGCAAATCATCTACCGTAGGATAAGCTGACAGAAGAACATGTCC
8523-316	[T/C]	AACACGAGCAGCAAGCTCACATGAAGCTTTCATGTGCACGATGCTCTCTTTGTCCTGCATTTGTCTCTCACTCGATATCTCTGGCATTTTGTTTGATCCAACATAAGGAGGTCGAGGTAT[A/G]TGGCCTGGTACCGGAAGAGGTGCACTAACAATCCCACGGGTCAGGGGTTCTCTTTTCTTGAGTTTTTCAGAAGCTTGCGACCTTGTATTTGCTTTCTCYAATCCCCCTGATCTCTTTGCT
2850-147	[T/C]	ACGAAGCCTGAGCGCAAGAGCAAGAAAAGATTCGGGTCTTTGGACGGAAGCGACGGAGGTTCCCAGGGGAGGCGCAGATCTGCCGAGCGAGCTACGGAGAGAGGCCGAGAAAACAAATCG[A/G]GGCGGGCGGCGAGATCTAGCGAGGCGAAGGCTCTAGTGCTGCGGATGGATGGAGGGACGGAGGGAGGGAGGGGTTGGACCTGCTTGCTTGGGAGAAGCGCGCGTCCACGGCTGCGTGTGT
9683-140	[C/G]	TCACCGGGTCCCCGCTRTTCCCATCCCGGCCGCAATCATTGGCCATTGAGGGTTTGATGCTTTTCCTGTCTTATTATCAATTTCTCGTTTGGAGACGATCGCGTGAGATAGAAGAAAGGG[C/G]GGGACTGGACTAGAATCTGAGCTCTGGTGGATCTGAACTGRAAGTGGGACGAGAAAAGGTTCAGAAATTTCCATGAAAGCTTCGTCGTCCATGGCAGGCGACGCGTCAGGGAACACAGAC
6883-203	[A/G]	GGCGCTCGTTGTCTTGGCCGCGTTCCTCGCCGGRCCGGCGGCGTCCGAGGCCGCCAGCATTTGCTTCAACGGCTGGCTGAGGCTACCCACCTACAACCCGCAGCTCTGTCGCTCCAGCCC[A/G]ACCGTTCGGACGCGGCAGAGGGTACCTGCTCCCTCGGGGTCCGGGCTCACCTCCGGCTATTACAACACCAGGTGCCCTAGCGCGGAGCAGATCGTCACGGACGCCGTGAAGAAGGCCGTG
3007-1378	[A/G]	GAATACACATTGGATGGGTTCCCACAACGAACACTGAGCACCGAAGCATAAAAACACGGACGATGTTCGGACGACACAATCAACAAAGATACCATGAGCTAGAGCGAGAGTTCAGCTGGT[A/G]CTAAGGGTATAGGTAGGCATCCCCTTGCAGCATCCTCCCTKGCGCCCTGTTTAACTATCTTGTATGTTTAGTAACAGCACTTCACTCCTCGTCATCGTCGTCATCCTTCTTGAGGCGAGT
10772-321	[A/G]	AGGAAGGGATAGTTCTTTCATTGCATTGATAGAAGTCAAACTTCTATCAAAAGATCTCTCTATTATTTAGAGAAAAGAGTTGGCGTGGGTTCTACCAACGAAACGAATCAGTTTTGGATT[A/G]AAAAACATAACATTGCACAATGATCCGATTCCAGCCTATCAAAAGCCAATTTCTTTATTTAGAACTTCAATCCTCACTAGAGCACTGAACATTTGTTTAATCTCCTAAAGTGGTGTTGCT
7549-782	[T/C]	CATACATCTTAGGAAAGCATCAATGTTAGAAGATAATGAAGTTGCTGAAATTCTGAATGAGATATCAAGACGAATTGTTCGGGAAAAAGGTCCAATAGTTATGGACTTRTCTGGGTTTAC[A/G]GAACAAGGTTTTAAGCGGAAGCTTGCTGTGCAAACATTGTTTGGAAAAATCATGTACTTATCAGAGCTCCCAGAGTTCTGTTCTCGGGATGGCTCGCTTGTTGTCAAAGAAATCTTTGGA
4117-472	[A/G]	GACACGGTACACCACTGGAAAGGGCGACAAGCTGGGGGTTCCCTTTTCAACAGTATATATGAATTAGTTGGTCACTCATGCTTTACTTAGCGAAACGGCGAACATTCCAAAACAAAAACG[A/G]AGGAGAAACATGGAGACKGTGTCCTGCTACAGAAAATGCGGCTACTGCTTATCAGAGCGCTCACATCTGGGTCTGCTGAGTCCCGAGCATTCCGCCGACAATGTTAGTCACCTGCCAGTA
3090-138	[T/C]	AGAACGACATCCGCGAGATCCCCTTGCGCGTCGGGGACGAGGAGGGAGGTGATGGTGGCGCCCCAGTTTGCGATGTTCGCCGTGATCCTGCCATTGGAGAGCACGCAGATCTCGGGCTCC[A/G]CCGCCATTGCTGCTGCCTCGGATGAACCTGCTTGCTTGCTTCGCTAGACAAACCGCCTCGGAAGTGATCAGTTCCCCTCGCGTTTGGCACCGAGTGTCTATCTATTCGAACCCACCTTTT
12171-521	[T/C]	AGGAGTCGATGATTGTAGCGCACATGAGGGCGGCGATTATGAAGAATACGACGGCAATATCCAAGTGGTACCAGCCAAGACAAACTGTCCAGGAGAGCTCTACCCCAAGAGCGAAGTAGA[A/G]GCCATAGATCGCAAATGGGCAGATAGGTTCTTCAAACAGATTGTAGAACACGCAAAGCTGTGCGACGAGATTATGGCCCTGGGAGATGATGATGATACTCCTTTCCCCCCATCTCCCATG
2996-69	[C/G]	GGCCGCCGGACGCCCGCCCGCCGCCTCCACCGAGGCGAAGCTCCGTCCCTCCGCCTCCTCCGCCGCCT[C/G]GCGACGAATAAGTAGCAAATCTTTACGCCGGCAAGATGGTGCAGTATAATTTCAAGAAAATCACTGTTGTCCCTCCTGGGAAGGACTTCATTGACATAATCTTGTCCCGCACTCAGAGGC
3601-254	[A/G]	AACCTCTTCCGCAAGGAGAAGGGCGGCGACCCTGAGCTCGTCCGCCAGTCGCAGCGCAGCCGCTTCGCCCCCGTCGAGCTCGTCGACGAGGTCATCGTCCTCGACGAGGCCTGGCGCCAG[A/G]GGCAGTTCGAGCTCGACAAGATCCGGCAGGAGCTCAACAAAACCAGCAAGGAGATCGGCAAGCTCAAGGCCAAAAAGCAGGATGCGACGGAGCTGATACAGAGCACGGAGGAGATTAAGA
5483-787	[T/C]	TCTGTATGGGCAGGTGCTGCATCGGAACGCGTCGCCCAACCCACAACTGCCACAAGCTGACACAGGGTTATCGATCTGTTCTGCAGTCAGCCCCAGCTTCTCCACCTTCTGCTCAGCCTC[A/G]GCCCTGCCACAACTGCAGTTCTTGCATGCCTTCTTCGTGGCTCCCACCTCACAATCTCCAACAACTGGAAGCTGTGGTTTCTTCAAGTCCTCCTCGGTCAAGAGGCTGTCTTCATCAATC
3412-579	[T/G]	TTTTTTTTTTTTTTTTTGAAGAGGTAAATTGGGAAAGAGTTTTCATCCAGAAAGCTGAGAGCATCAAACATGAGTTTTACAATGACCRGTTTGTGGAAGTTATA[A/C]AAGACAATCGCCTCAGATATGATCATTGATGTGAAAACACAGGTAAAGACAATTCAGCCAATTCCAGATTGTCAGCATAAGAGTTTTGTCTTTCTTATTTCTTGCCACAAATAGATCACA
3688-1291	[A/G]	TGGTGGAAGAGTGCTTGATACTGCTTCAGCAGCACGCTGCTGAGCGCACGCCATCATGTCCATTGCAAGGCTGTCGGGGTGTCTAGCTTACAAGTACTTGACCATCCCACGGCCTTCGAC[A/G]CTAAGCTTTGAAGCCTGAAGGTTTTTCTTCTTTGGCGCTTTCAGCTGCTGCAGTTTCTTGTTCATCTTCAGCCGACGCTGGTCTTGAACTTGTTGCTTAGCACGAGCCCGTATCTGGTCG
8034-315	[A/C]	ACATGCATTGAAAATGTCCAACAAAAATTTATCATCTTTGCCCACTCACAAGGATGGTCATTTTCAGACATAGAAAGAGTGTGCATGTACATCCATACATATTTACCAAAAAAGAGAGAA[A/C]ATATAATACAACACAAAACAATCAGATCATCCATGATGGACACATCGTCACCATGAATGCAGCATCATCCTTAGATCAGATTCCTCATCTTACCGTCGTTAGCCAGTAATGACAAGATCT
2249-1308	[A/G]	AAAGAATAAACATGCCAAGGCACACCTACAAAAATTTAACTCGCTTCGAGTTTGGGCAATTGTGGATACCATTATGGAACACACACGTTTCTGGCCGGGCGGGCGACGGGAAAAAGCATG[A/G]GMAAAGTAAAGTGAAATTTCGATCACGCAGTTGCCGCCATGGGCAACGCTCTGTAGCASGCTCGCCTGGCCGCTCGGACGATATCCTCAATCTGTGGAACAGCCAATCTCTCAAGGTTGG
1692-742	[A/G]	CTCCCTGAGGACCTCCTCCATGCTGGAAGCCCTCTTCCATGTCACGGGCTGCTCACCGTTAGCTTTCAGGAACTGGCCATATGCTGTGACGAATTTCTCGAGCCGTGTGGACTGGTACAG[A/G]TCAAAGTAGATCAAGTTCATCTTGAAGCCCTCAATCATCATCCTTGCATAAGCTGAGCCGATGCGGCCAGCTCCAATCACTCCAACGGTCTGCCCCTTGAGCAAGTTCCCAACAAACAGG
7738-324	[C/G]	CCCGGGGCTGCGCATCGACCACGTCGACATCTCCGGCCTGCCCATGGCCAACCCGGACCTGGAGACCGACGGCGGCGAGGGCTTCCCGCCGGCCGTCGAGGCGCTCCGCGACAGGGTCCG[C/G]GCCGCCGACTGCTTCCTCTTCGCCTCCCCCGAGTACAACTACTCCGTCACCGCCTCCCTCAAGAACGCGCTCGACTGGGCGTCCAGGGGCAGGCGCAACTGCTGGGCCGACAGGGCGGCG
2634-2228	[A/C]	CACCATGGGTTTAGGTGGCGAAGGCTATCTTAATTTCATGGGAAATGAGTTTGGGCATCCTGAATGGATAGATTTTCCAAGRGGTCCGCAAACTCTTCCAACCGGCAAAGTTCTCCCTGG[A/C]AATAACAATAGTTATGATAAATGCCGCCGTAGATTTGATCTTGGAGATGCAGATTTTCTTAGATATCGTGGTATGCAAGAGTTCGATCAGGCAATGCAGCATCTTGAGGAAAAATATGGG
ABC18641-1-1-283	[A/C]	ACGTGTACTACCGCAACCTGATGTCACAGAAGGGGCTCCTGCACTCCGACCAGGTTCTGATCAACGACGGACGCACCGCCGGCCTGGTGCGGACGTACTCGTCGGCGTCGACGCAGTTGA[A/C]CAGGGACTTCGCGGYGGCCATGGTGAAGATGGGGAACATCAGCCCGCTCACCGGGGCGCWGGGGCAGGTCAGGCTCAGCTGCTCCAGGGTGAACTAATTAAGCTAG
ABC07433-1-1-354	[G/C]	TGCATGCCCCTTTGGTACTCGTCTGTCATCTCAACGGGCAGGCGTTTGAGGAACCATGGATGGTTCTTGATCTCCGGGATGGTTATTCGCTGCAGGCAAATACAAGTGTGAGTACTACAT[C/G]ACCAGGAAGGGCTTGTTCGGTTGATGTGGATTTGAAGTGGATTGAAAGGGATTAAATCCCCTACGAGCCAAAATCCCTGCAAATCCCCTCCAATCCCCGCAGGGAAGGGATTAACCGAAC
5414-628	[A/C]	AAGGGGATGACTGTTCATATGCTAGTTCGCCGCATATTTAAGGTTGAGACCGGCCATATTGTTCTCATCCACGCTGCTGCTGGTGGAGTTGGGTCACTCCTTTGTCAATGGGCGAACGCC[A/C]TTGGTGCTACTGTCATTGGAACTGTTTCAAATGAAGAGAAAGCCTCACTTGCACATCTAGATGGATGCCACCATGTGATCATGTACACAAAGGAAGATGTTGCAACCAGAGTCAAGGAGA
2874-186	[A/C]	TCCGTATGGCGTTGCACTTAAATCTGTTGACATTTGATTGGCGTACTTGCACAGCTCGAAGAGAAACGCTGCCGTTGAGGAAGGAGGTCCTGAGGGAGGCCGGGCGGAAGCTGGCTGTGG[A/C]CGGCGGCGTMGCGAGCCTGAGGCTCGTAGGCGGGGCCCTTATCTCCATCGATTCGGGGCGTAGCGGAGGACCAGATGGAGAGGAGAGGAACCCTGGAGCTCCTGTGGTCGGAGATGGAAT
1887-868	[T/C]	CCTTAAATTASGTCATYGGTATAATTACTGGGATCAATAAGGAATAAGGACTACTCTCRGTCCASTTATGATCAGCAACCATGTGTATSWGCAWCCATGTGTACTAACATATATGCATGC[A/G]TGACTAGTGCGTGTATGTCGATCGAGTTGTCGACCAATAATAAATAAATTGTTACGTAATTAAAAAAAAAAAAAACTGAGCTAGTAGATGGTTAGTTTTCTTGTGGTGGAAACAAACACA
9110-748	[A/C]	CACAGGTAATGTCGAAGACAGGGTGGGTGTCACTTCTTGAACCAGCTGAAGCATGAGCAGCCCGAAGATTCATATCTCTCCCCTCGGTTGTAGCGGCCCGTATATGCATGGCTGGTGCCG[A/C]CAGTATCTGCACCGGACTGCTTCTCCTCCCTCACCTTTTCAAATATGTCAGTGAAACCTTCACCAGTCGAAGGATCCTTCTCATCCCAGTCTCCAAACTTTGGCACAGCCGATCCTCTCT
744-255	[T/C]	RAGYGCGGCCTCGCCCCTCGCGGTCTTGTGCGGAATCATACCGCGGATGGTGCGCCAGAGGATCTTGGCCGGGGCGCGRAAGTGGATGGGGCCGTGGGATGGCTTGGTGTTCATCCTCTT[A/G]CGGAGGAAGCGGAGGTACTTCATCTTCTGGCGGACGAGGCCGCCGGACATGCAGATCTCCTCGCAGCGGACCACCACCACGCGCTGCCCGTTGAGCAGCTCCTTGGCGACGATCGACGCC
5164-2070	[T/G]	GCCGACCTGGAATGGTACAAGTGGTGTTCAGTGTCACATGACAAACACAAGGATGACTGATCCAGAGATCTTTGAGCAGCGATATCCCGTTCTTTTGCACAGATTTAGCATCAGAGACAG[A/C]AGCGGAGGCTCTGGTCTCCACCGAGGCGGTGATGGCCTTGTAAGGGAGATTGAATTCCGCCGGCCTGTTGTTGTGAGCATTCTTTCTGAGAGGCGGGTGCATGCTCCCAGGGGACTGAAG
7947-887	[T/C]	CGTGCTTACAAGGACCATACTGTAGCCTTGTTTCTACTTCCCCTGTTCCAAAATAAATGTCTCAACCTTGTACTAGCTCTAGTATAAAATTGTACTAAGCCTCTAGACAATTATTTTGGG[A/G]CGGAGGGAGTATTATTTTTGCTCATACCATAGCTTGGTGTAGAGATTGCGTGTGCTGACCCTCTACACTAAAGCTATGCAATTTTGGTAGTGAGGGACTTGTTTTCGGTGTTTGGAAAAT
8224-561	[T/C]	ATACTTTCTTCTTCATCCTCAACTGAAAACTGGTGCACTGAGGCCACACCATCATGGGATTCCACATGGGTCACATCACTTTTCTCACTCTCATTGTCATCACGTGAATTAGATGAAAAG[A/G]GGTTTTCATCCGCCTGGTTCTCTAGAATTGCTTTAGTTGTCTTATCCTGCATTTCTTGCTCTGAACTAACACAAGAATTCTCTTCCTCGGTCGTGATATGATCTTCCACGCTTACTTTTT
8610-214	[T/C]	GCTCCGCTCCTAGGTCTTGTGCCTTCCCGGCGAGTAGCTTGTTGAGATGGGGCGCGGCAAGATCGAGATCAAGAGGATCGAGAACTCGTCCAACCGCCAGGTGACCTTCGCCAAGCGCCG[A/G]GCCGGGCTGGTGAAGAAGGCCCGCGAGATCGGCGTGCTCTGCGACGCCGAGGTCGGCGTCGTCATCTTCTCCAGCGCCGGCAAGCTCTACGACTTCTGGACGCCCAAGACCACGCTGCCG
7029-300	[T/G]	GCCCTCGTCACCGGCGGCGCCTCCGGCATCGGGAAAGCGCTCTGCATCGCTTTTGCACAAAAGGGTCTATTTGTGACTGTGGTCGATTTCTCTGAACAAAATGGAAGAGAAGTTACTTCK[A/C]TAGTTCAAAAGGAAAACAAAAAGTTTCATGGASATCTTGGAGTACCGTCTGCCATATTCGTCAAGTGTGATGTTTCTGTTGAAGGTGATCTAGCTGCTGCTTTTGCGAAACATGTAGACA
10318-572	[T/C]	ATAGAAGCTAGCACAATTCATTTTAGATTGTCCACGAAGCTGATAATCTGAGAAATGAGAAGGTTGACAGAAAGCAGCATATCCAAGCGAGACAATACATATATGAAAGGAGCCAAGTCC[A/G]GATTAATCTTGGCCTACCACGATGCCATGCATTGCATTCTGATTTAAGATGTCCTTGATGAGATGGCAACGGACGGAGGCMCATCAGCTTGTGTAGCTGCCGTCAAGCCTGCGTACCTCC
6086-690	[A/G]	GCACCCCCAGGGTCACACTGTCCCCAGGCTTGATGAGGCATCTGTGAAGCAGCTTTCTGAATGGAGCGCAAGCATCCTGGAAGACCTCAAGAAGATAGACGCTCCCAAGGCCTCAAATTC[A/G]GAGATTTCAGCAGATAAGGACAATGCTGGCGTGGAGTCAGCAGAAATCCTGATGGAACAAGTTGCAGCCTGAGGCTAGCTGAGCTTCGCTGATTGAGTTGCGGTGGAGTCTGAAAGCTGT
9322-383	[A/G]	CGATCCGATGGTACACACAGCCTAATTTGGGAAACAAACTAAGTAAAGCAGCTGAGAGTGGCAGTAATCGATAGGGGATAAAGTGAGACCCTAGGTAGCCCGACGAACCGAAGAGGGTGG[A/G]GGGGGGGKGTGTCGCTGAGCTCAGATGAGCTTGAAGGGGAGGGGCCACGGGGTGGAGCGGGGCACCTCGACGCGGTCCTTGATGCGCTCGATCTTCTTGTCCCGCTTCGGCCGCGAGTTG
1762-837	[T/C]	AGCGGCCTGCTGCACCGTCCACTTCCCGGTTCCCTTCATCCCTGTCTTGTCCAGGACCTTGTCGACCAAGTAACCTTCMCCCTGGTCATCCTTGATGCTGAATATATCAGCTGTGATCTC[A/G]ACCAAGAAACTGAGGAGCTCACCCTTGTTCCACTCGGCGAAAACCTGCTGCAGCTCACCGTTTGTGAGCTTACCAACCGACTTGAGGACGTCATACGCCTCAGCGATCAGCTGCATGTCA
7691-679	[T/C]	AACATGTCCATCAGGTCTCGTGTAATACAGTTCAGGAAAACTGATCACATGTCTAGGTGACTGATTAGGCGTGCAAGCTTCCGAAAACCCAAGCAGATTAGAGAGAGTTAAGGACGATTA[A/G]CCCGCGCACCCTTGATCAAGCGATCGGGTTCGGGTGCAGAGTCTTCCCGAACATTAGCCTCCTCAGGTTTTGGAATGGCATTTGGTACCTCGGTACAAGGATCACTGTACCAGGTCCATG
1986-3486	[T/C]	TGGCTGAAGTAAATCTGTTCGCCCAATTATGTCATCCAGTTTCTCATAACCCAACTGGGCTAATGTAGCTCGTACCTCCTCCGCAACAAAGAGGAAGTAATTCACAAGATCACCAGGAAC[A/G]CCAGGAAACCTAGCGCGTAGCTCTTCTCTCTGACTAGCAACTCCAACTGGGCAATTGTTTGTGTGGCAAATGCGTGCCATGACACATCCGGTAGCTATCATAGCTACAGAACCAAAACCA
7747-1056	[T/C]	TGAAGGCTTGATGGAGGAGAATGGAGGCAGCCACTGTTCTTCTCCATACGCGCCTTGGGGAGGCCCTTATCTCTGCCTGGAGTGTCGGAAAAAGAAAGACGCAATGGAGGGCAAAAGACC[A/G]AGCTGCTCGACGGCATGTAGGTGAAAAGGAAGCATGACTTGTGTCAAAAGGATGCGTCCTTCTCAGTGTAAAAACTAAAAAGATGGAGATAAGTTTGTTGGTGATTCAATTATTATTGTT
237-365	[G/C]	GTCGCCTTTGGCCTTGCCGGCCTTCTTGGGGAGGAGCGTGGTGTGGATGCTGGGGAGCACCCCGCCGGCGGCGATGGTGACCGAGCCCAGCAGCCGGCTCAGCTCCTCGTCGTTGCGCAC[C/G]GCCAGCTGGATGTGGCGCGGCACGATCCGGTTCTTCTTGTTGTCCCGCGCCGCGTTGCCGGCGAGCTCCAGAGTCTCTGCGGCGAGGTACTCGAGGACGGCGGCGAGGTAGACGGGGGCR
3272-1578	[A/C]	GAACAGCTCGTCCCACGGCCCCGCACCCACCGCGATGATCACCTGCGGTATCACGATGGCGATGTTCAGCACGCCCGTGCACAGCCCTTGTCCACCGCCTTTGTTCGCCGCCAGCTGCGC[A/C]GTCACCGCGAAAGGGACACTGTACAGAATGGCCAGAGGGATTCCGAGGAAGGCGAAGAGGGCGAGGGAGACGGCCTTGATTTCCTTGCTGGCGGTGATGGCGTGCTGGATGTACCCATGC
4163-1786	[T/C]	TGTTGTTGGAGCTGGTGGTGTCAATCTAGCAGAGATCCGCCAGATATCTGGTGCAAGAATGAAGTTACTTGAAGCCCGTCCTGGTTCTTCGGAATCCATCATGGAGATCCAAGGTATGGC[A/G]CACCAAGTTCGAGTGGCACAGAGCCTTCTGCAAGGCTTCATTGGTGCTAACAGCCAGAGCGCGCAGCCATCCCAGTCTTCTCGTGACCTTTACCCAGTGTGGAACTAAACCCTAGAGGCT
9658-234	[A/G]	GTGCAAGTTTGACCATCCGCCTCTTGGGGAGGTCATTGCCAATGTTTCGAAGCAGGGAGACGGTAAGAAGGTGGTAGGACTGAGTTATGTCCTGGAAAATTAGACCCGCTCAAGTTCCCC[A/G]TCCCCATTTCGAGTCTGTTTCTGTCATCAGAGCATCTCCAACAGAATGTGTATATTTGGATGTCTATATGTTTATATAGACAATGGTCTAAAATGATTCCTTCATACACCTCCAGTTTTG
4191-268	[T/C]	AGCGGTCTTTTAAGTTGAATCCAGATGCCGCTCCTTTCGTGCCTGCCTCCAAGTCTCCGTTCGCGGAGAGCTTGAAAGGAAAGAAGGACCCTGAGAAGCAAGTAGATGAGACTGAAAAGA[A/G]TGAGACCGCTGACAAGTCTGCTGGGTATGAACTCCCAGAGTCCCTTTCTTTTGATGACTATGCTGAAAGCCTAGGAAAGATCAACATCTCTACCGAGTCATCATCAAAAGGAGAAGCTGC
12280-797	[T/C]	CAGGTCTCATCTACCAAATTTGAAGTACCTCCTTCAATGATCCCAGACATGTAACCACTTTCAAATTTAGCCTTGTTGGCAAAATATTTCTAGTGAACCTTGTATATTCTGATTTCTGCC[A/G]AAAGAATTATGCATGAAGAAGCACAATTCTTAGTCTACAGCTTGTGGTTCTGCATTTGAATCTCAAAACTGCCTCAAAAGTTATGCAGAGAAGTCAAGTTCAGCTTCCACAAAGAGAAGA
ConsensusGBS0356-1	[T/A]	GAAAGAGCTCCGGAACTGCCGAAAATCTGAAGATCTCGCTCGGCCCGGGCGACGAGCCCCTGTTGTTCGAGGGGCGAGATATGCCAGCGGGCTCCATTACAGGATAGTCCAGGTGTGCCT[A/T]CGGGCGCCTGGACTCTGTACATGTAGAGAGAGAGAAAGAAAGCTTGGTGCTAAGTTTA
6132-1201	[A/G]	CGACGAGTTGAGGTGCAGAGAGACAAAGATCACCCCGATCACGACAATCAAGAAGCCGACGAGCGTGCTGAAGAAGAGGGCCCCGGGCTGCCTCGTCTGCACAAACCCGTACACTCCCCC[A/G]GACGTCACCAGGATGATGTCGGTCAGACCATCGCCGGAGAAATCCTCTAGGATCAGGGCGTGRGTCGGAGGCGCGGGGAGATCGATGGATGTCAGTAGGCTACCATCAGGAGAAATCACC
2943-455	[T/G]	AGTAGACCTTGTCGGCGCCGTCGAGGCTCATCTCGACGATGGGCACCCAGAGCATCATCTGCTTGCTCCGGACGCCGGTCATCCGCTTCATCCGCCCTTCCTCCACGTACGCCGTCACCT[A/C]GGCGTCGTAGCGCACCCGGGTGCCCGTGGCGCGGAAGTGGTGCTCGTAGGGCTTCCCCTGCCGCATCCACACGTACCCGGTCTCCCGCACCAGCCCGCACTCGTCCAGCCCACGCAGCGG
11944-542	[T/C]	CCACCCCCATCGAACTCCCTTTCGAGACCCAGCTGCAGTAACTACCGCTTGCATTGCATCATCGCAGTCGAGCCAAACGAGGACGTTCACTCAAAGCCCCAACCAACAACATTCCACAAT[A/G]CTCAGATGTGGAGAGCTGCCCGCAGATAGATAGATAGCTTGGTCGCAGCTGGACAGTGATGCCTAGTGACTACGCTCCTGAAGTATGTGAAATTGGCGCCATCATGCAGTAAAATTCTTG
1962-972	[C/G]	AGGAAGTAAGTCTGATCAATCAGTTTCCCATGTCCTGGARCACCTGCCTCTGTATCCGTTGATGAACGGAGCCAATAGCAGATCGGTCTTCTGACAGTCGCGCGCGTCCACATATATATA[C/G]ATACACAACACAACATGGAACAAAAGGGGTGTTTGCATGGCTTAGATCGGATATTGACTCCAATCTTGTCTCCTCCCGTCAGGGAGCATCATTAGTTAGATGGGCCTGCCTTGGGGCACA
7696-825	[T/G]	TATCTGAACTCACCTTCTTGCTCTCTGGCTTGTCTGAATCCTCTGCTGCCGCAGCGGTTTTCTGTTCCGCCTCTGTTTTCCTTCTTTCCATCTCTTTCAACCTTTCTTTTTTCAGGAGCT[A/C]CCTAACCGGTCGGTAAGCAGCTGTAACACAAAGATTCTTAAGATCACTGCCGCTGTAACCTTCGGTCATGGTTGCAAGCTCCTTGTACTCGATGTCTTTATCGACCTTCTCCTTCGACAA
1159-588	[T/C]	GTATACAGAAAAGTGTCCCCGACACAGATGAAATCAGAGGCAACGTTTCGTTCAGCTTCATCTTATTATTGAATGAAGATCACGTGGAACTGGAAGGCTTCGACGCGTAGCTATGCAAAG[A/G]AAGCAGCCAGCCGGAGCCGGCGGCTCAGTGCTGTCCCGGCAGCTTCTCCTTGATCTTGTCCATGATCCCCTTCTTCTCGCCGGTGCCGGCCATTCCTGCGTGCCCTTGCTGCCCGTAGGC
5235-518	[A/G]	CAATCTCTCACCCTGAGTTGCAATGTCCCCAACAACTGTCTGTATCCTCCCAGCAACGTGCCGTAGCCTGTCATACCTCATCCTAATCAGGTCAGGGCTCTTGGAGGTTGGGAACGTGTC[A/G]AATTCCTCATCAAGCTCGTCTGGATGAGCAACATCCGCATAAGATATCCTTGTGTTCATATGTGGTGGGACACGTGGCCGGAACCGATAATTCCACAACCCAATCAAGAACATGTAGAGG
3522-2500	[T/C]	TAATAGCCCTCTTTGTACAGCACATCTGGAGACTGAAGCACTGAAACTTGGAGGCACACAATCTGTGGATGTTACGATTACACCGCGTCACGCGAGCTGAGATTTGGAGCTCATAAATTG[A/G]AACCGGACAGGCCAATTTGTGCAGATTGAGATTTACRGCCGTGATTCGAATTCGCGKCGGGCATTTAGAAATTGAACTATCGACWTTTCAGAATCCCTGAAAAGCATTATTGGCGCGGCG
1617-189	[A/G]	GGCGAGTGGCAGTGAGTTAACCGAAAAATCTTCTTGCTATAAAGGCGTATTCTACAACTACCTTAGCGTTGGGATGGATGCCCAAGTCGCATATGGCTTCCACCATCTACGAGATGAAAA[A/G]CCATATCTTGCTCAAGGACCAGTTGCAAATAAGTTGATTTATGCTGGATATAGCTGCACGCAGGGATGGTTCTGTACCCCTTGTACAGCAAGTCCTCAGCTAAGAGGACTTCGGAACATT
6975-1101	[T/C]	ATCTCCAACGTCTTGACCTGGTCGCGGTGGTCCGTGGACGCGCGCCCGGGTGCCGCAGCAGCAGCCGCCGCGGCAGTTCGGGTGCTGCTCCTGTTTGTGTCAAACGACGCGCGAGACGCC[A/G]TCCACCTCTCCGCCCAGCGCGGCTGCCCGTCGACGTCCATCTCTTCCTCGACTGACGGCGCGGGGTTCCTCCAAATTTGGTGAGAGAAGGCGTATGAGAGAGCTCTCTCACGCTTGAGTG
6033-1152	[T/A]	GATAGGTAAACAAGACAAGGTGAATCCCGGGAACTCAGCTTCCCAGCTTGAAGGCATCCACAAAAAGGCCCAGACATACACCAGCTTTCCAGAAGTTCACCATTGAAATAAATGACTGAA[A/T]TCGTCCAGGAGGCCTGGTGACCCGTTTTCTTCTGTACATAAGCATGCCAATTCCTTCAATAGCAGCCACTACAACACCAGCAACAAGGACATCCCAGTCACCAGTCTGCCCTAGGATTGT
6921-382	[A/G]	GAAGGGCTAAAAACAGAGCAAGCTAGCCAGTCCGCAGACAACACAACGCTAGAACAAGAACATCATCCGTCCATGACTGACTCCGTATATATATCCACGCGCACGAAGGAAAGCGTCTCA[A/G]ATCATCGGTCAGTACCCGGCCGCCACCTCGGAGCCGCCGCCCTGCTTGCCGTTCTTCCCGGCGCTCTTCTTCTGGTACTTATCCTTGATCCACTGGAACCCCTGCGCGGTGCCCGCCTTG
3662-381	[T/C]	GCGCACTGAGATCATCATCCGCGCCACCCGCACCCAGAACGTCCTCGGCGAGAAGGGCMGGAGGATAAGGGAGCTGACGTCGGTGGTGCAGAAGCGTTTCAACTTTCCCGACGGCGGCGT[A/G]GAGCTCTACGCCGAGAAGGTCCTGAACCGCGGATTGTGCGCCGTCGCTCAGGCCGAGTCCCTCCGGTACAAGCTGCTCGGTGGCCTTGCCGTCCGAAGAGCATGCTATGGTGTACTCCGA
1066-1972	[T/C]	ATGGTCCTCGTCGTCGACGCCGCCGTCGGCGCCCTCGCCTCCAGGCGCGCCRCCGGACCTCTGGTACACGGCCGACACGATGGGGTTGCACACGGCCTCCACCTCCTTGAGCTTCTCCTC[A/G]TAGTCCTCCTTCTCGGCCGTMTGGTTCTCGTCCAGCCACTCGAGCGCCTCCTTCAGGGCCTCCTCCACCTTCTCCTTCTCCTCGCTCTCCAGCTTGTCCGCAAGCTTGTCCTTGTCGCCC
5805-604	[T/C]	GTGCACCAAGTCCTTGCCGCCGACGTGCCGCTGCCTAGACGAGGTGGAGGAGTGCGCCCCCGCGTGCAAGCGCTGCGAGCCGTTCGGGATCAACCCAAAAATTCACGTCTGCAACGAYCA[A/G]TACACTGGCGACCCCGGGCCCAAGTGCGGCAAGGATGACCACCACCACCACGACGTCCCCGCCGGCTCGCCGTCCCTCGCCGCCGCCGGCACGAAGATGCAGCTACTGTTGGGCTCTCTG
40-320	[T/C]	CTACTTGATAATATGAAGCACAAATTATAAATAACTGGTCAAGTACATTGATCCACAGGTAGCATGCTGGTGKTCAGCATCTATTTATTGATCCATGCTTATTGGAAGTACTTATTCATC[A/G]GCATCCACAATGCATCCATGTTGCCTTTGCTTGCAAAGCTAGCTAGCCAATGTGGGGARTGGACGCGACAGTGTCGACGAAGATGCGGACACGGTTGSTCCTGAAGTCRAGGGTCACCGG
214-587	[T/A]	TCCAAGGCCTCCACCGTCGATGACGACGACAACTGAGGCCCGCCCTTTTCATCACTGCCACCCCAGTCATGGATTACATTTGCATCACAAARAGGGAGGAGTTTCTTGTTTCCTAGGATT[A/T]AGTGTCTTGGTTTTCAGAAGAGTCCGGATGGTTTGGTATTAGGAATTTCTAGTTGGTGGTCGGATTAGTTGCTTCAATCCTATRGCTGTGAATATGCCAAAGAAATTATCGAGTGTTTAA
2193-516	[A/C]	CTCTGGTGAAAAAGGAGGCRGCAGAGCGGAAAGCACTGGGAGCCCTTCCCCTCTACGAGAGAACCCTTCCTTGAAGACATTTTACTTGATATGCGCCACTGTTTTTGCTCCTCGTAGCAT[A/C]ACAATGCATGAAATAAAATGCAGATCATGACACTGTTCCTCYTTCCGGTTTCATGTCCATTGCCTGTAGCAGTTTCCTAATTAATCGCGATGGAATTTCTGTTGCTGTTGCTGATATAAA
4792-1342	[A/G]	ACTGGGTGAGAAAGGGAACAAACTGTTCCTAGAGCAATTGTTCTGCTCATACAGGATCTACTTTCTGGCCGCTACAACTATCTCCCAGAATGTTACAGGTTGCAGCACAATGAGAATGCC[A/G]AAGGAAGAGATTACTCAGGAAAATGGGTGAAAGAAACTGTACTACAATAGAGTTCAGAGGCAACAAAGCTATCCATTGGCCCAATACAACACCCGAATCGAGTATGCCGRCCAAGCAAGG
2148-498	[A/G]	TCGGAAGCTTTACCCTGATGGCGATTTCTGTTGCTGCAACCTACCTATATATGCTGGCTGTACTCTGAAGGCTATTTTGTCTGTCTAAATAATTGAAACAACACTATTGTGTAGGGCACC[A/G]TGGTTTTATTTCTTCTGAAGAACAGAAGAGAACCGAACCTGAAGCATATTTTGCCTTGGCCTTTTTGTCATCTTTCCTTTGCATAACCATTTGTTTACTTTTGAAAAAAAAAAAAAAAAT
8785-443	[A/G]	TAACAGCGACGATCCAGCCAGTCTCTCTTCTTTCAAAAGATTGTGGAGCTCAGCACGGCAATCGTCGAGCCTTCGGACGTCGGAACTATCCACCACCCAAACTAGACCGTCAGTCTGCTC[A/G]AAGTAGTTCCTCCAATACGAACGGATGGTCTTCTGGCCCCCGACATCCCATATGTTSAGCGAGTACTTTTGGTACTGGATGGTTTTGATATTAAAGCCAAGAGTAGGGCTGATGACACTG
720-1109	[T/G]	CCACCCGGGCACGACGGCGTGCCCCGCCGCCGACCACGATGACTACATGTTCTGGGACATGCTCCACCCCACGCACGCCACCATCCAACGCGGCGTCGTCGCCTTCTTCTACGGCAACGG[A/C]CCCAAGTACGGCGAGCCCGTCAACTTCGCCACGCTCGTCACGGGCAAGAACGAATCTCCTGCGATCAAGATGGTCGTCGCCGACGAGTAAACAATGGATGGCATGCATGCATGCATGCAT
5497-661	[A/G]	CACCTGGCATTGTACATCGATGCCCTTACCCTTGTACTCAACATAGAGGCATCTTGAGAACTGGTCAACGTACGCTTTGGTGGCGGCGTAGACGGAGTAGAGTGGATCGGACGGCACGAC[A/G]GAGGCAGCACCGGAGCCGATGTTGACGATTGCGCCACGCTTCCTGTCGACCATGCCCGGGAGCACGGCGTGGGTGACCCGCGTTACGCCCTCGACGTTGACCCGGATGAGGCTCCGCATG
9860-156	[T/G]	GCGCGCGCAGCGGTGCCGGAGCGTCCGGCGCAGGGGCGGTGATCGGCAGCCGGTCACCATAGTCGGCGTTTGGTGGCGGTGGCAGCTTGTCCTTGTTCTGCTCCGGCGCAGGGAGCGGCG[A/C]GCCGTCGACGATCACCGGGTGGACCCGGTGGTAGCTTGCCATGCTCTCTTCACCTGGCTGGCTAGCTAGCTCCTAGCCTCCTAGTTGCTTGCTTGCTTCTTACAGCACGTAAAAGGAGAG
ABC04322-1-4-236	[T/C]	ATCCCCTTCTTCTGGGGYGTCGACTCCGAAGACCACCTTGTGTTCTCTGACGACAATGAGCTTCTCAAGGCAGGGTGCGGAAACTCATTCGCSCCATTCCCCAAAGGTACACTACAAAGA[A/G]CAGCATTGCCACAGCTTGCCCATCTCATCTTTGTTTGTATCCGTATAATTCAGCTGAGGTACTCACCACCTTGACACCACATTTGGATGATCGTCAGGCTGCTTCTACACCACATCTGGA
2477-910	[C/G]	CGCCATGCTCTGGAGGCACCCGGAGAACATCCAGCTCGGCGAGGTCAAGGTCGTCCACTACTGCGCCGCGGGTTCGAAGCCGTGGAGGTACACCGGCGAGGAGGCCAACATGGACAGGGA[C/G]GACATCAAGATGCTGGTGAAGAAATGGTGGGCCATCTACGACGACGAGRGCCTCAACTACAAGCCTGCCGCCGACGAGGCCACCGACCCGCTGCGTGCTGCCCTCGCCGAGGTCGTCGCC
3137-1403	[A/C]	CAAACAGAAGAGCTCATCTTGCAGTATGCAAATCAGCTCTGTGAGCGTCTCCCGAGCCCCAACGGAGAATCAACCGTCGACTGCCACCAGATCTCAGAGATGCCTGATCTTGCTTTCACC[A/C]TAGCAAACAAGACTTTCACCTTGACGCCAGAGCAGTACGTAGTGAGGCTGGAGCAATCAGGCCAGACAATTTGCATCAGTGGGTTCATGGCGTTCGATGTACCACCCCCTCGCGGCCCGC
14041-135	[T/C]	TTTTTGCCCACAAATTAACATAATTCAAAATATTTACCACACTAGAGTTCTTTTACTTAACATAACCTTGTACACGCCTACAGAGACATATGATTTAAAATTCCACATATTTAAGTATCT[A/G]TGAAGTCATAAATTTATTTCACGGTCATGTTCAATATGCTAAAGATGTTGCCCTTGCATTTGCGAAAGCCACATTCCTAGTTAGTATGAAAGGAAATTGATCCCCGGGCCTCACTGAAGC
5656-1012	[T/C]	TTCAGTCGCAGTTTCTACCATCTTCTCCGATGAAGTCTCGGTCTCTTCCCTCTCCTCAGATGCAGCCTCGGTATCTTCCTTCTCCGATCCAGTGTCTGTTTCTCCACTCTTTTCAGATGC[A/G]GCCTCTGTTTCCCCAATCATGTCAGATGCAGTCTCTTCAGTCTTCAAACCCGAGTCACCTTGTTGAGACCCGTGGTTCTTCATGCGATATGGCTCAGTGGCAAGAGCCGAATTCTCGGGG
4242-522	[T/C]	ACAAAGACAAGCAAATAGGATGAGCGGCTCAATTTCATCCATACAAAACTCTCTGGGTACAATAAACATGGGAGATCATCAACTTGCTAGGTTTGCCGGCTTTTCTCCTTATTTCTCAAG[A/G]GATCACTGGGGGTAAAACTCACTCTCAGGGGGCGGGCTACTCGGAAATAGGGCACGCACCCTCGAAAGCTTCCTGCTCCTTGCGGCAGAAGTCAAATTCATTCGTGTAGTAATACATGCA
5703-368	[A/T]	CAAGAAGAATCTGCAGAAGTTACAAGACGCGATCACACCTCAACCAGCAAAGCCTCCGAACAGCGGTGTTGCAGCAAGCACAGCACCTCCTACAGCAGCAGCAGCAAGTGCAAGTGCAGC[A/T]KCAGCAGCAGCAGCAGCAGCAGCAAGTGCAGCTTCAGCATGTTGCCTGAGATGATGAGGAGTTGCTCGGCTCTCGTCGTTCTCCCCGTCTTTATTTCCTGTCCTTCCAGAGGATCAACAG
2520-718	[G/C]	ACAGGTTTGCTTATTTATCGGCTAGCTGAGCAAAATAGCAGAAACAGCAGATCCAATTTTATGGCGACAAGGACGAAATCAACGGTAAAGGGCCTCAGACTTCAAGTTCTCAGCAATCTC[C/G]GTCTCCCAGCGATCGCCGTTCTCGAGCAGTTTCTCCTTGTCGTACAGCAGCTCCTCGTGAGTTTCAGTAGAGAACTCAAAGTTAGGGCCTTCGACAATAGCATCGACAGGGCAAGCTTCC
11034-152	[A/G]	ACAGAACAGTAGTTCTACCTTTTACATAGGGCTGCTAATCTCATAACTTGCTGCCCCCTTGTTGAATTTCGTGATGGTAGTAATTACATGTATTGCATCTAACCCAGTCCACCCAGAACC[A/G]AACCAAAACTTGTACAAGCTTAGCCATGACTTCAGAACAGTGAGGAACAAACAAGGAGTTCCTTTCTCAACTCAAGACTTGGCTATGGTGCTTACAACTAGATTGACCAGCAGCAGTAGC
3209-1078	[T/C]	GTCTGGAGACATAATCTTCCAAATCAACCTCATCACTCAAGTTCATCTTAGCAGTACAAACTTGGAAAACAAGCCTCTTCTGCCTCCGATCCGGCAGAGGGAACTCAATTTTCCTGTCCA[A/G]TCTTCCTGGACGCAGCAGAGCAGGATCTAGAGTATCTGCCCGATTGGTTGCCATTATAACCTTCACATTCACTGTCTGATCAAATCCATCCATCTGATTCAGTAGTTCCATCAGAATACG
3996-493	[A/G]	TCCAGATATGATTACAGATGATGCCCGTCCATGGTAACCAACTGGTAAATGAAACCAATTCGGATTGACTGGAGTCTGCGGTCCACGGAAGATGAATCCACAGTTCCTTGCATGGTGCAC[A/G]GAACAAAAGAAATCCGTGTAGTCTCCCACCGTGATAGGTAGAAGCATCTCTACATCACTCATTGGCACAAGGCAGTTCTTCCTCAAGGCCTCGTTGTCACGCAACACCGGCTCATCAGCT
4589-131	[A/C]	CCACAAGAGTTCGTCGCGGCGGAGAGGAGACGACGACGAGCAGCCTCAGCTCAGATCCGACGAGATGGCGGCCAAGGCGATCTCCAGCCCCGTGCCGGTGGAATGGTACCCGACGCTGGC[A/C]GTCGTCATGGTTTCCGTCGGCCTCATGCTCACCGCATCATTCTTCATTTATGAAGCCACGACTTCCAGGCGGAACCGTAGTTTAGCAAAGGAGATGGTCACAGCGTCCATTGCTTCTGTG
1146-1815	[A/G]	GGATCAGGATTTGGCCAGGTTCCTGGCACATGGCACTTCAGGTGCACGATCCTTCCGCAGGAGGATAARATYCCGGCAGTCATCTCCCGCTTCACGGTGTTCCATGAGGCGTTCATGTCA[A/G]AGTATCGTGACTAAACTGGTGCAACATGTGGGATTACATACAACCCTCATGGGGTTTTYGTAGGCGTTYTTGGTTTTGCCCCCCCCCTYCTCTCTCTCTCTCTCTCTGACAGCATCCTCC
2574-410	[A/G]	GGCAGTGGCACTGGCAGCGGCCCACAACGTGGCCAAACCTCCGGCGGCACCAGCGGCCAACAAGGTTGCTAATCCTCCGGCGGCACCAGCGGCCAACAACACGGGCAAACCTCCGACGTC[A/G]GCACCAGCGGCCAACAACATGGGCAAACCTCCGGCGGCGGCAGCGGCCGACAACATGGGCAAACCTCCGGCGGCGGCAGCAGCGGCCGACAACACGGGCAAACCTCCGGCGGCGGCGGCG
9864-225	[A/G]	ATGAAAGGCATGAGGGGAATGGCCGTGGTGATGGCGCTGGCGCTGGCCGGCATGGCGGCGACCTCGTCGGCGGCGGTCTACCAGGTCGGCGGCTCCTCGGGGTGGACCATCCTCGGCAAC[A/G]TCAACTACGCCGACTGGGCTGSGAARCAGACCTTCAAAGTGGGGGACGTCATCGAGTTCAAGTACCCGCAGGGCATCCACAACGTGCTGGAGGTGAACAAGGCTGACTACAACAGCTGCA
559-679	[G/C]	TGACGCTTAYGTMCGTATCATCGGCTTYGACAACCTGCGGCAGGTGCAGTGCGTCAGCTTCATCGCCTTCAGGCCACCGGGTTGCGAGGAGTCCGGCAAGGCATAAACTACGAGGTGAAA[C/G]AATGGCCTATGTCGTATGAAGGTCTTYTGTGAAYTTCACTTTTGTCCAYGACTCTGCTTTCCGACYAGAGCATAAYTTKCWTCTCTATGATCTGTKTWTGTACGAGCATAGGTTGTGGAG
4392-450	[G/C]	TCCGGTGGAGAAGGTGCTGAGGGTGGTGGTGATCAAGGAGATCAAGGGGTCGCAGTACGGCGTGCAGCTCGAGAGCTCCGTCAGGGACCGCCTTGTGGCGGCGGACAAATACGACGACGA[C/G]GAGGAGGAGGCGCTCGAGAAGGTCTCCGACTTCTTCCAGTCCAAGTACTTCAGGCCCGGCTCCATCGTCACCTTCCACTTCCCGGCCACGGCCGCCGCCGCGCCAGAGATATCGTTCGTC
2464-1228	[T/C]	TACAGTTACTAAGATAATCCGCATCACCAAACATGATGCGACACATGAAACAGTAAAAGATCTAGATTATATAAACCTCAAAAAGATCTAGAGCTCACAGAATGTAAGGTTTTGTCGTTG[A/G]CCTCGTCGCACATGAAGTAAACATCAAAGTGTAAATTGAAGGTCAAGACACTTGGTACAAATCAGACCATGCTAACATGTCCACGGTTTCTTCTGCCCGTGCTGGGTCATAGATCGCTAT
1711-573	[A/G]	GACCCTGCCCAGACTGATGGTTACCACCTGTATATCCAGGATCTAGTTGAATACAAGAGGCGTGTTCGGGTGCAGGCAAAGCAGTATCCYGCATTGGTCTGAGAGGAAGGATTGGCAAGC[A/G]TAATGATCCATGCTCTGCACATCCTCCGCATAGTTCCTGGTAGTAGATCTAAGATGAATGCCTCAGCATATATGGAGTTAGACCCAAGAAGGGTCCCTTGAGAAGTATTCAGTCATTTTG
1490-959	[A/G]	GGGCAATAGGATCACAGGGAATGTTTTCACCTTCCCATCCTCAGCCACAACTACTGGATCAGCCCCCTGAGTAATCACAGCAATCCTCTTTTGTTTTCCAGAAGCCAGAGGCAATTGTGA[A/G]ATCTTCAAAGCGATCTCCTCRACATTATCAGTCTCCCACCCTCGGACTTTAGAGAAGATCCTTGCCTCAGTTTCATTTCCAAAGATGTAGTCSGCATACGGAAGAACCTTCTCCTGGGCA
1592-949	[T/C]	AGAGCTAGCAATGTCTTCAAGCGAAAGAGTTAAATAGGTCTGGGTCAGCCTCTGGATGTTTCGCTTGTACATTGAAGAGAGCACTTGCTTCACGAGTCCAAGGTTGTTATCAGTTTGGAA[A/G]GCCTCTGCATTTGACTGGATGAATGTCTCCAAATCAGAGTAGCTACCAGTGCCATAGCACGTAGACACATCGACGTAAATCTGAGCGTGATTTTTCAGATTCCTTTGAGCAGTCGAAGAC
1954-1198	[A/G]	GGAGTTTTAATCAATCAATCAATTAATTTCTGTGGGAAATAGAGGAGGCGACCTAGCGTGTTCGTCCATGCCCGGAGAAATAAGCCGGAGCGTGTGCACGCTAGCTCTCCCGCCCACTTT[A/G]TTATTGCTATTAGTCGTCGTCTTCTTCGTCTTCGTCTTGGTGCTATTGATTGTTTCAGACTTTGCGGATGCATCTGCCGCATGCAATGCCAACCCTCTACGAATATGTAACTGCATGCTC
5254-1845	[A/G]	GTGAACATGCAGTCCGGGCTGCTCTCGGTGCGCAGGGCCCTTTGGGCTCCCGGGCTCGGACACGCTTGGTTACTCATGCCTGGATGCTGATCGGTCCTTGCTGTGCCAGGGCTGATTGCT[A/G]TGCCGGGGCTTCGCTGGCAGGTCGGTACACGGAAATTGTGGTGCTTACCAACATGGAAAGACTCCAGCTTGCTCAGTGTAGGCTTCGTCCTGCTTGCTCCATTGGTGGAGTTGTCGAAGT
6171-956	[A/C]	TTTTCATTCAGCATTGAATTTAGGCTCAATATTGTTCATACAACTTCCACTCCTGGCAGCAAGAGAACTCATCAGCTGCTGCATATTTGCATGACTTGCTGCTCGATCACACAAAGAAAA[A/C]AATGGTAGTGCTTGGGAAAAAAGAACATCCATACAAACATCGACCTTCTTCCCTCACATTCTGCAATCTTGCTTTCTGAGCAGGCAAAACCTTTCGAATACTTCAATTTTGTGGTTGTCC
1754-505	[G/C]	TTTTTTTTTTTTTTTTTTTTAAAAGCAAATGGCCTGCAGATATATAGCAGCGGCCCTTATTTATTCATTGGTATGCATATATAGAGATAAAGTT[C/G]AGACGGCACACTTGTCTGTGCATARAGGTTTTCTGGCAATGCAAGCACGGATGGATGCTGCTGACCCTTAACTTATCGCTAGTACTCGCAGAAGCATCTCCCCATCTCGCACACCCACAC
917-522	[T/C]	CAACAAGAACTACGTCGACATGGACGAGTACCCCGTCACCACCGAGCTCCAGAACCGATGCGTGAACATGATCGCGCATCTCTTCAACGCTCCTCTTGGGGAGACCGAGACGGCCGTGGG[A/G]GTGGGCACCGTCGGCTCTTCGGAGGCCATCATGCTCGCCGGGCTGGCCTTCAAGAGGCGTTGGCAGAACAAGATGAGGGCCGCCGGCAAGCCCTGCGACAAGCCCAACATCGTCACCGGC
6655-978	[G/C]	GCCGTCGTCACTTTATGAGATTCAAAAAAGGCAGTTCAACAACTCACGATTTACAACAACACGAGCTCCATCCAGGACCTAACTGAAAGCAGCGAGCGGTGTAACAACACTCCAAGGAAA[C/G]CAGCACATGCCGCTCAGATCTCAACCGGGACCCTCTTGTACAGCTCCTCCTTCTCCAGGCGCGGCGTGGCGATGGCCTGCAGCGGCGTGCCCATGAAGGTGACGAGCCCGGGGGACTCCA
5751-644	[T/C]	CTYGCCTTTTGAACCTGACTGTTARCGTCAACACCAGTAGAAGACTTTGCCGTAGTTGCATCTGATTCATTGCTACTATCTGGGGTAGCAGCTGATCCTCTGTACCTTAGTTTTGTTGTA[A/G]CGCTATCCTGCGCACTGACAATATCACTGGAGTTTGATTCTTCTTTCAAACACCACTTTGATAGAGAAAAATGCGGGTTTGATTCTGATGGTGGCAAGTCTGCAGGATAAACTACTTGCA
4499-1364	[C/G]	ATAAGGCTGTTGTTAGAGACGCTCTTACAGTTGCAAATTTTGACAGGGCTCCCAAGCGCAACCTAAGCCACAAAATTGCGACAGCCAACTTTGATTGAACGGGGAACTGTTTGACACATA[C/G]AGACCAGRGTAGGATAGCTAGAAGTAGTTTTTATTCTGCAAAGTAGCCTCAATTTAATAAAACTGAGCCTTGCCAGAGGCTCCGTGCCCGCTATGGAGTTAGGCTGCTCATTTCCTCAAC
4670-429	[A/G]	CACTACTTCACCATCGAGGTCAAGGAAGGCGGCGCCAAGAAGCTCTACGAGGCCAAGGTGTGGGAGAAGGCCTGGGAGAACTTCAAGCAGCTCCAGGAATTCAAGCCGGCCGCCTAATGA[A/G]AAGATGTAGATAATGCTAGTATGTTATATACTTATATGTAAGCTGAAGCTTGTGGCTCGAGCCTATCCAACATGCCAGCCTCGCTGGATACTGGCGTAATATGATGAAATAAACCTGCTC
4816-115	[T/C]	TTTCACCAAGAAACTATAGCTTCTGGGAAGTTGGTTGAAAGGCCATGGTGTATGTTCAGTCCACAAATCAGTGACGAATACCTGGTAGTCGTCGCCATACTCCTGGGCAAAAGCGGCCTT[A/G]ATGGCCTCGGCGGACGCGCGATGGCCGCCGCCCGTGTCACTCATGAGGATCAGCACCTTCTTGGGCGCCTCGGCCCGCGCCACGCCTTCCTCCTCAACCGCCCCATCGGCGTCC
ABC07549-1-3-308	[C/G]	TCTGCATGATTGTAGACGAAAAATAAAATGTTCATTCCTAAAGATTTTTCTAGAGAAACATAGAGTTCAAAACGAGTTATAATCCATTTCAAACAATCTAAGGACAAACTTCTTTATACA[C/G]CSAACATCATTAGTAGTTCTATTATTCCCTCCGTGACGGTTTAAAAGACGTGCATGAAAATTATTTTGAATCTAGGTGGTTATTGATTGGTTGTGAGATGGGCTAAAAAATAGCATTCAC
ConsensusGBS0598-3	[G/C]	GGATGGTAATTGCTCATGCAGATCCCAGGAAACGGCCCATCCAAGTGGAGAAGCGGGACCATGCCAGGTCAATGGCTCCCTGATTCTCATCAGTCAAACCCATGCCCTTCCTCCTCTSGA[C/G]GGCCTCAGGCGATGCGTTCATGAA
1989-651	[A/G]	CCAGATGTACTCGTCATAAGTGTGGCGCTTTATCAAGTTCTCRGTGTCGTAGACGATGAAGCCTGAGAACACCAGAGCTCCAAACCCGCCGATCACAGCATTCGATGCAGGTCCAAATGG[A/G]AAGAAGATCTGGGTAAAGCTTATTACGACCAGGATAGTGAGAGCAGAAAACAGAAATGGTCCAAGGTAACTAAATTCCTTGCCCTTCTTTGAAGCCCAGAATGTGTACGCAGTCAGAGAG
3384-918	[T/C]	GATATCTGTTACAATCTTAGCTAGTTCCTATCTGGAGCTGCTCAATAAAAGTTCCATCTTTAAATTTGTCCTCCTGGAACTGTTTGGGAATGCAGACTTGATTGTTGTTCCCTGTAATAC[A/G]TGGCTTATTTCTGTCAAAAACAGTGCAAATTATTCATGTCAATGAAGGATAGTCTGTATTGAAGTTTGTTTCTGTTGCTACTTGCTAGCATTATTTACTTCCGTGCTTTGTTGGTGCTTG
1697-514	[A/G]	TAGGTGTTGTACATCTTGAGATCCACCTTGCGCAGGTAGGGCGCGCCGTCCATGCTCACCTTGACAAAGTTGGAGCCGTTGGCGCCAGCAGCAGCGGTAGCAGCAGGCTGCTGCTTCTCG[A/G]TCTCCTCCTCCTTCTTGATCTTCACCGATTGGACGGTCATGGCGTTCCTGCGGTACGACCGGACTGGTGGCCAACCCACAGCCTGTGCCTTGGGAGCAGGTGGCTTCTCGGGGTCAGCGG
5777-354	[A/G]	GCGAATTGTCGAATCTGCCAGGAAAGCTTCAGCACCACCATAAATGCGCTGACTGAGCCTATTGATATATACAGCGAATGGATCGATGARTGCGAGCGCGTCAACGCTGTCGGAGATGAT[A/G]ATGATGATCCATGAGCATGTCCCGCTTCCAAACGAGATGGTTACTACTATGACTGTAATGCGTTGGTGTTATTGGCTGCCACCTTCAGCCATGTTTGTAGTAGCGTCGTGCTGGCTGATC
6669-1095	[T/G]	CCAGTCAAGGGAAGAGTTCCTGCAGCTGTTTGCCAAGTTGGACGGAGATGTCCCTGTTTTAGTTGTGTCGACGCTGAATTCCCCCAAGAGGTCCAAGGCCGAGATGGAGGCTCTCAAGGG[A/C]GCCAAAGGCGTGACCAAATTCGTGGAGGTCCCGGGCGCGCTTCTGCCGCAGGAAGAATACCCCTTGGCAGTTGCAGAGGAGCTCTACGACTTCCTGCAGGGATCATTCTCGTCATGATGA
6551-419	[A/G]	TTTTTTTTGCCATTGTAAAATTATTTCAGAAGATAAGCTGCGTGAGTGAGCCACTTGGTCAGGTGAAAGTCGGCATGCTTGGTGGTGGAAGCCCTGTCGCTCAGCAAGGGTAAATTAAGT[A/G]CACAAGCTGCATAGTATGTTGCTGACGATGACGATGATGATGAAAAACTAGTGTGGTAGCTAAGAAGTTGATGATGACTTCGATCGATGATGATGACGAAAATGGTGTGATGAATCTTTC
4878-1486	[A/G]	GTACGAACAGCTGAAAAGCAATATCCCCTTGAGTACTCAAAGATACAAAAAGGAAAACCAAAAACAAACTCAGCGACAGACTTCCAACTGGAAATGAACTGGTGGTTGAATCACTTCCAA[A/G]AAAATCCTACAAAGTCAGGCTCTCAGGGTCCTCGATAATTTTCGCAAAAGTTTGCAGGAATGCTGCCAAATCAGCACCATACACAATCCGGTGATCAGCTGTGACGTTGACCAGCATTTT
3507-2859	[A/G]	TCTAAATTAATGACTTTATCACTATAAATTAATCAAAACACCAGTCTGATAAATATAAATATGTACTCCGAGTGTCCACCTAAAATTCACACGCTTTGC[A/G]AAATAACTAGAAGAAAAAGGAATATACAACAATGGCACTCCGGTACACAAGTATCCTGTACAGACCTGAGCTTCCCAAAGAGTACAGCTTATTACCACCTGATCGACTGTAGTAAGTAAC
6995-1284	[C/G]	TGAAACATATGCAGTGTGAACCAGATGCCATCACATACTCCATCTTGTTGGAAGCTTATCGGAAGGAAGGAATGACCGATAAGATGTACGCTCTGCAACAGGAGAACCCAAGTTTGGTTT[C/G]GACTGAGCTTGTCATGGTGTAACCGACCTCATGAATTGATTATGGTGTGAGTTCATCTGACTGAAATAAAAAATCTGTTCCTCTACATGTCTGGAATCCATAATGCAACCTAGCAAATTA
2765-406	[G/C]	CCGGGCGCCCCCATCACCGGCTACGGCGTGTCCGAGGTCGTCCGGTCCTCGACGCCCGGGGTCGCCGCCGGCGACCTCGTGTGGGGYATGACCGGCTGGGAGGACTACAGCGTCATCAAG[C/G]CCCCCTTCACGGCCATGCTCACCAAGATCCAGCCCGACGACGGCGTGCCGCTGTCCTACTACACCGGCGTCCTCGGCATGCCGGGCCTCACGGCGTACGTGGGGTTCCACCACATCGGCT
816-265	[T/C]	CTCCGAGGACTACTGCCTCGCCGTCCGCGACGGCGAGGTCGTGCTCGCCCCCGTCAACCCCAAGGACGAGACCCAGCACTGGCTCAAGGACATGCGCTTCAGCACCACCGTCAAGGACGA[A/G]GAGGGCATGCCGGCCTTCGCGCTCGTCAACAAGGCCACCGGCCTCGCCGTCAAGCACTCCATCGGCCAGTCCCACCCCGTGAAGCTGGTGCCGTTCAACCCGGCGTACGAGGACGCRTCG
ABC16710-1-2-189	[G/C]	TGTTTTGCGTCAAGRCCTGMATAGTAAAGCTAAAATGTGCTGGTGTTAGCTCTGGGAGTGGTGTATCGCCTTCGAGGTACTGCATGACTTGCYGCATTGTSGGCCTTGCGCTAGTAAAAG[C/G]GTGCGAGCATAAAAGCCCTAGCTTCAGCACCAAAGATGCATCATCGACGTCGTAGTGACCCTGCAGCCTCTGATCCACGGTATCCATGAGCGATCCGTTGTGCCATCGCTCTAYAACCCA
1486-1515	[T/G]	GAACAACAAGGACATTGAGAACCTCAAGGTCGAGGTYGAGAAGTTTGCCCTCTCCTTTGACATGCCCGGCTTCACGCTCGAGAGCATGAAGTACAAGGAGTAGGATGATGATACATATGC[A/C]ATGGTTGTCTCGCTTCTAAGCCTTGTTGGCCGCSGCGCAATGCCCACCGTGCTGTGCTTCTATGAGATTTATTGGCTCGCCCTGGAGCCCTGGATAGTTTTGTAAACGCCTCCCMCCTCT
4572-1172	[C/G]	TGCACATTATCTTCGCTGTATGATTTTATGATAAAAAATCTAGCATTTTTGTACTCTGTAACAAAGTCAGTCCTGTTGTATGACTCCTGGTCAAGTCCAGCAGAGGGCTTCTCATCTTTA[C/G]TATCATCCTCTGGTTGCTTCTTAGGCCTGGTGGCACGTGGACCCCGGCTTTGCTCATTGAGGAAGTCAAGTGGACCATCACAGCTGCATAACAAAGAATTACCCCTTCCTCTCCTGCGCC
6590-1467	[A/C]	AACATGCAGCAGCTGAAAGCACCAAGAGAGGATAACCAACCTAGAAGTCATCGTCATCCTCCTCGGCCATGTGCTTCGCGAGTTCTTCCTCCTGCTGGAGCCTCTCTCGCCTCTTCTCGG[A/C]ACTCTCCTTTTCCTTGTGAGAATTCGGGGGGAACCTCAGAGCCTTGACGGCCTCATTGTGCATGTTCAGGCAGAATGCAATCCTGGAGTTGAAAGCAGCCTGTGGCTCGTTTGTTGAGTA
6736-548	[A/G]	TGGCAGCAACAACACTGCTCAGGGYGCCTCCTCGACTCAGTCTTCATCCAGTTACACCGAAGCGGACAGACATCAGATAATCGATGACTGATCGCCCATCAGCATGCCCAGGTCGTTTGC[A/G]TCAGCAGACGGCGATCAAGGACATGCTCCTGAATGGATATGGAAGACACCGTCGTCACGGACCACTATGTAGTTAGGGTCCTGGTCTCCTGGAGTCTAGGGAGCTGTCTTAGTGTACTGA
4686-1281	[A/G]	AATACCAAATGATTCAAAGTAAATAAAGACTTGCTCACATGAAATCAGTACAAGCTACACTGACTGAATAACATACAGAATGTAAACACCCACACATCAGACCAAAGCGATTGCGACGAC[A/G]AAGACTGAGAACTGGGAGCATCTTCTTGCAGCAGCAAACATCCGTATGCTCTGGTTTTCCTCAACCAAATGCAGCACAAAGGAACTCCTTGTAAATGCTCATGAACTTGGCCACGAAAGC
111-499	[T/C]	AAATAGGACAAGTCAGGATACTAGGTTTTTCTTGGTTGCACAATTTAAAGATCCTACGACGAGGCAAACCAGAATATATACACAGTTGATTGGCACGCCTTATTTACAGGAGACATTCAG[A/G]GTGATTGTCATCGTGGCGGCACCACCTAGAGCGATTCGAGCGATCCRAAGGTGTTCTCCCCGCTGTAGGTCATGTAGAGGAAGCCGTCCTCGTCCTTGTTCTCCTCGTAAATCGCAGACA
573-552	[T/G]	ACTTGCTGCCGTCGTTTCTGCCTATAGCTCCAGCTATCGATGCTGAGACGCTGAGTACGTTGAGGWTATTTACACAACCACACACACACACACACACACACACATATATATGAATAAATG[A/C]TCTCATATATTATCTCCATGTGGGAGAAAAAGAGAGAGAAGTACGTACGTTGAGCCAGCTCTGCATGGCCAACACTCTGTTGTATCGATGTTAATTATAATTTATATTTACTTCCTTTGA
5428-146	[T/G]	CCAGTCCACCACGCCACACACACTCACCACCGGCACAGAGGAGATGGCGACAGGAGGTGGGGAGGCCAAAGGGGAGACGGTGCTGGTCACCGGCGCCAGCGGCTTCATCGGCTCCGTGAC[A/C]GTGCGCCTCCTCCTCGCCCGCGGCTACTCCGTCCACGCCGCCGTCCTCAACCCCGATGACAAGGCCGAGACGGAGCACCTCCTGGCGCTCGCCGGGGGCGACGAGGCCCGCGTCCGCTTC
5319-478	[T/C]	CTCCTCGTAGGCCGACCAGTTGTGCTCCGGCATGTAGCGCAGGATCTCAAAGATAGTCCACCCATGCCAGTAGTCCTGGTCGACGGTGAGGAGCTTGGTGAGCGCGTAGGTGCTGGCGCC[A/G]AGCACGATGGCCGCGTTGATGCCGCGGTCGAGCATCTTGTTGCCGTCGTCGCCGCCGCCGCCGGGGGCGAAACCCCCGCCCACATCGCCCTGGAAGGCGAGGCCCTCCGGCAGGTCCTCC
5065-543	[T/C]	AACGGTTTTTTTATAAGCACCATCAAACATGATTTTTTCAATTTTCTGACTATTCAGATTTTACGGATATGAAGGAAACAGAAACCAGTCTGCAGCACAATGTAAATATAAGTTCTGCAC[A/G]GGTGACTAAAATGATCGTTTCACTGTGATACAAAAGACAAAGTACAGCCCCATCCGCATGGTTTACAGATAAAATAAACATTTGCACGCTGGCAGCATGATTCCGAATCAACGAAGCAAG
7302-240	[A/G]	AGCCCTTGTCGTATTGCTTGTGTAAGCATAGGTAACGAGGGTAGTGAATGAATAGAATCCAGCATAAGAAGCCAGCCGCCTAAACTTCTGAATCTTTAAGACATCCTTGCACAGATACAA[A/G]ATATCCATCTCACAGCAGCTTGACCCTTGTAATCGCGGACGAGSAGAGTGGCGGCGATGAAGACGGCGAAGAGGAGGGCGGCGCKCTTCGGGAGCTTGCTGCTTTCGCCCAGAGAGTCAG
9638-619	[A/T]	ATGCATGCAAGAACCCTAGGTGCTGGTTATCATGTCTATTTCAAGGTTTTCACCCTCTCTTCTTCTTTCCCCTCCTGCCTATCAACACGCAAAATACAGCCCGCCATGCCTATCCGATGA[A/T]GATACCTATGTGCAACTTGCAACTCCACTGCATTAAATATGAAATGATGCACAATGGAAGGGAGCAAGAAATCATGTATGGGGTCAAAAGAATGCCCAAGGCTATGAACAAATGCCATTA
10982-896	[T/C]	TACTGAGAAATGTAGATGTGGCCGTGATCGATCTTGTCCTCGCGATTGCAGATTTTCTTATTTATGTATATATAGCCATATACGTATACGGCTCTTCTTAGCCCATCATCTTCTCGATGA[A/G]CAGCAGATCAGCATACGGCTGAAAATGACAAATTGCCGACCCTCCCGGGTGTTCACCGAGAGCCTTGAACGCTGGGTGTGACGGGCTCCAGTTCCTAGTATCACGGTGGCACATGGCCAC
7765-1218	[T/C]	TGAATGAGGTCTTCTGTCGAGTTCAGACCTGCCTGTCCTCTGAGAACACGAACCAGACTGACATGGCAAACTTAGCTATGATCCAATGAGCAATCCAGCCTATCGTAGTTGAAATATACC[A/G]AACTTTCCGTGTCGGTAAAACAGCTSTCTTATTATGTTGGCATCATGCGTATTAGTGTGTATATGTGCTATAAGGAACTTTCCTGAATGTGACATACGCTGTTAAATTGTGCCTTCGTTT
4535-1366	[G/C]	CTTATACTCATGAGTAGAGCTACTAGATCAAAGGAGGTATTGAATGTGTTGATTTAGTACATGGCAAGTCTTGTACTTATGAGTTATGGAAAGTAGAGGGACTAGATAAAAGTAGGTGTT[C/G]GTTGATTATGGCAAGTTTGATCAGATTTCGTCAACTTTGCCTAGAAGAATAATAATACACTTAAGCAGTGTGGAAGTTAAATGCAAAAAAAAAAAAAAAAA
861-268	[T/C]	CGCCGCGGAGATGAAGCCGTTCTGGTCCTTGTCRAASACRCGGAACGCCTCCTTGAGCTCCTCCTCMGAGTCGGTGTCCTTCATCTTGCGGGCCATCAGGTTCAGGAACTCTGGRAAGTC[A/G]ATGGTGCCGTTGCCGTCCGCGTCCACCTCGTTGATCATGTCCTGCAGCTCCGCCTCAGTAGGGTTCTGGCCAAGGGAGCGCATCACGGTTCCAAGCTCCTTGGTGGTGATGCTACCGTCG
1001-1187	[A/G]	CAAATGGACCGCATCAACTGAAGCTTCAGCCGGACCCCTAAAGTAGCTGAGTGAACTATCTATAAGTCTTCTGTAACCTTGCTCAGGGGCAATCAAATGGGGCTGGTAACCATCAGCCTC[A/G]GAAATGACTTTCCGAACATTTTGCAATGAAAGATGTTTATCGAARGGAAGCTTTTTCAATGCTGCAGGTAACTGGTGGTCAAAGACACCATAAATGCGATCTCCACCTGGTCGACCGCCA
5700-156	[G/C]	CGGCTGCGGCGGRGTCACGTCGCCGGAGCATATCTCCTCCTCCAGGCTCCGCATGACGGAGGCMAGGTCGCCGGCCGCCGCGGCGTCGGCGTCGTCGTCGAGCAGGTCCAGCAGGTCCTC[C/G]GGCCGCATCCTCTTGGCAGCCTCCGCCTCCGCSGACGAGGCCGCTTCATGGCCGGCCTCTCTGGCCCTCTTGTTGTTGCCGGTATACGAGCTCAACGACAGAGACGAGGAGGAGCTCTCC
3483-647	[A/G]	CGTCAAGCGCAAGCTCCGCAAGATCAAGGAGAAGGAGACGGACGTGCGCCACCTCAAGGGCACCAAGGAGTGGCAGGCCGCCGACGCTGATGCGACTGGCTTCTCCGACGTCGAGGAGGA[A/G]TCSGAGCTAGAGCTCGAGGAGGACGACCTSGTCGAGGTCATCGGCGCCGAGGACGAGGAGACCGTSCTCACCAAGGTTGTGCGCACCAAGGTGTTCGAGATGGCGCCGCTGACGGTGGAC
3283-1246	[T/C]	CTATATGTAATAATATTGTTGCCATTTCATTGAGAACATTACATGATTTTGGACAGAGTTGTGTGTGTAAGATGGGACTCAGCTCTTAGACGCTGTGCTTCCACTGCCTGGGATGCCTGC[A/G]GCGAGCTTTGCTCTCAGGTCCTTCCTGAGGATCTTGCCGGCAGGACTCTTCGGAACCGAGTCCGCAAAGAAAACTTTGTGGATCCTTTTGTAGAAAACAACCTCTTTTGCAACAAACTGC
ABC06878-1-2-364	[C/G]	ATGGTTATCTTGCTTCATTTGAGAAGGATGGGTCCAATGTTTTCAGCGAGTGGGTCGCAAAGTTCCAGATCAAAACCGTAAGCGGATCYTTTCTTTTTAAGTGTTCGGTGAAAAAGAAAG[C/G]GTGATCACATTTATATATGACTCGTGAATTTGCTTGATGCAGGTTTTGGTTGTGGGAATATGCACAGACTACTGTGTTCTGGACTTTGTGAGTTCAACTCTGGCTGCAAGAAACATTGGC
3731-1646	[A/G]	AACATGACTACTTTACATAAAGAATAATGAATACAATATACAATTGAAGCTTCTACCATCTAACGAACTACGGATGAATCATCTGGACACTACCCGTAGGTTGGAGGCATGTCGCTTCAA[A/G]AATGAGCTCAGTTGGCTCCACATGGAAATTTGGGAACCGAAGAGCCGCACACTAACTGATTTCTTGGACCCTGTCCTAACAAACTCCAGCTCCCTCGATACCCCATGTTCTTCAAAGCTG
3432-290	[A/G]	GATTGGCATAATAACGTGACAGACTTGCCGGTGTTGCAAACTTCAAGCATCAGCSACCGCGGGGGGAGCGAACAGGGTTATCTCCACATTGTCATGGACACCCTGCAGAAGCATTTCACC[A/G]TCGTAGGTGACAACTTTCCTCTTCTTGGCGGCCCGCAAGGTGCCAACTAATGCTTCAAATATGTTTGCACATCGGTCRTCATTGAAGATGACACCAAATTTGACCTTGTAGGAGCCGTCG
4250-402	[A/G]	CGCGGCGTCCTTCGCGGCCGCGGCCTTCTCGGCGGCCGTATCCTTGGCTGCCGCTGCCTTCTCTGCGGTCGCCTGCTTGGCGGTGCCGGCTTTCTCCGCAGCGGCGTCCTTCACGTTCCC[A/G]GCCTTCTCCGACGCGACGTCGTTGTATTGCTTGAGCTTCTCCTGCGCCTGCCATGTGGCGTCCTTGGCAGACTCCGTCTTCTCCCACGCCGCGTCCTTCGCGGCCTTGGCCTTATCGGCT
3078-2190	[A/C]	GATGTACAAGGAATACATCAACCCGGACTTCAAGTGGACCAACTTCACGCTCGAAGAGCAGGCCAAGGTTATAGTTGCACCAAGAAGCAACAACGAAATGGACGCGTCAAAGCTGAAGTC[A/C]GAGTTCCCTGAGCTACTGTCCATTAAGGAATCTTTGATCAAGAATGTCTTTGAGCCAAACAGGAAGGTTTCTACTAATTGAAGATTCATGTGACACAGGTCTGCTAGAAGCTATTTCTAA
4558-61	[A/C]	TCCTCAAGCAGCAGCAGCGAAAGTCGCTTTCGTCTCCGCCTCCAGTCGTCGCCGCCGCCG[A/C]CGACGACGATTCAACCCTCCCCCCCGCCCCGCGCCGCCCGCCCATGTCGATCCAGGGCCTGCTCCTCGAGGTCAGAGTGACGGGGTGCAGGAAGCTGCGGGACACCGAGTTCTTCTCGCG
2877-867	[T/C]	GAGAGTTGCTGGCGAGAGATCTTTTCCGTTGATAGAGGTAGGAACACCAGCGACTATACCAATCTCCAGATACTCAGGTTTTGAAGGCGCACTTTCTGGAGAGACAGACATCATATACAT[A/G]TCTTCTTTTGGCTCATTTGCTGGATCTTCCAAAATGTCRCCCTCATGGCTAAGGTGCCACAAATTTCTATCTCGGCTGTATATTGATTTCTTTGAAACCGGAATTGGCACATTGTGTTTC
1660-347	[T/G]	GCGTAGTAAGGGAGGTTGGAGAGGGTGGTCTCGTCGATGTCGAAGACCCACACGTCCTTGCCGTTGCCGKYGAGCTTGAGGCCGTCGACGTAGGCGATGGCCTGGTCGATGACGACCTTG[A/C]AGTCGCGCCGGAAGTGGTTGCCGAGCATGTAGTGCCCCACGTAGCCCTCGCAGTTGGCCGGCACCGTCTTCCAGTCCCGCACGTTGTACGCCTCCACGCCCAGCCTCCAGCTGTCGCACG
1286-990	[G/C]	AATAGCCATCGAATCGACACATGCACAAGGTGAAAGGAAGAAGATGGATGTAGCAAACAGCAATACAATAATAAATAATGGTTGGTGGGGCTTTCACTTGATCACTTCATGGTTTCCCCT[C/G]ACGGCATGACTGACCGCTCCAGCTTGGACTTCCAAGCGGTGGACGGCGTTCCTTCTCCTGGAGTACCACCAGGCAGGTGAAGACGAGCACATAATATGCTTGTTCCCGTAGTGATGTCTA
8670-388	[G/C]	TGGGCATACATAACATTAATAATATACACATTTCCAGCAGCGACGGCGGCATCGCATCATCGTCGGGTAACAACTTAACAAGACTGCCTACACATGCTTTGCTTTGGTTGGTATTTACCA[C/G]CTCCAGCGGTCCTCTCCGCACCACATCATCTTCTTCCATTCCAAAAAGGCTAGGCTGTACCAAAAAGGTTGGGAAGCAGCTTCGGTTTCCCACCCGCCGCATTTGTTCAAAGAACGTCGG
4642-1124	[T/C]	TGAACCGTTCCTGGACGAGTACTACATGCTGGATCTGGAGGATGCGCTGAGCCAAGCAGGCTTCGTCAATGTGTGCTCCGTGCTGACAGACCCCAGGCATAGAACGGTCACTGCCACGGT[A/G]CCCTACTGAGTACTGACTGGATTGTTGATCAGACCTTCGAATTAGGGCTACATCATCACCATGGTTCACCAAAGCAGAATTCTCTCTTCAGTGATTTGGCTAGTGTAAACAGTCATAAAA
6558-870	[T/C]	TTTCAAGAAGAGAATCCTGGGTTTGACTTCTCGCAGGCTCAGTTCAGTGGTACCTGCCCTGACCCAAGGACCTTCATGGGTGGAATTCACACTGATTGAAGAAGCTCAGCTCAAAAAATC[A/G]TGCTGGATCATCGATGCATCTTGTCAAATGTGACAACTGTACCTATCGCACATGTAACTTGTGAAAACAATGTGCTTTCAGATTATTCAGTATTTACCCTGGAAATAATGGTGATGTATG
3433-1087	[T/C]	ACATTAATTGTCTAAATTGAACCTATATACGTATATAGCAWCGATTGATGCCGCCAGTAACAGGAGCGCGTACTCCTTTACTTTTGGCCAAATTCACAAGGGAGTAATTCTATGTGCTGC[A/G]CCTGCATGTGTGGGATGAAAATCCAACTTAATTATTCCGGCTGGTGAGATGCCTTGGWGSGTTCAGTATGTGACCCTGACGCCCTGGTATCTGAGGATCTCGCCGATGAGCTCGCCCTTG
7886-894	[A/T]	TATCTCCTGCAAAGTTTTTCCCTTTGTTTCGACAACATGTCGCCGCACAAATATTGCTCCTACCACGCACGCTGATGAGAACATTGTGTACAGGACTTGTGGGCCAAGTTGCTCCAAAAG[A/T]CGCAAGAATAACAAACTAACGAAGAAGTTAACGCCCCCCAATGCACTGACATACACAGAGCCATGGCTTTGGCTCGAATTTTGTTCGGGAAAATCTCAGGCAAAAGAAGTCCTGGAACTG
9081-753	[A/G]	TCGGACCGGCCGCGTCATCACCGTCGGAGAGGGGAGGTTTCTCCCGTCCCCGACGAGCTCGGCAGAAGTGATCCGACCCGCCTGCCTCAKCCCACGGACCGGCCGGCGCGTGATGGATCA[A/G]ATCCTGGGGCGCAGCCAGTCGACGATGTCGCCCAGCACCGCCTCCTTCTCGGGCTCGATGAGGAGGTCGTGCAGCAGGCCGTCGTAGAGCCGGATGGCCTTGTCCGGGGTGGAGGCCTCC
1227-1323	[A/T]	TGCCGAATCGAAGAATTCGGCAACCTTGGCGAAGTCCTCCTCAACAAATCCTCTTGATGTAAGCGCRGGGGTTCCCATCCTGATGCCTCCGGGTACCATAGCTGAAACATCACCAGGAAC[A/T]GTGTTCTTGTTTGCTGCAATATGCACATTTTCTAAAACCTTCTCCACTCTTGAACCATCTATTCCCTTTTTCTTGAGGTTCACCAAAACTAAATGGTTATCAGTCCCACCAGAGACAATG
4454-1080	[G/C]	TCAAGGGTGCCCGTGTCCGCCCTCTACTCCTTTGCTGGCGCACCAGCATACAGATGATCGCTACAGCGCTCGCTCTCAAATCAGTCCCCGGCCGGCATGATTGCCTGTTGGTGTAGCTAG[C/G]GTCGTCGTTTGTCGGATCCTTGATTCGGATGTTGTTTGCAACAAGTGTTGTACTGGAACGTGTCGTTTGCAACAAGTGTTGTACTGGAACGTGTCGTTTGCTGTTAAACAAGTGACTTTC
12925-332	[C/G]	GTGCAAGAACGCCTCGGACAAGAACGAAAACATGGGTGTCACACAGGAATTCTGTTTGTCGACCCTCCAGTCAGACAATCGGAGTGCCGAGGCCAAAGACCTCCCTGGCTTGTTGTTCGT[C/G]TCCCTCGACATCCTTAAGGGTCGTGTCATTGATGCTGGCGTCAAGGTGAAGAAAATGCTGCAAAATGCTAAGAAAGGCACGGTGACGATGTATGCTCTGAATATTTGTGAGGTGGAATAT
3246-1135	[A/G]	CTCAGACAAAGTTTATGGTGAAGGACACGTATGGGTGGGACTCTGTCTCRCCTCCCAGGCCAGCAGCCATACCCACGTCGTCTTCRGATCTCCAGTAGCTGCTGTTGGTATTGCCGCATA[A/G]CCCTTCCAAGATGTTCCTTACTTTTTTCTCGCTCTTTGTAGATGGTGCTAGGACAACAGACAGGAACCGTGCAGGCAGACCATATCTCAGAATACTCTCTACGAAGACACGAACAGCAGA
5925-565	[T/C]	GGCCTTCCCGTACCACCACTGGACGACCCCGGGCAACCACATCGGGTTCGTGGTGCTGTACGCGCTCACCTTCTTCTTCGCCAACTTCGGGCCAAACTCCACCACATTCATCGTGCCGGC[A/G]GAGATCTTCCCGGCCAGGCTCCGGTCGACGTGCCACGGCATCTCCGCCGCCGCCGGGAAGCTGGGCGCCATCGTGGGGTCGTTCGGGTTCCTGTACCTGGCGCAGAACCAGGACCCCAGC
4183-584	[A/G]	GAAGGAGTACAGCAAGGGTGACTCCAGGTACGTCGCCAGGGACACCGCCACCGTCACCGTCGAAGGAATCACGGCCGTGCTGGAAGGCCCTGCCTCGCTGCTCGCGGTCTATGCGATCGC[A/G]TCGCGCAAGTCGTACAGCCATATCCTCCAGTTCGCGGTGTGCCTGGGTCAGCTCTACGGATGCATCGTCTACTTCACCACCGCCTACTTGGACGGCTTCAACTTCTGGATCAGTCCGTTC
588-539	[A/G]	CCCAATGAGATTGAGGTCACCTCCAGTCTGCATTTTTTCCACAAAAGCTGAAGTTCCAGACTTGGCAATGGTTCCAAGGTTCTTAATGAGATCTTCCTTGGTCATACCAACACCCCTATC[A/G]CGAATAGAGAGAATCTTGTTCTCCTTATCCAACTTAATCTGGATTTCAAGCTTAGCAGTGTCACCTTCACCCATAACCTCCTTATCGGTGAGGGCAAGGAACCTAATCTTGTCCAAAGCA
3257-1357	[A/C]	GCAGGAGGCAGCTGCGTTGGCAGCAACTGAGGTGGCATTCATCCTCCAGTCTGGGCAAGGGAGAGGAGTGCATTTCACCATAGCACCAGATTCTCCTGCCACGCCCCAGCACGAACCGCA[A/C]CCTTGAAGATGTCCCGCCGATGAGCGACCGGYTGGAGGCAGCGGCRACATCGGATTTGCTGGCTTGCATGAATCACCAAAGGAGTAATGGTTTGCTGCCAGAGTGCCAGTGCAGAGCCAT
9291-1322	[A/G]	GAGGTTTCCTCTGGGTCACGGTCAGGAGCCTCCAGTCCACTAGAATCAGATGACCTTAGTGTCTCTTCCACAAAGGCACTAGAATCAGATGGCCTTAGTGTCTCTTCCACATCATCAGGC[A/G]CTAACTTGGGGAAAGAAATGTCTGAGTCCAAAGGGACAGCCTTTTCTTCATGCTGAGCATCTTCTTCCATCTTTTCAACCACCAGCCCACTATTTTCTGCATTTTCAAGCAAGTGGCCTT
1428-747	[A/G]	TTTTTTTTTGAAGGGGAAAACTTGTGATTCAATTCAAACGGGAGACAGTAAAGGTACAAGGAATTGTACAGACAAGGAGTGAGATGAGAGGACAGGAGGCACAACCATATGGCAAGTGCC[A/G]CTAGGCGGCGCCGGCGCCGGACTCCTCTTCGAGCTTGCGCACGTAGGCGGAGAGCACGGCGACGACGTCCCTGGCCGGCGCCTGCAGCGTGGTGACGAGGGAGGTGGCCGGCCCATTGAG
10386-329	[T/C]	TTCTGGGACATTAATTGTAGGAGGGGAAATATCTGGCTCAGGTTCAGCAGGTTTCGAAGATTTTTGCTTGCCGTCTATCTTATTGCCCTGAGCTTTAGAATGTTCCATCTCATGTTCGTC[A/G]TCGTCCTCGCCACGCCGGCCCTTGCAACAAAGCCAATTCCTCATACTGTCTCCTGGCCACTGCGCGCCGGCCGCGGCCGCGAGCCCCCTCCTCCGCGGCGACCACCAGCACGCGCGCGCT
4838-494	[A/G]	GGAATCTATTGTAAATCATGCATGTGTCCGACTCGTTCGTTATTTCTAAAACCATACACACTGTGTTTATTCCATTACGTTGCAGTCAACTCGTAAGTAACGTCGTGCAAACCCCTCCCC[A/G]CACATGACWCTGTCAACAACAATATCTTGGAGTTTCCAAAGGTCACGGCCGGCGGCATCATCCGTGCGCGCCCATCAAGCGGYGGTGTTGGCCGGGGTTGCCTCCGGTGCAGGCGCGGCG
956-473	[A/T]	CCTTGGCTTCCTCAAAGGATGGTTGGCCGCTCTATGCTGCTGCTGCTGTCTGGAGGAGTGCTGCTGCTGTTTATGGTGATATGCATGCTTGGAAGCTACCCGTGCCTTGCATCTTCGACA[A/T]TGGACGTGCCACAGTATCTAGTCAATCTTTCGACTTATTATTATATGTCGCTATATAACGTGTTCTGTTACCTGTGTCAAATAAACGGTGTTTACATTGTTTTTGCTGAACTGTTTGGAC
6354-1193	[A/G]	GCGCCTAAAGAAGATGGCCTCGATGAAGAAGAAGAAGTCGGGCAAGGAGACGGACACAGCTGCAAAGATTGCCGCAGCAGAGGCGGCAGCCAGGACCGCGAGGCTGGCGGCGGCAAAGAA[A/G]AAGGAGAAGAACCATTACAACCAGCAGCCCGTGCGGTAAAAACGGGGCGGGCCGCCCAAGTTTTGAGATGCTCTGAGTTTCGATAATGATGATCCCCTTGTTCGTTTTGGACCCGTGGCA
2879-1132	[A/C]	CAGTCCCTAGCAACTGAGTATACAAATGATCTTGATGATTGCAAGGAGGTGTACATGTCTGCCATTTTCCCCTGTAAGAACTGAAATTCACCAATCGGACGCCCGAATTGCTCCCTCTGT[A/C]GAACATAAGGAAGAACAACATCAAGGCATGCCTGCATGAGCCCAATAGGACCCCCAGCTAATACAAGTCTTTCCAGATCAAGACCAGACATCATGACATAAACACCTTTTCCTTCTTCAC
6873-531	[A/G]	GGGTGAGAGAAGAGATGACGTCCTTCACAGCACCTCGTCTTCGTGGTACAGGTACAGGCCGAAACCGAACCTTGCGCAGGCCTTGCAGAACGCCGCCTCTTCTGCAGCCGCCACGGGGTC[A/G]TCCAGACGTGCGTCGCTCAGTGATGCTGTTCCAGCGGCCTCCCGATGAACCTCTCCATCTATTCCTCGTATCGTGACACGATACACCACGGTCACCTTTCCATTGTCATTGTAAATAACA
1062-478	[A/G]	GATCCCGGCCAAGTGGAACCCCAGCAAGGAGCGTGAGTTCCCTGGGCAGGTGCTCCGTTACGAGGACAACTTCGACGCCACCAGCAACCTYTCCGTTATAATCAACCCCACCACCAAGAA[A/G]ACCATCACCGACTACGGTTCCCCTGAGGAGTTCCTCTCCCAGGTCGGCTTCCTCCTCGGCCAGCAGTCCTACGGCGGCAAGACCGACTCCGAGGGCGGCTTCGAGTCAGACGCTGTGGCG
4203-1210	[A/G]	ATAGCAAACTGCTGTTTGAATATGACCTGGGCCTAAAAGGCGCTCGTTCTTCTTAAGTGCTTCTTGAAGATACCTAAGAGCAGTACTCATATTGCTCGCATCCTGGTACATCATCGCCAC[A/G]TTTATAAGAGTTGCTGCAACATCCGGATGATCAGGACCAGATGCTAAACTCAGCAACAACAGTGTACGGGACATGTGTCGCAGTGCAAGTTCGGTTTGATTGAGCCCATGATAGAACAAA
4945-592	[T/C]	AGCAGCTCCCATGGCACCACCGCTCCGCCTCGCCATGCGGACGCACGCCTCGAACCTCTTCACCGCCTCGGCGCACTTGAGCGGGTCCTGCACATTGCTCCTGTAGCACTCGGCGCACCC[A/G]GCCCTCTCGTCGGTGCACGGCGAGGGGTTCTGGTACGGCAGCTTGAACTCCTTGTCGTGCAGCTCCTTGGCCCTCTTGGTGAGCTCATCGCGCATCGTCGCCTCCTTCTTCTGCAGCTTC
3786-2204	[T/C]	TCGCTCCCATGACAGAGTTAACCTATGACTATGGTGTGGTTGGAGAAGAGACCAGTCAGAGAGCAAAGACCTGCCTGTGTGGATCATTAACCTGTCGTGGGTTATTTTGATGTACATTGT[A/G]GTGGATCAACATGCAAGCCAATAAGYTAGATGTTTCTGTCGCCACCTAGATTGTACCTATGTCGTCACATTGGTTTCTGCGAAGATGGCGTCATTTCTGGAGTGAGAAGACAGTAAATTA
5826-3123	[T/C]	CAAGTGTGAATAAGGAGTAATTATGATTTTGTCACCATATCTGGGTCCCAGTCTAGATAGCATTCACCCCGCTGTTGCAAGCAAAAGCTCTGCTGCGGGTATGTACAGTACATATAGGCT[A/G]ATAAGATGAAACAGCAGGAGGAGAAAACAATACCAGTTTTACGTTTAAGTGGAACTGTGGATTGTGGACTGACAGGGAGAGCGAAATGTGTAACTATGCGTCGAGTTAGTTGCATCACAG
2052-792	[T/C]	TTCAACCTTTGACATTAACTTGATGCGCTTTGCATGCTGTCCAAGAAGCTGCCTGACGGTCACCAAATCTGATCCTTTGCGGACAAACGACAAAGCAATCATGTCAATGTCATTTGGCAC[A/G]CCCCATCCCAAAATGTCCTCCTTATCCTTCTCCGTCAGCGTAGGAAGGTCGACGACAATTCCTGGCAGATTACAATTCTTCCTCTCTCCAAGCATTGCAGTGTTCTCACACCTACATCTG
4170-1094	[A/G]	GGATGCCTTCCTCGGCAACCTGCAGGAAGCCATCTTCAAGATGAACCCAGACACCACACAGATGGAGATGCTGTTCTGCTCAACTGTTGTTGGCCTGCCTTTTCTCGCTGTGCCGATGGT[A/G]TTAACYGGGGAGCTTACGACCGCATGGAGTGCGTGTTCTCAGCACCTGTACGTGTACGCTGTGCTGGTGTTCGAGGCGATGGCGACATTCGTCGGGCAGGTGTCGGTGCTGTCGCTCATT
14538-224	[T/A]	GGAATTCAGAAAATATATGTGGTGTCATTTTCAATCCTTCRAACTTTTGAGCAATTCTTTATATCTTGTAGTGTTGTGATYGGATTTACAAAGGGGCTGGCAATCTTGGAAATCAACTAA[A/T]TTTCCATGTTGGGGCAAAGAGGATGGGAGTATCGAACTGCAAGTGGAAACAACTGATATCTACTCACTTGCTTCATAAACTATTGTCTTCRATAATTTCAAACCTTTCTATCACGTTGGT
12100-378	[T/C]	CGTGGATCCGAGAACGAAGCTGCGCTACGCTGATCCAGAGGTCTTTAGGCAGATCAGAATGCTTCCTGAAGAATACGTCCAGAGGTACCTGGCCGTGAGGAATGCAGCAGTTGTATTACG[A/G]TGATAGCAAGCTCCCTATGTGGCTGTGTCACAGTACTTATTCTACCAGCCAATGTCCCGCTCTGTAATCCGAATGGACGCCATCGTTTCCCTCCTAATCGTGTTGCTGGCTCACATGAGC
6990-661	[A/G]	GGATAACCGGTTGGCAGCAGCATCGATGATCCGCTGGTTAGCTTGGTGTAGCAACAGCCAATCTATACTGGAGGCAGGTAGGCCGGCTTCCTCTAGCGCCTTTTCGATGGACTGTGGCAC[A/G]CAACGTACAGCAAAGCGGAAAACCTCCTTTCCATTCATTTCAATGCAAGAAAAGTTGGTCTTCTTTGGTGGGAAGCCAGGGACACCATTGGTCTTGGATAAGATGGAGTCAGCGTTCGAC
5379-595	[A/C]	ACCGTCACCTTCGAGTTCGACTGGAAGAGCGGCGTCACGGCCAAGGACTGGTCCAACGTCGCCAAGAAGGGCAAGGTCGATATGATGGAACTAGAGCTGAAGAAGCTAGAGGATACCATC[A/C]AAGCTATCCATGAAGAAATGTTTTATCTACGCGAAAGGGAGGAGGAAATGCAGAACATCAACAGGCAGACAAACTCGAGGATGGGGTGGCTGAGTTTCCTCTCGCTTGGCATCTGCTTGT
14486-68	[A/G]	GGCACGGCGCCSCCGTCGACGAGCGACATGTCGTCCTCCCTCGGCGCGCGGCTGATGTACTCCCGCAGCACCACCTTCCGGTTCCTCGCCGACCCCGCCGGCGGGCTCGCTTGCTCCATT[A/G]CCGCCGTCCGGGGAGTAGCAAGCGCTTTTGGTGGAGGGAACGGAGCTCGCCGAGGTTTAGGTAGGTG
5077-205	[A/G]	GTCGTCTCCGACCTCGTCGACTTTCTCAACGCCTCGCCCACCGCTTTCCACGCCGTCGATGAGGCGAAGCGACTGCTGAAGGCGGCGGGGTTCGAGCAGCTTTCGGAGCGGGAGGAGTGG[A/G]CGGGGCTTCAGCCCGGCCGGAAGTACTTCTTCACACGCAACCACTCCGCCATCGTCGCCTTCGCTATCGGTGCCAAGTACGTTGCCGGTAATGGGTTCCACATCATTGGTGCACACACGG
8817-798	[C/G]	GCGTTTGCCATTTTGTGCCCAGTGCGAGCACCACCTGCTGCCGTTCTATGGAGTAGTGCACATTGGTTACTTTGGCAGTGGAGATGGCGAAGGGATTGACCGCTCCCATTTTCAGGCTCT[C/G]GTTCATTTCTACGGGTGCAAGCTTCAGGTCCAGGAAAGGATGACAAGACAGATAGCTGAAGCAGTCTATTCCGTCTCACATCGTGGAGCTATAGTTGTCGTGGAAGCCAACCACATCTGC
ABC02112-1-9-351	[A/G]	CGTGCGTCAATCACGAGTTCACCTTGGAGCAGCTGAGCCTGATCTGGCCCTGCGTCCC[A/G]GTRAGCGGCGCGATGTTKCCCATCTTGATCATGGCCGTCGTGAAGGCGCTGSTGAAGGCCGCCGCGCTGGAYGCGAAGTTCCKKACSGTGTTGTCGGTGGTGTCGTTGTTGAAGAGCACC
7879-869	[T/C]	ACCATGAAGTCTGTGTGTCTGTCTTTTCTCATGGCAGGAACACATCAGCTAGCTTCAGTGGCCTTGTGGTCTGGTGTGCTAGAAGCAAGCTGAGAGTGTGGATTTTGTGTAATGGAATCC[A/G]TCGATCTGGAGACCTGATCGTCGTTATTGTTCCCTAGTGTCATGGGCTAGCTGGGGGCGTCATTTTGGTTCTAGTTTAATTTTAATTTATGGCCTCCCACAGGCTGGTGGTGTATGATTT
1522-412	[T/G]	AAGCATCCGAAGAGCGACCTTGTCCAGTGCTTCCCCCACCTCAAGCAGTGATATCTGCCAAATCAGACGGAGAGGGAGAGATAAAAGAGAGAGAAGCTGTCTTAATCCACCTAGTATTAT[A/C]ATGTTCCGCAATGACTGGTTGTTGACCTAAGCTTGGGTCTGAACTCTGGTGTGCTGCTGTCCCAGCTGCTTTGGTTGTGTGCCCATTACTATGTAATCGTCCACTATCAGCCTGTTGTGC
ABC13376-1-2-239	[A/G]	TGTCAGGATGATTCTTCGTTGACCATCTCCTGTAGGTGGGCTTAGTAGGTTATCTTCTTTCCAACAAGAAAAGTTCATTAGGTTCTSACCGTAGGCTTGCGGTCAGCTTCCAGAGATTTC[A/G]AGACAATAGATGCCACCTCATGATCGTAGACGTTGTCGAACAGACCATCCGACGCTGTCACAATGGCATCGCCTTCTTGTAAATCGATAGCGTAATTCTGTGAATAAGGAGAGAAATTCA
7276-942	[A/G]	TCGTCTATTTGATTGGCTTAATTATTGGTATTTCTTTTTCCTACTTGCAGTATGACTGGAACAATAATAATGCGCCATCAACCTGCAGAAAGGTGCTCTGGTTGCTAGTTGTTCGGTGCT[A/G]AGTTTGTCAACATGTTTGTTTAAGACGGATACTGATATTGCCAATACCTGGTAGTTCTTATGCTCAAGCACAGATGTAATTCAACAAAATAAGTGAACCCTTGCCTTGCTGTACACTTAT
3340-1042	[T/G]	TGTTGCTGGTTGGCTCTTAGCTTCACCAGATGAAGGCAGGAGAGCCTGCCCGATTTCCTTAATTTCATCAACAAGCTCCTTTGGTGCAATCTTCTTGTTAAAGAAGTCATCAATCTGTTG[A/C]AGGGTCTTCTTTCGGTCCTCGGCATAGACGAGCTTGCTTGCCACAACCTGGACAATGGCAGCTGAACCCAGAAACTGCAGCACGGTTTCTATCTCTGCGTAGGCAAGTATTCCCAAACCA
3828-839	[A/G]	TTATACGCCCATGGGTTCAGATCGTCCACACTCAAAGTAGGATACAACACAAACATAGAGCTATACATACTAGGCTATTGGCTAACCACACACGGAGSCAAGATTAGGTAAGTCCCCGGC[A/G]CCAACTTCAGTATACTGGACACACCATGGTGATTCCGGAAGCCTACGCACGACCTCATGCCCCGGGCAACATCCCAGTGTTGTACGTCGAGAGCACACATGTATTGTGGTGCATGTTCTC
8904-88	[T/C]	CAGCTAAACCTAGCTAGTTGGATAATTATCCATCCACCAAGAAGAGGGAAAGTTCGAGAATGTTCCGGCGCAGCGGCGGTGGCGGCG[A/G]CAGGGGCAAGACGGCGGCTGGGAGCACCAGCATGGGCACTGAGCTGCCCGTGGATGGAGCTGTGCGGGTGACGAAAGTGGACAGGATCCAGGCCTACAATCTCGTCTCCAGGCCGTCGGT
7639-122	[A/C]	TTTTTTTTTTTTTTTTTCATAAACACACAGCCTTTTTAAGAAAGACAGTATCCGTTCCCGTTTGTTACACAACTCAGCATTCTAAGGTTACATGGATCACCGCTGGACCAACAATCGT[A/C]CGTACACAGTTACATAAAAATGGAGCCTTTAACTAAATTGATAACTTAAGACTCAAATGAGTAATATAAGTTATGGAAAATTGGAAATTATCAAGAAGAAAAATTACATGACATACACAT
4990-536	[A/G]	TGGCTGGACAGAAGGAGCCCAGTTCGAGCCCGGGGGAGCAGGGGAGTAGTCGCCGGAGTCGGTGCTGGTGCTGAGGACGACGACCACCCAGTCTCCTTCGTTGCCGATCCCGACGCCGGA[A/G]TACTTGGTGTCGTTGAGGAACCGGTTGTACTGGGACTTGGTGTAGTTGGTCAGCACAACGTCGGCCACAAGGCCGGGCACGCATGCCGGCATCACCTGTCCATCCTCGGTAACTGACGCG
5514-472	[A/G]	GTTGAGTTGAGTTGAGTTGAGTCGAGGTGAGTCCTCGTAGTCGCCYGTCTGGTTGTCGCTTTTGAAACTGCGCAATCGCAGAGAGCTTTCGGTTATGTACATAGGCGAGGTCTCCGGTCC[A/G]TTGTGTCCTGTATCTACACCTTTGTAATGTGTGTGTGTSTTGTGTCTAGCARGTGTCCCAGTCCATGGGTGTGGTCAGTCTGTAAATATCCGTCTGTCCTGCATTCAGATGCATAATTAA
1007-651	[T/C]	ATCATGACACTTGGCACACGGAACTCAGCTATCTGACACCGTCTCTTCAGACGACGCACCGGTGTCGCTCGGCCCTGCTGCCATAGCAGCGGCCCTCTGGTTCAGATCCAAGGTGTCACC[A/G]CTGGTCCGGAAAAGCTTCTTGCCTAGACTGCGCCACTCCGCTTTCCTCTTCAGCGCGAGCTTCAAAGACGCGTCGGGCATGGCATGTGGTTTCTTGTTGTCGGGGAAAAGAAAGGCGGCA
8005-914	[A/G]	CGAGGATGAGGGGTCTTCCATGGAAGTTGAGAAGAAGACTAAAGGAAAACAGCCTGCTGCTGCGAAGCCAAAGACTGCTGCCATCAGGAAGAGAGCGCCAGCTCAGAGCAAAGGCATGAG[A/G]CAGAAAGTGATGGAAGAAATATTCAAGCCTACTGATGACAGCAACCTCAGTGCTCCTTCTCCTGAGAAGAAGGTGCGAAGGATCAGGGACTCCCCCTTCAACAAGAAGAGCGGCTCGGTT
2208-279	[A/C]	AAGAGAGCCATCCAGAGCAGAGCAAGACTACTCTCTCTTGTTGGACTTTGATCGGAGCAAAGAAGATGTGTCAGATCAAGAAGGAGATGAGCGGCGAGTCGGGCTCTCCCTGCAGCGGGG[A/C]GAACTACTACTACTCGCCCTCGACGTCGCCGGAGCATCAGCAGGCGAAGCAGCAGGCGGCGTGGACGTCGGCGCCGGCGAAGCGGCCGGCGGGGCGGACCAAGTTCAGGGAGACGCGCCA
3233-444	[T/G]	GACTTGAGAAAGGATGGCGCTGACGAAATTCTGGAGCGCATTACTGATCTCGTAAACAAAACTCTCGCTGAGGATGGTTCATACAACATTTTATTATCTAAGGAAGCTATCCTCTCTGCA[A/C]TTGATACCGGGAAGTCCGAGGGTGGTCCATCTGGCCGACATTGGGTTCTAGATCCAATTGATGGGACTAAAGGATTCGTGAGAGGAGGCCAATATGCCATTGCACTGGCACTGCTTGATG
6951-875	[T/C]	AACTGAGACCGGACACTGCACCTCATGCATGCATGCATGCATGCATGCAACGCACGTATGATCGGCTATTTAATTTGAAGTACCACCGCGTACTTAATTGTGTGCTTTAATTACGTAATC[A/G]TCTGCTGTTCTGGCTTTATGTGTGACTGGATTTGGATTGCGGGGAAGCTACGTACTACCACTTCTCCAGGTTCTACGTACGTACATGCACGCACGCACTGTTACCTGTGTGCGTAAGGAT
3038-541	[A/C]	CGTCTTGAACAAGTGCCATGCTCTGCCGGGTGGTGCTCCTGCTGAAGCACCGGCGCCTTCACCGTCCAGTGGCAGCGCGGCCGCTTCGCCACCGAAGGCGAATGCGTCGGCGAGGTCTCC[A/C]GCAACCATTCTCGTGGCAACCGTCGCGGCTTCGCTGCTCGCCTTCTATTACCTCTGAGGACTGGCATCTCAGCCTCTCTCACGTGTTTATGTTGCACAAGACTTTGTGACTCTGTGTTGC
2036-1027	[T/C]	CGACTTCTACGCGCAGGTCATCCAGATGATCCGGGCCCCTCAGAATTTCGGCCTCAAGTATGGGCTGAAGGTGTGCTGCGGAGCCGGCGGGCAGGGCAAGTACAACTACAACAACAAGGC[A/G]AGGTGCGGCATGGCCGGGGCGAGCGCCTGCTCTGACCCGCACAACTACCTCATCTGGGACGGCATCCATCTCACCGAGGCGGCGTACCGCTCCATCGCCAAYGGCTGGCTCAAGGGCCCT
10780-204	[T/C]	GCGGCGATGGGAAGCCTGCTGGGCGGCTGGCCGAGCCACAACCCTCAGAACTTCAGCCAGCTCGTCCCGGCCGACCCCTCCGCCCAGCCCACGAATATCACACCAACAACTTACATTGCA[A/G]CACATAGGACAGATCCACCTCCAAATCAAGTGATCACGACGGAGCCCAGGAACATCCTGCTGAGGCATTTCTACCAGAACTCTGAGAACAAGCCKCGGCCGAAGAGGGCCGCCCCGGAGA
1591-671	[A/G]	TTCCCCCGCATCGTCGCCGTACCCCTATCATGCTTTATAAGTTTTTATTAGATCTGTTACTTGTGGCAAGTACTATTTTGAACTCAGCTCTTAAGTTCGAGGTGTTTTGATCTGCGTATG[A/G]TGGACATGATCTGTTTATCCAACCGTTAATCTGAAGTGATTCGATATATTGAAAAAAAAAGAGCTTTGAAGTTTAAAAAAAAAAAAAAAAAAAAAAGCTCGATGATCGATTGATTCGTGA
3218-1094	[T/C]	AAGAACTGCCCCATCAACACACCGAATTACCGAACACTGGAATGAGATAACTTGGTTTACATGGCAAGATAATATGGGTCAACAGTGAAGAGTGTGCCACAACAATGAGCACACGACCTG[A/G]AATGGAGCTTGACCGTGCCAAAAATTATGTCTGGGAAACAGACCTTCAATCAAACAACTAGAAATAAACACTGAACTGGAGCAGCCTTTCCTGCCTCGTTCGTCAAATGTCTCCCACCAT
1011-1338	[T/C]	AGCTGMACGGAGCGGAGCGGAGCGMATCCGTTGCCGCTACTCTGCGTCGCGTTCCTCTTCCTCCTCCTCGTCATACTCTTCATCGGCGGTCGCGTCCTGGTACTGCTGGTACTCRGCGAC[A/G]AGGTCGTTCATGTTGCTCTCAGCCTCGGTGAACTCCATCTCGTCCATGCCCTCGCCCGTGTACCAGTGCAAGAAGGCCTTCCTCCTGAACATGGCCGTGAACTGCTCGCTCACCCKGCGG
6252-512	[T/C]	AGCCCGGGAAGGCCGATTGGGAACTTGCCCTTGTGGAGACGGCTAGCAACTTATCCAAGCAGAAGGCTGTAATGACAGGTGGTATGGATAACCTGCTACTGAATGGTATGTACGACCAAG[A/G]TGTTGTCCGTCAGCATGTCAATGCACAGGCGACTAGTGGGAGCTCCAGCAGTGTTGCCCTACCTGCGCCTGGACAGAAGACACAGATGTTGGCTCTTCCGGCACCAGATGGTTCGATGCA
1872-1372	[A/G]	AATAAGCATGGCCGGCGTAACGACGGGCAACGTCTCCTACTTGGCTAATGCCATTCATGATGTTACCAAGTGAAATCGAGGACCATCTTCAGCGAATGGAGCGAAAGGGGTTTTCCCTTT[A/G]TTACTGGGGCTATTCATTCTATACTGTCATGCTAGAGAAATAAGTTCTAGGAAGTAAACCTGTTGCGGCTGTCCAACAACGGAAAATTCTACCTGTATGTATGGAGAAGCAGAGACGTCC
3385-2110	[A/G]	ACTAGGAATAACTGTATGACGGCGGCGAGAGCATTCTTGCCTAGGTCGCGTCATGTTGTATCACATTGCTGAGCCAGCAGCGGCTGGGTAACCAAGGTCAGAAAACCAGAGCCATGTGCT[A/G]GTTAAACTAAGCAGAAACTGCGTTTGTATTCGGACCTCGACATGAATCGAACTCCTGAGGCCGTTCTGACTGTAACACACGCACCTACTGCTAGATTGGGCCAGATGTTAGTGGGCCTTG
9191-263	[T/C]	GAAGCCAAATCGGTTCGATCGTGCGAAATGTTCTTCTCCAAGGACGTGACAACCGCGGTGCCATGGCCGGGGGTGCATCGGGACAGGCATGTCAAGCCGTCCCGCCTGACCGAGAAATCT[A/G]CCAGCATGCCGGCTTTACACCGTCATGGAGGAGAAAGCCGTTCCCCTGGGACATGGTTCTTCGCCGACGGCATGAGGGGGTCTGTGACGTGGCCAGAGGAGAAACTCACTTCCTCGGCGA
1279-420	[T/C]	GCGCCGAAAGGACGGAGTCTTCATGTACTTTGAAGACAATGCTGGAGTCATTGTGAACCCAAAGGGAGAGATGAAAGGTTCTGCCATCACCGGACCCATCGGGAAGGAGTGTGCCGACCT[A/G]TGGCCCAGGATTGCCAGCGCAGCAAACGCCATTGTCTGATCACTGGAGCAGCTAGATGATCAAAGCTTTGATAGCATGTCCCTCTTTTCTTCTAGTTTATTATTACTTGTGGCACYTGAG
3212-2979	[T/C]	GTTGATAGAGTTCTTTGATAATTATGTCAAGGTCGGCGCACCAGAAAAGAAGATCCTTAGCATACAAATCTATGGTGGTCTCCATGCCTCTGAGTACGAAAAGATTGTTCATGATGTTCC[A/G]CCACCGCATTCGCATCGAATAACTGATATATTCAGCTTCAGGAGGTCGAGACCTTTATATGGTTCATTCAAAGGTGGTGCTGGTCAGATGAAGCTATAGGACAACTTTGTTTCGTGTCTT
4235-1617	[T/C]	AGAGAAATTAAACGCTCCCTTTATGCGTGAACACTTTTATATTATGGAACTGAGGAAGCACGATGATTTTGGCCCACTTGGTGTCCCTTACCTCGCAACTAGAAACAAGAAGACAACCAC[A/G]TGAGAGCAGCCTAGCTAGCCACCCTTCATTCCCGTGTCCCGCGCGCGAGCGCTGAGCTCTCCCGGTGATGAGCAGCTAGCACGCGTTGGACTTGAACCCGAAGACGCTCTGGCCTACGTC
8865-547	[T/A]	GAAGAATGTCTCCAACAAAATAGCTTCTCTCCAAATTACTAGCCTAGACTGAAAATAATCTTCCTGTCATATGACATGGTTTATGTCATGGATTTAGCTTCCTACTTTTGTAGCGAGATA[A/T]CTTTGTGTTGCCTGCTAAGAGGATTTGGTGGCACATTTTAAATGATTTCTTAGATTTAAATGTCTCTCCTTTCCACGAGCAACAACTGTGGTTACATTGTCACTTCAGTTTCCAGTTCAG
4137-798	[A/G]	GATGTAGAACATGGGAACAATATGTTGTTTAAGTGTACTATAAACTGCTTCATGCTCGAGTCAGATTATTTTTYTCTCTGGGAGACTGGRACAAGGTGTAAACTCTTTTACCCACTTTTA[A/G]TGTGTTGTAAGATGTAATAGGTTTGTAATGGAGAACCTTCTGAAACACCTGGCTGAAGTAGTCAACCAGTATTTATAGCTTAAAAAAAAAAAAAAAAATTACATCGAGGTCAGTGTGTCA
2747-903	[A/C]	CAGATCAGGTACGGCTTATKCAATGTTCACTCGCTTCTCCATCAGTTGTCAAGGGCTGCTCATATCTGACAGCCTCGTAAATATTGTTAACGCCCATGTGGGTGCTCTCTTGTCTGGGAT[A/C]TCTATGTCGAACTGATTTRAACACTGCTGTGTGTGATATGAAGAGTTATTCCGAAACGGAGTGTGATATTGATATTATGAGTCAGTAATAATATGTGCTTGAGAACAAAAAAAAAAAAAA
677-411	[A/G]	GACGTAGGTGAGGCCGCACTTGCCGCAGTAGTGACGGTCGAAGTGGTTGGCCATGAAGGTCCCGGCACCGCAGTCGGCGTTGGGGCACTCCTTCCTGAGCCKGGTTACCTTGCCGGTGGA[A/G]TCGTCGACCTTGTAGAACTGGAGGACGGCGAGCTTCACCTTCTTGTGCTTGTGCTTTTGCTTCTTGGGCTTGGTGTACGTCTTCTTCTTGCGCTTCTTGGCRCCACCRCGRAGGCGGAGS
1048-215	[A/C]	TATGATTTTACAACGACAAGCACCTGCGCAGACTGGACGGGAACCACCCGCGAAACGGCAAGTGTTGTAGCAGTTTCTAGCTAACGTGTCCTTGCAGCAACTTTTTCCCTCCACCTGGAC[A/C]TGCTCCAGAACTAAACCCAGTATGAGAACACAAATGACCACACTCTTAATACTCTTGCTGSGTGCCATGGTTGGCTTCTTGGCTTTAATTTCTCCAGAAGAATGAGAAATGGCCCTCGTG
7149-975	[A/G]	CACCTCCTCCTCCGAAGATGGCAGTGTCAAGTCCGGCGGCAGCAAGAAGGCGGATCCGAAGTGCCCGAATGCCGGCAACCCTTTTCATGAATGTGGAGAGCATTGTGCCATCAAGATGAA[A/G]GAGCTGGAGAAGCAGAAGAAGGCYGAYAAGAAGTCSCCGCGCAAGAAAGGTGGGAAGGATGGTGTGGTGGTGCAAAATTGGAAGGTYGATCCGAGGTGCCCAAATGCGGGCAACCCRTTC
678-310	[A/G]	TACCCAGGTCACGGTGGAGGAGGTGGCGGCGGCTACCCGGGACACGGTGGTAAAGGCGGTGGCGGCTACCCCGGACACGGCGGAGGCGGCGGTGGTGGCTACCCCGGACACGGCGGAGGC[A/G]GCAGTGGATGTCACTGGGGCTGCTGCGGTCACGGGTACAATGGCTGCCGCTGCTGTGCGCGCGCGGACGAGGTCCCTGAGCCCATGTACCGCGCGGAGGTCCGCAACTGAGCGCTCGAGA
4574-470	[G/C]	ATTTCCGCCGTCGCCGCCACCACCGCCAGTGCCAGCACCGCCAGCATCAGAGTAGCTGACACCACCAGCAGAAGGAGCTACAGCAGGGGCGGTTGCTATGCCACTCTCACCTTCTCCTTT[C/G]CCAGCACCATCTCCGGCTCCAGATCCGCTTGACCCATCTGCACCACCACCTCCACCACCGCCCCCACCCTGACCATCAGCGTTGGCGTAACCATTACCACTAGGGGCTGATGCCGAGCCA
2890-431	[T/C]	TTTGGTCGAACCTTCACGTTGTCTCTTGTTATTTCCAGCTTGAATAGGTGCAGCTTTGACAAAGTATAGGATGGGCAGATGTCRCGAAAGGAATAATCATGGTTTTTGAAGACTGATAAT[A/G]CTCCCTCGAGTACTACACAGCAAAAAAACTCAGCTGCTGACGGGTATGCATTGGAGAGACTAACGCTGCTTTCTGAACTCAATCAATGTAAAGACGTTGCGAGTAAACAAAGTTCCAAAT
2664-314	[T/G]	TGAATCATGGAACTTGAGGTAGAAGCGGGACTTGGAGATGGACAGCTTTGACTCCAGGATGGAAGCAATGCCAGCGCTCAGCTTCTTGTTCACATCAGGGTTCAGCCCTCCGATGGAAAC[A/C]AGCTCGCCATAGGCTGCAGGCTCCTGGGTACCTCCGAATGCCATGGGCACTGAACCCTTGAGAACAACCATCACATAGGCCTCCGGCTTGCCGATGATGGTTGCGACGGTGCTGGAGGCG
1780-778	[G/C]	CACCGACGCCGGCGGCATCATCCTGCTCTTCCAGGACGACCGCGTCGGCGGGCTCCAGCTGCTCAAGGACRGCGAGTGGGTGGACGTGCCGCCCACGCGCCACTCCATCGTCGTCAACCT[C/G]GGCGACCAGCTGGAGGTGATCACCAACGGCAGGTACAAGAGCGTGCTCCACCGCGTGGTCGCGCAGACCGACGGCAACCGGATGTCCATCGCCTCCTTCTACAACCCGGCCAGCGACGCC
10789-352	[G/C]	CGTCCCGAGAGCAGGGGGCGACCTTCACGCGCGCGAGGACGGAGGGGAGGCGAATGAGGCGGAGGTGTGGGCGGACAGCGTCAAGAAGAAGCGGAAGCGCAAGATGAACAAGCACAAGCT[C/G]CGCAAGCTCCGGAAGCGCCTCCGCCGCCAGACCTGAGCCRCCGCCGCGCCTGGATCCCGGCTYGAGGATTGTGATTGCAAGGAGGGCCTCCAGTGCYGCTGCCACACTGGTTTCAAGCTG
3472-587	[C/G]	CGCCCTCGACATCCCCACCGCCACCTACTACGTGCGCGCCTACGCGCTCGACGCCTCGGGCACCCAGGTCGCCTACGGCCAAACCGCGCCAACCGCCGCCTTCAACGTCGTCAGCATCAC[C/G]GGAGTCACCACCTCCATCAAGGTCGCCGCCGGCGTCTTCTCCGCCTTCTCCGTCGCCTCCCTCGCCTTCTTCTTCTTCATTGAGAAACGCAAGAAGAACAACTAAACTCGCAAGTCGGGA
3456-1389	[A/G]	CGGACCAATACACCCAACAACCCTATCACACTCCGGTATACCATACCATTTCGGCTCAGAAAAGACTAGGAACAGAAGAAAAAGAAGTTCGGTATGGTGGTAAAGACAGCATGGGTGTAA[A/G]ATATACAGAGGTATATTTCTTCAAGCTTAGCCGTCTGTTGGGGAARAGCTCAGGGCAGGGAGGCGAAGGAAGGTAGCAGCCAGCCGCGCTCTGTCGCAAGCTCCACGTAGCCTCTGAACT
[truncated: 6 more rows]
