# Supplementary material for: Development and implementation of high-throughput SNP genotyping in barley
Source: BMC Genomics. 2009 Dec 4;10:582. doi: 10.1186/1471-2164-10-582 (PMC2797026; doi:10.1186/1471-2164-10-582)
Supplement: Additional file 18 — Table S8. POPA3 SNPs. [file 1471-2164-10-582-S18.XLS]

## Sheet: Supplementary_Table7_POPA3
Assay Format	Golden Gate
Date Manufactured	2007-12-06
Loci	1536
Design	Timothy Close - POPA3
Name	SNP	TopGenomicSeq
3_1532	[A/C]	GCGATGTGGATCTCGGCGAGCTCCGAGGTCATGCATGCGTGAGTGATGTATCTTTTCTCC[A/C]GTGTTTTTTCTTCATCCGATGTAACCCTAGCTGATGCTTAGCATAAAGAAGAATGAAAGA
3_0176	[T/C]	TGCAACCTAGTGCAGATTCCGCTGGACCTTTTAGGATGAAACCAACGTTTTTAGATCTAC[A/G]CAGACGCTAAAAGTGGCCACTTTTTTCAGTCACAATGTAAACCTCAAAATTACATACATT
3_0411	[A/G]	GCCTCCTGATGCTGGCTCTCCTCCCATCCCATATTTTTTTCATGCTTTCGTTCGCTGCTG[A/G]TGTAATCATGTTAATTTCTTGTCAATACCATGAGTTCAACTTTTCAAGTAGGCTACTGTA
3_1535	[A/G]	CCACGGTGTACTACTAYGAGGCCATGGAGAGCAAGGGCGTGATGGTCCTGGCTTTTGATG[A/G]CTATGCCAAGATACCTTCCCGTGAGGCAAATGTCTGATTGATCGGCCGGCCCCTGTATAG
3_1490	[G/C]	ACTTCCTTCGCCGTGACCGGGTGCCGTGCCGGTGCTTGCTGAGTTCTAATTGTATGTAGT[C/G]GTGTCGGTGCTTCACTGTTGTTGTTATGTTACCCCATTGTTGTTGAGGCAGTGGCTGTTA
3_0706	[T/C]	GTACTACGACCGGCGCGGGGAGTCGTCGGTGCTGGAGGCGTTCACGCTGTCGCCGCTGCC[A/G]TACCCGGTGATCCTGATCCTGATGATGGTGACGCTGCTGCTGGGGGTGTCGTGGTTCTTC
3_0568	[A/C]	TGGCATACCGGTACGTCGGGGACGTGCTCGGCGACGCCCAGGTCTACGCCGACCACGCAG[A/C]CAAGCCCCAGATCGACGCCGACGACGTCCGCCTCGCCATCCAGGCCAATGTCAACTTCTC
3_0081	[A/G]	GCAGGTGYTGAATGGCCATTGCCATGAGAAAACGAGAAAATGCTGCTGATGGATCCAGCA[A/G]AAATTGTGTGTGGTACTTGCAAGTGTGTAGATATGGATGTSAGCCGCCGTTTCGCCCGGC
3_1536	[T/C]	TAGTCTTCTTGTGCCCACCCTCGCCATCCTGCTTCTTCATGAAACCTTGTGCAAGTTTCA[A/G]GTAGTCTCCAAAGCCACCACCCTCCGACTCATCCTTCCCTCCATGGCTTCCACCACTAGG
3_1000	[A/C]	AAGGCTRTCAATTGCACAGCACCTTCCATGTCAGTCAGCTCAAGGAGCACACTGGACCAG[A/C]AGTGGTGCCTTCACCTCACTTGCCCTTAGTTGGAGCAGATGGG
3_0990	[G/C]	caagccaagacgacaatcagaagaaaacaagaaaaagttcggtattgatttcttcatcat[C/G]gtgaagctgctggtccgggctctgctgctcacctccgggcagtagtcaacgtacttgctg
3_1533	[T/G]	TTCAATAAAGGATGAATTAGTGCGCGCTGACAACCAGCATGTTACTTATGGATCCATGTA[A/C]TTTTCTTTTCCAATTGTGTGAATGGATGTGCTCCACGGGTTAATTATTTGCAAAAAAAAA
3_1291	[A/G]	TCTAATTTTGTGGCATCATCACACGAGCTTACAGCCTTCTGCGTCCTCAAGGAATTGAAG[A/G]ACCACACTCCCATTTGTTGATTGTTACACACGCACGGTGTATGTCTCTACGAGTACTCGA
3_1313	[A/G]	AATTCTTCCCCTGGACAGTACTGTCAACGCCTCCACAATTTTACAGCAGAGTGATGGCCT[A/G]ACAAGGATTAGCAGTTTACCTTCTTATAGCAGTTCATACAATACAGTGTGTAGGGTTTCC
3_1366	[A/G]	AATTACAAAAAAGTATGTGATATGAATATGATACAGTTGATTCATCTAGCCGCATAATTT[A/G]TTCATCTTTTCTTTTCAAACGGAAGGCATGAGCTACTATCACTCGATTAGCGATGAAAAA
3_0173	[T/C]	CACAAGCATTTGCACCATCCAAAACCAGATCAACGATAAACTGAAGTAGGGTTGGTAGAA[A/G]CGCAAGTTGCTGGCATTCACACAGGCATAGAAAATGTTTACTGAGACGGCATGCCATTTC
3_0778	[A/C]	TGATGTCAAAACAGCCTTCCGCGCGTCTGCTCTGAGGTGGCACCCTGACAAGCATCCGGG[A/C]TCTTCACAGGCGGTAGCCGAGGAGAAGTTCAAGCTCTGCGTCAATGCATACAACTCGCTC
3_0415	[T/C]	AGTCGGACAGTTCATGCTCCCAAAGTTCAAGATATCTTTTGGATTTGAAGCAAACAAATT[A/G]CTCGAAACTTTGGGTCTTCAGCTGCCATTCAGTTTGGAGGCCAATCTTTCGGAGATGGTG
3_1510	[T/C]	CCAAAGTCACTCACAAGGATGGCAGCAAGCTTTTGATGCACATTGATACAATACAAGACC[A/G]TGCATTTTCAACTGCGATCAGCAGCACATGTTTGTACAGAACTTCTGAAGGGTGTGACRC
3_1501	[T/C]	AAGTTTTACACAAACAATGAACCTGAAGAAGTCGACAAAAAAAAAAACTTCTGCTACCGA[A/G]AGACATGGGGCTCACTTATTCCCCACTTGCCTGGTGGGGCCTAATTTACATATACAGCAC
3_1534	[A/G]	CAAAAACATAAGCATAGTTCATATAACCAAGGTCCATATCAATTCTGAAAGCGCGGCGCC[A/G]TTTTACGGGTATTTGAGTTTTCCGCTTAATCACGACGCTGTACCAGTCACCTCCCCGATT
3_0993	[A/G]	TGAGCTCTTCATGAAAGCAGGGTTCAGTGACTATAAGATTGTCAAGAAACTCGGAGCACG[A/G]GGCGTCTTCGAGGTCTATAAGTGAAGTGTTTCACAGAAAAAAAGCAAGGTCTATCCATGA
3_1457	[A/G]	GATGTACGCTAAGCAGCACATGAACTGCTACACGAAAAAATGCCTGCTGGTCAGCCAGCA[A/G]AGCACTTTACTAGACTTCCAGTACTCCCTACATTTGAAACCTAACATAACAGAACTAAGA
3_1506	[T/C]	AACCCGATGATATGAGTTGACGCCTACTACTGCCACTACTAGTACCAAGAAACTATACAC[A/G]CCGTGCTTGATCAGCTGAATCAGATGAGAGCCGTTTTACCAACCTCATCGAATACACTGT
3_1472	[G/C]	TGATGACCTCACCACGGGCCTTGGCCTCCGCCTTCAGCTTGTCATTGTTGAGTTTCCTCT[C/G]GAGGAACTCCTCATTGCACCTGGATGGCTGCACGTGCTCAACACGGACATGGATCCTCTT
3_1464	[T/A]	AAGRAAGCCCTGCTGGCCCCACATATGCATCAGGAATCATTTCCAGCAGTAGAACAGGTT[A/T]GGGCGCAATCTGTTCAAATCATGGTCACCTCAGGCAAATCAGTGTTCAGAAGCACGATCG
3_1221	[T/C]	ATCATCCAAGCTTTGCGAAGCACGTTTCTCGGAATGTGAAGATCAAATGGATCACCTTCA[A/G]GTCTTGAAACTTCCTTCCATGGCAAAGTTCAATGCAGGTTTTTTTTTACTGCAATCGGAC
3_1410	[A/T]	CCAAGGGAGTTTCATTTCGCCAGCTCTATTTAGAGCCTGATAAGTATCCCATGATCCTAT[A/T]GTGGACCGTTGAATAATAAATGTACCAAAATACCCCGTYGAGAGCCTTCTGCATGCTAGT
3_0956	[T/G]	GTTCTCTTGGATTCATTTGGATGACCTGGTGGATCTCATCTACGAGTCCTTG[A/C]GGAACCCGGCATACACCGGCGTCATCAACGGCACGGCGCCCAACCCGGTGCGTCTGTCGG
3_1456	[A/G]	GCCAAGATGCTTCAAAGCGTTCGCCGCATTGCATCATCGGGCGGGCGGTTGTGCGCAAGC[A/G]TGTGTGTGTGTGTGTCTATATGGCCATATGGGTGTACATACATGGAGAACATGATTGATT
3_0115	[T/G]	TTCCGGTGGTGGTGACTGTCGCGCCATGCCGTGCGTGTTTTCTTTTTTCCTGCTTCATCT[A/C]GTGTCGCTCGCGTGTGCCTTTGTATGCTGATTGAATCGTTGTTGGGCGGgaaaaATGTAA
3_1347	[A/C]	GAACATTTTCTCTCAACAAGGATTGCAAAAGAAGGCATACATCTACAACCAAGGCAGCAG[A/C]ATTCTCGTATTATATAAACATAAACCAAAACCTGGAGCTTTCTTCATTCCAGTCCCAAGA
3_1492	[T/C]	GGACGTCCCGTGGGAGATGTTCGTTGAGTCATGCAAGCGCCTTCGGATAATGAAAGGATC[A/G]GAAGCTATTGGCCTTGCACCAAGGGCGATGGAGAAATGCAAGAACAGGAGCTGAGGGGAG
3_0825	[C/G]	CATCTCTCCAGCTGGGCCAAGTCCYACTTCAATGTCGACGATAACACCAGCATCCAAGAA[C/G]TCTTTCATGTTCTCCCTGAAGCTTGTCATGTAATCGGCATACATCTGTCACAGCCACAAA
3_0748	[T/G]	ATCACTACTTGAGCGAGGAGGACCAAAGGCGATCTCAGTTGTAGTTGAAACCTTGCTACA[A/C]TGATTTTGCCTTGTGAATTTTTTTGCCCCCAATCTAACTTGTAGGAGCCGTTTCAGTCTC
3_0078	[G/C]	AAACCTTCACCAGGRATCCATCAAACACTTCTTCTTCTGTACACTTATTACCACAA[C/G]GATGCGATTGCGCAAAGCCAGAGMAACAAATAATGGCGCTTGGCAAACGGACTGACTGCT
3_1523	[A/G]	ACCGCCGCTTTCCGGTGAAGAAGAAGAGCGCATTGCTGGGCTGGGAGCTGCTCTTTTTGT[A/G]AGCTTTGGTGTTCTGTTCTTGCTGTGTTGGTGGTGGCATGGAGAGGCGTGGCATGGAGAA
3_1528	[T/C]	AGCAGCTGTGGATGGCGGCGCCATGCAGTCCTGGATGGGATAATTTTACAGTGCAACTGG[A/G]GTTGGTTTTGTGTGGTTCATGTACCTTGGATACTTTGCTCCCTTAGATTAGTGTTAAGCT
3_1513	[A/G]	TCCAACAGAGAACGCGTCGCAAGAAACAGAGCCCAGCAAGGAAAGGAGAACCAACCCGGC[A/G]AGAGAAGAAACCCCCGACATCCGGCGATGGCTTCGCAGGCGATCGAGGAGCACCGGTCGG
3_0531	[T/C]	CGGGACCTCAATACGAAATCCGTACACGACTGGACCTAAATCCTCTACCAATATGTATAC[A/G]TCTCCACCTAAACCTGCTTTTGCACCAGAACTGTGTGCCTTGTCCCCATGTGAGTTCCTT
3_1416	[A/C]	TGGCCGCTTGTTGCACGGAGTCCATCTGCGGCCTACCGCCGGCGCCGTCCGCTGGTGCTC[A/C]GGATTGTATCCATGCATGCACCAAGATGTGGGGTGGCCATGGTCCCGCCAAGGAACATTG
3_1344	[A/G]	ACTTTCTTGTGAGACAAGTTCACTACCTAGCTGCCCTTTATCCCCTGCTCCAAAAGCGTA[A/G]AGTTTGCCCGACTCTGTCAGCGCAAATGTATGTGCATTCCAGTATACGGAATTCGTAAGG
3_1509	[T/C]	AGGGAAGGTCGTCCAAGTGAAGGCAGCCAAAGCTCCAGCACCCTTTAGTACTCTCCCTCC[A/G]AAGCAAAACTCCCAACCAAACATCGAACCCGATGCATTCGCAAGGTAAGTTTGTGAAGAA
3_1527	[A/G]	GGTCGGCCGGATGGAGGCGGTGCCGGGCTGTGACAGGGAGAGGATCCATTCCATGGGGTC[A/G]TWTCTCACGGCGTATAGTGAGTGCAATCTGCACAATCCGGGTACCCCTGGAGGGGACTGC
3_1168	[A/C]	CAGGCGCACAAGTTGCTGGACAACCTCAGACATAGGAGGACGGAACTCTGGCTCCGGCTG[A/C]ACAMAGAGTGCAATTATGTCTGCAAAGCGGGAGAGCGATTTTGCAGGATACATTCCATTT
3_1494	[A/G]	CYGGACTTGTTCTTTCTTCTTTTGCTTCGCCTTCCCTTTCTGGCCCTTCCCTTGGCCACC[A/G]CCCTTGTTCTTTGGAGGTTCTCTTGACGGTGCGGCCGTGGCTAAACTACAAGAAGCCTTG
3_1328	[T/G]	ACCCGCAAGAAACCTACCTCGCCGCCGACGACGGAGCAGAGGAAAAAGAAGAAGAAGAAG[A/C]AGAGCACGGACGGACGTACGGCTAGACCTCGACGTGGCAGTAGGTGGCGGTCTGGAACCT
3_1415	[T/C]	ACAAAAACCCCATTATACTATGCGTATTTACCCGAGCAGAGCAGAGTTAGGTTCAGGGCC[A/G]GCCCAGCAGAACCAGAAGGGCTCTGGATTTCGCGGAACGGTTCAGACGTCGACAACGCAC
3_0589	[T/C]	ATCTAAGAAGAGACACATGTCCCTGATCTAGCAGAGCACCTCTAACCGGTACCGGTACAC[A/G]AGCGAGTGATCGTCCATGGAGATAGCTCGATAACATAATGCTGATTCGAAGCCAAGCTCA
3_0245	[T/C]	ATTTGTCTAGATACATGTATCTAGACATGCTTTAGTGTTAGATACATCCGTATCTAGACA[A/G]ATCTAAGACAGCTAATTTGGGATGAAGGTAATAGTATTAAGTAGTTATATATCTCATCTG
3_0242	[A/G]	GCGYCTCCAGCGCGTCGCYCTCCTCGAAGTCATTCAGGAACTTGCCCAGCAGCTCGTCCA[A/G]CCTCTCCTCCGTCAGGTTGTCGATGTCGTTGAGGTCCCRCCTCGCCTCCTCGTTGCTGAT
3_1166	[A/G]	GCTGTTACTGTATCACCTTCAAGTAGTTCCTGGCTGTTGCCAGTTGGCTGCTCGGTTGGA[A/G]GTATCTTTGCCATGAAATAAACAATGAACCCTTCAAAAAAAAAAAAAAAACTTTAACAGC
3_1476	[T/A]	ACGGACGGCGAGCAGGTCGATTTTTCTTTCTGGAAGTGCATCAAGGGTCTCATACGACAA[A/T]AGTACCCCTTGTACGCGGACAGTTTCATTCTSAGACATTTCCGCAGGAGGCAAGACTATT
3_0732	[A/C]	ACCTTACACCACCAAACGACCAGCGCTAAACTCTCGTAACGAGTCCCCAAAAAATAATCC[A/C]CTATTCTGAAGCTCCCCTAAACAGGGTTCCCCCTGGGAGCACCTCTATGCAGCAGCAACC
3_1515	[G/C]	ATCAGGATATACATTTTACAGGTAACGGTGAAGAAACTACTCCAGAGTAAAGAGCCTTAA[C/G]TACAGAAATGAACTTCAAAAGAGTTTCCTCAGAAAACCACTTCATTTTCCATGTATGTAC
3_1522	[A/C]	GGCTGTGGCATACTGCCATGGTACCACAAGGCTTCAGCACATCAGGGTTCAAAAGCAACA[A/C]AAAACGAACTCTAAAATGTTTGTTTCTTAAGATGATCATGCTTCAGCATGTTAAACTACG
3_1320	[T/C]	GCAGCCACAAAATTGGCATGCAAAAAAACTCATCAAGTTCTGTTGAAAGACTGCTGTCCA[A/G]ACGATGGGGGTTGTGTAGGAGGAGGTGGGGGGAGCGACATCTGCATTTGCATCACCATAG
3_1369	[A/G]	TACTAAATGAGACATTTGAAGGCGGCGATGGGGACTTCTTAGACCAGGCTGACCAGGATG[A/G]AATGCCTCATGCTATCAGTGTGACACCAGAAGAGCAAGAGGCAATTGGAAGGTTGGAAGC
3_0175	[A/G]	TCACGCAGAATGTACAGCTGAAGAACCAGTATCTGAGGCTGAGCCTGCTACCACTGAGCC[A/G]CTTGAACTCAAAGATTCTGCTGCTGAGGAAACGGGTGTGTCAGAAGAATCTGATGATGAT
3_1514	[T/C]	AATAAAACTTGCAAGTAAACAACACCAGTGAATATGACATTCGATCTATCAGAAAGCCGT[A/G]TCTTCAGGATCTGAGATGGGCCCAACTGAGATAGCGGAACCATGGCCAGGTCCACAGGTC
3_1526	[T/C]	TCCAGACAGTTCGTCCAAATTGAAAGGGAATAATATCAGCCAAAAAGATTTAAGAAATAT[A/G]TAGTTGCTCAGTGGTGGCATTGTTTAATTGGTTCGATTCTGCCAGCAATGTCGTCAATGC
3_1209	[A/G]	AGGGAGGTGAAATAACCAAATGGGCCTTTCGTTGGGACAAGAAAGAATTGGATCCACGGG[A/G]GGCTTTGGGAGTTGTTTTGTTGCGGTTGTTAAATTTGATTTTATTCGTTTGGAATTGGAG
3_1531	[A/G]	ATCCCCTGTTCTTCGAAAGGTGCAGCAGCAGCAACTATCTTCGGTATTTTCATCATGCCT[A/G]CTAAGACATCTGTCCTTGTGAAACGGTGAAYAAAAGGCAACCCAACAAAGCTGTTGTCCA
3_1454	[T/C]	AAGTCACTTTAATACAGGGCGCCCTACCATGCAACCGCAAATAGGTGAAGCCCAGGTGTA[A/G]AGAGAGAGAGAGGGGGACGCTTCTGCAAGTAGCTTCAAGCCATCTCTCGTTTAGCTTCGA
3_1495	[A/G]	AAATACACACGACCATACTATTTATACTACTACAATCTGTTTGAGCGACGGTTATTTCTG[A/G]ACGGAGGTAGTACTTGGAAGTATGGTACTAATACTCTACATGACATGATTACACTACACA
3_1524	[T/C]	CAGCTTCAACGGCGGCGAGAACGCCCTGTTCATCCGGCCGGAGTTCTTCTACAACAACCC[A/G]CTGCTGTCGTTCGTGCAGCAGGTAATCGGGCCGTACACCGACGAGCTGGGCAACGTGCTG
3_0693	[G/C]	TTTTTTTGAAAGTTTGTATGAATCATGAATTAATTTCAGTTCCAGCACATATTTGCCTTT[C/G]TTCAAGCCATGAAGTGCGCACAAAAATAAAGCAAACACAAGGTCAAGACTTAAGAGACCA
3_0863	[A/G]	TCTTCCTCAAGGCCCGCTACCAGCTCTTCCAGCAGGAACCGCCAGAGCACCCAGGAAAGG[A/G]TGTTAGCACAAACAACCCTTGATGCTGAACTCAATGCTGAGTTTGAAGAATCTAGTGACT
3_0626	[A/G]	CGGTGGTTCTAAGTAAACAAACTCTGTTACCAGCAACAATCGCCCCCTCTGGTCACACCA[A/G]ATTGCCATCACGAACATAACTAGACTCTTTTATTAACCGATCACCAGGGCAGGGCAAGGC
3_1484	[A/G]	AGGGGGCTTCTCTGATCCATGCCGGTGCTCCGGCGTGCTTTGGGAGGCTTCAGCACCGCC[A/G]GGAGTTTGCTCATCAAGATATCGGTCATCCTTGTGTTTCCTTTTGGAACCAGAGCGATGC
3_1200	[T/C]	CAGGATTATCATAGTGAGGCTTACAGATGGAGGTGCCTTTTTCTTCCAGGAATTAGTCAG[A/G]CTCAATTTCCACCTCTTCGGGGGAGACCATCTCTTGCAGGTGGCTTTTTCTTCCAGGAAA
3_0944	[A/C]	TGGCYATCATCTTGCATCCCCGCATCTGGATTTTGCTCTGGACTTGTTACAGGTCTTTCC[A/C]CTAGTAGTTAGAGACCGTGCTGAGTTGAAGCCAAGATTTCATATCTGAGGCATACGACAT
3_0015	[T/G]	CAGCGGATGCGGTGGGTACAGAGCAACTACATGATCTACAACTACTGCACCGACCCCAAG[A/C]GGTTCGCTCAGGGCGTCCCCGCCGAGTGCTCCATGTAGTGCCCTTGTCCGTCCGTCCGTC
3_0981	[A/C]	TGACACGGTTTTTGCGTTCCATGGTGTGTTGCTTTGGCTAATGCTTACAAACGTAGTTGG[A/C]ACTAATTAAAGTTACTTTATAAGCAAACAGAAATGGTGCAAGTTGTTGAGATAGATGACA
3_1422	[G/C]	ACAGAGTTGAATACAGTGAGTACATTAGCTCTACATATACATAGTGCACTGAACCTGCTG[C/G]CGGCGGGAGCAGTTTGTTTCCTTTTTATGAGTTGTTTGAGAGGATATATTTCTTTGTCTT
3_1340	[A/G]	TCATATCTCCCAAGCATATTCTAGGAAACTGTCCATTGTGTTACAAGGAAACTACCTCTC[A/G]AAAGTGGGAATTGGGTATAATTACATACTGGTTAGTGAATACATGGCAAAATGGTATACA
3_1345	[A/T]	TTTTGCAACCAAAATGTGTATGGTTCCATTGTCGGTTCGGTGTCCATGTAGTGACCCGGA[A/T]GGTATTTGCTCCTCAGCTGCTTACCCTGTACTTCTTAACAGTATTGAGGAGAACTTTGGC
3_1012	[T/C]	CCAATCGAGCAATGTATAGGCTGC[A/G]TCCGACGGGGACAACCGAGGGCCTCGCCCCCATCCGTGCTCCTTCAGGAGTGGAATCAGA
3_1368	[A/G]	GGAGGACAGAGGCATGCCGGCGTTCCATGGATTTCCTGTGTATGCATTCACCTTGTAATA[A/G]TTCTTACTGGTCATATGTTTTGTAGTTCTTGCAATGCATCAAGSYCTTCTCTTTTTYTTT
3_0807	[G/C]	CTACTCGGCGTCTGCCGAGGGCTGCGGCGGCAGCGGCAAGCTCTCCCTCTTCGGCGAGGA[C/G]GATGACGACGCGGGCCTCTTCCTCCGGCCCTCGCTGCAGCTGCCAACCGCGCACGACGGC
3_1451	[A/G]	GCCACGGTTTGACAAGGAAGATGAGGAGCTCCTCGAGAAAATAAATTCGGAGGAAGTGAC[A/G]GAAATGACTTTTAGAGATTGCTTAACCCAGCATGTTGAACAGGTTGACTATGAAATGGCG
3_0492	[T/G]	CTGAACTCTAGCACTTGAAGCCCCTGCAAACCATTAGCCAGAGGATGAGGATCAAAAACG[A/C]GATGCCACCACCGACCATCAGCTTAAACCTCAGGTTCTGAAGCCACATCTTGCGCCTGAG
3_0309	[C/G]	TATCCATCTTGCCCGAATCCAGACAAAGCGCTTGGACAGCCGCCACATTGTGACCGAAAT[C/G]TCATCACCCTCCTACTCCCTGGCGCTGTCAATGGCCTCGAGGTCTCCTACAAGGGGGACT
3_0064	[A/G]	CACACGCACGATTACTGAGGCTG[A/G]CATACATGCTGCTAATGTACGTAGCACGCCACTAACAAAGGCTCTTTCTTCTTCTTGTTG
3_0935	[A/G]	CYCCTCTCCTCTCCTCTCCTCTTCACTTGGCCGCGTGCTTGGCCTTGGCGTGCGAAGCTA[A/G]AGCAACCTCGCTGTTGAATGTCCTGCGCAACATCAGTTGACCAGGTCAGCMACACTGGAC
3_0786	[G/C]	TATGCAAAAGTTATAAAGAAGCTCAACTTCTGTGGCTAGGAAATGGATGAATGCAGGATG[C/G]GGATTGGCGCATGAATCTGATCGATGAAATACTGATTGCCAATTGTAATCTTCTTAGATT
3_1529	[A/G]	AAGTTTTTGGTGGGGCAAGAGTGTCGAACAGATGACCGAAAAACTGGGGCATCTCACCTC[A/G]GCTGAGAAAACCTGAGTATGTATTTCTCATTTCTTGTAGCTGAAAAATGACCAGTACAGA
3_1520	[A/C]	GCCTACTGGTCGCTCCAGCGTGGCCTGACCACCAACGAATCGACCGTGAGGCTCCGAGTC[A/C]TGCATAATGCAGTTTTTTTTAACCTTTTTCGAGACCTAAATAAAAGGACCACAATTTAAA
3_1500	[G/C]	GGTGCTGAGGTGGGAAATTTCTCTATTGCCACCCTGACTTAGCATAACATGGGCATATAT[C/G]TAGTGCCAGATCAACAGGGGGTGCAAAAATGAAGCAATGAATTATTTGACGATGGAGGAT
3_1149	[T/C]	ACCAGCTACTGGCTCGGCCTCAACGAGTTCGCCGACCTCACCCACGACGAGTTCAAGRCC[A/G]CCTACCTCGGCCTCAGCCCTCCTCCGGCTCGCCGGAGCAGCAGCCGGAGCTTCAGGTATG
3_0858	[A/G]	CGGGTATCCTGTCATTCCCTGTCTCCAGGACTTGAACCGGTCCTCGTCTGCTCGCCAGGG[A/G]TAGTGTTTCAAGTTCCCCAGCAACGACCTTTCATGTGTGA
3_1530	[T/G]	AGCGGTGAAGCGGTCACAGACGCAGTGGATGTCCTTGGCATCTTTTATTGTATGACAACA[A/C]GGGCTCTCTAGTGGCGGGTACCGGTCACCAAGGCTCTTTTCGATGTTATGCCAACAGTCT
3_0742	[T/C]	TTGTTGGGTTTTACCCTAGTTACATGAAAAACTGCAAGCACACGTCACGTTTATTGTATA[A/G]CTAAGGTGCATGCATGCCCAAGCACCATGCGAGCTGCCAGAGTTCTACTACTGGCTGGCC
3_1060	[A/G]	ATTGGGCRAXGGGAAAAGTAGAACCATGCGCACCTTATGATCGGAGATGTGCCTGGTCTC[A/G]TGCTTGGGGAAAGTCTTGGACGGGCCCCTGACATTCTGCACACTGCACCAAAGCTCCCAA
3_0756	[T/C]	GATTAGTCCGTTGGAGAGTAACCAATCGTTGAGGCTCTGCTCTGGATTCGSTTCSKCCAW[A/G]TGGCGAGCTATTTCAGAGGGCAGCGGCTGGAGCCTTCTTCGGATGCCCCCCGGCCCGGTT
3_0250	[T/A]	AGCTCCTCTACAGATCCAAGGTGAAGAGCTCCGGCGAGTCCGTCTGAGGCCAACAATTCA[A/T]GACCACCGCTGGAGTCCCCGATAGAAGAGAAGAAGAAGAAGAAGACAAACCTTTTTGGTT
3_0521	[T/C]	CTTTCCAGTTCCCATCACAAAACCAGCATCAGTGTTTCCGATTCCAGTTGCAAACTGACC[A/G]AAGGCTCCAGCATTGCAGGTATGCGAATCAGTACCAAGGAGAACCTCGCCCGGTCGGCAR
3_1518	[A/G]	CCAGCCGCGCTTCACGCTCGAAAAATCATCAGCCGCCAGGACCAGACTACCTGCGGCGCC[A/G]GATTTTCTGAGCTCCTGCTTCCTGAGAGCTGCACAAGAGATAAGACTAACACATCAATCT
3_0141	[A/G]	ACTATTTTGCTGACGTTCCAGGGGTTTTAGGGGACTGGTACCACACAATCTGAAGCAACC[A/G]TGTAGCCACAGAATTATCTGGACTGCAGGTTTCAATCAATCATGAAGATACAGTAAAAGC
3_1386	[T/C]	CGTGATGGCTTCAACCCTGAGATATACCCGGCTATATGGTCTGACTATTACAACCAGAAC[A/G]GAAGGGAGCCTGAGAACACTCAGCTTGCGCCGTGGGTTGCCAAATATTTTTCAAAGTACT
3_1479	[A/G]	AGCCTTGATTCAGCTAATCAAGGACCATGGCCGTTGGGTGGATCCTCCTACCGAGGAGTA[A/G]GCTCAGGATGTTTCCGGTAGTTATGTGTAGCCCGTAAACGATCAGCTAGCGGAAAATACA
3_0239	[G/C]	GCTWAACTCATTGCAGTATTTGACATACTGCTCTTCATCAGTAGTTCAGTTCTGAACATG[C/G]CGCAAAACATAGCAAGCTAGAGTCCGATTCAAATCAATCACATCAAAACCACTTTATAAT
3_0324	[T/A]	CCAAGGCACCATCTTGCGCCTCCCATGAGTTGCAGATTAGGTCGATCTTCTACTACTACT[A/T]CTACTTGATTATGGGAGCTATTGGGGTTTCTGTAACCATCGAGGTCTCAGTGTGTGTGTG
3_1183	[A/C]	AATAGCCCGATTCACTTCCTTGATTTGATTTGACTTCATTTCGTCTTCTTGGAGGCAAAA[A/C]AATCGTCCTCGTTGAGTTGGAGGAGAAAGGGGATGCAAACTTCGCTGCGGCCACTCTTGT
3_0769	[A/G]	CTAGCTGAAATCGGCTCATTTTCATGGGATTCCCCCTGTTCATCTTTGCTGTCTGGAGCA[A/G]AGCCGTCAAAATTATGTTCCTCGTCAATGGCAATGCTTGACTCTTCTGTTTGTTTCGTTT
3_1356	[A/G]	GATACAGCAACTCGGCCCAACTGTTAGGAATGTGACCGGAACATTCATGTCATCTGTCCA[A/G]ATGGTGTATGATTTTTTTTGTAATTTAATCATGTTTGTGCAAAAGCTTTCATTCCTTTCG
3_1343	[A/G]	TTAACACTTYGACGCCCTCAAGAACAGCAAGATTCTTTCTTTCCTCAAGGGCATGGCCAG[A/G]CATATCCTCAATGCTCTCCTCTGGCCTAGTAAGAAAGAACCTGGCAATGCAGACTTTACC
3_1084	[A/C]	TGTATGTATGCCCACGCGTGTCGTTTGGTTACCTACCAGCTTCCAGCCACATGAACTCGT[A/C]ATTTGTTGTTTCATTTCCACGCATGGGTTGGCACGCGCATTTCCAGAATTGCAGTTGAAA
3_1316	[T/C]	TCTTCTAGCTGCGAAGCCTCACTCAACATGTCCTTGGCATCGCTCTGCATATTCAGTTTC[A/G]ACAGCGCGACGGCTTGCATATAGAATGCAGTTGGCCAGTCTGGGTACACGCATTGCGCTT
3_0085	[G/C]	YAGCCCCGTGCTCATGGTCTTCATCCCCTTKGGGCACTCKCGCAGGAAGAAGTCGAGCTG[C/G]CCCATGTACGTGAACGCCTCGCCGGCTCCGACGAGCARGAACTGYGGCATGAGCAGGAAC
3_1118	[T/C]	TGTGAGTTTCACAGCTAGTGCTCCCACATTTTGGTTGAAATTTTCGATTTTTGTTGTGCC[A/G]GGTATGGGGCAAACATCGCTTCCCTGGTGGTGAACCCAAGCCAAGGCAAGTTGTGATGGT
3_0292	[C/G]	GGCGCGCGGCGGCACTCGTCGTCGCAGGCACCGTCGCGGTACTCCTAGCTAGGTAGGCTT[C/G]GCCACACGTACAGSGATCAGWGTGCACATTAACTAACTACACGTGTACTGCTCCGATTCG
3_0343	[A/G]	CAGCTGACTTCTGCTGGAGAACAAGGTAGTAACTGAAGAATTGTATAGTTGGCAAGACTC[A/G]GGTGGCAGGTGGCGCTGGAATGTGCAAAAAAGGGTCCTTGTTGCTTACTGGTGTTTCGAG
3_0783	[T/C]	CAGGTGACAACAGATGGCACGATAAAAAGACTTGGTGATTATCCATTTGTTAGGGCTAGT[A/G]TGAGGGAATTGGACACCCCGTTGTGTTTAGCTCTCACCGTGCTGCCCTCGACATATCTTG
3_0117	[T/C]	ATGTACTCCCTCCSTTCCTAAATATAAGTCGTTCTAGAGATTCCAGTGTAGACTACATAC[A/G]GAGCAAAATGAGTGAATGTACACCCTAAAACATGTCTATATACATCCGTATGTAGTCCAT
3_0200	[A/G]	CYWCTGCATGCAAAGGGTAGGAAACTAGGAATGAACAAAAACCAAATTCCTACCCCCCTT[A/G]ACCTCATATAGGGAGAACTCACCAATAAGAAGCTTCCGGATTTCTGACTTCTCCCTGAAA
3_1258	[A/G]	ATACACGAATCCCTCAAAAGAAAAATACATAAACTGGTACGCGAAGCAAGCAGGCAATGC[A/G]AGTATACAGACATATAGATTGTCTTCAGACCCACGACCAACACCTCAAGGCACCTTATCT
3_0545	[A/G]	GGTATAGGGTAATCATCAGTACTGACTACTGAGTGCCTAACTTTGAGTTACAACAAGGTA[A/G]ACTAGAACCAGTTTAGTAACTAAACTGAAGGGGGTTTCGATTCAGTTTTCATCCCTACAC
3_0547	[A/C]	CGAATCCACTGGTGCAACCCGCCCAATTGCGCTCTCACCAAAATCGGCGTGAAGGGTATC[A/C]ACACCCTTCTTATCGTCATGAAGCACTTTAAAGCTTGCAGGCATGGCCCCCTCACCAAGC
3_1525	[A/G]	AGCAAGTTGAGATAGAAAAGTTCATTGATGAGAATRCTGAAGAACACGAATCCGGCTCCG[A/G]TGATGATGATTCAACGCCAGAACAGGAAAGTGATGATGGCGATGCTGTGTCTGCTGAAAT
3_0835	[A/T]	TTTTAGCTTTTTACACTGGATCACACCTTTTCTCTTTGAAGCACCCGTCTCCTGCTTTTT[A/T]ATCCAAACCTATTTTTTCTGACATCTGATTCTACATTGCATATGGGGTATTACCCTGAAG
3_1319	[C/G]	ATGCCTGAACRACAAAATCGCGCCTTTCACAATCCAGGAACATGTCTGCAGTCCAATTAA[C/G]TCTTGACCTTATTTTATCCCTCACCGTGCTGAAGCTTATCTGATCTCTTGAGGTGAAGCG
3_1497	[C/G]	AGTAACATCATGACCACATGACTAAACAAAACTTCCAATGAGTACATGCAGGCCAGGAAA[C/G]AAGTTTTGAGGGCAAGAGCTTCCGAGTCATCTCATCTCCACATCAAACAGCATCCAAGAC
3_1413	[A/G]	CAGTCCTGCCAGACTGTAAGTATATGCTCCCGTAACCGGAAGGCCGCCGAATTAGACGGC[A/G]TTAACGGAAAGATCAACGACTGCATCAGGGACCTCAATTTCATCAGAAACGCTCGCACAA
3_0755	[T/C]	AGCCATTTCATGATGCACATATGGTTGCTTGTGATGTATGGTACGTTTGCAGGACACATC[A/G]TCACAAATTTGTTGGGGCTTGGTTGGTCTCCTTTAGTTTTTTCCAAAGGAGGTTGCATGG
3_0035	[A/G]	GGTCGTGAAAGAGTTAAGTCTTTTCCTGCTATTGCTCTGATGGTAGTTACCAAGTGTGGG[A/G]ATCAGAATTTTAATTTTGAAGTTGATGACCTTCTGGCTGATAGACATGGGACATCACTTG
3_1339	[T/G]	ATTAGTGGCTTTTATTACGACCCAAACAGCAGTCCATTTCAGAAGCTTGAATTGAAGTGC[A/C]CCAACGAGAAACAATCTGGGTTCACCTTTTCTTCATATGAGCTGCAGTGACATGCATGAC
3_1511	[A/G]	CTGGACATAGTGAACTTGAATATAACAGCAACACCTCAGTCTACTGGACTAGAGAACACA[A/G]GCATAGAACACATGATAATGATAAATCAGGTGTTTGTGGCCCTGGTGAAGATCTGCTGGC
3_1477	[A/G]	ACAGGAAAAACAGGGGAAGGCCAGCAGGAGATAGGAGAAGCGCGCGAGGGGTGATCCATG[A/G]CGGSGAGGACGAAGTACGACAACCCTTTCGAGGAGACCGGCGGCGGCGACGAGGTCAACC
3_1396	[C/G]	CTTGGTATGGAGGCGAAAAAGCTATTAGATGAGAACTTTTCGGTGGGCATGTTGGTCAAA[C/G]TCAACTTTTGCCTTGCTAGCATCATATAGGTTTAATGATCCATTTTTTGTTTTTTCTACA
3_1519	[A/C]	CCCCGGGCAGGACAGCCGGGCCACGTCCGAGGAGAAGACCCGCCGCAAGTAATCGAGAGA[A/C]CAGATTGATTAATTAGCCACCACCTCTCCTCTCCTCTCAATTCTTTCCCCCCTCTCCTCA
3_0824	[T/C]	GAGTGAGGTACTCAATGTTCCTAGTCCCGTGACCGTCGGTGTAGAAAATGTCGGGATCAC[A/G]CGTGCCGACGTCCCGCACCCACTGTGGGATTGGGATGTTGACGGCGTCGCCGACGTTGCC
3_0082	[T/A]	CAATAATCTCAGTAGGTACCAATTATAAGCATTTCTAGTAAAATATTATAGAGACATAAA[A/T]TCAAGCCAGATTTCAGCAGAAACCAAAATTTCGAACCCAGCTACAGAGTAGCTGCATGTC
3_0273	[T/C]	TTGCTTTGTGTAGAAGGGCAAACCAAGTGTTGTGGGTGTGAAGAATGAATTTGCTTTTGC[A/G]TCCGGCACCGAGGAATCAAGAGGGAGGATGGYTCGTGGCTGGTGTTGTTTGCTTTGGACC
3_1460	[T/C]	ATAAAAAGGTACAGACTCAACTTGTAAAGAGGAATGAAAATTCATTTTTATCAAGGCCCA[A/G]CACAGGCTGCAGTCGTCCATCCAGCAGAGGCTTCAATACCAGCCACCGCTCTACCTCCTT
3_0475	[T/G]	TTTTTTTTTTGTAGACAACATCCAAACGTTGATAATAATTAATAAGTTTATGAATTACTT[A/C]ATGCATGAGCATCAAAATATGATGAACCACCAAACTAGATACAGCACGGAAAGAACAAAA
3_1229	[A/G]	TCTTCTTCCTCGGTGTTCTCCGACTGTACAGAGTCCCCCGATAGTCCGATTGTACAGATG[A/G]ATAGAGAGGTTATGTTGATTTTCGTATGTGATATACTCACCTGCAGTTGCAGACTTGCAG
3_1433	[A/G]	CCAACGAGATCGCCCGCGGCATGCGGGCCGGGGAGATTGGCCCCTTCGTCGTGGGGTGAA[A/G]ATCTCGTTTCCAGGAAATCCTCCATTCTGACTCCTTCATTCATGCAGATAGTTTTTTGGC
3_1393	[T/C]	GGTCACAGATACCACGCGGAGTGCGTAAAACAGTGGCTGACGGTAAAGAACCTATGCCCC[A/G]TCTGCAAGACGACAGCTTTGTCTGCGGGTAGAAGAAGTGGATAACAAACAGGATTAATCT
3_0715	[A/C]	ACTAACAATAGAAGTATACAACAATGAAGGTTACATTACATCCTCCCTTAGCCTATCATG[A/C]ATCATAACATTACCTTTCTACAGGAAGATGGATAGCTCCGGTGGCTGGATGAACGAGAAG
3_1440	[A/G]	AACCCTGGCACAAGCGACCGACGCCAACGGTCACAGCCACGGGTCTTCGACATGATGAGC[A/G]GGTTTGCTGCTTGTTTTGTAAGGTGGATGGACGGATGAAGGAGCGTCGTCATCCTCCTTA
3_0933	[T/C]	ACAATTGAAGGTTGAAAATAATTCTAATTATTAATCAGAAGAGTGCAGCATAACATAACT[A/G]AATCATACAGGTAGATTACCAGGCaaagTatcAaactgAAATAAAAGGTGGAAATAGTCC
3_1215	[T/G]	TGTATAGAACTTCATTTTGAAGTAGCATATGGGGTGTCATGTGTCATTTGTTTGTCATGA[A/C]TTGGTTTTCCTTCCGAATGATATGCTTATTGCTTGTATCCTTCTGTAACATGTTCTATTT
3_0136	[A/G]	AAAGCCGCTAGAATCACTTGACGTTTAGGAGGCAACTTACGGGATAACGACGGCGTCTAG[A/G]ATCTCTGGATGAGATAGAAGTAATCCTTCAAGCTCAGCAGGTGCAATCTACCAGTTATAA
3_1152	[A/G]	GTAAGCTATGCTCCAGTAACAATCGACGTGGACTTCTGCCGGCCATCTGGAATGGCAAAA[A/G]GCATAATTGGTTTGGACGACCGGACAAATGGAACATCACACCTGTAATATCCTTTCCTTT
3_0953	[A/G]	ATCCACATAATCTCATGTGGGGCCAGGGCGTAgGAGACCACCACATAATCTCATTGTTGC[A/G]AAAATCATAAACCACTTGTTCATATGTATGGTTGTTCTGTTCCTCGTATGTAGTGGTTAA
3_0813	[A/C]	CATYTCCGTGAATTTRWGTCRTYCATGCCYAGCCAACTCTCTGCACTGCGAGGGTGGATA[A/C]AGAGRGACCCCTCCCATCTCTCRAACCTCTCCGASTTARYCCTRYCAGTGAAGGAVGTRC
3_0508	[T/C]	CAAGTCAAGAAACATAGCAGATGCTAGGATCTCAAGCACGTCATCTTCGTCGCTCACTCC[A/G]CTCCATCAAGAATGGATGCTCAAGGGCCTCTTGGGCCGTTAGGCGGCTTGCTGGATCATA
3_0051	[T/G]	ATTGAGTGGCTCGTGAACCGCAGGCAGAGTCGTTCCAAGTGTTAATTATTTCCAGTTCTC[A/C]CTCCATTCGTACACATAGCTCCACTACTTCTCTATTATCAGATAAAATAATGGTGCTTAG
3_1017	[C/G]	CATTAGGGAAAGAGCATGCAAGGTGAAGGTTATAAGGACCTCAATATAACACCAGCTGCA[C/G]GTTATACCCTCTTCTTAGGCTCCCGTGGCTTTGACTCAGCCTTCTTGATGCCGCCCTTGG
3_1032	[A/G]	CAAAGGTTGGATGTTCCTGAACTATTTARTTTCCTGGAATGGACGGATGAGATGAGATTA[A/G]CAAGGGCGCCTAGTTAATCTAATGGGTTAATTTGGTTGGTYTTGGCAGCGGCGGTGGCCT
3_1207	[A/G]	CAAGGAGGAGGAGGACGTGGGCTGTGATGGCGAGGCAAAGGTTGGGGATGTGATTAGTGC[A/G]GGAGAGGTCAAGGTGGAGGATGGGGGCTGTGCAGAGGAGGCGAAGGAGGTCGGTGGTAAC
3_0437	[T/G]	TCATGATGCACATAAGTCTGTCTGTATACAAATATCCGTTTATTACTTTGAAACTTATAC[A/C]AGCCCTGTAAACTTCAACGGTCACATAAAATATTCAACACAACAAAAGGTTGCAACGGAG
3_0722	[A/G]	GTGGTTCCGGCAGTGGGAGCAGCTGTACACCCGCGGTCCGACCAATTCCGCCATCTATCT[A/G]TCTATATATCTCCTTGGTTGCTCCCTGACCCTGACCGACCAAGAGCCCCGGTGCTTCCTG
3_1129	[A/G]	GCTTGTCGAGCTGCCATAYAAGTCGTGCAGATCAACGAGGACACAACCATCAAGAGTGAT[A/G]GTTAGAATTTAGCATGTCAGTCGTATTCAAGTTCGTCCGGTGTTATTGGTCTCTTGAGTG
3_0615	[A/G]	GCGGGTGCARAGGAAGATYGTGAGGACGATCAGCGAGAGCATGGACGAGCTCACCAGCCA[A/G]CGGAAGAGCATCTGGTGGAGCCGGTGGATCCCCAAGGAGGAGTAGGCAGGCGTGTGCATC
3_1066	[T/C]	AAACACTGTGCCTATTCCATTCCTTAAGGCGATTGACATTTCACCGCTAGCTCTAGTATC[A/G]GACAGCGTAGCAGGCAATGGCCCCGCTGGTTCAAGTACAACTGATGCCTTGGAGGCAGTC
3_0282	[A/G]	CCGTACGTGCGGTCGGCGACGCCCACGAACAGCGCCTCCGCGCCGTCGTCAGGGCTGAAG[A/G]ACACGCCGGCGATCTCCCCGAACAGATCGATCTCCTGCGCGCGGGCGTACCCCGCCGCCA
3_1112	[A/G]	TTTTACGTTTGTCTCTTGCTCAAGGCGTTTGACATTTGCACCAGAGTCACCGCTGGTCTC[A/G]GTGAGCTTTCTCTGGAAATCAGCCTCCATCTGCGCACGGTACTCAGCTATCTCTCTCTCC
3_0750	[T/C]	ACTCTCCACCGTTCCCACTATTGGCTTCAATGTTGAGAAGGTTCAGTACAAGAATGTAGT[A/G]TTCACTGTGTGGGACGTGGGTGGCCAGGAGAAATTGAGGCCCTTGTGGAGGCACTACTTC
3_1127	[A/G]	CTTGTCTGGGAGGATGTTGTCGGGGAGGATGAGCTGCGGCGGGATCTCACGGACTATTCC[A/G]AGCATAGAGTCGTACTCCTCGTCTTTGTGAGCAAACTTCTTCCTCAACTTCTTCTCGAGC
3_1310	[A/C]	GCTGGCCAACTTCTTATAAGATCAGCTACCTTCTCGTACCTATTGAAGGTGGCCCCTCAG[A/C]TCATCATCTGGAGTAGTTGACAGGCGTGAACAATCCTTCACAAGACGACTTGGCAGCGGC
3_1487	[A/T]	AAGCCAGCAGGCACAGACAGTAGCTCATAATCATGTCGCAGGATAGTCATCGCCGCATAT[A/T]TATGTGGTGATTCAAGTGTAAGGCAAGTTAATTCGCAGCAACTTGTATGGTCTTGCGGCG
3_1201	[A/G]	ATGGCGACGAGCTTGCTGCTGGTGAGCGCCTACTGGTTCTTGAGGATCCTCAGGATGGTC[A/G]GGCACAAGATTGGGAAGAAGAGGCTRGCATCCAAAGCCGCCGGCAAGTGATGCTGCAACC
3_1512	[A/G]	GCGGCTTACATTTTTCTGATGAGCTAGACTAGAGTGACAAGTGAAGCTTCCAACAGTTGT[A/G]ACAAAAGAGAAGAAAACTAAAGAACAAGCATGCATGCGATGCCATCGTCTTCTCTGGGGT
3_0278	[C/G]	TCACTAATTCAGTTTTGCTACTTATGCCATTCAAATGTGTAAACATTCAACTGATGCCAA[C/G]TCCATATCTTACATTTTATGACGGRGGTATATAGTAAATACTATGTAGCCAAGAAATAAT
3_0205	[A/T]	GTGGAGCTGCCCGACGACGACGACGAGGACTACCTCATCGTTCCCGATCTTGGATGAGAT[A/T]TCTGAACTGAATGTATAGTTCGTAGTGTGRTGTATTCCCTCCGTTCCAAAGTACTTGTCG
3_0951	[A/T]	CGTTTCCACACCTGAAAATtAAAAGAGCAATTGATCATTCTAAGTCCCaaAATGATACAT[A/T]WTCGTATGTTCCtGCaCacaaAGgcATAGGGAAGACCATGTAAAAATAAATCGCTGAaCa
3_0596	[T/A]	GACAGAGTCCGTCCGTCTGTCTGATCGATGATGACTAGCTATGTTTACCGTTTTATTATT[A/T]CCGTTCCTTTTATCAAGTTTGCAGTTCGAGTTATGTAACCCAAAAGATGTACGCTTGCTT
3_1493	[T/A]	CTGTTCACTCCATTGCCAGAAAGTATAAATACTTCATGAATAACTGAAGGAACCCTTCAC[A/T]CCATCCAAGCTTTCTCCAAGGGATACCTTGTGCATGCAGTACTTGTACTCATGGCCGCGG
3_1505	[A/G]	TCGGCGCGTCGACGTGCATCCGCAGGGAGCTGAACTCCAGAGCCAAGATGGGCCTCGATA[A/G]CAAGACCATGACGCTCTGCCTTTGCGCGTCTGAATCTGATTCAGACCCGGCGCCGCTGCT
3_0021	[A/G]	TCGACATTAGGCCATGGGTTTTTTACCTGAAAATGCATATAGACAAAAGATTGTGTCCAT[A/G]CCTAGAAAGCTGAAACTAAAGGAGAGTAAGTTGTGATTAATCCTGTAGCTCATTACCTTG
3_0896	[A/G]	ATTTCATGCTAAAAAACACtCGACCACGCTGCTATC[A/G]GCTTAGCCAGCATAAACTCTAATTCATGCTAAAAACCACTCGGGGACGCACATCATCAGG
3_1073	[T/A]	TTTGCCTTCACAAGGGATTCCAAGAGCCTATTTGGCATTTAGAATTAAAACSTACAAAWW[A/T]TTTGCTGGATAAGGACATGATGCCCAAAATTGGAGGTTTTGGTTTCTCTAGACTCTTTGA
3_1265	[A/G]	ACTTCAGGCGCATTAGACCAGTTCTTTAAGGCAAACAACCCCAAAGCACGGAGCGCATTA[A/G]ACAATTCCTTTAAGGCAAACAACCCCAAAGTACGGAGAAGGCCGAGCAGTGCATCCATTT
3_1486	[T/A]	ACATTGAGGTGGATTGTCATGGAGTCTGGTGCCCAGCAGAGCCTCAGATGATGACATGGA[A/T]GCGCATATTCATGAGGTCGATGCACAGCGGCGATCGATAATATACTGCAGGTGGGGTGAT
3_1458	[A/G]	ACAATCACTTATGCAGTTTCAAAAGCAATCTCAAACCACAAAAACAAATCCTAGCCACTA[A/G]TCAAATATGTAGAACATAACAGCAGAAAGCTGTATTTTATCATCAAACATGTCTGTCTGT
3_1329	[A/G]	GATGATGTTGGTCCGAATGAAGTGTTCGGCGACAGCCTTGTAGGTGGCCTGCGTGGGGTG[A/G]ACAGAGTCCCAGAACATGAACTCTGAYGGCTTCGCGCAGGTCGGGACCAGATCCGTGCAC
3_0321	[A/G]	CTCTAAGCTACATCTCTCCCTTCACTGTTAGCTGAGAGAGATGTCGATCGGCGTAGTGGA[A/G]AAGTCTCCTCAACCTCARAACCATATCACAGTGGAAGGGGAGAGCGCTGCGCCTTTCCGT
3_0683	[T/C]	CTGAGAGCCCACTGTACACTATCTAATGTTGTAACACGGAGTTGATTAATTGACTTTAAA[A/G]TATGTTCTTGTTGCTTGTAGTCTGTCATCCAGCTGTAGTATTGAACTATTGAACACTGCT
3_1488	[A/G]	CTTTTTTATTTTTTGATAATAATCCTTCCATTGTTCGGGAGCGGGCGTTAGGGTTGGCCA[A/G]CCGGTGGGCAGTTACGTACTCCGCACGGACGGGTGTAGGGTCCGCCAGGCTGTGGGCACG
3_0098	[T/C]	ATGGTTTCTTCTTGGGGGTGGCACGGGCTTTCCTCTTCGAAGTCGACTGTCCTGTAACAC[A/G]GACATCCTCCAGCCCTGCTTCCAGTGCTCGAACAAGGTTCTCAAAGTAGTTGCGGGTTAC
3_1448	[T/C]	CGCCGTSTGCTCTGCTTTCTTGCTGCTCCTGCAGCAGTGATTCTGTCTGACGGATGTACT[A/G]TAGGCGCGAGTTCATCAGGAGATTCAGTTCCACCGTTGTGCTGATGTCTAAATCTCATAT
3_1412	[T/C]	TTTTTTTTTTTTTAAAACAAATGAAAATCGCAGACTTTTTTTTTTTTTTTAGAGTAGATA[A/G]CCAAACAACTTTTCAAGGGAACACGCGGCATTACAGATTACAGTCCTACAGGCAGCTGCA
3_1043	[A/G]	GATGTTCTCCATGATGCCCTTCTTCTCGCCGGTGCCGTACGTTCCAGTGCCGGTCGCTCC[A/G]GTGTGTTCATGTTGTCCGTAGGCGCCGCCARTGGCSGGSGTGYCATGYGTSCCCGTGCCG
3_1263	[A/G]	GGCGTAGGCCCTCTGGCCGACGAGCACGTTGGCGGCCTCGGTGGGGTGGAAGGCGTCCCA[A/G]AAGAGGTACTCGTTGCGGTTGGGGCAGGGCGTCTGGAACGGCAGGCAGGTGACCTGCCCG
3_0215	[A/G]	CTTCTCCCTGTGGCTGGGGATGACGAAGYGCCGGATCCTGCCGACCTGCTCGGCGAGGTA[A/G]GCKTCGCAGAGGAASGCCTTGGAGAAGCTGTCCTCCACCGCCCGGTCCACGTCGTGCACG
3_0132	[T/C]	TATATATAACAAGGAATGGACGCAA[A/G]CTATTGCACCGCATATAGCGATCACATGCATGCATATATATGCAGTTTTATTTTTGGAGC
3_0419	[A/G]	GTCCCTCAACTCCTTCAGCCAGCGCTCTGCATTCTCGAAGGTTGCGTGCCGAGTGACGTC[A/G]TACACAAGCAACGCTCCTACAGCACCACGGTAGTATGCGCTAGTGATAGCACGGTATCGT
3_1503	[A/G]	TTCTAGCGCCTCGATCCCACAGTATCTCGCATATTCTGGCCCAACCATCAAAAGGACTTG[A/G]CAGATAGCGATGACGATGATGCCTTGACCACCAGCAATTCGGAACCCAGGAATCCCAAGG
3_0337	[A/G]	GTGGRTCAAGATCAGGGCAGCATTGAAGCTAGCATCTGTAGGGCGACTCTCCAGGGCCTC[A/G]AGAAGGGGTCTGCATAGTCCCCCGGGAAGGGCAAGGCTGGTACCAACAACATGACCCTGC
3_1502	[T/C]	ATGGTAGATTACTATGATGGGAATTCACATTCCACAAGAGTAATTCCTGATCGCGACTCT[A/G]AACTTCCAAAAGTCGCCGGAAGAGAATGGCATGATTTACATTTAAGACTTCAGAGCACAG
3_0212	[A/C]	GgtcgctancaggtgaataCGGGCatgtTAGGATTTGCCCTTGGGCTTCTTTCTTGAT[A/C]TCAGGTCGATAACTATGACACTAATGTTGTCCCCGCTCCCTTTCATCAGGGCTAGCCTCA
3_0991	[T/C]	CCTTAAAAAAAACAGTTCAGGAAACCGTTGTGTCTAGCTTCTGAAAGATAAACTGTTACC[A/G]AGTTAATCTGTATCTCTGTCCCACAAACACAAAGTTTCCCCTGATTCAATTCATGAGTGA
3_1025	[T/C]	CAGGTCAGTGCGCGGCTTGAAGTTACCGAAGAAGGTGCCCTTCAGGGTCCTCTCATTCAG[A/G]AAGTTCATCGGGTGGGTCTTGAATTCAGCGTCCTTGTGTGGCACACCCACCAGCACAGCT
3_0585	[A/C]	TTCATGACAACAGAGTTGACAATCTTCACATTCGAACCGATACGACAATGACGGCCAATC[A/C]CWSRTSSCKWRACACCACATTTGTCACCTAACTGTGAACCCTCGGCAAGCATGCACTGTG
3_1346	[T/C]	GTCTTCAACATTGAGCATCCACGTGTTACCGGAAGACTGGTCGATGGTGGTGTTAGTATT[A/G]TCCCTACCATATTGTTCAGCCTCGCTTGCTCCTGAAGAACTCTCGGGGCCTTGATGGCTG
3_1395	[T/G]	ATGGCAAAGATTGGATGAGGTGAATGGAGATGGAGTTTTTCTCACTAGTAACTTCACACC[A/C]TTTACGGCTGAAACTCCCAGAAATGATTCATGGAATCAACAGCAGGCCATGACGACTACT
3_1426	[T/C]	AGAAACAGAACCTAACCAATCAGAAGATCCGAATGTGTAAGAAGATCAGAAGCACGAGAC[A/G]TTCTCGGTCTTCATGACCAGGTTGCATGTTGAGTAGATGGACGCCGCAGCAGCTTGCACT
3_1432	[T/C]	AGTAATGGCAACCCAGCACCCCAGTTGGTCGGTCAGACCGCTGCTACATCAGTGGTTACC[A/G]CACCACCGCCTTCAGAAAATAAGAAAGTAGAAACCAAAGCCAAAGATAGCGATGGCGAAC
3_0240	[A/G]	TCTGGCACGTAAACAAACAGACAGCAGACGACGACACGTGCGTGCGTGATGATCGACGGG[A/G]CGATCTCTTTCTTTCTCCTAGGCCTTGGCGGCGGCGCGGCGGTCGGCACGAAGAAGTGCT
3_1478	[A/G]	TACATCAAAAGCACCCAACTCCATCCAGATTACTTGGGATCATCAGGTGTCTGCACGGAG[A/G]TCTGGTGATGGGAGTGCACCCCATTCGCCACCGGTGGTGCGGCGGGTGTGATCTCTTCAT
3_1394	[C/G]	GAAGTCGCCACAGTCGGAGCTGGACGATAAAGTATGAGATGGAAGCCTCGAAGTTCTTAT[C/G]GTCAGCTATTTATATGGACTCCGTCTTAYATATCAAAAGTAAAATGATYGTGAGGATTTT
3_0879	[A/G]	AGGATCAAACACGTCAATCCCATGGACAACCCGGTAMAGATCAGGGAGGGTGAAAGCAAT[A/G]TGAGACTCATATTGACCCACGCTATCCTTGCTACAARAACAAAAGAGGGAAGCATCAGAT
3_0358	[A/G]	ATGTTCTTCTCGTGGAAGTAGGCTAGGTCGAGTGCCGTAGCGCCGACGACAGCGAAGTTT[A/G]CTCCATGGGTGAAGTTATTTTCTTCACCGAGAATCGGGGGGACCAAAGGGAGCCCGAACT
3_1279	[T/C]	AGTTGTCTATATATGTATAAGACCGAGTGAACTGAGTTCTTGGACAAGTTTCAGAAACAA[A/G]TGAGAGCCTGCTTAAAAACTGAAACTTCAAAAGAATCGGCACGCGTAGAAACTGACGAGC
3_0030	[T/G]	TTGCTCCCTCACTTTCTCAGAGGTAGAGTGAAAAA[A/C]TCCTTACCTTCTAAAACTGTCCGTGTCTCAACTCTGGACTTAACATCTTTACTCGACAAC
3_1485	[A/G]	ACATGGGGAGTTATTGGCGGTCCTGATAAAGGCAGGAGTCCAAAAAGGCTCGAAGCGAGC[A/G]ATGGAGTTAAGGAGGACAAACAGCCGCACAACTYAGTATAACTTAAACTGGCAATTGTAT
3_0187	[A/G]	AGGGCCGTCCGGCGTGTACGCGGCGATGTCCATGGGTACCGTGAGCAACGGCAGCAGCTC[A/G]TCCTGAATGCAGGTGTACATCTCACCGCAGAGCCTCTCGAGGATCTTGGCGAGGTTGACG
3_1496	[A/G]	CTCCAGTTCCCAATCTGTAGCTGSTGSTGCTGCTGCTCCTTCTGTGGGATTCGTGGATCG[A/G]CCCCCTCTTTTCCATTTCAGGCAATTAGACTCGCAGAGATGGACACTACTGCTGGCTAAT
3_0489	[A/G]	GCTGAGACTGATGACTGCAAATGCCATCTTCTAGTCCGGCGTCCGGGCTCGTTCGGCTTA[A/G]AAGAAGGCTCGGCTTCCGTAGAACACCTTGGGAGATTTCTCCTGCGCACCCCCGGCCGTC
3_1508	[G/C]	CAGAAGTAACTAACACACGCATCCTCCCTTGCTTCAACTATGGCTCTTAGGAACTTGGCT[C/G]CGTTGCTGTGCGTGATGCTGGCCTCCCTCGCGTTCGTCGTGCAGGCCGTGCTCGCSGCCA
3_1449	[T/C]	TGCTCTGTTAGTCGCTCTGTCACTTTCGCTTATCATATTCTTTGTTGTGTAGTTCCCCTC[A/G]TAATGCTCTTTCTTCCGTAGTCTCGCAAAAAATAAATAAAGAGCCATATGTAATTCTATG
3_1125	[A/G]	CGTGCTCGCGGTCGCACCCGTTGAGGGTGTCGCACTCGTCGACGACCTTGGCAAGCACGG[A/G]CCTGCCGTTGGCTCGGATCCGTACGTTGTTGCCGCAGCGGGAGCCCCCGCTGTACCACCC
3_0968	[C/G]	TGGAGAAGAACCCGAGCATTTTCaTGGTAAACTAGATCAAAGAACCTTCCAGGAGACCT[C/G]GACTTCTCATATACATAAAGCTGGAGMAGCTTGTTGTCCATTTCATCAGCTGCTATCGCT
3_1516	[T/G]	CAGGGGAGCCTCTTGCTGAGGTGCCGCGACAGGGCGACAGGCACGAACAAATCCTCTACC[A/C]CGTGCCACAGATGCACCTTCACCTCGTCGCCGACGCCGGCGAACGGGTTGTCCGGCTGCA
3_1504	[C/G]	CGGCGGCGCCGCCCGACGGGCAGGAGAAGGTGATCGCGGCGGCGCAGCAGATCGTCAAGT[C/G]GCTCGCCAACTCCAAGAACGCCGCGGACGACATGATCCGCATCCTCTCCGGCTTCGACAA
3_0839	[T/G]	AATTGAACCTGCAATCTTCTAAACTAGTCAGTGAAGCCTTTGAGTCAACTACACCATAGA[A/C]TTTCATTTGTCTATGGCATGCTTATGTGACTTTCTTTTGGTAACTTCTGTTCTTAATAGA
3_0548	[A/G]	CCGGGGAGGTGTACCCCCTGGAGCTCGCGGACAGCGGTGCCAGCAAGGAGTGCAAGACCG[A/G]GGATGTGGTCACAGTCGACCTCGATAACTCGGTCTTGATTAACCACACATCCGGCAAGCA
3_0877	[G/C]	TTGGTGTGGCTTGAGGCCCACCAGAACTAATCACCTTGGGTTTTTTCTGTTATTATTGTT[C/G]ATGAGAAAACCTTTGGTCAAGTGGCCCAATGTAATTACTTTGTCATTGTAT
3_0720	[T/G]	CTCATAGGACACACGCCTCCTCAGGTTTTTGCTGGCGCAGTGCTTGGATTTGCAGTAGCC[A/C]CATTTACGGGAATGATGGCTGGGCTTGGTAACCGTGGTTGATTCTCTTGACAGGTGGATG
3_1226	[T/C]	GTGAATAACTCATCATGACAAGATTGAGCGTGACTAGATTTCTAAAGTACCGGAGCAGTT[A/G]GTTTATTGATTTGAGCCGTTATGTACCAAGATTATTTTGCATATCCATCTTGACTTGTGC
3_1204	[T/C]	GCCCTCTGCTGACATCCTGTCCTAACAACTAAATAAGGCTTTATCTAAATCATTGTGCTA[A/G]ATCATTCGGACGCGATACAGCAGGTCAACTTCAATCGACCTGATCAARAACAGTTCAACT
3_1480	[G/C]	AGACGAAGCAGAGCAGAGCAATGCTCCTCGCCATGGCCGCTGCTACAAGCTCTCACTGTG[C/G]CTGTGGCCTGTGGCTGTGGTAGCTAGCAAGAGGCAAGGGTGGCTAAGATCGGACGCGTG
3_1111	[A/G]	GAAAGCCGCCACCTCCCGGTGCGGTTGTGGCGGCGAAACCACAGATGGTTGCCATCCGTG[A/G]ACGAGTTAGCAGTGACGTGAAGAATGGTGCCAATCCTCCAGTTGCTGTTCTGTCGGCGAA
3_1182	[T/G]	CCGGCCGTGCCATAGTTCCTTGCACCTCCACCATCGACGGACTAGACGTACGTACGTGCC[A/C]ACGACCGTGCATGCACGATTCACGAGTGTGATRAAACTGCAAGGATCCAACCATGCATAA
3_0049	[A/G]	TCTTTGCGACTTCATGTTGACGTTGGCCCGCTATCCTCGTGCATCTTCTTTTGTCGTTGC[A/G]AAAAACTATCCTTGCATATCTTCCATGCTGATCATGCCTCACATAATTTTCCATGTTGTG
3_0637	[T/C]	CTCCACTTGTTCTATTCCGTCACACGAGTCCGACGACGGCGACGACGACTTGAGGGAGAA[A/G]GCCAAGAGGAAGGCACTCCAGAGAGGTTCGACGGGGATTTTGCTGTTCGTCCGTCGGATT
3_0323	[A/G]	ACTGTGAGAGTACCACCCATCAAGTCCACCAACTGCTTGCAGAAAGCAAGGCCAAGCCCC[A/G]TCCCACCATATTTTGTTGTATGTTTCTCATTGGCATGCATATACCTCTTGAACAGAAACG
3_1442	[T/A]	GCGCAGAGGGAGTCCAGGAGTACATTGCGCACCCATCACATGTAGAGTTTGTAGATGAAT[A/T]CCTGGCTTTGGCGGAGAAAATGCTCATAATGGACTACAAGCCGGCAGCTGCCAATTAGAG
3_0209	[T/C]	TGATCGTGGACTCAAGTAAACTTAATGAACTTCATCGGTTGTTCTTTCAGTGATAATAAA[A/G]GAGCTAAACACCAATCTGCAGCCGTTAGTTTGTGTTGTGTACTACTCCCTCTGTTCCTAA
3_1483	[T/A]	AGGAAGGTGAAGCATGAGGTGGCCTTGGCCGCCATGGCTGGTAACTTGAGAGTTGTGATC[A/T]GCTCGAAGCCTGAAGGAGGTGGAGGAAGAATGGATCAAGGCCTGAAAACC
3_1521	[T/C]	TCACCACCCATGGAGCTCAGCTGGCTCAGCACTGCCTTGAGAACCTTCTTGTCGCAGTTC[A/G]TGGAGGGGTCTAGGTAGCTCCCAAAGTCAGGCAGGCCATGGTCCAGGTAGCTCATGCCAT
3_1439	[T/C]	CTTGCCCATGGCCGATCAAGGTTTCATCGAGTTTGTTTCATACCTTCTCGAGGTGAATCC[A/G]AAGAAGCGCCCAAGCGCCTTGGAAGCATTGAAACACCCGTGGCTTTCTTTTCCTTACGAG
3_0206	[C/G]	GTGGGGCCTCGAGATGAGGGCTTTCGACGAGCTGCACAAGCATGAAAGGCACTGGGTTGA[C/G]GAGCTCTCGACTATTCTTTGCTCAATCAGAATGACACCAAATCGATCTACCAGCGAGACA
3_1240	[A/G]	CTGCAGCGGTACAATCCCTAAACTACCTGCTGGTGTAGCATTCCATCCAAGATGAGGCAC[A/G]TGAACAAGGTTCGATTTTGCAGCACAGGCGCAGYCGAGCCCCGATCAGACCATGTACGTC
3_1388	[T/C]	GTAGTAGGATGAACCAACACCGACAGCAGTGACACCAGCATAGAAGAGCGTCCAACTCCA[A/G]AGCTCCCCCTGTGAGCATAGCCTGAAGTAGTTCTTGTAGTGGCACAAGATGAGYCCWGCG
3_1455	[T/C]	CACCTGAGCACATCGCTTTATCTCAGCGATTTCATATTCGTTCCCTAGAGACGGATCGAC[A/G]AGCTCATGCAACCTTTGGTCCTTCCACATATGCCAGGCGTCGCGTACAAGATCACCAACA
3_1284	[A/G]	TCTTCGTCATGACGTAACTCCCCCAGTTCCTCATCTTCAATTGTCATTGACTTGTCTGCT[A/G]CATCACTCAATAAGGCTTGTATCCTGCTTTCATCTCCATTCTTCAAAGAATGGATAAGAT
3_1054	[T/C]	AATCAYAGGTAAAAXMCYCWMAAACmTTTTAGACCACCAGATCTAGCTACCAGAGCGGGT[A/G]GAAATCGCAGATCGAGTGGCATACCATGTACTCGGTSGTGATGAARGGGTCGTTGACGGC
3_1400	[T/C]	TAGGAATGTGATCTTGAGCTGATTGGATGGCTTGATTACCACACTTACAAGTTCTGACCT[A/G]TCTGGAGATGCGAACCGAGCTGCGTACGCCCTGACCTTGGCCTTGTCGCCATAATAGGTC
3_1430	[T/C]	TATTGCTTCAGACTTCAGTTATCTTCCTGATGTTAGCATACCTGGAGATAGAGCTCCATT[A/G]GTTTCTTCGAAGAAGGATGGGAAAACTTTGGATCATCCCAACTATCTCGATGCACAGGGA
3_1372	[T/C]	GTGGAGGGGCAATGATTTAATTCATATTTACTGCATGTATTTTATACAATCCTGTATCAT[A/G]TTATAAACATCCTTTGATCATTTGGAAAACATCTAGTGTAGTTGTTGTCCAATTTCCAGC
3_0846	[T/G]	ACAATGCGTCCGGCACCACGAACTCCGCATTGGCGCAAGGCAGCTGGTAGTGGGACGACG[A/C]CGCCGCCGACGAGCTGGCACTGCCCGGCGCGTACGCCTCCGAGGCGACCCCGTCGACGGA
3_0526	[T/C]	AATGCTGTTTGTCACCAATGTCTAAGTCTAAGGCACTTTGGTGGTTGTCTTTGAACATCC[A/G]GAACATCTTTAGCACCGTGCACCCTGTTTTAATTGGTACTCTGTTCAATGGATCTCTATC
3_1177	[T/C]	TATCCCCTCTTCTTAAATAATGAGGATGCAGCCAGAGATCATAGCAGGAGGCCAGAGGTG[A/G]CCACAGGGGGTGTTCCAACCTGGGCATGGAGGGTGAGCCACCCTCCTCCAACACAACCCA
3_0499	[A/G]	AACGGCAGATAAAGTCTACTGCTAAGGATTACATCATCTTTGTTCGATGAAAGCTCCAGC[A/G]ACTGCCTGGTTCGAAATACAGATGACTGACAGGCTAGCTTAGTATATGACTGACAGGCTA
3_0201	[A/C]	GGCATGGAAGCGTAGCTGCCGAACGAGACGTACATCACCGACTTCTCTGGTTGGATGCCC[A/C]ACCAGAGAAGTCGGTGATGTACGTCTCGTTCGGCAGCTACGCTTCCATGCCGCGCTCGCA
3_1397	[A/G]	GTCAAGGATGATTTCTTTAACTGATGAGTTGATCGCATCAAAGCTGAAGCATGTTCAGCT[A/G]CAAGAAGAGCTAAATACACTGTACATCCAAGAAGAAATAGCCGACACAAGAGAGGATGGC
3_1517	[A/G]	TTTCAGAGCAGAAGTTTCACGAAGATTTCACAAAGGCGCTTCGCCCAGTTTTATTAGGAC[A/G]CCCATAGACGCTTGTTCTAATGTCCCGAAAACATTAACAAGTTCTGCATGATGGAGATTC
3_1446	[T/C]	CCACAGTTGCAACGGGGGAGTGTTTGTCCTTCTACTTCAACTCAGATGTCCTGTAATGAC[A/G]CCATGAGACAGAACAACAATTCAGGATATCGAGGAAGAGGTTTCGAYAGAGGTGGAAGGG
3_1489	[A/C]	GCGCGTGACGGGCCTCCCCTTATGTTAGATTATGTGTAAGCTGTACTGTCATGGCCTCCC[A/C]TTTATGCTAGATTATGTATAAGCTGTACTGTACTGTCTTGGAACGATATATTCGTCGATT
3_0799	[T/G]	AGAAGAACCTGCAGATCTCCTACTGCTAGGTGTAAGACTCCCAAAACTTGGCTTCTCTTT[A/C]TCCAATTCCTCAGGTTCAGGGTAACGAACCAAGCAAACTCTGCGTGAAATCTTCCCCACG
3_1499	[A/G]	TAGCATATGGGATGTATTTACAGATAACAAAGAACGTGTCCTAGACGGATCCTCTGGAGA[A/G]GTTGCAGTTGATCATTACCATCGATACAAGGAAGACATTGAGCTCATGGCCAAGTTGGGT
3_1267	[A/G]	TGTTGCCCACCTGCGTGCACGAGAGCTTGATGATCCTCCTCCCCCACATCCACTTGAGCA[A/G]GACCTTCATGTGGGTCTTGCTGTTSAGGCCGTCGATCGCAGCATCCTTGGCGTGGTTCCA
3_0823	[T/G]	CGACARGGARGAGAGCAAGGGCACCATCACAACCAAGGTGAGTTCACATGTGGTGCGAAA[A/C]TCATACGCGCCGACTCGGGCGCAGGTCATCGACAAGGTGGTCATCATGGGGCTGCAGTCG
3_0476	[G/C]	CTTTACATATGTGTGTTGCGTGTACGTATCTGTGCGTGTGGTAGTATCGTTTGTACTGCT[C/G]CTTGTCATCGAACTAGCTTACGGTATTGTATGAACCATGGAATGGATGGAGTTCTCCGCC
3_0692	[C/G]	CTTCCCCGGCACGGCGCGCGGCGGCTTCACGGGCACCCTCGCCCTGAAACCGGGGAGCTT[C/G]TCGGCCTTGTGGAAGCACCTGGAGCTGTAAGCAGAGATGCCATGGCTGCTGGAAGCGTGC
3_0451	[C/G]	CAACAAATACCGGCAAACTTTTATTAGGGTATACGCAATAATATTAACGCATGGCTGATA[C/G]CTCTCGTACTGGAGTTGACACTACTAGCAACGCTCACTCAACTCGGATGAGTGACAATAC
3_0063	[T/C]	CCCATGACTTTGAGCTTTTCGTACGTATAAACCAT[A/G]TGTCCCACTCCCTAGCTACAACGCTRGCGATATAGYGAGTGACACAGCCTGAGAAAGTAA
3_1269	[T/G]	ATATTGAGCATTGTTCTTCTAGAAGAAATATGATTTGATTGATTCCTTTTTATAACAATT[A/C]AGCCCATGTGGTTCCCTCATTTTTGTTGTTGAGCTKAGGTACACATGAGAACCTCGGACA
3_0689	[A/C]	TGTTGTCAAGGTCCATTTCCAGATTGAAGAACGAATTCCAGACTGGAAATGGCAAGATTA[A/C]GGTAAAGTGCATCGAAGGCTATCCCCCAATTGATCTGCAGCTAGGGAAGCATGTTTTTCT
3_0986	[A/G]	CTGCTACTCCGTCGTTTGGCGCAGCTCTCCGGTCTCCTTGGCCTCGTGTTGGTGTTCGCA[A/G]TGAGACTGCGTGGATGGTGGCACAACCGTGCTGGCGCATGGGGTTAGGCGATGGTTTGGC
3_1361	[C/G]	CACCCTTCGTATATGTCTTCTGTGTGAAGAACATGTACAGCCTATATGAGGCGGTCTCAT[C/G]TGGAGACACACTGAAAGGATGGTGGAATGGACAGAGGATGTGGCTGGTTAAAAGAATGAC
3_1191	[A/G]	CATGTTCATGGCTGCTTACAACAGCATCTGCGCTTGCTTGCCTTTACCACTGTCTCCGCC[A/G]GCMCATTGGCCTTGTCATGGCTACTAAGCTGTTGCAGGCGCCGCCTCTGATTTCCCCCAG
3_1109	[A/G]	GGTGAAAGTTCTGTTTGAGCAGATATTGGTCACAGAAGGCAACTCCCTGAAGGACGCAGC[A/G]ACAAAGGCTTATGCTCAGGTGTTTGCTCCTCACCATGGCTGGGCCATAAGGAAAGCAGTT
3_0281	[T/C]	TCAGATGAAAAGGAGTGTGGAAGTGGAAGATGAGACTGAAAAATAAAATTCATAGGTCAG[A/G]CTTTGACTGATGCAAGCCGAATTCCACCAGACCTGTTTTACTCTGTTTCTTCTGTTGGTA
3_0947	[C/G]	CTCTTGCGCCGATTCCGGCGGGGAGTCGAATCGGATCGTGCAGAGGGTCCGACAAGGAAG[C/G]GCTCGCCTGGCGCGTGCATCCTATAAAGATGCATCGAGGGYCACCCKATTTTTCAGATCC
3_0767	[T/C]	CTGCTGTCGACGTTGCGGGTGAGGTCGCGGACCTTGCCGATGATGATGGAACTGGAAAAT[A/G]GATGGCAACTGTGGACGACCTGCGGCTTGGATGACGAGTTAAAGGTGGCCATCTGATTTT
3_0303	[T/C]	TGGAGTCGATGAGAGTGTTGTTTGCTTGCTTGTAGCTGGGTATTTATTTATTTGGCCGTG[A/G]TCGTACCGCGATTATTATTGGTTGTAGACAGGGAAATCAAGGAGGATTAGGTGGTAAGTA
3_0958	[T/C]	TAaaTAATTCCATATAACTCAGTAAGCCGTCTTTCTACCAGTTTAAGTTATGCAAATGCG[A/G]TTGTGGTTCTCCCTACAGAAGGTTCTAACAATTTCTGCAAGACACATATAGCGGGGTAGT
3_0775	[A/G]	AGATGAACAAGAGAAAATGGGAAGGAAGATTCACTTTGGGGGAAGGGGGGAACGTTGTAT[A/G]YTATTGACTAGGAACTATCCTGATAAGCTCAATGTCAAACAGGAGAGTTTTGTCTATTAA
3_0130	[T/G]	TCCAGTTACATGGCACACAGAAAAGCTTGTTTGCATAAAACACATGTCCTTGTAAAACCA[A/C]AACAAAGCTGCTTTGTTATGGTGGAAGTAGACCTGAAACGGATTACCGACATGTCCTTGG
3_1431	[T/C]	CTTGTTGGAACCCAATTGTGATGGCAGTGGATCAGGAGAGAATCAAGAAAATGTAAAAAT[A/G]CCTCTTGGGATTGCGCAACATCAGATTATCCCAGCGACAGGCCACCTTAGATGAGTGATC
3_0102	[T/C]	AACAAAAACGATCACTTTKTTATTGTGTGATGAGACAATCGTACAAATAAAAATAAGAAA[A/G]GTTGGAGCGGGTAGATACGATGAASATTCASAAGCTTCCTCTCAATAATTCRAAAGTTGA
3_0404	[T/G]	GTGGTACCGCCGGTGGAACTCCTGCATGGTCAGCATGTTGCACACCTTGCTGTCCTTGTA[A/C]GCCTTGGCGCCGTCGAACTCCGCGCCGTCGATCATGGCGGCGCTGCCCACGCCGTTCAGC
3_0488	[T/C]	TCCGCCATCAACGCCGCCGCCGTCGGCTCCATGACAACAGCTCGYTCCGGTTCCATGGCT[A/G]GCTCAAGCCCAGGCTGAAGTGGCGGCAGGCGGCAATGGAGATAAGGCGAGAAACAGGGGA
3_0591	[C/G]	TTCCGCGGGGTGATACTGCTTCTCCGTGCAGTTCTGTATCATTAGGATGGTCGCTACGCA[C/G]GACGAAATCAACTCTGACGGGAACTGGGCTTCGGAGTCGCTGCCGTTGGGCAATACTCTT
3_1507	[A/G]	TTGTGTAGCCAAGCTCCGAGACCTCCCAGCTCGTTGATGGGGCCACCTCCTGGTGCGACC[A/G]AGTGTATTGCTCCATCTTTGTCAGCAGTTCAGCGGCGGTTGGCGCGGAGACAAGTATGTG
3_1113	[C/G]	TGGATCTGAGATCCGCGGTCTCATCGCCTGAGATCTGCGCATCCCGGATGCAATCAACTA[C/G]TACTACTCCGGAGGAATCATCGCCAGGAAAAGAACAAAAAAAAAGCATGAGGCATCATCG
3_0602	[A/G]	TGTGAAGGAGAAGTGGGCGAAGAACCTGTACATCGCCTCGATCTGCTACGGACGAACTGC[A/G]TGTTGATGCCGTACTTGAGCTTGAGGGCGAAATCACCTGAGTTTTACCACTGGAGCCAGA
3_1409	[A/G]	ACAAAATAAGTATCGACTTACCGAGGGCACTCAGCACAAGACGCCCGAGGTGGCTGGAGG[A/G]TTAGAATTTGGTCCAAAACTAGGACATATATGCAGGTATATTTCACTCGGAGATTGTACT
3_1317	[T/C]	GGTACAGTTGGATGAGCTCATCGCTCACAACGGATGGTGTCAGAACACCAAGGTCAGTCA[A/G]AAGAAGTGTGAGGTACTGGGGAGGAGTGTAGTCTCTTGCCGATGTCTCAACTTCCACACC
3_1498	[T/C]	TGAACGGAGGAGGGAGGCAGATGTGGAGCGCGTCGTCGGAGCTTTGCTTTTGAGCTGCCA[A/G]GGATAGTTGATGGACGGATGAGCTATTATTATTTTTGTTGTGTCGATCATGGTTCCTTGC
3_1417	[G/C]	CGGCTGATGTTCAAATCATGGGGTACATCTCCCACTAGTTAATGTGGCTAGTAAAAAGTT[C/G]CTAAAACTGTGGCTGGAACCAGTGACTCTGCCGAAGGATCAGTCGAACAAACCCTCCGCA
3_1164	[T/G]	GCCAGCGTTAGCACCGTCGCGCAGCTCGCGGGTCACTGCTGTGCTAGGGAACCACATCAG[A/C]GGCCCGACATGGGTCATGCCGTCAACGTGCTCTCCACCCTTTCGGAGGTGTGGAAACCCG
3_0515	[T/A]	AAGCAGGAGGCAGAACAAGGAAGGTGGCTTCTGCAAGGCCATCATGTTTGCAGTTGGCGT[A/T]GGCATCGTCGGCGCAGGGTTGCTCCTTGGATGGACCTTTGGGTGGCTGCTGCCCAGGTTG
3_1302	[T/G]	CTCCACCTCCCCTCTCTCCCTCCCTCGCCGCGCCGTGCTCCCTCCACTCCACTCCACTCC[A/C]CTCCGCTCCGCTCCGCTCCATCGCCCCAGGGCGCACACGGGATCGGGCGCAGATCTGCGC
3_1408	[A/G]	CTCCTTCAAAGGAGACTCTTAAGAAAGTCCGAAGACGCTGCTCCCGTGAATCAGACTTCG[A/G]TAGTGACGAGAAGCTGCAATCCCTGTGTAAACGGTTGAATTTACGGATGGGCGGCGAGGG
3_1028	[A/G]	GGCGTCGATGTGGCCAGTGCACTCGACTGCCCGGTCGACTCCGCCATTGGTCATCTCGAC[A/G]AGCACCTGAAGAGCATCATTGAACAGTGAGTTTTATCGTGTCTGAAGATTTAACAAAGGG
3_1247	[A/G]	GCGGATCCGGGGCGCCTCCGCCTCAGCGTCCCCGTCCCCGTCACCGTGCTCGGCCTTGTC[A/G]GCCGGGAAGTAGCGCGGGTAGTGCTGCGAGAGGTCGACGTCGTCGGGCGATATCGGGATC
3_0485	[A/G]	CTCATTTATGCCAAGATCTCGGTGGATGGACACGGAGCGACGAGATTCGCCGGTCCCTTA[A/G]CGAGGCTGCTGGATGGTGCGGGGGCTGAACCTGCCGCCGCCGCCGAGGACCTTAGCAGGC
3_1283	[A/G]	GACGGAGAACGTTAGGAGGAAGCACAACTACATCCCGTTCCTGTTCAACCTCCTCAAGGC[A/G]CTGGCAGAGAAGAAGCAGCTGACGCCRCTTGTTGAGAAGGCCCGGCAGCAGAAGGCCCCC
3_0464	[T/C]	TTTTTTTTTTTTTTTTTTTTCACAAAACTAGCATCTTACCAGCACATGGTCATCTTACA[A/G]TTTCACAGCATATGCATATGCGGTGTCGCAAAATTGTAAAATATCGTCTAGACGGAAAAG
3_1444	[A/C]	AACAGCTTACATTTGTGAACAGAGGGAGTAGATATTGTTGTATACGGTAGGAAAATGTCT[A/C]TTTCGAAGTAAAGTACAATTTGTATATGATGTTATAACGTAATTTTGTGGATATCGATGG
3_0366	[A/G]	GGAGAGGAAACTGACAGCACTGTGGGAACGCCGAGCTCGCGAATCAGGTTGGCAGGATTC[A/G]CGAGYCRCGACCACGGCACGATAGCTTGATGAGCAGTTTGCTTCTGCAGGTAAAAGTACT
3_1371	[A/T]	TCCGTGGGTCGAGAAGTACCARCGCAGTCGYGAGACAGYCTCCCGGACCGACTACGAGGT[A/T]GATCTGATAACCACGGTCACCAAGTTGAGCTACCTGGGCCAGAAGATAAACTACGAGGCC
3_0297	[A/G]	TTCGATGGCGAGCGCAAGCGTGGGCGCAAAGCGGTCCACGTCGACGCGCACGTCCTGCTT[A/G]CCGAGGTAGTACTCGGCGACCTTGTCCCAGCCGCTCCGGTGCACCGACTCCGGRTCCTTG
3_1115	[T/C]	ATCCTGTAACTGCAGCTAATCCTAAAACCACACCAACTGACTTGCTGAATCATCATCATC[A/G]TCGTCGTCGTCATTTTTCATTGGTTATTGACATCATCTCGTCGGTTTTGTTCATGCTACA
3_0184	[T/C]	TATGTATGCAGATTGATTGATCATGGTCATGGACCAGATAATTTGACTTTTAATTTTTTA[A/G]TTGGGACTCATAATTTGTCGTCCaccccaaccgATGT
3_0167	[T/A]	TGAGTCCACAAAAATGCTTGAAATGCATATGTTTTTCAATGAAAATTCCTATTCTGTTTG[A/T]CAGGATCTCAAGGTGCCCTTACCGGCCATCTGCTCGCAGAGTCTAGATGCATGACGCCCT
3_1180	[G/C]	AAAGAGAAGACGGATGAGATTCAGGAAGCTATCCAAAACCAAAAGCAATGAATTTCTTGT[C/G]TGGACAAGTGGACATGCATGCACATGGTTGATCGATGGAGCTCGAGCCGAACCGGATCGA
3_1216	[A/C]	GGACAAACACCGTCGTTTTCCGGCGAAAGCTGTGTCTGGCTAGCTCTGATCAGATTGCGC[A/C]RCTTATCCTTGAGATCCACTGAGGTGCGATAAGAATATGAGGCGAAGGATAGTCTTCTAA
3_0527	[A/C]	TGGTTGTAAAAGATGATGTTGGCAATAATGTGGCACTTGTGGAGTAAACCGGATGCACCT[A/C]CCTTGTAAGTTGTGTTCCAGAAGTCAACCAGCCTAATGCTGATCTTTGATTTAATGAAAT
3_0978	[A/G]	TGATTTTGTGAAACCGGRCTTGTAGTGYTGTGCAGGTTGTTCAAGAAGGATCCAGAGCAA[A/G]TTACGGATTGTATTTTTCTAGGCAGTAGTATATGATACGCAATGCATCTATSTATCGTCA
3_0435	[G/C]	AGTGTCTGGCAACCCTCACACCATACATACAAACACTTCAGAGTTTTACGAGATACCCAT[C/G]GCGATGGCACAGGGAGCCTGGGTACCTCTTACAAGGTCTTATGGATAGTATGTATATAGC
3_0881	[G/C]	CACATGTGCCCAGCCACCTTCTCCTCCAGCCCTCCACCTCCTCAAGAACTGCTCCTTCTT[C/G]TCAGGGTCATGGTTGTGGTAGTGCCGGGGACGCGGAAGGACGAGGGACCGTGTTCACGGC
3_0559	[A/G]	CGAGTGRTTGAAGAGCAAAGGAGGGAGGAGAACATGGCAGGTTTGGAACCGTACATGAAA[A/G]GAATTAAGATGCAACAAAATGAAGCTTAGCCTCATACGGCCACCGAGCTCGTCACGACAC
3_1438	[A/T]	TTTCATGCGTCTGTACCATTATTTGCAGTTATGTACCTATTGTAGAGCGCTGCGTTTACT[A/T]AGTCATCCGTCGGAAGTTATCTGACAATTCGATAGAAGACACCTGCAAATTGGGCAAGTA
3_1002	[T/A]	ATTTTCTATTCTAGACCACACAGGAAATCAATTGTAATTTTGTTTACTCCGCTGTCCACC[A/T]GCACCTGACCGCTCCACCCACCGCCTTTACTACCTGCACGCACACATGAGTCACCACGCA
3_1468	[T/C]	CATCCTGCTCGTCGTCATCCTCATCATCGTCATCCCCATCGTGCTCAAGAACACCAACAA[A/G]AGCAACAACAACAACAGCCAGCAGTAGTGGTAGGAACAGCCTGTGGATCTGTTGTCTGTC
3_0057	[T/C]	TGGAAGCCCATCRTCCRCCATCTAACCGCTTTACTTTACATCCTAGCAATCTTTGAGCGC[A/G]ATCAGCTGGTCGACGACGCCGGGGTCGGCKAGTGTGCTTATATCACCGAGCTCGTCCAGC
3_0770	[T/C]	AAATAAAATGTATATTTCATTTCAGTAGCATATCACATCAAATACAATACATCATCCACC[A/G]ACTCCACGCATTAAGGTTCAACGCCTAACAAGGGCACATCAAAATAATTTTACATGTACA
3_1253	[C/G]	TTAATTACCAACGATGCAAATATACACATTGACCGTGCAATCAGCACATCCAACGGGTCT[C/G]GAGTGTTTGTCAATTTGGTGCAGCGCAACCGTGACAATCGCTTCAGGCAAGGGACCTTCT
3_0033	[C/G]	AGAGCAGAAGATAGCAAGGCTGATTCTAATTTCACTTGGTCCCAGGAAATATCTGCTTAC[C/G]GTGGATGTAAGAAATTTTCTTTTCTCTTCATCAAG
3_1095	[A/G]	GCAGCAGGCCCTCGATGGTGGCACGTAGTGGGCGTTCTTCTTGATGCTCCCGATGCAGAT[A/G]CCCATGATGCTGTCCCTCTCGTGGTAGCAGTCCTTCTCCCCCGCGGCGAGATGCGCCGCG
3_0816	[T/G]	CTCCAAAAGGTGGCTGATAGGCGTGACAGGAACAAGGTATTTGTTCCTCATCCTACGAGA[A/C]CAATTGCTATTGACCCTTGCCTTCGAGCTTTGTATGCTGAAGCGACAGAGCTAGTTGGCA
3_1467	[A/G]	CTTGCCATTCTCTTCTTCTAAATCCTTCCGGTTGTCGAAGAACTTGGCGACGAACAAACG[A/G]ACGAGATGTGCAGTTGCAGTATCGAGTTGGAACAAATTCTAAGGAACTATGGGAAAGGGG
3_0718	[T/G]	GACGACAGCGGGGGAGTGGATGCCCAGGAAGGGCACAATGTCAACCTGCAGCCAGCTCTC[A/C]ACGCCGGACCCGACCGTCGCACCGACTGCCAGCCCYCCGACGGTGATCAATGCGGCCTTA
3_1162	[T/C]	TCTGAAGTTCCATCCGTTTTCGCTCCCACTGTGCTGGGAAGCTCTTCTGTGACTGTCGTA[A/G]CCTCACATGATGAAGGTTGCTGCAACAGCTGTTCAGCTTCGGCTTCTCCAAGCTTAGCAT
3_0006	[A/G]	GCTCTGGAACCCCGACGAGATCGTCTTCCTCGTCGACGACGTGCCGGTGCGCCGATACCA[A/G]AAGAAGGTGGAGGCCACGTTCCCGGAGCGGGAGATGTGGGCSTACGGCTCCGTCTGGGAC
3_0873	[A/C]	TACGGAGTAATCRTTCAAAYTATTTAAGATGTTAACAGCAAATTTGAATGGGTGAAAACA[A/C]AAGGTAGCATTCTAATGTCATGATTCAAAGATACACCTCAAGTTTCTAATGTTAATAAGT
3_1124	[T/C]	GAATTCTGGATTTACATATACAATTTAAACCTCTCGTGTGGACTGATGAAGAAGAAGAAT[A/G]ATCTGGACATCATTTCGTGTGCTTTGTCTATGATATAATACATATACAAGACTCTAATAG
3_1197	[A/G]	CTGCATCCTTAATGAGCCGGAAGGACTCGACAAAGTCATCGAGAAGTTGACTATAATCTG[A/G]AAATATTTCCTCATCAACTGATAAAACTACCTTAATAGTGTTATCATAACTCTGGTAGTG
3_1405	[T/C]	CAATATTATTTTTTTGTGAACAGCATATATGTACTAATAAAGAACCATCTCATATGAATC[A/G]AATTAAGCAGATAAAAAAGGGTGGAAAAAAATTTGAAGGAAAGAACTTTGGTCAGCTAGA
3_0828	[A/G]	GAGCTATGTGGTTGAACCTGTGAGGATTTTTGTGTTAATTTTCACTTGCTGGAGGAGATC[A/G]ATTATCTTATCATAAATTCGTTTAGTATCTCATTATTTTCCTGGATTGTTTTGCATTTTC
3_0494	[G/C]	GAAGTCGTCATCCTTCCCCTACAGATGGGTGCTCATCCAGTTCAGCGCCTTCATAGTCCT[C/G]TGCGGGACCACTCACCTCATAAACCTCTGGACCTTCACCATGCACACCAAGACCGTCGAC
3_1475	[T/C]	TTTTAGTCCATTAATTGCATGGAGCATCAAATCATCAACTTGGAATCTTGGGTATGCTTC[A/G]GTTCATCAATGGCGAGCTGATTGTGAGGTCGATTACTAGCCATGCCATGGGTTGCTGCTC
3_0183	[A/G]	GATCCGTTGGCGGATCCAGTTTTTGGTGTTTTCGTGTTTTTCCGGGGTTTTTTGTTTCGG[A/G]AAAAAGAGAAAAAAACACTCCCCCATCCSCTAGTAGTACCGCCACCCTCCATTAATTTCG
3_1424	[A/T]	CAGAAGGCATTGGCTGGAGACCTGGAGTGTAACCAACTTCCTGCAGGAGCATTACTGTTA[A/T]GTTGATCTGTTCTATACTTGGATGCTTGGTACTCCCTCGTTTAGATTACTAAAATAGTGA
3_1274	[A/T]	GTAAACCTGAAATATAAAACTATGTGACCTGACCTGACCTGATCTCTGATCCCCATGGCA[A/T]CCGGGCATCTCTATCCTCCTCTGTCCGCAAAGCAAAACTCCGAAACACAAAGAAAAGAAA
3_0790	[T/C]	AACAGCAACCACAAAAGACACATTTATCAACGCATGTGGCAAACTGGTTGAACCATTGCA[A/G]ATTTACAGTGCAGGAATGCCAACCATAAGATGCACACAAACGAAATTACCAGTTTGCTAT
3_0434	[C/G]	CTACGAGGACCTCGCCGACGACGTCGACGACGTCGCCGCCCTCCTCCCCGACGACTCCGT[C/G]GACCTGCTCGACGCCGACGACCTCTTCTACTCCCCGCCCTCGCCCCAGCCCCAGCCCGAC
3_0252	[A/G]	AGTCATGGCTGSCCCGAAGAAAACTATAGAACTAAAGTCGAGCAAATTATCCTACACAGT[A/G]TCACTAATTTACTCCATCTCCATTTGTATGCACAGAGAGAGAACGCCGGGAGGGACGGCC
3_1423	[T/A]	AATAGGCTGTTTTGCAGAAAAGCTCCTAATATTGTACATATTAAACCCGCACTACCAATT[A/T]AAGTGGGAGAAACGATTCAGTTTTACATAAACCCCCTTCTCCCCAGTTTCTGATAAATCA
3_0295	[T/A]	ATTTATGGAAATGAGTTGCATGAAAACATGCCATAACCTGTTAATTTTGGAAGAAAAATG[A/T]GAGGAGAGAAGTGGGTAACATGCACAACTAACGGACGTTCCTTCATGCAACTCCGAGGAA
3_1482	[A/G]	CCAGCCGGGTGTCGGCTGCCTCCAGGATGGCCCCCCTGCCGTATGACTCCCGTACCCACT[A/G]CAACAGATGGATAACTGCTCCGTCATCATCGTCTAGAGCCACTGCTGGTGTCCGACCGCA
3_1091	[T/G]	CCGCGCCGCGCTGCACCGCTTCGGCAACACCTCCAGCAGCAGCATCTGGTACGAGCTGGC[A/C]TACCTGGAGGCCAAGGGTCGCGTCCGCCGCGGTGACCGCGTGTGGCAGCTCGCCTTCGGC
3_1170	[T/C]	TAAGGTGCTTGAAACCATTATTGCAGTCTTAAAAATAAGTTTGTTCTCATCGGTGTGTAT[A/G]ATGCTTGTGTAAATAAAGCAACTCATGGTTAGTGATGCTCCATGATCTGTATTCCCATTT
3_0425	[T/C]	CCTTGTGCAGAACTTCCAGCTACTKCCGCCGCTGGGGAAGGACAAGATTGATACCACGGA[A/G]AAGCCCGGACAGTTCAGCAACCAGATCCGSAACCACGCCACCGTCGTCTGCAAGCCACTC
3_0973	[T/C]	CTGAAAACAGATGGTGTAAATTTTGTTAACTACAACAAGATATTCAGAAACATGTTTTCT[A/G]GTTACTCCTTTTATCAAGGTAACAATGATATGTGGATGATCTTTTTKATGATAGAGACTA
3_1462	[G/C]	AAAACAAGACAAAAGGGGGGGAATGCAAGCCCTTCATTTACATCAAACTAACCAAGAATT[C/G]ATCACCTGGGTCTCCTCCTTATACTAACTCCTACTTATTCACCACTATCATCAATTGAAA
3_0238	[A/G]	AAATCACATATTTGCTTCTCATCTTATCGGTAGGGCTCCACTGGAAAACTTGGACAGCAT[A/G]CTGATTTTATAAAGCTGAACAAGTTGACTACTGCAAATGTCAAATATCTTCATAACAAAT
3_1375	[A/C]	TGGGAACCCTGATTTGTTCAGATTGTGTACTAGGTGACCGCATAAATGTTGTTGGATGAA[A/C]TGATGTTACCTGATGTAAGTTTTATGAAGAGATTGTTCACTCACATAGTGGTACTGTGAT
3_1385	[C/G]	AGCAGGAACGGGCTGTAGTGATCTCTTCTTCAGAAGTTCAGAGTCGCGGTTTCGTATGAG[C/G]GTGTGTTGTCCTGAGGAGGTGTAGAACGTCTGATGATGTGTGCTGCTGACGTGCACCGAT
3_1465	[T/C]	CCATGCATATGGCCACCGTCGCCGCCTTCGTCAATCACTCTCCTAGCTAGCYATCTCCAT[A/G]CGATAGCCCAGTCATTGTCTGATCTGGCGGCGAGGTGACCAGACCGGCAGTAAAAATAAT
3_0181	[T/C]	TCTATTAAAACCTGAGCACCAAAAGATCTGCAAAGGCATTCCGTACTATCTGTAAGACCA[A/G]CTGAAAACATGCTGTAAATGCCTCGTAAATGACAGTTTCAAAAATCACCATTCYTTAATG
3_1179	[G/C]	AAGCTTGCTGATAAGCTCTTGGACGCCTTCTTTCCCTATGGTGTCCTTGAGATAAGCTGC[C/G]GCCGCCGCTACTTCCTCAGGAGTCACTTTGCCATCATGATCCCTATCAAGCAGTTGCCAG
3_1298	[T/C]	CAGCGCATCAAATTCAAGGGAATTCTTCTGTGCAGCGTTCGGGAAAAAATGTCTGACAGT[A/G]CGCAGCTACCCAGCAATTTCCCCGTGTGCATCGGCCGGCTGAAACAGGCAATTGTTCTGT
3_1418	[A/G]	ATATATGATCAACGTCCAAGTTCCTTTTGCATAATGGCTTTGTAGAGTAGGCACTTTGAT[A/G]AGTGGATCGAATACCTAGCTAGATATTTGTATATCACATGTTGTCATGTAACCCCATGTT
3_1104	[A/G]	AACAAGAAGAAGCCACCGCCAACTGCCAACCAGTGGGCAAATGATTTTAATAAGAGAGGA[A/G]TTAATTAACGCTTGTCTTACATATGCATAATATTGATTGTGTGAGAATAATAATGAATCT
3_0588	[T/C]	CTAGCTTCAAGAGTTTCGACACAGACACAGGGAAACACCCACATCATTTCATCTCCTTCA[A/G]ACATCACCAAACACATCATCGTACATGTCAGCGTCCGAGCCCGCTTCGTCGAGATAGTCA
3_0262	[A/C]	GGACAAGAGTCATCTAACCAGGCAAATTGAGAAGTGAGTGGTTCTGTTTTCGTAGCGATG[A/C]ATATTTCACAGACCCCTGACTTATTTGTGTAAATGCAACTATTTTTCTGTGTTATAGATA
3_0382	[A/C]	TATCTCTATCTATGCACACCAATCATTAGAATCACTTCATTCTCCTTACCACCTTACAAA[A/C]AACAATTAAGAGCTATGTTTCAGCTACAACTTTGCTTGCTCGCATCAAGGAGAAATGGAA
3_1220	[A/G]	GCATGGAGACTACTTGACGTGCGAAAGGCATTTACAACTTAATCCCCGGAAGCAAAACTT[A/G]GTCTTGCTAATCACATTGGTACAAAGTACAAACATAACCTCGCATATCTGGTTCTGTGGC
3_1144	[T/C]	GCGCTTGGATCCACCCCCTCGGTGAAAAGAAGTGATTCGCCCGGAAGAGTTCCTCCCAGC[A/G]GTGACGGTCTTGCCGGTCARGGCCTTGGCCAGGGTCTTGAACTTCTGCATCTGGCTGCCG
3_0534	[A/G]	GATGCTCCCGACCTTCAGCACGGGCACAACCATCCGGAACACGTTATCCCCCGGCCACCC[A/G]GGCCATCTCTTCGCCTCCGGGACGGCCTCCGCCTCCGCCGAGGCATCAGCCTCCTCAGAG
3_1414	[A/G]	GGGTCCTTTAGTTTTACATTCGATCGACAAGATCAACTCCAGGCAAAGCAACTTTGCTAC[A/G]TCCGACAGAGTACTAGAGATATGTTCGGTGTTTCTACCAAGATACTACACTGTTATTAGG
3_1491	[T/C]	GCTGTACCCTACCGTTCGTCGTCATGGTGAAAGCTGCAAGGCATATATATGGGGTTAATA[A/G]CGATAACCACAGAGATTGTGCTGCTGATGATCATGCAACAGTTTTGCAGTTTTGTTCCTG
3_1453	[T/A]	ATCAGTTTCGTTGTCATAGTTTGGCGGCTGYACTTGCGGCAGTTGAACAAATTGCTGCCT[A/T]GAATTTTCTCGTGCAGTGAAGAATTGTGGATACTGATTTAAGTGATTGTACATAGCTATA
3_0566	[T/C]	TCCTGGACTGATGACTCAAAACCGGGCTGTGACCTGGGAGAACAGCGCTTTGAAATCTTT[A/G]GTCGGGGTGCCCTCGCCTTCAGGTTTCGAAGCCAAATCGAATGCCTTGAACTTCACCTCT
3_1299	[T/C]	TATACACGATCCTGCTGGAAATAGTAGAAGTGCCGGCTTCACAAAAGAAGAAAGGAAATC[A/G]TTCGAGACTAATTTTCTGTCCAAAGGGTTCGTGGATACATTTCGGAAACAGCACCCCGAT
3_1450	[A/C]	TTTTTTGACACAACTCCAAGCTCTGACTTATTTCCCAGTGATCTGAACTCAACTCAACTC[A/C]GCTGAACACATTACATTTTACATCCCCTAGTTTTTGTTGACCGACTGTTTCCTTCTCAGA
3_0964	[A/G]	TTGTTTCTCAGATTCTAGAGCAAACaCCACAATaaCAAAGGAACAGATAAAACACAaCCT[A/G]ATTCTGTTATACCTTTYCTTGACAGAAAATAGTGTATGATCTATCATGGCATTTATATCG
3_0724	[A/G]	GGCCACAAAGGGAGCACCAACTATCAATCAACATGACTGACTAATGGACGGACGCTAATC[A/G]AAGTCTAGGAACTCCATCCTCTTCCTCATTGTGCCTTTCAGATCCCTTGCTTCCTTTTCG
3_0969	[T/C]	GAAGCAGGCAAGTTGCCTTAATGACTGGGTCTATTATATTGCACAGTTCTGTTATATTGC[A/G]TAGTGCCTACAATATTGATTGTCATGTCTGTCTTCAGCTTCAAGCGATAGCAGCTGATGA
3_1443	[T/C]	GAGATAATTGGGGATCTCGGGCTGCAACAAGCGTACAGATTGCTTTGCAGAAAGGCCAAC[A/G]TATTGGGACTGGAGCCTGGGGGAGCCGGACGGCTCAGCCGGTTTCTTGGTCGAAATCGTC
3_0199	[A/T]	CAAATGGAGCTACAAATATAAGAGGTAGTACCATGATCCGTGTGATGGGAAAGCTATTTC[A/T]GATGTAGCCAAGACCAAATGACTTGTCAAAATGCAGGATTCTTAAAGTACCTCGAAGTGA
3_1428	[A/G]	GACGGCGTCGGCGGCGGTGAGGAGGTAGGTGGCGGCGTCGGAGGTGGGGAGGTTGGAGGC[A/G]GAGCTCTTGAAGAATCCGGAGAGGATGCCCTTGGCCTTGAGCAGCGAGCACGGCTTCGAG
3_1275	[A/G]	CAAGCCGATTGTCGAGCCTGCAAAATGCCAGAAGTGCAGTAAACGAAACGTCCGGCAGGC[A/G]TACCACAACGTCTGTACAGGTTGCTCCAAGGAGCTTGGGATTTGTGCCAAGTGCTGCACC
3_1255	[T/C]	TCCCTCCAAATTGTTTAAGAGTGCTTCCGAGATGATGAGCCTCAGCAAATACGACGGAGC[A/G]CTTGGTCTGCTCAACGCTGTCCTGGAGCTCGACCCTAACCATTCCGAAGCTTACAGGCAG
3_1137	[T/C]	AGTTCACTACAATTATTGTGAAATTATGCACTATACTAATTCATTCATCATTCCAACAAG[A/G]TACAACACCAAGAGTATATGCATTCAACAAGGCCACTAGAAAAATCTCACAGGTCTAACT
3_1081	[T/C]	GGCGAACTGCTTGGATGGAACCACCAGCTTGATGGCAACAAGCTTGTATCCTTTTCTCTC[A/G]AATCGGGACACTATCTCAGAAATGAGGCCTCTCTGGACGCCGTCGGGCTTGATGGCGATG
3_1481	[T/C]	GACGATCGAGCTCSGCAAACGCCCACACWCGACTCGATCGATCGATCGATCGATCAAGAA[A/G]CAGCAGAGACTGCTCTCGAGCTCAGTGCCGACTCAAGCTCAGTGGAGTGAGGAGGAGGAG
3_0306	[T/C]	AACCAATGCCTTCGGCCTTGCCATCGTTTTCCCTTGCTTGCTGCCAAGAAGTGAATACTT[A/G]CTGAATTGCTCTTTTTTGTTGCTTTTTGTCATGTTGCGACATGCTGGGTGTCTAGAGAGG
3_0260	[T/G]	TTCCGAAGCTGTAGCAMCTCCTTCTCTTCCAGTTACAACAGTTCAGAGTGTCTCCTGAAG[A/C]TGTAATGGCTTTTCTCTTCTCTCCACAACGTTCATGCCACGATTACGTT
3_1145	[T/C]	AGGTGCGGGTGGCACATCTGATCTAAAGCGGTAATTTTTTTTCTCTCCAGAAGATGGTGC[A/G]TCTACTTTAGCTCCCAATCGGGACATGAGGGTCGCGTGCTGATCTGCAGGCTGCGCCGCT
3_1139	[A/G]	GAACAAAATCAAACCAGACCAGACGGCATCTATGTACGCTTGCGACAGACACGAACAGAA[A/G]GAACAAGAAGAACAGACATGGACATGATGAAGAACAGACAGGCTACAACAATCCTTATTT
3_0170	[T/C]	CCTAACCGTGAATTATCAAAGCTATGTCAACACCATCATGATAAACCTAGCACTGGATGA[A/G]GGACGATTTCCTGACTACGATGAACTTTTGGATGACTAGTTGAATCCCTTAAGCATATAA
3_0302	[T/C]	AGTATGTATCATCATTCAGAAATACTGTTGCTGCTGCTGCTGCTTTAGTTTCCTAATTTC[A/G]CTTGTGTGCTTCCAGCTTAATAGTGCATCTTTTACTCGGTCAACATGTGTGAYTATTATA
3_0248	[A/G]	TCAGGAAAGCATGACAGAATTGAGGACATTGAATTGACTGCAGAAGAACTGGAAATGTTT[A/G]TAGACTTGCATCCTTTCACAAACACATCCCCTTACACTGTGGTTGAGACTATGTCCTTGG
3_1045	[A/G]	GTACTCRTCGACGCGGTYRGTCGCCTGGCCGTGCTGCTGCTGTCCCTGGTACTCCATCTT[A/G]mACAGGTGCTGmTYTKGGTTCTCTCAGAAATCTGGTGSGTTGTCTXTCCTCACTTGGCTG
3_1321	[A/G]	GATGTGAAAGTCGAAGATATTGATCACACTGCTGAGCTAGTTGTCCTTGCAAGCGATGGA[A/G]TTTGGAAGGTAATGAACAACCGGGAAGCAGTTGATGTGGTGAAAAAATACAAGGACCCAC
3_1336	[A/G]	ATTCCAGCATTCCTCCCCTCTTTCCCTGCACTTTGGCCGACCTGCCGGCTGCGGTACGTA[A/G]ATATTTCCATCCCCTTTCGTTAACTACTACTATAGTGAATCAATCTCGCATCCCGAGATG
3_0650	[T/C]	AGTCCACGATGCCCTTCCCTCTGGTGATGTCCTGCTGGTCGTCGGAGATATCGTACGCAA[A/G]ACCCTTCCACTTGTCGGTGTTCCTCTTCTCGTCGATGTTCTCCGCTGCCATGACTGTGAA
3_0350	[A/G]	TCTGACAGATGCCGGAGTCTGAATTTCTGATTCGAGGCATCCATGAAGTGCAGCAACAGT[A/G]TATGCAAAGTGCCTAAGCACAGATCCAAGTTTCACATACTTTTGCCATGGGTAACTGTAA
3_0299	[T/C]	TGTTGCGGCAACCAGACAGTGCCGTGTGGTAGACCTGGGTGCA[A/G]TGTATGCGACGACCCATCCATGTATGGCTCGTGGGATGGGACACACCCGACGGAGGCAGT
3_1089	[A/T]	GCTGCGCGATAAAATTCGTTTACATCTATCTATCTAGAGTTCGTGTGCGGCGTTGGCCTC[A/T]GCTTGGGATGAGTTGCCTGTAGGTTGTTCGCGTGTCTGTGCTGTTATTGTTCTTTCGGTA
3_0630	[T/C]	GTTCTTGAAGTACCGGGGTACGCGACGAGGACGTCAGATGTGATCAAATTCCGCATACAT[A/G]TCACCTATTTTCATCGTAGCCGTGATTTCGTGTGAGGCGCCCTCAAAAAGACATATTACA
3_1318	[T/C]	AGGGAGTAGTAACAAGAACACAGGCCATTCACAAGATTTTCTTTGTAATATAACAGCTTC[A/G]GTTTCTTCATCGGTTAAATTCTTGCGTTATTTTCATTCAGTCACAGCAACACCAAGCATG
3_0874	[T/G]	RTTAGTTTTTCATTGGTAAATGCTTGCTACTGAATGAATAATCATCACTGTTTTCTGGTA[A/C]CAGGTACTACTTCCGGCGACCAAGCAGGCAACAGMCAGACTCAGATTAATCCTTSTCCGT
3_0738	[A/G]	GTGTGTACGTGTTTTCTTTTCTTTCTTTTGGAGTTACCTTCTCTTGTCGACTGCTCAGCA[A/G]AGTGGCAGGGGCGCGCCGTTCCACTCTTTGAGGCACTCCAGCAGCGGGTCGATGTGCTTG
3_0461	[T/C]	ATGTCCTACTGGGATTCGAAGGAGCAGAGAGACATCTATGGAATCAAGGACAACCTGATC[A/G]GGTTCAGCATTGGAGTGGAGGATTTTGGGGACCTGAAGAATGACATTGTTCAGGCCCTCG
3_1436	[A/C]	CAAGGAGAGCCAGAGCCAGAGCCAATCGTGTGGCACGCAGCTCCGATCGATCCGGGCGTC[A/C]TCAGTACTTCCAAATGTCGGCGAGGTTGAGGGCGGGGTACTCGTCAAGGTGGTCAAGGAA
3_1470	[T/C]	GTTATATCGCCATGAGCCCATGATCGTGTCCACATCAGGGAATATGTTATCTAACCTAAT[A/G]CATTAGCACACTGCAGCAATCTTATACACAAAATGCATGCCAATCTTAACTACAATCCCT
3_1029	[C/G]	GCCGGGAAGCCGCTGTCGRTCGAGGAGGTGGAGGTGGCGCCGCCGCAGGCCATGGAGGTG[C/G]GCGTCAAGATCCTCTACACTGCCCTCTGCCACACCGACGTCTACTTCTGGGAAGCCAAGG
3_1434	[A/G]	GTCGATGGATGTCCCGGATCAATGGAAAACCATTAGTTGATCGGATACGCACCAGTCTGG[A/G]ATATCTTTTTTCCATCAGCCTTCACGGGGTCACGGCATTGCTGTGAACCCACCATCGAAC
3_1224	[T/A]	GTTGGTCGCTCGGTGTCCTATTAGTCCCCTGAGTGTGCGTGTGTGTCTGTCTGTGTCTTR[A/T]GCTTTTTTTGTGCCAGATGATGATGATGATGATGCTGGCTCTTGTTGTTGTCAACTGAAA
3_0336	[T/C]	CCGTGTTGGAGAAGTGGTCGCGAATGCAGTTTATATTCCGGTGTGTGTATAAGAGTCTTT[A/G]TTCTCTGTTCCGTGTGTAATATGTGCACTACGTTGACTCAGTGTTCTGCGGTGGTGCGAT
3_0288	[T/C]	CTAcGTAATCAGAACAAAAATGGATGCAGCCACAACCAGAAGAACGGAGGGAGTGCGGGC[A/G]CCCTTCCACGCCGAGCTGGGCACCACCACCGGCCTCTGCCCCTGCATGACCGGCGGCGCT
3_0440	[A/G]	GAATATATTCAGTTAAGTACACTTTCAGAGCGCTGGTAATGGTGAAAGGGTCGACTGGCA[A/G]AATCAAATTTGTTTCTTTGCATCAGGAAACTAAGCTGCCAGACTTTTCGAGGCTATCTCA
3_0362	[T/G]	GAAAGCCTTCATTATGCGCATCTAAGAAAGAATTTGTAACATTTTCCTATTCACCAAGTA[A/C]TGGACTGGAAAGATGAGACTAGTATGAAGTACGCCAGTTCTGTTATCGTCCCACTCTGCT
3_0899	[T/C]	AGCACTCAGCCGGAGCCCCGCCGGCGCTTGCCGTTGGGTACCTCTGCC[A/G]CCTATTTATATTACCCCTAGGTCTCTCCCTGGAGACACGCACTCCCCTCCTTCAACTAGT
3_1459	[A/G]	TGGTTTGAACAAATTAGCAACAGTTGCTGGACTTGCCAATCATGCGAAAAGATCGAAGAA[A/G]AATCCACATCAAATACCATCAAGTTCTTGGCCATGCATGCATTGCACACTCGATCATATG
3_1331	[A/G]	CTCTCCTTCACCTGCCTCTGGAACCCTCCCATCCCTTCCCTTCCCTTCTTGGTCGGAGAG[A/G]GAGAGAGAGAGAGAGGATCCTTCCGGATCGGTCGGCCGCTGGAGGAGGCAAAGAAGGAAC
3_1359	[A/G]	TCTCAAGAACATTATAGTGGACACTGAAATTAAGATGGCCAGGAGGTCCAGTTCAGTTGT[A/G]TATATCAGGTTGCCTATGACTCTCGTGTAAGATCTAATCCATGACATGGCGCATGTCTAT
3_0356	[T/G]	AGGTACGAGAAGTCAATCCTGAATAAGCAACAACATATAGGCGCCAAGCGCGCGAGCCAG[A/C]CGGACAACGCATAGCAGCCTAGTTGATGATGATATTGCTTGGCCAAGAAGAGTAATAAGC
3_1194	[T/G]	TCATACATACATACATACACACATAGACTGATTGACTGCACATACACAGGAAACACACAA[A/C]ACAAAGCCAGAATGCTCCTCGAAACGTGAGTAAGCTCTGCAGCTGCAATTCCGCGTGCTA
3_1437	[T/G]	TTTGTATAGAGAGAAAATTTTGAAAAGCAAGGGAAAACTAGAAGGACGATGAAAACTGTC[A/C]CCAAGAAAAATTGCAAGGGCCGATGTGCCCCGCTCCCTGGTGTAAATTAGGCTTGTATCG
3_0493	[A/G]	CATTAGTAGTTCTGGTTAAATAGGAGCAAAGGTGAGGCAGAGAGAATTTAAGTACACGGC[A/G]GRAAGRGMAKAKAYATATATATATATATCTGCACGCACGCACGAATCTCGGCGCAAGCCA
3_1435	[T/C]	GCTACTGATTGAGGATTGCAGGTTTCTGCTGATGGATTATACGCTTGGTCTATCTCAGGG[A/G]GGGTAAGAACTTGTGTGGCATGGCAAGATGTTTGCTTCGTTGAAGTTGCACGTGAACCCA
3_0418	[C/G]	CCATTGCCGCGCTCAGCAGCCAGAACCCAGGGGCTATCACAATTGCCAATGCTGTTTTTG[C/G]GTCAGACCCAACAATATCAGATGATGTTCTTGCCAAGGCGTTTCAGGTGGAAAAGAATAC
3_1429	[A/G]	GAAGCATATTTACAGTGAACCGGGCATCTCCCCAAATTCAGTGGCCTCTGCTATTTTTCA[A/G]AACAATTAGCGAAAATGCTACGCTGCAGTCTGCGTCATGGATGGGGCTATCAGGAGGTCA
3_0313	[T/C]	TGGTTGTGAGCTGTGAATTTTCATTTTCCTTTTGAAGCGTGACATGATATGTTTCTTGTC[A/G]GATTCATGTCAGAATGTGTTGGTGATGATTGTTTTCACTGTTTAATGAATGGAATACAGA
3_0959	[A/G]	TAgtttCCTTTGGtGCCTTTGCTTATGTCTCATAATGtTGCAGGtGAGCTACCTTCACAA[A/G]CTGAAGAACAGTTTCTGTGCCATGACTGTTGCCCAGAGTCAAACCAACCTCAAGATCCTA
3_0118	[G/C]	AGAGAGAAAAGAGAAAATCCATGGAAGCTTTAGGTAGGAACCAAATAAGCAT[C/G]CTCCATTTCCACCCATCCTTTTGTCTGTCTKSCCTGTAATCTTGGTATCGCCGGCCAATS
3_0930	[G/C]	GAGATAAAGAGAGGCGTCCATGGCTGGGAAAATTAGCCGCGTACCTCGTCCTCTCCCTGT[C/G]GCTGAGGACGGAGAGCCAAGGAGTCCGTGGTGGATGAGGTGCGACGGAAGTGGGAGAGAG
3_0860	[T/G]	AACGGTAGGGAAAGATAACCATTACATCACACAGGTTCACGACGACCACAGAGAGGGAAG[A/C]TGGACCGAGATCTCGGTCTCATGTCTGCAGGGAGATGGCGAGCCTCATCCCATGAGATTT
3_1335	[A/G]	TTGCCCGGTGCTTCTTCCACCGTGCATGTCCAGTTGCCTGTACTATTGTACTCCCTCCGT[A/G]AAGAAGTATAAGAGCGTTTAGATCACTATAGTTAGTGGTCTTTATAGAGGGAGTTACTTT
3_0528	[T/A]	CTGATAGCATAAAGCCGCAAAAGAATGTTTTCATCTCACAGTAGTTTCTTCATATATWTM[A/T]TTCATTCATTCACATAGGCTGCCTGCTATAGGTGTGTACAAAATGGCTAATGTACAAAAA
3_0399	[A/G]	GATGAACCATGTGAAACTCTTGTCGTGTGGTACTCGAGTGAGCGTGTTTATATACATTAT[A/G]TCTGCCGATGCTTTAATATTATGTACTGTACAATATCTCTAAAGCTTATGAATAAACTGT
3_0070	[A/C]	GAAGGAGAAGGAGAAGGCGCGCCATCTCAAGGACGACAAGCACGCGACCTAAGATTTAAG[A/C]TGATGAAAGGCTAGATTGCTAGGTGGAGATCAATAATTTGGATTGCAGTAGCTGATCAGT
3_1447	[T/C]	TGCCCTGACATCTGTCCAGATGAACTGCAGAAGATGGCTGCTGCTATTAACAAAATCAAG[A/G]AAAAGGCAAAACTGGAAATTGTGCCAGTATTCATCTCGGTTGATCCTGAAAGAGACACTG
3_1218	[T/C]	TCAGTCTCTGGCTTAAACCAGCGGTTGGGTACGTTGTCCTTCACACCAACAACTTCTGGC[A/G]CTCCGCCCAGGGATGGTATGGCAAAGCCTGATGTCCGGGTTTTCGGACTGTGGGAGACAA
3_0392	[A/G]	GAARAGCTTGCCGGTGAGGTCCTTGAGGTCCTTCTTCTCCTCCTTGGTGGTCTTGGAGGA[A/G]ATGACGGTCTTGAGGTCGTAGCGCAGGTAGGAGGCCCTGAGGCGGAGGTCGTTCATGACG
3_1069	[A/G]	AACTTCGGTCATGGCCATGGATATGYAAATGAGGTGAGGARCTGGCAAGAAGGGTGAGGC[A/G]TTTACCGTTCCATAGCGCATTCCCTGGAGCTGGATGAGGCCGCAGGGCTCGAAGCGGCTG
3_0385	[T/C]	GCTCGAGCAGTAGTAGTAGCTTGTGTACACTCGGACACCACACGCCATGTGTATATGTTC[A/G]CCCGCACCGACGTCTCTCCCTCCCTCCCAAGGGGACATAGTGTGGAGCTCAGCTGTAAAT
3_1239	[C/G]	ATGCCACGGAATGTGGATTAGAAAAAATCAGGCCGGTGTAGCGACCCGCTAGTTGTCCTT[C/G]CTTTGCACAATTGTTACTTGTCTGAAACAGGTGACATGCTCTCTCTTATGGATCCGACAG
3_0103	[T/C]	AATACTGCCAAAGACCACAGGCATCACAAATTCAGAGGCGTCCAATCACAAGTGATTATA[A/G]CTGTCCTGCATGACGCCGCACAAATTTGAACCTTGTTAGACGAGATGACTGCGGCGGGCC
3_1471	[A/G]	GCCATCTTGTTTGTGGACTGTAATTGTTGATCTAGCTAGTAGGGAGTCCTTGGAGGACCG[A/G]AGGATGTCCTGACGATTTCAGAACCAAGGTCATGTATCTTTTGCAGCATCAGGGCCTTCT
3_0914	[G/C]	CTAGCTAGCYAGTCCTTGTCTCACCAGTGACCGGCCGGCCGGGTAGAGCTGCTGCGAGAT[C/G]AAGGCTCCGTGTGACGTCTGTGCTGCGAGACAAATGTGAGATGCTGCGTGTGTACTGGTG
3_1473	[A/G]	GTTTAGGAGGATGCAAGGGCTGGCACGAAGACCACACATCCCAACTGAAGATGCTCCAAC[A/G]TGATATATTTGATCCGCCAACAATTACGTGGGCGAATTTCAGGCATCAGTTTGTGGCTTG
3_0781	[A/G]	TGCTGGGGCAACAAAACCRGTGGTGCAACAAACACRTCCCTACGATCCCCTTGGCATTCC[A/G]ATTCACTCAGGCCAAGAAGGAAAATTGCTCAACATGTGCGACTGGGTACTAACTGTCGAC
3_0553	[T/G]	TGGATCTCGCTCGAATCTGGCCTCCTTCCTCTCTCTCTCTGCTCGACGAAGATTGATGGC[A/C]GGGACGGACGGACGGAGAGGACTGGGAAGGACGGCGGAGCGGTCGGCAGTGCTAGGCGGT
3_0817	[T/C]	TTCGAGCTTTGTATGCTGAAGCGACAGAGCTAGTTGGCATATATGGAAAGAGGGATCAAG[A/G]CCTCATGAGGTTGCTTTCCATGGAGGGCGATGATGCCTCTAATAAGAGACTGAAGAAGGT
3_1040	[A/G]	CCACGGGGACGCACGGAGCTGCCGGCGTCGGCGGCRCGCAGCTCCAGGCGACGAGGGATG[A/G]CCACAAGACTGACGGCGTCCTTCGACGCTCCGGCAGCTCCAGCTCCAGCTCCGTAAGCTC
3_0979	[C/G]	ATGTGACAAATAAAAGTGGTCTTGGAATAATGTATGGATAAAATTTCTAAATGTGCGCCA[C/G]CGAGGTGTCTATAGCAAACATTTCAATATGCCTATGTTGATCATGGTAGCAATATTAACA
3_1324	[T/C]	GGTTTAATTTGTTTGTTTTGTGTAATGTAGGTGCCATCGACTCAGTTGTACATAGGCAGG[A/G]ATGTTGATGGCTGCTGCTGCTTCTGTTTGTAAATTAAAGTGGTTTCAGGTTGTTTTTCAC
3_0690	[T/C]	TCGTAGGGAATTAAGAAGATGGTGTAAGTTCTTGAAAATGAGTGAAATGTCTTCAACCCT[A/G]CGAGCATACTGAGATGGCCTCTCCACTAAAATATCCGCTAACTCCAAGATATGGAGTTGA
3_1236	[G/C]	GTACGTTCCTTTCTCTGGTGAGGTGTCCTCTCGCGCATCTGGAAGCTACTACGGGGTTCC[C/G]GGGGCCAGATCCGGCCGGAAGGGGCACAGGAGGCGCCGGCCTGATGGCGGCCGAGCATGG
3_1404	[A/T]	CAAAAACCATGGAGTACTACATACATATATATATGTGGCCATGCATATGAACCATGAACA[A/T]GCACTCATCAAGGACTAATGAAAAACTAGATCGAGATGGGGCATGATCCGAGAGAGATGT
3_1126	[A/G]	TGATGCCAGACGCCTCACCCCTGGGCAGGACCAGATTTGATGCAAACTTTGGCCCCCGCC[A/G]TCGCCCTTTTTTCCCATATCAATAAGAAAATGCACGATCGATGTATTGTGAACTTTCTTG
3_1266	[T/C]	CCTTCTAAAGGATGCACCCCTTAGTGGAGGTCGCTGGCTGAACTGTTGTCCGAGAACTGA[A/G]AAGCGCTCGTGTTGAGAGCCTAATTGATCTCAACCTCCAGTTAGAAGTATATAACCGTTA
3_0151	[T/C]	CTCGACGCGCTCGCCTCCGCCGGCGTCGCCCCCGACGGCGGCTACTACACGCTGAGCGCC[A/G]TCAAGGGCGCCATCCAGCAGGGGACGGGGTTCGAGCCGTTCGTGGAGTGCAACCGCGACG
3_1309	[T/C]	CAGTTGTGAGTACAGGAAAACTCCCGCAAGAGCKATCGCGGTTCCGATAGAGTTGATTGG[A/G]GACACGGGGGTCTTGAAGAACAGAACGGATGTAACAATGACCACCACACGCTTGACACAG
3_0517	[A/G]	GGCGACACCGCGCTTCAGAATCGGGTTGTAATACGTGAAAAGCGCCAGAGGGCAGGACAG[A/G]TCGGGCACCACCTCTTTCACCATGGAGATGACATCCTCAAACGTGGTGCCCTTTGTCAGC
3_0155	[T/C]	ACTTGGCACTTCGTAGCCATTGTACAGCATCCAGTGCACTGGTAAATGCTTCGCATTAAT[A/G]CCTGACTCAGGCTTCACAATGCCTTCAAGAATGTCAATGTAATGGTCTGGCGGGTTTACA
3_0316	[T/C]	AAGATTAGTCCAACTAGTACAGGTCAAACGAAAGAATCACCACACCCAAGGGGCCGGGCC[A/G]GTTCCTATCGACGACATCAGCAGCACAGTCAGCAGGGCGCAAAACAGTTACCACCTACTG
3_0084	[A/C]	TTTGTGTGTRTTGTACCGGTTTGCATAACTGAATCGTCTCAAGCAATCACGTTGTTTGCT[A/C]GCAGATGTAAATTGTTGGGAGTGTTTGCTGAGGTTGACCGGATATTGAGGCCAGAAGGGA
3_0045	[A/G]	ATTCCCGAAGCACACCACTCGGCAATGTCGCCTCCTGATCCAAGGGTTCGGCGAAGGGCA[A/G]CCGAGTGAAAAGGACAACGAGCAGGATGATGAGGACAAGGAGGATCCGTTCCCCCAAGTC
3_0077	[T/C]	CCTTCTTTCTCGGAGCAGACCTCAGAGGAAATCATGAAGATTGTCC[A/G]GGAGGCAAGGACCATGCCGAAGTCATCCAGGCCAAGCTATGGTTGGGGCGACGAMGGTTC
3_0280	[T/C]	TAAGGTTCCAGCTTAATAACTAGGCAAGATGGTGCAAGATTGACTACGAAGAGGAACAAA[A/G]TATGGAACAGGCACTTACTGTCTGAGCTGCAAGACCAAGAGCAAGATCCCGAGGAAGCCC
3_1357	[A/G]	ATCGATGGCCKGTTGGGACAACATTTACCTCCAGCTACTCGGCCAGAAGGTATGAATGCT[A/G]TACCCAGTCTTCCAGTTATCCAGGTAAACCACCTTCCTGACTGCCCACCACCCGATCGCC
3_1276	[A/C]	TGTGTACGCGGCTCTCATGGCACTGGTGCAATTGTTCGCCGTCTGCGCCATGACAGCCTT[A/C]TACTATGAGTGCAAAGAGAACAGCGACAACCAGCTGCGGGCGGCTACTGGATACGCCAAG
3_0805	[T/C]	GACCTTGACAACCATCTTCTGGCCGTGCTCGCAGTGGCCCGTGACGCCGCTGATGAAGTA[A/G]AAGGGGCCCGGGCGGTCGAGGCGCACCTCGGTGTCGCCGTTGTTGGAGAAGAAGATGGGG
3_1474	[C/G]	GATCGATGGATGGGCTTTCGGGGTAAGATCGACGATTACTCAATGAACAAGCCAAGAGCG[C/G]CGCCAGGTTATGTATGTACGGCGTATCAGATTGGTGATGTGCTTAGCCTTCTCCTCTTGG
3_1377	[G/C]	AAGGGCCAATTTYGGGAAGCYTGAAGGGCATTTTAGGCCACTTGTGAGTTTACACCTACA[C/G]GCGTTTGCGCATAACTTCTGAGCACCACGGACGCGGCAAAGGTTGTAGCAATTTCTTCCT
3_0903	[C/G]	TCGCTCGCTCAGTCCCGTGGTGCCCGATCCCCAATACCCGCTCCGCTCCGCTCCGCTCCT[C/G]GTGCATGTATGCATGCATGCACGCAGGCGCCACGGCACGGGACCGGCTGCGACCGTGCGA
3_0688	[T/C]	CCTACATACATATCTTACTTATCAAGCCAAATTATATATTATACAACAGCAACAACAACA[A/G]CAGCAGCGACAAAGGGAGGAGAGGGGAGGCGAGGCTGGGCGATGATGATGATGATGATGA
3_0800	[A/C]	CGGCCGGCATACTCTACAAAGTTTGGATTGGATGAAGAGTTCTCGAGTCCAATGTTAACC[A/C]CGACGATTACTATCTTCTATAATCTGTTTTTACCAGTAATAAACTACGTACTCCTATATA
3_1427	[G/C]	TGCTATAGTGGGAGAGTTGTTGCCATTCCTTGGTTCTTCCTGTAGTAATTCTATCCTATT[C/G]CTTTGCCATGAAAACCACACCGCATACATGGTGCCAGACTGCYAGCTGCTGCTCCCGTGT
3_1373	[T/C]	GCAAGGACAAGAAGCACCATTGTTTCGATAAACTACAAATGTATCTTATTTGCATTTGAA[A/G]AAAATCAATTTGTCACCGCACCTGTACTGTCAACTGTGTAGTAAGTTTTTTATAGTTCCT
3_1403	[T/C]	ACATCTCCTACTTCCCCTCTACCTCGAGTCTTCCTACACAAACCTAAAAAGGAACAACAT[A/G]TGGCAACTGATAGAGATGAAGGTCAGGCAAATGAATGGCCCTTGGTTGCCATGAAAACTC
3_1466	[A/C]	TTCGACCTGAACATCCCGGCCGTGCCGGAGTTCGTGTGGAGGCCGTGCGCCAAGGGCAAG[A/C]TGATGTGGGAGGACGACGAGGAGGTGCAGAGCCCTCTCGCCTTCAAGAAGCCTCGGCTTC
3_1333	[A/G]	CATCATAGCGGCAGGAAGAAGCAGTGTTGCACAGGGATCGCAAGGCCGAACGGATGCCTC[A/G]CAGTTTGGGATGGTGGTTTGGGACATTGGTGTATTGAGCTGAGCTCTTTGAGCTATCGGC
3_1037	[G/C]	TTCGCTTTTTTXTTTCTTTTGAGAGGAGCAGGAAGTTGCCTTTTTTGCTTAACACTGCAA[C/G]GCCAAAAGCCCCCACACGCCCAGCAGGAGAAAAGTCTCATGAACACCACTTGATTTCATC
3_0068	[T/C]	AGATCTGAGACAAACTGGACTTAATATGAGAATGTGATTGCCGGCTAGATCAACTGATCA[A/G]AGCATCCTGAGTAGCATGGCGGCGGCGCCCACGGCGGCGGCGAGGGGAGCGGCGTTGCGG
3_0557	[T/C]	CTTGTCCATGGTGACTCGCTCAGCAACGCCTGCCTCGGCGAAGACTATGAAGCCGAAGCC[A/G]CGGGCGCGGCCGGTGTTGCGGTCGCGCATGATGACAGCCTCGGTGACCTCCCCGAAGCGG
3_1419	[A/G]	CCCGTTTTCACGGTTTAGGCTGCTCCCATTTCGCTCGCCGCTACTACGGGAATCGCTTTT[A/G]CTTTCTTTTCCTCTGGCTACTAAGATGTTTCAGTTCGCCAGGTTGTCTCTTGCCTGCTCA
3_1222	[A/G]	CTGTGGAAGCATGAGACTCTATCGGCGAACGTGGTAGGAACTTTTGGAGCCCAAGTCGAT[A/G]TGCACGACTGCAAGATGTACATTTTCACACCCGCTGTCGGTTTTTCTACAAGTCGGTGAT
3_1004	[T/A]	ATCACAGGAGGCATTTTCTTTTTTCCACTAAGATGGACCGTGGACAAATRTACTGTAGCA[A/T]CTGCGGGCACGATGCGCTACGGCCTTTGGCAAGAGCAGCCACTATGATT
3_0737	[A/G]	CAAAGGAAGGACTTCTGCAAGGTCGGCAAGGAGTTCAGATGCTCCGAGGGTTGCTAGCCA[A/G]AAGGGTAACAAAAGGGGGGTCACAATGTCGAGAAGGCCGCCAAAGGTCGCCATCAAGGAC
3_0342	[C/G]	AGAAAACAAATGGTCATTGATTTCGTTTCTTTATTGAGAGTCGAGACTTGAGAGGGTCAA[C/G]GTAAGGTGTGTAAACCAAAACCCAAAAGCCATTTGACACTCTTACCTGGCAAGATGTTTG
3_1051	[A/G]	TCAGTTGTCGCAGTCTAACTTGTGAAGACGCTTCACAAGCGTGTGACCCAGTGGAACAAT[A/G]CYGACGGGAGGAAAAATCCAAGTACCAGCACTGGATAGGTCGCXTGGGGTGGGGTXGGGG
3_1286	[A/G]	ACAAAAGCGACCGAGCGCCGGCACACAATGGTTTTTCGGAGACGCAGTTTGCAAACGAAC[A/G]GTAGCCCGAGGTGGCTCATCACTTCTAATGCTGGCTACAAGCTGCTACACGAAGGACCAG
3_0804	[A/G]	CTTTTGCAGAAATTTGGTGAGTTATAAGCTACATTTCCAGCTGAAGGAAGGATCATGAAC[A/G]CCAAACAAGCAGCATTTAGTCACTTGTCCTAGATGACCCACAAGGGTTGCCACCGCAGCA
3_1027	[A/C]	TTCCGTGCAGCCAAACTTCCTAGCTGAAAATGGACAAAATAGAAAATCTTAGGAACTTCT[A/C]AAAAXCARCAAATATAACCTCATGAATAGTAAAATCAGGAGTATTTACCCTCTTCAAATC
3_0612	[C/G]	CCGCGGCCCCCGAACGCCGGCCACCGGCGAGATCCGACCGACCGACGGCTGCTTAAGCTT[C/G]AGACATGTCGCATTCCAACCAAGTGAGGTACACCGCGCGCTCCATCACGCCCCCGGCCGA
3_1323	[A/G]	CCTTGCACTACAGAACCATACGTCCATACTGGAGGTTCCAGAAAGAAAAAAGTGATGCGC[A/G]GAAAAGCATACAAAAATGTGGATATCTYTAACCAAGTTCTTCTCGTCAGTGTGTTCTTCT
3_0438	[A/G]	AGCTAAGGTACACCGCCCAACCGGGTATCTTCAGCCAAAGTTGAACCCACCCGACGGAAC[A/G]GAGTTCTGCTGACTTCCAAAGTTGAAGCCATTCTGGGCATTGTCACCTGAGGGCATGACC
3_1153	[G/C]	ATGCGGAGGCGGCCGTCGGCGTCGACGCGGCTGGGGTTGGTGTTGATCTCGGAGAAGTAG[C/G]CCCGGAGGCCGTGGTGGTCGAGGACGGCCTCGATGAAGAAGCGGTTGGCGTCGCTGAGGA
3_0607	[A/G]	GAACTGCAATGTCCATATCCTCCACCGTTGTCCGTTCCATCCACCCGCCGGACTCCTCCA[A/G]CGCCTTGATCCTCCACACGCCGGCGGTGCCATTAAACCCAAAGAAGTTTAGGAACACACC
3_0009	[A/G]	ATAAGAAACTCCCTCCTTACAAGCAACGTGCAATTTTAACCTTTTTGTGGTCAACCTGTT[A/G]TGGTTTTTACTGTTTGTTAGCCAGGATATGTACGTAGAGGCAGGAGGCCCGGCCCTGCTG
3_0514	[A/C]	CAGCTTTTTGATCGGTCTGGGATGCTTTACGGTGAGCTTGCGAGATTTGTCTTGCGCCTG[A/C]TAGGAGTGCGAACAAAGTCAAAGAAAGGCCGTGTTCAGGGCACTGAGGCCCCTGCATTAG
3_1461	[T/C]	CATGAATCTGAAGCGAAGCGATAACTCTCCAAACATGGGCTGGTACTGGTAGTAAACAAC[A/G]AGTACCACCTGCGGTGTCTAATTGACTCCTGCCTCCGACCCTCCGGACACATTGGGKCCT
3_1199	[T/C]	AAGGAGAGGCTGGCCATTGTTGCCCCGCCAAGGTAGCTAGCTAGGACCAGGAGCTAGACT[A/G]AATGCTGCCTCCCAATGAGAGGAGATCGGGAGTACACTTGGTAGCCAAGCGAGCTGCTTT
3_1452	[A/G]	TACTTCAGGGATTACAAGGGCACAGGTGTGATCATCACATACATTTTTCTTCCACTAGGG[A/G]TTGCTAGCTGAAAATTCTTGATACTGGAGACATGAGACTTGACGAGAGAAACTTCAATCC
3_1261	[A/G]	GATGACAAATTGACAACCAATTGGCATCCCAGATCAGTTGGTTTCATGGTGCAAGAAGCA[A/G]ATGTTAACACTTCCAAGCTATCTCATAGCATATCATATCTCCTTGACATGCTGGCCTCAA
3_1469	[T/G]	AGCCGCGGCACTCTCTGGTTCCACYGGAGCTTTCGATTCGCTTATGACATGGGGATTAAC[A/C]AGAGGCGTTGATTCGCCTGCTGCACCTTSAGTCTTGYTTGCTGCRGGCTTGAACGGGCAG
3_1354	[A/G]	CATTCAGAAGATATTCCACATGGATAAACCCCATCAGTGGTGCATTTCTATTGGGTGGAG[A/G]TGTTTATACCCTACTGGACAAGCTRTTCCCTGCGACATCAATGGTGATGTGAACTGTAGA
3_0913	[T/G]	ATCTATCATACATCTTGAAACGTGTTGAGGRTCTTACATGAAGCCAGCTGATAATATGGC[A/C]CCACCCATCAGTGACACATCACGGGTTATTTTATCAAAATTCAAAYTGCTATGTGGCATT
3_1134	[T/C]	AGACGTGAACCCAGTTTAGTTTGCTTTGTTAGGTGCGCTCACGGTATTCAGTTTTGTCAG[A/G]AGAGAGGACACGGCTCGGCATGTATTGAGATATATACACTGCACAGTAGAGCTTTGGCAT
3_0058	[A/G]	GTTATTACAGATCACCCCAAATATAGCCACAATCCATCTGTGCTCCACCACACATCAATA[A/G]CATTGTTCTTATCCATATCCACTGGGTAAGAGCACAGGACTCGATAGGCAAGATTACAAT
3_1380	[A/C]	CTGAACAGTGMCTCCACGCGGAATTCATCCGTTCCAGGCCAGCGTGCATCAAATCGATCT[A/C]TTAAACATGAACACAGCTATATACACAATRTGCAACAATAGTGTTACAACCCTGTACAGA
3_0729	[A/G]	TAACTATTTTGTAACTCGCTTATTGGACCGACAAACAAATTTGCATCACCGGGACTGGCC[A/G]TCCTCTCTTATTCTGAAGGTGCATGAACGAATGCGGCTGCGAAAAAAAGGAGCAAATCAA
3_1376	[A/G]	GATTTCTTTGGATTGGGTTCTGTTATGTGCTTAGGTGTCAGTGCTGGTGCATACATTCTT[A/G]CTCTCTTCGCAACAAAGTATAGGGAGCGTGTACTAGGTCTTATCCTCGTTTCACCTCTAT
3_1463	[T/C]	AATCCTCATAGCTAATGCTTTGTGCCTTGGCGACTCACGGATTAGGTTTTTGCAGAAGCT[A/G]TCAGCGTCGTTCACGGAGTTGCGGCTTGTGAACTCCTTGAGCTCAACATATGCTTCTCGG
3_0946	[T/C]	AAGTAATATTCTGGCGTCTTCGGAAATAGTATCTGTTCTACAAGGGAAACACTTTTTTAC[A/G]TGTTGTTACTCTTGCTGTTGACACAGTTGAAATGCTGAAATCTACAATGGTGGAGAAGCT
3_0160	[A/T]	ACAAGGTCTTATATTTAGGAACGGAGGGAGTATCAGTAATGCATGAGAGTAATATAAAAA[A/T]GGTCAAGCAACGGGTTTTTTTTCCTACCAATTGGTTCAGGCAACTCAAGGCCGTTCCTAA
3_0235	[T/A]	ACTAYTCTGATATATGCAAAGAAAACAGCTACTTCTACGTTGCCATGTTGTAGTCAGGTT[A/T]CAAAAGGAGTCATCGGCACATCTGGTTGGCCTACCAACCTTATCTAATCATGTAGACTTC
3_1441	[A/G]	ATCCTTCCTTGGGACGTACCAGATGTTGACTATTTGGCGATTCACAAACATTGGCCGCGC[A/G]AAATGCTCGTAAACATAAGCAGCACCATTGAAGCAAGGAAAGACTAGCCAGCAGTTGAAG
3_0544	[T/C]	TCATCATCCTGCTGCTCCCTTAACAACCTCTGTGCAGTTAATGTTGGTGATGGAGGATGC[A/G]CTACTCGGGGATAGCCAGTTGAGATCCCATGAGATGGGAGGGGAAATGGATATTCTGTGT
3_0375	[T/C]	TGACTTGTTGAGCCGTTGTGACATCATCTTTCGGCTCAAGAATTTCATGGGATATAGAGG[A/G]TAAATAGCTGGTATACGAAAATGCAATTTTGTACTTTCATATTGTAAATTTTTGAATGGA
3_0460	[T/C]	CCATCAAAACTGACTACAAAGTTCACGACACCCAGGTGGCACATATATCATCTTCTAGAT[A/G]AGAAGCAGCAAAATAGCGACTTCTATTTTTCTACTCAGCAGCAGCAACCTCCTCCGCACC
3_0658	[A/G]	ACATTGTTGACACTGGCTCAGTTTGCCTTGTAGATTCAAGCAAGAACGGACAATTAAATG[A/G]CTGTACCAGAGTAGTCTTTCTGTACCTGTTTCAACAACTGTTATTTGGCCTGATGTAACT
3_0844	[A/G]	GGGCGTGCGCCGGAGGAACCCCGGGAGGTGGGTCTGCGAGGTGCGGGAGCCGCACAGCAA[A/G]CAGAGGATATGGCTCGGCACGTTCGAGACCGCAGAGATGGCGGCGCGCGCGCACGACGTG
3_0977	[T/C]	CAATTGAGGCAAACGACGCCGGATTGCCGTTGCAAGGCTATCTGGACATCAATCCAAGGY[A/G]ATCTAAGTGGCTTCATGAGCTTTCAACAAGGTCTGGAAGCTAGAACCTTGCAGAYGGCCA
3_1420	[A/G]	GCCAAGATGCTTCAAAGCGTTCGCCGCATTGCATCATCGGGCGGGCGGTTGTGCGCAAGC[A/G]TGTGTGTGTGTGTGTCTATATGGCCATATGGGTGTACATACATGGAGAACATGATTGATT
3_0782	[A/C]	CATGAGTTGCCTGTCACCAGGCCTGTTTTCGGGCTTCCAGCACGCCCCGTGTTGTACAAC[A/C]GCAGCAGCATCTCGTGACGGCGATCGCATATTTAACATGAACCAGAGCATCTCCTGAGGT
3_1049	[A/T]	GCAGAAAAATAAGATGAAGATACAGTAAAACTTYCCGAAATGAAGTGAGCTTTAGTTCAC[A/T]YGTGATATCTGAGTTCTCGGTTTTGTGGACTTSAATATGGCTTCTTGTATGGACCCGGGA
3_1327	[A/T]	TGGAGGTCGGTTCAAACGTCGGATGAAGTTTGCACGAATGTACACCACCAAACATGTCCA[A/T]GTCGATTAAGTACGTACGGGACACCCTATACATCAGGTGTTCTTAGAAAACTTTTGTTTT
3_0857	[A/G]	TTTTCGGCTGTATCCAATTGCCACATCGTGGAGATGGCATCATCTAAGCACTCGCGAGCC[A/G]TGTGAAGCTCTACTATGGGCATAGGATAGTTAAAGCCTAGCTCAACACCAGCAACTTCTA
3_0614	[A/G]	CAGCTTGCGGGAGTGGCGGAGGAGCTGCGCGGCGGACATGGCGGCCGGGGTTGGGAGGGG[A/G]CGGCCGGCGAGCCTAGCCTAGGGTTTGGCCGGTGGCGCTGGCGGGCGAGGGAGGTGGGAG
3_1287	[A/G]	GAAAAGAAGATGTGCGGCCGCTATATCCAAGTATCCAAATGAGTTCATGGAAGTTTTCAG[A/G]AGCATACAGGTGTACAGTTAACTACGGTTCAGGAAGGGAAAAATCGTTGCAGAGAATAAC
3_0495	[A/G]	TGRCATAGATGGTACCGGTGRCATCATCGTCCACRCATCCATGTATCGTGCACATGCATT[A/G]ATGCATCTTATTTTAATAGCACATTACGTTGCGYSCATACCATGATATAATACTAACTAC
3_0039	[A/G]	CAAGATCTGGAAAGAACACATTAAGCTTTCATCTATGCTCAACAAAGCACCCGCATTATC[A/G]AATTCTCCACAGTAGTTGGGAGCTGAAAAGATGGTAACTAATCTCCTTTCTGCAAAGAAC
3_0613	[A/C]	GCATCACCATTCATGGATGAAAGGGAGGAGAGTTCCATGCGATTCACATCAGCCTCAGTT[A/C]TGTACAGTCCTGGATCATGTCGACTTGTCGATCCTCCCAATGGTGTTCTGTCTCGCGTTT
3_1348	[C/G]	CACAGCGAGAAAGGTTTCAAAAACATGTACCGGTATCCAAGACATGCCTCCCCAAATCGA[C/G]GCGGGAAGGCGGCAGCRGCTCCAAGAATGGGAGAGAGAGAGACCTTTATGTGTGACCTCG
3_0396	[T/C]	GTCATGTAAATCTCTAGCAAGTTGACTAGGAGTCTTAGGTATCTGATTCTAACTGGTTTT[A/G]TTGCTTCATGAATAGGCCAAGGACAGCCCACTGTCAGTGAAGGCTCAGAGGCGTACCCTG
3_0105	[A/G]	TTCATGGCCGAAGCCTCTCCCCAAGTTCCTCCACCAGGTCCYGCTCCTCCCTCCCAACCA[A/G]TTGACTCGGGCTACAACTCATACGCGCCGTATGGAGGACCCTCGTATGCAACTCCACCAG
3_0674	[T/G]	ATCAAATACTCTACTACTGGAAAAACTAGTGCTAGGAAGACTACATCTCATCTATCTCAC[A/C]CTCTCCATCAAGACACTTAGCAATAGCAGCTGCCCCTAACAGTGTACTGCAGACTTATCA
3_0022	[T/C]	AAGATTGTCCAGATCAAGCGTGCTGAGGGCGAAGCAGAAGCCAAGTACCTGTCCGGCCTA[A/G]GTATCGCCCGCCAGCGCCAGGCCATTGTGGATGGCCTGAGGGACAGCGTCCTGGGCTTCG
3_0497	[T/A]	CAAATCAGAAGACAACAAAAGAGTGTTTTACATGGGCTGGTCAATCCAAGAAAGAATATA[A/T]ACACTTCCATGTTCCCAAAGCAACAAAAGAAATCTCAAGTTACAGCACCACAAATACAGC
3_1249	[A/G]	TATTGATAGCTTCTGGCTGAACTTTCGAGCCTTGTGCTTTCAAAGCTGGTATGAAGTGCC[A/G]CGATATTACATCTAGAATTTTCATGAACTGTGATCCATATTTCTTGTGAAGCGCAAAACC
3_0231	[A/T]	ACTGCTCTACGATATAACTTTGTCTCTCTGCTAAGACAATGGCTTTGATTGGATTTAGTT[A/T]GTTAGTTAGTCGATTGTGTCGTGTGGTACCATGTTATCTTCCAAGTTAAATCCTCggaag
3_0711	[T/G]	ATGGCAAGGAGTCGAAAGAAAATGAACATGACCGCAAGGAGCCGAGAGAAAATGAAAATC[A/C]CCAGAAGGAGGCCAAGGAGAGCGACATGGAGGTGGAACAGAAGATTGATGAACTCTCCTC
3_0377	[A/G]	ACCATCTCCGCCCAACCTTCGAATAATAAAACGCGATTTGATGCAGACTTCCCAACCAAC[A/G]GCTATGTTATTTACATTAGGCAGCAGCAGCAGCTTCTTCAGACAGGCTTTACTTTCTTCT
3_1052	[T/C]	GGATCATTATCAGTAGTCGCAGTGAGTCCGAATAATTGGGGATTAATTGACTTCTATGTA[A/G]CATTGTACGCTCGTTCGTTGTTGTCGTGTGCGAATGGCTCTACAGTGACCTGGTGTACAG
3_1308	[G/C]	ATGCAGTACACAGTTCTTTGYAGTGTGCAAGTCCTCATCCATGGCTTTCTTTTATCTTAC[C/G]GGAGGGAAGTACCCCTGTCGTTGCAAGATTCTGCCCGTGCAGTTATGGTGCTAAGCATGG
3_0678	[G/C]	CGTGGTGCTCAGGCTCAGGAACGTCGAGTGCGGGGAGGTCGAGCTCCAGCTCCAGTGGAT[C/G]GACATCCCCGGCTCCAAGGCCGCGTCAGGCTTCTAAACTTTAATCAGTAATTAGCTCTGC
3_0053	[T/C]	TGTGCTTCTTGAAAAACAGGCTCTTGGAGAACACGGCGTCATATGTTTAGAAGATGTCGT[A/G]CACGAAATCTCCACGGTCGGGCCGCACTTCAGGGAAACGGCGAGCTTTCTCATGCCCTTC
3_0467	[T/C]	ATTTAGGAGAGTTGATCGATTCTTCGATGATGGCGGACAACCAAAAAATATGGGCGATGC[A/G]GCGTGCCCGTCTAGCTCCCAGCATGGGCGAAGTTGAGGCCATTTTGCCGTCGAACATGTT
3_0759	[A/C]	TTCCCGGTGTTGAACTGGAAGTGCACCAGGCCGCGCGGGATGACGAAGCTCTCCCCCTCC[A/C]GCACCACCTTGGAGTAGAAGGTCCCGGCGGTGCTGACGAAGCCGACGAGCATCTGGCCGG
3_0682	[A/C]	TGCCGGGTGCTTCCTTCTTCCAGGAGCAGGGAGACTTCAAAAAACAAACACCGAGCTCTT[A/C]CTTTACTACTAGTTGCAGTTAGGTGTCCGGGAGAAGGCCTGGAAGCTGAATCGAATTTAC
3_0359	[T/G]	CTCTATATCTAGGGGCCAAACCTTGAGTCCCATCAGCCGCAGAGGCGCCTGCTGGCCGGG[A/C]ACGAGGCACTCCGGTCCAGCAGCCTCGGCTACGGCCTCCATGGCCAGCCCCATCCCTATC
3_1189	[T/G]	GATGCAGAAGAAATTTGGGAAATGGGATGGTGTTGCTGAGCTCTCGGACAAGGAGGTCAT[A/C]AGGGCTGAAAGGAACACGGGAAACGTCAGCACTAAACTCAGAGAGATTCAGATGCAAAAT
3_0290	[T/C]	GCGGTTAATGTCACGGCGAAGATCCGCAGGCAGAGCCTTCAATATAGATGCTTCGTCCAC[A/G]CCTCGAGTTGCAAGCCACTTGTAGTGAATAAATCTTCTCACCCTTGCCCGTAGTTCAGGA
3_0490	[A/C]	GTTGTGCATCGTTGGATTATGGTGCATTCAGATGAAGTCACATGACAGGCCAACGATGAG[A/C]GAGGTCATAGACATGTTGGAAGGTGGCTTTGATGGCCTGCAGATGCCTTCCAGGCCATTC
3_1148	[A/G]	ATGTTCCAATCTCAAAAGTGAGCAATGGAAAAGAGTCCCACAATCGTGGGAAAATGCAGC[A/G]GCATTGCAAAATATAGTTACCATACTAATACTACGCATGGATAGGAAACCTCAAATGGGA
3_0330	[A/C]	GTCAAAAGCAGGTTGCTCCTGAAGACGGAAGGTGTCAACAATGTCAACCACCTTCACGGC[A/C]TGGTCATCGACACCCTCATCCTCACCACCACCCTCAGCAGAGGGGTTGGCACCAATGTCC
3_0984	[A/G]	AGCAAGGAGAGCTAGGAGGAATAAGGTCTTCATGCTTTCAATGTTTATTTGGTGTTGGTG[A/G]AGATGAATAGATGGGTTGAGACTTCCTATTATTTATTGCTAAGTGACACGGTTTTTGCGT
3_0228	[A/G]	AGGACAATCTTTGGTACTGTGATTCAAGTGCCAAAGAATGGTGCGATACAAGGGAACATG[A/G]TGCTTTCGATATAGACATAATGTTATGTGGCAATGTGATCCGCAAGGAAGGCTCATTTCT
3_1260	[T/A]	TAGTCTGCTCATCCCGATTCCCAGAGAATACTACACACAAATGGCTTTACATGAGAGTTC[A/T]GGCTTGCAATATACAGTGGCAGACTCACAGCAGTTCCTGCTAGATCGTAAATGGCAACCT
3_1251	[A/G]	ACCAAGAACAGCATGAGCCGTGACCATTACACAGCCATTCCTAAACTCACCCCAGGCACC[A/G]CTATTTGTATCGTACACGTCAATGAAACGGGAGTTACCAATGGTGAAGCTTGAACGGCCA
3_0172	[A/G]	CAGGCGGAACACGCCGGCGCCGGGGCCGGCGAAGGCCACGTCGTCGTCCCACGTGGAAGC[A/G]CACGAGACCTGGCAGGACGGAGGGCCGTGTCTGAGGTCGAAGAGGAGGTCGGGGAGGTCG
3_1445	[T/C]	TATCTTCTACAAGGTAGTTAATCTTCAAAGGCAAAAGCACATATGTTGATGGCTTTATGG[A/G]ATCCCCCCTGTAATCTATGTTTTGATTAGTCTCAGACTGAGAAACTAGAAAGGAACGGTT
3_0760	[T/G]	GGAGCACGTTCAATCCGATGCAGAACCATACACATGGAGGTTTCACTCGACGACCTGCTC[A/C]TGGGGAGCGGATACCACAGAGCCACCCGGACAATGTTTACCAGCCTGTGCCTCCCCAGAG
3_0308	[G/C]	GAAGAGCACGGAGAACATCAACAACAAGCTGCAGCTGGTGATGAAGAGCGGCAAGTACAC[C/G]CTCGGCTACAAGACCGTCCTCAAGACGCTCCGGAGCTCCAAGGGCAAGTTGATTATCCTT
3_1305	[A/C]	CAATACTGGAAGCTGGTGAACAACTGCGGCTGCCCACAGAAGAACGTGAAGCTGGCGTGC[A/C]TGGGATTCAGCTCTTCCATCGAGGTCTACCCAGACACATCCATCAAGCCGGACGGCGACG
3_1297	[A/G]	TTACATATACGCTACAAAGCCATATATACAAAGGTCTAGCTTCTAATCATCCATTGGAGA[A/G]CATAAGCTACAAACTACAAAGTCTGTGCACTCGGTTCTCCCATTGTAACTTCGTTACTCA
3_1351	[A/G]	AAAACCATGGGGATTCTATCCTTGTGTTGTACTAACATTGCTATACGCTGCTGGCGTTGC[A/G]CAGCAGACATACATAATGGGTTTGGTCTCCCCTGCGCTCTCTGCCTTCCCTAGGGAAAAA
3_1190	[T/C]	CCTACAACCCGTACACTGAACCAAGCATGGAAATTTTCAGCTACCACGATGGTCTGAAGA[A/G]ATGGGTGGAAATAGGCAACTCAGGCATGTTCAGGCCTGAAATGTTACTTCCCATGGGACT
3_1379	[A/G]	CGGTAAGAAGGTGGTAGGACTGAGTTATGTCCTGGAAAATTAGACCCGCTCAAGTTCCCC[A/G]TCCCCATTTCGAGTCTGTTTCTGTCATCAGAGCATCTCCAACAGAATGTGTATATTTGGA
3_0446	[A/G]	GCAGTTCTCCTGTGCAAACGCGATTGTACTGCTATAACATGCATGTTTGGGTTGGGTTGT[A/G]AWAGTAATAACACTGAAAAAAGAGCAGTTTTAAGATGGCAAAAAAAAAAAAAAAAA
3_0158	[A/G]	TGGATGGGTCAGCAGAAGAGCTTCCAACTCTGCTGGAGGCACCTATTTTACACAAAGGTT[A/G]AATTCAAAATCCAAGGTACAGTAAGAAGTTCAGGAGCCTGTTTTTCGGAAGAGATACCGG
3_1014	[A/C]	TCAGCCACCATGACACTGTTCATGGCAAGAGACACAAGTGTGTGTCAACATGCACTCCTG[A/C]ATGAGAGGAAATAATAATTTGAGCGCACGCTCAAGAAGCTAAAAATTGACCACAATTTTC
3_0254	[T/G]	TGTCACCATCGTGCCCTCGTCTTCATCGAAGCAAATGTCCTTGAGCTTGGTGGACATAGG[A/C]GCCGAAGACAAGGAGGACCTTGGAAGGGTGCTCGGAGGGGACCGGGTCGATGTCGATGAT
3_0895	[G/C]	CTTGGAGCATCTGGGTCTACCATCACCTGCAGGCAGTATAAAGCATGCACATATCATGAT[C/G]AGCACCAGCGAGAGTACGTACATAAGCTGATAAGCATATATGTAAAGATCGAGCGAGCAT
3_1192	[A/G]	AAAACATGCTGCATGCATCACTTTATTATTTCAACAGAGAACATTGATTCGCAATCAAAC[A/G]TGCAAAACCCATATACACGAACAATTCCAYAGCTTRCGTGAATTGAACCAAGGAATAACC
3_1039	[A/G]	GGGCTTTACCAAATCTAGAACCAAATCAAACAGACAGATAACCAAGGAAATC[A/G]GATCAKGGGCTTTCACAAAACAGACTGAKAACCAAGTAAGTCAGATTTGGGGGGCTATTT
3_0830	[T/C]	GCACACAAGAAGCKTATGCTATAGCCYTCTGTTCATTTTCTGTTGCCTGTTGTGTA[A/G]ATTGCTATCGTTTTGCATGATAGGCTCCGTAGATCAAGCGAATAATTTGTTGATCTTTCT
3_0712	[A/G]	GCCAGCGCCTGAGACGGACACGCGGCGGTGGAACGACGACCGAGGGGCGGAGGTGTGGAG[A/G]AGGGCGCGAGAGAAGGAGAGCGAGACGGCCGTCGCCATGGAGATGGCCGGACGAGGCACG
3_0580	[A/G]	GGATCAAGAGATGCTTGGATGACTTGTATCCCGTATCTGCCTGTTCAAGCGAGTACTTTG[A/G]AGCTACCTTTACACCTCCTTACAAGCAGCTATTAAGCGAATGAATTCGTTGTAGTGTAGA
3_0484	[A/C]	ATCAAAGGTGTAATGTTGGACCCGGTACCTTTTGACATTGAAAGGGATTTGGTCACTGCA[A/C]CAATGAAGAAGAGAAGAAACTACATGCTAAAGTATTATCAGCCTGAGATTGATAAAGTAT
3_0072	[A/T]	CTATTKTTCTTAGAAAATATACATTGTATTTTGAGCATGCCATATTCTTTTCGATCAAGT[A/T]TGCAATATATTAAAACTTGCATTGTACTACGAGTATACCATGTTGTTAAGAATTTMTTTA
3_0040	[T/G]	GTCAGACCAGCAGCGTGTCTTCAAGCCTCTCACCGCGGAGTACCTTGGTCTTACCCGTGC[A/C]AACTATGCGCTGCGTGACGCCGTGTTTTCAAGACCTCGTCTCTRAATTAATTCTTCTCCT
3_1196	[A/G]	TGATATACAGAGCTAATACTATGAACCGAAATCGAAAGGTGAAATGCATGCTGGCGAAGG[A/G]AAAGGAAAAGCGAAATGTATGTATGTATGCATGGGGTCCTGCATGGCTGCCTGTGTCCTG
3_0812	[A/G]	GTAATTTAATCCGAGCAAATACARGCTATTTCCTTGRTTTTCATGGTGGACAAATCCTTC[A/G]GCCACCCACTTCCATATCAGTTYATCTCTAKRAATCWTRCTATCTTCTGGATATAYACAT
3_1172	[T/G]	TCCCCTGCCGCTCGCGCCACCACCAGCAGCCTTCTTCTTGTCTCCAGCGGCGCCGGCGGC[A/C]TGCTTGTCGTCCTTGCCGCTCTTGGCGTCGTCGAGCGCCGCCGCTTCGGCTTGGTCCATG
3_1093	[C/G]	GGACCGTCGCATGGCTTGCTCATGTTGGAAACRAAATGGGACAAACGGCTGCAAGCAGTA[C/G]TGTTTCCAGTTAACACCAGCTCTATATGTACCTCTGCGATTTGATCGTTTCTAGTAGTGG
3_0491	[T/C]	TCACTTCACATTACCAAAATGGTCTACCTAGACAAATTACCAATACTACAGCATCAGAAA[A/G]CTGCTCTATGAAAATCCATAGCCTAGCTCTACAGTCCTCTGAAGTTTTACATTTCTTTTG
3_1398	[T/C]	TTCTGTCTTCATTCTTCACACAAATAAGAGATCTCCTCTTAAATTGTTTAAAATTTGTAT[A/G]TGTGACGTTGTAGCTTCTGTACGTTGTTAGAACTACATTCTTGTACATGGTATACTCTGC
3_0071	[A/G]	GCTTTTGCAGTTCATCCAGAATCTTGGAATCCCATGTGGTCTGTAGCAAGGTACGCACAT[A/G]ATGATATCTCTACCTTGGGCCTGGGGAATATTTTTTTCATTGACATATTTTAAAATATTT
3_1364	[A/G]	GCCACCGGTGGCCGCGCGCATGAGTGGTGTCATGCCGGAGGCGTCAAAGTAGGTGGCGTC[A/G]GCGCCAGAGGAAATAAGCTCGGCGATAGCATCGTCGTTACCGGCCTCCGCCGCCGCGCAC
3_1363	[T/G]	CACACACTATTTTCATGCCATTCCTCCACCTCCAGTAGAGCAAGCTTACAAAGAGRCGTM[A/C]ATCGTGAGCTGGCCGGGTTCGACGAGGAGGGCGGCGMGATGGACGTCAACGACGTGCTKC
3_1391	[T/G]	GGGAGGAAGAGATCTTGCGTGTGTGACGGTCCGAGACCTCTTTTGAGCCAGTTGCTCTTA[A/C]AGGCTGCTTGTTGTACACAGCAAGGTTTGGCAAGAGACCTAACAGGTACTTCTTCAGGTG
3_0699	[A/G]	CAAGGTTGCCACTGGGGTGTGTCCCATCAGCCCAGTTGTTGGCAGGCGTTCACGCTGGAG[A/G]TCTTTCGCGGCAAGTTTGAATTTAGAGAATGGGCCTGCACCCTCGAGTTCGACATYGTCT
3_1273	[T/C]	AGAGATGGCTTGAARTACATGCACATCGGCGGGTCAATCCTCATGATAGACAGTATTGCA[A/G]AAGGGACGCTCCAGATGCCAYCACCACAGATCAAACCCGAAGCAACCGCACCTGAAAAGT
3_1314	[T/C]	ATGTAAGCAACTGATGTTCATTTTGCTGCTTCAGATCAAATCATGTGAAGCATCAAAATG[A/G]CCATCCGTTGAAGGCATGCCTTTGGTCCAAATAGATTGTTGTTGTAGCTTTTGTGCAGCT
3_0185	[A/G]	GTAGCCATTTCTTCTCATTTAGCTTCAGAGTTGAATACAGGAGTGCTGAAATTCCCATCA[A/G]TCAGTTCATCATACTTGATGCAAATACAACAGCCACATCAGCATAGTGTGAACAGGTTAT
3_0335	[A/C]	GCGGTTGCGGGGAGCTGAAAGTGACCAAGCCATCTCTTTCCCCTCCTAGCTTGCCATGAT[A/C]AGTACTGTATATATGCCTTTCTTTTTGTGTAATTACTGATTACACCATACAGCTGTGTGT
3_0808	[C/G]	CTTCATGGCCTCGGCGCGCGCCTCGGCCTCGAGGTGCAGCTGGCGGAACTTGTCTGTGAA[C/G]AGATSGTCATAGGAGATCCGGTTGGGGTTGTAGATCTGGGAGAAGTCCCTGCGGACGGCG
3_1332	[A/G]	ATTTTGTTTCTGTTTCTCCTTCCAATCGACGGTATTGTGTGTGTGTGTGTGTGTCAATAT[A/G]AACAAGATATGCAGTAAATTACTGTTTCTGTGCAAAAAAAAAAAAAAAAAA
3_1342	[T/A]	CGCATGAGTTAAATCTCTTCTGTTATTTTCTTTGCTTACTTAAAACACCAAACGAACGAK[A/T]AGCACACCAAAAGGACTGACGCCCTTCCAAAGATGAAACGGACACAGGTAAGAAAGCATT
3_0159	[T/C]	GTGATTCCTAGAGTTTTGAGGAATCAATTGGCTCTTGGGTATTTACAGTTTTTGTACACA[A/G]TCCAATAGCTGAATCGCCTTTCCAACAGTGCTTGATCAAACTTAAGAAGTATTAAAAGGA
3_1425	[C/G]	AGTAACCAGGGGATGGGGATGCCCCGGAGATCCGCCTCCCTCTTCGCCCTCGCCTTCTTC[C/G]CCCTGCTGCTCTCCACTTCCCTGGCAGGGAGACAGCGGAGCTTCATTGTAGATCAGGAGT
3_0002	[A/C]	CTTGACGAACGGGTAGGTCAAGAGGTTCTGGAGGGACACGTTGACGGCCTCCTGTGGGAA[A/C]GATTCAGAAATATCTCTTTGTCAGCGTACCAATCGTCAGTTAGACAATCCACATGCAGAA
3_0562	[T/C]	GTCTTATTTATATTTATTTTGGTAGTGCTAACTGCGCTGCTCATGTTATCCAATCTTGCC[A/G]CTCAGCCGGCATGTTCCTGCTTCAGACATGCTTCGATCCTCCGCAGTTGCCGGGGATGCT
3_0708	[A/C]	GATCTCGAGGGCGAGTGGCCGACTGCGTCCGCGAGTGGTACGGAAGCAGAGGGACCCCTC[A/C]KCGCCGCCGCTGCGCCGCGAGCCTCTCTTCCTCGCCGAGCCGCGGAGTCGGCCGCCGGAG
3_0864	[T/C]	TGAGACATGGATCTGCCTCATCTGTTCTTCATTCAAATCTGTGTTCTTTAGTGCTTTTCT[A/G]GAGTAAAGCATGCCTGAGAGAGGATTGTTGATTGCATGTCTCATGTAGGAGAAAGCTTTC
3_0466	[A/C]	AACAGCAGAGACGGCTCTGGCCTGCTCCACCTTCTCGCCGGTGCCTTCTGCTCGAGGCAA[A/C]CGGAACTCCTCCTCCTCCTCCTGCCCCTCTCTCCCACGCTTCCCCCTTCGTCTCCGTCGA
3_0367	[A/T]	ACTCAACAGAACGGCGCAACGGTCCGATTTGCACTCTGCCGCCAACACCTGAATTATACA[A/T]GTATACAATTGCTAGTGTCCACAAACACAATACACACATTACACAAAGTCCWCGTGCCAY
3_0733	[T/C]	GAGAGACATCAAGAGGCCGAGGCCATGAGATCAAGTATTCATTGTCCTCGCCCTGGCGAG[A/G]GCGATCAGCATTCAGCGGTGGGTGACGGACTGAGAACTGGTGTTTTGGGCGCTAGTGCGT
3_0795	[T/A]	TATATGTGCTGCTAGCTAGTACATGCATGCATGCACGCATGGATAGCCTAGTATGGGCTC[A/T]CCCCCACGTAGTTCCCCGGCGGGTTGTAGCTGCAGATGATGAACAGGCCGTCGCCGCCGT
3_0197	[G/C]	TTTAGGATGAACAATATCTGTGATCGGTGTTTTTTCAGGTATTGTTAGGGGCTGTGGCTT[C/G]CAGAAGATTGGCGCGTATGTCAATCTTAGCGCATACTACCTTGTCGGCATCCCGGCGGCT
3_0687	[T/C]	CACCGAGGGCACTCCACCTTCTGCTCTGGCTTCGGCCGAGACTTCTTCTCGGCCGCCGCC[A/G]CCGCCTCTCCCGCCATCTGACCGGCCTTGCTCTTGGAGTTGGACGAAAACACTTCCTCCA
3_0369	[T/C]	TTATTTTGTGGATGCGTTGGTTTATGTTTCCGACTTTTTAGATTTGTTCTAAGAGTATGG[A/G]GGTTGAATATGATGAATGGTGTGCTTGTATACCGGCACAAGTATTCTCACTAGGTTCTAT
3_0564	[A/G]	ACAACCTTTCTGAGGTGATTCTACAACAAGGTGAATTTTTGGAATGCGAGAAAAAAAAAA[A/G]CCCAAGTGAGTCTTGTTGCCGCTAGTACTGCCCCTGTTCTGGAGAGGTCAAGCAGATCCA
3_0332	[T/C]	CCGGCGCCCGGCCGAAGCACCGGACGAGATCGACCGGCGCTGAGGGAGGGAGGGAGAACG[A/G]TCCGCGGTCTTGCTAGCGGTGTGCAGCGCAATGCATGCGATGCAACCGCACACAACTCAC
3_0684	[T/C]	CCCTCACTTGTATAGCTGCTTCAGTCTTCTTGCAGCTTCAATAATGTTCTCTCTGTGGCC[A/G]AATGCACTGACCCTCACAAAGCCCTCACCGCCAGGCCCAAACCCACTGCCAGGAGTAGTA
3_1165	[T/G]	GAGCTCCGGCGAGCCGTCAACACGTCCATCAGCCGCCCAACGTCATCGTACGAAGACCCA[A/C]CCTTCTCCACCGCCCTCCTTGCCTTCACGCCGAGGTCCTTGGCCTTCTTCTGGATGCCGT
3_1311	[T/C]	AAGGATTCGCGGGGTGGGTTTAATTCGCAGCCGAGAGTAGAGGAGAGGGAGAGGCGACGG[A/G]TTGGATTGGCCTGGTTCGGTTCGGTTCGGTTCGTTTCGTTGCGTTGCCGTTGCTGGGAAA
3_0530	[T/C]	CCTGTCCAAGGGGTACGAGGTGCACGGCCTCATCCGCCGCTCCTCCAACTTCAACACCCA[A/G]CGCCTCGACCACATCTACCACGACCCGCACGCCACCCCCTCCGCCGCCCGCCCGCCGATG
3_1230	[T/C]	AAGTCACCGTAGGAGTAGGAACCTGGGATCCAAGAATGAAGACCAGGACTACCCCATTTC[A/G]GGCGATCGTAGCCAGTTTCAACAACTCAGGCATCGTACGAAAAATCGCGGTCTTTCTGAA
3_1225	[G/C]	GCAGATGTCGACGCTTACAAACACGTACATACACTCATTTCTATAAATGTCTATTGTAAA[C/G]TTGAAGTAGCTGGATACAAGACGATGAGCAATGACGACGACACTTGTGGAGAACCGTGGC
3_0509	[C/G]	TCTTTAGTTGTCACTTTGTGAGTCCAGCATGCGTTAATTTGACCTTCAAACCCGCAATTA[C/G]ATTGCATCCCTGTAGATGATATGCCTTTCACATATTCCTTATACAGGATCGCTCTCCTTG
3_1237	[T/A]	AAATTCACGTACAAATAAGTCATACAGCGTGGAATGGAATCAGACGGTTTAATCCCAGTC[A/T]GCATCAAAGAACCCGGCATCTTTCATCTCCGAGTAGTATACGTTYTCCAGAAGCATGTCT
3_0285	[G/C]	ATGGCATAGAAGCTTGCGTTACGTAGCTGGGAAGGCCCGGAACTAGTAGTACAAGCTCTA[C/G]GCCGAGAGGAGCTGCGCACGGCGAGCCWTGTTGAGCGCCAGGAGCTTGTCCCTGGGTGGC
3_0745	[A/G]	CAGAAGCTTGTTAAGCAAGCCGGTGAACACAATAGAATCGGTCTCATTGGGCTTGAATTT[A/G]AGGAGAGCAGAAGGTACTAGGCCTTCATCTTGCAACGTGCGTGCCCGCTCTCCTGTATTT
3_0822	[T/C]	GARATCACCCTGGCGTGCGGCGGACGTGGTGAGGCCCGCTTGCTGCAGTAGTAGGATGTT[A/G]CCGCCGGCCAGGTACGCGTTTGCCAAGTCCGCTGGCGCCGGGAGGGTGACGCGCTTGCCK
3_1175	[A/G]	TTTTCTTCGAGCATAACTTTGATTTCTCGATAGCCGCTGGTTTTGGAAACAGAGGTCCAG[A/G]TTTAATAGCCAGTAGAGCTGGAATAAGGTTACAACATCGTCTCATGTCTTCTTTTATACC
3_1389	[A/G]	CAATGCTCCAATCCACCGGGAATCAAAATCGATCATGATGAACTACCGAATACTCCGGCC[A/G]GAATATTTTTTGAGAGCTTTGCCTTTTTATTAGGGCCTCTCTCCTCAACTGCTCTATTCT
3_0232	[T/C]	GAAGATAAAGATTTTATTGAAGAGAATAGCTGGAAGTATGAACTGTTAGGACAGCGGACA[A/G]TCGGACCTCATGAGTGGGATCCATTCTTCTCGAAGCCCAAGCCCAAAGACATGGGTGCAG
3_0826	[A/G]	TGCAATAGAATCAGTCAAGTCCTTTGTGGCATGGGTGTGGCAGGTGCCTCCAACAGTAAC[A/G]GCTTCATCATCCAAGAGGCACTTCACACCACATGTAGGTTTCCAATGGAACTTAACCAGG
3_1353	[T/A]	GTGAATGGGATGTAATGATTCGCTTTTAGTATTGTTTTGCCACATTGAAAGGAGAGGTTC[A/T]GTGCTGCCCATTTTGATGGTGCCCGTATTTTACCGTTGCTATTTGGACAAAAGGATGCAG
3_1315	[A/G]	GCTTACCTGCCCCCCAAAAAAAAACTGCCCCTAGTAAAAGGGTGGCTTACCTACCTGAAT[A/G]AAAACAGACTACTCTATTGCCGTTTCAAAAAAAAAAAAAAAAACTATTTCCGTTTATTGT
3_0549	[A/G]	TCGGCATAATGTCCTTGTTGTCAGGACCAGAAGGGCAGTTGTAATTTCTCCAGGAACTTC[A/G]GCAGSACTCGCCAGCCAGYATGGCCTACTGGAGTAGTTACTAAGCTTACCTTATTTGATG
3_1106	[T/C]	ATCATTGAAGGCATCGAAAAGAATGTTGGTTTGAACCCAAGTGACCCAATTGTTCAATTG[A/G]CAGTTTTGCTTGGAGGTTCAACAACAATAGGGATATCTTACTGGCTCTTCGCGTATGGCG
3_0632	[C/G]	GTCGCACTCGGGGCACGTGTCCTTGCGGGAGAAGAAGATGGGGAAGGCGGTGCCGACGAG[C/G]GCGACGGCGACGGCGCCGGCGATGAGGAACGTGTTGCCCTCGGCGCCCACGTCGCCCACC
3_1306	[T/C]	CTCAAAGTTCACAGGACAATCCCTCTTGGCCTGCAGCAAGGCCCTCCCCGTAGTAGATCC[A/G]GCGGTCGCCTGGAACACGCCGTCGGAGATGAAGGGGGAAGCGGAGGCGAGCCCGACCAGG
3_1374	[A/G]	GGTGCTGCTGATATGGTGGAGTGAACTGCTAAAAGCTGGGATGGACATTAGTTTCGGGCC[A/G]GATCAATTCTCGGTAAATGGTGTAGACTGCTCCCTGCAAATCTAAGCGTGTACATTTTGT
3_0104	[G/C]	TCATCTTCCAATGTGACCTTGGAGCAAGCAAAGGCAGACGAAGTAGGAGCCGTGCCTTTR[C/G]TTGATAGCCAAGCAGCACAGGAACCTCCAAAGCCGCCCAGCAACCGATGCCTTTCATGCC
3_0024	[T/C]	GGTAATGTGGAATGAAGGAATAATAATACAACCAACACACAAGAAG[A/G]TGGATGAAGCTGAGAATACATCAGCAACAWCARRAACAACAACAAGTCCAAATCCCACCT
3_0289	[T/C]	SAGWGGCACRTCCATAACGAGRATATCATTGCTTGTATACCTCTCGGTCACRTCCACCTR[A/G]TCAGGTGACATGCCCTGGGGYAGCYKCCACTCRAAGGCATGCARCATGGAYGCCACCATG
3_1157	[A/G]	TTCATCACGGGTATAATATAAATCTCCAGAACAGCCGATGTTGTGTGGCAGATAACCACG[A/G]TAATAATAAGATAACATAAAAACAGAAGAAGTAGAGTCTCCAGGCAAAAAGGAAATGTTT
3_1254	[A/C]	CATGGACACCAGAAGAACCGTCGATGTTTTATTACAAAGTACAATCGCCTCGAAAATCAG[A/C]TGCATTTTTCACTGAAGGAGTGAAGGGGCGTCTGGCTGGTTTTCAGGGCGTGCGGCTTGA
3_0862	[T/C]	CTCGTCGAGAAGCAGGAGGTGCTGTTCTTCAAGGCACTGCACATGAACATGAAGTTTAGC[A/G]AGGCCAAAATGCTCAGGCAAATTGAGACAAACAAGACAAAGTACAAATTCTACACTGCTG
3_0391	[A/G]	GTGAGGATGATGAAGCATAAGCACATGAGTTTCGCCATGGCTATGGCTTTTGTGTCTGCT[A/G]CACTAGAGCCTTCTCTATGCCTTTGATGTTAGAATCTTACAATGTAGGATTTGTATGGCT
3_1421	[G/C]	GTCCTCGAGGAACCTGACGAACTGGAACAGGTTCATCCTGCCGTCCGTGGACCCRCAGCT[C/G]GACGAGATCATGGCCCTGCACGCGGCGGCGTCGACCTCCGGGAACCCGAGCCTGGCCAGC
3_0080	[T/A]	TATCCCCTATTGTTTTTGAGCGCGTCGCATGATGAAACTAGCAGATCCAACCAACATGAC[A/T]CTGGTCTCTGGTAGCCACAAATCTGATTCTTCCCAACCGTGTGTCTGGCAGGGTGGTGAT
3_0328	[G/C]	AGTGCCCGCAGCTGTGCAAGGCGGCCAACAGCTACCTCCGGCAGAGCAGCAGCTGCATGG[C/G]GGACGTGTACGGCCTGCTGGACGGCGGCGGCGCCGGCCCGGACGCCGACGCGCTCTACGT
3_1392	[A/G]	TAGTAGTAGTAGCAGCACTATATACCACGGTGTAACGCGACAGGATTATTTCTTGCGACA[A/G]GATYACTACTGGTAGCAGAGCATCGTCTCCGTCGTCGTCTCGTCGGAGAGAGACACGACA
3_1053	[A/G]	AATTGTGTAGGCTTACCCAGCAGCCTCGTGGCCGAGAATGCAAGGAAAGAGGCCCTCAGG[A/G]TCCTGCATAGCAAATGAAATCCTTCCATGACATGACCACAAATTCTAATAAATCTCTmCA
3_0855	[T/C]	AACATGTAGATAGTTGCGTTCTTCCAGATTTGGGAGGAAAGAGAGTAGGCAGTTGGTACT[A/G]CTTTTGGGGAAAAGGGGCTAGATTGCTTAATTCAACAATTGGTACTGAACTCGATTGTGT
3_1058	[T/C]	GTCCTTGAGCCTCTCCTCATCCTGTTTTGGAATAGCTTCCTGTTAAGACATCTTTTATTT[A/G]TAGTTCGGTAGTTGCTTACCCAACTTCTTGTACATAGCACTGACAAGGTATCTAGCTTTG
3_0017	[A/C]	AGCACACCATGGCCCTCCAAGAATACCAGTATTAGAACATAAGCAATTATGCTTGTCTAT[A/C]ATATCAGCAATGTCTTAAGGTCCTGGGTTATCTAATATGTTGATATGTTCCATGAATCAA
3_0741	[A/G]	GTTCAGCCTGGAGACCCAGCCCTTGATCGAGGGCCTCATCGTGGCCATGTCGCTCATCGG[A/G]GCGACGGTTATCACGACGTTCTCCGGGGCGGTGGCTGACGCTGTTGGTAGGCGGCCCCTG
3_1381	[T/C]	CAATGCTCGTTCAGATTTGGCCAAGCAGCAACTACTATAGAAGAATTAGCATGGTGAAGT[A/G]GTCACGGAAGACAGCGATCACACAACTTTCACCCATGACCCACCACACATTGGACATGCT
3_1101	[A/G]	GACAAAAAMACTGCCGAACGAACAGGCTCACGATTCTTTCTTTGCTTAGGGTCTGGGAGT[A/G]AAAGATGAATCAAATTGTAAATTATTTCTAGTGAAACCGCTTCTTGGTGGCACGATCGAT
3_0672	[A/C]	TTCTTCACTGTATAATTCTTCGCGAAGGCCGTGTACACAACGAAGTTCACCGCGCCGATC[A/C]CAGCCCACAGCCAGAAGTAGTAGTCAAGATGCCCGTCGTTCAAGTCGGCGGGAAGCCAGC
3_0681	[T/C]	TGACATCAGTGCACTAGTCTATGATCACGAAATCCATGCGTTTCTGCCGTATGACCGGCA[A/G]TGGATAAAGCAGAAGTTGTTTCAGCACCTTAAGAAGCTGGCGCAAAGATAGTGACTGGTT
3_0888	[A/T]	ACTTGCTACCAATCTTATGAAGATGGCATGTTTCCTCACAAATGGATCCAGCTCACAATT[A/T]TTGGTGAAGTTAGACATTTTTTAGCAATTCATAAAAGGTGCATAGATGTACAGGGCTACA
3_0066	[T/G]	CTGGAGGCCAAGCAAACGGCGATCTACCCACCCTAGTAGCAGTAGCTGCGAGGACGGRCG[A/C]GCACGCCAAGCTACCTCTCCCTTTGCATGGAGAAAAGAGTCTACCTAGATGATCACGGGA
3_1128	[C/G]	ATTTGATCTGGCACTCAAGATTTGTATAGCTGATTGATCATCGATTGCGCAAGTTCGATG[C/G]GGTGTGCTAGTTGTATTCTTAAAGGTATAGCCTCTTATGTATCAAAGGGCAGATGATAAA
3_1307	[A/T]	ATCTCAAAACACAACAACTATACACGCTCCCATTACCGAAATGAAAAAGGAAATAGCTAT[A/T]CAGAATTACAGAAGCTGCTATATTAGAAACAAGATGAGGCACATACAAAAACGGCGTGCA
3_0169	[G/C]	TGAATGAGCTTCCAATGGCAACGTTCCAAATTGTTTTTGTACTGTGGAATCAATCAAGCA[C/G]CAATTTCAAAATACAGCGCACAATACACACTAAAGCTTACCGTCGATTTCATTGCGTAAG
3_1406	[T/C]	CCGTTATCCGGAAAGCCATTCTTCYGTCAAATGGGCTCTGAGGAGAAGTATAGGGCTTCT[A/G]CGTCCCTCTGCGAGAGGCTGAAATGTGAGCTGTTTACTTCATCCATTGATCATGATATYG
3_0452	[T/C]	ATACAATGCATGTCCCTCATCCTCACTTTTACATGGAGGAAGTATTAAATTGTACTATGT[A/G]AACAGCGTGAGCTCGGACTAATATGTATCATATAGGAASTTGTAGAGCTGCTCTCGCAAT
3_0277	[A/C]	CCGCGAGTGGAGCGAGTAGGCCGGCCTCGTCATCCGCACCACGTCGCGGTACCTCGCCGG[A/C]GACAGCCCCACTTTCTTCATCGTCTCCTCGTCCGTCGGCGTCCTCCCCAGCTCGAACGAC
3_0694	[A/G]	ATCCTCAAGAAGCTGAGATCGGCGTGTTTTTCAACTTGTGCGCTACGAATGCCGCCGCCC[A/G]CTGGCAGGATTTACAGGACCAGTCGGTGGAGGAGGAGATGATGATGGTAGACGGACCAGG
3_1383	[T/C]	GCGGCCTTTTTTCTGTGTCTGCTTTAAATTTTACCTGTGCTCTTTAAAGTCTGAACGTCG[A/G]ATGTGTGATGAGCCATGTTGACAATGGGATGAAGGGAAGGAAAACTTTATATGCGGCTAA
3_1330	[T/C]	AACACCATTCACAGAGATGTCATCTCCGGACATGAAATCAGACGTTGGCTCACTCCTGAA[A/G]AAAAATGCGGGTTCCTCCAGTGGCTGAAGATCCATGTTATCTCTGGTCAACATGGAAATG
3_1387	[T/C]	TAGATTCATGTACATACTACTGTACTTCAACTAGCTAGCTATACTTGTGTGCATGTAATG[A/G]GTCCGTGCTCGCCAGATCTGTACTGCTGCTTGCTATCAGTTGAAGAAGCGTATTGAAGCT
3_1350	[T/C]	AAGCAACAGTCAAATGAATATTCACACATCTAAGCCTGCATTAGCTCATTGTCCACAAGC[A/G]ATTAGCGTCCAAGTACTCAGGGGAGTTATGTACATATGTTGTTTGAACCTAGTATGTCCC
3_0069	[T/C]	AAACAGACAAGCAGATASTGATATGGCACATGAAAGATGCAGAAACTGAAACAATTATGY[A/G]GCCCCCAAAATAGTACCGGCTTTGTGAACCTTCAAACGAACTTCAAACGAGCAAAGAGGA
3_1294	[T/C]	ACTAGGGAGGAGAGAGACAAGATGGATGGATGGATGGATGGATGGATCCCACTTTGTAAT[A/G]GTCCGGGATCTCGCTCATCTCGGCTCACATCAACAACAATGGCCGCCTAGAGCTTAGGTT
3_0401	[T/C]	TTCACCAGTTTGCATTATTTCTGTGAATAAAATCAGCAAACAAGAAGTGGTGCTTATGCA[A/G]AAGCTGCCATCAGCAGCTCCCTATCAGCACGATCGCGGATCCTCCTCTCCAACTCAGGTC
3_0380	[T/C]	GACTAACGCCCTGGAGAAACTCAAAGTTCAACAATGGCTKGCTTTTTTAGGTAGCCTTCA[A/G]AGGTTTAGTCGCCCTTGCGGCGGAAGGAGCAGCCCTCAGTTAGCCTGGCCTTGCCACCRG
3_1080	[C/G]	CCAAAGAAAATTAGCACACACCCTCAATGGTGCCAGAGCCGAAGTATACCGCGGATCTTT[C/G]RRTGGGAGAATGTCAAGAGTGAGTATGGTCAGAGGAAAATGCCATCTGTTTCGCTAATCC
3_1121	[A/G]	TTGGTTCTCCTCAGATATCCGAAGGCTTCTGCTAAGGATTCTTGATCCTAACCCCAGCAC[A/G]AGGATCTCGATTGAGAAAATCATGGAACATCCTTGGTTCAGGAAGGGCCTGGATGCAAAG
3_0717	[G/C]	CCTGTACTCCTTTGGAGGAGATCAGTATCTATGTACGTGAGAGTTGAGAGTTTGTACCAT[C/G]GGCACTCCCAGTGTTTATGGACTATATGCATACACCTCCTTCTGTGCTCAAAAAAAAAAA
3_1401	[T/A]	AGGAACATCAGCTTCCGTGGAGTTGACAATCCCATATATTTCTTTCAGTTCATAGCGCAC[A/T]CCCTTAATCCACAATATTTGCTTGACAACTTTGACTTGAAGATCATCATTATGTTTCTCT
3_0891	[T/A]	GGTAGATTCCCGGCAAGCAAGGTGTGCATGGCTCCAACTCCTCCGCGTAAGGAAGAAATA[A/T]ATCAAAAATGCATCGAGGGACCGTATCTATTCCGACGCACTCATTAGTTGGATTTATCTG
3_0843	[T/A]	TTGTCATCTCATTGGCTGTGTGTTGTGCATTTTATTAGCCCATATATAACTCAGCTGTAT[A/T]TTCTTCTCTCCAGGTGAGGACTTTGACCACAGAATCATGGATTACTTCATCAAGTTGATC
3_0442	[A/G]	GCRAGGAAGCAGAAGGCGGCCGAGAAGAGCAGGAGCAGAGCATTGGAGGAGGCCATTGCA[A/G]AGCRSCCGAAGCTAGCAGCTGCTGCCTTTCTAGCTCGGTAAAGCGACCGACCGAACTTGC
3_1411	[A/G]	CGGGTCAAAATCGCTGAACCACTCGCAGGCGGTGAGCGGGGCGCGCCCGATCTTCTCCTC[A/G]AAGAGGTCGAACTTGTTGAGCACCAGGACGAATGGCGTGTCACGGAAAGACGGGTGCCTG
3_1217	[A/G]	ATCAGCTGTACAAGGATGCCAAGATGGGAACTGCACAATAGAAAACGATGCTTAAAATCA[A/G]CCAGTGTATACTATGATCAGCTTTCTGAATGTTTCCTCAAGAGTCAAAACTAGTATGATA
3_0067	[T/C]	AGAGGCCATCAACCTGGAGGAAGATTGATGTCGAGAACCGGAGCTGCCTTTTTAGGTGTC[A/G]GGTCGTATGACACCTGTTCTTGTTCAGGTGCTTTGTTCTTCTCGSTACATTGTTTCTYGT
3_1407	[A/G]	AACACAATTTTGCTCATGGAATGGTGTAATAGGGGCAGTGATAGATAAATATCTCGGGGA[A/G]GTAACAAATAGCATTTCTGTAGGGGCCTAGTGCTTTTAGTTTGTACAGGTGTTAAGATTT
3_0459	[C/G]	GAGGCGGAGTGCCACCGTGGGCAGCGGCAGTCCAGGAAGGTGTCCATCGCGAGCTAGCCG[C/G]CGCGGGAAGTTCTGTTTGGATCGACCAGATCTGAATGAATTCTGAAGAAAACTGCCGTTG
3_1282	[T/C]	GACATGCCCRCGGACATCTGCTGACGGAACCTTGGGGSTCAGCGCTAGACCATTCTTGTC[A/G]CACCTTGCACATTGTTCTTGCAATGGTGAAACTGCCCTGGTTATCATTCATCAGAAATGA
3_0243	[T/C]	AATTCTAGGGTAAATTTGATATATGCCACCACAAACTTTCTAGTTTTGAAATATGCCATT[A/G]CTATTCTTTGATTCAGAAGCATGCCAGTATGCCACTACAACAAAGTTCACAGGCTTTGAA
3_1288	[A/G]	AAAAGGAGACAATATCAGGGAAGCGGCAAAGGAATGATGATGCTGAACAGCGCTGCAACG[A/G]TGAAGTATGCAGGTTAACCGATAAGGCCTCTCCTCCTGTAGAGGATGAGAAGCAAACTGT
3_1016	[T/C]	GTATGTGCTCTATCCTTCACAAGTGATTGTCTACCTTTTCTACAACTCTACTGTGTGTGC[A/G]CGAGAACACATGGGCTACCCTTAACATAACAACATACATCTGTCAGCAAGTTCATGAAAT
3_1285	[A/G]	GCGATGCCGCTGTTGCCTCCGTCAGGAAGCCTGCGAGCGCATGATGCTGAAGCCAACGGT[A/G]TATTGTAAGCCCTGTCTGCCSATGCATGYATTGTGCGTGTGTGTGCTGTGATGTGACAAA
3_1233	[A/G]	TCGATCATTCTCGTTGTTGATTTCTGAGGGTGTATCGACTATCGAATAATAATGCATGGC[A/G]TCTGCATATTTGTAATATTCCATCGGTTTTTGACATATACAATATATAAAAGCATTACAT
3_0355	[T/C]	AGACGCCACACGAGGTCCACAATTTCAGAAACCGAAGTGCGGCTAGTCCGATTTGTCCTC[A/G]GGGTTCATCTGCAGAGCCAGCACCACGAGCCCCACTGCCGCGGCCGCGGACAAGGCGGTC
3_0397	[T/C]	ATGATATTTACAAAATGATAGGTTATATCTATGTCGGTAAACCCCCAAACTGATATATCG[A/G]TTGCATTGGCTTTGATTTAGAACCATAGAGGTAACCATGTCCATCTTTAACAACGAGCGC
3_0161	[A/C]	TGTAACAAGGAAGAAACAAGGTGCCCATGGAGCTTCCTTTTTTGCTTCTCTTCATCTCCG[A/C]CCTCCATGGAATTGATGTAACTTGAACAATGTAACTGTAAATTAATTTGTCCATTTGATC
3_0709	[A/G]	AGCTGTTGAAGCGACATATCAAAAGAACAATCAGCTGTCATCAGTCCAACAGCAACAAAA[A/G]TCAGACCAATGGTTAGACCACCTGCTGTGGCAGCAAGAAGTCCTTGTAAGGTCACTCCAC
3_0921	[A/G]	GGCCTCATCTCCAGTACTCAATAATTCTCTGGTGAAGCATGGACCAAGATTTTCCTCAGC[A/G]AACAACAATGCAGAGACCATTGTAGGTACTGTTGTAATGGCAAAGAACCCGTGCCTTCAT
3_0154	[C/G]	GCTCCCGCCGGAGCTCCTCGCCACTGAAATACTGCAKTTTTTTGCGAAATGCACAGCCAT[C/G]TGTGATGTGAGGAAATTTGTTTGAACTTGTTGTGAAATACTCTACATGGAGATGCAATGC
3_0059	[T/C]	ATGGCATTTGACAAACCATCATCGACAGAAAATCACGCTAATTTATTCCGATACATGGAT[A/G]ACGCATCTCGCAGTACGCTCAGCAAAGTCTAATCAGGCGTGCTGCTTAACACACTGGCAC
3_0500	[C/G]	CGTCGGCCGCATCGGGCGCTACCTCAAGAAGGGCCGCTACGCGCAGCGCGTCGGCTCCGG[C/G]GCCCCCGTCTACCTAGCCGCCGTCCTCGAGTACCTCGCCGCCGAGCTGCTGGAGCTCGCC
3_1292	[A/G]	AGACTTACATTGCCAACAAACAAAAATAAAATGCTAAGGAGAGGAAAGGAAATGGTTCCG[A/G]AACAGTTTTCGACGCACGTACTACTTCTCCACAGGCAGCAACGGGCAAAACATTCGACCA
3_1402	[T/C]	GACACTGATGAAGAGATCAACCGTAACCAGTTTGCTAGTCCGAGAGATGCATGGTTTCTC[A/G]TCCCAGAGAGGTACCCAAGGGAGTGTTGATCGTATGTGATGTAGTTAACTTGCTAGTTGT
3_0144	[T/C]	CTGCATTACAAACACGATCACATGTTAGTTCCTGGATCTAACCTCAAATGAAGAACTGAC[A/G]GAGGACACGATCTTTCCGGTTCAAAGACAAGATGAATTTTCCAGGGATTAGCGCGTGCTT
3_0329	[T/C]	CACCGCCGAAACGGCCTGTTGCCGTGTGACTGAGATGAATAATCTGTCTGTTCTAGGGCT[A/G]CTATGTAGCATAATCGCCGCCTTTAYGATCTGTTGTACGCAAGTTGGATTAGATCGTGGC
3_0774	[G/C]	ATCGATGCTAGGAAGGATATCCACAACTTCTTTTCCCGAAGAAAGTTCCACAATGAGGTC[C/G]CCGTCGGTCGCCGATTTGTGAACGCTGACAATGGGTGCACCGTTTAGGGTCTCCGGAATC
3_0597	[A/G]	GGTTCATAATCTATATAGACTTGTACTCCCTTACCTAGATAATTGTAGTTGGAGAGAACT[A/G]GTCAGTTATTTAGGTACAGAGGAAGTACACCTATAGGATTAAACGGACATAAACAGTTAT
3_0504	[T/C]	CTCTATGTGCGACCTCACCATATATCTTTAGAAAGCACCATCACTATCATGCAGGAAGAC[A/G]AGAACACCCCCGGAATCAGCCAGCCATGGAGCAACAGATTCAATATCTCTCGTGGCGCCT
3_1384	[A/C]	AGGGTCGGCTAGCAAGCTTGAGAGCTAGCCTGCTGCTGGCGTGTATGTATTGCAGCTTCA[A/C]CATCTCTTCTTGGCTATAGCAAGATTGAGATTTATAAATCATATACAATAAGAGTTGCTG
3_1382	[A/G]	ATTTCACCTTTTATAAGGAGAAATGAGGGATGCTGTCAAACATGAGTTCAGTCAAGGGAT[A/G]GTTACTCGGGAATACCAACAAGTTCTAGAAAACCGGATGAAGTGTACTTACATACAGTGG
3_0249	[A/G]	TGTTTTTCGTGGTAATTGGACCGACGTTCCATATTTGCCCTGTATGTTTCGTGCACAGTA[A/G]TGCGTTTTGTTTATGTCTATCCGCAGCAAAGAAGGTGTAGCTGCCACGTACATTTTTCGG
3_0073	[C/G]	CATCGCCAGGAAGCACTGCGCCTGCACGAAGTTGAGGCCCAGGTTCAGCGCCACCGCCGT[C/G]CCCTGCCCCGCCGACCKCACCTCCACCGGGTATATCTCGCCGG
3_1352	[A/G]	GACCATCGAGTTCTACCGGCACTGGCAGGCCGGACGGTACCGCTTCTTCGGCAAGCACGA[A/G]CAGGACGTGTTCAACCTCATCAAGCACGAGATGACGGACCGCCTCGGCGTCGCCATCCAG
3_0608	[A/G]	AGAGCACTGGGTGAACAATGTCACTCCTGCTCTTCCTCAAGGGGCCACACAGGTGGAGAC[A/G]SCAACACCAACACCAACACCAGGAGGCTCGCCGGAGCTACCAGGGGAAGGGGAGCTTGCT
3_0916	[A/G]	ATCTGTTTATRCGCGTGATACATCACAGAAATCGGTTAACACCaGCATACTCCATGCCA[A/G]CAAAACCATGTGATGCTATGAAGTGATTAACATGGAGTTCTATTCATGCATTTTTTTTT
3_0966	[A/C]	CTTACTCCCTCCGTCAGGAATTACTTGTCGCCAAAATGAAAAGGAACGGATGTATCTAGA[A/C]CTAAAATACGTCTAGATACATACATTTCTATGACAAGYAATTCCGGACGGAGGGAGTATT
3_0269	[T/C]	AGCTGCAGCACCTGTGAATGtaaTCCAAGGGTATGCACACTCTGATCTCTGCAGAAGCCT[A/G]TATTGATGCTTCGGCGTAGAGCTTGTGACCTCACCTCACCAGGGAGAGTTCATTCGTCAC
3_0244	[T/C]	GACAGATAGATGATAAATGTAGTGGTGMTAGTATTTATACTTACAGCGGAACAGAGTTCG[A/G]CTGCTGCCATGAGAGACCTCTTKCCACTTTGGCATCCCTGAAATCGAYGAGTGGAATTTT
3_0841	[G/C]	GTTCTACAAATCATTGGGGATCACCAGCATGCGCGTCTACTCCGTCCAGCTSCAGGCRCT[C/G]GACGCGCTCCGCGGCTCCGGCATCAGCGTCATCCTCGGCACCACCAATAACGACGTGGCC
3_0815	[A/C]	TTGGCTGTCGAGCTGCTCCCTCGGCACCTCACCAATCTTGATGAGGGCAGCGTTCATGCT[A/C]TCAAGCTCCTTCCCGAGGTCCTCAATATTTTTCTTGACACCCTTGTGCAGCTTGAACTCC
3_0409	[A/G]	CTCTTCTTCACCTTCTCCAAAGCGAAGAGCTAGATCGCAAATAGCTTGTGTGGTGGACTC[A/G]ACTGTCAWCGGTTCCCCATATGAGAATCTATGGTTTTGGGTCTCCACACGAGCATGCTCA
3_0354	[A/G]	TTTTTTTTTTTTTTAGTCTTCTAGTAAAATCTCTATATTTAGAAACGGAGGGAGTGCTCC[A/G]TATGTAATAAGGTACATAATACATACTGGTTACAAAGGAGAAGACAACGCTAGCAAAATT
3_0213	[A/G]	TTGTGCAACAAGTTATTGTGAGTGRAAAATCAAGCTCAATGTCAAAATGACACGGAAACG[A/G]ATACCATGATTAGATGTCAGGATGCAATGCTGAGGCTATGTTGAACAGTCCCTACGACTA
3_1399	[T/C]	CGTAACCAAGCTTGGATTGGCTCCAGCAGATAACAGAGCAGCAACCATTTTTTCCCTTCC[A/G]TGGTATGCAGCCCAGTGTAAAGCAGTCCAACCAGAAGAATCACGGAAATCCAAGGAGAAT
3_1390	[A/G]	TCTCGACATGGACGGCAAATGATGCTAGCTCATAAATTTTAGCTAGCATTTTCACTTGAC[A/G]ATGCTTATAGCTCTAGTTATGTCAATATAATGTCTGTGTGTTGTGTATGGACCATGGTCT
3_1259	[A/G]	TCATGGTCATGGTCATCGTCATCGGAATAGTTCAGGGAAGGACCACATGATGAACTTGGC[A/G]TAGATGTCAGTCTCCAGGAATTCTATGTGGGCTGCTCTGCCAATCATTGTGTTGAGGTTC
3_1278	[T/A]	GTTTAGCAGTATGATTTACATTTTTGTTGGAGAACAATTCTTATCCTTCATCTCAAGAAT[A/T]GGAAGATTCCACTCATTTCTATACGCTTCCCTTATTTTTGCGGCCGTACATTAGGACCGC
3_1009	[T/C]	GTTTACTCTACAGTTTGTACAGTAATTCCTCTCATATGATTACAACAGACAACTAGGGTC[A/G]CCGGCTTCCTTGTCTTTAGTTCACGAACTTCTTTGACCTTCYGACACTGGGCAGGCGTCC
3_1370	[T/G]	AGCGTGATCCAGGTGGACGACTACAAGAAGCCGAGGTACTCCGGGTCGATCGACGCGGTC[A/C]AGAAGATCGTCGCGGCCGACGGGGTCAAGGGCCTGTACAAGGGGTTCGGCCCCGCCATGG
3_0162	[G/C]	CTCGCGGAAGGGTTACCGTATCAAGGGGCAAGATGTGAAGACGGAGCTGTAGTGTACAGG[C/G]GCCTTGTGCCGCAACGACCTTGGATCAGGACTGACSTGTGGACCTTGGGTGTTGTTTTTG
3_0757	[A/C]	ACCTGCCACGCCTACCCCAAGTCCGACATCGTCATCGAGACCCACAAGGAGGAGGAGCTC[A/C]CCGCATAAGCTGCTTACCCTGCCTCTCTTTGCAACAAGATCGAGCTGATATCATATTATC
3_1178	[G/C]	AAGCTACTTGAAGTGCTCCAGCAATGACATAACCAAGATTTGGTTAGTAGAGAGGATGGA[C/G]GACAAAGAACAGAGGATGGCACCAAAAGGAACAGTGTTCATTCCAATATCGCAGTTCCCC
3_1365	[T/G]	TTTTTTTTTTTTTTAGAGGGATTGGTGAAATAGTTATTTATGTTTTCTAAACAATCACAT[A/C]CTCAACAACCGTATACATCGGAAACATACACATCGCAGAAATATATTCTACCCCTATGCA
3_0926	[T/C]	TTTGCCTACACAAGATGGAAAGGTTGTCCAGCAAATGGTAAGATATTTAGTACAGCAGGC[A/G]GGATTTATGCTAGTTTTTACAGATGTGTACTCAGATTTAAGCTGAGGAAGTTTATAGTCA
3_1097	[T/C]	CACTGGAATATCCACTGTTCCAGGCTCAGGTTTTGGTCAGAAAGAAGGGGTGTTCCATCT[A/G]AGGACAACGATCCTGCCTGCGGAGGAGGACATGCCGGCAATCATGTCGAGCTTCAAGAAG
3_1334	[T/C]	GAAGRGCTTTCTTTTTCTCTATCGAGTCATGGTGTAATTAATATTGGGTTGATTAACACA[A/G]CATATGGTGTGATCACAGTCAGCGCAGACTGAGCGCTTCGGCGTCCGCATGTGCCTAGCG
3_0542	[A/G]	TTTATTCTAGCAAGCAGACGCTGCCGGTAGTACTACGCCACCTCCTTCCTCCAGAGGAGA[A/G]GTGGCCGGCCGATATCAACCAACCATTCATGGAGTAATGTAGAACCCAATCGCGTCCAGG
3_0635	[T/C]	ACATGATGGAACTGTCACGATGGCAACTTGATCCAACTATCCGTCCTATGCACTGAGATG[A/G]CGGTTTGAGTCGCTATGCTGTAAGAGCTTGTAACATTGTACTATTTGTAAACTTCAGAGC
3_1211	[A/G]	AATGTACAAAAAGAAGGTATTCGTCCTTTTTTTTCTTCTGTTGGGAGCAAACAGACAGGC[A/G]ATCATTCTTGGAGGCCTTTGTGTGATGGATATAGGAGGACTGGACAAAGAGAGGCATACA
3_0487	[A/G]	CCATCGGGGAAGAAGAAGAAGAAAAAGCAAGTGGAYGGACGTGCGGTGTGTGGTGGTGGT[A/G]CACACTGGTTACTGGTTAGCTACTAGCGATGTGTTGTGTGGTAGTGCTACTGGCGGTGAG
3_0003	[T/C]	GATCGTTCAAGCAGCAACCTCCTTGATCTCGTCCAGGGCGTAGTTGTTGGTCGACACGCC[A/G]GCGTAGTTCACCTTGGCGAAACGCACCACCACCGGGTAACGGGTGTTGGGATCCTACACG
3_1367	[T/A]	AGCTACAGCTTTATCGACCATTCCAGCAGCAGGGTCCATAAGCTCAACTAGGTGCTTCAA[A/T]GCATCAGCTTGCACAATTCGACCCTTGTTCTCATGAAGTATGGATAAATTAAACAATGCA
3_0065	[T/C]	CTGCCGCGCCGCTGCCGCTTCCGCGGAATCCGGCCATGATGATGTGGGAATCAAGATGAA[A/G]ACACCAAGGAGAGAGTTTGCATGTATGGATCGATTCTTGTTTGCCGGCATCTTTCCTTTA
3_1338	[A/G]	CGTGCGCAGATCCAAGGCGTCGGCRAGGTGGGGGCGGCCGGCCGTCTCGGCCCGCCTCAC[A/G]GCCAGCATCTTCAGGCTGATGAGCAGATCGAGCTCGGGTTCGGAGAGGGCCGCGAGCCAC
3_0439	[A/G]	TCTTACAAAAGTTCAGGTTGTCACTGCTGCTCAGCGTGTAGTCTTGAGCGTGTCCTGGAT[A/G]ATTGTAGCTACTCTTGGTTTAGATGATTTGACAGTGCCGGCCAGACTGTTCTTGGCAACG
3_1195	[A/G]	ATATATATATGGTCACAAATTTCCATGCATGTCCAGTACAAAAACAACCAAAACGAACTA[A/G]AGAAACATGACTTCTTTTTTAAAACCAACTGCCCCATGACAGCAGCACCACAAACTTGCA
3_0849	[T/G]	CGCTCTGTTTTACATCTCGTCCGGCGACCTGTTGGAGCTCGACGAGGAGCAGTGGTTTGG[A/C]GGCATGGACGCCGGGTCGTACTACGCGAGCTTGGCGCAGGGGATGCTCGTGGCGCCGCCG
3_0538	[A/G]	TTCGATCAAACCCCTCATGCCTGAGCATCCAAGCGTTCTGCGTACAATTCATCCCCATCA[A/G]ACAGTCCAAAGATCAATCACCCTCCAACCTCCAACTGGCCCCGGAAGACCTGGCACACCC
3_0048	[T/C]	GAAGGAATTGAGCACTGCTGAGCTGCCAGTGRCTTGTCTGCGTCTAGAAGCTTCTAGGGC[A/G]ATGGCCGCTGTGCTGCGCCGCSCCGCCCATTGGAATTCGTTTTCGCTCGCTCCATCAAAT
3_0168	[A/G]	GCAGGAGGAGATAAGGGAGCACACAGAAAATGTAGACGACAC[A/G]ACGCAGAAATAATAACCTCCACAATTCCTCTAAAGAAAAAAARGATAACCTCCWCGCTCR
3_0806	[A/C]	GCCGGGCGACGCGCGCACGGCAGCTGTCGCCGACGCACGCTCCGGCTCTCCTCTCCTCTC[A/C]AGGCAGCGTTTGCCTTCGCGGCTGGACGATGGATTTGGGGACGGAGAATCGCCTTGCGGC
3_1378	[T/C]	GGACATGGTTCTCCTTGTCATACATTAAATATTCAAAATTCATAATCAAAATACAGTGCA[A/G]AAGACGTTACATCACATCTTTCTTCGTCCATGAAATGTACAATATCTACAATGACACAAT
3_0955	[A/T]	TTCCGGGTCGAGCTCGCTGATGAACTTCAGCGGGGAAGGCCAGACCATAGGCTCCGCCGA[A/T]GAAGGGTTCAGCAATGCCGCGCATGCCCCATGGTGGCGCTTCTGTGCCACCACATACGCA
3_0696	[A/G]	TTCGTCGATGCACTCTTTATGGAACTTGTGAAAGCATGGCAAAGTGCGGATGGTATCTCC[A/G]AAAGATGGATTTTCCAGGCAGACCGCACAAGGCTCTTCAGTGCTAGTTGACTGAAATACT
3_0739	[T/C]	AGGCTGGTCGATCTGCCGGCACAGGATCAGGTTCCCCTCCAGGCTGACGTCGACCTCGTA[A/G]GGCCCGACGACGGTCAGGTGAGGCACGCCGTACTTGACCCTACCGACGACGACAATGTCC
3_0798	[A/G]	CCTTCCTTTGAGTATCTCAAGCAAAGCAGTGTCCATTGCATAACTGGCGACCGGTGCACC[A/G]AGAAAGCACTAGACCATTCTTTCCCTTGCTCTCCAAAGTCCAGCGCGTAACAAGCAAAGA
3_0013	[A/G]	ACGGCCACCTCCTTGTTCTCGTTCTTCTTGTCTGAATATAATCCCCAAATCAATCAATCA[A/G]AGGAACACATTCAGGAACAGRAGAAARSACATTCTCTTGYGTGAATCAAYGAGAGTTGAG
3_1304	[A/G]	ACCAGAAAATGTTGCGCCCCATGCATGGTGCACAAATTAAGCTCAGGGCAATATGATGAT[A/G]AGCATTAATTATAGTGTGCATGATGCCATTTTATTACATAGTGTTTAGTGGTTGGCCATG
3_1235	[T/C]	TCTCCAGCCAACATGGGCAAGCATGGCAGCTTCTACTGTTGTCAGACCATGTTAGTTCCC[A/G]TACCGAAAGAAGGTTTCTCTGTGCCATGGGCAAAAAGGCAGTTTCAGCATCTCCGTTTCC
3_0845	[G/C]	ACTAGCTCCAGAGTGCGAACTCAGTTGCCACCTCGCCGAACTCTCCGTTATCCCAGTACG[C/G]GCCCGTGCTGTTCGCCACCGGCGGCGGGTCCATSAGCAGCGCCTCCGCGAGGCTCGCGTA
3_0139	[T/C]	TCAGATAGATGTATCTTGCGTGGYCTACAATGCAGATTTGTGTTAAAGTAGCGTATGTAC[A/G]TGTGCGGTCGGTGTAAAGTACATCATGGTTGACAGAGATATGGAAGCMGTAGYTATCTAA
3_0641	[A/C]	CTTGGCCGCCATGGCTACTTGGTGCTGCTGCCTGTCTAGCAGATCAAAGATGGCTTCTTT[A/C]TTTCTTTCTTSGACTCCTTTGCTGATGGATGGATGGATGGTGCTGTGACGAGGAAGCTG
3_0054	[A/G]	ATCCTTGCTGCTGGACCCAAAGTCTGATTGCCCAMGTCGCTCCCAGACGAAGAGCGCGAT[A/G]CAATGGAACTGTGTTTTTTTTTTCAAAATAAAGCAGTGGTGTTTGGGT
3_0642	[A/G]	GTCGCAATCCATGACCGTCGGTATCCTGTGGGCAATGCTGATGATGGTGCACTCTGCAAA[A/G]TCTTCCCTGATGATCCTCTGAATCACGGCATCGGTTTGGGAATCCACCGACGCGGTGGCC
3_0971	[T/G]	TAAAACTTGCTAGCCTCATTCATGCTTGGATCCAAGTACTAAAGAGACTAAAATCAAGTT[A/C]ATGAGCATTTATTATGCTCCAAACCCTCCAATCCAGAACTTGCATGAGGAGTTAAATGAG
3_0198	[A/T]	GCGGTGGCWGCCGGGCACGAGGCCAGACGCCGAGAGCACGGCACCATGGCCGGCCAAGCC[A/T]GGGGGCGGTGGAGTGGAGCCGAGCTAACTTTCCGTTTACTGAGTTAGGTTGAGTAGGTAT
3_0005	[C/G]	AGAAATTAACTTCTCTGTTCATGTGCATTGAGTTGCATGCATCAGACAGTTCAGCCAAAA[C/G]CTCAAACTGTTAGGAAAATGTTTGTGATTTGTTATGGAAACCATTCGGAGTAGATTACCT
3_0387	[A/C]	GCCGCCGAAGCCTTCGGCAGGCGCGAAGCGCAGCCTGATGGGGTCCCTCATCGACGCCAC[A/C]GCGCTGCTCCGGGCGGCCTCCTTCAAGGAGGACTCGTACGTGGCGGCGGCGCTCCCGTCC
3_1349	[A/G]	TTTGGTTGGACTATTAGATGGTTTGTTGCAATCTGGAGTTTCAGCTGCACCAAGAAAAAA[A/G]ATAGAAATCAGTGAACAGAAAAAGAAGAGGATGAAGTCCGATACGGATACAACAAGATTT
3_1142	[T/C]	GTTGATCATAAACCAATGAAATCGTCCTTCTGCTCCTTCCGGGGAGTTCTTTCCTGCTGA[A/G]AGGAGGTGCCGGCTTTCTTACCAAAGATCATGTCATCAAGATCCTGAAGCAAGTCATCCC
3_0503	[T/C]	CCTTCGCATACCTGCAGATTAAGGCGATATGGACACACCTCCTGAGGAACTTTGAGTTCG[A/G]GCTGGTGTCTCCATTCCCCGAGAACGACTGGAACGCGATGGTCGTCGGCATCAAGGGCGA
3_0622	[T/C]	CATTCCGATCTGCAGCGGTATTATCTATACTTCTCCTTGCAACATATCCATTCATGGCTA[A/G]CCTATATGGCGTGGAGCTCAAAGTACTCATCAACATAGCCTCGCTTCTTAAGAATATGTT
3_0586	[T/C]	AATGTTGCCAAAGATCGGTAACAGTGTTTGCTCGGATTATTAGCTTTGCTACCTTTCTAT[A/G]CGCGAACACATCTACTGTACAGTCCTGGGAGGAGCCTTTTACGTTTGTGTATTGGGCTCA
3_1228	[A/G]	GCCATGGAAGAAGCTATCGAGGACATGAATGGATTGGACTTGGAAGGGAGGGCCATCACT[A/G]TTGATAAAGCTCAGCCTCAAGGGGTTGGTAGAGATCGTAACGGTGACCGTGATTTTGATC
3_0107	[T/C]	CGTCCCAGAAGGCGGTGTCGGTGGCAGCGATCTCTTCGCCTCCTCTTCCAGGCGCGCCGT[A/G]GTGGGGTGCTCCACGTACTCGATGGCAAAGCGGGTGACGCCGAGGAAGACCTGGGCGCCG
3_1360	[A/G]	AGTGAGCTGCCTTTCACCTTTTTCTTGTGTGGTATTGGTTATCGATTCTGGCTTTATTTT[A/G]CTTAGCTGTATATATTTCTCCATTTGACAGCAGTATTCTATTCATAGTTGAGTTTACRAT
3_0028	[A/T]	ATCAGATTTGCAAAGGAATTGTGGTTTACACTTTGACGATCTGGGCCTTAATTaACAAGA[A/T]CAAGAAATCAAGGGTAGGAAATAGATGGGCAGGACGAAAAAATGTGGCACTCAGTCCAGA
3_1250	[A/G]	GCAGGGTACCTCCTGTTCGCGGTCGTCRTCAGCTCCGCCGTCCGGATCCTCCTCCTATTC[A/G]CCACCGTCTTGACGTACTCCGGCGAGCAGCGTACTACCTTCAGCGTGCTCCTCGGGAAAG
3_0338	[G/C]	CCCTTCTTCTCTTGTGCATTCATGGATGATGAACTGCTTGATCATCCATAGTAGCGGTCA[C/G]CAGACTTTGAGTCGCTTGTTGCTGAGCGGTCGTCCTCTTGATTCTCCGGTTTCCCTCGCA
3_0326	[T/C]	CAGAGCACTCTTCTGCGAGGCTGAGATTGTACCGCTGTTCTCGGCGTTCTCCAGGATGTC[A/G]GCCATTATGGATGCGGCGTGGCTTATAGGCTCTTCGGAGACTCTCTTCAGCATGAAGGCC
3_0480	[T/G]	CACCACCTGCATCCTCATGCATGCGGCTCGGATGTGTATCTACTTCGTATGTATGGATGC[A/C]TGAGGGTGCACCGCATCAAGGTAAGTTCGTATACGGAATATGTTATGTGRCATGTGTAAT
3_1068	[T/C]	CCCAGACCACCATTGAGCCATGCAGTCTTTAAATTGCTGCXGAAAATCACCATTAAMCCA[A/G]AATAATTATGTACCTTCCAGGAGAGATCCTGGATCATGCAGTTCTTGACCATCTCCTGGT
3_0640	[T/C]	GCAACGGTGCTCCAACATACTTGATAACTGAGAGATATCGACAATCTACGCAGGGAAGAC[A/G]ATGATGTTGGCCGTTGCTAAGTGGTGTTAGTTGCTATTCGAAGGCGTCACCAAAGAATAA
3_0195	[G/C]	CYGCCAGCCTCCTCACGTGCTTGCCCGTGTCCAGCAGCAGGTCCTCGTACTTGAGGAAGA[C/G]CACCCTGTCTGGCCGCGCGACGCTCGCGTGCCARTAGGTGAGCACGTGGTCCCAGATCGG
3_0581	[A/G]	ACCCATTTCGGAAAGGGCCGATGCCATAGCATTGTAATCCTCAGTTGCGAAAGAAGCCAA[A/G]AAGATCTCCATAGCAGCCCATGTCCTTGAGGATATTCGACCAACAATTCCAAAATCAATA
3_0023	[A/G]	GATAAATCATTGTACAGCAAACCGAAGGCAATCACGGAACCAGATAGCGACACAGTAACA[A/G]CATGTTCTCCTGTCTTTCTTCATTCCTCGCGCAAAGAGAAGGGGGCTTTGAAGAGGATTA
3_0541	[A/G]	ATTGGGATAGCTGCAGGTGCGCTGCTTGACTTGATTTTCAGCAGTGGAACTAGCAAGGTG[A/G]AGATAACAGACGGGCTTACAGTTTGCCGTGTGGCGCCTATGCCTCATGGTCTCGAACTCG
3_1036	[T/C]	CAGTGTTAAGCAAAAAAGGCAACTTCCTGCTCCTCTCAAAAGAAAXAAAAAAGCGAACTT[A/G]CTTCTGGCTTAACAGTGTTAATGCAGCGGTRATTGSCTSGCCYGATTYGTSCGCCGGCTG
3_0462	[T/G]	CACAGAGACAAGGAGCGAAAAAAGAAGAAAATGTCAAGCTTAGGTTTCCTATATGCTACC[A/C]CTAAGCTGCAGCAGCTGCTCTTCAGCAAGTCAACCTCGAACTGGATGTTGTGTATATCCA
3_1362	[A/C]	TCGGAACCTTTCGTGAACGTCCATGACCATCGTGTAGAGACTGGTCAGCGAGGAGAGCGA[A/C]GAGAGCAGCAGGATGACCAAACCACCGCCCTCAACGGTCTCAATGGTCCTGGCCAGAAGG
3_0138	[A/G]	CTAGGCTAAGGTAGCTAGCCAGTGTAGAAAGTAAGYACCCGCTGTCGCTGCATGGACATT[A/G]ACACCGTCTTACTTTTTACAGTAACTCTGGAGGTCAAAACCCTCGGCGCCACTGCTRCAC
3_0263	[T/G]	TATCACTTGGTCGAGCTCTTCGCGAGCTCTCGACATGGATGATGGATTCAGTAGCAGCTC[A/C]GCCATCGCCCATTCCACGGTGGCTGAACTTGTATCCGTCCCCGCGCTGAACAAGTCCTGA
3_0229	[T/G]	TTGATGATTAATTAGTCGGCCGGTTTGTTTTTGGTATATTGCTTTTGATTTGATGATTTG[A/C]GGTGGGTTGGATCGGCTTAGCTTATAGCTTGTGATTGCAAAGGAGAGGAAAAGGGGAAGA
3_0153	[T/C]	TCGGCTCGACTGATCATGTGTGGAACTTGTTCAAAATTCGTTATTAAACCAAACAAATGA[A/G]CCTGACAGAATACTGGCATACAATGCTCAACATGTTTCAAGAGTAGCCCCAAAACAAAGT
3_0900	[G/C]	AGGGGACCCCAAGAAGCGGCGGCTCACCGACGAGCAGGCCGAGATTCTGGAGCTGAGCTT[C/G]CGGGAGGACCGCAAGCTGGAGACAGCCCGCAAGGTGTATCTGGCCGCCGAGCTCGGGCTG
3_1185	[T/G]	GCGCCTAYGAGGTGATCGGCCTCAAGGGGTACACCTCTTGGGCCATTGGCTACTCTGTCG[A/C]TAGCCTCGCCGCTTCCCTCCTCCGCGACCAGCGCCGCGTGCACCCTGTCTCTGTCCTTGC
3_0222	[T/G]	CTGCCCGAAACGCTCGCGAAAAAAGCCTCATGTACATCACAAGAACAAGG[A/C]CATGATCAGTTCATTTTTTGGGCGCTGGATCAACGCCCAATATCCCTGGATTCATGGCCT
3_1227	[T/G]	ACGATACAAGTTCCCAGTTATAAATGTTTATGGTCCATGTATAATATCCTGATGAACAAG[A/C]GCGGCAAACCGAAAACAAAGCAAAGCTAGTGCCATCAATGTTTCACAGAATTTATTCTTC
3_1355	[A/G]	CATACAGAGTTCCGGCAGAGGTCAGGACATAAACAGAGGGATACAAAGACGATTACCGTA[A/G]AGTTTTGGTACTGGATATCAAAGGAAGCATCCATCACCTCTTGCCACAAACACGCTAGTT
3_1271	[G/C]	CAAAACCAGTAGCGAGAACGAGATCAGCCCTRCGCCCCTTCTTCTGACCTGGATAACTGG[C/G]GCGCTTGCTTCTTCCTTTGGAGCTTGTTCTGATCTAAAGCTAGAAATGCGTTGGAGTGTT
3_0563	[T/G]	GTGTTGCTTTTCTCGGCGAGATCGCGTTCCTCGGTCGCCTCGACATGTCGAAGAACGCTG[A/C]GGCGGTCGAGAGCTGGACCACCTCCTTCCACCGCCTCTCTTCAACCTGGGGCGCGGATGC
3_0165	[A/G]	CAAGAGTGGGTACATAGAGATTGAAGAGCTTAGAGTGGCACTGACCGATGAGGTGGATGG[A/G]CCTTGCGATGAAGACATTATCAATGGCATCATTCATGATGTAGATACAGACAAGGTCAGC
3_1289	[A/C]	ATGACTTCGATAAGATAGATGGTACCTCGGGCTTAGAGAGTGACGGCGATGAGGGTAAGA[A/C]AGCAGAAAATGCGAAGGAGTAGCTCTGATCATTTGTGGTGCCTTCCCGAGTCTACACAGA
3_0648	[G/C]	CACCTGACGCGCAGGCGGGCAGGCAGGCAGGCAAAAGCAAATCAAATCGAAGCATCRCCG[C/G]GGGGGCGGAACTAACCGGAGGCCACTACKGCCCGGCGCCCTCCGGCGCGGSGGCGGCCGG
3_1046	[A/G]	CTTTACTTRCTTSTTGCCAGCATTTGCAKAGTGGCATTTTCCCGCTTAGACTTTGAATGA[A/G]AAAGCATCAACGMCTTGAATTTTTCTCGTTGGTGSTSATAGTCkGAGGACGATGGCATGG
3_0942	[A/G]	GACACGTAGTACCGATATACATAGGCAAGAGGTTTATTTGAATTTTATTTGGGTTGTCAT[A/G]ATTTTATTTGAATTTTAATTGGGACATCATAGTTCTTTTTCTGCATTCCCAACCATTGCA
3_0016	[T/C]	CCcgTGGATCTAAGAGAAGCACGTGTTGAGCACCTGGATTCAACGGATCCATTCACTTGT[A/G]AGTGCTGAAAACTGCGTTGGGGCTAGATGTTGCCGCCTCTTTTCTGTCTGgaagcTGAAA
3_1071	[A/G]	GGGTGGTCGCCACCTTCTTCACGTCCGCCGGCTCCACCACGTTGCACTGGCCACCAAGAA[A/G]AAAGGAAACCGTTTCATGGTCTGATCGAGCAGCCAGGATGAACAAGATGAATGATTTTAC
3_0957	[A/G]	CGTCGTCATCAACATCTCCGTCATCCGAGTARAGGAGTCAAGGCTGTCATGTCATCCACC[A/G]AGAGAARACATGGAGAcGAGGAGGACCGAGGCAAGTCATCAGCTAAGCTAGACAAATGTG
3_0038	[T/C]	TGTTCAACATGCGGCCGGACATCTCGCTCCACGTCTGCCAGAGCGTGTTCAAGACC[A/G]ACCTCCGCGGCGTGCTGGGCATGGTGCAGGCGCCGTGCGTCGTCGTGCAGACCACCCGCG
3_0876	[A/G]	ACTCATCTACTACTACAAAATGTGGATTGATGTctTCAtCCAATCCAAGAAGAAGAAGAG[A/G]GAAAAGAGAACCTAAAGTAGTAGGTAGTGGTACACACACACAGATATTAATTGTACTGCC
3_1140	[T/G]	CTCTCCTCTCGTCCACCCCACCGCACCCCGCCCCAATAATATTCTTCTTCCTCGACCTCC[A/C]CTCGCCGCCCAAGCCCAACCACTCCAACCAAGGCACCCCGCACCACCACACGCTCGACGG
3_0463	[A/T]	GGATCAGCATGTAGAGGGTGCATGGGGAGCTCCTAGTGGGAACAAGCACACGTTGGACCT[A/T]GAAGATACGGAATATGTGACTGAAATTTCAGGAACCTATGGTAGATGGGGTAGTGTGTCG
3_1008	[A/C]	TATTTCCTCCAGATCCAGAAACATTGTGTCGCAAGAAATTAAAAGAGGGTGCCCTCTGAA[A/C]ATCTAACTACAGCGGACAACAGATTCTTAAAACAGCGACTAGAAGTCGACAGATTCAAAG
3_0653	[T/C]	TGCTGCGCAGCGGAGCTCCTGTCGATGGCAGCTGGGAACGAAGAATGCGATACTTCACGG[A/G]CTAAATCTGGATTGTACGGCGCATAAGTGATTGTAGCATGTGATGTATGGATGTAGGTTT
3_0852	[T/C]	TCGSCGATTACGGCGAGGCTCACCTCGCCGACGTGCCACTCTGGAGCTACCAGAGCTAGC[A/G]AGCTAGTTCGCGCCACTTCCAGTTTTTACCTTCCCTTTCTGCCGTCGTCTTGGCTTCCGA
3_0713	[A/G]	TTCATCATTATCGTCGATGATGGAAGTGCAGCACGGTTACCTTTAGCACCAGCAGCCAAG[A/G]GTAAAGCAGCTTCTCCCCATGCATTGCCAATACAGAGTGTGAAAATTGGAATTTTGACAT
3_0214	[T/G]	AGGTTGCTTCGTTACCCACTGTGGATGGAACTCAACACTAGAGGCACTTGTTAATGGTGT[A/C]CCTTTTGTGGGTATTCCACATTGGGCAGACCAACCCACCATTGCAAAGTATGTGGAGAGT
3_0743	[A/G]	CGTGCGTGTGTGTGTTCATAGTTGCTAAGGCTCGCCTTTCCTATTCGGGAAGGCCGGACG[A/G]ATGATGAACAGACAAGTTAACTTCAGTAGTTAGTAGTGTGAACCAAATAGTAGTATAGGA
3_1154	[T/C]	AGCCGGAACAATTATCGTGCTACGGTTTCTATTGACAGATGCCTCCGAAACCTTAAGGTA[A/G]CGGCCTCTCTTGTTCTCCCCAATATCGAAGTAGAACACCTTGGTGTCGAGGCGTAGCTCC
3_1295	[T/C]	TCCACGTTTGTCCCTTGCRAAGCAGGCTGCGTCGTCTTGTCAGAGGCTAAAAAGATCTGG[A/G]GGCGAGGCTCGTCAATCTTTGCAAGTGTCAGCATCTTCTTTGCTGCTGTTCCAGTGATCC
3_1358	[T/C]	GATCAAGCATTCCAACCAGGAGAAATACTGATTTAACCGGCAGAATGGATGGTCTCTTCA[A/G]GAAGACGAGAGCAAAGCCAGAATACTGCAATAATACATATGCTGCCCAAATGCACTGGKT
3_1326	[T/C]	ACACACCACAACAAGAAGAGAAAGTAGCACAAGTCCTTGCATATTGTTCCTCATGTACTT[A/G]GTCATCATCACCAAGGAACAGATGCTATATATTAATGGGTGGTACTCTTGTAAGTGGGTT
3_1268	[G/C]	TAGGTGGTGTAGTTGCCATTCACTCTGGAGTGAAACTGTAATATAGGTTGAATAGCAGCA[C/G]AGGCGACGCTTTCGTGGGTGGTGGTGGATCTGAATCAGGCATTTGGGGCTAACAATCGAC
3_1122	[T/C]	CAGCCACATCCATCACTGCTTCCCTCAATTACCTACAGCAAACTAAACGACAACCAACAA[A/G]CCCAAAACACACCACCAACCAGAATCATGCCAGTGACAAGATAACCACCTGCGCAAAAGG
3_0633	[T/C]	CTAACAGAGGGAAGACCTTCCTTGCCGAGGAGGACATCGAGTTTCTTGGCATATAAAGCA[A/G]CAGAATTTGCCCTCCCGGAGCCTACTAACAAGTTACTGATTCTATGCTTAGCATTGCGTA
3_0376	[T/C]	TCCTCCGCCTGCGGGCAGCTCTTCTTGTAGAAGCCCTTCTTCAGCCCGGCCGCCTGCGCC[A/G]CCGCAATGCTGACGCTGCCGGCGAGGACCAGTGCCATGGCCACCAGCAGGCAGACCATGC
3_0811	[T/C]	TGAATTTCTAGAGAACAAAAGGTATCTTGTCATAATTGATGATATATGGGATGAAAAATT[A/G]TGGGAAGGCATCAACTTTGCTTTCTCCAATAGGAATAATCTAGGCAGTCGRCTAATCACC
3_0034	[A/G]	TATTCCAGTTCCAGAAGATATACTACTAAGGYTTTGCCAGTGTCATTGAGGTAATCACGT[A/G]ACTGATATGAGTCTTGCAGAAAATCAATTAGTCCCAGAATAGAACTCCCTGGTACCTACA
3_0963	[A/G]	GTGCATTAACACGAGCAGAATTAACTGCACATCATCTTGTTTTTATTAAAAAA[A/G]AGAGCCGCATATCATTTCCCTCATGTCACTTGCCTGCACATTTTCAGGGRAACTGCAAGC
3_0381	[C/G]	CCGACGAGGAGGTAGCCATGGGCGAGGCCGACCTCGATGCCGCGGAGGAGCGGGCTGACG[C/G]CSGTGCGGTAGGCGGGGAGGTTGGAGAGGTACCACGCGACGAGGGGGCTGGAGGTGACCG
3_0764	[T/C]	AAGGTCGTCGTCCCCTTGCCCCCCGCAAGCCGCCTCCAGGACGCCGTGCTCTACCTCGAC[A/G]TCGTCCACGCCAACGCCCCCGAGGGCGTSAAGCCCCTCGTCGGCTCCGCCCGCCTCCCGC
3_1015	[T/G]	AAACAGATTTGCATGATCTACCTTTGTCAAGAATATGGAAAGAGATTCGTACCTTAATGC[A/C]GATGTTTGCCAATCAGGAAATTGCTGCATCAGCGTCCAGATGTCTATAACTGGATGACCC
3_1312	[A/G]	TATGGGCCAGAAAACTAGATATAATTCCAAATCAATGCTCCCTCCCTACGTGCAATTATA[A/G]CMATTAACAAAGAAATCCGTTTCCACATGGGACGTGGGATTCTGCGTGCAACCAGAGCTT
3_0050	[T/C]	CATGCGTTCCCTYGGGATCAGACGCGTACAAGACAAAGCCACTTGCATGAGTGATAGTAC[A/G]CATCCATGGGCCGCATTTTSTGTTCCAATGCTTGTTCGGATATAGMTCTTGCATTCTCCR
3_0258	[T/C]	TGTTTGAAGAAAGTATAACATAAACTTTAGCGCGTATTTTGTTGATAAATAATTATTAAA[A/G]AAAATCCATGCTGGTGATAAGATAGCCATTGAAAAATAATGAAGACAGTAAGGTATGGTA
3_0669	[A/G]	TGATCTCGTAGGCCATTGCACCAGACCTGAAGATATTCCACCAAGGCAGCAACTGAGCCT[A/G]CAAACGATGAAGCACGGATCTCACACGGTGTCGGTGTGGTACGCTGGAATGGGGGTGGGG
3_0083	[C/G]	ACAGAGAATAACAGGCAAGTTTTGGCACGTGTTTAGTGATTTAACCATCCGCACCCATTT[C/G]CTGATTTATTGTTGCTTCAAGACAGACGATCTTATCTTCCAAACAGCAAGTTAAAAAGAG
3_0928	[A/G]	ATGGCATTcAGGTTCAKAGTCGCCTCCTCCTCGCTCTGTCCACCGGAGAGGAAGACGAT[A/G]GCGGGGACGGCAGCAGGGACGGTCCTCTGGAGGGTGCGGACGGTGTACTCAGCAATGACC
3_0406	[A/G]	GTGGCGGCACTTCTGGTGGTGGTTGACGCCCTCGATCCGGTAGCACCAGCGGAGGCGGTC[A/G]CGGATGATCTTGGCGGTCTCGATCTGGATCCACTTCTCCCGCACCAGGTGCTCCCTGTAC
3_0777	[T/C]	CTGACAAGACTGCCAGGCACATTATGAATATCTTGAACAAAGAGGCGGTTGATAAGGTCC[A/G]CTCGGAGAGGGAGATTCCTGATGTGCAGCCTGGATGCATCATTCAGATGAGATTGCAAGT
3_0203	[G/C]	GTTCAAGATCATGATGAGCTAGGGACTTCGCGTCTGGAGCCAAGCATATACTCCTAGTTT[C/G]GTCTTGCATTTAGCTCCTTCGGTCTTCGTTCARTCRYTCATTCATTCATTCGATTGTYAT
3_0374	[T/C]	GGCCTTCCCGTCCAAATATTTGGAGAGTCTCTCGTCTGAGACTGCTATTTGGAACACATC[A/G]TCCGCGGAACACTCCTTGTCAACAAGGATTGTACCCCTGGTCTTCCCATTGATTTGCACG
3_1205	[T/C]	GAGCTTCACGGGTTTTTGAGGCGTTGTATGATCTGTTGTTTACTTGTAACAGTTGATTTT[A/G]AGTTGTCTATATTATCGTTTACTTGCCGATGAGGGTGCGGGTGACTGGTCGGTCGGACAA
3_1041	[A/G]	CGCGCCCGCGTGACGCAGTTGTGTATTCGTATGGTATGATGTGTGTACATCGTAATAAAA[A/G]TATAAAACGTTTGTGTATATTTGTGCTTTTTTATACTTCCTCGCTGTCATAGTGGGGAGT
3_1264	[A/G]	CCTTCATCAGTGGGAAGTCAAGAACGCACCTCAGACTCTCCTTGCCATGTGGTGCTCATA[A/G]CCATAGATTGTTCCCTGTGAATTCGACCGGGGAAACTCCGCGACTTCTTCGTTCCATGCA
3_0595	[T/G]	TCATCAGGTAAAACTAGTTGCGAACTCAGACATCAATTCTGCAGAGACATGAACACTACT[A/C]TGAAAGGATGAGACAAATCTAAGCCCTGACGTGCTCACGGATGAATTGCTCGACTGCTGA
3_1245	[T/C]	CAACGGAGAGGAGGTTCCTTATGGTTTGCTTGTATGGTCTACTGGAGTTGGTGCTTCATC[A/G]TTCGTCAAGTCATTGCCATTTCCTAAGTCAGCTGGAGGAAGGATCGGTGTAGATGAGTGG
3_0584	[T/C]	TGTGGACACTGGCATGCGACCTCAAAACTTCATTAGAGAACTGGATCTTACAAGTGTAGC[A/G]GAGGACTATCCAAAATTGAGAGAACTCATACAGAGGAAGGACGAAATTGTTACTAACGCT
3_0996	[A/G]	TCCTCCTTTGAGCGATTGAGTCAGAAGCAAAGGATCAACTATGGCGGTCTAACCGTATGC[A/G]GGAGATCGACAATAATGTAGATTATTATGGCCTAGGATTCTCCTGCTGGGTTCAGGCGGC
3_1322	[A/G]	CCGAGGAAAGTGACTGACTCATGTAAATTAGTTGTACTAAGAAACATGGGTCTGTAAATC[A/G]ATATCTACTTTACAAAGAGCTGCAGCAAAGGCATTCACTTGCTTACATGGAGGTCGGGCG
3_1130	[T/C]	CAAACAAGAAAGATTTTTTTAATTTTTAGAAACGAAAGATAAGCCACATAGCATTATTCA[A/G]AAAACAAAAGCGTCACAATGAGAGTCCTCCGAAATCAGTTACAACTTCCATGGACGGGGC
3_1280	[T/C]	AGATTAGACTGGTATGCTACGATCCGACAACACACTTGATCACCTTCGGAATCCTCTATC[A/G]TGTCCCCGGAAAGAAAAGGAAACCTCCCCCTTCGAGATGTTCTTGTAATGTTGAGCACAC
3_1208	[G/C]	GGAAGCATCAAAGGAACAGGACCCATAGAAGAGGGTAATGTTAGCACTACCTCTGAAATA[C/G]AGGAGGAAGCTGCTGCGGTGAAACTGAATGGAGAGAAAGCACCATGAGACACTACTGGAA
3_1337	[T/G]	GTTTGTTTGCGATTCAAATAAACTCGTTATGCATATGCTGCTACGGATATATTTTAGGST[A/C]AAATCCGATGAATATAGGCATCGTCTATTCCCCTTTTGGTATCCCGTAGCGTGTGGATGT
3_1325	[A/C]	GAAAAGGGAGAAAATTGTAGAAGTGGAAATATTTTCCTACAGCAAGTCAGCTTCCTTCAT[A/C]ACCACTCCAGAAATACAGTTTATATAAACACGTGCATCAGCAAATAATACCAAATGGGTG
3_1187	[G/C]	TGCTTCCCTTTCCTCTTGCTTCCTCGTCTCTTGGAGCGGGGCCTCTCGTCTTCTGCTTTT[C/G]CTTCTGCTTCGGCCTCTGCTGCGCTGGCAGATCCTGTTATCTGTGCAAAGGATTCTTTGG
3_0012	[T/A]	CGAGCATGGCCCGGAGGAACATGCCGACCGAGATTGGCGGCGACGACATGCTCGACTTTG[A/T]GGAGGCCCCGGAGAAGGTGYTGCTGGACACGTTCCCGTCCCAGTACCAGAGTGCCATAGT
3_0251	[T/A]	TCGACAAACGATGACCTGGCAACTAGATGACTTTGACAATCCATTATACTGACGTCAATC[A/T]GCTTGGCCAAGCTGATCCTTCTTCCTGGGCTCTGCGAGACCTCATTGTCACGGTTGCTCC
3_0097	[C/G]	TGAGCTTGTCCGACCAGATGCTCACCCTCGGCTTCTCCGGAAGATGACCAATGCTGCAAA[C/G]CAAACACAGGGTCACGTTTGTGCTGTGCTGTGCATGTCGACTGTGGATGCGGCCAGGTGA
3_0123	[T/C]	GTGGCAATGTCGACAACACGATTGTTGGATCCGGCAGGTGCTGTTTGTATCACCAGTACG[A/G]CCATTGATGCCGCTGAGTATGAATTGCTGGGGATGTGGAATGCTCTTCAGGTATATCATG
3_1256	[T/G]	CCACTTCAAGCCAAAGTCCAATGGACACCTGCGCGTGAGTACTGTCTAGTACATTTCTCC[A/C]TTGTAGTAGCTTTGTCTCAGGGCACACACTTAACAGTGAATGAAGTTTCTTCCTTTGTCT
3_1238	[T/C]	AGCCAAGATGTTCACAATTTCTCGTGCAAGGCATTGTCTTTCCACATTCATTCTATCTGG[A/G]CTTTCCCTTGGAAGTGTTGCGTCCAGTGAATCGAAAAGGGCGGAGTAGTAGTCATAGACC
3_0911	[T/G]	CATGGCCATGCCACACAGCCCKCGGGGCCCGTCGGCTCCCCTACGCATGAAGAAGAAGCC[A/C]TTCTGGCCCCACGTCTGGCCCCACGAGTTCTTGGCGATCCAGTACTCTTCTCCGGCGYCG
3_0294	[A/C]	TGGTTGGAGAACCGCCCCRGGSGAGTTGATTCCCAATCCCGCTGCAGGAGAAGTAGACAT[A/C]TTTACCGATTACCTTGAACGAGGTTTTAAACCGCCCGGGTCAAAGTTTTTTCRAGACGTC
3_0803	[T/C]	GTGCCTGCGTGGTTCATCCGCGGTCTCCTGCCGCCACTCGCCGTGGTCGAGCTCCGCTAG[A/G]TCGCAGTCAATGGCACGCTCCCGCCCAATCTCGGCTCATCGGGGATTCTGACTAGGCTTC
3_1341	[G/C]	TCCGTGTCCTCCGCCATCCCTGCGGCGCCGCCGGCGGCGATAAAGTCCTGGCCTTTTCTA[C/G]GACGGACGGGCGGCGCTAGCGGATGAGAGCTGGCGACGGCGGCGGCGGTGGTGGTGAGGT
3_0113	[T/C]	ATTTTCTRAAGCATATCATATTACATCATACCCATGGA[A/G]GTAAGCACACAATGCACCAAACTCTTCACTGCAAAATGGGGGGTCTCTTCTCCGTTTTGT
3_0922	[A/G]	GCAACGAGGAGCACAGCGGCGGCAATGGCGACAAGCCGCCGTCCGTTTCCTCGGCTTCCC[A/G]CCACTGACAGCAGCAGCAGTGGACGACAGATGACTTCACCACCAACCTCCACAGCGTACC
3_0386	[A/G]	GTCCATGATGGAGAGGAGAATACATAGCTTATTACAGCATTCCTTTTATTTACTCGCCCA[A/G]CCCCTCTAGCTAATTATAGATACGAGCGTGCATGAATCCCATGCACGTGAGGAACGAGGG
3_0455	[T/G]	TTCACTCATTTCACCGTTGTGTTTGTATTGTGTGTTTATGTGCACTAAAGTCTATTGTAA[A/C]ACTCAATAAAAGTACAAATTATGCACGATATTCCCCGCTAAAAAAAAAAAAAAAAAATTT
3_0802	[A/C]	TTTTTTTTGATGAACCATTGCTGGTTACTATTACTGATCAGAATTTAACACACATGGGAC[A/C]ATAGTACATAAACAGAGCTAGCTAAAATGAGAAGCCACAATACTGACCGAAAAAACCACC
3_1210	[T/C]	GCCGGCCGCCTCACCACCATCGAGCCTGTTTACGACACCGCCAAGAACGCATGGGAGTTC[A/G]CCGTTGCCAGGAAGTTCGAAGGCGGGGACTCCGTCAGGGGCACCTACCAGGCCAACACCA
3_1290	[A/C]	GTAAAGGAAAGGGAAAGTTTTTTTTTTTAGGAAAAAGGAACGGGAAAAAACCAAACCAGA[A/C]GTTCAATCGAGATCGCAGATCAGTCCCACCAACGAACGACGACGAAGAAGAAAAAAAGCT
3_1243	[T/G]	TAGAAGTGAAAGGAGCGCATGTCAGTCATCATCATTCTGCATGAACATCTTAACATTTAC[A/C]AAAGCATCCCCTGTTATAAGGTGGCACAGATTTCTTAGATCACTACAATTCTGTGGTTGG
3_0482	[A/G]	CACTGACGCGATCAGGAGAGAGGTGCTGATGCTGTTCTTCGACACGAGGAGCAGGGTCGG[A/G]ATCATGTAGAATGTGACTTTTGTCATTATCTCGGCCCGCCTCACTTTCAAACTTTCGAGT
3_1171	[T/C]	TGCCACCACGCCACATGGCATCGCRGGCGAGCGCCGGTACGTATAGAACTCTCCATTGTC[A/G]TGTTGATGATGTTTCAGCGCCAAGAGAACCGCGCTGATGACTCCAAAGACGACCGTCAAC
3_1186	[A/G]	GCTGGATTGCAAGATTCTGTGATGTTGGCTTGTTGATTCTTTACGGCGAATGGATCGATG[A/G]CGGATGAACGCGGATCATGGGTTTCTATAGAGCTACTCGGCGAACCTGCTTGTGTATTAT
3_0728	[A/C]	GGTGTCTTCGAAGTGGTGGAGGGGGATGCAAGGAACGTCCTCTGTGAGGCGGTGGAAAGG[A/C]ATCACGCAGAGATGCTGGTTGTGGGCAACCATGGCTATGGAGCAATCAAAAGGGCTGTTC
3_0408	[T/A]	CACTTTCTTGGCGCCGCCGTTGCCTACCGCCATCACTTAAATTGTGCTGCTATTCGACAA[A/T]CCTCAGCTAGCTTGAGTTGTCGTGGAGAGAACTGATGGAGTTTGGTGCGTGTGACGGCCT
3_0540	[A/G]	AGAGGTTCTGTTCCGTTTGAATTTCAGTTTGTATGTATGGAGTGTCCATGGAGTTCCTGT[A/G]TCTATCTAGATTTGGATGATCTAGATTTTGACTCCTTTGATTTGATAAAACGGTGTGTAC
3_1158	[G/C]	ACCGCTGTCTCCTACTTGTCGTCCCCTCTTTAAAGCACAGACTGTTCACCAGCTTCTTTG[C/G]CTGGGACAATGATAACCGGTGCTGCTTTACAGTTGTGGAAGCAATACTCACTGACACTTC
3_0670	[A/G]	TCCCCTTGAATCACTAGCAGATCCATCAGTTGAGCGGACAATGGCATCTTTGGCTGAAAT[A/G]AGTTCGTACAGGACAACACCAAASGCATASACGTCAACCTTAGGAGAAACATCACCGTAT
3_0897	[T/C]	TCACGATCCCTTCTTTCCCTCAGATCCGAACCGAAAGCATGGACAAGCATCAGCTCTTTG[A/G]TTCATCCAACGTGGACACGACTTTCTTCGCGGCCAATGGTACACACGACGCCGCGCGCGC
3_0556	[G/C]	CTTGTGGTCAATGCGGGAGAAGACCTCGACGACGCTGGTGGAGTTGGAGATCATGCAGAC[C/G]GCCCTCTGCACCTTGGCCAGGTCGCCGCCGGGCACCACRGTGGGCGGCTGGTAGTTGATG
3_0074	[T/C]	CTGCGTAGTAGTACAAAACTGTGAAACAACAYACAC[A/G]CACGCACGCACATCCTCCACCAACAAACAAAAAAAACAATAATACAAAGGATTTGCTCAG
3_0634	[A/G]	TACCCCGGAAGGAACAGAGTTGAAATTCCAAAACCACAACCCTGAACCTAGAGTGGTGAC[A/G]GGAAACTCAGATAGGCGGATAAATGTAGTGAATCACCTAGCAAAGGAGTTTGAGGACAGG
3_0657	[A/G]	CCAGATTGCCAAGACTATATGCATGATTGGAGTGGTGGAGAGATACAAAGAGCTTTCGAA[A/G]TTCAACCTAAGGCAGCTGACCTCGCCACCGGAGAAGTAGTTTCTTACTCCTGGTGCCGTT
3_0465	[T/C]	ACAAAATTATCGCGGGCGTGGGGGGTGGGGATTGCTGGTGCTCAGATATGATCGCAAACT[A/G]CTTTTGTGTAGTCTGATGTTGATGACTTCCCACCAAGATCAGCGGTTCTGTACTTCCCCT
3_1147	[T/C]	AGGGCCTGGATTGTCTCGGCTGCATTGTTTGGCCGTGCTGGCCTAATTGATGTTAATGTT[A/G]ACTCAAGACACTTGTGGACACGCTATTCAAATAAAACAGTTCATTAGACTTTCAAAAAAA
3_1181	[C/G]	ATGCAATGTTGTGTGAGCATGGAGCAGTGATTGTCGTTGATTGTGAAGGTCCTGAAGGAT[C/G]GACACTCCGATTTCTTCTGTCTCAAACACTGTTCTTTGGCTTTCTCTAATTCTGTCTGAA
3_0135	[A/G]	TCATTACAAATGTCCACATCAAAACTATCTGAAACAGGGTCCCAGAATTTATAGCTTGAA[A/G]ATCCTGATTATTATTATTTTCATGCATGATGAATATTATTTTCACTTTGATGACCAGTAC
3_0221	[T/C]	RCCGCCGGAACCCGCTGCGGTTGTACTCCCACCATCACCRCCATAAGATGACGATCCTTG[A/G]CTCATCTGGCCAGAGCTTGCGCCGCTGCCGGACCCAGCGCCATACCCASTACCATTATAC
3_0311	[G/C]	CGTGGTGAAATCATCAAAATAAAAGAACTTCGTGACCCTCCTACAGAAACCATCGTTCGA[C/G]GCAATGACACGCTTCATTTGCTTGCAGTACCCAGCAAATATGACAACTACTTTGCCACTG
3_0218	[A/G]	SGACAAATCGCCGKCGTACCCCATCAGTTTCTAGAAGACGGGACACATCTATACGCGTAC[A/G]TACGTAGCAAGACAACGAAYATTTCCTTGCTCAGCTAAATTAAACTACTGCGGGCTTTGT
3_0829	[A/T]	TTTTCAGGCGCATGGTAGCATGTACATCGGCCAAGTGCAGCCATGGCCAATTAGCCGCCA[A/T]GTGTTTGTGTTCAGTGGTCTGCTGAGTTTTGGCTACCTTAGTAACCGGATATGTTGCAGT
3_0479	[T/A]	AGATGATCCGGCAACGATTGCCGGGGAGCCTGACTCCATTGCAATGCTTCATAAGATTGC[A/T]CGAGGAGGGTGTCCAGCCAGCTCAAGACAGAGGAGGGCGCAGAGGTAGTCGCGGAACAGG
3_0927	[A/G]	AACGATGGGCACCAGACCGTTCTCCTGGCAGATGATGGCATAGCGAGCCAGACCCTGAGC[A/G]TTCTGGTCGATGGAgAGCTGCGATGGCTCGGTGGCACCGATCTTGAGGACCGCACGCCAC
3_0931	[A/C]	GGTCTGCTTTGACATTGAYGCCAATGGCATCCTGAACGTGTCTGCTGAGGACAAGACCAC[A/C]GGGCAGAAGAACAAGATCACCATCACCAAYGACAAGGGCAGGCTGAGCAAGGARGAGATT
3_1300	[A/G]	CATATTGCTCCCGAAATACCCGATGCCGAACGATGGGGAGGAGTAGGCAGCAACAAGCTC[A/G]GCAGCTTCGAGTACAGTCGATTCTCCTCTCTTTGTAACGTCAGACTGGACGAGCAACAGC
3_0122	[A/G]	AGAACACGGGAAATTTGACWGTCGATTCCCATGGAKATTGGAGAAGCAAGCAGATTCTTG[A/G]GTTCCTGATCCAAATAAACAAAGCGTGCAGTGTACTGCTGCCACATCAAGAAACTGGGGA
3_1270	[A/T]	TAGCCTAGCCTGCTAGGTCGTCTCACGTACTCAGATGTGACGTGTAGGCGTAGCAATGGT[A/T]GTATATAGGTGTACGGATCATACCAAGGATGATTCCTGCAGAAACCTTCCATATATATAT
3_0271	[T/A]	TGAAGCACTCTTTCTCAACGTCCCAGGTAATCTATTATAAGATGGTAATCACTAAAAATT[A/T]GGACTGACAGTTTGCAGAATTAAAGTACAATCTAGAACAAAATATGTCATAATGCAACAA
3_0011	[T/C]	TcCTAGCCGTTCCCTTAAGATCTTCACTCCAAAGTACCTGAGCATAAAGTATGATTAKAA[A/G]CCATCACGGCTTAAATTTAGAATTTATTTTGCCAAATAAGAAACTTTAAGAAACTTATGT
3_0999	[G/C]	CTCCACAGGATTGAACAAAATCAAAGGTGTTTGCAAGTCCACCATCTCCTCTCCTGTAAA[C/G]GACCACGACTTGCAGCCTTTTCTTTTCTTTCTATACATCTGATCTCCTCTCCTGTATTAT
3_0714	[T/C]	CTCCCATCATCCAGCTTAGGTCCTTGAACCTTCCCTTTGGGATCAGATCGTTTGACAGTC[A/G]CGGTTGAAGACTTGCGCTGAACACTTTGGGTTTGAGCATTGCATTTTACACTCCTCAGTG
3_0593	[A/G]	AGAGCAGCTCATCGGTCTCCTGGTTAAGATGCATTCAGATCACGCTAAGCAGTCCAATCC[A/G]GACCAGGAAACTTGAGCTGTTGTCTTAATGATGACGAATAAGGAGCTGCTACAAGTTATT
3_0163	[A/G]	GTCATCATTATCATCRAGTTGGGTTGGGTTCAAATTCAAGGGCAAAAGTAGGAGGGCCCT[A/G]GAGTTTTTCTTCCTCTTGTTACTTTC
3_0872	[A/G]	AAGATACGCCCACGCCTGGTGGCCGTTCTCGACGGGGATAACTGCCGGGACAGACAGCCA[A/G]TATGCAGAGCTTTAGTACTACTATACTTTGTATGTATATGACTGACGAGCGGGGCAGTAG
3_1296	[T/C]	ACGGTGGCCCATTGCTTTCGTTAAGGGGCGGTGGCAGTATGCCAACGTTTGCACAGAAAT[A/G]CTGACCATCCATGACTGATGCTTTCTGGAAATATCGTCCTATATATCGTTCATATCTTGG
3_0348	[A/G]	GGTCGACGCCAACGCCGACTCGTCCTCCTTCTCGGGCGGCGGCGCTGTCGGGAACCGCGA[A/G]TGGCGCATCGACGACTCTCGAATCTCCCTCCTCCACCGCGCCGTCCCCGTCACCGGCACC
3_1064	[A/G]	CAGCGTCACGAGCTCGGCAGCCGGCTTGCTCGTGTCCATCACCTCCTTGGACAGATGGGG[A/G]CGCAATGCAACATGGTAGTCTGGGTCACGGATCCTCTTCAATGTGTATGCTTGGCAGACG
3_0819	[T/C]	GTTCGACTCGTCGTCGTCGTGTCTAATTTAAXTTATAGAGCTTAAAAAGTAGTTCATCGT[A/G]CTTGAGTCGGTTATGTAACTTGTGTGGGGGTTGGTTACCCTCGAACRCCATTTGTGAACT
3_0985	[A/G]	CACTTCTCCCGAACCTCATGCTCACAGCCTCCCTTCCACCACTTCGTGGGCCAGGTAACT[A/G]GAAAATCCTTCATCGTGAAACACCGCTCCATCACGTAATCCTTGCAAGAACCTAGGTTTG
3_1047	[T/C]	GGCRGCACCTATGGGCAGCAGGGTCACACTGGGATGACCGGCACRGGGGCAACTGGCACC[A/G]TGGCCACAGGCGGTACCTACGGGCAGCCGGGACACACCGGTATGACTGGTACTGGGACGC
3_0889	[G/C]	CAGTGGTGCACTTGATTCTAACTGTTCTATGTTTTTAGACAATGGAAGAGAACAATTTCC[C/G]GGGCCATTATGTCCAAAGAAGCGCATTGTCCAAACTCAATTGCTCTATGCATATATGTTT
3_0094	[T/C]	GCAGCGCCACCTGCCTCGGCCTCATCGCCTCCATCATCCTCGTTCTCCTCGTCGTCCTCA[A/G]CGCCTACTCCCTCAGCCGGAGAAGCCGCTGATCGAACCAGGCGTCCAGCCCCACTCCCTC
3_0351	[A/G]	CGTGAGAGCTATGGCCTTGAGCTTGGGGTCAGGTCCGGTGAGGTTGGCAGTCAGGGTCGC[A/G]TTGTACCCCTTAGTGGAGATCARGCCGACGACGACCATGGCCGTCATGATGCCGAACACC
3_0390	[A/G]	AGCTGGTTATCTCGAGTGTTTTATCTGTGGATGCCTTTTTCGAGACATGTTCTGTGGCAT[A/G]CTTTATCGTCCGGTTGCTAGTTCAGATTCTGAGTCCTGTTTTTCATATACTCTTATGAAT
3_0512	[T/C]	TGAGATGCCAGAGCCAGCAGCAGGAGGACGACGAGGAGGAGGAGGTGATGAACCACCACG[A/G]CGGCGGTGGCCGTGGCCATGGAGGCAGCAGCTGCGAGCAGAAATGCCAGCAACGATACCG
3_1212	[T/C]	TTGGCGATCAAAGTTTTCTCATTGTTTTTGTTGTGGGAGGCATCAATACTCTTGAGGTCC[A/G]GGAAGTCATGAAGGCAATCTCAGAGAGCGGCAGACCTGATGTGCAGCTCATTCTTGGTGG
3_0982	[A/C]	AGGTCATGTAATCATCTATGAATAAAATTCCCCTTGTATATTGGCCCGTGTTGGAGATAC[A/C]TGTGTATGAGTTTGTTGATGGTGGGTYGTGTGCATATTTGTGCTCCTTTAACAATTATAA
3_0496	[A/C]	GTTCATGTCTGACGTGCAGGTCGCCGAGGCCAGGGCTTTCTACGGCTTCCAGATCGCCAT[A/C]GAGAACATCCACTCCGAGATGTACTCGCTGCTCATAGAGACCTACATCCGCGACGACGTC
3_1303	[A/G]	ACCAGAGGTAMGATAACAATGACACAGGCCTGCACTGTTGCAAGAGAAACTCCTTGCACG[A/G]ATTCAGTTGTTGTTGGAGATATAGCTGAATAGTTGGTTGTTGCCAAGGAAATGGTTGTTG
3_0055	[T/C]	GTCCTCGTCCTTCACARCCTCCACCCACAGTTCAGGAAACGCCTCCTTCATGTTGTGAAG[A/G]CTCTCCAAGGCATGGTCAGCGCCTTTAATCCTTTCAGAGGTTCCAACCTGGTAGTATAAT
3_0869	[A/G]	AGCATGAAAGTCTCAAATCAGGCTGAACGTATGAATCTGCAACCACCTGAGAATCGATCA[A/G]AAAACACAAGCGCACATTTTAATCTTATTCATCGCTCACTCACTCGAAGAGTTGCGTATT
3_0643	[T/C]	TGTAAGGATGCAGGGCAACCTTCTAATAATCATAAAGGCAYGACAGYAACAGAATTACGG[A/G]TTTCAGATGCTCAAACAGCAGTCACCAACATGGTTTCACGGATTTGTCACTCCAATTCAA
3_0233	[A/G]	GCCTGCTGATATACGTCGGGATGTACAGCGCCATCTTTGTTTGGATCTTGTTCGACGTGT[A/G]AGTTGGAGTTATACCAGCAGTGTGTCGCCACCGCATGCACTTCTAGTTCAAGTTCTGTCT
3_1072	[T/G]	TACTAGAAAGATGCTTGTCAAGGCTTCCTCCCTCCAAGTATTCGGAGCATAAATATCTTT[A/C]TTCTACTCGAGCAGAAACATGCTTTCCAYTGTGCTCAACAAGCACCTRTTTTGTRTGATG
3_0787	[T/C]	GTGCATTCCTTCGTTATCAAGTCCCCTGGCTCTGAACAGCAAACAAGGGAGAAATTGATT[A/G]CCGCGATGTCTCGTGCTATGAGCTCCATGTAGAATTGATTGATAACTTAATGCATTAGAT
3_0275	[G/C]	GTGTTTACCCGTGCTAAAGGAGTTTCTCGTGTACTTGTTAGTGTCATTGATATTGAACTT[C/G]TACCGGATGAAGTGTTCTGGACGTATGCGGGTATGCGATACACACTGCATCTTGAGATTG
3_1257	[T/A]	AACAGTAAGGGGATAAAGAAACAGAAACGTAGTTACATATACAGTGGAGGTACACGAGCA[A/T]GCACCGGCTAGCTGGGTGCGAAGCGGTCGAGCAGCAGGTACACCGTCGCGTCCGACATCC
3_0146	[G/C]	TAATCTGGAGTTGTTAGTGGTTCACATAATATAAGGGGGTAAAAAGTGGAGAAGCGAAAT[C/G]CGGGTTAGGTACATGGGCACAGCACTGCACATGGGTGCGTGCATCCCGTTGGTAGATTAG
3_1105	[A/G]	ATCCATGAGATCAGACGGGATCCATGGTACACAAGCACGAGGCGAGGCGAGGCGAGGATT[A/G]GATTTAGATCTTGCCGCGTGGTCCCGGGGTGGGCGGCAGCTGGGGCCCCTTCTTGATGGG
3_0987	[A/C]	atcattgacatggtgacacatttctgatgaggagacgaagagtaggacgcattggatggc[A/C]tggtggaaaatatatgtgtccctaaaaacaaaggagggatgggtttttgtgmtatttgcc
3_0707	[T/C]	ATGTCTTATAATCTGGAGTTGGGAACACCTTGTATTATACTCTGTGTCTGGGGATCGACC[A/G]ATCGGTCGCGTAGAAGAAAAACCCAAAGCGCGGAAATGGACCGCGCCAACAAAAAAAGAG
3_0736	[T/C]	CATATAGATATATACACAGGGACGCGATCAATTAACAGGAACAGAGCAGTATACACACAC[A/G]GGGTCACGATGAATTAACAGTAGCAGAGCAGATGCAGATGCAGATTTGAAGGGAATTGCG
3_1293	[T/A]	CCAACTTTTATTAATACTCCAGCTAGTTTATTACACCGTACGAAGCAAGACACTTGTAAT[A/T]AGGAAAATGGCATGCGCAACGCATGTAGACCTTACTATAGACTCGTAGTAATAAGGAAAG
3_1202	[A/G]	GATTTCCTCGTTTCACCGCTAGTTTATTTTTAATTCCGAGGGTATTTATGTGTGTTTTAC[A/G]GAGATGATTTATTCCGAATAATACGAGGTGTTAATAAACATTTCAGTTTTGGAATGAGAA
3_0594	[T/G]	TTTTTTTTTTTAAGTACCAGTCTGTTTATTGCATCATCATCAACGTGCTAAACTATACAT[A/C]AAACGTGCCACTCCGTACAAGCTGGCGATACTGGCAACGCCACGCCATCAAAACACAATA
3_1114	[T/G]	GCGACCCCCTCAACAAGGYGCAATGGATGAAGATTAGTTTTTCTGTGCACTCTTGTTTCC[A/C]GTGTATCATGCTGTGGGATTTTCATGCAGAAGACTGTTTCATCCTATCTAGGTTTGAGTA
3_1092	[T/C]	CAGCCATGTACTTCTTTAGCTCAGATTCTGGCATACTTTCGTAGTAGGTTTAAGGGTTCC[A/G]TAGTGTGGGCGGAGGAAYTTCAGAGGCTTGGGGACAGACGTCATCGAGCTTGTAGCTGAA
3_1131	[A/G]	GGTATCCACTCAACTCTAGTTCTATGTAGACACATAACCCATACAATTCAGTAAGCCAAG[A/G]ACCTGACAAGTAAAAGGTTTTGTTGTCCCTTGAACATAGTAGCACAAAAAGCAGGAACGT
3_1143	[T/C]	TCGACCGCGCCGCCGTCCCCTGGTATGCGGATTTTAGGAATACTGGGTTAGAGAGATCAG[A/G]GCCACTGAAGAAAGATCTGGAATGGTTCACGGAACAGGGTCACACCATTCCAGAACCAAC
3_0317	[A/G]	GGGGGACATCCGGGTGGTCGGCAACGCCTCCACCATCTACATCGACTCGCTGGACAGGGA[A/G]TGGAGGACCAAGCCGTACGCGCGGTACCACGACCCCGTCGCCATGACCCACGTCCGGGAG
3_1219	[T/C]	TGACTTGCTGGCAGATTTGTTTTGTATCATAGTATTGTAACTGGATATTGTGTGATGAGG[A/G]TTGTAGCGAACCGTCTTAACCATTAGATGTTTCATAGTTAATGCAAATATTACTCTTCAT
3_0647	[C/G]	GTCCAAGCCACACATTTCCTTCACATGTGTCATTGGCGCAGGGACGTCGAGCTGGAACGT[C/G]AGCTCTGAGCTTCCAAACTCCTTCCTCGCTGCCCGGATGGCTTCTCTCACCGCACAATGG
3_0093	[T/C]	CRTGTCCGCCGCGCAACTCGCGAATGCCCACAAGTTCATCAGCTCACTCCATAAGGTGAG[A/G]GATTCATTCTTCCATGCACAGGTCGATGTATAGCTGCATTTGATGTCCGTAATATCTCGT
3_0546	[A/G]	TGGAGAAGATAAAAGACGCAATGACTCTGCTCAAGGCCCCTGCTGCGGTTCAATGAAAAC[A/G]GCGTGCTGAAGGCATTTTCACCAGCAATGCTGCACCGTCATATTAAAAGCATGTCCATCG
3_0394	[T/C]	ACCAAAGCAACTATTTGCAAGTTACAAATCAAGCAAAGTTGGTACAGATGTATAGCAGCA[A/G]CAATAAAAATAGCAAACAACGATCACGACGACATGAGCTTCAAGCCATTGTCCGGCATTC
3_0555	[A/G]	CTTCTTTTAGGCGCATTTTCCGACCATCACTTGAGAGGTTCCTTTCTCGTAGCCATCTTA[A/G]AAATTCAGGAGACATGTCCTTGTTCTCAGGATTGACATCAATTACTACGGATTCATCGAC
3_0454	[T/C]	TCCATCACTGTCAGCCAGTGGCGACCTCTTCTCATAACCATTATCAGCATCACGCTGGCC[A/G]CCATCTCTACCAGGGGGGGAGTAGGATCTCCTTTTGTCCTCTTCATGTTCTTTCGGATGA
3_1077	[T/G]	TTCATTGGAAGTATGCTTCGATACTGTGCCCGGCATCCTATTTACCCAGAATCCATATAC[A/C]TGCAGAATTGGAACATTTCGTTAGCATGCATGCCAAGATGTATTGCAAAACATAATATTT
3_1301	[A/G]	GAGTCTGGAGCTGACGTGGTCAAGGCTCATACAACGTGGCGGCCAAAGAGAGCGCATGGC[A/G]AAGGAAACCTTGGGCTGTTCCCTGTCGAGAGTGCATAACCGCTTCAAATGTGAAGTACGG
3_0286	[T/C]	CGAACGGTCCCGAGCCTACTCGAGGTGGTCGTGCGGCCTGAGCGACATGAACATGGCCGC[A/G]TAATGCCGCAGCCGGCGGTCCCCGTCCTCGGGCCCCGCCGCGCCGGCCGGCGGCGGCGGY
3_1083	[T/C]	ATACGTACGTACGTACGTACACCCAAATGCATGGCTAATGTCTCGACTAACTGCGCGAAC[A/G]CGTGAAGGAAAGTCGTCCGGTGGGAAAGGAAACTAGTTGCAGGACTCCCGGGCGAAGCCG
3_0357	[A/G]	CACACGAGCAATATATCTGTTTGGTGTCATTCTGGTGATTCTCAGTGAAGAACGTGGTGG[A/G]AGTATACTACTCGCATTATCTTGGACAATTGTGTGTCTCGCTGTTGGATTCAGCCCAGAT
3_0533	[A/G]	GCGGGTAGTAATGTAAGCTTTGGACAAAAACAACCAAGGTGGTCAGATTCAAGACGGGCA[A/G]AACAAGAGGTTTGGTGGGAAGAGGAACAACAACATCAAGAAAATAAATAGGCTTGGTCAT
3_0654	[T/C]	TTGATTCTACTACCCCTGGTTGATCCGCATTCCTCCCGGTAGGTATACGGTCGAAAAGGC[A/G]CGGGGGTGTTTTCTCACACAGGAAGAAGCAAATGCYAGATTCTGTAAACCGATGGTCCTG
3_1110	[A/G]	GTACAACGACTCCAAGTCCTATTTAGATTCCTAAAGAAGTCCAAAACCTACTTAGGGACA[A/G]CCACGGTTGGTTCTACAAATACTATCTCCAGGTGATTGTTATCTTACACAATCCCAAGCC
3_1163	[A/G]	GGTTCCTCTGAAGACATGCTCCGACTGTGTACGTTTGAGGCTAGCTGGTGATGTCTGATG[A/G]GTCGACAGTTATATGCTGCTGGTTACTTTTGTTGGTTTGTAACGTCCTCCCCCTCATGGG
3_0948	[T/G]	GTAGCAATCCGCCCGTGCAGGTTCCAATGGCGAGCTCGACTTGTTCCGATGACAAGGTTG[A/C]TCCCCTGGTTCAGAAACACGCACCCGCCGGAAWCCCGGAGGCGCTTACGACGACGAAGAA
3_0772	[A/G]	AGTCCTGTCCGTGATCCCCACATGGACATGACAAACGGCCCAGCAACGAATTACCGCGGC[A/G]GCCAAGGAGGTACTCATGGTGTTTTGAGGAATCCACGTGGTGTACTTGTGGGACCGCAAT
3_0606	[T/C]	TAGAGAAGAAAATTATGCTCTAGTCGGAAAGCAGAGTCATGGACAAAAGTGAAGTTCACA[A/G]AAGACCTTCATACGACATAGGCCATTGTTTCACCTCGTAGTTTATGCCTTGCCGGACTCC
3_0341	[A/G]	GTTTGTCCATGTGATAGGTGACGCCCACGTCTACAGCACGCACGTGCAAGCCTTGGAGGA[A/G]CAGCTTCAGAAGCAGCCCAAGCCATTTCCTATCCTGAAGATAAACCCTCTGAAGAAGGAT
3_1206	[G/C]	CAACGGGCCATTGCACCGAGTTGGCGACGCCTTCAAGGGCTGTATAATGTTGGTGTTTGT[C/G]TGGCAACATTCATTGGTACAGGTGCAYTTCTGTTTATTTACATATATATGAATAATGTGA
3_1234	[T/C]	GGCGTGGATGCCTGTGGCTGTGGGTAGCCATAGTGCGTGTGGTCTACTATTTGCCAGTGA[A/G]TTGGTGTGGATGTGTACCGTGTACAACTTGCCTATACCTGTCCCTTATTGTGGAGGGGTA
3_0261	[A/G]	GGgtgacTGATGACCTCACAGCCGCCGCGGCGACCGGTGAGAAATCC[A/G]TTACTGTCATCAATCACACTGAACTCCCTAGGCTTTTTTTATCATCATTGGTGTGCAAAG
3_0623	[A/G]	ACTCCGGGGCGAAGGAGTGGTACTGATCCCGGAAGCCGGGGCCGACGTTGACGACGGCGA[A/G]CGAGGTCGGGACGAGGCGGGATCCGACGAGGAGGAAAGCGCGGTAGTCGAAGGAGTGGGT
3_0140	[A/G]	TACGTCCTCAAGTGATGTCCCATTTGCATCGATCCGCTTCTGCGTGCCGAGAATGAATCG[A/G]GGAAATCAAATGAAATGCTAGCGCTAGTGTGCCTTTCCTTGTGTTCTGTAACCTCCTTCT
3_1167	[C/G]	CATTTGTTAAGGTGGTATGTATACATCGTCGTGGGAGCACATGCGGCCATGTTAAAATCA[C/G]CACTAGGCTCTGTACTCGTCGCCGCAGTCCCCGATGACCTCCATCAGGTTCCGGCCCCGC
3_1107	[T/C]	AAGCGGCAGCAAAGCATGAATCRAAGCCATCTGATGTGGAGGAGTCCAACAAGACAGACA[A/G]TTTTGCCTCCGAGGCATGAGAAGCTCCCTGTGAGCGTGTGAACTGAAACCGTAGCCACTT
3_0447	[A/G]	ACCAATAAAGTAGCATGCATAGGTGCTTAATGCTTAATTGACAGTCTAAAAGGGCTGCTC[A/G]RYAAGCATTAACATACAACACATAACAAATTGAGTTCTGTGAAACACTGCATTGCAAGGA
3_0101	[T/C]	CAGTTATTTTGCTTAGGGTCTGCGCTCTAATACTAAGTTTGCTACAGTCTTAGCTCAGAC[A/G]GTTGCTGGCAATAATGGTCTCAGATCTGCATAYAAGTTCTTGCATTTAAACCATGATCTY
3_0501	[C/G]	AAATTAGCTTCCTTCTTGAAGTCTGGATATCTGCTTTCGTGGTCCTGAAAAGCCGTATCA[C/G]CTATAWGTAGTCTGTAGGGCAGTGCCTATCAATCAAAACAAAGGAAACTATAAAAAAAAA
3_0577	[A/G]	ACTTTATTAAAGGACAGTAATGTTTACAGGGATTCATACAGGATCATAACGATAACCGAC[A/G]TCTGAAACAAACTCTTGAAACTGATTGTATGCTCTATGGTTCTGGAAGAAGAAGCACTGC
3_0701	[A/G]	CTCCGTCTTCCTCCTCTTCAACACGATGCTCCAGGTGATCACCTCCAGCACCACGGCCAC[A/G]CCGCCCAGGATGCCGATTGCGATGATGTACCCCGTCTTCCACTTCTGCTCCACGTTCAGG
3_1231	[A/G]	TGAACTCGGAACCCTTTTTATTTATTTATATGCACCAGAGGAATCAGGTCGGTCTGTACA[A/G]GTATACACCAAGTTTGCTGGTTGCGCACAAGGACACCAACACAGGTTGTTGCATGCTGAC
3_0567	[T/C]	ATGCTTCCAAGGCAACAAGGAGGGGCTGGTTCCCTCGGCGTCGGATATGATCAACAAGCT[A/G]CCCCTAGGTACTCCCAGCCAAGCACCCCACCTTCATATGGTGCTGTCGGTGGAAATCCTT
3_1248	[A/G]	ACTAGCTCATTTGCACAAATAGGGCATACAAATACTGTTCAAGTTTCACCCTCTCCTGCA[A/G]AAGRTGCTGCATCTTTTTCAAGTTTCACCCTCTCCTGCAGAAGATGTTTGTCCTTCTTTC
3_0086	[T/C]	AAGATTTTTTTTCCCTGTCTTTCTTGCAGGTATTTAGTTTGCATCAACGCCGTCACTGCC[A/G]CCTATTCCGTGGCCTCCATCCTAATGCCATCCTTCAAGTCCCGCGCTCGCTACGATTGGC
3_1020	[A/G]	CGGTACGCTGTTGATTGCCCTGGTGGTCGCGCCGAACCCCCGCGGCAGGACCTGCTTCAC[A/G]TTGTTCATCCAGAACCAGAGCGCCGCCTTGAACGCCACCTCTGGGTCCTGCGCCACCTTC
3_0095	[T/C]	CAAGAATGGGCTTCCTCCGCTCAGCCAAGAGGAGTGCTTGATGGAAATGGAGATGGCAGA[A/G]TCCCAGAGGGGTCTGAAGGACTATGATTTCTGAGGTGAGTCCTGTTTTGTCTGACACCTR
3_0954	[A/G]	TTCAGCAGGACAATTCTCCTGGTGGGACAACAACATTTCCAATAAGATTTTCAGCAGGAC[A/G]ACTATTGGAAATTCATCAATAAGATTTTCAGCAGGACGACTATTAGAAATTCATCAACTT
3_1242	[A/C]	TGTTGCCTATGAAACATTTGGTTTAACCACAGGTTTCATGTCAAGGACACGGTGTATCCT[A/C]TCCTCTATGTAACATCCTATTAGTGTTCTAGTCTGGAATTTGTTAGCTTGAAGCATTCTT
3_1277	[T/A]	GCGCCATCTTCTTCATCAGCTCCTGGCACATGGAGACGCCAGTGAGCATCCTAGGCATCG[A/T]CGTCGTGATCTTGCCCCCCGTGGTGTACAGAGCCGCMCCTTCATGGATTTTTRTGGTGAG
3_0291	[T/G]	GGTCATCTATGTGAAGCCAGGAACAGAAATTGATATCGACTCGTCAATCCAAGAGACAAT[A/C]CGGCTAACAGCGTCAGCCAAGGTATGCACTTGCAGCATGTCATGTCCAACTGTCGACTGT
3_1155	[T/G]	CATGATGAACTGGAAGACGACCGTGCTGCTGAGGACACACATGAAGACATAGTTGTTCAG[A/C]ATGCCCTTGAGCACATTGAGCTTCTCCATCTCCCTCGAACTTATCTCATTGAACACCTGG
3_1246	[G/C]	CGAGCAGTAACTACGGGATCGAGATTATGACAGGCAGCTTAGCTAGCTTCATGTATGTTG[C/G]GTCGCATGTACTGTGATTTAGGAAACCTCTTCTGTTAGCCCTGTCCTTGTTTATCCGAAG
3_0705	[C/G]	AGAAACCTACAGACTGGTAAGGACTTACCCCAGGCGTGCTTTTACCACTGCTGACGGCGA[C/G]CAATCATTTACTGATCTTGGGTTAACGAGCAAGCAGGAAGCCTTATTTATAGAGCAGATT
3_1184	[A/G]	TACAAGCGATTCTTCCCATACTATGCTTTCAATGTGCTTGGTGGGCTCGACAGTGAAGGG[A/G]AAGGATGTGTCTACTCATATGACGCTGTTGGGTCCTATGAGAGGACTGGTTACAGTGCAC
3_0287	[T/C]	CCATTCCACAGACGGACTTGGAGATCATCAACTTGATTGMAAGGTCTCCTTAAACTCAAC[A/G]ATAAGGGGTATCGATCGAATGGTGTCATGTGTTTGCATCAATCACGTCTGTATCT
3_0851	[A/T]	CGCCGACGTCACCGTCGCGTACTCGCCATAGAGGCCCACGCCGCAGTGGTCCATCTTGTA[A/T]GGTATSGRTTGGTCGATGGATTCGCTTATCTGCAGCTGGCTAGCA
3_0470	[T/C]	GAAATCGAATGATGGCTTTCAACTTTTGAACACTGGAACAGAATAAATGTTGAATCTCTA[A/G]ATACCAGCCTTGCAAGCACAGTGTCTTCTTCACAGGAATGGAGGAAGGATCACCCATCGG
3_1241	[C/G]	TGTTTCATCATCATCGCCCCAGATAAGCTTCCAACATGGTTCATTTTGTGCTGAACTTCT[C/G]CAAATAGGGTCAAAACAGTGAATCCGGTCCCAGCATGACCATAGTATCATGCATGCATAC
3_1272	[A/G]	AACGGGAAAGGAAATTGCACGGCAATATTAAGTTTATGTTGAGAACAAGCTTGTTGGATT[A/G]GGGACACTGAAATCTCTTGAGATCTTCACAGATCTTGCTTTGGATCACAGATGGTGGATA
3_0554	[T/G]	TCACCTTCGCGCCGCTCATGGGCATGGCCACCGACATGGCCGTGGTCGAGCAGAATGAGG[A/C]GAAGCTCGCCAAGGTGCTTGACGTGTACGAGGGGCGGCTGGCGGAGAGCCAGTATTTCGC
3_1281	[A/C]	GGTTCGCACGGCAGGCGACAGTTCAATCGAGCACCCATTGCAGCAAGGATGAAGGACGGA[A/C]RAGGATCCCCTGAGTAACACATGCTGCTTGATGAGGTCAAAACCTGAATGGAAGCGGGTG
3_0847	[A/T]	TCTCGCTCAAGCTCAAGAAATCATCTCACACTCCTCAGTCCTCAGTAAGCTCAAGCACCA[A/T]GCTCAGACTGTTCAAGAAGGAAGCCGCCTGCYAATCACCCAGCACTCTGCCGGTAGCCAT
3_1213	[A/G]	CACTCCGTCGCCGTCGCCGTCGGGCCCGAGCTCCGCGTGTTCGATCTCAAGGGTGGCTGC[A/G]CAGTTTCGTTGTCAGATGATTCTGGCGGTTGTTCTCATTCGGATGCTATTAGAGCAGTTT
3_0836	[A/G]	CATTTATTCCAGTACAACAATACACCACCTTATTGAGCC[A/G]AKCCTCACTAAGCTGCATAGTTTGTAAAATTGTACAAAATCCCATAGAATGGYTCSGAGT
3_0478	[A/G]	CTACCATCAGTCTCTCAGGATTTGGAGGCTTTTTCAGCTTCGGTGATTTCTCAAACAAGC[A/G]CAATAAGCAGAACTCCAACAAGAAGAATCCCAACAACCTYCCCCAGAATAAAGGCCAGTC
3_0457	[A/G]	AACCTCCATGCTTGATAATGTAGGGCGTGGGGGGCCTTATTTTGGAGCTCCGGAAACTTA[A/G]AACTGGAACTGCATCTCCTTTGTGTATCCGAGCTCCTCAAGGTGCGCAGCCATCGCCTTG
3_0111	[T/C]	AGGGCCTATTAAACAGAATT[A/G]AAGGACACACCTGTCGATCTAAAGCTAAGAGTGTCACTCTTCATGCACTGGGGCACTCAA
3_0723	[A/G]	CTTGATAGTGAGAATATTCTGTGGACCGAGCTCTCTGATCGGCATCATTGCAGCTTCCTC[A/G]CACAAGGCTCTCAGGTCACTCCCAGAATACCCTTCAGTCTCCACAGCAAGCCTCTCAAGA
3_0506	[T/C]	TAGCATGGATGGTGCTCCATACCTCAGGAAGGTGGATCTTAAGATGTATAAGAACTACAA[A/G]GACCTCTCGCTGGAGCTGGAGAAAAAGTTCAGCGGCTTTACTGTTGGTCATGGTGAATCG
3_0578	[A/G]	GCTGCGCATCTCTTAAAACAAAGTTGTTTATTAATGACAACTGCCGGAAGAGAAGCAAGC[A/G]TATTGCCTTYTACTCTGTAGAGTGCAAGGATTCTTGTGGTGAAATATTTGTTGATYTGCA
3_0671	[T/C]	GGACCTCGTGGCCGCCGCCGTGGGGATCTACGTCAAGGAGGGCAGGCGGCCCTTGCTGCC[A/G]TCGACCGACCCGTCCACCTTCGGCCTGCACTACTCCCAGTTCAGCTTGGAAAGTTTGGAC
3_1262	[G/C]	TGACGGTCAGCACATCCTAGCATATCCCATCCATGCGCCTTACATTTTGTTTGATGGATG[C/G]GGAGAAGCTCAAGCAGATGTGATTGAAGCGGCCTGCTTCCAGCCTGCAGGGATGGAGGAG
3_0433	[T/C]	AGCCTCCTCGGTGCCGGATCTACCCCATCTCCCGCCAAGGGCGATGGTCATCATCTCGTA[A/G]ATCTTGCCCCCCAACTCCGCTGGACTCTCAGGTGTGTATCCACTGGAGATCAGGGCAGTC
3_0395	[A/G]	AACTTTAGACTGATATRGTACAATCATTAATCATTTGACCGATGCTTTTACAGCCTTCTC[A/G]GCAGCATCATCAAGATCCTCTGCAGTGATCAATGTCATTCCACTTTCCTTAAGAATCCTT
3_1146	[T/C]	AAAATGAATCGAATGACACCCACTTGACAATTCGCCAGTTCGAGTATAGCAATGCTCCTA[A/G]AGCATATGATGAAATAGCCAGCCCAAGTTTTCAGTCTTCAGCATCCTTCTTATCATCTAC
3_1169	[G/C]	CTCTTGGACTCCATTTGCTCGGCCTGGTGAAGCAAATTACAAAAGGATGCCGATAGTATA[C/G]TCCTCCTATATGGCCCTGACATTGGCGGCGGACGGACCTTTTGCGCCGGTTTCGATGGTG
3_0680	[T/C]	TCGGAGGGGGCGGACATCCAAACGGTGTCGCGGTAGTGCCGCACCTCGAAGTCCGACTCC[A/G]CGTGCACCGTCGCGTACTGCGGCGACTCCGAGCCGCGGGCGGCCGGCGAGAGCAGAGCGA
3_0334	[T/C]	CGATCACGCCGCGCACCCCCTGGTTGATCAGCCACCCATTTAGCGCCGGGAACCCGTCGG[A/G]TCGCCGCCGCTTAGAGCCTACCGCGTCGTCGTCGTCGCTCGTGCCTTGCTCGGTGTCTTC
3_0182	[A/G]	GACGATTTGTAGCATCCGCATTAATAAAATGGCTGCATGTATCGACCAGATGTATAGGCC[A/G]GGTTTATCTTTTTTTTTAACTTGGTATCTTATGTACGTGACTAAACTCCTAGAGAATTTG
3_0018	[A/G]	ACAGGGTAAGCAAAATCCCATGTTATGGCCTATATGGCTACATGACAATCTCTAAA[A/G]CATCTTCCACATGAAAAACAAGTATATTGGTCAACACTGATATCACAGACTGAAATAATC
3_0345	[T/G]	CAACGAGAACGACGTCGTCGAGTTCGATGTCATCACCGGCGACGACGGGCGCACCAAGGC[A/C]TCCGACGTCACCGCACCAGGAGGAGGCGCTCTMGCCGGTGGCTCCCGCCCTGTCGACGGC
3_0655	[A/C]	CGCATCGTCCCCAAACGGAACAGACTGTCTACCAAACACCCCAAGTAACAGTTTCAATCC[A/C]CAAATCTTTCAGTTTACTACAGTATTATCATTCGACCGAGTTGACGGTCGCCACACACAT
3_0766	[T/C]	CTCGCCGTCGCCGCCACCCGCCCTGGTCGGCAGCGCCGCCGCTACACCTCCTTCCCTCCG[A/G]GCTCCTGCCCGCAGCCAGCACCGCTGTGTTGAGTCCAGCACCTTGAAGAATTTCTACCGT
3_1223	[T/C]	ATACCAAGAGAGACATCAGGCTCCGTAGACACTYTGYCAGAACAAAGGCAGGTCGGTTCA[A/G]AACCTCCGACCTCCCCTGATCARAGCCTGGAGGCGAAGTGCTTGCTCTTCTCCTCGTCGC
3_0893	[A/G]	GCATCGAAAAGGGACGTACGTACTAGCTAGAGAGAGCCCGATCGTGCATGTGCGTGTGGT[A/G]AGCACTTTCAGTTTCAGAGCTAAATTAAAATTTGCATTAGATAGTGGTGATTGTGTACGT
3_0008	[A/G]	CCTTGGTCCTCTCCAAGAACCCTTCCGGCATGAGCGCGTCGAGGTCGGGCTCCGGCAGCG[A/G]ATCGCCGTACTTGTAGTCGGGATTGCGCGGGCTCCGCACGACCCACAGGAATCTCTGCCC
3_1138	[A/G]	ATGGTGAAGAAGACSCACGAGCCTCTGCTTGGTTGGGACTTTTAGGAAAGCAAATTGCTC[A/G]CATACTTGTAATTGCATTTTGCAATGTATACCGGTGTGTATAAGACAATCAATGTTGCTG
3_0192	[T/C]	CAAACAAAGTGCAACAACAATCTTTTTCTTTTGTTGAAAAAAAAAGG[A/G]GCAACCATGAACAAATTCGTTCACGTGGCAGTAGTAGAAGCAGCACGCACGCACACACAC
3_0333	[C/G]	CTTCGTCCGGCTGGAGAGCATGATGGAGGAGTATTCGGACTCCGACGACTACAGCGCCCT[C/G]GACCAGCAGGAGCTGATCGACGAGGCAAGCAACGACGCCAGGTCCGCCGCCGACCTCAGC
3_0752	[T/G]	ATATTCAAAAATCAAGACGAACCATTTATTTTAAATGCTAAACAATGGACAGGATCAATG[A/C]ACATGGGAACTCAAGATGCGAGACTGGTCTCTGGGAGGACGTAGAAGCCGATGGCGTGGA
3_0885	[C/G]	GTGCTAGCTACTAACACCTTGAAGAAGCTAGGGCAGTATTGTGTCTCTCCCTCCTGCACT[C/G]CACTGCACTGCATATATGCAGCACTGAGCTGCAGGCCAAACAAAAGATTCGATCTGAGAA
3_0675	[T/G]	TACCTGCAGTTGGTCTGCTGGTCGGCGAAGAATGGCCAGCTGATCACCGGTACGCCGCCG[A/C]ACAGGCTCTCGAGCGCCGAGTTCCAACCGCTGTGCGTGAGGAAGGCGCCGACGGCGGGGT
3_0208	[A/G]	taTAGACGGTCTGGCACGGcGGCCGCGGCGACGGCCCCCARCGGGTGGTCCACGGACGCC[A/G]GTGGGCCGCGGCCGGTGTAGAGCAGGGACATGACGGACTCGATGGCGCCCGGGATGCCAG
3_0746	[T/C]	AACCAGGATGGTGACCAAGGTGGTGGACCTCCGCTCCGACACGGTCACCAAGCCATCGGA[A/G]GCCATGCGTGCCGCCATGGCCGCCGCGGAGGTGGACGACGACGTGCTGGGCGCGGACCCG
3_0668	[T/C]	TGTCGTGTACAAGCTCAAAGAACTGGGGAAGATCAGCCAAGAAGACATATCTTGTTTCCT[A/G]GAGGAGTTTGAGAAACTCGATGTTGACCAGTCCGGCACACTCTCCACCTATGACCTTACT
3_0573	[G/C]	TAAGCTAGAGCGAAGGCGCGCCGCCCCTATATTGTGCCGCGCCGCCGTTACTCTACCCTT[C/G]TACCCTGTCCAAATCTGTAGTAGATGTATCCATAAGCTGTGAAATGCAGTGCCAGTGCGC
3_1075	[A/G]	TTTTKTGAAAATAAATTCTTTTTGTACTATGCAGTGTATATATGCCACCAGAATACATCA[A/G]TAAACGGCTAATCACATCAAGKTAATGTATTCAGTCTGGGTGTCATAATCTTGVARTTAT
3_0821	[C/G]	TTCAAATYCTATTATATCTTGGGTTTGCTGGGTTTTCCCCCTTCCTGAGTATGCTTTGTT[C/G]TACCATTCGGCAATTTTAACTAGAGAGTTTTATAATTAGTTYGATCCAACCTSTAGTTAA
3_1151	[G/C]	TAATGGTTCAAGATTGGAGACGAGAACATTGATCAGCGATTCCACTAACAAGTTCACGGA[C/G]GGACAATCTTTCCTTTCTCATGCCTCGCTCGCTCCMGCCATCATGCTATCCTAACATTCT
3_1026	[A/G]	CCTTGTTTATCTCCGAGAACGGCACGCTGTGTGTGATGAACTTCTCCACCTCCAGCTCCT[A/G]ACAACAATCGCACGTTGTTTGAGCATGAGCAYCAAGCTTTCAATGCTTAACATTTTGAAG
3_0582	[A/G]	CTCCTTTCTCTCTCTCTCCATCACCTTGCTCTTCCTCCTCGATTCGATCCGAACCCATCC[A/G]ATTCGGAAGAGAGGTACTCACTTGCCCCAACCACTCCGCGCGATCGAAGCAAGGCGGGCT
3_0702	[T/C]	AAGGATATGCGGGCAGCCAGTTGGAATTATTGGAAACAATGGCATTTTATTTACCGAGTC[A/G]GCACTAAAGGGTACCCACTTCATTGAGTTGTGTGCTCAACGCAATATTCCTTTGATATTC
3_1232	[A/G]	CGAGTATTCGACCAAGGCAAATAAATAAGCTGAATAATCCAGCTGGGTGTATTCTCCACT[A/G]CGATGTAATGATGTGCACCCTGATGCTATGCAATGTGAGTTCTGAAAAAAAAAAAAAAAA
3_0625	[A/T]	AGGTGGATGTTTTCATCCATGGGCTAAAAGCTACCATTGATTTCCTTACTTCCCAACACT[A/T]GTTCAGTTCAGTTAGCAAACATTAGCTTCCTCGTTGTCTCTCACAAGTTGAAGTGTGATA
3_0325	[T/C]	CTTCCCTCTTATATGACCCCTATATGATAAGCATCTCCTGAAGCTACAAGGATCCCAAAA[A/G]ACACATGGCAAATGTCAACTCAGCAGCTGATAATTTAAGAGGCTGGTGATGGATGAACTA
3_1090	[T/C]	GCCATGGTAACACAGCAAGTATAACAAATCCTAAATTCAGACAAAGAGAAAGGCAAACTA[A/G]TAGCGTAGACAAATCCCGCGACGACAAGACTTCCAGACTCATAATGTTTTCTCCTCCACC
3_0088	[G/C]	AATGCCGTCTGGAGTATAAGAATGAGAAGAGTGTGTCAATTGAAATAGAGTGCTGGCTAA[C/G]CGAACATGCCTCGGTTTGGATACTGTTTAAGGCATCTTCAACCAAATGAGCACCAGCCAA
3_1123	[T/C]	GCGTACATCGCCACCGTGCCTTTCTTAGAAGTTTGAAGCATTCTCTTCACCTTGACGTCA[A/G]CATCAGTGACACGGCCCTTAAGGATGTCGATGGAGACGAGCACCAAGCCAGGGAGGTCTT
3_0639	[T/C]	CACGCACAGCTCACCTGAGCTGAGCAGAGCCAAGGCACCCGCATTATTCATCGCTTCGAA[A/G]GCCGACACAGCGCGATCGAGTCCCCGCGCAGAGCAAGAAGATCAGGAGGAGGATCCCCAT
3_1102	[T/A]	TTTATTTTATTTTTATTATTATTGTCATCATTCCGTTTGAAATCTTGTAAGATTTGTATA[A/T]CCAGTGGCTATGGAAGGTGTAATTGTATGTTGAAAAAAAAAAAAAAAAAGCTCAAACTAT
3_0450	[A/G]	TGMTCGAGTGGSATCCCTGGGGTGTTCCTGATGACTACGAATGCGAGGTGATTGAAGATA[A/G]CACACCTATTCCCAAGCATGTTCCGCAGCACCGGCCCGTTGCACTACCCGAGGAGTTCTT
3_1214	[C/G]	ACAGAATTAGGTGTTCCATGCAGGCTCTTGATTTAACATCAGGTCTTGGGGCACTACATT[C/G]TGCCGAACTTTCTTTGAGAAGCAGCAAAGCTCCTGCCCTTGTTTGTCAAGGATGACAAGG
3_0100	[T/G]	CTCCAGCTCCAGCCACCCGTCCACTCTTTTCTGAGGGAATGTGACGTTCTCTTTGAGATA[A/C]ACGTCGTACTCGTCGTCGTCCCGTCGTCGTCGTCATCGTCGCTGTCATAATTGTTATTGT
3_0274	[A/G]	GCGTCGACGCTCATGTCGAACACTTCGTTTCTGTGCAGCTCAGGCGCAGTGTAGTAACCT[A/G]AATCACAGGAGAGTGCGATTAAGTATATGTCAGCGAAGCATTATCT
3_0477	[T/A]	TGAAGAGAGGATAGATGATTACAATAAGGCACGAGCGCGCATTTTCAATGGTTCCATTCC[A/T]GCAGATGTCGTAGGCCCAAGTGATTTTGGAGCTCTGTCCATTGCCAGAAATGAACCGGTG
3_0967	[T/C]	TTTATTGTGGTCACGCTCACGATGGCARTCACCTAAMGTATCTCTTCCAACATTGTCCTC[A/G]CATGTCTTCTGACACTCATCCGGGAAGCAGTTCTGCTTGGCCGCAAAACATCCAACTACA
3_0600	[A/C]	TTGAAAAGTCAGGACTACGATGAAAATAATGCGGCCAGAGTATCTGTTTTATGCGGGGCC[A/C]ATTGTAGACAAAGCTAAGCTCAAGAGTGCAACTTCAGTCGAAGATGCATTAGAGATTGCG
3_1156	[T/C]	TCGATGAATCATACTCCTGGCAAGACGATTCCCAGGGTCAATCTTCAGAACAAAACGCAG[A/G]TCCTCAGCCCCAAGCCTATATTTCTCACTACTCTCATATAAGAGAGCACGTTGCACTAGC
3_1024	[T/C]	CTTGGCCTGTCGGCCAGCTTGGCCTCCGGGCAAGTCCTCTTTCAGGTAAGATCTTGTCCT[A/G]TCTTCAGATTCTGTATGTACCGCGATCATGTTTTGGACTGAGTTTTGGGTTCTGCATGCG
3_0565	[A/G]	TACCAAATGGAAACCAAAACTATTTCATTCTTTCTACAACCAATTGATGCCAAAGCTTCC[A/G]CCTTGCTCTACTCCGCATACAACATACTTTCTGTTTTTAGTATTATGCCTCATCTCTCAG
3_0090	[A/G]	GCGGTTGAGGTTGTTGGAGAACCAGCTGGCACCGCTCTTCTTGGTGTAGCCGTCAATGGC[A/G]GATATGAGGAAACTACTGAAGAAGTGGCCCACCCCGAAGATGCTGAGGAAGAAGGCGAGC
3_1252	[T/C]	GGTTGCAGGCTTATAAAAAGGAAATGGCTGAGAAAGAAAATGAATCATAGATTCGAATGG[A/G]GGACATGGATCTTCACTGAATTCTTTTTTGCTGCAATCCTGCGGCTTCAACTTTGTGAAA
3_0360	[A/T]	TTCTCTTCGGTTAAGGTCTTCGGAGGTTGGGCCTGCTACATGCAAATCAATGGCCTGCAA[A/T]CAAACGGGGCCGATTATGAATCAAGGACATGGGGAAACTAGTTATGCCCACAACTCTAGT
3_0592	[T/G]	AGGTGTCAAACAATGGATGGGCTGAAGGTGAGTGCAGGGGGAAAGCTGGTTGGTTCCCTT[A/C]CGAGTTCATCGAAAAGCGGGACCGTGTACTGGCGAGCAAAGTCGCCCAGGTCTTCTAGAA
3_0569	[T/G]	AAAAGTATTTTAATGTCTGGTCATGGATTTTTAGTGAGTTCCTACACATTTTGCGTTTGT[A/C]TGCGCTATTGGTTTGGACTTCAAGGGCAGTTTTAATGGCTTTGACCAGCACGTATAATAG
3_0246	[A/G]	ACCCTGTCCTTCGCCTTGAGAGCCTGCAGAGGAGAAATGGAAGACGATGACGAGCCACAC[A/G]CACTAACAACTCGAGAGACTGAGAAGCCGACGCGCGGCAGAAGTTTTKGCTTGATTTGCA
3_0171	[A/G]	GCTRGAGAATTATTAAGGACTRGTGCTAAAAGTAAGYGAAGGGAGACCGTACGTGGCAAC[A/G]AAASTGCCACGGATTATTCGTCRTTGCAATRATACTGCCATTAGCAAGATCATCATTCTG
3_0937	[A/G]	ATCTTGAAGGAAACAGCAAAATCATTCAAGGGGAAGGTACTTTGTTCTGTTGATCGGACC[A/G]GTGTTTCATGAACTTTTTCCCTCTGTCATGTTCCaCGTTTTATACTCAAATCCAAGCCAT
3_1174	[A/G]	TGCATCATCTCCTTATGTCACAGATACATTTCCCAGCCATTTTCTGCATCCGCAAGCTCT[A/G]TATCTCTTTCTCTCACACACACAGTTCCTTAACCCCACTTACATTTTCAGATGCATGTTT
3_0915	[T/C]	GCGCCGCCACYGCGGCCTGAGGAAAACAGCGACCGACCATAGCGATGTTTCCTTCGATAG[A/G]CGGCCATTGCTAATTGATGAACGAGGATGCGCGCCTACTGCTGCGCCGCCAGTTTCCAGA
3_0848	[A/C]	GGGCTCGTACTACATGAGCCTCGCGGAGGCGCTGCTCATGGACCCGCCGCCTACAGCGAC[A/C]ATCATCCACGCGTACGAAGACAACGGCGACGGGGGAGCTGATGTCCGGCTCTGGAGCTAT
3_1244	[G/C]	ACAGCCGATTACAATCGATTCGCCGAATCGCATTTATTAGTTTCAAATATTTATTAGTTT[C/G]AAACTCATCGATGGGTCACACCTTGAAGCTGAAGTTGAGAAGGATCTTGTTTAGGCCAAA
3_1056	[A/G]	GTACATGTTCAAGTACGACACAGTTCACGGCCATTGGAAGCACAGTGACATCAAGCTCAA[A/G]GACGACAAGACGCTGCTCTTYGGCGAGAAGCCAGTTACTGTCTTTGGCGTCAGGTAGTAT
3_0236	[T/G]	GTGACCAAGTTTTTGGTATGATAATCAAGCAACAACTCATATGATTGGCCGATTAATATT[A/C]TTTAATGCGTTGCTTAGGGGAGCACAGTATGTAGTCTTGACTCTTGACTAGTAAACTAAG
3_0062	[A/C]	CCGGCAGGATCAGCACCCCCTTCTTCGCCAGGATCTGCACCACGAAGAACATGTACATTT[A/C]TCTACTGTCAGTCAGTGTGTGAATTCTATCAAGGAATGCGAGCTTTGTTTGTGGMAAAAT
3_0300	[T/C]	CGCGGGATCAAACTGGTGTAAGCCTAATATAATCGAACGCATGTCATTAGCTTCATTTCC[A/G]AAATCTTTCCCTTTCCCATCAGTGGCATCCTTATCTCCAAAAATGTTGTGGCTAAGCTTA
3_0725	[A/G]	TAATGCCTATATCGTGATTGCGGTTACAGGGAAAGGATTCTGCAAGGCGTCCGAGCTCGC[A/G]AYGGGGCTGATAATGAAYAACATACTGCGCATCGGAAAGGTGAACGTGATCGGGGACGTG
3_0036	[A/G]	GAGCAAACTAGATACTACCCATTGGAGTAGTTGTATGTTAAGGTGTTGGTTGATGACATG[A/G]YATATTTTAYCAACAAGCTAACCAACATACTATTGGAGATGCCCTTACTGCAAAGTTGAA
3_0771	[T/C]	CTTGCGGGCCATCGCCGCCAGGTTGCGGTGGTTCAGGTCGTCGCCGACCTGCAGCCAGTT[A/G]CCGAAGATGGGCACCGGGATGGGGCCCGGCGGCAGCCTCAGCTTGCGGCCCCGGATCTTG
3_0535	[A/C]	CTTTCATTATTGGAAAGCATTCAAGTACCAGGTCTTTTATCACTTGAGACCGTCGCCAAG[A/C]CCTGCAGGCATTCCTATGCTCTGCGCTAGATCAGCCATCCTTTCCTTCATTGCCTGGACG
3_0340	[T/A]	ATCCAGTTTGCTCACTGGTGGGAAAACCTTGAGCCTCTCGATGCTTACTGGGTTAATTCC[A/T]GCAATAGCTTGTCGCGCAAACTCGTCGTCGCGGAGCCATGCAAACTTGTCCTTGGAAAGG
3_0980	[T/G]	ACTAATAATGACACCCTCATGGCAACATCATAGTAATCTAATTGGATGGCTCGTTTTATT[A/C]TCTTATTTTGTTAGGACGGCAAACCTGCACAGACACCGTCATCAAGAACATACACAATTA
3_1198	[T/C]	AAACCACCCCTTCTTGTCTTTTCCAGCACCGTTTGCATMYAACTGATCAGCCCCTTTGTC[A/G]CCTTCCTCAGCCCTATCCTCAGATTCCTCCTCCTGGTTCCCCCTCAAGGCAGAATCAAGC
3_0453	[A/G]	ATTTGCATGCCTCATGGTCACACGACATGGCAGCTTCTCGTTAGCCTTGTGCATGATGCA[A/G]AAGGATCCGAAACATTATTGACGTCCAACAAGAATCTGTGCTGCCCCCTTTCATTAGTCA
3_0536	[T/C]	AACCTGCAGACACATTTCAAGATCAACCATCCCGAGTTGCCGCTGTCGTACTACACAGGA[A/G]TTATGGGCATGCCTGGCCTTACTGCCTATGTTGGATTTTTTGATGTGGCCAAGCCAAAGA
3_0599	[T/A]	TTGAAATGTATTGTCAGTCTAAGTACATGGTTGTTCAGCAAAAACATCCTTATTTTTGCT[A/T]GACAGAGAACAAGTAGCTGAAGAGCAGCGTGATTCAGAAGTCGGTAGGGTACTTGTCAGG
3_0276	[T/C]	CATGACCGAGTATATCTGTTTTTTTCAGTTTAACATGTAGTCCGACTTGTTTGTGAGTTA[A/G]GGAATTATTTTTGTGTGTTCTGCATGGTTAACTGCAGCATCTAACTACCACTTTATATTA
3_0180	[A/T]	CTTGGAGCAGAATTGGTGCTCCATGATTGATTGCTTCTCGTTGTCCTATTTTTTTTTTTT[A/T]AAACCWAGGTAAATTTTTCCTTCCGTTCCCTCGTTCGAAAAATTATTTTGGCTGGGTCGA
3_0726	[A/C]	GCACTGACAGCAGGCATTCAAATATCCCTCTAAGCTGCCAGGCTGTTGATGCTCTCATGG[A/C]CGAGCCATCTTTGGCAGAAAAAAAAGCACCTATGAGGATGACACACACAGGTGAACAAGT
3_0631	[T/C]	GCAGAACCAAATCTTATTTATGGACGAGGCAACTGCTTCAGTTGATTCTCAAACYGACGC[A/G]ACGATTCAGAAGATCACGCGAGAGCAGTTCTCATCCTGTACAATCATCAGCATTGCGCAC
3_0974	[A/G]	GGACCTCCATGCACAGGGTAAAAATTGAAGCTTTGGCATTGCATAGTAATTTGTGTGGCT[A/G]TTCTAAATTATACTTGGCCATCGTAGTTTGTTCTCTAGACCTCTTGTTTAGCATGTCCAA
3_0659	[A/T]	TCAACTTTTGTCAGTATATCTCTCTCTGCTTTCATGTACTCAGCATGGTTCTTCTCCAAA[A/T]TCTTGTCTTTCCTCATGACTTTCATTGCATATATTTCTGAAGTACATTTCCTTCTCACCT
3_0255	[A/G]	TATAGACATACTTTAGAGTATAGATTCACTCATTTTGCGCCGTATGTAGCCCCCTTTAAC[A/G]GCTCTTGTTTTGGTTTTATCTAATCAATGCTGTCTGATTTGACAACTTGTGCAGGTATCC
3_0994	[A/G]	TACCCARTAGTGTTAGTTCTACAGATAACAGCAACTTCTGCAGGTGACCCAATGAAACGG[A/G]GACACTAAATCAAAATATGCAATTGACTAAAGGTATGATGGAAATACAGTCAACAGTGCC
3_0780	[A/G]	TGCCAGCGTCCTTGGTGAAGGCCGCAGCAACGGCCTGCCGGACAAGCGCCTCGGCGTTGG[A/G]GCAGGTCTTCTGGTAGAACCCCACCCGRAGCTGCGCGGTGGCCAGAACCGGCAGCAAGCA
3_0217	[A/G]	CTATTGGCGACAGAATGTGTGATGGCAACAACGGTTTCAGCTCTGCTTGGTTGCAGACAA[A/G]GTGTCATATTTGYGTTCCTTCCTGAGCTGTTTGTTATACATACATAGTATGTCGAATATA
3_0318	[T/C]	TACTTCTGTCCTCCCACACTTCAGCCATCGTAAACTGTAAAGAGAACATATACACCTGAG[A/G]ATTCTCAAAATCAGCAAGCCATAGCTACAGAAAAACAAAATCTCATATCAAACTCAAGAT
3_1159	[T/C]	TGAAATCAACTACGTGCCTCTTCTTTTGTAGTTCAATACTTGAACATTTACACTTGTAGT[A/G]CAACACTTGAACATTTACACTTGTAGTTCAACACTTGAACATTTTACACTTCAGGCATAA
3_0809	[A/G]	CCGTGGAAAGCAGCCGTAGCCGCAGAATCCGGAAGCCGATCCACGAGCCGCGAGGTATCC[A/G]CACTTCCTGAGTCGCAGAAGCGCGAGCAGGGGTGACAAATGGACGAGTTCGAGAGCGGCG
3_0704	[G/C]	CAGCCCCGTCCCCATCCCCATTCCCTTCTTCTTGGCAGGGTCATCCACCGACCCGTACCC[C/G]CCCGATCCGTACGCGGGAGCAGGAGCAGCGCCGTACGCCGGCTGCCCCTGGGGCGCACCG
3_0560	[A/G]	ATACGACCTCATCCGGGCTCCCGTTGGGAGAGTTTACTTCACCGGGGAGCACACGAGCGA[A/G]AAGTACAACGGATATGTCCATGGAGCGTATCTTGCAGGTATTGACTCTGCTGACATTTTG
3_0652	[T/C]	GCCGTAGCCTCCTCCACCGCCTGGGTAGCCTCCGCCGCCTCCTCCGTAGCCTCCCCCGCC[A/G]CCGTAACCTCCTCCGCCGTGGCCTCCCCTGCCGTGTCCGTGGTGGCCTCCGCCACCGTGG
3_0448	[C/G]	TCTGCCGCCGCGTCGTCTAGACGGGCGTCCGGTCAGGTCCGGCGTGAAGCATCGGGATCC[C/G]CCGTGCGTGGAGTCGATTTCGTTCCTTACCAGCCGCTTCCCTTAATCAATTGTATTATTT
3_1132	[A/G]	TAATTGTCTTTGGAAATGCACTTGATCTCGATTGGAAAAACTCAAAAGAAGCACGCAGCA[A/G]AAAGATATACTGCTCTGGTGCAAATGCAGAWGGGCTCGTTATTCATCTCTGGATATCCTC
3_0315	[T/C]	TATCTGCTAGCTTGGTAGGTTAAAGTAGCTGTAAGGGTCATTSTAGAGGAAATTTGGATG[A/G]TTGCCTTTTACAGCTACTTCGCTAAGCTGATCCATGCAGAATAACTGACATTCTGAATTC
3_1117	[T/G]	CTTCGTTTTATTTCAAATCCCAACACAACAGCATAGCACCCTACAAACCCGACTGCAAAA[A/C]TCCCCCAAAACCACATCCAGTCGTTGGCTTATCTCCACTACTTGACATTTGACACCTACA
3_0025	[A/G]	GGAAATACTTCTGCAGAAGGACCCGGAGATCTTCACCTTCGAGAAAGGATGGGCCTTCCC[A/G]CGGCGTGTGTACTTCAACGGCGACAACTGCGTCATGCCGCCKCCMGACGCCTATCCATGG
3_0960	[A/G]	AGTTTTGTACCCCAATCAGTCGCTGCTAACCGAAGAGATGAAGACATTGACCGAAGGGGG[A/G]GCAGCACCAGGCATACACAGCGGTTGTCTCCCAGGCGTGATGAGAAAGAAAGGTGGCACT
3_0186	[T/C]	TCCTCCTAGCTGTTGGTCTGTCAGCTCATACCAACCCAATCCTCTCTTTGTACAAGAAAC[A/G]GGAAGGATCCGTTCTGTCCCATGCAATGCCCAAGTGGAGTGCATAATTTTGRAGCATTGG
3_0443	[T/C]	CAGCGGCTCGGGTCATGGCGCGGGACTCGGCCTGCAGGTCATCTGCCCGGTCGCGGGCGA[A/G]GGAGGGTACTACGGGAGGCGAGGAGCGCGGGGAAGGGCGGGGAGAGAGCTGGATGGAGAG
3_0912	[A/G]	AGGACGCCGGTGACCGTCCAGATCGACGG[A/G]AGCGGCTCCGTGCTGCAGAACTACAARTCCGGCGTGTACAAGGGGCCGTGCACCACCAGC
3_0398	[T/G]	TTTACGAGAAATGGAGCACCCCACCCTTATACTATGATGAAATCCACAATAATAATGGCC[A/C]GGCGTTTCTGGCATACAGTTTGCACCGTCCCAGATCAATCAATTATTGACACCAAGTACA
3_0043	[A/G]	CAATGCTTATGATTACACRGAGGTACAGTTTWATGCGTCAGTTCCCCTGTTTTGCAAGTG[A/G]CCCTCACCTCATAGTTTTCACTGGAAACCTGAAACTGTGTAGTTATGCAATTCTTCCATA
3_0368	[T/C]	TGTTTGTGTGAAACCAAGAGAATCACAACCCTYAAACAYTCACATTTCCTCTCTCCTGGT[A/G]ACGCTCATACATTAAACCCTCTCCGTCGACGGTGCCAAACTTGAGGAACCCTCTCGCCTT
3_1203	[T/C]	GAACAAGCCGAAATTCGTGTAAGTATTGGTCGTCGTCGTCGTCTTCAATTAATCAATTGG[A/G]TATGTGTCATGCGTGACTGTGTGTAGAATAATGTGGCAAGTGCTGGGTCAGCGGGTCAAG
3_0207	[A/C]	AACTGTTAACCAATAGTTAGTACTACCTACTTGGGCAGACTGTCACCCCCTCTGTCCAGG[A/C]TGAAAGGCATAATGAGACCGTGTATCCGGTAAACATTCGTGTTCTTCACTCGGCCTTGAT
3_1086	[T/C]	GCATGTCTATTACCCTAGTTTGTGGTCTCTGCTGTCCTGGGAGTATTTCCTTGTATTGAT[A/G]TTGGAATTACCTTCATGGCACTGGGTATAAATATGGAGTTTAAATAAAAAAAAAAAAAAA
3_0120	[A/C]	GACMGCCTCCTCGTCCTCGCGGCCTCCCTCCCTGCGGCGGGAGCAGAGGAGCACGGCCAG[A/C]GCCACCGCGATGAGGCTCATCACCACGGCGAAGCCGATGAACAGGTACGGCGTCGGCGTC
3_0667	[A/G]	GGTGCATCGGTCTGCGTGTCAGCACCAGCTGGTGCAGCAGTTGTTCCCGCGTCGCTGGTC[A/G]CCTCGGGCTCGGGGCCATTGGTTACAAGTCCGTTCTCAGATGCCGCAGTCCCAACACTCT
3_0436	[A/C]	GACGCCGGCGTGGCCTGCGGGAACGCGAGCGCCACCTCCAGCGCCGGTAGCCCGACTTTC[A/C]CTCCGTCCTCGTTCCTTCCCTCTCCGCCTCGCAGGCTACCCATCGCCGCGGCGCAACCGA
3_0793	[T/C]	TTCACTCGCACAGGTTCAGAGTGTTGTTATATAGGCCATTTGTGTATATCTGAATATGTA[A/G]AGTGCATTGAAGCGCCAAAGAATAGTAAAGCATGCATACTGATGGTGTGCCCTAAAGGCA
3_1135	[T/C]	CTTTCAATAACACTGGCCTGGTTATATCTTCAAAGTTACCAAGATTCTCGGACATGTACA[A/G]TCTTTCAATAGCCAGCGCGGATCCAGAGTCTATCTCTGCTCACAAGCCCGTCCACTTCAC
3_0665	[A/G]	GGCCGGCCGGCGATGCAGTTCTGCCGGTCGTCGTTGCGCCGAAGCGCCGTGCACCGCTCC[A/G]GCTCGCCGCAGAAGTAGTTGTATGAGTAGGTGAAGTTGGCCAGCCGCGGCAGCGCACAGA
3_0143	[C/G]	TGGCTAAATTCTGCAGGGAATTTGGTCTGGGTTGATTGGCGGGACCGCTGTTCAGACGCT[C/G]GTGTTGGTCTATCTCACCATGAGATGTGATTGGGACGATGAGGTACGTGAGAGCTCCATC
3_0371	[T/G]	TGGGTTCCTGACGGTGCCTCGCACGGCGTACCCCTTCTCCAGCAGGAGCTTGACGATCCA[A/C]GACCCGATGTAGCCGCCGGCGCCGGTCACGCACACCGTCTGCCCGTSTCCCGTGGCCTCG
3_0572	[G/C]	GCCCAAGTCCATGGACGCGGCTCAGTCAAAATCGGCCTTCCAAATGCAGGTGTTCAAGAT[C/G]CCACCGGATACCAACCGGACCATGCTCTTCCCACCGGCCAATTTCAAGATCTCTGGCGGC
3_1038	[T/C]	TCCATGGCGTAGCCTTGTTCTTCGCTGCTGGAGGATGAAGAGATGTGCAACAACAACAAC[A/G]AGCGGGCGGCTTGATGGTAGGTGGGGCAGGTACTACAATATCCCACGGGCTAAGTAACTA
3_0660	[T/G]	CGCCTCCCTCCTCCTCCTCCTTCGAGCTAAATATTTTCCAGAGGCCGACCTCGAGGCCGY[A/C]CTTCTCGGTGATCTCATCGGCCGTCTTGGCCTCCTCCTCGGTTTCCGGCACGGCGGAGAG
3_0784	[A/C]	GCACAATTGTCACCAAGCATCCACGAGASCRAGGCGATGTCAATGGCGG[A/C]SGAGCAGTACTACGCTGGYCCRCGYGCGGCCCCGCACGGGCTGCTGGTGGCGGTAGTGTT
3_1044	[T/C]	ACTTTTGGATGCTTCAAAATCGTCAAAACACTATATAGAATGCTTCTAAACTCTCACAAA[A/G]ACTAATTCAAATGCAATGTACAATATGCCACGTGGACAAAACTACCCAACTTAAAATCAT
3_1085	[T/C]	GACAGTCCTCTGCCCAGTCCATTCTGCAAGAGCTGACTGCATCTCAGGTCCATCACTCTC[A/G]GTGTCCAACTCAATGGCCTTGAAACTCGCTCCTAGCTGCGTGAACAGTTTCTTCACTTGT
3_0532	[A/G]	CTTGAACCCTTTCTCCACGTCGCTGCACGTCATCATGATGTCGTCGTCCAGCTCGAGGAC[A/G]GCCCTGGTCTTTATCAGAGGGTCGACTCTGAACCTGTTGTTGAGAGAGTTGAGCTCTTCC
3_0227	[A/G]	TGTGTCATAATATGGAGATTRATTGTAGTCTGATCTTGGATGAGCTCCCACAATTGCAAT[A/G]AACTTCTTTATTGGCTAGTTCGACTGTCAGAGTCRTCACACGATAATGATAAAATTCACA
3_0932	[A/C]	CTCATCCTTGATTGTGTTGCGCATGTTGTAAGAGTAGTTCTCCAGGGCGTTCTTGGACTC[A/C]ACCTTCTTCTTGTGCTCCTCGTCCTCAGATTTGTACTTCTCRGCCTCCTGGACCATCTTC
3_0583	[G/C]	ACATCTCTCACCCAGTCCCTGTGCATCTGAAGGGCTGGGAAACAGTCCATCCTCCAACTC[C/G]CGTTGGTGAGCTTCCACACCTTGACTGTGTTGTCACAACCACCAGAAGCAAGTTTCTGAA
3_0950	[T/C]	CAAGGAAAAACAGCACAAGACATTATTAATTAACTCTAAAAGAAATGCACAAGTTGACAT[A/G]TATATTGCTGATGTGAGTAATGCCATTGCCAGGTGGTTTCGTCAGTGAGTCACCTGCTCG
3_0327	[T/C]	TCAGGAGCCTCTGAGCGAATTTCACTGGCCAGCTCACAACATTTGTGATGCCTGAAATCA[A/G]AAGGGCAAGCGGGTCTGGCCCGGAGTATGATCGCTTTACCCAAAGATAGGCTAGACCAGC
3_0997	[T/C]	AGAGAAGAAGCTCGCCGGAGAGAGAAGAAGCGTCG[A/G]CGATGTCCGGCCGCGGCAAGGGAGGGAAAGGGCTGGGCAAGGGCGGCGCCAAGCGCCACC
3_1005	[C/G]	TCTCAGGTTTGAATCTACCTCGGCGGCGGATGAAGCTCGTAGTGCCGTCGACGGCATCCT[C/G]CGACGAACCACACTGGAAGAGGCATGCGGGTGCACTCACMAGGAGGTTCTGCAGCTGATG
3_0320	[A/G]	ACTGTGGCAGTGCTTCATTTTCATGCCGACAATGGAAGTATGGAGGGCGCAAGAAATATC[A/G]GATTGGCGTACTTGCTCAGTCGGTTACATCTGTAGGGAAGACATCAAACCATATATCTGT
3_1070	[A/G]	GGTCTTGCCCTCCACGATCGTGTCGACGAGCCCGCCGGTGGACGCGCACACGCACGGCTT[A/G]AAWTTTGGAAGAAACTTCGGTCATGGCCATGGATATGYAAATGAGGTGAGGARCTGGCAA
3_0157	[T/C]	TCCAATCTTTTTCCGTTCACTCCCCAGTTAACAAGTCAGACTGTCATGAATTCCTCAGCC[A/G]GCTCAACTCCGTCAAGTCCTCTTGGATTGCGAACCCACATTCCTCGCTTGAAATGTCCTC
3_0472	[T/C]	GGCGGAGCTGGAGAAGGAGACGACGGAGAGGCGGTCGACGGGGGTGAGCTTCATGATGAC[A/G]AACTGCATCGCCCTCTTCATGCTCTGGAGCTTCTCGCCCCGCATGCTGCCGCTCACGTCC
3_0372	[T/G]	CCAAGGGCCACTGTTATCACTCCGTGCGCCCGTCATTGGAGTCACCATGAGCATGCATAG[A/C]AGGAGCACCAACAACATGCTCTTCATCCACATTGCTCCCATTCCCATCTACTACTATCTT
3_0905	[C/G]	TCAGGTAAGAGTCAGACACGACAGGCAACACAGTAGTACAACAGATGT[C/G]GCAGCACGTACCCATTTGAAGGTGTTGATGTCGGCGGTCTCGTGGTGGCCGGTGAGGCGG
3_0861	[T/C]	CGTTGTGGTTATCAGGTAGCAATGCTCGTTGAATACTGTTGTCAGACATTGGTTTAGGTT[A/G]CGAATTGCCGTCACAATCAAAAACCTATTATTCAGAGAATGTCACACGTTACAGTATTGG
3_0524	[T/C]	CGAACGGATGATTCAACACAACGTAGGAAATCTAGAGAAATGGTCGATCGAACATGAGAA[A/G]TGCGGCTTCGATTTCGAATATGATTGGTGCCGTTATATAGTAGTTGTAGTAGTGGGATTT
3_0020	[T/G]	CTTGTCGAGGGCGGCTGCCTTGAAGAAGTCATCAGCGTTTACATCCATAGGGTTCTTGCA[A/C]ACAAACCCATTTACACGCACTGGTGAATAGAGGAGATGTAGAGTGTAAGCTTGGGTATTA
3_0407	[A/C]	AGCAGCCGACRAACCGCAGCCGGCGCTCGATCCGTCCGTCCGTCCGTCGACATGGGCCTC[A/C]AGGAGGAGTTTGAGGAGTACGCCGAGAAGGCCAAGACRCTGCCCGACACCACCACCAACG
3_1119	[A/C]	GCTTCCATCAGGTAAGTACCGCCTAATCGTGAAGGGGATCTTGCGTGCTCTCAGTTCTTT[A/C]ATGGCAATCTCAAGAGGATCAGTTTCACCCTCAAGCTCAACCATAACTGGAGCATTCATG
3_0032	[T/C]	ATTCGCAAGGCCCGCGAGGCCGGCCGCCGCAACCGCCGCAGGTAAACCTCGCTACACTTC[A/G]CGCTGCCTTTCCTCGATGCTATAGGAAGACTTGAGAATCTGAGACGTCTTAGCCCAGTCT
3_0998	[T/G]	CAAACATCCAATTTTTCATNTGCTTTCACCACGACTACATGCTGAAACTGCATCTTAGTC[A/C]CAGAGAATGTGTCATCAAACAACACAATCTCATGATCAAAGCCACTGCTGAAAGCACCAA
3_0776	[T/C]	CGTCTGCCGTCTCGCCACCCCGATCTCGCAYGCGTTCACCCTCGACGCGAACCTCAGGGA[A/G]CAGAGCGTCTCCCCGGCCGAGGTCGCCTCGGGCGAGACGTTGACAAACATGAGCGTCTTG
3_0507	[T/C]	ATTCAGTTGTAATTTATTTTCACCCTAATTTAACTAGGAAGGATAGTAGAAATAATTCAG[A/G]CACGCAGACGGGTCGATCACTGCGACTCCCASGCGCCRAGCGCGCGCCTGGGCATGGGCK
3_0656	[A/G]	ATCTATACAAATCTGCTTGGTTTGAATAACCGACACCCAAACAGACAGACAGTTGGTAAC[A/G]TATATCATCTTAAATTCTGAAGCTCTCCACAGTAATAACAATGCAGAACAGCACACTAAA
3_0697	[A/C]	CATCGCACTAGGACGGTGCATCCATTTGGTCCGAAGCACCCAGGATTGAGCGCAGCCATC[A/C]ATGGTACAGCTTCAGTCCCTATCTTCCCTTGCAGGCGAGCGGCTGCGGCGCCTGTCATAG
3_0061	[G/C]	GAAGAGGTSTTCCAATGAAGAAGAGGTGGACCGGATTGGATTCCTTTGCAGAACTAATAA[C/G]CTCCTAAGCTAGTTTTTTGTGCTTCGTTTGTAGTTCTGTgggacagggG
3_0346	[G/C]	TCCGCCCCCGCCGCCGCCACGGCCGCGGCCACCATAGCCGTGACAAGAAGAACTCTCGGA[C/G]CCATATGGAAGCTTGCCTACGAGGTACTAGAGAGTAGAGAGCAGGGTTTC
3_0431	[T/G]	ATGTCCAATACACACTACAGATAACACTTCCCTTGGAGGTCTTTTGAATACCACATATGG[A/C]AGTTGGTCGAGCAGTAGCTGTGCCAGGTTCCGATTATATGCAGCGCCTCACATGCGTGAC
3_0177	[C/G]	GTCGCCGCTTACGACGACGACGACGAGAGACATGCTGGACGACGATGTCTATGAAGGCTT[C/G]GAATAGCAATCAACTGAAACTTCACTGAGTGCGGTCCGGGAGGAGCCTGTGCTGGCCCCG
3_0432	[A/G]	AATGAATAAGATCATGTGTACATACACGAAAGAACAACCGAGTCATGTGCACAGATGAAC[A/G]CATACCAGCACGCAAATGATAATTACAAAGTAGTAATAATCATCATGGGTGCATGGAACA
3_0037	[A/C]	AGATGCAACATAACGGAATCCCTGCCATTTAAATACATGTCATTTTGGCAGCAATTCAAG[A/C]AATACGTACAATGCAGAGTAAGAGTATTGCATGTCCTGAACAGTAAGAAAGATTCTGGGG
3_1160	[T/C]	ATTGATAGACCTTGGGAGTGTCTGTTTCTTTTATGATTTTTGACTCATGTAGCTAAGGAA[A/G]ATTTACCGTGTGCGTTCCAGTGCGAAGTTACTAAGTTTGCAATCTAAACTTTGCAATTGG
3_0934	[T/C]	TGGACTCCAGTCAGCTAATAAATTTMCAAACTCAAACACAACAAAGAGAAAAACTTACTT[A/G]GTGCACGACTTGCAGGCCACCGACCCTCCAGACTTGGGCGACTTGTCGCTGGTTGCTGGG
3_1094	[T/C]	GACATTCATTATTTCCTCAAATCCTACGAGCTTCAACCAGAGTACATTCCGGAGGTTAAA[A/G]AACACACCGGTTTTCGCAAAAACCTGGAGCAGGTCCCCCTTTTAGTAGGGCTCCACCGGT
3_0785	[A/G]	AGCCACATTGATCAGCGGCGCCTGCTACTTGGCTAATTAATTAACCCTCCCCTACAACAC[A/G]CTTATACATACAAGCCCATCCATACCTATGTGTTCATATCAGATGCTGCCTAGCTAGCTA
3_1141	[A/G]	TACATTCCCTGACTGACCAATCAATGCCAAACTGATAAGTAGTGATGGAACCAAAGGATT[A/G]TACAGTCAACTATAAGGGACTATATCTCGCACCAATATTAACACCCACCCCAGGCCTCAA
3_0727	[T/C]	TGAGCCTCCATCTCGGGGTGGTGCTACCATTGCGGATGTCGACAAGCAGGGTACGATGAA[A/G]ATGGATGGATGGTGGGTGCGACGCCCTTTGCTACTTGCTTGCGAAGACCGATGACCGATG
3_1188	[A/G]	TATAAATAAATACTCCATCGGTTACTACAAATTTACATGAGCAACGGTGGGTCGGTGACT[A/G]CCTGGTTGCTGAAGCAGCTTTGCTCCTTATTATAGTATAGTACATTGGAAGGCAAAGAAA
3_0988	[A/T]	aagaggaaaaactccgtcctaatttaacgtcccacccagaaaagaatctccgtccaaatt[A/T]aacgtcaaagagaaaaaaactccgccccgcgttgrtgatcccgataacaaccaacaagct
3_1176	[A/G]	TACATCCCTCTTCCCAAGAATCCCACCCATTCAGCGTGCCGATACCCCGGGATCAACTTA[A/G]AAACTTTACCTGCCAGAAACAAGATGGTGTCTAGGAGGACATACAACATGCTGCCTTGGC
3_0716	[A/T]	TGCAGCGCTGGCACAGGCAAATGTTACAAGGACAAACCATGTCATGTTTACAATGGGAAC[A/T]GACTTCAAATATCAATACGCGGAAAGTTGGTTCAGACAGATGGACAAATTAATTCATTAT
3_1042	[G/C]	TGAATGTGCATACGGTGGAACTTCGCCATCTTATTATTYTT[C/G]AGAGGTAGCCGGGGCGGGCGGACCAAGCTTAGTGCTGTCCAGGCAGCTTGTCCTTGATCT
3_0137	[T/G]	TCCGGTGATGAAGGATGCATGCCTGCTCACCGCAGACAAATATGGGTCTGTGAAGAAGGT[A/C]TATGTGGTAGCCAAGGCTGATGGCTCCAGCACAGAGGAGATGCAGCGCTGGAT
3_0644	[T/C]	AGCATTCATTTCCTTTTGCTTCCGCAGAACACCTAGAGTTAGATAGATCGCCATTTCTGC[A/G]CAAGCGGTTGCATTTCCTGTAGTACTCCCAGGTATCCGTGCAACTTTGATTTTATGTTCT
3_0941	[A/G]	GCTGGAGCCGCCGTGCTTGSCCATGGCCGTGTAGAAGGCGTCCACGGTGGTGTCGAACAG[A/G]TTCTGGTACCCGTAGGCGCCGtCCcTGACCACGGTGCCGGACGCGTTGAAGAGAGCGTAG
3_0265	[A/G]	SCGGCCTGCTCCATCGTCATCTCCCTCACCTGCAGCACAGCAGGTTTCCCTCGGGTTCAG[A/G]CATGCAATGAAAGTCAGAGCACTCGCTGCGATTCAGCACAGCAGTAACTTTTGTGGAGGC
3_0296	[A/G]	CTACATCACCACACATGCATCTTAAAGTAGTCCAATGGTTATAAAAGATGAATGTGACAT[A/G]ATTAAAACTCAGCTAGATGAGTTGTAACAAAACCGCTCTCTCGCTCTACTTCCGTATCCT
3_0347	[T/C]	GGTAGGGTGGGTGTCTATTGCCATGTTACTTCTGTGTTCTCCTATCTACAGCTTTTCGTA[A/G]AACTTTGGCTATTTACCGGTGATCAACCGAAATAATTTGTGATTTCCTTTACCAGCAAGA
3_1059	[T/C]	ATTGTTCTGCTTATTTATCTTTGATTGCTTGAATTACTACCATGCCTTCTTTTAGCAAGG[A/G]CGCCAATGTGGCTGCCTAGTGCCTAGTGCTAAAGCATGTGGTTGTGGT
3_0558	[A/G]	TGCTCCGGAAAGTCTAGCTTCCTTGTTTGAAGGAACCCCCAGCATCCGGAAGGATGCTTT[A/G]CGGTTCATTCAACTCAGGGATGACTACAAGACAGCAAAAATTGCTTCGATGCTTAACAGT
3_1193	[A/G]	GCCGCTGAATGGAACATTCATATTCAACGGAATCGACCTCAAGTCTCAAGTTCTGGCCTT[A/G]TGACATGGCGTATTATCTTGTAGAGTGCTTTGGAAYGGCCATCCAATTGGGTAGTAGACC
3_0910	[A/G]	GATATACTGATGACTSGAAGGTATTATTGTAGCTACCGCACCACGCCAGTTTGATCAATT[A/G]CCGCTTCAATAGGTGATATGTAATAAGAATCAAACAACCTTG
3_0042	[A/G]	CGTAGTTAATCCTCCCATCCTGTAAATTGCCAGAAGAGCACCATCAAGAAAATGGAAGAA[A/G]CAAACATGTTGTAGTCGGAGAAAATACTGCTAATACGCAGACTTACATTATCTGTGTCGA
3_1088	[A/G]	AATGTTTTGCCATCCAATGATAGGACTCTTGGTAGATCCATTAGGATCCGCCCTGAGCCG[A/G]GCATAGCGAGGAGTTACATTGATAACTTTTCCAGCATCCAAGGACACGGTCTTGGCGATG
3_0850	[A/G]	GGAAGGAAATAACTGTTTTAAGTAAGCTTACGTAGAAGTGTTTGTAGGTGTAGCATTTTT[A/G]AGCATAACACAAACTCAAAGTTTAACTTAGCACAATTGAATCGGATGAGATCCTCCTTTT
3_1048	[T/C]	GTGAACTAAAGCTCACTTCATTTCGGRAAGTTTTACTGTATCTTCATCTTATTTTTCTGC[A/G]GAGGTGGGTACGTAGACCGGCACCTCTTAACTTTCACAAGTAGGGGCCGCGGGCCGGGCT
3_1136	[T/C]	GGTGCTACTAGTACTGAGCCCTCTCATCGCCGTCAAAGTTAAGACCTTCAATACCTTTCA[A/G]AGCAGACTCGTAGTTCTTCGGGTTAGATGAGTGCCGGGCCGAARAGGAACGCTGTGCTTC
3_1018	[T/C]	GTCGTTGCCCAGGAGCATGGCTATGGCGTTGTTGAAGACGGACGAGTCGGCCGTGTTCCC[A/G]GAGAAGAACGCGTCTGGCCTCAAGTTTTCAGGATGAGACGAAGTGTCCCCTGCCCCGGGC
3_0127	[A/G]	TGAAGACAATGGAGCTCACGAGTTTGTTCGGAGGCCGCGGYGGCGAGGAGGACGGCGGAC[A/G]CGAGGAGGACGGCGAGCAGGAAGAGAGCCTTGGTGGACGCCATTGCCGGTCGATCTAACA
3_0768	[T/C]	GTGAACTATTTGGAGAGCGGCTGTGCTAACACAGTTAAGCTGGGAAAGCAATTGATTGAT[A/G]TGAGATTTGGCATGCGCAAATATTTGAGTTTTGTATCTTTATGAAACTCAAGAGGATCTG
3_0298	[T/C]	TGCACGCACCGGTGTGCCATGATATATGTACGTACGGAACGAAACAGTAGTGATCAATGC[A/G]CGAGGCCACCTAGCTAGCTGCGCCATGTATATGTAAGCTATCCGTCCACCTCACGCGCCA
3_0529	[T/C]	GACACTGAACGTGTCCCTCCCGAGCAGCACATTYGAAACMGTCAGCTTACGGCTCATTTG[A/G]GCTACCATGTTGTTGGAGTCGCCAAGGTAGAAGACGCAGGAYCTGTCGAAGTAGCTGCCC
3_0761	[A/G]	GGACCACTTAAGGAAAAATGCTGACTTGAAAACTATCGATGACCTTGAGAATGAAGGAAC[A/G]CGCAAAAATAATAAACTTGTAGCTAATTTGGCTAACCAAATTGAGGTCAAGAATAAGTAT
3_0522	[T/G]	CAGAAGTCCTGTAACCATTGCAGAGGAGAGGGCATTCAACTGCTTTGGCCTATTCAAAAT[A/C]AGTGTCCGTGTAGAGCCATTTGCTTCCACCAGTACCTGGTCGGAATCGCTGCTCGCCGGT
3_0424	[A/G]	CGTACGGCGGATACTCAAGGTGGACGTGCGTGGTATTTCTTGGCTCGTGGGGGGCCGGGA[A/G]AACTATGTCGATCGACTCAGCCTACCGTTACCTTGTATGTAGTAAAAATGCTCGAAATAT
3_0423	[T/C]	TGTTCTTATCTTGAAGTCAATACCGATTGTAGTAATAAAACTAGTAGTGAAGGAGCCATC[A/G]GAGAACCGTAGGAGGAGGCAACTCTTGCCAACACCGCTGTCGCCGATGAGGAGGAGCTTG
3_0662	[T/C]	CTCGCGCCGTCTCTCCCGCACCCATCTGGAGCAGTTCGACACGAGGAGRACGCCCGCGCC[A/G]CTGCCCCGAGCCCCGTCGCTGAGGTGGACCATCCTGTTTTAAATTCCTAGATCGGCCACT
3_1103	[T/A]	GATCCACAGTAGCTGGCATGCATGGTCCCTTATTGCTGGCTGGTTCATGATATAGCACAA[A/T]GTTTACACAGAATGGTCCATCCATCATCCATGGCAGATMCATCCATCACATGCTTGGCTT
3_0923	[A/C]	GATGAAGAACCAATCAGGAATCGCCTTCAAGGAAGGGTCGACGGCAATGCAGTAATGGAG[A/C]ACAGGCAGAATTATGGTACAACAGTACAAGTCAGTTAGGACATGAGAATTCTCACAGTGA
3_0700	[A/G]	ACACCGCGAGGGCCTGGACCCAGAAGTACGCCATGGGCTGATCATGCGTCGATCGGCACC[A/G]GGGCCATCGTGTAAGAGAACTTTTGTGCCGCGCCGGTTTCCCGCCTTATGAGCTTCTCTG
3_0894	[A/T]	CGAGCATTAGTCATGTGATTGCAGAAGCTCCTATATATGATTAATGTTCCTGGAACGAAT[A/T]GAAAAGAAAGCATAGAAAAATCATGATCAATAATACCAGAGAGCACAGAAAAATGGTACG
3_0147	[T/C]	GGCCTTGCCCGGCCTCCGCGGCGTGCCGGCGCCCGACGCCGCGTGCCGGATCACGTTGTT[A/G]TTGTACGCCGCCGCGTTCTCCACGGTGGCGCCCGTGCCGCCGCCGCCCGACGGCCACCCG
3_0383	[A/G]	GAGCCGCCGACACCTGCGCCTGCACCGCGGCCCGGGGCTGCAGCGCCCAGACAGCGAGGA[A/G]CGCGAGGGCGACGGCCACGGGTGGCATCATAGCTACGGCGACGGCCTGGCTTCTTGGTAT
3_0797	[T/C]	CATTTCCACCGCATTGTTTGTACTGGCGATGATGGGGCTTATATACTTCGCCTTCCTGGC[A/G]ATGAACCCGAAAGAGGGCTCCAGGAGCGTGGATGAAGGAGACAGTCCTCCGTCAGACGAC
3_0429	[G/C]	TGGGCCATCGGTGGCCACCTCGGCATACAGTCCAATTGTCTTCAGCCTCGACCTCCATGA[C/G]GGAGAAGCCGACGAGGAGGAGGAAGAGAACACCGCGAGGATAGTCTGCGACACCATTGGC
3_1007	[A/G]	CCATAAAAATAACATTATGTTGATCTTGTGTATAAATCTCATGGAAGGGTCTCATGTGAG[A/G]CTTTTGCTCTATTCAAAGTCCTTTTGAATATAATTTTATCTATCGTTTCATGTACTAAAA
3_0148	[A/G]	CAGAAATAAGCTTATATGTCCAACATTCATCCAACGGAACACACAAATGAAAAAGAAGAC[A/G]RCGAAATGGGCAGGAAAACACGATGCTGCATACYGCGTGTAGTGTTAATAKCATCCTTCT
3_0909	[A/G]	CACGAACAGCTCGTTCGACTTGGTGAACCCGAACAGCGGACCTGCATGCATCATACACAT[A/G]GTCGCACAAATCATCAATCAGCCATGCATGTCACAGAGCCGCAAAGATGCCATGGAAGTC
3_0216	[T/C]	CAAATCTACGAACGAGACACTAGAGACACTTCATATCACACACGAGAAATGTTCTGATTG[A/G]CGCTGCAAAATAAACCATGCCTGGTCATCTGATTTATTRTCGACGCCAATCCTTCATTTT
3_0293	[A/G]	TCCATGGAACCAGGCCAGTCACGTCAAAGAGAATGTGGAGGCATCG[A/G]TGTSAAGCTCACACTCACCGATTCAATCACATACACGTCCGTTGTTATCCCTTCCATGCC
3_1161	[A/G]	AACGCTTGATGATGTTGTCCGTGTCATAGACAATGTAGCCACTGAAGATGAGCGCCGCCA[A/G]CGCGCCATAGATCATGTGAGAGAGCTTGCCCATCGGAAAGAGGATCTGAATGAATCCAAA
3_1021	[T/G]	AGAGATCCCCGAATACACAGGGCGGTAGAGGAGTACGAGCATCGCTAGAA[A/C]GGTTTTTGCGCGTCGATCAATTCAGACCTAGCAAGTGAGGTTGTTCCCCGGGTCGACGCC
3_1057	[T/C]	TACCTGCAGGTGGGAGTCGTACATTGAGCAACAACTAGAACCTAACAAAGCACAWCCTGC[A/G]CTCAGAGATGGAATGACAATTCAAGCTCACCTCAAAGAACTTAATGGATGTGTCCCCACT
3_0056	[A/T]	TTTGCTGAGGCAGTGAACTAAACTGCAGCAACGATGTTTCAGTTCGAGAAAGCACACAAA[A/T]GTATGTCTTAGGACATCCTTGACTGACACCTTTGCAACCACACAAGAGTGCAACAACGTA
3_0618	[A/C]	CAAACGCCCATAGAAATGGCCCTAAAGCAAAACACATACAAAAGAGGAGGAAGGATTCTC[A/C]ATCACATCAGGGCAGTGGACTAGCAATTATTGGCGTGACCAGCTCGTGCCCATGTACCCG
3_0837	[A/G]	AATTTTATTTTGCATGTCTTTGAATCCGAGTAGCTAGATCAGCGGTTTCTAGCATGTGTG[A/G]TACGTACATCCAACATCCAAATATGCAAGTGGGACGAATTGCAAGT
3_0975	[T/G]	TTTTCCATAAATATCTACTCTTTTATGGAAACATACAATGAGTAATGACGTGTGACACTT[A/C]CATGTCCTGCTTTTGGTATTGTATTGTACCATTAAAAAAAATCATATGCTTAAGTGTTCT
3_1078	[T/C]	GGCGGGCTTGCTCTTCGGTGTCGGCACTAAGCTAGAGATCAACCTTGTCATCGAGATCAA[A/G]GTTGACGATGTTGTTGTTGTCGAGCTCGTCAGGCTCGGGGGTGAGGTCACACATGTTCAT
3_0664	[A/G]	GTTGGACTTCGAACGAACACCACAAACCTACCGGCGCTGCAGCGGAGGAGGCAACTCGTT[A/G]CTGCACGTCTCCTACCATGACATGATCCTGGCGTGGGCTCAAGTGCCAGATTTCTGCGTC
3_1173	[A/G]	CTCGTCCTCCATCCCCTTGAGATGGCCTGCTGCCTTCAGCGCCCCGATGTTGCTGACATT[A/G]CCGAAGATCAGCACGATGATGCCGAGGAAGCTGCCCAGGAACGCAGCAGCAAAGGACCCT
3_1006	[T/A]	TTAACTCTAATTTACAGAAACATATTACTCATCTTTACACTTAAAATTTGAGTGTTTGTT[A/T]ACCGAATATTATATTTTTTTGTTTTTTCAAATTATAATATGTTCCTAAAACGCATCAGCG
3_0225	[T/C]	CAATTTTACCAACGGTGATCRTACGATCATTGAAGATGCCCTTATATGGAGCCATAAAAG[A/G]CGGTCATGTGAGCGAGTCGTGGGCGGTGTTGATGGGTGTCCGCTGCCCCTGCCACGGTTG
3_0471	[T/C]	TCATCTATGGTTCAACATCACAAGGTATAGTATCAATCGTCGCTGCCTGAATCTATATCA[A/G]AGCTTGCCCTTTGATGTGCTGCTCCATTTGCAACCTTGCCTTTTCCCTTCTTCTTTTCTT
3_0744	[T/G]	GACGTATATCACAACTTTACAAGTTTCTTTTTTTCAACTATACATGTTAAGTGTTTCGTA[A/C]GAGGTATATATGCTCCCCTACAGCAGCTAGAGCCCTCCATTCCACACAACTGGAGATGGT
3_0867	[A/C]	GCCATGGGGTGCCCTCATGGTTGAGCCACAGAGGCTGATAGGCTGTGACAGGTTGCCATC[A/C]TGAATGAGCTTCACAGGTGAAGCAGCACAATCACATATCATCCGCACTTTATTCTTCATG
3_0537	[T/C]	CATCTCCTCTTCGAACTTTCTGTAGGTACCGTAGTGGTCCATCACGATGAACCCCTCCAT[A/G]CGGATGCGCTTGGCGACGATGTGGAAGAGGTTGCGCACGCCATCGAGCTGCTCCAGGTTG
3_1150	[T/C]	TCTGCATGGCGCGGTTGGCGTCGATGTCGTTGGGCAGCACGCTCCTGTACTGGCAGAGGC[A/G]GTGGAAGTCACCGCCGCGCACAGCCCCGCAGCACGCGCTGCTGGGACTGGCCTCCGTGCT
3_0384	[A/T]	ACGGCTGCTCCGCACCCAGATCACTCACCTCCTGCTCCAAAACTACTCACACCACACCAC[A/T]CCRCACCACASCATGAMACGGTGGATCAACAGGCCAATTAAAGCCGCGACACCAAAACGA
3_0125	[A/C]	CAACGGCACGAAGGATGTTGGCKCCAGCACCCTTGAAGAGGGACTTGGCACCCTCTTCGG[A/C]GACGATCTTCTTGAAAGCATCCATGGAGTTCTTATACTTCACGGACTCACCAGATGTCAT
3_0740	[C/G]	CCGATCTGATATCCCTTTACCATCCTATGCTTCATGTAAATTTTATAATCATGGCCCCCA[C/G]CATCCCTGTATACCTCTACTAGAGATCCATTACTGGCGGCCAACAACCCCTTCTGGCTGA
3_0253	[T/C]	CATCCTGCAGATGCCAAGAAAAGCAGACCATCTTTTCAGTCAATCAGAAACAAATCAATG[A/G]CTTTACGAGATGGCACCAAGAGAATCATCACCTTATCGGTGTCAACTTCTTGCAGTATGT
3_0247	[T/C]	GGTTCTTTACAAAATTTGGCTCGTCACAACGAGCAGCCTGTTTTGTAGTAGACTTTTTTT[A/G]CCAAATGGCTCGTCACTACTACCAACAATGTGTGGCGTTYGTTTTATGCGCCACAATCTG
3_0128	[A/C]	CAgatcccttgCGAGCAGAAGCAGAAGC[A/C]GAATCAAACTTGAACGGCTCTTGTCATATTATACACATCGTTCTGCTCCGCTAGTGTACA
3_0196	[T/C]	CAAaGaCAGCCTACAAATTCTGATGGAATAAAGACTGGTTACCACAAT[A/G]TCCGCACAGCTTGGTGGTGAGTAATGCTTAAKATTTTCTCAAGTTAAGATCTTTATCASA
3_1120	[A/G]	GTCAGTGGCGTTCCGGGTCCCACTGTCAGTGATGTCATGGGGTCACTGGCTTTGGAGGCT[A/G]TTTTCGTCTCTTTGTTTTTTGTTTTTTGTGTTGGTTAATACATGCACTAGCTATTTATTT
3_0587	[T/A]	GCTCCCTCTCCTCTTCTTCTCCTGTTGTGGTTGTGGTTGTAGGTAGGTCGGGAACGGGAA[A/T]CGATGGCGCTGCTCAAGGTTTACGCGGACCGTCTTTCGCAGCCGTCGCGCGCGGTGATCA
3_0268	[A/G]	TGTAACTTGCTTCAGTGTGTAACTTCTTTTCTATTTGCTGGATTTGCTACAGTAACTTCA[A/G]TGTGTAACTTGTTTTCTTCTCAATGTTGTTACCATCTGAAGGTTACTGTCTACATGGGAG
3_1074	[T/G]	AATAGAAACCTCCAGCACATCAGAAGTTAGGGGAACAAGGTACGCTGCCATGGGXXXXXX[A/C]TCCAATTCTTCTATGAACCTTTTTKTGAAAATAAATTCTTTTTGTACTATGCAGTGTATA
3_0936	[G/C]	CAaAGGCCGCTGCCAAGGACaTtGGAAAATCTAAGAAGGATGATGACAGTGATGATGATG[C/G]CAGTGATGACGACGACAGCGAAGATGACTCtGCTGATGGAGCATTGATTCCCATGGGGGA
3_0266	[T/G]	CATAATCATCAACATACAAGAATGTACGAATCTCGAACAAATATGGGTCGAAGATTTATG[A/C]TGCGTAGCTGATATGCAAGAGCATGYRTTTGAGCAGAAGTGCAGAACAACTGCCTATAAC
3_0131	[T/C]	GAACGAACCCCTCTAATCGCGCGCGGCCACACCYCTAATT[A/G]CTACGCAGACAAGCCCATGCACGGCATGCACGCCGGTGAGGTTCACGCGRCGCCGTCGAC
3_0349	[T/G]	GCATACCGCTGGGAGGCTCGCCACGGCGCGATCCATCACTTCCGTCCGACACCCAGGGAA[A/C]ACTTCCGCGACCGTCGCCTTATCGTCTGCCAACGCCACACCGAGCTCCTTGTACATGCTC
3_0373	[A/G]	GGATGGGAGAGGAGTTCGGATCTGCGTTGTATGCGGCGGCTGCTAGGGGAAGGGAGGGCT[A/G]GATTGGACGCGGSGAGAGGGAAGGCGGTGAGATGGCTGCTGCYGCCGCCGCCCGCCGTTG
3_0126	[T/C]	TGAATGCTTGTCGAAGCTTGCTCTCCAGAAGGGGAGCAAGGACAACATCACGGTTATTGT[A/G]GTAGACCTCAAGGCGCAGAGGAAGTTCAAGAGCAAAACTTAAATCATCTTGCTTGATGGA
3_0007	[C/G]	GTGAATATTGCAGTGCRCCCGCAGCGGGAAATGGGCCGGGGAAGATGCTTACTGGTACAT[C/G]TCTGTGTAATGAAATACTCCAACTTGGGCCAGAACAAAATTCTACTCCTACTAGTACTAC
3_0763	[A/G]	CAGATAGAACCAAAGCAATTTCTTTAAGAATTCGGCGACCTTCTTCCTTCGAAGGAACTC[A/G]GTACATCCTCTTGAGTGTGCCTTTGGTCGTGGGTTTCCATTTGCTGACGAGCTTCCATTT
3_0520	[A/C]	GAGGCGCTCGTGGTGCGGAAGCTCGGCGATCCAACGCTGCCGCCCGGCGGCGAGGAATCT[A/C]CGTTTGCGGCAGTCTCCGGTGACCGACCGATTCCAGAGCTCTCCTCGCCGACCTCAGTGC
3_0481	[A/G]	AAAACAAATTCAGAACGTTCTCATACCACCAGGTAGCCAGGAAATAAAACCTGAGACATA[A/G]TACAACAGACTGATTCACAGGTACCAATAATTTCCATGTGGGCTTATTGCAAGCTAATAA
3_0079	[A/G]	CTGCTTGAGCTGAACTGTTGCGCACATACAGTGATAGAAATCAGTCAAACAGTTCTGTGT[A/G]TAAGTGTAAGTATCTGTGTTTTTGTTACAAGGGTTTTGCCTTGGAGAAAGCTGCATTGAC
3_0887	[T/A]	CACATATGTATTGCTTGACCCCACAAAGGAATTAACTGGTTACCTTGTTAGTCAAATAAA[A/T]TGAAATAAGTATATAGTATGTGCGACTGATGACGTGAGCGCCCATTCTTGTGCATCAACT
3_0576	[T/C]	AAAAGTATAGGTTTCTTGGAGTAAGCTACTAGATTATACCATAAGCTTGTACTATTAGTC[A/G]CATAACTTCCTATCCTTCACCCTCGGATTTTAGTTTTCTCATAACTTCTATTAACTCTAG
3_0272	[A/T]	ATACATACCGCTCCTGATGTCTCCGATGCATGGCATGTCTGCTTCGCCTCATTGGATCAT[A/T]CAGTTTCTGATGCTCGCTGGAGATACGCCTCTATGATCTTCTTAGGCTTCTGCTCAGACT
3_0818	[A/G]	CACCGCCGTCGCCXACGTCGAGMCCCTACTTCTTGGCCGCGGACGCGCAGGTGATGCACC[A/G]AGGAGAAGAGGACGCCGTGGAGGGCGAGAAGAGGGGCGTGACGATGGAGGTTGGCGGGCT
3_0892	[A/T]	CAGAGACGATGATAGCGGCTGCCCACCATCGCATGATGCACGAGAGAGAGGCGAACGTGA[A/T]GATGTATAGGGAGAAGAGGAAGAGGCGGCGCTATGACAAGCAGATCCGCTACGAGGCCAG
3_0204	[T/C]	GAGGTTARTGTGCCACACCTCAGATATGCTCCAAGCCATAAACGTTATGAACACAGATGG[A/G]CTGTCCTGAACCTGCATTTGCAAYAGCAGACTGAACTTATCAGCGAAAYTCTACAGAGCT
3_0413	[A/G]	TCCATTACCAGCAGCTAGCAAGCCAGGTGGTGGCTTGCGTTGCTCTTGGAGTCCGGCGGC[A/G]ACAGATCACTTCTTCTCCGGCTCAGCGGCGGCAGGTACGGCGGYTTCGGCGGGTTTCTCC
3_0854	[A/G]	GCGAGGCCGGAGCACGGCGAGCAGACCGGCGTCCAGACGCCGCTATGGAGCTGCTTGTTC[A/G]ACTAATTTAGCACTACTGTCAACATGTAGATAGTTGCGTTCTTCCAGATTTGGGAGGAAA
3_0237	[A/G]	AGCTGGCTGGAAAAGGGACGGTCCTTGTAAACAGCATTTTCAACCAGCAGCATCTCTTGT[A/G]TTTTGTTAGTTGATTCTTTACCGAATTCCGGTGATCCGGCTAATATTATTCTGCCCGGGG
3_0878	[T/C]	CATAATCAGACCGCAGCTTCTCAGCAACCTCAAGGAAGTTCGTAAACTCAGGGCC[A/G]CTGAATTCCGTGAAAACACCAACCTATACAATTGCCACCATTACTTAGTCAGCAGACATA
3_0679	[T/C]	AAGACATGTCAACACYCTGGCAGCATTTTAACATGCCTACATATTCCAGTCATTTGTCCA[A/G]ACGCTAGTTGCTTCTGCCTTCAGGACTTGCTGGCTATATTGTTGGAGAGCCAGTCCAGCC
3_0312	[G/C]	AACTAAAGCTTCGCTTGAGAGGAGTGAATTGGTTACAAATTCTATTCCCATAGCTATTGA[C/G]TCGAGCCATTTCCATGGCACCGTTCGACAAGCGAAAAGTGAAGATGACCCAAATTCTTGG
3_1133	[T/G]	ATCATAAGAAGGTTTAACATACACATTCAATTCAAATAGATATCATTGATTACATCATTT[A/C]AATTCAATACAATACACATCATGCAGACGACTAGGAATCAACAAGGCTGACCTAGCACAA
3_1099	[A/G]	GTTGCAGCACGTGGGGAAATAGTCGGCGTTCACGTGCGAGAGGACTCCCATGACCAGGAC[A/G]GCCTGGAGGATCAGAATCGCCGCGAGCTTGGTGCCCTTCATGGTTGCTGATGAACTCCTC
3_0370	[T/C]	TCGCAAAACCAACCAAAAGCCACAGGTAGCCRTTCGCACAAAGATGACCAGCAATGGATC[A/G]TGCCAACCAATCATGATGAGAGGGGTAAAAACAAGCACATATGATTGATTGATCTCATTC
3_0112	[T/C]	TTGTTTTGCCCGCAGCTCTTCCATGTGCAGCTGGAAAACTCCTGCAAGATGAAAAACATA[A/G]ATGAACTATGAAGCTCCGGACTAACCTCAGATAGTCAAATGCTGGTGCACCAGCAAGACG
3_0788	[C/G]	CACACGACAGACTCCATATTAAAGGTTATACATGTCACGATAATAACCCCTCTGGTACGA[C/G]TCGTCATGGCAGATATCATGATGGTTGACCACGAGCTGACTCTTGAAGAAGAGGAAACGA
3_0794	[A/G]	TCCTACCCGGTCGCGCCCCCGGCCACTTCCGCCCGATCCGCCGATCGTCAGATTTGGCAA[A/G]CGCAATGGACTCCGACTCCGAGATGSCCGTCGCCAGCGACGAGGAGATGGTGGACGACGA
3_0259	[T/A]	TGCTACGACGTCTCAGGAGATTGTTCACATGGACATGGCTAAAGGATGCCCTTGAAGATG[A/T]GAAGCCTACCCTTTCGTCGTTTGAAGCTTCGGGGACCGGCTCTTGGAAGAACTCGATGAT
3_0152	[A/G]	GGCATGAAACCGCATCCGGCTTCAGAGAATTGAGCAGAGTATCAACAAGAAACCGGGCCA[A/G]GAGTTGGGGGAAGAAGAGAAGATGGAGGAGAGGAGGAGGAGGAGGAGGCAAAGATTGAAG
3_0026	[A/G]	CATTCGCTTCCGTTGGTGAAGGAGAAAACCAGTGTCATGGCTGCAACAACACAATACCAC[A/G]TCAGTAACGCCAAAGTTAGCTGAAAAGAATTAGACTATATAGAAGTGTGTACAGACTAYA
3_0962	[C/G]	CCGCACGTCCCTCCGGTACGGCTGGCACCAGTTCTGCGTCGACAACCGCCTCTGCGTGGA[C/G]GAGACCTGCTTCTTCCGGGCCCTTCCCGGAGGCGGCGGTGGCGACCGCCATGTCCATGAG
3_1001	[T/C]	AAGTACATGGTTGACTGGGTGCATAATTAATCTGTGTACTAACGATTGTTTCCTGTCTCT[A/G]ATTGATGTTGACGTTCTTTCTGTTCGTTTCATCCACAGTAAGCAAACACGGTGCCATCCA
3_1116	[A/T]	TGCCCAAAGCAAGCCAAGCCTTGATCTCCGCATCATCCTCAATGGATTTTGAGGGCTCCA[A/T]CTGCTGTAGTGGATGTGACGTGATCTTGTCAGACCCATTTGGCATCAACAACACGGTGAA
3_0519	[T/C]	AAGGTTTTCGTTATCCAGAAAAGAGCAGCTAGCACGCGCAGCACAGCCAGATGGTCTCTC[A/G]TTTTACACCGCCGCCTGCTGAGAACCAAAGCCTGCCTATTCAGAAGCATTTCTGGCCAAG
3_0952	[T/A]	AAAACTACACAGCGATGCTTCACYGACCAATCATTTCAAYRAGCACACTAAACATTGCAT[A/T]ATGCTCTAACATAACAAGACGAAGGTGAAGATTTACCAGCGTCGATTTGGTTCTTTTGGC
3_0574	[A/G]	CGGGTTCCCACCCAGGGAACGCATGAGGACGCCGAGCTCCGAGGGGGCGATGCGGCCGTC[A/G]CCGTCAGTGTCGAAGAGGGAGAAGGCCTCCCGCATCGACGCAACCTGCTCCTCGCTCAGC
3_0983	[A/G]	GGATGCGACGTCAACGACGCTGCTGCCGGAGCCCAACCGGAGCCGACCAGCCAAACCACC[A/G]CTTAAYACCATACGCTAGCGTAGTTGCGCCACCATCCATGCAGTCTCACTCCAAACACCA
3_1100	[A/G]	GTCTCTTCCACAAAGGCACTAGAATCAGATGGCCTTAGTGTCTCTTCCACATCATCAGGC[A/G]CTAACTTGGGGAAAGAAATGTCTGAGTCCAAAGGGACAGCCTTTTCTTCATGCTGAGCAT
3_1061	[A/G]	ATTACAAGTTRGGTGASTRTGAAGGCACCATCAGAGGYGCAAAGCATGTAAATGGTGTCA[A/G]TTGTATAGTTATAAATTATCCATTCGATGTATGAGCCATATAGATTTCTTGCTGTGGCTA
3_0721	[A/G]	TAGAATTTTCAAACATAAAATCGAATCGAAAAGCTTATCATCTTACGCTAGGCTAGACTA[A/G]GGGAGCATATCCAACCGGATAAAATAACGGTCGAAACGATGCTAGATGATGACTGAGCTC
3_0965	[A/G]	CTTAGGATCCAGCTCAAGGAGAAGGCACAGGACCTGGAGAAGCCAGTGGAACGATTTTCC[A/G]TTCACCCAATTTTTGAAGTGAGGGAAGGGAAGAAGCCATTGGACACGCTGAGCCTGAGGA
3_0579	[T/C]	GAACCGGATGGATTTTGAAGGGGGGACTTGTGGCTTGTGAGAGAACTGGGTGGGATCCTA[A/G]AACGCACCTCGCAGGCGCAGGCTCGAGTCGGCGGTGGACTGCGGCAGCCGCAGGTCGTTG
3_0513	[T/C]	GATACATATCACCTCGTCTTTTCTCATGAATCTAAACTGTTTCTTTCTCCCTATCTCCTA[A/G]AAGTCCTACCATTGTTTAGTTGAGCGCTGAGTCATCTCATCGGCTGATCAGACGCCTGGT
3_0628	[T/C]	AAAGAGCACATATTACAAAGTAGATTAAGGAAACACTAACAAATCTCATGATYTTCACCG[A/G]TCCTAGCCTCACCTCATATATGCAACAAAATGAAGAGGTGCACTACTTCCATCACTTGTA
3_1067	[A/G]	TCGTCAATCTGTCGTGCACACCGGGAGGAAGRGGGACCTAGCGCAATCAAATCCAGTATC[A/G]GACACAXGGCATGRGAAATAGTGTCTCTTTGCAACTGATGAAAGGAACAGTCTACAGCAT
3_0570	[T/C]	GACGTACTGGAGCGCGAACCCCGGCGTTCCCACCGTGGTGACCGACCCCGACTGCCTCAA[A/G]TGGAGCAACGACCAGCAGACGTTGTGCTTCCAGTGCGACTCGTGCAAGGCTGGCGTCCTG
3_0188	[A/G]	GTAGAAATCTACCATCCCTGMAGCTTCCTTCAGCATGTTGTTGTTGTGGCCATCCTCGTG[A/G]TGATGACGATGATGATCAGTAGTTGCACCTGCACCTGCACCGCCGCCCTTGATGATGTTG
3_0364	[A/T]	AATGTTTCAAACTTGGCCTTTTCCCACGAACCTGCTGTAGCCTGACGTTCTCATGCTTCC[A/T]WCRTWMWCTGACACTTTCTGAACATCGGAGTTTTTCCGGAAAGGAGGTTGAAACCCGGGC
3_0871	[A/G]	TCGGCAGGAGGCACTGCTCAGTCCAGTGTTGTCAATCCTTCGGGTCCGGTTGAAGGCCAT[A/G]CTGCCAACTATGGTAGCAACTCATTCAGCAATAACAACACCAATAACGGGAGCACCGCAG
3_0190	[T/G]	CGGTGGCTATTCAGTACCCCAGGGCTCAAGTATCATGATCAACGTCTTCGACATTGGTCG[A/C]AACGCCAAGGTGTGGAAGGACGCCRACMYRTTCCGMCCRTCRAGGTTTATGGCAGTGGAA
3_0164	[A/G]	CTTGAGCAGAGCGCTTCCCCGGATCCCTTAGGCTAACCTTGTGCATACAATTTCGAGGGC[A/G]TTGGTAACACCTCTACTGTTTTCYAWGCAAAGATCTAGATATTGTTGCTACGAGGTGGAT
3_0307	[T/C]	GGGGTTGCAGCATACGAAGAACAGAGTCATCCCCTCCTCCCCTCTTGCTGTAGCCTGGAA[A/G]AAGACGGCCTCGCCGTGGCCGCAGGCAGAGCAGCGGACGTCCTTGGTGCGGGGAAGGGTT
3_0753	[T/C]	AAGATTTTGTGCAGATTATCATGCTATGCCCACCTATATTTGCTGTGCAAAATTGTGTAC[A/G]TATACGACTCTGAATGATGGCTAGCGATCATGAGATCGTCATTGTACTGCCTGAAACCAC
3_0550	[T/C]	CACTCTACAGATAACTGATTGTGTATAACTTCCGAGTTAAATAAAGAGAATGTGATTTTC[A/G]CGCAGACTAGTGAGAAGGATGTCATCGTCCCTGTTCCTTACCATCAAGCAATGATTCGCG
3_1096	[T/C]	GACCTCATGGCTCACCGTCTTCTCCATGGTCTCGCCCCAGTTGTAGGCCCCGAAAAACTC[A/G]GCCGAGATGTTGACGGTTGCACCGAGGCCGAGCTTGGGGAACCCGGCTCGGATCCTGGAC
3_0842	[T/C]	TTCATGTATCTTTTXCTCCGATGTTTCAACTGGATATGTATAGTCCCTAATAACAAGAAC[A/G]TTGGCCCCGAAATGTAACTGCACGATGTATGCTTGATGAAGTGATGATGATXGAAGGATG
3_0256	[T/G]	TTCGAGATTCTTCAAACTGCCAATATCTTGAGGGATGCCGCATGACAGATGATTTCTTGA[A/C]AGGTTCAGAAATCGGAGGCC
3_1082	[T/C]	GCGATGCTCGTGAGCGGATTACATGAGGCGACGGGGGGAAGCTAATGTGTACGCAGCTTA[A/G]AGCGAGAGGCCGCCGGACTCCTCGTCCTCGTCGAGGCCGGAGGTGTAGACGGTGTAGAGC
3_0087	[A/C]	TCTCCTCCAACATCTGGCTCAACCGTAAGCACAAACCGACCCAACCTCTCCCTCCATCTC[A/C]ATCATGGTGATGCTCTGCTCACACCGTTGTGTTTTCTTCTTYGTTCYTTGTTGCAGTGAA
3_0747	[A/G]	AATTACGGTTCCCAGGAGTCTTAGGTGGGCATCCTGTGGAGCGATCGGCACGAGTGCGAC[A/G]RCAGCCATGCTTGTGCGGCTCTTCAGCCCGGAGTGTGAACCGCAGAACATCGCAGCTTTC
3_0898	[A/C]	TCCCCTCCGCCGCACCTCXGCCGACCTCCGCCGCCTGCGCCGCGCCCTCTGCTTGCTGGT[A/C]TCCCCCTGCGCCGTGCCTGCACATACAAACACAGAATGGAAAAAACGTCATCACATGCGT
3_0191	[T/C]	GATGGCTGCGGCTACGCGCGCAAGGTGAAGTTCGCCAACGTCGTGATGAAGAACGTCTCC[A/G]ACCCCATCATCATCGACCAGTACCGCTCCGAGCACCCCATACMCTGCGGATCAACCGCGG
3_0001	[A/G]	TCAACCTGGARCAACCATGACAGCGTAGTTAGCTTCACATCGTTGCCGACAAACACAACC[A/G]TTCCTTACTGATAGCAGAGAAGACACATGGATGTCCCCRTATAGATGAATTCATGAGTAA
3_0645	[A/C]	CTCGACATCTACTGATTCTCTAGTGTCGTACAGACCACCAGTGCTTTCCAAAAATTCAGG[A/C]GGTGTAGACAATTCCGAAAGAGTTAGCGCAGTCACCCTAAACCTCGAGAATTGCTCATGT
3_0014	[A/G]	TGTGAAATATATCCAAAGTGCTGTCGRCCGGGAGCAGCARGSAGAGCTCGCTCTCGTCCA[A/G]CTTCATCAAGTCCACCAAGCCGTCCCAGAGCTGATCCCCTGTTTCCTCCTCGTCCGCGCT
3_0403	[A/G]	TTTTTTTTTTTTTTTTTTACTTGAAGCATGTACTCATGAAGTTTATATCCACAGGCAAAT[A/G]ATACAACATGTACCATTTTATCTCAGTCATGGCGGTACTTCACGGCAGCAACATGGCATT
3_0142	[T/C]	GCCGCAGCTTTTCATGACGTGCCCGTGAAAATTGCAGCTGTTTCAGCGTATAGTTTAGTG[A/G]TACTGCCTGAACCTATGGCCTTGTTAGCGGATCRGGTTATATTTTCTACCTGATTTTTTC
3_1108	[T/C]	ATGATCCCCGGCTCGCATACTACGTACTTACGTTAAGAACATATATATACAACACACACA[A/G]GGTTTTCGAATTAAACCAAGGGGCAACCAGATGCCTTTCACTTCAAATGGTTTCCTGGGA
3_1003	[A/C]	AAGAACTTGAATGTTGGGTTGATGCTTTATTTTCTACAAAGTTGGGTTGTATATTCAGGG[A/C]TGCTTCTTGATAACTGTGCATGTAACTAGGTTTTTTCCGGATTTAAATAAGTTTGTTTTG
3_0353	[C/G]	GGTGGACCGGCCGAGGCCCGGCCTGTCGGAGCTGCACGGGCTGGTCCTCCGGTCGCACCT[C/G]GTGGCCGTGCTGAGGAAGCGGTGGTTCCTGGCGGAGAAGAGGAGGACGGAGGAGTGGGAG
3_0907	[A/T]	CACCTTCTTCACGTCTTGATGATAWGTTACAGAAGCAATAGCACCGATCAGCATCCATTT[A/T]CCAAAAGAGGAAGAAAAAAGCCATTACTAATCTGCGCACATTTACTCCCTCAGAACAAAA
3_0791	[A/G]	TTTGTTGTTGTTGTCTCCTGGATGCCTGCTTCTGAGAGTAGCGACCACAGTTCCATCCTC[A/G]TGCCCGGGGAAATCGGACTGATCAATTGTGCCTTGTTACCAAAATGCTACTAGCCTCCAT
3_0880	[A/G]	GAGCCTCTTGTCAGTCTCGGTATATGGGAAGTAGACAGTCATGTCTGCTCCAGGAGAGAC[A/G]ATGTTGAACTTAGGATCAAACACGTCAATCCCATGGACAACCCGGTAMAGATCAGGGAGG
3_0646	[T/C]	GTTGTGAAGACAATGTGGGCCATCATTGGATCCTTTTCCTGGTACAGAACTGCGAAGTAC[A/G]CTTACCCACACAATCATGGTTGACGAGACAGTCAAATCTTTGACCGTCTTTGTGTTTTGT
3_0474	[T/C]	GGTGGTGGTGGAGATGTAGGCTCCCGCGTGCTCGTTGTCCTAGAGCATGGAGACGACGGG[A/G]TGGACGGCTTTAGGTCAGCCTGGGCGATGGAAGGGCAGGTCGGGGATGGAGAGGGGGCTA
3_0379	[T/C]	GCCATAACCCACAGGCATGAGCTTAGATGCACCCCAGGTGAGACCCTCCATTTGAACACC[A/G]CGGACAGCCTCCTCCAACTTCTTCATGTCAGTCTCATCGTCCCATGGCTTGATGTCCATG
3_0422	[A/C]	TTTTTTTTTTTTTTTTCGCAAACCAAACCAAAACCAAATCGTCTCAGGTTTCGTTCGATT[A/C]ATTATCCTGACAGTAACAACAACACAAGAGATTCGGAACGCAGACGGGCGKCTGCAAAAG
3_0976	[A/G]	CAAAAAAAGAAGTAGGGATCTCTGGAATAACATTACACGTGGTCTCTTTCGGGGAAAATT[A/G]CAGATTCAGTGCACGTAACATCGTCTCAACAACTTGCGAACGTTATGAGTGCTCGCAAAG
3_1062	[T/G]	GAACCCGGCGAGTGAGTACGCGCCGGGGCTGGAGGATACCCTCATCTTAACCATGAAGGG[A/C]ATTGCTGCCGGTTTGCAGAACACCGGTTAGGgCAAG
3_1034	[G/C]	GCCYGTGCACTCCACCGCCCGGTYGACTCCYCCATCGGTCATCTCCACGATCACCTGTGG[C/G]GGCACCACCATTGATTGGACTGTCAGGATTTGATTTGGCGCAAGGTTCTTGTGTACGAAT
3_0257	[A/G]	TTGGATGTTCTGTACTGACAGCATGTGRTYGATCCAATGCCATGTACGTACCTCCTGCTA[A/G]GAAGTGTTGAGCAAAGACGTCTATCCTGGCAACAAGTTTCTGACAATTTGAATGTGCGGT
3_0226	[G/C]	CAAGCGTTTCAAACAATTGCAATGCACCTGTTCCAGGTATAAAAGTCTCACTTCAGATAT[C/G]TCTCAACATCTGCATCGGTTGTATATACCAGTTAATTTACTTTTWTCRCCGTTGTTATAA
3_0651	[T/C]	CGTAGGTGTATATAGCTTAGGCAGCTCCATGCTACCTATGAGTAGGTACTACTAGAGAGG[A/G]GAAATGTTTCACCGATCAGAAGGAGATGAAGGAATTGGCCATGTCGTACTTCATCTTCTC
3_0510	[A/C]	AYCAAGTGGAYCCTATCCTAGCAAACAAGGCCCCACGTTTGACGGGATGGCCCACGTAGC[A/C]TACACACGAATAGTTTTCCCCACAATAATCTTCCACGAGATGCCCTCATCAAATGAAAGG
3_0331	[A/G]	CTCTACAAATTCATTGCAGTCAAATCCGTCTCCCTCTTTCTCTTCCCAGGTGCCCACATC[A/G]TCCAATAACAACATGATGCCTGCCCCTCAGAACACAAACCAACTCAGTTCGCCAGCAGTA
3_0773	[T/C]	CACCGACGCCTCCACCGTCTACGGCGTCTGCGCCTTCTTCGTGCTCCTCCTCGCGCAGCT[A/G]CTGGTCACCGGCGTCACCCGCTGCCTCTGCTTCGGCCCSGCCCTCTCCTCCCGCGGCTGC
3_1031	[T/C]	ATGGATGACGGTGTACTCACTGAAGGTGGAGGTCCCGACGAAGTGGAAGATCGGTTTTCC[A/G]TTGATGGTGAAGCGAGACTGCCCATCGCCGATCATCACGCCACGATCCACATTGATCCTA
3_1076	[A/G]	TCTTGVARTTATGGCAGGAAAGGAGAGCTATACCAAATGTGTAGACATTCCACCCGAAGA[A/G]TTTACTGAGCGTGTATGAAAAAMHCCTATACTATAAAAKTAACAATTTYTTCAAATATTA
3_0361	[A/C]	GCGGCTTCTGAAGTTCTGAAGACTCCACGACGGAGCAGGGCTGGCTGGCCGGCGAGCACT[A/C]GTCCTCTTCACCCTCCGGAGACGGGGACCTTGATTACCTCCGACGACGGCGTCCTCCTCG
3_0220	[A/G]	ATGGCCATCAGAGCTTAGTTGAAGCCAAACGCATCTTGATTCGTATCCCACTCCTTGCAT[A/G]CTTCGACCTGCTTAGTGTTTGGTCTTGCAACTACAGGGTCAGTTTTCCTGGGACAATGGA
3_1098	[T/C]	CACTGTGTTTTCTCTCTCGAGAAAAAGCTGGTGTTGCTTGTTGAATAAACACCTCTGATG[A/G]TTGTGCGTGTCTACTCATCAAAAACATGAAAATCAGTTCTCTTGCAAAAAAAAAAAAAAA
3_0029	[C/G]	CTGCTATGATTTTTCTCACTTGAACATAGAGATGTCGAAGACACGGGCAGATTTATCCGT[C/G]GAGACCGAGACTATGGAGTTGCCGTCAGCAGAGACGGCCAGCGACTGCACGACGTCCCTG
3_1023	[G/C]	ATATTCCGACACGACGACTTGATACTGGCACGGCTGCGCGCCATTATCGGTGCCAAGCTT[C/G]GAGGGATCACAGCCCACATCGGAGTTGCAGGAGCACCTACCAGAACAGCTGGGTGACTTT
3_0685	[A/G]	CCTGCACTCCCTTCGCCAGCGACACTGGTACATCCAGAGCACTTGTGCTACAACAGGGGA[A/G]GGACTGTATGAAGGCCTGGACTGGCTGTCCAGCAACATTGCCAACAAGTCCTAAATTTTC
3_0027	[T/C]	KCGGCACTSRTCAAGRACGGCRTGCTGGAYGYGAAGCASAACTGCATTCCCGGCTTCGCM[A/G]ACCAGAGGGGCCCAGCGGAGTGYGCCTCGTTCCTGAGMCAGCCSAAGACGTGCCCSTCGG
3_1035	[T/C]	AGGRAGTAGAACTTAAWACAGGGRAAAGAGAGTGGGAACTAAGAGAGAGGCAAAAGGTGA[A/G]GATGGATACCCTCCAGCTTCATGGCCCAAGATCCTAGGRAARACCGGAGTTTGGCCCTGC
3_0194	[T/C]	TAATATTTCAACATTGGTATTTTTCAGAGAAGTAAAGGTTTATCTGTAGATCGTACTGTA[A/G]CATTATTACTTTTCCAAGTATTTTACATTTCTTGCAGCACCGGTTGTTTGGTTCTGTTAA
3_0046	[A/G]	GGTCCTTGTCCTCGAACTTCTTGATGAAGGCATGGTTCTGCGACAACATCGAACGAACGA[A/G]CGACGGTTCAGCACAACACTARCTAGCAAACAGAACCGGTGGTACCACACTACAACAAC
3_0179	[T/C]	AAATTTCATTGTGAAATACGTTGAAATGCAACCTGTAGAAAAAAGACTAATTCATGGTCT[A/G]GGAGGATGAATAGTATCATGTGTCAAAAAGCCYCAGTTTTTTTTTTTTGGCCCACCCCCC
3_0906	[T/C]	GTAGCGAACTGACCAGAGGTACTCGACGATGACCTTGTCCGTTCAGTCGCTGAGGTTGAG[A/G]TTAACGAGTCGGCGAGGCTGGCCATTGCTGCTGCTGCTGCTCGCAGGGAGGAAGTCGA
3_0284	[T/C]	TAGTTTCCCGGCATGGTTGAGAAGCAATGTCTTGAAATCAGAAGCAAGTATGGTGCTAGG[A/G]TGCTTGCAGACGTAACCGT
3_0114	[T/C]	GAGTTCACCCTGGCTGACCTCTGTCACCTTCCGGACTCGCAGTACATTGTGAGCTCGGAG[A/G]GGGGGATGAAGCTCTTCACCTCCAGGAAAAATGTGGCRAGGTGGTTCGACCAAATCTCGA
3_0267	[T/C]	AAACCCTACTTCAAAATCATAATAGGCATGATAATTTACCTTGTGAAATTCTAAAGTGTC[A/G]CCTTTTGCTTTGCGAACTTCAACCATATGAAGAGAAGGTCCAACTCGCAGTATCTAAATG
3_0666	[A/C]	CCCAGATAAAAAGGTCGGCAAGATAATTGAAACAAGCCTATCAGCGAACCAAGAGCGCGC[A/C]GCCATGGAGAAGAAGAGGCTGAAATGGAAGGTGGCAGGGCCTCCACCAAAAGAAAATGTG
3_1011	[T/G]	CCAGGAATGTACAGGGAGTAGGATGACCTCCTCAACA[A/C]GGAGACTCTGCTTGTCGGTTGCCACCCTCTTGCCTTGGAGCTTGTTGTCAGCCGAGTACC
3_0801	[A/G]	CGCTTCATCGTGTTCAAGATCAATGAGAAGGTGCAGCAGGTGGTGGTGGACAGGGTCGGG[A/G]AAAAAAACGAGAGCTACGATGATTTCGCTGCCTGCTTGCCTGCTGACGAGTGCCGCTATG
3_0883	[G/C]	CGTTCCTTGTCATTTGGTTTGCTTTGCCTACCTCTGCATGATAGCCACTTGTAAGTAACT[C/G]ACGGGACAAGTAAATGCTATGCTTTGTCTAGAACCTATGAGACTACACGCTAATGCACCC
3_1010	[C/G]	ACACAAGCAGTACACACAAGAGACACCGAGACCTGCATCCAGAAACCAACCAAACTTGAT[C/G]CACGATCGAGTCAAACTCAAGTGAGGAACCTATCTRCATTAAATTTACAATTGCTTCCTT
3_0661	[T/C]	TATGGAGAATCGATATGAGTTCACTCCCAAGGAATGCATCAACTCAATATCTTCCATGTA[A/G]CGATGGTAATGATCAGCAGCAATATCGCCGTTACTTCCATCCTCAATTGTGCCTTCCTTG
3_1087	[A/G]	TCGGTTCCACCTCTTCTCAAGAGGATTGAAGGGGATTAGGGTGGAATATGACTTGTAGGG[A/G]ATTATATCCACCTCAATCCCTGCCAAACCCCKTCTAAATCCCTGTCGAACGAACGAGGCC
3_0076	[T/G]	CATGGCTAGGGAAGTTCTTACCAGGTTCGCGGCTTTGAGATTTGGCCATTATTTTCTTAC[A/C]GACTGTAGCTTTTTGTCAGCCGTATTTAGCCCCTACTTTTATGTATGCCTGAACATATGA
3_0609	[A/C]	GAAGAAACTAGATGCGTAATCTGGCAGTGCTTTTGAGTCGGCTCTCTGTTTCTATTGGGA[A/C]CTACTGGCATTTTTGTTTGGAAGTTGATACTGCACCGTTTTTTTTGCGGATGGTGGTGAT
3_0610	[A/G]	GAAAGAATCCCGCCCGAGTTAGGTGTTGTTAGCATCAGCTCCTCGTCCTGGTGCTCCCGA[A/G]AGTGAGCTCCAGCTCGTCCGACCCAGAGTCCTCGTGGATCCTCTCGCCCTCCCACGCCCT
3_0134	[A/G]	ATTCAATGCAGCGCGTGGTTCGATTCAGGAGTTGGTCGTGACCAAGCGTCACTTCGCTTC[A/G]GGTAATTTCCAGCCAATCACTTCGAGTTGAAGAGTGATAATCTGCAGCACACACAACTCA
3_0241	[A/C]	TAGAGGTGCAGCGGCAGGCGTGGCTTGGCGTG[A/C]AGCACCAGCGGCTTAGCCATGGAGAGGTCGTTGTGGGACTCGGTGAGCTGAATATCCGGC
3_0620	[A/G]	CTAGTATACACTTTACACGGATCAGTAAATTCATTACCCAGATTGAACAAGTCCTCTATA[A/G]ATCATCGAGACACAACCATATAACTAAATAAATCTACACCCTGTGACCATAGAACAGCTT
3_0109	[G/C]	AGAAATGTAGAGCATGTTCTATTCTATATTTGGTAATTCTTTTCGGATATTTTAAACTTT[C/G]ATCATGGTTTTCACACATTCGCAGAATCTATTCTAATTTTTAGAGGACATTTCCCCTGTA
3_0917	[A/G]	TTACATCGACCTCTCGGTTTCATTTCTGTAGACCAGGTCAG[A/G]TTAGCTAGTAGAGAGTAGAGACCATACTGGTTTTCGAGTCSCTAACTCAYCGAGTCTGCC
3_0525	[T/C]	TGGAAGAAGATTTCAAACAGCTGTTTGATGATGGCACGTTTGATCCAGAGGAACTAGAGA[A/G]CTTCCGCAAGGATGTTCATGCATTCCAAGTAGAAAGGAGTACCGAAACCGGACAGTAGGT
3_0870	[A/C]	CAAGGAGTTGGAGATAGGAGCCCCTGGTAATTTGAACACAGACGATCAATCCTCCCCGAA[A/C]GAGAGTTCGGTCAAACCAACCGATGGACGGTGTGAGTATCTGCCACAGAACAATTCCAGT
3_0264	[A/G]	CMAGGAGCGACACTGTCGARCTGACCRGTCGATACAAACCCTCTGTAAGCTTCCGCATGG[A/G]AAACSGCRTCCACATTTACAAGTTTCACCGGATATTTGTATCATCTCATTTGAACCCTTA
3_0378	[A/C]	TAACCAGAGTGGACCAGAAACGACGTGGGGGAGCAATGGCCGGCGCCATGTGGTGAGAAG[A/C]WATTSACGTCAGATTTGGAGCTTGCTCATGCCGAAGTCTCCGCTGGCGTGCACCTCCCKC
3_1030	[T/C]	GCTGGAGGGTATGTATGCATCCTCTCTGTCTCTGTCTATGTCTCTATCTTATTCTGTTTC[A/G]GTTTTGTTGCTTGGAGGAGGAATCTGGAATCCTAAATCATAGTTTATTCTCCCTGGCTTC
3_0920	[C/G]	AGCTAGTACAAAATTTATACTRATTTAGTACAAAAACTGCAACACTTATTTTGGGACGGA[C/G]GGAGTAATTCAGAATGCCCTATGATGATGAGTCATATAGTTCAACAATTTACAATGCCCA
3_0611	[T/C]	TGTTGTATTCAGGCATTTCGACRAGCTATCWATCCTTCAGATCGTGTTCTGGATATGTCA[A/G]ACGCCAGCCATGAAGTTACTTAGGTTCTCTACATTAGTATTCATTTACTAACAGGATTAA
3_0019	[T/C]	GGAGGAGAAGAAGGATGACAAGGATGGCGCATCAGATGAGAAGAAAGAGGAGAAAGACAA[A/G]GAGGATGCCAGCGCCGGCGGCGAGGAGAAGGAGAAGGAGAAAGACCCCGGCGCCATCGCA
3_0363	[T/C]	AAATAGATAGCAATTGCAAGTCGGTGTCCTTCAAGTGCCAAGATCTGTACGGCSTTCATC[A/G]GCCTGCGAAGACGGCATCTTAGCCCTGGAGCCCGATGATCCCGCAAGCAACGCGCGCCCC
3_0523	[A/G]	TGGAGGGCGACCGCGGCCAGGATTATATAGGAGTATCACTCAACACTTGCCCGAGCACCC[A/G]TCCAGGCTTCATCTGAATCCTCCGCATGAGACTTCCATCAGAGCTTGGGAACAATTCTTC
3_0416	[T/G]	AAAGCTTGGTCCAGAAAGGTCTTGCTGAATTCACTGCCAAGCTTGGATCAGCCTCGACTG[A/C]CCTAAAGAAGGCGGAAGCTCAGATCGGAGTGGATGTTCACAGTGCGCTCAATGCTGCATT
3_0178	[T/C]	AAACGCACGCATGTACACAAAAAAGGGAAGAAAAATTTAACCTCGTCCTAGTGTAATTTT[A/G]CAATCTTGTGAAGGAAACACAAGAGCGGCAAAGCAYTGGCCCAAACAGCACCGGAAAATA
3_0601	[A/G]	CTCTCGGCGGCGCCGGAGATGACGGTGAGCAGGTTGTTGCCGAAGGGGTCGCTGAGGTGG[A/G]CGCACAGGTTCTCGAAGGGCCCCTCGCCGGTGACGTAGGCCTGGATGAAGAAGCCCAGCA
3_0638	[G/C]	GGCCGGCGGAGGCAAAGCGGCGACCATGGAGGAGGACCTGCACGCGCTGCTCCGCGACCT[C/G]GACGCGCTCAAGCAGCTCCCCGACCCGGCCTCCATCGACCGGATGCGAGATCGCGTGGTG
3_0092	[A/G]	TCCCCTCCTCCATGTTTCTTTCTTACTTAAGAATCAAAATAGCACTGCTAGGCAAAAGAA[A/G]ATTCGATATGCACTTATTAAGGTCTATAAAGCTTAAAGCAATTCTTAGCGAGCCTTTTTR
3_0414	[A/C]	GACGCGACGGCCTCGGACCGTAGCGACGGAGTAASCCGASCAAAGGCCCCGACGCTCCCC[A/C]CGCTTCCTCCTTCCTTCCTCTTCCCCTGCGCAGACGGCGGRCCCTGGAATTCGAGCGGAC
3_0792	[A/C]	ATCAATTCTTCCCAACTATGCTTTGTAGTGACATTCCATCATGGGTCTTAGATGAGTGAA[A/C]ATGTACACATGACAAATCAAACACCTGCAAAAGCAAAGGGGCCTATTCGCTTTCGTAGTC
3_0352	[A/G]	GCCCATGCTGAAGAGCTCCTGGTAGAGCAGCTTGGCGCCGTAGGGGACGGCGATCTTGAC[A/G]ATCTTCTCCGAGGACCGGCAGAACCCGCAGTAGGGGCCCCGGATCTTCCGACCGCCAGAG
3_0624	[A/C]	TTATCATCCCCTGGGTCCATGACGCCGTCTCCCTCACTTCATCATCCAGATCGAGGCACT[A/C]CCTCARGAACTCAACATGGAAGAGGTGGCTCTTGAACAGATCCTTAGAGATTGGCCCAAG
3_0031	[A/T]	CAACATTTTCAAATAACTAATTTCCTACACAGCTGCAACAGTTCAGGCAATTCCAACAAC[A/T]CCCATTTGACTCAGTTACATAAAACACCCTTTGTccTAAGCAAATGGGGGTAGGCATATG
3_1033	[T/C]	RTGGAGTAXTTTTTTTTCCTTCTTCCTGAATATCGATGGCAGTGGCAGATTATCATGCGT[A/G]CCTTGTTCGTGTTTTGCAGGGTTCAAGTCCACGCCGATAATCCTTGATGCGCCRGACAWC
3_1079	[G/C]	ACAGATAGTTCTTCATAATGTGATAGTGTATAGGCCTTCTTCCTGGGACCTACTGCTCAA[C/G]TACTGCACTCCTTGGCTGCTACCGACCAAAAATTTTACAAATCTGTCTACATGTTTTGTT
3_0211	[T/C]	TTGTCTCCGTTTCGGGAAAAAAAGAGTTCAGGTTCAGGATGAGGAGATGACATTGACCTC[A/G]AGCTTCTCCATGAGCTCCTCCGCGGTGGGGGCGAGCACGATGATGCGGCGCGCGCTGGTG
3_1063	[A/G]	GCAGCTCATCAGCTCGTGCGCGTAGCTCATCGTTGCATCGCCACATAGACAACTGAAATA[A/G]TTTGAAGTTTTATCAACTTCTAATGATCAAATATATGTGAATTTAGTTAAAAGTAATCAA
3_0884	[A/T]	GTATTTTCCTCACAAATGGATCCAGTCACAATTGTTGATGAAGTTGAACATTTTTGGCAA[A/T]TCATAAAACCGTGCATAGATGTCCGGCTACACGCACACAAGTACATAATACACCTAGTTA
3_0344	[T/C]	GGGAGGTGAAAGATGGCGACGGTGCAGCCACGACCAAGGAAGGAACAGTGCGATGATAAA[A/G]GGTTGTTGTTGTAGCGGTGGTTGGCGGTGGAGGAGAGGAGATGAGGAAGATGGGGTTGGT
3_0575	[A/G]	ACGTAGACTTCAAAATCACGAGTCTTGCGAAATCACACCCCTTGGCTGCAATAGGCACTT[A/G]TCGGGTTCCCGAACTATATAGATTTCATCTCCCACACTATGTTCTCCGTATGTATCCTGG
3_0834	[T/C]	ACTGAGAAACATGATATGGAATACTCC[A/G]GCTGATACATTACTGAAAAACATGATATGGAGTACATCGTTTTSTAAGACAGCTCACRGC
3_0502	[A/G]	GTAAATACCCAAAGCACAACGACCTTATTCCGGCAAGCTTCTCCTCCGTGGGTGGTCCGC[A/G]GTGGCTGGCTTCGGATTCAAAGTTGAAGCATTGGTTTTCGGTTGAGCAAGCTTTTTCAAT
3_0096	[A/G]	TGCCGAGAGCGTGCGATGTGTGCATGAGGTGGTAGCAAGGCTAGCAGCATAAGGAGTAGT[A/G]GAGTTGTTACGCTAAGCAAGTACGTAAGCAGATCGTCGGTGTCTGCCTGCTTGTTGATTT
3_0445	[A/G]	CAATGTTCCAGCTGATCAGCTGGCTGCTCTTTCGTTGAGCGATGGCTTTGTTGCTTCTTA[A/G]TTGGAACTTTTCTTGCTTGTTCCTGGTTACTGTATGTGCTTGGTGCTTCAGACTCTGGAA
3_0099	[A/G]	TTTTTGGTGTACTCCTACAAGAAGTAAATCTATCTTCCAGAGCGAGAGATACCCGTAAAA[A/G]AAAAACTCTCGTTTTTTAGCAAGAGATTTAGCTGCACAATTRCATTTGATGTTTGGGCTA
3_1019	[T/C]	GAAGTCCTGGGTGCTGCCGCCGCCGATGGTGAACTCGGCCAGCGTTGCTGGTGGCTGCCC[A/G]GAGAGAGAGCATGAGAGCTGGCCGCCGCAGTCGCCRGTCTGGCAGCTCCCGCTACCGCCA
3_0405	[T/C]	TGGACAGAAAGAGGTCCGGCTCTTGAGCAATTGGTGTACTGCATCCGCAGTTTTAGAGAG[A/G]CTGCATTGTCTGGTGACCAAAAGTTTGATCACATAGACATATCAGAGAAGCAAAAGGTTG
3_0904	[T/C]	TCGTCTCGACTCTCTCGATCGAGGGTGGTGATTGATTTCTGCAAAACRTTTCCCGTTTCC[A/G]TTTCTTTTGCAATTGCAAGGTCTAGTCTGTTTTTGGGGCGTGCCTTTTTTATCTTTCATA
3_1065	[A/G]	AGCRTATGACCAATTTCCWGAATTTATGGACGGCTGGGTTGGTGCAAGTTGGTTGGATGG[A/G]CGCAAGGAATTCTTTGTGTTGCGGACGGAGATGGGAAA
3_0145	[A/G]	cnnnaaggnttttggggcaatacaaaacTGACTCATCCTTATCGGCACAGGCTCCGAGCT[A/G]GAGATCGCCGAWAAAGCAGCAGAGCAACTGAGGAAGGAGGGAAAATTTGTACGGGTTGTC
3_1013	[T/C]	CGCCGAACTCTCAACTGGATGGGATCCACATCCGAGCAAGCATGTTGTCACGACGGACCT[A/G]CCCCAGGAGGGGCTCATGGTCCAGGAGTTCTGTAGGCTGGTGCAGAGCATCAGAGATGCG
3_0149	[A/C]	TAGAATTCCAGTACTCTACAATATTTACAAGCACGATCAGGGAGTTGCTCCAGTCAAGTC[A/C]GAGAGTTGTGATGTTGTTTCACCTCCACCTTTTACTTTACCACTTCCAGTCAAACTYTAC
3_1050	[A/G]	GTTGCCGTACTCGTCGACGCGGTTGGCGGGGTTGTCGTGCTGCCCTTGGAACTCCATCTT[A/G]CCTGCTACTACTACCTTGGATGATGGACTCTTCTCCCTGAACCGGACTGCGAGTTRAAGT
3_1055	[T/G]	GCAATAGGTAAAGAAGTAAGCAATCCATTCAAAACAGTGTCTGAAAACAAATGCACAATK[A/C]TATTGGTTGCATACCTTGGCAGCACCAGTGCTGCTGGGGATGATGTTAAAGCTTGCGGCC
3_0832	[A/T]	GGTTGCTGTTTGTTATGCCATGGCTGGTGCTATAGACTCGTAGATTGCTGCTTGTGATTT[A/T]CCTTTTCTTCCTCTTTGTATTAGCGGACGTTGTCGTAGAATGTTGTATGGAAGATGGATG
3_0590	[A/G]	CACCTCGTACCACGAGTTGAGGACCGACTCGTGCTTGTCCGTGCCCGAGAAGGCCAGCTG[A/G]ATGCCGATGCTGCAGTCCATGGATCCCTGGTTATTGCTCTTGCAGATGTTTGTCCTGATG
3_0427	[T/A]	ATATGTTTGGGTATCATYTACATCTACATACTTGGTAAACTGAAATATCATCCGAAAATT[A/T]ATTTGTGCAGTATGCAATGAAAGGACAGACTCCATGCGCCATATCTCAGACCTCTGCAGT
3_0627	[A/G]	AAAGAAGGTTGCTTACAGTTCAGGAGAAAACACCGTCAAGAATGCTGACCGCATTGCGCG[A/G]CCGGCCCGTATGACGTCCGAGATAGTTGCCAAGGACTCACCAGACCCTGTTCCCTTCGAC
3_1022	[A/C]	GTASGCGTAGGACCCGTTGTCGATCCTCTCCARGCATACCCCTTTCGGAGACGCCGAAGG[A/C]TGGGTAGCGTTGAACGACACCGTGCTCCCGCTGAGGCACACGGACCGGTCGCCACCGAAC
3_0561	[C/G]	CAGGAATGCCATGTAGGAGTCATCAATGCTTTGTGGCTTAGAAGCTGAGGGTGAAGGCTG[C/G]GCTGCAGATTTTATGGGGGTTACTGAAGGCGTCAGAGCAGAATATGATGGTGCTGATGAC
3_0552	[T/C]	GATGATAGAGATGGTTGACAACATAACCAACTTTTTCCAAGACCTGTTCCACAACCCGGC[A/G]GAAGCTGAGGCTGGACCGGGCTCATCCTCTAAGAAGCATTCGTTTGCGGAGATGGCGGCT
3_0820	[A/G]	ACAAAACTTTTTTATGAAACTYAGAACTCACCTTGAAAACCCACCAGAGCCAGCTCCAAC[A/G]CTTCTTGCTTCAATGCTAGAGTTAATCTGAACCTTTGGRTTGTCTTGYAAAATGGATATG
3_0166	[T/C]	ACACTGAGCATTCGTCTCGTAGATGCGACGGGCCTTGTTGTACCTTATGTACTTCTTGCC[A/G]TCAGTGCTTGTGATGCGCACCTCAGGGATCTGCTGTACAACGTGCCAGTTCTTCCCGCCC
3_0156	[T/C]	TRGATGGATGGATGGATTAGGCGGAGGCGGAGAGGAGGAGCAGACGCGGTGGCGAGGGCA[A/G]GAGACGAGGTGGTCGTTGGTGAGCCCGACGGCCTGCATGAAGGAGTGGAGMACGGTTGGG
3_0605	[T/C]	GGCCTTAAAAACTCATAAACTCAGGGGGCAAGCCTGGGTGGCATTCAGTGAAATTACAGC[A/G]GCCACCAATGCTTTCCGGGGCCTACAAGACTTCGATTTTTACGGCAAAAAAATGCGGGTA
3_0603	[A/G]	GCCGGTGGCCACGTATTCCGGGGCCGCATATCCGTAGGTGCCCATCACCCTGGTCGTGAT[A/G]TGAGAGTTGCTACCCGTTGGTCCAAGCTTAGCAAGCCCAAAGTCRGAGAGCTTCGCATTA
3_0616	[A/G]	AGAGACTGGTGAAGCAATCACGAGTTCAAGCACTTCCTTTGGGAAGTAGAGAAAAAATAA[A/G]TTAAAGCCTAGTAAGCTCAACCCTAGTTCGCCTTTGTAAGGTGGCAAAGGAAATGCTGTG
3_0710	[T/C]	TATGGGAGTTTGTGTTAGACGAACTTATCGATGAGGCTGTTTTCGATTTGTGGATTTGAA[A/G]CTCTGATCAGACCCCCCCTGTCAGTGGTGCTTTGTGATGAGTACATACATGTAGGTATAA
3_0673	[A/G]	GCCTCCACGGTCGCCCGCCGTCCGTCCAGGGAGACGGTGATGCTGTCGATCGCCACGTTG[A/G]ACAGCGTGTAGTCCCAGAACCAGCCTTTGCGCTCRATCTCTGCTGCTCGGTCYGTCCATA
3_0765	[T/C]	GAAGGTATTGGCATATCTGACCCTCTTGTCAGGATTCTACATGGCATGGAATATTGGAGC[A/G]AATGATGTGGCAAATGCCATGGGGACATCGGTAGGATCTGGTGCTTTGACTCTCCGGCAG
3_0598	[T/G]	CCTGGTCATGACCCTGACGTCYTCGGCRCCGCTCCCCGACAGTGTTGTCCATTGGTGCGC[A/C]ACAGAGGCCGTCACGCCGCCGCAGAAGCTTGCCACCATCCTCTCCGCCAGCTTCAGCATG
3_0972	[A/C]	GCGTGTGCCCGGATTTGAAACCCGGGAAAATTGTTGCCTGTTTCAGGTGGTTGGCAAGGC[A/C]GTGATGCTGGACGAGATCATAAACTACGTGCAATCGCTGCAACGGCAAGTCGAGGTACAC
3_0695	[T/C]	GATCTTGGGGCACCCGTCCCGGTCCTTCTCCTGCTGCGTGCACTCCTTGCAGTAGTAGGC[A/G]TCCGAGATGCCCACCCCTCCGCAGATGACRCACCTCCCCTGGAAAGAGCCGTAGTTGCAC
3_0483	[T/C]	ATAAAGGATGTGATTGTAGTAGAATCAATCGATGACCCTCTTATTGAGAAGCAGCTATAC[A/G]CAAATAAATTGGATGAGTTAAAGCGGCGCAAAACAGCTGCTCGCAGCATAGCATCTGTAT
3_0473	[T/C]	GGCGCCGCCGATGATCGCGCTGGCCAAGCCCAAGATCCTCGTGGAGGAGAACTTCATGCC[A/G]CTCAAGAAGGACCCTGAGGTTGCGGTTCTTGAGTCGGAGCTACAGCGGGTGAGCGAGGAG
3_0901	[T/C]	AGCATGTTCAAGAACGGAGAGGAACTGCAGATGTGCAGCGCCATATGTAAGCCAGTGTGA[A/G]TGTATGCGAGCAAGCATACCTCGTTCTCGAGGTGGCATTTGTGGAGGATGGCGGCGTCGT
3_0389	[T/C]	AATGTTGCTCCCATAGGCTCGTGAGAGATGACGATTAAGAGAAGCTGAGTTGAACTGTGT[A/G]AGCACATAGATCTTTGATATGTTGCTGTTCAGACAATTACTGACAGGAATATCAATAAGC
3_0698	[T/G]	CCCGCTCCTACCAGCACCAGCCAAGTACACACGGCAAGGAAGCCAAGAAATACAGTTCCT[A/C]CTCCTCCTCCTCCCCTGCAGTTGCTCCTCCGTTTCCGGTTAGCTAGCAGTCTGCGCACCA
3_0223	[A/G]	CgACACCGAATCGCCTCACGTCCCGTCCAAGGATGCTCCTCTATACATGGCCACC[A/G]CCTTATTTGTCAGAAGCCATGGGTGGTTGGCCTTCTATAGCCGACCAAGCCGAAACCTCC
3_0301	[A/G]	GAGATCGCGGCGCTGGTGGCGATCAGGAAGCGAAACGGCATCACGGCGACGAGTGCGCTC[A/G]AGATCCTCATGCACGAAGGAGACGCCTACGTCGCGGAGATCGACGGCAAGGTGGTGGTGA
3_0735	[T/C]	TACCATGTAGAAACAAGTGCAGTTCAAAATATTCAGACATTTCGTACCAGCAAAGAGCTC[A/G]AGAAAATCCCCATGTGCAAACTAAATCCTCCGGAAATGGGACTGGTCGTGGTCTCCATTG
3_0124	[T/C]	AGCTAGACTTGTGYACAGTTGCCCGAGAAATCTGCCACAATGATTGTATCATAACGATGA[A/G]TGTCCACCTCTGCTTTTTTGCCCCTCCCATCTGCGCATTTTCTTTGCTGCTTGAGGCTTG
3_0224	[T/G]	AGAAGGTGCTGGAGCACGAGGCCGTTGGGGCGTTCCTGACGCACTCCGGGTGGAACTCAG[A/C]GTTGGAGAGCATCTGCGGCGGCGTGCCGATGGTGTGCTGGCCCTTCTTCGCGGAGCAGCA
3_0703	[T/C]	ACATGTACATTCTGTGGGATCTGTAGCGTTGTACTCCTTATATTAGTTATGGTTTAAGGA[A/G]AGACCTGGGTGGTAAAAGGTTAAAAAAGAAAGGGAAGCATGACAATGTGAGATTGACTGA
3_0840	[A/G]	GATGAAGAAAATAAATTCAAAAACATGAGACTTGCGTGGCACAAGTTTAGAAAAGGCAGC[A/G]TAACATATTTGCTAGCTGAGCAGGCATACCAATTGGGTTAACATTGCCCCAGTAGGCCTC
3_0412	[A/G]	AGATCTCGAGGTCGGTGGCATCAAAGTGCCCAAAGGCACAGTCATCACAATCCCCATCGC[A/G]AYGATACATCGTGACAAGGAGGTCTGGGGTGAGGACGCCAATGAGTTCAAGCCTATGAGG
3_0779	[T/C]	GGTCAACACGCCCGAGTCTTGCAGTAAACAGGTAGTACAAAAAAAGTAGTACGTCATATG[A/G]CAGCTTGTTTGATCGATCTAGCTAAACCTGGCTGACCATCTTGCCGGCCTTCTTCGACTC
3_0339	[T/C]	CCCGGCGAGGACGGTGTCGACCACCTTGGCCTCCTCCTTCCGGATGGCCGGGTTTATCCC[A/G]CTCCCAGCGGCGGCGGTGTCTGCCTCCGCACGGACGGCCACCGTGCCCCGTCGGGCCCGG
3_0762	[T/C]	GCAGAGCATTGCAGCTGCCGCTTGTTGCGTCTCCTCCGCTAGGCGATAGTCATGGGGCTG[A/G]TGGTACGGTGCCGGTGGTTCCTGTTGCGGCACTGGTGTGCCTTTCGTTTCGTGCAAGCTC
3_0945	[A/G]	CTGGACGGGAGACACGTTGTCTTTGGCCAGGTTCTTGAAGGCATGGACATCGTAAGGATG[A/G]TAGAGTCATCKGAGACTGACAGAGGTGACCGCCCGAAGAAGAAGGTGGTCATTAGTGAGT
3_0518	[C/G]	GGCCGTCGTCGCACGTCGCCCGGGCGTTCGGCGTCGACGCTGCCGCCAGGATCACGTGCT[C/G]CCTGCAATCCGACATCAGGGAGGTCGCAAGCAAGTGCGCCGACGCCGCCAAGATGGCCGG
3_0047	[A/T]	CTTCCACAAACTGGTGAACGAGTACTGGTCATACACATCGAACGGAAATATTTAGAAGAG[A/T]CTGTCAATTTTGATTGCTTACTG
3_0938	[A/G]	ATGATAGAGAAAGTAGATATCRRATAATTCTTCTCGACTCACGGATTCAGGTACTGGGTC[A/G]GACTTGTAGAATGGTGTGAGCTTGTCCTCCAGGAAATCTTGAGCAAATG
3_0193	[A/G]	ATTTCAGTTGCAATAGTGCCAGAAACTGTTCTTAATTAAAGGAAGATGGAGCATGATTGG[A/G]ATGTAATGGACATGAAACTAGAGGAAAATCCAGAAAGAAATCCACTCTTGTTACCCCAT
3_0458	[C/G]	TGACGAATGGAGGAAGCACCCTATGGTGGGGAACCAGCTGCGCCACGCCACTCCGGGGCT[C/G]GGCATCGCCATCGTCGCCTTTGGGATCTACCTCGCCGGCGAGGCCGCCTACAACCGCCTC
3_0619	[A/G]	GTTTGTGTGATGCTTCCCTTCAAGATCTTGAGCTTCGTGAACAACAACAAAAAGCAGCCC[A/G]CCTCCAGCTGGAGTATTTTCTGGAGCTTTCTGTACTTCATCGACACCATCCACGCTTTCT
3_0814	[A/G]	AGCTCTCATGGATATTGTCACCGGTGCCATTTCCAACCTGATTCCCAAGTTGGGGGAGCT[A/G]CTCACGGAGGAGTTCAAGCTGCACAAGGGTGTCAAGAAAAATATTGAGGACCTCGGGAAG
3_0044	[C/G]	GTCTTCGCCAGTGTTAGCCGGTCGTTGAAATGTGTTGTGTTGGTAGTCCGAATGGATCGA[C/G]GAACGTGTATAGTATCTCCGGTGGGTGCTGATCCTGTCTGTTGAAATGTTCTGAATTGCT
3_0428	[T/C]	TCCGCGGCGCTGCTGAAGACGGACGTGAAGCCYCCGCCGGGAAAGTCGCCAGCGAAGTTC[A/G]CGCCGATCGAGAAGATGGGCGTGAGGACGGCTGAACAGGCCGCCAACACGCTGGGGATCC
3_0989	[A/G]	cgagcaccatggcggcgaagaccaccgccaccgcccacgacggcgtctccggcagctccc[A/G]cgccggcaccccttttttgtccgacatcggtcgaccgccgcaacctccttccttgcccgg
3_0121	[T/C]	GAGTTTTAAACTCGCAAATARCATCACACCTTACAGGCATGTCTTGAGCAAAAGAAAAAA[A/G]GGAAGCAAGCAAGACCTCAACCAGACTTGGTCGCTTGACCACACATACACAAACCACAGC
3_0751	[T/C]	TGCTGACATACAGGCGCAGAAGGGGGCCGGCCTTCCACTGCACCCCAATCTGAATTAGCC[A/G]CGGATGCGGCTTCTTCGGCCTTCGCTTTGGATGATGTGAACTGACCTTTATGGCGATGCA
3_0420	[A/G]	AAAAAAAAAAATAAACTCTGGTTCGTCTGCTTAAACTGTTGCTTGCGGGCTGTATCCACT[A/G]CCTGAATGTTTGTTTACTTCCCAAAAAAAAAAAAAAAAACCCCTCTTTCCAAATTACTTG
3_0119	[T/A]	ACCACCGATGAGCGAATGTYTTCTCCACTATGTAAGGTATAATAACTGCTATCAAGGAAA[A/T]TAGGTACAACACCTTCCCCCCTTCGATTTCCTGCARACGGTGAGCCAATGGAATGGTGAA
3_0992	[A/T]	CAGCAGCAGCAGCGTGTATTGAACTGAACTGCAGCAGGAAAACCTAGAGATGAGAGA[A/T]GAGAGATGAGAGAATCATTTGGAAAAGAGCACGTCCATCTCCTCTAGGGTCCGGCCCTTG
3_0305	[A/G]	GAAACGTATATTATTAGGTAGGATAGAAGACACTTTTTTTGCACGGTGCTTCCAACAGTC[A/G]GGGGACAGCAKATTTTGTGTAGTGCTGCCAGTGAAATAAACTACTGTACACTGTAAAGGC
3_0400	[T/G]	CCGGAACGTCTCCATTTCTGGCTTTGCTGGTCTGTACCACCGAACTAAAACATTAAAAAA[A/C]CCATGGCCGTTGTGTCCCTGTGCTTGATCTCCTGTTGTTTTTTCAGTGCGTGTGACCTGT
3_0060	[A/G]	CAAAAAAAGCAAAAGATAATACACAATGTATTCCCCAGCAACGATACCGAAACATAGGGC[A/G]GACCAGTAATCCAGATATGTTCCTTGTGGCCTGTAGCATGTCCCTACAATTCCACAGCTG
3_0890	[A/T]	CTCCTCCACGCACCAGACCACACCAGAAACAAACAGACAAGCAAGCAAGCAAGCAAACGT[A/T]GGAGCTAGCTGCAGTATGTCCATGGCATGCGGTTTGTGCGGCGCCAGCAATTGCCCGTAT
3_0319	[T/G]	ATGAGGTGGTGTCGGTGAACATCTTCGGTCAGTGTTTATGTTTGTGAGAACAAAAAAAAA[A/C]CCTATTGTGGTCAGTGGTTATCACTTGTCAAACTGAATCTTAATCGTCGAGCGAATGTTT
3_0091	[A/G]	AGAGCTACAAGGACGGCGGCTACCCACGCGTTGGCCCACCCGTAAGGTACTGCTCCCCTC[A/G]GCGCCGCCGCGCCCGATGACGACTTCCCGGTGGCCCCGCCGGCCGTACCGCCGCCRCCCC
3_0441	[A/G]	GGCCGTCCGAATGGCCACCTTGGTRAACTCCTTTCGATCGGGCTTGTGGCAGCGCTTGAC[A/G]AGGCGGACGCTGTCCTTGGCGAACTCCCGGAGCGGGTCGACCACGGAGTCCACGGCGTCC
3_0444	[T/G]	TTAGTTCAGTCTGGCGACATCAAAGCCAGTAGTACATTTTATTGTGGAGCACGACGATGC[A/C]TCGATGCCCCACGGCATAACCGGATTGGGGGGCAACGGAAGCGGTCGAACAAAAATTGCA
3_0758	[T/C]	TTACAGGTAAGATCACAAGGCCTCGTTCTTCATATCAAGCCAAAGAAGAAGCCTTCGAGG[A/G]CGCCCAAGATGCCTAGCCTGCTGGGCAGGCTCCTCACTTTCATACACAAATCCACTCTTG
3_0511	[T/C]	ATACACAATACAGATGTTATTCTTTTATATTGCTATTTGGTAACTGTTTGTACTTCCCAA[A/G]GCAATTGTCTGTTATGCCTCAGTGCTAATTAGCTGTAACATCAGTGTATAGTTTCAACAT
3_0939	[A/T]	GCAGCAGAGTCGTTCGCCGTCAGCAAAATAGCACGGTAAGATGAACGGATCATATTCATC[A/T]GTTCGAGTATCTCAATCTCAATTACCTGTAGTTCGTGTGAGCACCAGCACCGTTCCAGTC
3_0468	[A/G]	ATCAGTCGGTACATGGAACTGTAAATTGTCATTTTCGAAGCCGTCATATATGGAGTCAAA[A/G]GATTACATATGTAAAACAAAGAATCCACAAACAAGTAATGGCGCGCAGTTCAGTGTTACA
3_0310	[T/C]	CGGCCAGGGGCCMGGGGGAAGACGCCGGCGRGCGTCACGGAGCAACTGGAAGACGTACAA[A/G]GAAAAGAGGACGACGATCAGCCATCCTAGGCATTCAACAAGGAAGGAGGCCATTTTGCGT
3_0621	[A/G]	CGGAATCTGGCCTTGCGAACATTGTTCAGGACCTCAATCTCCACACGCTCCAGCATCCTC[A/G]CAACATCAGTGAAAGGGGGGCGGACATCGGGGTTTGCATCCCAGCACCTCGTCATGATCT
3_0940	[C/G]	ATTTAATCACGAGAATTCTAACCGAATGCTAAAGCTATTTGAGCTGTCATTCAACCACAA[C/G]GGCCTTATCAGGATAAGATCACATGACTAYTCTAGATCATCTTTAAATGAAGACTATCAT
3_0882	[T/A]	ATGCAGGCTATATATATGTTTTTAGAATATTATAAGATCTCAAGGTTTAGTCAGTATAAA[A/T]ATTACTACCTGAGTTATACTTCCTCCGTTAAAACCACATTTTGATATGAAGGTTGTAGTT
3_0749	[T/C]	AAACAGCAGGGAAAACAGCTAGTGAGTCCTTTCTTTTTCCCCCTACTTCCCAGCAGAATC[A/G]GGGGAGCCATCTCCATAGGAAACCAAACCCTTCTTCCCTTCAGGACTGACCGACATAGAC
3_0129	[A/G]	CAACTGCAATGTCTTCACTGGCAGCCTGCATGTCCGGTTTGAATGCGGTCAGGATCATTA[A/G]ACAAAAAGGGAAGAAAATGCTGACAGAAAACTTTCTTACCATGCCATGCCCTTGGTGTAA
3_0456	[A/G]	TGGTGCTGTGCCGAAGGATGGTCCTTCTGCAGGAGTGACATTGGTAACATCACTGGTGTC[A/G]TTGTTCAGTAACCGAAAAGTGAGAGCAGACACTGCAATGACCGGAGAGATGACTCTTAGG
3_0908	[T/C]	CCTACGTGGTCACCTCCATGATCGCCGAGACCACCATCCTGTGGAAGCCCTGAAGCTCCG[A/G]TCGCCGTGTGATGGACCGTCGGTGATGGGGTCCGGTGGTGGCCATTGGAGGATTCGTGCC
3_0469	[A/G]	GACCCGCTCGACGTCGAGCAGCTCAGCGAGCTTGTTCAGTCCGCCGTGGAGGCTGTTGCA[A/G]AATCTCATCAAGTGCTTGATGTCGTAGATCACGGGGAAGTAAATCCTGATGAGGTCGAAG
3_0133	[G/C]	GTTCAAATTTGTGCCTCCGGCCATGTAACTCATTTATGTAAAGGTTTGGGATGATCATTT[C/G]GCTGTTTGTACAGGAGCGAGTCTACAAAGGTGGGGTTAATCCATGTGGTGCTGTTCATAT
3_0995	[A/T]	CATTTTCCCCACAGTTTTAGCATTTCAGAATCGTGATGGCAGAGCTAAT[A/T]GGTTCATATACTGCCAGAAGAAGAAACCAAGTTTAGCTGGCAGAAACACAGGAAACTGCT
3_0430	[A/C]	CCTCCCTCACCGAAGCCAACGACCAAACGAACCCTAGACTCCGAGCGCACGAGGAGCGAG[A/C]GAGGGAGATCTCCGAGGTCGCGGCCATGGCGATGCGTGCGCTGTACAACGAGATCCGCGC
3_0052	[T/C]	CTATGTCCTTCAGGCGGTTAATGTCAAATCTTGCAAGAACTGGGGAAATGGGAACATAGG[A/G]TGCCAACTGAACGTACCCATTGGAAGCTACTGCATATGCATATTTGGTAAGCACAAATTT
3_0789	[T/C]	CAATTCTAGCTGCCCTGTCGGGTGGAGGGATCACCATTGTCGCTGGTTTCTCTCGGAGAG[A/G]ATGTGGGACTGGAGGCGTACCGCGCGGCGAGCCGGAGATGCAGCGGACAGCGCAGGGCGG
3_0918	[A/G]	TTTGTTTCTAAGACATGAATTCTCCATAATTCAAAGAAGCTAGGCCAGGTCAAGGTTAAC[A/G]AACTGTAACCAAATGCAAAACCATATTTTTTTGCCAAAGAGGGTAACCACCATTCCATCT
3_0865	[G/C]	AGAGGGAAGATGATCCAATCGTTTGGTTGCTTGTTGGCCCTTGATGAGAAGAGCTTCAAT[C/G]TCATCGCGTTCAGTGAGAACGCGCCAGAAATGCTTACAACTGTCAGCCATGCGGTGCCCA
3_0734	[T/C]	GGCCTGAGCTTCCGCCACAGCCATGGGATCTGCTTCATCCGTTTCACCGTTCTTTTCTGC[A/G]GCTACTTTCTCCCTGTGAAGCCTTTCTGCTTCTTTCATTGCTGCATTCTGCTCTGTCTGA
3_0539	[C/G]	GCCGTCGGGGAAGCCCTCGGTCTTGCAGACGTTGGCGCAGTTGGACCTGCGCACGCAGGG[C/G]CCCCTGAACCTGTGGCTCCGCGACTCGCACGTCCGCGCCTCCGCCACYATCACCGGCCCT
3_0929	[T/C]	CACAGTTTTTGACGGACGGAGGGAGTATATCTCTATGATTGAAAAGATACAAACATGAGC[A/G]TCCCTAAACTTTGCAGTGTGTTTCCAAGAATGCAAAACCAATATTTAGATCAGATATACT
3_0505	[A/T]	CAGGACGCCGTCGGCCTCCGCCAGCTCCTGAGGGGAGATCACCGGCACGTCGGTCTTGGG[A/T]GGGGCRCCCATCTTGCCAAGGACTTCCTCGTTCAGGATCTCAGGGACCTGCCACACTTTA
3_0116	[A/G]	GTCTTGAATGCTGTTRCCGCTCACAGAYCTGGAGAAGGCGAACCATGTCAAGCAAGAGCA[A/G]GAACCTTGTTAACAAAGAGCAGAMATCATGCAGTGCGACAGAGGCAGAATTCACAGGACA
3_0041	[G/C]	TGGAYGCCTACGTGCCACTCTTTAGCCGCGACATGAACACCTTCAAGAACTGCTGCTACA[C/G]CCTCGACTAGGTCCCGTTTGCACGTACCTGCCATGTGCCAATGtgtgaacccTG
3_0676	[T/C]	AACATGTGGCAGTGGGTATACTAAAGGAGTTCTATTCTTATTTCTAATTTCTCAGATCAA[A/G]GCAATACTAAAGATCTAGGAACAACAAGCTCTCAAAACATCCTCCATTTCAGGGTCATCT
3_0108	[T/G]	ATGATATTTTTCCAGCAGGCAAAACTTATACATCAAMATCCTCAAGGTCCATCTAGAAAT[A/C]GCTGTTGCTAAGCATAGAAAAACAAACCCAAACAAATAAACAGTAATGGCAACAAGACTG
3_0516	[A/G]	TCGTCACACATTCCCGATTCAGACGACGGATTTTCAAAGGGGCTACAACGGGAATTTCTC[A/G]GTTTTAGAGGACTCCGAAGAAAGGATTGGTGATGGCCGAGTTGAGCTCGGCTCCAGCTAC
3_0853	[G/C]	ATTAGAAAAACAGCCTCAATATGTTT[C/G]CTACAGTCTCCTCCCATAAAAGGAAAACCTTTGCAAAGCGAAAATAGGCACAGAGTCAAA
3_0449	[T/C]	CATCATCGGGTATGGGTGTGGACCCGCAACTGAGCCCAAAATGTAGTGTGTGGTCTCTAC[A/G]TTAGTGACCCAGTCACGGATGGCCTCCGAGGTAGCATCCTTCAGCGTTGCAGTCCCAGAA
3_0402	[A/G]	TATTTCATGAACTCCGCCCTGCACGTAGTAAGCGACACAAAGCGCGACCAATATCATCAC[A/G]GGGATCAGTAGCCTTAGGACCAGCCACAGCTTGCTGCCATCGGTCGTGAAAAACGGCGCC
3_0230	[T/C]	GGCGCGTGCGAGTAGCTAGAGTGGGCGGGATGCATGCTGCACACGATCTCACGTTTTACC[A/G]GTTCTCCTGATCAGCAGAAGCTGCGCTAAGAGGCCTTGGGATGGCGCGGCAGAATCGGAT
3_0629	[T/C]	CACCAGGCGCACAAGCACAAGTCGACGACCAAAAAACAGACGAAGAAGAAGAAAAGGCAA[A/G]GCCTCCAAGATCTCGGCTCCGCGAGAGATCTGAGAGAGAGAGAGGTGCTTCGGAGATGCA
3_0219	[A/G]	AATRAAYTCATGATTGTATGCAGTATTGGTAGAGAAACTCACCAAATCCATCGATGAGCA[A/G]GGAGTATTGATAGACGAGGTCCATGCAAACGTAGGGTATGTCACGGACTTTGGGRTACTT
3_0551	[T/G]	GCCCTACATCCCGGACTTCAAGCTGGCCTTCGAGCACTTCTGCATCCACGCCGGCGGCCG[A/C]GCCGTCATCGACGAGCTGCAGAAGAACCTGGAGCTGTCGCCGCGGCACGTGGAGGCGTCG
3_0110	[T/C]	TCGCCGTTCTCCTCTACCTCTAGTGTTATTGTTGTTGTGTGTATGCATGCATCGTTTCTC[A/G]TCTTTGCAGAGCGAGCATGGATGATATAATGATGTCGCT
3_0279	[A/G]	TGGCTCAAAGGCTCCATCAGGGTAATAACCAAACCACGAAGTTTCCCGGGGTATGACGAC[A/G]ATATCATTCTCAAACTGCACATGATATTAGGGGGAAATAGTTAAGGGCATCATAGGTGAA
3_0943	[A/G]	CTTTTTTCAGGTCCTTCATACCTTCAGCGCCAGCTTCTTGGCAGCGAGGGCCTCCGCCTC[A/G]AGGGTCGGCTCCCACAGGATCGTGGTCTCGGCCAGCAGCGCCGTCACGGTGTACGGGTCC
3_0754	[T/C]	AGTCCTATAAAGTAAGTGATACCTTTCCCTTCAAGTGGATAAACAAGAAATGGCGTGATA[A/G]TTTCTATGTGACTTCCATGGCAACTGCTGGAAAGAAATGGGCGGTTGTTATGTCTCGCAA
3_0410	[A/C]	TATTCAGCAACTCGCAGAATTGGGACAGAAAGCGGGATTGGGTGGTGGCAGCAGCAACCT[A/C]CCACAACAGTAAAAATATGCTCTTACCAGATGTTTTGATGCTAAGGTGGGATTGAAGCTT
3_0498	[A/G]	TTGCAGGACAAAGGCTTGATGCGGCAACATTGTCCAAGACAAAGTCCTGTGGCGCTACCA[A/G]CCGARGAAGATTTAATTGAATATGTCCTCGAGAGATTGAGCCTGCTTGGACAAGGAACGG
3_0859	[A/C]	TGTCAAGTGTGATAAAATACTCTTGGCTCACCATCTTCTCTCTTTTTGGGACAGAGGACT[A/C]GCTAATCATTTATGAACTACCACATGAACAGAMGAGCCTTTAAAATCCAATTATGAATGG
3_0202	[C/G]	GCCGGCCCCGAACGGGATCAGCCCGAAGTCGCCGCCCTTGACGTCGACGTCGGCGTGCGT[C/G]CCTCCCGGGAGGAACCTGGCGGGCCGGAACTCGAGCGGGTCGGGCCACAGGGCCGGGTCG
3_0417	[T/C]	ATTTTGTGCCATGGCACACTGCACACCGCATTGGCTTCTCCAGATGGATACCCTGGTGCC[A/G]CTGTCGATTGCTCTTGCTGGTGGCACCGACATCTGTTGTCACTTGTACATGAAGGTCGTC
3_0234	[A/G]	AAAGACGATGAAAAGAAGAAGATGTTCATTGAGTATATGCAGGAAAAGGTCACTGAGGCC[A/G]MAGTTGAAGACAACCTCTTCATCATGGCCGGCCTGGCTGCACCAGCGGCGGCCATCATCG
3_0270	[T/G]	GCTGGGGGCCAGCGTGACGGAGTTCAAGGACAAGGTGGCCGAGTACCGGCGCGAAGGCAG[A/C]AAGCCCCTCGACGCGGCGGCCGGCGTACAATCCCCGGACGAAGGCGACMCTAKTAACACC
3_0210	[A/G]	AATATTCTGAAAGGTTTTTTTTTATTTAACCTTGTGGTGGCCACCATTAATGCACTAGTT[A/G]CAACAGACTTGATTTTGGAGTAATAAAACAGAACGAACATCAAATTAATATTAAATAGGT
3_0617	[A/G]	CGTTGTAGCCTTCGTTCGGGTTATGCAGAATTATGTTGAACTGGGCGGGCGATAGTCCCT[A/G]AATACGGAGGAAGAGCCACCGGATGCAGCAGGGGAAGGCGACGATGCTACAAAGTTGCTT
3_0421	[A/G]	GCGTGCACGCATGCATGCATAGTTCTGTGGGCGCTATACGCCGCGCGTACGTACGTTTGG[A/G]GAACTCGATTTGTTTGTTGMGTTTGTTGTTTAATTAATTACGTTCTTAGGTCTATCTCTA
3_0075	[T/C]	ATCTGAAGTGGAGAGCTGCATCAAGTATSTKAAGGAGAAGAGAGAGGAGGATCCCTACAG[A/G]AGCATACTGCCCAGGCTTCTATATAAGGCAACTCATGGTCTGATGC
3_0304	[T/C]	CTCCTTGCAAGATGCAGATGAAGCTTATGGGATTTCGTTCCTGTCTTCTTTCATTGTCCC[A/G]GAGGATGATGGTTCGCCGCTAGAATCTGGGGAGGCAGCTGCCTGCCGTGGCTCTTCCTTC
3_0961	[T/C]	ACGCAGAACGTCCCGCGGGCATTCAGCAAGGCGCACGGGTACACCGAGACGAAGAAGGTG[A/G]TGCTGAGGATGGGGGGCAAGTCATGGAGCGTCAACCTCAAGCACGGCCTCAACAGCAGCG
3_0677	[A/G]	CCTCTATATGCTATGGGCGGACGGTGTCGTGAGACTTGCATCCACACCAACTCAGTGAGG[A/G]CTGAGCATATTAAAACGTGTTGACGTCGGAAAACCCAGCCAATTTAGCTGCTGCTGTGTT
3_0393	[C/G]	CAAGCCATCTAACGATGGTGCTCCTTACAAAGCTTCAACACAACGGTAGTAAGCATATAC[C/G]CACGCAGAGAGGKGGCTATGCTAGACTTTGTGTATACTCAGAAGGCGCAAGCGTGGCGCC
3_0089	[A/C]	GYTATTCTTCTGCGCSGGTATGGTGAAAGGGGTTCCCTTCGCTTCTCCGAAAGGCCCGTA[A/C]GTCTTCACATTCGTGATAAATTTCAAGGAAGTTATTATGTTGTGTCGGTCTTTGTCATAA
3_0365	[T/G]	GACCACCTGCCAAAAAACACTCTGTTTACATTTTAATAAACCACTGGTTTGCTGCCACGA[A/C]ATTCACCATTGGACGACCGAAATGCAGAGGATCATGAGAACCCAGAATAAACTTTTACCC
3_0838	[T/C]	TGCCTTCAAAGTTGGCAACTCCAGGCAATATAAGCGTATGTTGTCCACGCTAGAAATTCG[A/G]CCTCGTACCACCGAACAAGAATCAGACCATGTTAATTTACCTCTTCTGATAGAGGGCTTT
3_0010	[T/A]	GACATGGAGATGAATCAAGATGGTAACATCCAAGAAGTAACACCAAGACACACAAGTATA[A/T]TTTGCAATGATTTGCCGTTAAATGYTRTGGATAACCAGAACAACATTGGTATTATCGCTA
3_0004	[A/G]	TGACCTGCCATGAACTTCGAGAGAGGAGGGCGGGCTAGTACCCCGCAAACGTACACTCCC[A/G]CTACTTCGGTTGTGGACTAGTAGCGTTGGAACTCGTTGTCGGAGCGCAGATCGGAAAAAA
3_0919	[A/G]	TCAGATGCATGGTAAAATAAGTGTAGAACTGAAGATCAGTGCGCAATAACGAACACAAAC[A/G]ATAAGTACCAACAATGACCAGTATGTTAAGTAGAAAAAAAAACATCAGCAGCACCTAGCA
3_0604	[A/G]	GACGTTGAGGCGRTCGTAGTTCTTGAGRAGGAGCGGCCAGGTGGAGGTGTCGAGGGACGG[A/G]ACCAGGGCCTGGGGCTTGATCATGTACCCATCGGTCTTSGCCTCCGCGTCYGCCAGCGAC
3_0174	[T/C]	CGTGGTCGGTGACAGATTTGTCCTTCGTTTCGCCGTTGGATCATCACTGCAGGAGGAGAG[A/G]CATGTGAGAAGTGCATGGGACCTCATCAAGAAGACTACCAGCAGTATCATGGATTAAGTG
3_0856	[A/G]	CCCGGCTCCGCCGCTCATCGACAGCGACGCTGACATGACTCGGCACTAAGGCCTTTCTGC[A/G]ACGACGAGCAGCTAGCTAATTACCCAAGGAAAAAGCTCGTTGCCTTGCCTCTCTTGGATA
3_0731	[A/G]	CTCGAACGGGAAGTCGTCCAGCTGCGGCATCGGCGGTGGCCGCGCGCTGCTTCCTGCGGC[A/G]GCGCCGGCGCCGGAGACCTTCTCCATTCGCGTCGCCTGGGGGGAAAAGGAGGAAGGGCGA
3_0833	[A/G]	TACAKGAGAGATAAGCCATGGTAACAAGYCAGGTCATGCAACGGAACATGACACCAAGGA[A/G]AGCATTCAGGAGAATCCAAGCCTAGCAAACCAGTATTAATACCACAACACATGCGTTTTT
3_0322	[T/C]	CAGAGGGGATTACTGACTACTGAGCACCGGTGATCGATCGGACCAAGGAAAACGAGGTCC[A/G]GAAAGAATCAAGAACCGGCCAAATCAACTGAAGGCGATCTTGGCTAGAAAAAAAATGTCG
3_0388	[T/C]	GGATCCGCCGTACATCCAAATTAATCACGCGGCCGGCGTGCAGCGACGCTCGCAGAAGTT[A/G]GTGATGCTGTCCGCGCACTGGAAGCCGCCGGTGGACCTGACACAGCTCTTGCAAGCCGAG
3_0902	[G/C]	AGTCGCGGGGCACTCGTGAGTGAGTGTTGTTGTTGTTGAGTGGCAGAGGTTGTAGTGTGT[C/G]GTAGGGGGCGGGCGGGCGGAAGTGACGGGACTCCAAGGAAACGAACGAACGGTGCGTGGC
3_0949	[A/G]	CAGCACCCCGCTYGACAATTCRACCTGAAACAAGGTAAGCGTCGCGTTAGATGTAGGGGC[A/G]TTTGAGTCGTTCGCAGAGAGTACCGCRAAACAGGCTTCARACANCAATTCCTACATACCA
3_0314	[A/G]	GCAATAGGTTATATATATATGAATRTGACCCTGAGGAGAGCAATTTTGTACCACCAAAGC[A/G]CTCATCTCTTGTGGTGTACAGTAAAGAGGCATTGTTCGTTCTTGTTTATCGTGTCTTGTT
3_0106	[T/C]	CACAGCGACATCGCCTGCGCGCGCTCACTCCCAGATGCCGACCTCCATGAATCCGTCCTC[A/G]GTGGCGCAGCCTCTGAACATGCCGGTGCAGTTGAACCCGTATGCCACCTCGCCGGTGCCG
3_0831	[T/C]	TGGRTCTGGTTGSAATGGATTGCAGCTTGCAATCTTGTTCTTGTTGTTMCTTSCTGTGAT[A/G]TGTCAATGCTAAGCCGTGTGAAAATCGAGATGCTACCGCTC
3_0827	[A/G]	AGCCTTTCCATCCCTGCTGATTAAGGTGTAGGTGTTGACACCAAAACCGTCCATGTGCCT[A/G]TAGTTGAGTGGAATGCCAACATCGTCAAATAGGAAGGTGAACATGTGCAGACTCTCCGGG
3_0426	[T/C]	AAACATTTCAGGATCTAGAATGAGGCAATGGAGGGTAGCCCTTCACAAGTAACTTGGATA[A/G]ATGAGAGAGCGGAGGTGTTTGAACTAGTCTCTTGGCTGCACATCTTGTTGACACCATTTT
3_0543	[A/G]	CATGATCAATCAATCAATCAGGAAATTCATTCATTCACCATCCAGCCAAACAAACAAACA[A/G]ACGCGCTACGATGATCTAGTAATTAAAAGTAAGTAAGCAGATACTCCTGCTGCTGCTGAC
3_0866	[T/C]	TATTATTATAAATTACCTGGTCTATACACAGCCAACATGCCTTATAATTAATGGAAAATG[A/G]TGGGATTGGATAGGTTAGTGATGGTTTATGGGTTTGTTTCTCATCCAGGTGAAGAAGGCA
3_0691	[T/G]	GCTCCAGATGAGGGCAGCCATCGATGATGGCAACCAGCTCCTCTGTCGTGATATCGCTAC[A/C]GACGAGAGTAAGGTATCGCAGCTCGTGCATCATCTCAATTCCAAGTGCCCCATCGCTCTC
3_0810	[A/G]	CAGGGTCTCACCGACGAMTTCAACTCCTCCCCCRACCGCTCCGGCGACGGCAAGGTCCCC[A/G]TCCAGTACAATCAGGTGAGGAATTGGTTCCAGAACCGGAGGTCTGCCCAGTCGCAGCGCA
3_0571	[A/G]	CTTCAAGGCGTCGATTTCTTCTCGGAGCGCGGCCGCACCCCGTCTTTCCGCCCTGAGTTT[A/G]TCCTCAAGAACTTCAACAGCTGGCGACTTCAACGAGCCTGTGGAACCGACATGGGAGAGT
3_0486	[T/C]	GCAATGCAGGTAGGCACTGTTATAAAAGCAATGGTGCACAAATTTTGAATAATGAATTCA[A/G]CAGATCTTCAGCCATTTGAAACCAAAACTCAGCCAACTTGACATGATTTGCCACTTCACC
3_0636	[T/G]	ACACTTCCGCCCCCCGCCTCGCCGCGACCGACGAGCGCCTCGGACCAGTTCCTAGGGTTC[A/C]TCTGTCTGAGCCGCCCGTCTCGTCGGCGGCGATGGCGTCGGAGTCGGCTTCGTCCCCGGC
3_0686	[T/G]	CGTGGCGCGCATCGCGCGGTTCGCCGGTTGCAGCCCCGCGTGCTACGTCGTCGCCTACAT[A/C]TACCTCGACCGGCTCCTGCACCGCGCCCGCCGCTTCGCCCTCGCCGTGGACTCCTACAGC
3_0924	[A/G]	CTGCTGAATTTCTTGTGCGTGCGTGTGGCTGACCGGCCGGCCGGCGACTGCAGCGCTGGC[A/G]GCGATTGGNGAGAAGGAGTGGTTCTTCTACGTGCCGAGGGACCGCAAGTACCGGAACGGG
3_0649	[A/G]	ACGCCTCCGGGCGGAGCCACCTGGCCTTCCAGGCGCTGGAGGAAGCAGCGGCCGCCATTG[A/G]TAGGWTAGGTGGATCTCCCTTCCTTGCTCCTACCGGCCGGTGCGGGCGATCTGGTGCGAT
3_0283	[T/C]	ACAYACATAAACRTGGAATCAACAACACAAAACMTTMYAAGAGTAAACCTTTTGGTCAAT[A/G]TAGTCTACCCAGAACCGAGCAACGGCACGTTCGTAGGgttcAGT
3_0970	[A/G]	CTGCTTCACAACTTTGTATATCAGYTTATCTAACGTAAAAAGGACATAGGATTGAGTCCC[A/G]ATGATTGAGCGGCAGTCGTCCTCGAATTTGGTGTTGTCAGAAGAACCATCAAGCAAGTTA
3_0925	[T/C]	CCGTCAAGCTCGTCGAGCTGGCGGAGCCRCCATTCTGTTGTATGTAGGTGCACAGCTGGC[A/G]GATCAGGACCTCAGGCTGCACAATCATGTTCCT
3_0150	[A/G]	CGCCGCTTGAATCAAAACTTGCAGTTCTTCTTCAGGTAAACCACCACTTCTTGCTGCAAA[A/G]GGTCAATGTTCGATTCTCAATCTAATAATTCTGCTCTAGTTTCAGGATAGATGGGATGTA
3_0886	[A/T]	GGGATCCTGCTAACAAAAATCACACTTCCTTAATTTCCATCTCAAAAAAAGCTACCGCCA[A/T]GTGACCAGCTCATATATATGCCACATAACTCCTTTAATTTATTCTGGTCGATTGTAATTT
3_0663	[A/G]	GCCATATATAATTCTGCACATTCCTTTCTGATATACAGGAGAGCTGGGAGTGAGACAATG[A/G]AATCGAAGATATCTACTGTGGTGTTTCTGATCTCAAGCATATAGTACACCCGATGGTCCT
3_0719	[T/A]	AGATTGGTCCCACTTTCCACTTTTACACCCATACAATCTCGCTCTAAAATGTCTTCTGAA[A/T]CATCAGAGCAGATGGCCAGCCTCTTGCCGCTTGCGTCGTCAGCTTTKCCCCACAGCACAA
3_0875	[A/G]	GCAGCAGATGGAAAAGAATCTCGAAACAGGATTGCAGAGGGTGCTTTGTACAAAGGACCG[A/G]CAATTCATGCAACAAATTAGTGACCTGCAACAAAAGGGAACACAGCTGGCAGAGGAAAAT
3_0868	[A/G]	CTGAAGGGCCTATTGTACTCCAGGTCATTCCCAAGAAGGAACACATTGGTTCTGGCATGC[A/G]GATTGCTCATCTAGAATTCAGGTTAGCCCCACACCCCCCCTTCTCTCTCTCCGCGCATGC
3_0796	[T/C]	GCCATGTTTCTCCACACAAAGATACGATCTGGGGCGGACAAGAAATTGTACGATATGATC[A/G]ATGTCCTGAGGGAGGGCAACATGAGATGAAGAGGGGCATTTGTAGGGTTAGGAGGAGAGC
3_0730	[T/C]	CTTCGCTCCCGCTGGATAACAAGGAGTGCTTCTCAGACGACGTTCTGCCCAACGGCTTCA[A/G]CGTCGGCAAGGGAGACATCGTGTTCTACGCCCCTACGCCATGGGAAGGATGGAGCGGCTG
3_0189	[T/G]	ATATGGTGATAACAGAAGCTAMAAGCTACATAGTCGAGAGCAGAATCAAACATTACATAG[A/C]CAGTTATATAACCGCCACGCAAACTAGGACATAAATCCCTTGGTAGCCGATACCAGTGAT
