# Supplementary material for: Development and implementation of high-throughput SNP genotyping in barley
Source: BMC Genomics. 2009 Dec 4;10:582. doi: 10.1186/1471-2164-10-582 (PMC2797026; doi:10.1186/1471-2164-10-582)
Supplement: Additional file 19 — Table S9. BOPA1 SNPs. [file 1471-2164-10-582-S19.XLS]

## Sheet: Supplementary_Table8_BOPA1
Assay Format	Golden Gate
Date Manufactured	2007-03-13
Loci	1536
Design	Timothy Close - BOPA1
Name	SNP	TopGenomicSeq
1375-2534	[G/C]	GGGAGCGAGTTCCGGTTCGCTGACCAGCCGGCTGCGGGCGCTGCCTCTGCCGCTGCGGCCGACCCTTTTGCATCCGCTGCCTCAGCAGCCGATGATGATGATTTATATAGTTAAATCCTT[C/G]TCCTGTGCTTTTTCGTTCGTAGATGTGGTGCTTTGGTATGTACACGGGAAAACTATGTTCTTAAGTTAATATACTGTGATGCACAGTTAATCGTTGTGCCGGTTAAAAAAAAAAAAAAAA
5019-879	[T/C]	TGATGAATTCTGTGGGAAGATTGTTGCTTCCACTACCAGCATTCCGTGTGACATTGTGCTACATGATAGCAAAGTGAGTGGTGCCCTAACTGCAGGTGACAATGGAGTCCTACAAATGGC[A/G]CGGCGCATAGTAGGAGTCTCTGTGGATGAGATGCTGGTGTTGACTGTTGCGGCTGCTGTCGGTGATGATGCTTTATCTGCCTGCACTGTTCAGTTTACTCCAAGGCGCAATGGTTACGAT
5764-430	[T/C]	ACCAACTATCGACGGTTCAGACATCATCAGAGCTATAGGACAGACAGATGATAGCGTCGCTTAACACAGGACAATGAGCCAGTCGTTAACGCTGAACACCGGCCTAATTACCTAAGCCTC[A/G]CCAGGCATCTCACTCACTTCCAGGCTGGGTACGAGTTGTCCCGCCTGTTGTTCCTGAAAGCGCAGCACCCAACAGAGTAGACGATGATGAGGAAGATGAGGAATACGATGTTGACGGTGG
5128-1831	[A/G]	CTTCTGGGCCAAAGCAAAGATGACATCTCCAAGAGCAGAAAGAGATTTATTAATATGTTGTGCTTCCTTTAATCTATCTCCGGTTGCTTCAGATCGCTCAACTCTCTCACTCCCAGCAAG[A/G]TCAATCAGATGTAGACATCCTCGAGAAGTAGATCCATTCTTCACGTCCAGCCCTCTCACATGCACGGTTAAAATGCTGTGGGACCTACTACTCCTTTCATTCAGAGCTGTTGATCCAACT
3026-1011	[T/C]	CAATTAATTGATCAACATAACACAGCGTTGTTTCTTTTGACATTTCACAGTATTGTCTACAGCACTTTGGAAACAGTGGGTGAAACAAACGATTGAACCAAAATAGTACAGCTGAGTCAC[A/G]GGGCAATCCAATAATCCACCTCTTCATGGGAAATTCRGTCCAAAGTTGAAAGAAAAGAGAGGCAAATCACACAATCCTTTCCAATTCCCTCGCGTAGCCAAGGGTCTGGTTGATGACGGG
4407-1344	[A/C]	AAGGGTTGCAGCAGTGGGACCAACAGATTGCTGGGCTGTGCCAAGCGTTGAACGACATCCTTGACAGCATGTCGAGCAAGGGAATCGCGATACCTGTCTGAGGGAATTTGTCCACCCGGT[A/C]GTTTCGATGGTACCTGTGATAACTTTGATCAACCTGCTGGATACACATTTTGTACAGATGTTTTGCCGTTGAAGGTGCAACGAGTACTTTCGGAACCAATTCTGCTGTACGATCATGTCA
6157-1233	[A/C]	ACATGTATGCAGGTGCTAGCTCTTCACACCGCATCCAATTATTCAGTGATCATCTGTCTACATCTTTGGACAAGTAATCATTTCCATACAAGTTAGCAGTAGTTTCCATGCAAAGTGATG[A/C]AACGGCTGTCACATAACGCTGTGCTAGAGCTCATCATCATGAGCGACGGCCAAGTTCACCGGCGCGGCGACGTCGCSGCTGCTGTGSGCYTTGTGGTCTCCGAAGGCCCGGTTGAGGAAC
9251-852	[A/G]	TTTTTGTTCCTTCCAGCAACTACTTGACCACACTATAGTTCTCGAGTGACCAAACTGAATTGAGATGTTTGAAACAACAAAACGGCCAAAACGGTGAGCAACACACCTGAAGCACAGCAC[A/G]ACAAGAGATCAGTCATCTGCCAATTCTCCGCCTTTTGGTTGCCGAAGAGGCTTGGTAGCATGTTGCTGGAGATCCAACAGCAGTATCATCACTCTGTTGGCTGAGACATGCAGCAGCATC
ABC11290-sfp44-06	[T/C]	YGAARCARAACTTACAATCATCACTCACAGAACCAGGTGTAAAGWCACTTGGCATCAGACCTCAGTAAGGCCAAAAAAATATAAGAGCAATGGCTTCAGTGAATAGAAGATGTACTCGAA[A/G]GTTATGCTGGAACCACTAGCAGAGTAAACAGAGTMCAAAGTAAGATCTGCTATAATTATTCTTCTAAGAAAATGCAGTCCAGARAATTTTGCTTCAAGTGCTKRTKCWKCAACCACGCCC
5893-1285	[T/C]	CACATACTCGGGCCTCTCTAGTCTGTCTGTCATGGAGATAACCTACCATCATAGCACCACATTACTAGGGTTAACAGTCAATTAACAAATAAAGCGAATGTTCTAGACCTTACAGCAACC[A/G]AAGCTGGGCCGACCCGCCGACCCAGGACTATGACCCACGGACCCAGGACTACTACTTCCATTGTCCCAGAGGTTTCTCCTTGTCCGCAGGAGAAACCGTGACTCGTACAGACTCGTCTAG
2477-377	[C/G]	GACGGCGTAGAAGCTGCCCATCTCGAGGTCGAAGAGGTGGTCGATGTTGTCGTACACCTGGATGTCCGCGTCCAGGTACACCATCCTCTCGTACTCCACGAACTCCCAGATGCGGAGCTT[C/G]GAGTAGTTGATGACGTAGTAGGCCATGGCGAACTGGGTCTGGCTCTCCGGCGGGTAGACGGGCACGATCTCCCGGACGACGCAGCCCTGCTTGAGCAGCTCCTGGCGGTGCTCCTCGGGG
2208-279	[A/C]	AAGAGAGCCATCCAGAGCAGAGCAAGACTACTCTCTCTTGTTGGACTTTGATCGGAGCAAAGAAGATGTGTCAGATCAAGAAGGAGATGAGCGGCGAGTCGGGCTCTCCCTGCAGCGGGG[A/C]GAACTACTACTACTCGCCCTCGACGTCGCCGGAGCATCAGCAGGCGAAGCAGCAGGCGGCGTGGACGTCGGCGCCGGCGAAGCGGCCGGCGGGGCGGACCAAGTTCAGGGAGACGCGCCA
4434-804	[A/G]	TTAACTTTCAGACGGGTTTTATCAAGTGTAATCCTGTGGGATAGTTTAGTTTTCCTTCAGATGGGCTCCATGAAGTACTTCAGCAAAGCATTGCAACAAAATCTGGAAATTTGGTGCTGG[A/G]GCAAAACTTTGAATGCCATGATAGATGTACGAGTCCAAACAATCTAGCAGATTATCCCATGTAAATCAATTGTTTTACATGGCACATCGTGAGAGAGTTCACTAAGCTCCAAATAAGACT
1294-473	[A/G]	CGTCCCCCTCGCCGGCGACTTCTCGCCCTCCTCGCGGCCGCCCCCAGGCAGGCAGAGCGTGTTGCGACTTGCGAGCCATGGCCGGCGACAAGAAGGTGTTCGGCTTCGAGGAGGTCGCCA[A/G]GCACAACGTCACCAAGGACTGCTGGCTCGTCATCGCCGGCAAGGTGTATGATGTCACCYCTTTCATGGATGAGCATCCTGGTGGAGATGAGGTGCTGCTGGCAGTAACCGGGAAAGATGC
ConsensusGBS0234-1	[T/C]	TCACGACTCAATAACTTGAGCGACGGATTTGAGTGTCTGCAAYAGAAGATCMGGATGTGCCATTTTGCGTTTGGACCAAACACATGYCAKTTCCTTAATATGCTTTTATGTTTCTGGAAT[A/G]TGGGGGGCTTCTAGCCTTCTAGGGCTATGCGTCCCAAA
1473-1115	[C/G]	GCGCTGCTGAGGCGGCGGCGCCGGGGCAGCAAGTGATGGCGGTGGACTTTGCGCGTTCTRTTGAGGTGGTCTAGATGCAGCCATGCATGGCTCATGCATGAGTCGTGCAAGCTTTAATAT[C/G]TATACAACCTTTTTGGAGGGTATGCGGTGCTGTAGATTCCCGCATGCAGGGTATGCAATGCCTTTGTTCTGTTATATCAACGTGTTGATAATATGAGGCATAAACAATAACGTGTTGATA
ConsensusGBS0446-1	[A/G]	AGGGCCGCCCATGAGGATACTTGCCATCGGCAGCAGTTCCTGCGATCACAGTCGTACCTAAGCCCGTATGAACGCTATATGTTGGCTGAGTTTGGTTTGTATAGACCTGCAGGTTAGAAC[A/G]ATAGCAGTTTGGTTGCTATTATTATTTAGCTAGGTTCAGTCTTTCTTTTTCTTTGTTTGACATTCGAGAAGGGTGGCGACTTGCCTGTTTCATCAGTATTTTAGATGTTTGAATTCAAAT
ABC01838-2-2-322	[T/C]	CGCAAGGAGCAGATGGGAGAGGAAGGGTACC[A/G]CGAAATGGGGCGCAAGGGTGGGCTGAGCACCATGGAGGAGTCCGGTGGCGAGCGCGCAGCTAGGGAGGGAATAGACATCGACGAGTCCAAGTTCAAGACCAAGTCCTAAAGAATTGTGTA
3443-1234	[A/T]	TTGTAGCAAACACAAACACGCTATTCGTTCCACACCAGTTTTTCTTCTTGCGCATATACAAGCCAAACAAAAAAAAAAAAAGCGCCACCCGGTGCGTGGTCGCCGCGCGCCGGCAAAGTT[A/T]CAAATCCTTTTTTACAATTAGGTTCCCGATCGACCGGATGCAGCAGCACACGCCTTACTTACTTACTTACGTACTACCCATTACCCATAGGCAAAAACACATAGGGATTCCATTCCAGAG
ABC08077-pHv131-02	[G/C]	AGATCGCGGTGAACTCGGTAGCCCTCTCTCTTCGATATGACTATGTTGTATCAGCTTATGTGATTGTGAATTCGTGTTTTTATTTACTGACTKAAGTGTGTATATTATTGACTGCTGTCT[C/G]GGAATAATTGGGTTTCGGTGTTCCCTTTAGTGAGGGTTAATTA
3390-205	[T/C]	AAAGAGAAAAAAGACTAGTTGCTTTATATACAGCTACTATCGGTATCAAATAAAGCAATGTGCTTCATGTACACTTTCTAAAGCTGCATCAGCTCAGGAGCTACAAAACCCTAACAACGG[A/G]AGGCGCATGATATGGCCTTCACTTGTAGGCATGGACGTAATCCTGGAAATAGAAGTTCTTCTCGATGAAGCTGGCGAGCCAGCGGGACGCGGCGAAGCACAGCACCGCCAATGTCACGAC
1198-537	[A/C]	CGTGGAGGAGGTGGCCTCGACTGGGCCGGGGATCCGCTTCTTCCAGCTCTACGTGTACAAGAACAGGAAGGTGGTGGCGCAGCTGGTGAAGAGGGCCGAGAAGGCCGGGTTCAAGGCCAT[A/C]GCGCTCACCGTCGACACCCCGCGCCTCGGCCGCCGCGAAGCCGACATCAAGAACAGGTTCGTGCTGCCGCCGGGCCTCACGCTCAAGAACTTCGAGGGCCTCGACCTCGGCACCATGGAC
6460-355	[A/C]	ACTTGCCAAGACACCCTTGACAATGGCAAAGTTCATCCGAGCTTGCTTCCCCCATTTAATCTAGAGCTGTTTAGGGAAGATCCAARCTTAACACCAAGCTGCTTGGCAGATTCCTCCTTG[A/C]TGGAATCAGTTCAACAAGTCTGATCCGAGGAATAAAACAGAACAGTAGCCAGCTTGGCACATAAATCCCGCAAGAGAAGAAACCGACCCAGCACCAGCACCAGCACCAGCAGGTCCGCGT
2067-775	[T/C]	CCGCTGCCGCAAAGAAGATCACCATAATGTGGAATCTGTACTGCATTCAGCAAAGAATGAATATGCATCAAAAGCAGATGTCCATGAGCCAGAGATACTAGTTGACCATAGTGTCTACCT[A/G]CCACCTTCTCCGAGCCATGATGATAAGCACGGCCAGATTTGCCATGGAGGTGTTGTGCTGGCTTCTCGAGATGGAAAGATTGTGTTCGAGAATACAGTTGATGCAAGGCTTGAAGTTGTC
2055-947	[G/C]	TTTTTTTTTTTTTTTTTATAAAAGAGTAATCATTTTTTTTTATTAAAATCAATAATTATATATTCCGCTTCAATCAAAAGAACAAATATGACAATAATAAGAAGCAATACATTTTAA[C/G]TCCTCGCATTGGTTCTGAAGGCTGAACCGCTAGGATAACTTATTCAATCTTATTACTATGAAATGCGAGCTTATCCAGAAGCTTGAATATAGTCTCCTGTCGAGTACTATTAAATTCGCA
2802-685	[T/C]	ATATTAAAGTTTGCCCCCTTGCAACACACGGGCACATAAACCCAGCCTAATATTAAGAAAAACTCTTACCATGAGTTTGCAATTGATATCATCACAGAGCATTAGGAACATAAATCAGAC[A/G]AGAACAGATAAATCTTCGACCCTTCGAAGTATAGAGTTTTACAGGCCGACATTCAGATGATAATAAGATACCAAACACTAACRCATTAAACCATGACAGCAATCCACCAGCATACTAGTG
3506-668	[T/C]	CTACATATTTTCATCATACATCATATGGAACTAATTGTAAGCGTTYGGTTTTTGATGGGTCATATAACATACTAGCTCACAGCAATCGAAAAGCAGTAGAAAATTGGCGTAAAGATAGGC[A/G]GCGACTCAGTTCTCCAGGCCAGGCACCTGCATGCGGCGGGCGGCCTCAGACTTCTTGCCGCCGAAGATTTCGTCGGAGACGACCCTGAGCTGACCACGGTGCTTGGACTTGGCGATCTTC
41-695	[A/G]	GGAGAATTCACCCTTCAGTCTGGCACCACCATGAACAATGTTGTAATGTTCTGTAATCTGTACGTTCCCCCAGTGAGATATCTCAATCTCCCTTATAAGTTCCTTTGCAACTGCAAACGG[A/G]TTGTTGTTCTCAAAGTGCACAATAATAGGGTTGTAGGAAAACGGGGGAACATCTTCATACGGTCCATATTTTAGCTCGGATTCCACAAGTTTTGTGTTTCCATATTTTGTGTACGATTCA
6133-774	[T/G]	TTTTACAGCAGCAACAACAACAACAAAACCCAAGTCACCAGTAAGAGCTTACACGCAGCCTGAGGGCGGGCACGACACAAACGGGTATAAGGTTGACACGTACATCCAACACAGGGCAAA[A/C]AAGTTCCGTTTCAAGGGGTCGCGAGCCCGGAGTTCCACCGCTGGAATCGGTCAATCCGGTTCTGCACACACACAGCCGTTACACTGCCTACAAACAAGTTTAAGGGATACATACACACTG
6964-414	[C/G]	AGGCTGGTGGCTGATTGCTGCTGCTCGCTGCCGATTTCTATGCGCGATCCCGTTTTTTGCCCGAGGCGTCCTGATGTTTGCCTGGATTAGGAAATTCGCTAGATCCAGATCCGGCGCCCA[C/G]CTTTAATTGTTGTTGCTTGTGCGATCTAACGGAATTCGGCGATGTGCCTGACCGATCTAATCCTCTCTTTTTGTGTGTGTCAGGATTCGTTCCAGGTTGTAGTGCAAGTTGAGCCGACCC
788-842	[A/G]	CACCATGCTTGGCTTCAGGAGGATGCCCTCAAACATGACGTTGTTCTGGGCCATGTAGTAAAAGGTCTCCGCCCACACCTTCTGCGCCACCTCGAAGGTCCTCTCGATGCCGTGCTCACC[A/G]TCGAGCATGATCTCAGGCTCCACAATCGGCACCAGCCCATTGTCCTGTGAGATGGCCGCGTAACGGGCAAGACCCCAGGCAGCTTCCTTGACAGCAAGCTCAGATGGTCCGTTAGGAATG
866-442	[T/G]	CGTATTTATTATGTCATTGTTGATACATGTAGCGCACAAGGAACGAAAAATACGAGACGGGAACTGGAAATAAATACARATGACAGTTGAYACAGACGCTCAGTACCGAACATGGACATK[A/C]GCGAAACGTCGGCCTTTTTCTTCCTGGCGGTGCTACCTATAGAATCTAAAGSGACAAGGCGAGCTTTAGCTTCTTGTAGCGCCAGCACATGAGGTAGAGATGATCATGGGCCGATAGCAG
6719-1166	[A/G]	CATCAGAGCATGATTTTTGCAATTCCCAGCCCGTTATTGCACCATCAAATCACCACCATCCTATTCCCACTCCACCGTCGCTGGTGGCTTCGATGTTACGTCCAGGACAACACGGTTGAC[A/G]CCCCGCACGTTATTGCAGATCTTCTTCACCACATCAACCAGGAACTGGCGCTCAAAATCATACCAATTTGCAGTCATGCCATCCTCACTGGTAATTGCCCTTAAAGCAACCACATGGGAG
7527-1618	[T/G]	TCCTGCTGCTGTTAAAGTTGACAAGGAAGAGAAGAAGAGCAGGGGGAAGAAATCAAGTGGCGATAAGATGAAGAGATCCAGGGCAAGGGTCTAAGGTTGTATTTGKTTTYCCTGAAATTG[A/C]TGCTTGTCAGTTGAATGCCAATCTCTTGAATTGAGACCAAGCTGCATGTTCTATGCATAGATAAGCTGGTAAATCCGATTACTGTCAGCTGTGAGATGCAATCATTGTCGAACCTGCTTC
6302-250	[T/C]	GCGGGCTCTCCGGCGCTGGAGCGGGAGGAGCAGGCTATAAATAAGGGGGGTGGGGCGCCCACAAGACAGAACCACACACCACAAGCAAGAGTGCACAAAAGCATACTGACCGCAGAGACC[A/G]CAGTGTTGAGATAGGATGGCGTCGGAGATGAGCAAGGACGTGAAGTTCTCCGACGAGGAAGTCACCTCGCACCCGCGCGTCGGCGAAGGTGAGGAGCAAACGGTTGGGCCGGCGCGGCAG
3217-929	[A/G]	GGCCCGGCCACGGTCCCAATTATTTACACCCAGTATATCGTGCATTATGTACAAACACGACACGTGATCTATGTTATACGTACATGACAACCACTACCAAGGCTGCTGATTTGCTATAAC[A/G]CATGAGCTAGCTTTTTCTTCATCAGATGTACGTAGTTGAATCCAGCAGCTTGTGCTTGATCCGAGAGTTGAATCGCGGGCGGGTGGATCAGAAGCCGTCGTAGAAGCCACCGAACGATAT
6402-691	[T/C]	TTTTTTTTTTTTTNTNNTGCATGAACAGTCAAGTGCGAGCACCTAACAAAAACTCAAATTCTCTCTTTCTGTCTCCTTTATCCTTGTAAGATCTTGGTGAACATGGTATGCTCGAAAGTA[A/G]GTTTGCCACTGGGATCATTTGGCAGTACAACAATCTAGCTGGTCCTGTAATACTCTGAACATGGTGAAAATCTATTGTAAAGCTAATGAACTCGCAGAAACGCAAGTCAAGCTACTTTGA
3469-1152	[A/G]	CCACTCAAAATAACTAACGATCACACCACCAGCATTAGCATAGATATCAGGTAACACGACCACCCCCTTCTTGGTAAGGATCTCATCAGCTTCTGGATCAGTTGGATGATTAGCAGCTTC[A/G]ATTATAAATTTGGCCTTCACATCAGGTGCATTATCTTTGTTAAGAACTCCACCTAAGGCGCATGGGAGGAGGACATCGCATTCATGCACCAGCAACTCTGAGGAATCCATGACTTCCGCA
239-776	[A/G]	CCTTGGGTCATCTTCAGGAATGTTCCTCTCAACTTTGCCAACAAGGTCAGCACCCACGTCAGCAGCCTTAGTGTAGATACCTCCACCAACTCTTCCGAATAGAGCCATGGAAGACCCACC[A/G]AGACCATAACCAGTGATGGACTCRAAAAGACCTTCCCAGTCATCACCGTAGTACATCTTAAACACGTTGATGGTGATGTAAAGAACCACAAGACCACTTGATGACAACAAGAAGCCCATG
2400-956	[T/C]	AACAGCCATTAGCGAGCGCGACTGAGCTATSTGACTGTAGCTGTCAATGCACCCATAAACTGTTATTTTGTTTCATGGCCAGCCAAGAAACATTCAGTGAATCATTTCATGTGTAGCAAG[A/G]AAGACGGGCCTCCACTCTGCCATGTATTAGTCGGATCATCCTTTGTGTGGTTGAATTTGCTACGATTAAATTTGATGTTGCTGGCAGTTGCATGTTTGGGCTGTTTTATTTTCTTCTCCT
ABC25019-1-8-280	[T/C]	ACCAGTGTATATTGMTGGGTTSTCAATGTAGATAGTGTCAAGTTGACTTCCTCGGGGAATTATTCCTGTAAGATTGTTATATGACAAGTCCAAGGAGCTTAAAAACGTCAATTCAGACAA[A/G]CTTGCTGGGATTTCACCATAAAGGTTRTTCCTTGAGAGGTCGAGTGATTCGACTGATTTCATAGCCCCAATCTTCCCRGGAATTTTCCCACTCAAGTGGTTCCATGATAAGTTTAAATTC
9745-628	[A/G]	CACGCCCATCGCTCGACAACAAYCCGAGGCRCGCACGCAYGCAGTAGCTGTAGCTCTTGCTAGGGAAAGAAGGTAGACGACGACGGTTTCTTAGGTGAGCTAGATGTAGTGACTGGTCAT[A/G]TAAAGTACATTACTATTATTACGAAGAAACTAGCACCACTGAGGCACCTACAATGACTCGATCGCCATGGTCGTCTAGCTGGATTGTTCTAGGGAAAAAAAGAAGTTTTGGCCTAGAGCT
294-956	[G/C]	CAGATCGTGTCACTCAGCGACGAGATCGTCAAGAAGGTGCTCCCATCCGCGTGAAAACACTAGTAGATCACGCAGCGCGCAGCAGCCGGCGCAATCCCCGTTTCATAGTAAAGATTTCTA[C/G]TTCTTGATGTGTAATGTATACGCCCACTGGGCTGCCTCCCCTAAGAATGTAATCGAATCAACATTTCTGTGATCACGTATAAATGAATGACCCTTTTGTACAAAAAAAAAAAAAAAAAAA
6571-649	[G/C]	AAACACCATTGACAAGAGATGTGAAAACATGGTGTGACAAAAGGCACTCCAYGCGATGCGCCAACGACRGAGGAGACTAGCTCACASACTGKTGGGGACCTCCTATCAGTTCATCTTCCT[C/G]CCCAACGCGCGCTTGGGAGGAATAGAGGCCGGACTCCGGCGAGAATTGCCTGCGCTAGGGTGCGTCGTCCTCCAAGCTCGATAGACCGGCATGCTCACGAGGATGGACCGCATCTCATGG
2906-1177	[C/G]	AGGAACAGCTCTTGGCATAATACTTGCAGCAGTGGTGGAGGCTAGTGTCACAGGATGAGTGGACGACGAAGGCTGACTCGTGGGAGGCACAACCAACTGRCCTGAAGATTTTGGCGCTGT[C/G]GAGTCAATGTTGGAGCTAGAGGCGCTCTTGGGGACGCATGCAGCTTGGGACACCATGGAGATCGGTTTGGAAATGCCTGACAAAGGAGGCGAAACACGTTGTGGCATCTGAGGTAGCATC
3900-611	[A/G]	CGTACGTCGTCGTGTGGGAATAAGCGAGTGGTGCATGTACCACTTAAGTTGGGGCACTAGTGACTCCATGGAGGTGCCACATCATGTGATGTGTGCTTGTGGAAATATGTTTCTGTAAGC[A/G]TGTAAAATGTTTCGTCTCTGTGTTAACGTGAACAAACGTCTCCGTGTGATCAAAAAAAAAAAAAAAACTTTGGCCTGGCTCACTAAAACCAGTGCATCAGCGTGAAAAAGATTGCAAACT
3201-603	[A/G]	TCATACACGCGCAATCCCAACAAGATTTTTTTTCAAGCACATCAGTTCGCCACAATATTAGTTCAAACTTGTATGCATTAGTTCGTTTACATTTACACACTTCAGGAACCGGGTCCTGTC[A/G]AAGTAAGCTGASGGTGCATCCTTTATTCTTACATTACAGCCATGAGATGCGTCGTCCATCTGATCATCATTCCCATACCATAAGGCTTTCACATAAGGCCCATGGTGCGCGTTGTGCTGG
2091-639	[T/C]	TTTCAACATGTTTAAAAGGTTTTTGCATTGAGAGTCTATCACAGAGTTAACGAACAAACATAAACACCACGTCCAAATGACTCAATMGGTACCAGGGAAACATTACACAGACGGACAACA[A/G]CTTTGATCTGGAAGGAGCACAGCTAAACGCTAAACGACACGATAAACTTATCTCACAGACGACTGAGAAAATGTCCAGTTTAAGCTAGAGATGCTCCTTTTCTATTTTTTTATTTTCACT
6553-328	[T/C]	CAGGTCGTGCACGCTGACCTCTCTCTTCTTCGTGGCCTCCTTCAAGGCGGACCGCACTAATCGGTTTGCTATACCCKKYMWWGGGTTCTTGAAGACAATTTGCACAGCAGCGTCATCRCT[A/G]AGATGCTCCCAAAGACCGTCCGAGGCAAATATTATGAACTGATCTGTTGGTTTGAGCTTGCGGACATGAATTTGTGGTTCAGCGCTAAGAGCTGGCCTCTTCAATGCAATAACAGGGCCG
382-2624	[T/C]	CCATTGAAAATTCAAGACACGAAATCCGCAATGSGCATACAAGATTCATCRTCGTCGTCGTCGTCATCATCCATCTACAGGCAAAACATAACTCCCAAGACACTCTAATACAAACCTGTC[A/G]AATGGCCGTCCATTTCGCTACCCTCTGCTACCACTACTACAGCTACCRGAATGAAAAACTAGACAAGTTCCAACATGATTGCGCAAGACCAGGAACAACAAAATGTAAAACACAAGAGGG
ABC10738-1-1-258	[T/G]	GACGACGGTGGAGTTGGCGTAGAACTCGTGGATCCGCGCCGCCTTGGCCGGGCCGACCCACGGGTCCAGGTCCCCCCACARCAGCAGCAGCGGGCACGTCAGCTTCCCCAGCAGCTTGTC[A/C]AGCGTGTACCGGCTCTGGTTCGCCATGAACCGCGACATGAGCCTGTAGTACACCTCGCCGGCGTTCGGGTCGGCCGTCGGCGCCGTGATCGAGCTTATCAGGTACTCGTCCACGTTGCTC
4787-1746	[G/C]	TCATTGAGGCTACTCCAATCTAAGATAGGGAAACTCGAGCGTAATTTTTTTTTTTTTATAGTCATTGCAACTATATATATACTTGCAATTAATAGTGATGAATTGACGACATGTGCAATT[C/G]CGGTGCATCGATGGATCGATCAGACGTTGGCGGTGGCGGCAGCGGTGGCGTTGGCGGTAACGGCTGCGGCAACTCCGAGCTCAGCGAGGTGCAGATCGGTGTCTTCCGGGTGACCCTCAA
8122-734	[A/G]	TTTAAACTTCCACACGAAGAAATTCCTCGAACTCATTGTGGATATCGACACACTACTAGCTTCTGATGATAATTTCCTGCTGGGCCCTTGGTTGGAAAGTGCAAAAAGTCTTGCTATGAC[A/G]GAAGACGAACGGAAGCAGTACGAGTGGAATGCTAGAACACAGGTGACAATGTGGTACGACGACACAAAGACTGAGCAGAGCAAATTGCACGACTACGCAAATAAATTTTGGAGTGGGCTT
3225-520	[G/C]	AACGACACACTTTTTTTTTTTTTTTTTCTTGAACAAGAYATATATTTTCGGAGGATTTCTTAAAGAACCCATGATGACGTCTGTGGTGATCACAACAACACATACTAGCCGAAGCATTTC[C/G]CACCGCAGCAAGCCAGCAACAAAATCAGTTTGGGTGCTAAACAAATTAACACTTTCAAACAACACAGGGATGAAATGACATATGGTTGTGCTTTTATTAGCAGAGACTCGCGTCGAGACA
3933-1077	[A/G]	AGTTTCACGGGTGCAGAAGTAGGAATATAGTCCCATCCCAACCACTGCAATCAGGATTCCAAGTATGTTTCTCCAGCTAAACGGGTCGTGAAGCAAGACATAGCCGAAGGCAAGAACCAA[A/G]CATGTCTTTAGATGGCCAAGGACTTGATAAGTTACAGGAGATGTCTTCCCAATCACAAGGAAAGTGCTGAAGTTCACGGAGACTGATATCAGACACGACAGCACAATGAAGAACAGAACT
1300-1462	[A/G]	GAGATCAGTTGTTTGTCAGTTGTCACRCCATTTCTTGATTCAGTCTGAACTTTCATATACTGCGTGAGATTTGTAGCTTTTTGTGCTGTTGTAAACGGGAATAACTGCTTGGCGCAAGAG[A/G]ATGTTATTAATGTTAAACATTTTATTTGTACATGTAAAATCCGGTCAGTTCGTCTTAATGACAACAATGAAATAATATTTTGTTACTTTGTGAGAAAAAAAAAAAAAAAAATTTGGTCCA
ABC14687-1-4-344	[T/G]	AAAGGCTTTGACACTTGATAGACAAAAATG[A/C]ACTTACTGTAGGGCTCTCCAGAGATCTGCAGCTTCCTGTCTGTCAGCCCATGGTGTGCTCCAGCATCTACTGCCGTTTCTCRCGTTAGCATTGCCGTCGACGACGGGAGGGGGATATATA
2183-227	[C/G]	CCTCCTCTTTGCCGCCGCCGCGCCTCTCTTCCAGGCTCCTGCCTCTGCCTGCCCTTTCCACTCGCTCCGAATTGTCTCCGCCCCGGCAGGCGCGGCCGCCGCTGTCAGGGCGCTCGTCGT[C/G]GCCGACGCCACCAAGAAGGCAGTCGCGGTGCTCAAGGGCACCTCCCAGGTCGAGGGCGTCGTCACACTCACCCAGGACGATGACGGTCCTACGACAGTGAACGTTCGTATCACTGGACTT
3709-716	[A/C]	TATTACCAAATATAACATCCACGCAGCATCGTAATGTACGCGAACATCGGCAACATACATTAGTCACACGCATAATGCGCTCCGGGGGAACAAGGATAAGCGGCTGGTGCTACTGAGAAG[A/C]CGTTGTACCAATCCAGAGTCATATTACCGCCAAAAGAGTACACAAGGGGGTAGGACGATTAGCACCCAAACGATCACAGGTTCCGTATAGCCCTGAGTGGAACTACAAGCGCTGGTTATC
78-1073	[A/C]	TTGATCGGAACGGAGCCGGGATCTGATCCGGACAAAGCTTGCCGCCGGATCCAWCCACACACCTACCATCCACAGATAAAATCCTTCCATCCATCAGTCAGGGAGAGTTATTACCACCAC[A/C]TCTTCTCGTTCTCCTTGTTGTTTCTTCCATGGAGAAGAGAGGAGACTTGGGAGATGAGGAAGCAGAACGGCGCGGCCGCAAAGGAGGCGGAGGCGCACACGCTGCTGTAGGGGGAGACGG
8390-328	[A/G]	GGAGGGGAACATGCTATTCTCAATTAGGGCCTGTAAGATATCAAATCTCTGTGTGGATGGCACCACCGAAATAACCTTTTTCAGGGAAGAAAAGGCTTTCTTCCGCATCAGAGTATCTGG[A/G]GCAGCTATCATGACTCTTTCAATGGCCTTGAGTATGGCAAAAATTTGAGTGGAACATGGGAAATCTACATGATCGTTGGTTTCCTCACTACACTTATCATCAACTAGAGTCAACAATAAG
4544-461	[A/G]	CATCGCATCCAAACGAGATTGCAACCGAATAATCTGCTCTTCCGCTTGGGGTGTTAAGTTACTTAACATTTCTCCCATACTATCACCAGATGATTCTCCGTCACTTTTTCCAGAGTCCTG[A/G]GGCATTTCGTCTTCTGATAATCTGAAAATTGTAATAGGCCTACCCAAATTGATGTCATGAAGATTATCTTCAGTCATGTCTCTTTTCTCACATTCAGCATCTTCTTCAGAAAGTTCTAGG
4570-591	[T/G]	GACGTTCCGGTTAGTGCGCAACGCCGGCCAGAACAGGATGCGGATTATGGCGGCAAACGGGCTCTTCTTGCAGGCGAACAAAGACAGCTCGGTGACAGCAGACTACGGCAAGAGCACAAG[A/C]TGGGGCAACGATGACCCGTCGGTGTTTGCGGTGACCAGAGTGACGGGGCTACAAGGGGAGTACCAAATCTGCAACGGATATGGGACGGCAAAGGCCACGCCAATTCTCAAGAATCACTGG
2582-767	[A/G]	GCCGGCAGCCCTGGCGGTCTGGTATGCACGGAGGCCAGGCTCRATCCGTTTGACGCAGCCCCACATGCCCTGCTGCACGCCGAGCTTSGCGATGCTCCATGGGATACCCATGTCTTCGTG[A/G]TGAAACAGGAGCACCTCACATGCCGTCATTGCACCATCACCGTTTCTTGATTCAACTGGACGGATGCACCAGCTAGAGTAGTAGAGGTCCACACGGCGAGGTTTGCTGCACCTTGGAACA
3650-311	[A/G]	AGCAGCAGCCAGAGCGTCCCCAGGGGTCTCCCGAAGCTGCGAAGCCCCACGGTTTCAGGCAGGATGGRAAGTCGCGCTGTCGTTGCCAGGGCTGCGCAGGACAGTTCAGGAGCCTCCACC[A/G]GGAGTGTCGTGAAATACGTCAAGAGTTCCTTCAACACTACTGAAGACATATTTGCTCTAGCGGGTATCGGCTTTGCATCAATTGCGGCATTCTGGGCTTCCATGATGCTTGTTGGGGTCA
3716-910	[T/C]	TTTCTTTGCATGCCTGGTGCCACTTACATAACAGGCCAGACGATCTCAGTGGATGGAGGTATGACTGTCAATGGGATGTATCCAGCATAAAGACTGCCATTCTACTAAGGAAGATGCTAT[A/G]TATCGATTTGCTGCCCAGGAGCCCAGTCATACCTTGTGTTCTTGGCAACCAAAATAAGTGCTGTATTCCTGTAAAACTGAGCTCACCTTGAACACTATTATTCGCCATTGTTCAGGTCAG
1894-2132	[A/G]	GCAACCTAGAAGACGAGGCTAGGTAAAAGAAAGAAGAAACGTTGTGTATGGCCACCGTGTAAACAATAAGGAGCACCAAATGCTGTGAACGACTTGCGAGCAATTTGCTTTTGCTTCACC[A/G]GAGTTTGTGTAGATGCGAATTACGTTTCAGGATCCCCTTTTTTTGCGACAGACAGACAGCCTTGTTTTTTCAGGATTTTACATTATTTGGTCTCCAGCGCCAGGATGCAAGCCATTATTT
9561-168	[A/G]	TTCAGGAATAAACACAACAACACAATTTCACATCGTCCGGTTCGGTTTTGCAGTAGGCCCCGAGCCAAGGGTTGCCCGTGTATCTGCACATGGTCTTGCAGACATTCCAACGGCAAGTTG[A/G]AGTAGGCATGCACTTCTCTTGACGATCAAGTTCATAGCAAGAAGTTGGTRAGATCAAAGTGGAAGACATGATCATAATAACAATGCAGATTGAACAACCCATGGCATCAGTGTGATTGCT
13924-403	[T/G]	TTTTTTTTTTTTTTTTATGTGGTTCCATAGGATTGTCATGTAAATATACCTTTTAATTAATGTCATAATTTTCGAAAATTGTACAGCCATCACAACCACCCTTATTTCTGGACTCTAGGA[A/C]CATATTAATGCCACTGGCATCACCTAACACTGGCAAAAACTAAAACGATCGATAAAGTTTGCAAGACTTCTGCGAGATAATTCATGCCATCRGTGGAACTGGCACAACAGTATGTTGTAG
1094-801	[C/G]	TAAGATCTTCTCTAACACAAAGACAATTACTGAATACCTCATCGCGGAGGACCTTCCAGATGTTGATATTTCTGTGACAGGTGTCACTTCCTTCACTGGACCTGAAGGCCCTTTTGATGT[C/G]GATGTCTTCGACTCTGCTACAGATTACATCAAGCTAATGAAGACAATCTTTGACTTCGAGTCTATTAAGAAGCTTCTGGCATCTCCAAAGTTCTCGTTCTGTTTTGATGGCCTTCACGGT
5020-145	[T/G]	GGAGCGGTAGCGGTAGCGCGGAGACGGTGAGGTAGCCGCCGAGGAGGGTGGGGAGCATCCTGGTGCGGCCGGGCTTATTTGCTGGCTGCTGATACCCTGCTGGTGGTGCTGAGGAGATTG[A/C]GAGGCGCGTGTTCCGACCTCTAGGCCAGCCGCGCCGCCGGGATGAACGGGGCGGCACGTCGGAGGTTGAGGAACCAAGACTGGGACTCGGGAGGGAGCGTAGCAGTGTATAGTGGATGAG
1914-936	[A/G]	CTGACTCTGGACCAAACTGAAGCCCGTATACCCAAACTGAACACAAGCATCCGTCACCTAACGGGCTTCACAGACCGGACCTTCAAAGACGATCAATCCCTCCATCTTGACACGGACTTA[A/G]ACKTAWAGCAAACACGACACACGCCAACAATTTAATGGAGGTCCGGTGATGAGTCTCGGGGCACGGCGGCGATCAAGCTCTGGGCTTGTGCTCGCCTGAAGGGGCGGCGGCCTTGTCCTC
139-1263	[A/G]	GATGCTGGGGATCGACTTGAAACGGGCAAGGAAGTTGGCAACCTTTTTGAACTCAGGACCAAGCTCAATTGAAGGGTTCGATGGCTTCACTCTGGCCGGGTTGCGGATGACATAGCCATC[A/G]ACCAAGGTATAGAGATCAGACTGCACAAGCAACAAATCAGATGTAGCCTTCACGGGCAGAAACCTTGAGCGGGGAACATTGATGCCGATTGCTTTCTCAAAGAACCTGATCGCTGCTCCA
4616-503	[T/C]	CTGCTCCACTCTCTGATCATCGTTGCCTTCATGGGGCTGGTGGAGCCTGCGGTTCTGAGGGGTTGACATCTCCTTTTTAAGGCTGATGAGGATGTCCTCCATTGTATGTTCCCTTTGCCA[A/G]TTTCCAAGCATCGGGAATCTTCTTGGATCAACCATTCCAGTTTCTTGATTCACGCATGTCATATTGACCCTGGCCTGGAACCGGACAGTCGGTGGTTTGTCTGGATAATCTGTATCACAG
11979-928	[T/C]	TCTGATGCCGTGTAATCATCAGCACGCGTTCTCGTCGAGCCTGCCAAGGCGYACCCTGCTCCGCTCTCTGTTCTGCGTTTTCGACGCAGAGTTGTCGTCCAGCCTGCCGAGGGGCACCCT[A/G]TTGTGCTCCCTCTTCTGCGACTTGCACGCCGAGTTCTCGTCCAGCCTGCCCAGGGGCATCCTAGTTTGCTCTCTGTTCTTCTGAGCGTTCAGCTTCTCCTTGAGCTTCAGCCTGAGCCTC
3718-1026	[A/C]	CCTGGGCAAATGGTACCTGTTTCATCTCCTGAGAGTCGACTACAGTCTCCAGGAGCTCAACAATACTATGGAACTTCTCGACAAGGTGAAGGCAGTGCAGGAAATCAGGGAATGCAATCA[A/C]CCTACAGATCCAGTTCATTTCCTGTACCTCAGTATGCACTGCAGAGAGAGAATGTATTTCCTGAGAGACCTGATCAACCGGAATGCATATACTACATAAAGACTGGAGACTGTAAATTTG
ABC14026-1-2-168	[T/C]	CGGACACGCGCTSATGGCACGGCACGATCAACACGCCGCCCTCTTCGGCCACCCCATCATGAGCCAATTCCATGTGAACAGCAGCGGCAACAACATGTCGCAGCTTGGGCAGATGGATTC[A/G]CCAGCCTCAACGTCGGTGGCACGCGATGGTGCGGCCGGGAAGCGCAAGAGGCTGTCGGAGGAGGACGGTGAACATAATGGGTCGACGAGCCAGCCAGCGGCGGCCGTGACGAACAAGAAG
4993-1008	[A/T]	AAATGCTATGGTCCCAACTTTGACTTTATTTTCGAACAAGAGGTGGGGTGGTGGCTGTTCGTTGATGCCGAGCCGCTGAAGTTTGGCTTCAGGAGGAAGGGTGCAACGGAGTGTCAGTCT[A/T]CTGGTTATTSCAGTTACATGTACATGCCCAAGTACCAGCTACCAAGGGGCATGTCTTCAGTCTTGAGTAACAAGCATGTTATTCCAAAGCTGCCTGGCACTTTTGTACTAATAGAAATTC
6689-135	[A/C]	TAGCAAATCAACTCAAGATGGCGTCCTCGTCGGCGCTGCTGGTTGCGGCKGTGTTGGCCGTGGTCGTGTGCGGCGCGCACGGCATCGCCAAGGTTCCCTGTGGCCCCAACATCACGGCGA[A/C]CTACGTCAGCGAGTGGAAAGACGCCAAGACGACGTGGTACGGCAAGCCGACGGGCGCCGGKCCCAAGGACAACGGCGGCGCCTGCGGGTACAAGGAGGTGGACAAGGCCCCCTTCTTCGG
1518-624	[T/C]	CAGCCGACAGTCGCCGGCGCGCTCCGCCGCGTAGTTCTGTGCGAACCTGGCCACGTTGTTGTCCCACGCCACCGGGCCGACGCCGTCCACAGCACGGGCGCGGTTGTGCAGGTTGACGAA[A/G]TCCTGCGGGGTGTTCTGCGCCGAGACGCCGGCCACCACGGCCATGACTATGGCTAGTGCGAACATTGCAAGACTACTCTTGGAAGATGCCATGACTAGTAGGTGGCTCCAGATCGATGAA
ABC08774-1-1-752	[T/G]	TGGCGAGCATGGCAAATTCGCCACAGTTCATTTTTGCCAGGAGGGGAAACAATATCTTGTACATTTGGCAAGTAATTTGTGCCTCGGGTACTACTTGTTACAGGCACTACAATCGGTAAG[A/C]GGTATGCAAGGACAGACGAAATCGGCGTCCCCTTGGCGATCACAGTCGACTCAACTACAAGCGTGACTATCCGTGACAGGGACAGCAAGGATCAAATTCGTATTGAGGTCGACGAGGTGG
7550-562	[A/G]	GGCGTCGTACCACCTGGCCACGTGCTTCTTGGAGGTGAAGAGCTTCCTGCCCCTCTGGGAGCCGGCGATGTAGTGGGAGGCCGGCAGGTGGGACAGGTCGGCGAGCGTGAACTCGTCGCC[A/G]GCGAGGTACTGGTTCTTGGCCAGGATCTCGTCGTAGACGCCGAGCATCTGCTGCAGCTTCCTCTCGTTCTCCGCGATGCGGGCCTCGTCGGGGATCATGTTGAGCTGCGGCGCGAAGGCC
15141-257	[A/G]	TAAAGGCTCCGGAGTTTGCTATACATATAGTTGCAGCAAAGGCGCATTTATCGGGGTTTCACTAGAAGGGAACATTGTTTCCACTAGGATGGACGCCAACCTGCGGTTCTACGGCGATCC[A/G]TATCTGACAACCAGTGATATACTTATGGGGRATCTGGATCAACCAAACGCTGCTAAGTTTCTGTACAAAGCGTTGGATGACCTATACTCGGGTCTGGATTGTTAGCACGACGAAAAAAAA
5194-1118	[G/C]	ATGTTAGTGATCTAAACACTCTTATATTAATTTAAAGAGGGAGTACTACACAAGATATACGTATACATGGGTTTTACAGAGCAGCATACTGGACARGATCACAAAGATTCTTGCTTGATT[C/G]CGCAAGAACAACTCAGGGTGGCTCTACTTGCGCCTTGCCAATATCGGCACGGCAGTCCTTGCATTTTCAGAACCGGAGCTCTGCCGTGACCACGACGACGGCTTCGCCCTGCCCGCCATC
272-944	[A/G]	GAAGGGGATGCAACACAACCAGAAGATCACCTTCCCTGGGGAAGCTGATGAGGCGCCTGACACTGTTACTGGAGACATTGTATTTGTCGTCCAGCAGAAGGAACACCCGAAGTTCAAGCG[A/G]AAGGGTGATGATCTCTTCTATGAGCACACCATATCTCTCACTGAAGCTCTTTGTGGGTTCCAACTCGTTTTGACCCATCTGGACAACAGGCAGCTGCTCATTAAATCAAACCCTGGTGAA
713-972	[T/C]	AACACCAGCGATAGCAATTCAGAAGAGACATGGCAGCCCTTTTTTTTTTTTTTTTTCAYWKKGACAAACTATGCCAAGACAGGTCAATACTACAATGTCTSAWGTCTGTCSGAGTGGCGA[A/G]TACAGAGCTGACATAGTAAAGACCACGATGGGGAAAACAAACAGCACCAGACAATTAAACACCCACGAAAACAATCTGATAGCTAGCTCTTTCACAAAGAGCTTTATCCTTCCAAAACAC
3413-1488	[A/G]	CTGCGAATTTAACTCCCAAGCGCAACGAATCAAAGTTGTAAACAATATACATTTCTGTGGTGCGGCTGTGCATGGGTCGAGAGAGTTCTCGCGGYTGCGTACCACTCAGCCCTCCTCGCC[A/G]AACTCCTTGGTGAACTTCTCGTGCACCTCCAGGTCCTTCTTGCCGACAGTCGGTCTCTGCCTCGCGAGGACCTTCTCGAAATCGCTCTTCGAGATTGGGGGTGGGAGAATCTGTGAGGCA
ABC04375-1-1-173	[T/C]	CACATCATTCACTATTCGTAGTAGCAGTGGTCGACTGGTGGTGTATCCTACTACAAAACAAACATATACTCCATTAACGGAGTGAAGGTGTTAATCGTCCTGCAGTCCATCGAGCACGAC[A/G]GAGCCGACGAACAGCCCAGCAGAGACGGCCGCGAACAACGTAGCAACGACCGTCTGGACCGTTACGAGCAGGGTGGAGTCGTCCGGCACGAAGACGACCGTGGCTATGGAGGCGACGAGC
ABC08038-1-3-160	[A/G]	AATGCTCCSGACCTCACAGGAACCATGCCGAAAACCGGGACGGGATTTCTGACCCCAAAAGATGAAGCAATTTGTAGCAATTGCTCCCTTGAAACCGCGTCGATGGCTTTCACAATCTGC[A/G]TCATACAGAAGAATAGAAGGGATCAATACAACATAATCACCTGACTGAATGTTCTAAAGGTACATTTCYACCATTCAGTAAATCGCTCAACTAAGAGCAAYGGGTACTCCTTAGATCATC
428-1519	[T/C]	AGTTTTGCCAGATTATTTATTACTGTACCTCTGAATTAACGGACACATCATCAGCATCCTGACTTACAACTCGAGCTGGAAGGACCCAAAAATCCCAGCAAACTATAGAAGGAACTACTC[A/G]CAATAGCGTGGCTGCGACGCAAATCGTAATCTAGTTGACATTGTGGAAGGAGTCGATGATGGCATCAGCAAGGTACTCGCATTTCGCCAGGTTCAGCCCTGCCAACGAAATCCTCCCGTC
3047-1400	[A/G]	TATTCAGGACATGTATACCAAAAGTTGGGATGAACTACCGAATGTGATGACTACAAACTTTTCAATGCCCACTCCTCTATGCTTACTCACCTCTCAATTCAATGATCACCCCCTTCCAGG[A/G]AGAAACTTAATCGGCCTTCACAGACGAGAAGAGATAGTGCACGAAGCAGAACGAGGAGATGAACCCAACCGTGCCGGTGGCCAGCATGATGGCGATGACCATGAAGAGCGAGTAGCCGAG
5283-1090	[T/C]	GGAGTTATGCGCGAAGCTGCGGACTAACGAGGCTTGTAATCTCATCGAGAAGCACAGCTGGGCACTCTTTGGAGAAAAGATGGGCTCCACGGAGATTGACGAGGCGGTGATACTTGATCC[A/G]GCATCCCTAAAAAGGCTGCTGCTTGAAGCCATTGCATTCGGTTCCTTCCTTTGGGATACCGAAGACTATGTTGATGAGATATACAAGTTGCAGGACAGCTGAAAATTGATCTCCAGAAGA
3038-541	[A/C]	CGTCTTGAACAAGTGCCATGCTCTGCCGGGTGGTGCTCCTGCTGAAGCACCGGCGCCTTCACCGTCCAGTGGCAGCGCGGCCGCTTCGCCACCGAAGGCGAATGCGTCGGCGAGGTCTCC[A/C]GCAACCATTCTCGTGGCAACCGTCGCGGCTTCGCTGCTCGCCTTCTATTACCTCTGAGGACTGGCATCTCAGCCTCTCTCACGTGTTTATGTTGCACAAGACTTTGTGACTCTGTGTTGC
568-1651	[A/G]	GGCGTAGTTCTCCAGCGCGTTCTTGGCGTCCACCTTCTTCTTGTGCTCCTCGTCCTCCGCCTTGTACCTCTCCGCCTCCTGCACCATCTTCTCGATCTCCTCCTTGCTCAGCCGCCCCTT[A/G]TCGTTGGTGATGGTGATCTTGTTCTTCTGCCCCGTCGTCTTGTCCTCCGCCGACACGTTCAGGATGCCGTTGGCGTCGATGTCGAAGCACACCGTGATCTGGGGCACGCCGCGGGGCGCC
2646-1277	[T/C]	GATTACTTGTATAGCGCCAGCAATGAAGGCAAGAATGTTAGTTTTTTCCTCCTGTTTGAGGAGGCACGTTGGATGAATGAGTTTTTACCCTGTTAGATATTGATCAGTTGTAGGCTACCC[A/G]TAGTCTTGCGGATTTGTTTGCTTTTCTCTGAGCACTGATGCTGAATACTGTTGATTGCGGTTTTGGTACCTGTTTTCATCAACATTTATACATGGATTTTCCTTATCGTTTTGCTCGCTA
ConsensusGBS0697-1	[A/G]	CACTGGGAGCTCTCATAACATGTAAATTCCATTGTC[A/G]GAACATAAGCTCTTCTAATCATGTGCTACTGGAATGGAACTAATCATTAACTAAGGCACAAAGAACCTCAAGATGATGAAGCTATGACCTGCGACGATGCATCACCAGACTCTTTCTTCT
5029-1423	[T/C]	AGCCGGGGGCACCATGACAGGAGTTTTGAGTGCTGCTAATGAGAAGGCGGTGGAGCTGTTCATCGACGAAAAGATCAGCTACCTGGATATCTTCAAGGTGGTGGAGATGACATGCGACGC[A/G]CACCGCAACGAGCTGGTGACAAGCCCGTCGCTCGAGGAGATCATACATTACGACCAGTGGGCGAGGAAGTTCGCCGCCAACCTACAGCCATYGTCATCTGGACGGAGCCCTGTGCTCGCC
8059-344	[T/C]	CCAGATCTGCGCCCTTCTTTCTTGTTTGGGATCTTCGTTTTGGCCATGTTGGCTGGAATAAAGGTCACTGGAGCTTACCATGTGCCTGGATCTGAGGCCCTTCCCCAAGATAAAGGAGTG[A/G]AGGAGGGTTATGGCGTGCTTGATTCAGTTTTCTTCTTCTTCCCGAGTATCTCTTGTCTTCATTGAGAAGAAAGAGAGACAGAGGAGGTGAAGAATGCGTGGATCCGGCGTTGTATGTCGT
4868-166	[G/C]	GCCGTCGGTCGGGCTCCCTCTCCGACACGCCGCCGTCGATACATCCACCCGAGGCATGGCGACGGCGTTCAAGGCGTTCGTGAACAGTCCCGTCGGCCCCAAGACCACCCACTTCTGGGG[C/G]CCCGTCGCTAACTGGGGCTTCGTCCTCGCGGGTTTGGTTGACTTGAACAAGCCTCCTGAGATGATATCTGGCAATATGACAGCAGCCATGTGTGTCTATTCTGGACTCTTTATGAGGTTT
ABC14943-1-2-466	[A/C]	TTGCTGCACCAACACAAAACACCATCAGACAC[A/C]GGAGTTTAGTGGTGCATTTTACCGAGAAGCTTCAGTGCCAGTGCCTCCTGCTGTGCGAGGAGGTCCCCACCCTTTGCTGCATGGCCACCTTCATCATCGTYGCTGTTGTTGAAGTACTTC
1674-468	[T/C]	GGTCTTCGAAGGCACTTCAGGAATAGACAACAAATACACAACTGTTCAGTTCACAGGCGAGGTCCTGAAAACTCCTGTATCGCTTGATATGCTTGGRCGTATTTTTAACGGCTCTGGAAA[A/G]CCTATTGATAATGGCCCTCCGATATTGCCTGAGGCCTACTTGGATATCTCCGGAAGTTCTATTAACCCAAGTGAGAGAACCTACCCAGAGGAGATGATTCAAACAGGGATATCTACAATT
ABC12417-1-1-46	[G/C]	CGAGGCGGAGCTCAACTACCCGTCGCTGGTGGTGAAGCTGCTGTC[C/G]CAGCCGATCACCGTCCGCCGCACCGTGAAGAACGTGGGCAAGGCCGACTCGGTGTACACGGCCGTGGTGGACATGCCCAAGGAGGTGTCGGTCACGGTGCGCCCGCCGATGCTGCGGTTC
7848-441	[G/C]	ATGATTCCTATTTCCTGGGTCCAGCCTGGAGCGACTGACGATATATGCCAACATCTGAATTCCTGACCTGGATGAAACCAGGAGTACTGTACAGTTCGTGTTCTTGTATGACAAAGCAAC[C/G]GGGTGAAGGAACCTTATGACGGCAACACAAGTCTATTTGGATATTTGTGCATGATCAGATCGTGGTATGTTATCTATAGTCATGCGAGAATATATGAGAAACAAAAGGGGTGCTCGGAGA
3818-1123	[A/C]	CACCTTGGGGGGCATCAGCCAGCCAAAGAGGAACCTGAACCAGAACTGGTCGCCGAAGGGCAGGATGAGCTTCCCCTCCCAGTACAGGCACCGGGTGTGCCTGTGGTAGTACTCCCTCGT[A/C]GGGATGTACTCCACAAACTCGCCCTTCTTCAGCGCCGTCTGCGCGTGCTGGTAGAACCATGGCTTGAACCACCACCCCACGCTGTTGATCTTGTTGCCCTTCTTCTTGGCCTCCTCCTTG
ABC15617-1-3-265	[C/G]	GGCGGCGCCACGAGCATCCCCTGCGCCAAGCTCGCGTAGTACGACCCGGCGTCCATGCCSCCAAACCACTGCTCCTCGTCGAGCTCCAACAGGTCG[C/G]CGGACGAGATGTAAAACAGAGCGGCGCTCGGGCTGGCGGGCGCCTCCGGCGATGGACACGCTACTGGAAGAATAATCTGCTGCTGCTGGAACGCGACGACGGCTACGGCGACGGCAAGCT
4057-2114	[T/C]	TTACACTCTTATCAAAGTCGAAAACAGARAAACGGAATGTTGCTACAAACACTTGCAGAGGATCATTCTCAGGCCGCCAAYGGTTTACAACACAGCGAAAACGAACAAATAAAACAGGAT[A/G]TACACGGCACGGCGCTACCTAGTGCAGTCTCGTCAGCTCCTCCACCCGCTTGGACAGCTCCTCGACAGGGACCGCCATCGCCTTGGCCACCTCCTCCATCTTGGACCTGTTGAGGTCGAG
5726-414	[G/C]	CAGCACGACCACAGGGAGGCTACACAACACAAGCACTGAAGCACGCACGTCCGACATGACAATATATTACCGTAGGGTGGAGGTTGAAGACGGTGGTGGTGTGTTGAGAGAGACGGTGGA[C/G]GGACGAGAGGGTGGTCACCGGGCTCAGGGGCACTTGGGCCTCTTCCTGGGGCCGGCGGTGAGCATGTCGCGGTAGCAGGGGCACTCGTCGCGGCTGCCGCTCCTCCCCGTCGGCACGCAG
3416-692	[T/C]	GTGAATTAAAAATCGCGTTTTTTTTTTTTTTTTTAGCGATGAACAGCCCTTTTATTTTATTATACGTAGGCATAATGCACAAGCTCTTCTTCTATACACCAGCTACAGCAAGGCACAGTG[A/G]CAACGACGGACGCAAGAAAACTAAAAGAACAGTAGACTGAACAACAGACCCACGCGACCAGGATCGCCGCCATTATTAGTACAGCGGTACGCAGGGAAAGGGTAGATCATAGAGCGTGCA
8523-316	[T/C]	AACACGAGCAGCAAGCTCACATGAAGCTTTCATGTGCACGATGCTCTCTTTGTCCTGCATTTGTCTCTCACTCGATATCTCTGGCATTTTGTTTGATCCAACATAAGGAGGTCGAGGTAT[A/G]TGGCCTGGTACCGGAAGAGGTGCACTAACAATCCCACGGGTCAGGGGTTCTCTTTTCTTGAGTTTTTCAGAAGCTTGCGACCTTGTATTTGCTTTCTCYAATCCCCCTGATCTCTTTGCT
ABC14397-1-2-208	[T/A]	CGCGAGTGAGCACCGAGCGGASCAGGGTTGCACGCCAAGGCAAGGCATCCATCGGATCAACCAACAAACTACTAAATCATTCATGGTCGACGATGGCTTGCTTTGCTGCATAAACAATAC[A/T]GCTGTCGGTTGTATTGGATTGGATCCTTCGTGACGACGACTGGTTAAGTCGGTTTACTTTCCTGGTTAAGATGTGTCGGTTGTGGGTTTTTTCTTTCCTTGTGTTCTGATGTCTAGTTGT
ABC20733-1-7-311	[T/C]	CAAGGCGTGCAACGTSCAGACCCCGCCGGCGAGCAAGTGCAACGGTGGYGGCAGTGCTCCTGGCGCCGCCACACCGACCACGSCCGAGGTGCAGACACCKGCCGGCTCTGGATCCAAGAC[A/G]ACCCCGTCGGCCTACCTGCAGGAGAAYGGCGGCGCGTCACTCCAGGSCCCGGCTTGCYTGGTRTTCGCGCTAGCTGCTGCTGCTGCGCTCTATGCCGTGTCCGCCGTGTAGTGGACTGGC
6805-1110	[G/C]	GTCCGTGGCGGACCTGCATGTACGGGTGCGTGAGCTCGAGGAAGAGGTTGAGAAGCAGAAGCTCATGGCCTTCGACAGCGCAGAGGGGAAGCGGGAGGCAATCAGGCAGCTGTGCTTCTC[C/G]CTCGAGCACTACCGCGACGGGTATCAGCAGCTCCGGCAAGTTCTGCAGGGCCACAAGAGGCCGATGGTGATGGCAACGTGATCAGCCAGCCAGCAGCTTGCTGGATGCCGAAAATCAGGA
1447-464	[T/C]	GTTTGCATCTATGGAATCTCTTCTCCCCAGAGGGACTGTCCATGATGGGCCACCGAGGGCGACGACGGAGTCGCGGGCGGCGACGGTGAGTATGTCGGCACAGGAGACGGTCTGCTTGCA[A/G]ATGGCCTCGATCTGCGTCTTGATGCTGTCGATGACGCCGAAGCCCCTCAGCGACCCCGCGTTCGGGATAGCGTTTTGTTCCATGCCKGACAGCAGAACAGATGCGTCGCAGCCTTGGACG
3696-2238	[T/C]	AACAGCCCGATGTCACCAGGTATATAAGAGACCCTAACGCCGACCGCAAAGAGAACCGAGAACCAAGTCAACTAAATTTAGTTTCCCATCATGTATGATCCGCGCATTCGAAACCTGCCC[A/G]AGTTTTGCGAATGGACGGCACTGTTACAGCAACGAGTGCAGGAAATATGCCATGCTAGTTGGCACTCGCAACGCCACTTTCAGCTGTGGTGGTGGGTTTGGAAGCATTCGCCTCTTCCCC
4589-131	[A/C]	CCACAAGAGTTCGTCGCGGCGGAGAGGAGACGACGACGAGCAGCCTCAGCTCAGATCCGACGAGATGGCGGCCAAGGCGATCTCCAGCCCCGTGCCGGTGGAATGGTACCCGACGCTGGC[A/C]GTCGTCATGGTTTCCGTCGGCCTCATGCTCACCGCATCATTCTTCATTTATGAAGCCACGACTTCCAGGCGGAACCGTAGTTTAGCAAAGGAGATGGTCACAGCGTCCATTGCTTCTGTG
11707-509	[G/C]	TTTCAGGAGCCCAAAGAGCTTCGTCGGGGCTTCGCCTTTGGCACGGTACTTGGCTGCCATCTCCTCCGCCATGATTATCTCCTCGCCTCGCTTCGCCTCCGCCATCGCTCTCTTCTCCTC[C/G]GCCGACTTGTGGAGCATCGCGAGCTTGTTCTTCAGCTTCTCCTTGTACGCTGCTTTCTTCTTTTCCAGTTGCTCCTCGATCTTTTTCAGTTCGGCCTCCATCTCCGCTTCCTTGGCGTGC
2726-852	[T/C]	GGAACCAACACCAACAAATGGCAAGTTATTCACAGACGACGACGATGACGACGACAGGGGGGACTAGTGGAGATGAAACTGACTTGAGATGGCTGATGACTTTCTTCAGCATCTGCCATG[A/G]CGGCATGAGTGAGCGCCGCAGCTATGTACAGACAGAGATACATCATGATCATCCTGCATTACTGAGTTACTGACTGAGCTAACCATCCAACCACCAGTCAAGGGTCTGCGTGGCCCATGA
9757-582	[T/A]	CATAGACTGATAGAGTAAAACTGAATAAGTACTGATAGACATAAGACTTCGAGGTGCATACTAGCAAAAAATGTACACCAAATTGATGGAGTCTCCTCCTGAATAAGTGCAGAATCGATC[A/T]GCGAACAGCTGATGCGTAATCTAGTTTGCGACGATGGCTTCATCAAAGTTCCAGTCTCTGACAAGGTCCCTGGACACAGCACGGCTTCGTTGAAGGCGAGGAGTGCCCTCGGTGCCTTGG
3689-1101	[T/C]	ACGACTGAAGTTCTTTGCTGCTGCTTTATCAGCAATGGYCTGCTGCTGCTTAAATTAACMTTTCTTGTACTAATCACTACCAGATGTTACAATACCTATAGAGCGAGCTTGTTATGTGCT[A/G]TACTGCTCGGCTGATGCTGCTGAGCTTAAGTCCATTCCCTTGATGTGTAATTACATGCCGATCGGGATAACCTTTGCTTCGATCAGGCTGTTTCCATCCAATAATCAAGCCATGTTTTAT
5840-659	[T/C]	GTAATTTGTATGAAGTCGTCCTGACGTATCACAYAGAACAATATCAAATCCTTCACGCTTCCCACGTTTTACTGCCTGCGAAAGAACTGATGGAGCCTGTGCCTTCTTATCGTTATCAAT[A/G]ACAATCTCTGAGCCAGTTCTTTCAGCCCAAATTTCTAGCTGGTCACGAGCTGCTGCTCTGAAGGTATCACCTGCTGCCATCAATACCTTYGCTCCTTCATTCTTAAATCTGTGGGCAAGT
7803-483	[A/C]	CATCGACGCCGAGACGTGGCGGCTATTACGCAACCTGATGGAGCTGGAGCAGAGGAACCGGGAGACGGTGGGGAGCCATGTCACGGCATACTGCGTGTTCATGTCCCAGATGGCCTGCAC[A/C]ACGAAGGACGTGGAGCTCTTGGTGARGAGAGGCGTCATCGTGCAYGGCCACGGCAACAACGAAGAGGTGGCCAAATGCTTCGTCGACCTTTGCAAGGGGATTATGTTTGACCCTGATGAC
7381-1292	[T/C]	ATATATTTCTATTGTGAATGTCCGTCGCAGGACTGTACTGAAGACTGTTACCATGCAGGTTGTTCACAAAATGATGTTGTAAGCTAATCACGCACTCGGTGATACATAACACTAGCAAGC[A/G]ACCCAGCAGGGCACATCAAAAGACATAGTGATAGGSCTTTGCAATCAGATAAGATGATAAAACTAACAATACAGATGAAGATTTCTATCAGCTAAATCTCAAAATAGCTCAGTTTACCAC
5784-213	[T/C]	CCTCTTCCTTATCCCCCAACCCAAACCAGAGCCAACCCAGCCGGCCAGCGAGTTCGATCCATCGATCATCCATCGCCGCTGCGAGGCTAGCCAGCCAGCGGCGTGGTTAGGTTTTGACCG[A/G]CCGGCTTTGATGGCGTCCATCGTGGTGATCGGCCTGGTGCTCCTCCTCGACGTCCTCGCCTTCGTCCTCGCCATCGGCGCCGAGCGCCGCCGGAGCACGGCGTACGTGAGCGTGGACGGG
8200-978	[T/A]	ATACATGGAAGGCTGTTGTTAGCGAGGTACCCGTTGGTGACTTTGCGGAGTCGAAAAGTCCCTACTTGCTTGCAGGGCTTCTTGGGAAGCTCCATTTGGTCATCAAAGATATGAACAACA[A/T]GATCAGCATCCTGCAAACGGACGCTCTAAGGCCTATGGACGCGACTGGCTCGACATGCCAAAACCCAGATGTCTCTGGGCCTTGGGAGCAAGGCACTGATGTTTGGAGAATGGTGGGCTC
2391-566	[T/C]	CTGTATATGAAACACCTGAGACACTGGGTGCCACTCAGTTATTAAAGAAGCTGGCCTTTACAACCACTAGAAACAGGAGCCAGTTGCGTGTTGTTCGTGAAATTGGTGCAATAGGTGGCA[A/G]TGCGAAAGTGTCAGCCAACCGTGAGCTCATGAGCTACAGTTATGGAGCCCTTAAGACTTACATGCCTGAAATGGTGGAAGTGCTAGTTGATTGTGTGCGGAATCCAGCTTTACTTGATTG
ConsensusGBS0086-5	[T/C]	CTCTTACAGTCTCCAGATGAAGCTGCTGGGGGACAAGAAAGAGGARCTGACCTGCATCTCCTTCGGCTTCAACATCGGGTTCATCGCGCCTGTCGCCACTATCTGAACCAAATATGTGCC[A/G]CGGACCAAACACGCCCTTGGTTGCAGTTGCAAAGAGCACACCACGTTTSTATGTATGTACCTGCAGAACT
3412-579	[T/G]	TTTTTTTTTTTTTTTTTGAAGAGGTAAATTGGGAAAGAGTTTTCATCCAGAAAGCTGAGAGCATCAAACATGAGTTTTACAATGACCRGTTTGTGGAAGTTATA[A/C]AAGACAATCGCCTCAGATATGATCATTGATGTGAAAACACAGGTAAAGACAATTCAGCCAATTCCAGATTGTCAGCATAAGAGTTTTGTCTTTCTTATTTCTTGCCACAAATAGATCACA
6752-1013	[T/C]	TGCTGCTTGCACTTGAACCAAACACAAGCTTTCCTGTTTTCTGGCGCGTTGATGTGTTGGCTCCTGAAGGTGATGCAGTTTGCTGGTTTGCCCTTTTGTTTGTGTCTGAAGGTGCAGAGC[A/G]TGCAGCCGCAGCAGCGTAAGAAGCTCCAGGTGCTTGTTGTTTTGGGCCCTTACCATCCAACCGTTTTCCTGAACCAGTGAATGGTTTGAACTTTGGTTCATCTTCAACATTAGCCTCTTG
963-386	[T/C]	TAGTCCCTATGCTGGAGGTGTTTTCTTGGTGAATATCCATTTCCCCCCGGACTACCCCTTCAAGCCTCCGAAGGTATCGTTCAAGACAAAGGTCTTCCATCCGAACATCAATAGCAATGG[A/G]AGCATATGCCTCGACATTCTGAAGGAGCAATGGAGTCCTGCTTTGACGATCTCTAAGGTTCTGCTTTCAATCTGCTCGCTGCTTACCGACCCTAACCCGGACGACCCTCTCGTCCCTGAG
828-545	[A/G]	CAGTGTGGACACGTATAGGGACCATGGCACCATTGTCATTGTGATACTCCACAGTCACCTGGGTCTTGCCATCAGGCCTCAACCACGGGCAGGTCGCGTTCTTGCGAACCTCGGTGAGAC[A/G]AGCTCCAAGCTTGGTAGCAAGAACATGGCTGAGGGGCATGAACTCAGGAGTCTCATCAGTTGCATATCCAAACATATGGCCCTGGTCACCAGCGCCAATCTCCTCAGGCCGCTTGGTAAA
5880-2547	[A/G]	TCAGCGCGAGAGCGGCGGCTWGACTACATCAGGGATTYAGCAAAGCTAGTCTTKGAGAGCAGGCCCGAGGATGATGATGCAAGGTTTTTTATCTTGCTAGTTTTGGAGAAGAGCAGGCCT[A/G]GGGATGATGCAGAARGTTTTATCTCGAGGACCGACTAGCGGAAGTAAACCGAGACGAGAGGGATATCGACGTCGTTCTCGTCCTCGTCCTCGCAGGCCACGCCGATGTCCAGGTGCCTCC
3968-342	[C/G]	GACGGCCGCGCCGCTGGCGCACGCGGCCTGCGCTGACGGCAGCGACGGCGCCATGCTGCACGGCGTGGCGAACGACGTGCTYCTGGAGTACGGCCTCCCCAAGGGCCTCCTCCCGGACTC[C/G]GTCGTCTCCTACACCTTCGACAACGCCACCGGYAACTTCCACATCGAGCTCGCCARCAGCTGCTACGTCTGGTTCGGCGACCACTACGTCTACTTCGACAAGAACCTCAGCGGCACCATC
791-1113	[G/C]	CACAATAAATTAATAATTCATGCTCCAAATTGCAGCACTTGTCACTCACAGCGGTTTTACAGGTTCAATCCAACACCAACACTAACGGTAACAGCTAATATAGTAATTCGACAACATTAA[C/G]GGCGACAAGGAGTAATAACTGAAGAGTGAAAACGGCGATCCATGGTGGCCTCTCTCTCTCTCTCTCACTCACATGCATGCACAGACACTGAACGAGGCCGGATGGGCACGATGGAGGAGC
4277-1901	[T/C]	TGATGCTTTTGTTGCCTGGAGGGAAAACCCTGAAAACTACCAGGAGTATATCAAAGAACTCAGGGCTCAAAGGGTATCTCAGTTGCTCTCAGATGTTGCAGACTCCAGTCCAGATCTACA[A/G]GCCTTGCCACAGGGTCTTTCTATGCTACTAGAGAAGATGGATCCCTCAAGGAGAGCACAGTTTGTYGAGGAAGTCAAGAAGGTCCTTAAATGATCAGATGATACCAACGCATCCAATGCA
4791-1541	[C/G]	TTGTGCCACTGAGCATGCTTGCCATGACCATGACCAGAACCATGAGCATCACTGCTGTGATGAAGAGAAAACAGTCCATGTTGCAGATACGCATTCCTGCCACGACCATAAGCATGAGCA[C/G]GGTGCAGCTGATTCAGTTCCAGAGCTATCGATATGGATCGAGGGTCAATCCCCTGATCACCGTGAGCAGGAAATTCAATGCAGCACAGAACACAAAGAGGAAGCGTGTGGGCATCACCTG
3791-1525	[T/A]	CAAGCTGGCATCATTTTACAACCATCACAGAAGATACAGGCAACAATCCTTGGTCATGGTGCAAACAAAGACAGGTACACATAACAAACTTGGAAAGTTTAGAAAGAAAGAGGGGTCATC[A/T]CACTTTTTCCAGGAAGAACTGCTATATGTTCTGCATCTGGGAGAAAGAAATCCTAATGGTGGATCCCTCGAGCTTGCTCGCATGCTTACAGACCAGAGCTTCGGTCGCCTCTTCCTCGCT
7822-1474	[A/G]	CAATGTCAATGGTAAACAAAGGGCACACCTTGTTTAATGATCAGATGCCTAGCTAGAGATCTTTTGCTTCTTGGGCTTCTTAGACATGACAAAGTCATCATCGTCGTCGTCATCTGTGTC[A/G]CTAGATACCTTCCTCTTCTTTTGTGCTGTGGTTTTTCCCTTTGTGGCTGAGTTGGTCTTGACAAAGTCATCATCATCATCGTCATCTGTGTCGCTAGATGCCTTCCTCTTCTTTTGTGCT
4517-217	[G/C]	TCTAACCCTAGAAACAGAACGGAGGAGGGCCAGCCGCAACCGGAACAAAAGCGGAAGCCAGCCAACCCCAAGCCTCGATTCCTCCATCGCCGCGGCAGAAACTAGAGGTCCAGAAGGGAG[C/G]GCGAGAAGCTTGCGTGAAGCACTCAACCATGGCGAGCGCGGATCTGTTGCGGAGGGAGGAGGAGTTCTACGAGTCCCTGTTCGATTCCGCTAAAGGCGATGCAGCTGCCRCCAAGACACG
5448-298	[T/C]	GCGCGTRTAYATGGAGGAATTCGGKACTTCTGACATAAGTTTACTGCTCACRCTTGGCACTCCYCACCTGCCACCTCCCAAMGGTGTTTCTGGCGTAATTGACCAAACTAGAGGACTACT[A/G]AACTACGTCGAGAAGAATTGTGCCCCTGCAGTTTACACACCAGAACTACGATATGTATGCATTGCTGGAAGGTATATTCAGGGTGCTCCTTTAACTGGAAGCTCCCTTGCTGCTACCACA
2490-1786	[T/C]	AGACAGTAGTAGCAGAGCCCGGACAGAGAGCCGAACCAGTCTCGCAAGGACATACACACACACAACACACAAGGGTAAAGCTTAACCAGGGAAAGAATCGCAGAGGAAACCAAAGACAAA[A/G]CCGCCAAATGGTTCCACGGCCGATCTCGCCTCCTYMTTCCTCCCCGCCCTTCTCCCCCGTCGCCCCTCGCCGCTTGCTACGTACGTAACGTAACGGTCGGYCTCCGTCGGCCGTGCTCCT
ABC12560-1-1-421	[T/C]	AGAAATACAAATGCTAGTCCTTGGAGATAGAGATTAAAATAGTAGCTAGTCTTGCCAGGGAATACAAGGTTGTATGACGCACAGAAGAAAAGAAACGCTGAAAATAAAATCTC[A/G]CGGAAATTAACCCTGCAAGAAAAAAAGATGATGTCAGTTGCGTTTAGTTTATCTTATAGTCTGAATGCCCATAACCTTAACTAAGAGGTTGGTTTACCTGTCTCTTAATCTTTTCCTTGT
8048-952	[T/G]	GAGCATTCTATCCCCCGATCAACAGGTCAGTCTTGAAAGACAATTTTGAGGAGTATATCCTAAGAAATGTGCAAGCTTATGCTCGGCATGTAGGGTGTGTCAATTCAAGTATTCAACTGC[A/C]CCTCAGCATGTTCAAGAACTTCAGAGTTGGAAACGACGGTGTTCCAAATATCATTTACGGGTGAATCATCACATCAAACGGCCAGCATAYTGTGCTCTAGGGYATTTTTGTTGCAGCTGG
2935-1634	[G/C]	GAGGAAGCCTCTTCGTCGCTGGTTGCTAAGCTGGCCAACGACGGCTCTGGCATTGGAGCCGCTCTCCTCGCGGCCTCGCACTCCCAGTACGCCGAGGTTGACTAGTCCTCTTGATAACGA[C/G]GAGCCCTATGGATTGGACCCTGAGTGTAGCCGCCTCTTCTGTTCTTCTTTTTTTCCCTTTGAACCTTCCTAATCGTCTGGTGGTGGAATTTTACCTTCTTCGGCTATTCTGCGGACACTC
3568-149	[A/G]	ATAGCAGCAACACATGTATATTTTATTACCATAAAATTGACAATAGATAATTCAGAGTTTTGTGATGGGGAACTAGCATCATAATCATTACAATATTCCCCAAATGTCTGAACTAAATTT[A/G]ACAGCCAACTATGATAAGATGAAACAACTATCAAGTATCCTTTCAAATATCTGATGCCCTAATGCTTTCATGGTTGAATGAAAAAAATGAAACAAACTTCCATCTGTAATGGTTCTCTAT
1746-1527	[A/C]	TTGGCCGATGTACATGCTACCATGCGCCTGAAAACACACACACACACGCAGACTCTGCTACAATTTCTGAATCTAAGGTCCCCAGACAGTATCTCGGCTTGCAAGAAGAACCAGCTAGCC[A/C]TAGCACCATATCACTCAGTCCTTGATCAAAAACCGAAGAAACCAAGCTCGGTCGCCCTTTCCTTCTCGAACGTCTCGAAGTATTGGTATATGATGGTGACCGCAAGCAGTATACCGGTTC
ABC10084-1-2-363	[G/C]	CTCTTGTTCGCCGTGCCTAAGCGTGGCGAGCCGGCACGACTGCTCCGTGAGCAGCTTCTGCATGGACGGCCTCTCGCTGGGCACGATGGCGAAGCCGTCGTGGAACTCCTCCATGTCCTC[C/G]GCGGCGAGCTGCCACACCATCGCGCCGGCGCCGGCGCCGCCCCTCTTGGCCGACTCGTGGACGATGTCGTACACCGACTTGTAGAAGGCGTCGCGCTGCGACTGCTCGAAGCCCTGGACC
4396-567	[T/G]	CAAGAAGAGCCCCGTCTGGCTGCAGTTTGCCCAGGCTTTCCAGGCAGCTTGATGGGATGAACCCARTCTTCAGTGACACACGCCTTGCTCTGCCCAATCTCATCTCATTTCTGTCCAACA[A/C]GATGGTGTGTCTGTCAATGTCGCATATGTATAAATCACATCACATTGCACCTTGTGCTGGATCAAAATAAAGCACTCATGTGCAGCCGTTCCATGCTAAAAAAAAAAAAAAAAA
285-2932	[A/G]	GATGGTGTCRATGTCAAGGCCCTTGAGCTTCACCACGGACTCAACGTGCCCCTTGAGTGTGTTGAGCTCCCTCAACCTTGCAATCTCAGCTCTTCTCTTGGCTTGCTCAGCGATCTCAGA[A/G]AGCTCACGGTAGCTGCTCTTGTCGTTGAAGAGTGTGTGGGAAGCCGGCTCAGGTGCTTGAAGGCCATGGAGTGTTCTCTGTGCGGTAGCCCACTGTGCCTCCCTCTCMCCTTTGCCGTAG
ConsensusGBS0531-1	[T/C]	TCTGGTTTGATAAAGAAAGGGCACAATTTGTTACATAGTAAGTATGATACAAGAG[A/G]TTTGTTTCAAGAATTCAACCCAAGGCACAATGAAGGAAGGCTAGCCACTGTGTTTTCTACTCCTGTAGATACATGTGTAGATACATTACAATGGCAAAAGGGGAAAACAGCAAAACCAAA
4051-1101	[G/C]	ACCTTTATCCAGTTTGAGCCAGCCCCTCGGAGAGGCGAGCCGGACGTGACACGGAGAACGCCTGATTATTTCCTTTGAGTAAACTGGCTGCACCATTTCTCAGCTTGTATTGCGAATATC[C/G]GCACCAATCAGTGAGATTCCTGCTGGATCCAAATCTGCACATGAGCCAACAAACAATAACAAAGGGGTGTACGAGWGCCCCATGTAAAATTGACCCCCATTGGTCAATCCGAAAGATTGC
2174-1345	[A/C]	ATTTTATTACTAGGATACATCTCTCATAATTTAGGAAACTATACAACAACATATCAGCTCCCTCGACTGATTGAAAAGCATACCAGCATTTCTGCTGATTTTGCATTCATAGGCACATCC[A/C]CAGAGGTCGAGATCAAGTAAAGTGTAGTATAGAGCTTCCTGCRTCTTATTTCCCTTGCCAACCAAAAACTTGCTCTCGTGTAGCGAGCACACGGAGTGAAGGTCTGAAGGAGGTCTGAAG
4838-494	[A/G]	GGAATCTATTGTAAATCATGCATGTGTCCGACTCGTTCGTTATTTCTAAAACCATACACACTGTGTTTATTCCATTACGTTGCAGTCAACTCGTAAGTAACGTCGTGCAAACCCCTCCCC[A/G]CACATGACWCTGTCAACAACAATATCTTGGAGTTTCCAAAGGTCACGGCCGGCGGCATCATCCGTGCGCGCCCATCAAGCGGYGGTGTTGGCCGGGGTTGCCTCCGGTGCAGGCGCGGCG
6851-867	[A/G]	CAGGAAATCAGCCAACATCTCCAGGGAGGAGGTCGAGAAGCTACAAATGGAGAACCGGTCTTTGCGCGAGAAGGAGGAGAAGTCGGCCAGTGAGATGAAGAAGCTTCAGCAGGACATGGC[A/G]AAACTGAGCGAGGACATGAAGAAGCTGAAATCTGAGTCCGAAGATCACCAGAGGAAAGCGTCTGACGCGGAGGCCCATGTCAACGCCCTGCAGAAGCAGTCGGAGGAGCTGCTCCTCGAG
2283-2913	[A/C]	GTGAATCGTGATGTCTGGTAACAACTCCAGATCAGCCCCCAATGATCCAATCGACATCGAGATGGTAGAAAGGAAAATCAGTCAGTAATGTGGCTTAAGCCCCCACTCAGCTTACAGTCA[A/C]TAATGCAACTCATGACTTGTCAGTCGRTCAGGCATGACCAACCACAAGATCATGTGAACACAGATGAAGCGCTTCTTCAGCGGAAGTAGACAGACACAAGCGGGATGTCGACATCGTTGT
2249-1308	[A/G]	AAAGAATAAACATGCCAAGGCACACCTACAAAAATTTAACTCGCTTCGAGTTTGGGCAATTGTGGATACCATTATGGAACACACACGTTTCTGGCCGGGCGGGCGACGGGAAAAAGCATG[A/G]GMAAAGTAAAGTGAAATTTCGATCACGCAGTTGCCGCCATGGGCAACGCTCTGTAGCASGCTCGCCTGGCCGCTCGGACGATATCCTCAATCTGTGGAACAGCCAATCTCTCAAGGTTGG
ABC10254-1-2-250	[T/G]	AACCCAGTGAAGTGGCCCGGGAACCGACGGAAGAAACAAGCCCTGCATACGAAGAAGAAGAAGAAGAAGTSGCAGAACAGGAGCAGGAAACATCAGGCCTGGCCTGATATCATGTTCAGC[A/C]TCAGGATCATGAGTATAGATACAAGAGTACAAGACGACGTTACTAGGAACCTCAACACAGACCGACCTCACAGAAAAGATAGGCTTTTCCTTCCTTGCCGCCGGTGGASAAATGCTGACC
3692-940	[A/G]	TTTGGCATCTCACAGGCCTGGCAACAAGCAAATACCCTGTCAAACTTAATATTATTACAACTAGAGACCCCTTTCGTCACTGTCGCAAATCATATTGGCACGGCCATCTTCTTCTTGGTT[A/G]TAATGACTCCAGGGTGATCTGTGAAGACTCATCAGAGATTGTATCAACGAAGAACACCACAAACAGACCCACCAGTCCAGGAATTCGGATCATCAACTGACTGCCGAGCGGGAGCGCCAT
4241-445	[T/C]	CAGCACTACCCGGAGGCCGGATGGGTCGAGCATGATCCTATGGAGATCATGGAGAGTGTGAAGGTCTGCATGGCAAAGACACTCGAAAAAGCTGCAGCCAGTGGACTTAATGTGGATGCT[A/G]GTTTGAAGGCCATTGGAATCACAAATCAGAGGGAGACTACCGTTGTGTGGAGCAAATCCACAGGCCTTCCGCTCTACAATGCCATTGTGTGGATGGATGTTCGCACTAGCTCTATTTGCA
8631-469	[T/C]	TCGGAATATCTCAGTAACATCTATGAGATGTTTCCGATTCATATACAGCTTCACATGGTAATATGTTACAGGAGCCATAACTAGAAACGGGAACCAATTCAGCGTCAAGAGGAAAGAAGC[A/G]CAGAGGACCCCTTGGAGTGTGTATTCTATTATGACCACAGCGTTGATGCGAGATGATGAATCATACGGATTGATATAGTCAAACTCCAAATCAGATAAGCAGATAAGCTGGTAGGCGGTG
12925-332	[C/G]	GTGCAAGAACGCCTCGGACAAGAACGAAAACATGGGTGTCACACAGGAATTCTGTTTGTCGACCCTCCAGTCAGACAATCGGAGTGCCGAGGCCAAAGACCTCCCTGGCTTGTTGTTCGT[C/G]TCCCTCGACATCCTTAAGGGTCGTGTCATTGATGCTGGCGTCAAGGTGAAGAAAATGCTGCAAAATGCTAAGAAAGGCACGGTGACGATGTATGCTCTGAATATTTGTGAGGTGGAATAT
9638-619	[A/T]	ATGCATGCAAGAACCCTAGGTGCTGGTTATCATGTCTATTTCAAGGTTTTCACCCTCTCTTCTTCTTTCCCCTCCTGCCTATCAACACGCAAAATACAGCCCGCCATGCCTATCCGATGA[A/T]GATACCTATGTGCAACTTGCAACTCCACTGCATTAAATATGAAATGATGCACAATGGAAGGGAGCAAGAAATCATGTATGGGGTCAAAAGAATGCCCAAGGCTATGAACAAATGCCATTA
2711-234	[A/G]	CTGGGCGGTGGACCAGGCCATCCTCGCCGAGGAGGAGCGGCTGGTCATGATCCGSTTCGGCCACGACTGGGACGAGACGTGCATGCAGATGGACGAGGTGCTGTCAGGGGTGGCTGAGAC[A/G]ATAAAGAACTTTGCGGTGATCTACCTTGTCGACATCACCGAGGTCCCCGACTTCAACACCATGTACGAGCTGTACGACCCGTCGACGGTCATGTTCTTCTTCCGCAACAAGCACATCATG
2851-848	[T/C]	GCCCTCAGGAAACACAGGACGTTCTTTAGCTGTTTTGGCCGTGTGTACGAGGTTCTCTCAGATGGTTTACTGAACCAGCCTGCTCTATCGCCAGACTCATCATCGAGTAATTTGGAACTC[A/G]GTGTCAAACGTGTGTCTTAGCTGTGTAGTCTGCACTTTAATGGCTTTGACAATCAGTTATGATTTTGTTGTATTTTGATGTTTGGATGCTTGGTTTCGTTTTCACATACTGTTGTTGCTT
4679-1594	[A/C]	TTCAGAAAGACGCAGCGCCGACAGCCCAGCCGAAGCCCGAGCCAAACAACAGCGGCAGCATTGGTGGGGAGGACTCGGAAGGATCAGACGATGAATTCAGTTCAGCATCAACGAGGGAAA[A/C]CGCAGATGCTAATCAGCCGCCACCAGCTATGTCCCGAAAGGACTCGTTCGGAGACCTGCTGATGAACCTCCCCCGCATCGCCTCGATACCGCAGTTCCTGTTCAAGATACCAGAGGATTC
ABC16075-2-2-232	[T/C]	AAGAAATAAAATAGCTAATTATRCTGAATTGGGCTGTGTGGTGCCACAAATTATACAAGTATACCATGTTGATTTCAAAGGTTCTCCAGGAAACAACCAGCAGCAGTGTAATAACAAAAA[A/G]GGACCATAAAAAGTTACTCCGTCCGRTTCATATTACTTGTYGCTCRAAGGATGTATCTAGACRTACTTGAGATGCTCAGTATGCAGTGGCGGAGCTTGAAGCCCAACTCTGGGCGGGCTG
6201-1190	[A/G]	TCAATTCTGATTTTTGGAAAGGGAAATATATAGGTTTAATTACAATGTACAAATGGATAAAAGGGGCAATCTAGGAAAGCCATGATGAGAGAAGTTCAGGCACCATGGGGGGGGGTCTAA[A/G]AGCAGTCTAGGAAACGAAACCATGCATTCTGGCTATACAGTTTTGGGGCAGGCTATGTCCGCAACAAACCGAACAGGAAATTACAGGTAAATAACACAATCATCCAACATCTCTTATGTA
ConsensusGBS0084-1	[A/T]	CCATCTCATCAGCAGCGAACTCGCGGAGAGCGGGCTGTTCTTGGAGGAGCAGCAGGGAGGCGGCGCGTACTCGTGGAACATGTGACCCGCGCACTGCTAAACCGGTTGTTTTTAAGTAAA[A/T]CGCTTTAGATTATTTGAACTTTTTGTCTTT
7728-341	[A/T]	CTGCTTTGTTTGCAATGTTCATGGTGGCTGAACGTGCTGAAGCAAGAACCTCCARACAAGAGAACAAGAGGAAAGTAATGGAGAAGCTGGAGAAGATCCGGGAGGAGGCACTAGGCTCAA[A/T]GGAGAAGAAAGAGAACACGAGTAAGGAGTCTGTGGCGAACTTGCTAATCCCTCCTACTTTGGTCGATGCTTACATCTGAAAGGCATCGTCTCGTTAATTTTTATGTTTATGCTAAATGCT
2529-2364	[A/G]	CATATATTTGACAGCATTTCCCTTCTGTTGAGGTCACTTGGCCTCTTTAGCACACTTTCTCAGATGAGGCCTTTGTCTGGGCAGGGGCATGCAGCCCAGATGGAAGGTTTCTCAATTGTA[A/G]ATCTTCACAGGCTTCTCATATGTGTGTCGATTCTGATTAGCTGTGTATGACCTTTTGGGTGTTGTGTCAGTATGCTCCAAGCCAAGGTATTGTTCCCAAGCTCCATAAACATCTCTCCTC
7549-782	[T/C]	CATACATCTTAGGAAAGCATCAATGTTAGAAGATAATGAAGTTGCTGAAATTCTGAATGAGATATCAAGACGAATTGTTCGGGAAAAAGGTCCAATAGTTATGGACTTRTCTGGGTTTAC[A/G]GAACAAGGTTTTAAGCGGAAGCTTGCTGTGCAAACATTGTTTGGAAAAATCATGTACTTATCAGAGCTCCCAGAGTTCTGTTCTCGGGATGGCTCGCTTGTTGTCAAAGAAATCTTTGGA
ABC13376-1-3-273	[G/C]	AGCAATCTCCTGCACAAGTTACGCAAAACGAACATGTCAGGATGATTCTTCGTTGACCATCTCCTGTAGGTGGGCTTAGTAGGTTATCTTCTTTCCAACAAGAAAAGTTCATTAGGTTCT[C/G]ACCGTAGGCTTGCGGTCAGCTTCCAGAGATTTCRAGACAATAGATGCCACCTCATGATCGTAGACGTTGTCGAACAGACCATCCGACGCTGTCACAATGGCATCGCCTTCTTGTAAATCG
2020-539	[A/G]	GACTCCTCCAGCATGCCGCAGACCAGGAGTACGCATCTAAACATTCTCCTCACATAACATTACATCATAAGGACATTGACATGGCAGCTAAGCCCTAAGCAGCACGCGCTGATTTGCACC[A/G]CTGCTGTTCCCTCATCCACTATTTACTCCTCGTCGTCCTCAGCATCATCCTCAACGTCAGACTTGGACTTGTCAGAACCTTCTTCCTCCTCATCAGCATCGGTCTTGGCCTTCTTGGAGG
ABC16273-1-1-48	[G/C]	TAACAAGCCTCGGCACAATGAAACCGACTTGCCCCATGATGCAGGAGTTGAATCCATATGTGGTCTACAACAGAAATGGGGTAAACGAATCAGTCATTAGATCCTAACCGAACGTAATTT[C/G]AAAGTGGCATCCCCCCAAGATGCTCACCAGTATCCAGAAGAAGAATG
4039-1686	[A/G]	TTCGATCGGCGACCGYTGCATAGGTCGGCAAGGTTCGCAGTTCGGGACGGTCTTGTAAACAGACCTTGGTGTCTTCACAACATGGTATTTAAGAATCTTCGCTTTACTCTGGTCAGCAGC[A/G]ATTTCATCTGGAAACAACTTGGCTAGCTCTAGCATAGTTGCTTCGATGATTTCSGYGTCACTCCGTCCAATCCATTCCTCTGCTGGAGCAAAGACCAACTCCAACATCGAACGGTTTGGA
4250-402	[A/G]	CGCGGCGTCCTTCGCGGCCGCGGCCTTCTCGGCGGCCGTATCCTTGGCTGCCGCTGCCTTCTCTGCGGTCGCCTGCTTGGCGGTGCCGGCTTTCTCCGCAGCGGCGTCCTTCACGTTCCC[A/G]GCCTTCTCCGACGCGACGTCGTTGTATTGCTTGAGCTTCTCCTGCGCCTGCCATGTGGCGTCCTTGGCAGACTCCGTCTTCTCCCACGCCGCGTCCTTCGCGGCCTTGGCCTTATCGGCT
4133-601	[T/C]	GTTCCGCCTCGGCCTCTCCCGCATCTTCGCCGGCCTCGCGCGCGCCCTGCGCTAGACACCCGACGCGTCCGGCGAGCAGATCGACCCTCCTTCTCGCCGTAGGTACATGTGCAGTACAGT[A/G]CAGGGGCACGCCGCCCCCACGCCGCCGTGCCATGCGTGCAGCGGCTGTGCTCGTCTTGGATCTTGCTTAGTTGTTGTCGTTTTGAGTAGCTTCTACACATAATCGCTAGCTTGTTTCTCG
3048-1349	[T/C]	TCACAAATGCACAGAGGAAGCAAAACATAATACTAGTACAAAACGAGGCAAGAGTAACACGGCCGGAGCATTACAAACATGTCTAAGAAGTAAACATTAAAGCTGGAGTAACTGTGCTAA[A/G]CCATGTAAATCGCCATATGTTCCCAATTTTTCAGTTTGACAATTATTTGTGTTTGTGTTTCTAAGGATAACTATCACCAGAATCGGGTGACACTACTGCAGGGAGGGCTTCTAGTCAATC
5347-585	[T/G]	AGCCGGTGGCATGCCGTGATCGACCGTGAGCTGTCGAAGAGCGGCGGGCAAACATTGTCGCAACGACGAATTTCCCGACTCGATTTGAGAGAATATGGCGACTGCCTCTGCTTCGTACGC[A/C]GCGCTCTCAACAAACTCGTTCAGGTCTTCCCCGTCCACCCTGAGGATCATGATTGGGTCCCTCTTGAGCCCGGCCGCCATGCCGAGGAGTATGTCGGACAGCACGTGCTGGAACTCCGGC
1590-544	[T/C]	CCATCATATCTCATAAGATCCAATCTAAAAACATAGTCTTTACGGGCAATACCAAAGCCAAAACAGGAAATCTTGAGCGCAGCAACAGTTTCCGATAACGAGCGACTAAAAATGTAAAGG[A/G]TTCGGGGTAGTAATGGCGCGGACGGACGAAKAACCTARAAGCGGAGCTTGGTGAAGAACCACCTGTTCTTGCCGGTCTTGAACCTCTCCTCGAGCTTGGCCTTGGCGGACTTGGCGGCGG
570-1376	[A/C]	TGCTTCAAACACAAAAAACGCCACAAGACGGTGATTCGGGACTTGAGGTATAGGTAGAGAGTCTCCGATTCAAGGACAACCCATCCAAGGCACTGTGAGGTGAAGTTACAGTACAGTGCT[A/C]AACGGTGTGCGGCACTAGTACATCCATCATCTATGTTGCATCTGTGTTGTATATCATGTGATGAAAAAGCAGAGCTAACAGCGAGCACTCACGCGAAGGAGACCTTGATGCCGAGCAGGG
6634-263	[A/G]	TCACGGTCGTGAAGGAGAACATGTAGCTGCAGCTTGCTACCGATGTATGATGATACATACAAGAAGATAATACCGTCTGCAAGAACAGTAGTAGTAGCAAAGCAACGTGTAACCAGTAAC[A/G]ATAACATGACAAAAAAAGTGTGCTCGGACGGTGGTGTGTTAAGGGCCGAGTGTGCTTTGTACTTCGCTTCYAGTAACAGATACTCCCTCCGTCCTAAAATTCTTGTCTTAGATTTGTCTA
1240-844	[T/C]	CTCCTTCTTGATCCTCGTCTTCTCCCTCYTYCCMACCACGGGCCTCGTCGGCACGGGGAAGCTGGCCGGCTCGGCYTGCCGGAGCGGCGCGTGRCGAGACGGGTAGTAGTCCACCTCCTC[A/G]TCGCGGTGCATGAAGTTCATGGCGCCGTCGTAGTGGTTGTTCTTGAAGCCGCACTTGGGCGCGTTGACGGGGAGCATCAGGTAGTTTGGCCCCAGGCGGTAGCGCTGCGTGTCGGCGTAT
7782-410	[A/G]	AAGGGATTTCTTTCGACATCCTAACAGACGTTCTTCTCTAGGGCACTCCTTGTGGTTTTGCGCGAGCCTTTACCACTCCTCGTCCAGGGTGGCCCTGTGGAAGCACAGCACCGTGCACAC[A/G]AGGATGAAGAAGGAGGTGAACTCGATGAACATGGCCCCCGTCTCRATCAGGCCAGCGTGCCTCAGGATCGCCGGGATTGCGAGGCTTCCCATGGCAGACATGCCGGTSAGGAACTTTGCT
5554-1971	[A/G]	CAGGATTGGCCTGACTCCTCCTTACYGTAAGTCCCTCGTTGCATAGTTGGTTGAGCGTAATAATACGAGGAATGTGGATATAGTTAGTAAAATTGTCCATGGTGAACTCAAGGGGAGTTG[A/G]TTTTGACAGTTGCAGTTTTGATCTGGGCCTTGTTTACTCGAACAAGATTTCTTTGTCATGCTGTTTCTGTAAAAAAAAAAAAAAAAA
10669-188	[A/G]	TGTCATCATCATCATCATCATCCACAGTAGTAAGCATAAGAGCAAAACATCTTTGCTTCACAAGTACTCRTWCTCCTATAGTGCCTATAAAAAGTAGCTCTGCCTGGAACCGATCTACCC[A/G]GGAACTGCACCCTGATGTCTCCTTTGTTTGTGCAAAGGAGGCTTCACTTGCATACATACATGATACATACAGCTTCCATGTCCCTAGGCCTAGATACATCTCGAGTCGAATCCGCTGAAT
6949-895	[A/G]	ATGTATGGTTGCCTCGACACTGTCTCGAAATATGATAAGATTAAAAACAAGAGCACCATGTTCACCTTCCATTTTGATTCTAGAAAGGACGTCGAAACGAGACCGGCGCTCGATTAAGTC[A/G]AAGCATCCATCAACAAGATTTTTATCATCTGTATCACCCGGCGATGCCTTTGTCCTAATATCCACTTCAACTAGGCAATCAAATTTCATCGAGATGCCTCTTTTGGGGCTCAACAAGCGC
5644-206	[T/C]	CACCCGCGCTAGAACAAGAAGAAGAAGCAGAACCAGAGGCGCAAAAGGCTTTGCGTGTGGCCTCAAGGAACCCCGAAAAGGCCGAGAAGGAAACAAGATAAAAGGTAATTTGAGCAGGGG[A/G]CAACGATGGGTTGCGGCTTGTCGACGCCGGACAACGAAGGCGGCGGCACGCGGAGGAAACAGGGGAGCGTCGGCGACGTGGTCGTCTTCCTCCCGGGGCTCCGGACGCCGACGGGCGTGG
4879-1560	[T/C]	AGCAACACGGAAGAAACATTGTACTGTTGCCTGTGTTGCTTTTGGAGCTAGTGCAGCAAAGATATGATCATATCTACTACTTCGGCCGATGTTGCAGTATAACTGCCTCAAGCTATGTTC[A/G]TCAGGTAGACGAGATCGAAGGCTGGTGATGGGTTTGGAGGACTGCTATACACGTTTTACTAGTTATGTTAATTAAAACCGAGTTTTGCATAATAAATGCTTGCCAGCTTGTGTATATTGT
3813-1629	[T/C]	TAGGTGTCCCAGGATTCTTTCTATCTTCCAAGACTGATGGGCTCAACAGAATGGTTGATTGATTCTATGACTTGAATACAACGAATCTCCTATGACTGATTTGTTATGGCGGCGGCGGGA[A/G]CAGGAGCAGACCTGAAGAGCCTCCGGAACACCCACTGGAGTGGTCTCAGCAGCTGCGATCTCTTCTTGCGCCAGAACCAAATCGCGGCGCTGTACTGCTCGTTCCGAATTTTCCTCGTCG
1992-1714	[A/C]	GACGAGGCATGGTTTCACAGTAGATTGATCAAGGATTGGCACAAGCGACTGAAGAACTTTCGCGACATTGAACTTGATGTTCGGCACTCTGTCCTTCGATGAATTGATGACAACAGGGAG[A/C]AGCTTTTGGCATGTTATTTCTGCACCCATGACAGGGGCTAGCAACGAAATGGCTTGGAGGATGGTCATGCGATACAGATAATGTGGGTTGTTTATCTTCTCCAACACCTGAGGAATAATA
1977-1385	[A/G]	TAGCTTGTCCCGTATTTCTCTTTGTCGCCGCATTATCGGACAGCGGTTCCTTGCCTTGTACCATCCTTTTCATCGTCAAGGGACAATCGTCTGTACCAACATCACAGGGCTGTTACATAC[A/G]CTACACAATGCAATGAGAAATATAGAAGTTCCACCTGTGTGGAAGAAATAAGCAGAACTCAGGTCCTTGTATGTCACACAAGTGTTGTGCTATGGACAAGGAATGTGTGGTGAGGATGGT
ConsensusGBS0647-4	[T/C]	CCARTGCTTTGGCTTCGTMTCSTCCACGGACCTSACGGTCATCGGCGCCCGGCAGCAAGTCAACCATCGCTTCATCTTCGACCTCCATGATACCATACCCATCRTGAGCTTTAATCCCGA[A/G]GACTGTCACCTAGATGGCGCATGAAGCTAAAACCTCASTTACTACWWCT
6628-1302	[T/G]	GTTACGGCGTCGTGCCGTCCTTCTGATCCGTACGTCGGCGCGCAGCACGGGCCGGCCGCCTTGTACTTGTACCATTGATGCATGTACAGAGTACCGTAGGGGACTAGTAATCCATGTACT[A/C]TCCTGAGCTAGTTCGATCGCGCTAGTGATGTACTGGTAGTAATACTGTAAACTGTAACAGTAGTATTCTGGCCAATACGCTCGTTTAATTTTGGATCGCCGAAAACTAGTACTACTAGCC
6852-506	[T/C]	GACAAGAGAACAACCGCGGTGGATTATCTTTTGCCGGCCCTGCTTCTGCTGTACGACGCCAAGCTGCTCCGCGGCCGCGCGCTACAGATACTTCCTCGCGAGAGCCCTCACCTTGGTGTC[A/G]AAATGAGACGATGCGATGCGAGAGCCAGGCAGATACAGCGGGTTGAGGAATATCTTGATGTAAAGTTCATGGACCTCTTGAAAAAAGCTTTTTATTCCATCCTCGCTGCGTGAATCGTGG
7655-579	[A/G]	CTCCAAGAACATGTGGTCCGAGGGCTACACCCTGACCCCGGCGAACCTCCACGCCGAGTTCCGCAAGATCTGGCCCGACGCCGGCCAGCACTACCGCCACTTCTCTGGCGTGATGGAGGA[A/G]TTCCTGAAGGAGATGCGTTCGCTGGCCAACAGGCTGATGGAGCTGTTCCTCGTAGCGCTTGGGCTCACCGCCGAGCAGATCGCCGGCGTCGAGGCGGAGCACAACCTCACCGAGAGCATG
1624-606	[G/C]	ACCCAGATGCTGCATACCAACAGCACCAGCAGGTTTGGGCAAAAAACTTCCTAAAGATACGGGGTAAGACATCATGTAACTAGTTCAAAATTTAACGCTGATCGGCAGCAACRYCATCTA[C/G]CGCTTCCCGCCGCCACCGCCAAGYTTAGGGGCCTTCCCGGGTTTGGGGGCATTGCCTCTTCCGGCAGTCTTCTGGGATTTCGTCACCTCCACCTTCTTAGCTCTCTTCTCATCCTTGGTC
2977-1925	[A/G]	TTTTTTTTTTTTTTTTTAACCACAATGGAAATAACCTTTTATTACATGCTTATTTATATCCAGAATGCACATCATCCAAAGAGCAACCACGAGTACACAACTCGTTATTAGCATTACGCC[A/G]AAATAAGGGTAATGCCACTAGAGTTTTGTTGCCAAACGTCCACAAAAAAATTCCTACCCTTCGTGTAATCCACATCTAAAGAAAAATGATGCTGCACCACCCTCATTCGAACAAGGGGCT
7037-454	[T/C]	CAGTGGTTCCTGAAGGAAGGTGCCAAGGCGGAGTAGGAATATTTGAACAGTATGAGAAGTCAGGCTATACAAAGAAGGGCCACCAGTCGTGTGGCTCTACTGCTGACAAGGTTTGCTACA[A/G]CAAGAAGCGAAACCGTGCAAAGAAAAGGACCCACAAGCAGCAGCAAGAGATTTCCAAGCCCAATTACTTTGGGGGGAATGTGGCTTTGAACCGCTGGTGGTACTTGGGCGGCTACATGCT
943-3107	[A/G]	ATGAAAGATGAACACCACGGGCAGGCGTTTATTCGAGGCGGCTGGCATGAACCAGCAAGCAGCACTGCCCAAGACCTCACGAATGKGCCGAGACATCAAATCGCACACCCCACGACAGAC[A/G]GACCAAATGRAAACTACGGTAGACAAATCATAGCGCAGCCGACACTTCACCCTCCYGCTCGATGAAKGCGCCCTCTTCATGCCCCRAATCCGCGCTAGTTGCCGCTGCTCTCGCCGTCGA
2559-1796	[T/C]	TGATGAGAGGAATGCTTTCTACCAGTCGACCATCAAGCAAGGGGACTTCTTGCTGAACCGCATCCAGAAGCTATCCCGAGTCATTGATCTGTAAAAGTTGCTGTTCTTGTTGGAGCTCTG[A/G]CCCAGCAAAGGTTGTGCCCGGTTGTTGGATCTATTTCAGCTAGCCTCCTAGAGGATATGGCCAGTGCCTGGCTTTGTTGAGCGTGCGAGGAAGAAGTCTTGTATGAATTACTATGAACTC
9584-912	[G/C]	TTACTGTTGTGCRACTTTGGCCRGATCMGAATCGACTTCCTGTTCCTGAGGTTCAGGCAACGCGATTGCTTGATCACCGGGTGACAGGAATGCTAGGGCCTTTATCTTGATCTGCTCGTA[C/G]AGACGAATGGCTTCCCTGAGCTCGTCCTCAGCGCTGGGACCATGGTTTCGCCATGAATCAATCACTCGCTTTTGGAACTCCATAGCCAGGGCATAGCTTCCCATCGTGTTGTATGCATTG
10248-954	[T/G]	TCACTCCGTCTCCACAGCAGAAAGAATATACTAGCCACCACCATTCTACCAAGTGCTCCCTCTGTACCTAAATAATTGTAATTGGAAAAAACTAGTACAGATGGAGTACATTCTATGACC[A/C]ATACGCACATTCATATACGGGTACAAATTAATCATGCTGTACTGGACCAGAAGGAACAAATGATGTTAAGACCGTGGAATTTATTTCTTCCAAGTATTTTGCAGTTCCATTGTAATAATA
7167-466	[T/G]	TGCGATTTCACGCTGCATCCGAGTTCGGAGAGGAGGACTCCAGGTCCCTGGCCCCTTCCGCGGGGGAGCTAGAAACAAACAAGGGAGATTTGACTGAAATAAGGAATGAAGATGCTCCAG[A/C]GTCCATTCCGCAAAAGCAGAAACCTTCTAAAGCAGAGAGGCGTGCTATTCAGGAGGCTCAGCGTGCTGCAAAAGCTGCTGCGAAGGAGGCAGGTCTATCAGGAAAGTCTACAGGTGCTGC
ConsensusGBS0138-2	[C/G]	CRCCAACGGGACAGCCGAAGTAGAACCCAGCAGTAATGGCCAATAGTGTTTCCTTGCCTGGTGATCTCTCTCCTCCTCGGTTWGGYAGACACCATTTCGTTGGGATCCACCATATGTAAC[C/G]CACATTCTGATATATATACGTATTCCACTCTGKATAACGCCAACACGATGGAATGTCACACGCA
587-1438	[A/G]	CACGGTGATCTGGGGGACGCCCCTGGGAGCCGGTGGGATCCCGGAGAGCTCAAACTTGCCGAGCAGGTTGTTGTCCTTGGTCCTCGCCCTCTCGCCCTCATACACCTGGATGAGCACGCC[A/G]GGCTGGTTGTCAGAGTAGGTGGAGAAGACCTGCTCCTTCTTGGTGGGGATTGTCGTATTCCTTGGGATCAGGACGGTCATGACACCTCCGGCCGTCTCCAGGCCCTGCGAGAGCGGTGTG
3187-1073	[C/G]	GCGGAATCTGGGACTCGGCTAGTAGATGTCAGCGCACCAGAGCTAGTGTTAGACCGTGCGACGATTTTCCACGTTCGATCCTGCTTCGACGCATTGACGCTTCCTTTTGTCAGTCCATGT[C/G]GATGTATGTCATTTAATCTGTTGTGTCCGTTGTCCTTAGACTTTAAGACAGCTCGATATCGGGAAGATGTGGTAGGCGGCGGTGATCTTCTCTGTTCTTTCATATGTACCGAGAAACGGC
5211-1755	[A/G]	CACTGAAGATAGCTACAAACAAACTTGTGAAATGCTTTGTTGCAGGCATATTCACTGATGAGAAGGCAATGCAAATTTAGCATTGCAATCAGATGATCAAAATGGCAATTCGGCAAAACC[A/G]CTCTAAGGTGTTGCCATCTTGGCAAATCCAGAAAGTGAAGCGATTGCTTCCCCGGTGGTCAAATAGAGGCAGTCCTGCCTGAAATGATTGTGTGCATCGTTCGCTCGTTGTATTTTCTCC
1588-537	[A/G]	CAAGCTATCGACAAAGTAAGCCATGAAGAAGCCSACCATGGCAGCGCGGCCATTTAGCTTCTCGGCTTCAGGGAGATGGAAMCGCTTGATCCATGCCCACCATGGGATAATCGAAGTGTC[A/G]AACACAACGGCGTCTTCGCTGCTACTTGCCTCCGGGGAATCTTCAAGCCATTTCCTCCTCCTGGCCTCGGCGTCGATGACGGCGTCCCAGTCGACGGCGCCGCCGGTGTTGCCGAACCGG
4686-1281	[A/G]	AATACCAAATGATTCAAAGTAAATAAAGACTTGCTCACATGAAATCAGTACAAGCTACACTGACTGAATAACATACAGAATGTAAACACCCACACATCAGACCAAAGCGATTGCGACGAC[A/G]AAGACTGAGAACTGGGAGCATCTTCTTGCAGCAGCAAACATCCGTATGCTCTGGTTTTCCTCAACCAAATGCAGCACAAAGGAACTCCTTGTAAATGCTCATGAACTTGGCCACGAAAGC
ABC06144-pHv86-01	[A/G]	GTGATGGCACGATTGTTCCTTGTGCCTTAGGGTTCAGATTTTTTGGTTTTAAGTGCCATCAGTTACAAAACAATGGAGGATGATGCCCTGCATATGTCACTGAGTTTCAATATCTCCACT[A/G]TATTCTGTCAAAGCTCCATYCGCCGCACATCTGGTACAATTGTTTGCAACCAATTATGCCTTTTCTGGCTTCCCTTTAGTGAGGGTT
1110-715	[A/G]	TTCAGCTATATTTTGCAAGACTGTTATGTTAAATCATGCTGCCATTATGTCTGCCATCTTATATTYGTGACTTGTGTAATCCATAAGACACATGTTTTATGGCAGTTGAATTTTCTCCCT[A/G]GACTCAAGATATGTTGTAATGGCTAAAATGGTTTATGAGTTTGAGAATTGGGAGCTGGCAACTTGTGTGCGATCTCTCATGTCTTGGATTAAAAAGGCCGCCGCCGCTGTGTTCTCTCCC
2792-749	[A/C]	CATATACTTTCTACCCAAGCCCTTTGAAGAACAGCCTGGTGAGTACGGCTGTCCCCAGTGCAATGCACCAAAGAAGCGATTCGCAAGATACAACGTAGAGTCTGGGAAGCCCATTGGCGG[A/C]GCACTGCCACCTCTTACTGTGATAGTCAGTTTGGTTATCGGCATCGCTGGCATAGGGGCTTTGCTTGTATATGGCCTTCAATAGGCTTTTTCATCTCTTGAGAAATTTTGTTCTGGCCAT
1107-392	[T/G]	GAGCACGGCCTCAGAGCCTACGTGCAGGACAAGACCCCCGAGATCATGCCAGGAATCAACAAGTTCTTCACCAGCCCGAAATGAAGCACTTTAGACTGTCTGTCTGTGACTCGCTATTAG[A/C]AACTGTTGTGGTCAAGTGCAAACCTATTTCAAGCATTCAGTAATGTTGTTGCGTCCATAATTCAGAGGATATCATCCAGTACCTCTTAATGAAAGAACCATGTGATGTTTGTTGGCTTGC
ConsensusGBS0286-1	[T/C]	TTTGTAAGTTTCCCCGCCTACAAACATGAACCTCTCCATAAAAAAAATGTTTCATCTCTTAACTACAGTCAACGAGACAAAAAAAAAGTTTA[A/G]GAACAGAATATATAAAAAGGTGGCCGGTATGGTATTAGAAGAATATCAGCTGTTGCCATTCCATAATATGACCACTTCATCTTCGTTGAATAATCCCATCACTCAGGCACACCATTTGTT
4447-231	[T/C]	CGCTCTCCGCACGGCCGCCCTGCRGCAGGGCTACTACGTCCGGAGGTCGGCCTCCACCGCGGCCGCGCACGCCGAGAGGCCCAAGGCCAAGCCCGTGGGCGACTACGTGCCGGTGTACGT[A/G]GCGCTGGGGATGATCGGCCTGGCGGTGACGCTGGGGGCGCACACGGCGCGGCAGCAGCTGGCGCACGCGCCCAACGTCTGGSTCGACAAGCGCAAGCGCGAGGCGGTGCCCGAGGTGGCC
5202-1199	[A/C]	GAAAGCGTGAAAAGGACGATGCAATAATCTCGCTGTTCAGTATCCATTAGATCGGGGTCCCATGTGTGTCTGGTTTAGTATTTATATGGTCTACTGTATTTTGTTATCTCGCGGCGTGAC[A/C]CAGACAATATCAGTCTTTTATTATGTGTAACGCTAACTTTCTTAAAGCACTTGCTCGTTTCTTTAGCCGTGCTAGTAATTTCAAGTCTTTGCTTCAAAAAAAAA
ConsensusGBS0239-5	[T/C]	CAAGATAAATCAAGAAAGAACAGYATTAACATATCATCRAACTTGTGGAACCAAAACAAATCAAGAAAATACAATATTACCATAAAAAAATGCCTATAAAATTAACAGCACATTGGAGAT[A/G]CATGGAACCTGCAAGCTCAATAACATACCTGAGCTAGTAAGTCCATCGTTCGTCTGAGCAGCCGGGCTAAATCTCCATCATCCATTGCAGAGTCCATCATTATCTCCCTCCAAGTCAACC
3702-982	[T/C]	TCACCGTCTCCTCGTCACCGACGCCCCATGGATCACTGGTGCCAGCTGGGGCGACGAGCTGGAAGTTCTTCACCGAGGCGACGGTCACCCGGCCGTGGAAATTCAAGCACCAGCACTGCA[A/G]ATGATCATGCCACCGAGGCGCTTTGTTCTTTAAAGACAAGGAACTTGAGGTGCTCTGTGGCGTCTCCTTGGATGGGTCGGATGCACTGCCCTGATCTACAGGGCACTGGATACTGCAGTG
10317-448	[T/C]	GAACAAAACTTGTTATTTGGCAACAACACTGGGAAGACAAAACCCTGTCCCAGTGCGCCTTGGTGTCAGCGTCTGTTAGAAAGCGTAGTCATAGATGGCCTGCGCAACTCCATCTTCGTC[A/G]TTGGTGGCGCCGATCACGTTCGCCACTGCTTTGGTCTTCTCAGCGCCGTTTGCCAGAGCGAYGCCCAGTGATGCTAGCTGTAGCATTTCTATGTCATTCTCYCCATCTCCAATTGCCATT
6990-661	[A/G]	GGATAACCGGTTGGCAGCAGCATCGATGATCCGCTGGTTAGCTTGGTGTAGCAACAGCCAATCTATACTGGAGGCAGGTAGGCCGGCTTCCTCTAGCGCCTTTTCGATGGACTGTGGCAC[A/G]CAACGTACAGCAAAGCGGAAAACCTCCTTTCCATTCATTTCAATGCAAGAAAAGTTGGTCTTCTTTGGTGGGAAGCCAGGGACACCATTGGTCTTGGATAAGATGGAGTCAGCGTTCGAC
7747-1056	[T/C]	TGAAGGCTTGATGGAGGAGAATGGAGGCAGCCACTGTTCTTCTCCATACGCGCCTTGGGGAGGCCCTTATCTCTGCCTGGAGTGTCGGAAAAAGAAAGACGCAATGGAGGGCAAAAGACC[A/G]AGCTGCTCGACGGCATGTAGGTGAAAAGGAAGCATGACTTGTGTCAAAAGGATGCGTCCTTCTCAGTGTAAAAACTAAAAAGATGGAGATAAGTTTGTTGGTGATTCAATTATTATTGTT
5652-419	[T/C]	AGCTTCAATGACTTTAACCAGCTCCTTGTAGAAGGCTCTCTCCGAATGGTCATTGGTCTTAGGCACCGCTAAAGCAGCAGTCTCCTCTGTTGCGTCATTATCATTACCAATGTCTTCGTC[A/G]TCGGGTATCCCGAGCTTTCTCTTCCTAGCCCTCTCCTTGCGGGCCTCCTTCTTGTCCTCGAGCTCCTTGATGGCCATGGAGCGGCGGACCTCGAGGGCCTTGAGCTCCTGCTCCTTGAAG
4472-658	[A/G]	CACCTACATTGAACAGGGMCATGTGCGTGTAGGCCCAGAGACGGTCACCGATCCAGCCTTCCTTGTGACCAGGAACATGGAGGACTTCATCACCTGGGTGGATTCCTCGAAGATCAAGAA[A/G]AAGATCATGGAGTATAATGGTGCATTGGATGATTATGATGCCATGATTTGAGGATGTGTCGTGATAGTAGAAATTTCGGGACCATCGGTGATTCAGTTTAGCTACTCCTGTAATATTTTT
7772-223	[A/G]	TAGGATGGTGAACTTGGTGGAGGCGCAGAAGCCGCTGCTGCACTTCCTGATCAAGTGGGCCGGGCTCCGGCAGCACACGGTCGATGTCGAYGGCGCCGGCACCGTGCTCACCTTCTGGGT[A/G]CCCAAGGACAAGGTCCCCAGCAACAACTCYACCGTCGCGCCRGAAGAGAAGCAGAGCGAGRCGTCSAAAGTSAAGGAAGGASCGGCGGCCATCTGTGGTGCTCGTGCACGGCTTCGCGGC
2832-377	[C/G]	GGAGAACAAGGACGCCAAGCGMTTCAACTGCGTCCAGAGGGGGCACCAGAACTCGCTGGAGATGATGCCGCTCTTCTTCGTCACGCTGCTGCTCGGCGGCCTGCAGCACCCGGTCGTCGC[C/G]GCCGCGCTGGGGGTCATGTACACCGTCGCCAGGTTCTTCTACTTCAAGGGCTACGCCACCGGCGTCCCGGAGAACCGCCTCAAGCTTGGGGGGCTCAACTTCTTGGCGATCATCGGGCTC
4178-1592	[T/C]	GCATGGTCATCTTTCAGATTGATTCTCAATCTGCCGCTGTATAGGGCTCGACACAATGTGGCCGTAAATGAACTCATTCCATGTGTCCGGCAAGCCAGGGAGACACCAGTGGATGCAGTC[A/G]GCGAACTTGCGTGGGTTGGCCTGCTGCTCCTTCGTCAGGAGCTTACCCTGCCGCAGAGTGTGCACAGATGTGTGTGCGTCCTTGCGGATCTCCGACAATGCGGTTATGTTGATGAAGTGC
ABC16258-1-1-77	[A/T]	GGCATTCGGCTTCCACCGCCAAGCCCCATGTGGAATTCGACGATCGATGGAATCGCCATCTTGCAACAAAAATTGACGGTAATGATTCATGTCAGCAGTTTGCAATGGAGACATATTAAC[A/T]GGACCAGCAGAACCTTTTAGTTAGTTACCTGGCAAAATACCATTAGAACAATGCTGACGGTTAATGTTGCCGCAC
ABC11252-1-2-254	[T/A]	GTGTACTACTGCCACACATCCAGCCCTACGGCCGCCTACATGGTGACACTGACGAGCGTGGAGGAGGRTACCTCGCCGGCGACGATGGAGGTCATGGCCGTGTGCCACCTTGACACGTCA[A/T]TGTGGAGCCCGAAGAATCCGTTCTTTGAGCTGCACAAAGTTGGGCCAGGTGATGTGGCCGTGTGCCACTTTCTCACTAAGCTGAGCATCATCTGGGTG
5690-1045	[T/C]	TTTTTTTTTTTTTTTTTAGTTCAAACACTTGCATTGGTTCACATAAGATGGCATCGTTTGTTTGTTTGTTTGTTTACAGCAG[A/G]TGAAATAGGGCGGGCAAACAACATACCAAATGAATTTGGACTTGCTGAACCTCCATCTCAGGTACAAAATGGAACTAGTCTACTTTTGTACTGTTAGCTTCCCAAGCGTAATATAGCTTT
ConsensusGBS0644-2	[A/C]	TCTCAGCAGCTTATCAAGGGCAGATTCTATGTTCTAGTGGTACCTGCTGTCCGTCTGCATATCTGTTTGGACTGAACACCTCACCTGCTCGTGTTTCAGTCGATTCAGTTGCCTGTGATC[A/C]CGCCTTGCAAGTGAACTGTAGTTTCGCCAATTGGCTTTGGCAGTAATGCCTTACTACAAAATGAAGTTCAACTTCAACATCAAGTGATATATGARAGTATTTAACCAYAGTTTCTTCCCA
2274-1226	[T/G]	GCGTCTGGTCTTATTGCTTGGCACCTTTCTAAACAAAACTATGCTTGTGTGCATCAGAAGATGTAGAGACCCAGAGACTAACCCGTTCAAAAAATAAGCATTCAACAAGTACACAACACA[A/C]GATGATGTTCCTTCATAAGCACTGGCACACTGTCAAACCGCAATCACAAAACGTGCTTAAAATACTATAATCACAATCAACCACTTAATTTATTCTCAAAAGGCAGGACCTTAGTAGCAT
5656-1012	[T/C]	TTCAGTCGCAGTTTCTACCATCTTCTCCGATGAAGTCTCGGTCTCTTCCCTCTCCTCAGATGCAGCCTCGGTATCTTCCTTCTCCGATCCAGTGTCTGTTTCTCCACTCTTTTCAGATGC[A/G]GCCTCTGTTTCCCCAATCATGTCAGATGCAGTCTCTTCAGTCTTCAAACCCGAGTCACCTTGTTGAGACCCGTGGTTCTTCATGCGATATGGCTCAGTGGCAAGAGCCGAATTCTCGGGG
7083-717	[T/A]	CCGAGCAGACTATAGTTCAGGCCCTAACAACAGCAAGAGAGCACTTTGCCAAATCTCTGCTAATGTGACGTGTTATGATCTCGGAGATGAAGATGGCATTAATCAATGTGTTCATTTCAT[A/T]AGCAAAGGAAAAGGAAGGAGGGGAAATGTCCGGATCTGTGGGTGTAAAATTACGCGTTTTCGTTGACGTTATATGATTGTTCAGTTTTACAAGTCTTCAAAATTTGTGTAGACAAGGTTG
6069-304	[T/C]	CAGTTCGCTTTGTGCCTCTCTTTTGTAATTCTACAAAACTGGAATGCARGCACCCYGATGTGATCCATGTGTATTGTTGTTCATGGCAGGCCTGCCCGCTTACAATGGAGATGTGGCAGT[A/G]CCGTTTGGAGCTCTGTACCCTCACTCCCGTCCTCTTATGCTGGTCTCGACGCGGAAGGTCGACGAAAGGATTCTGAAGAGCCCGTCAGGGTTATCTGCGTGAACCCAGTGYCCAGCATCT
5206-787	[G/C]	ACACACATTCTTATATGTACACACGAACGACGACAACCGGTCTGATTCATATGGTTGCACAGATAATAGATAGATAAGCAGGCATGGTTCTTGGTCTAGGGAGCAGCTACATGGTTTGCA[C/G]TGCCAGGGAAGGGAACGACGCTGATTARCACTAGTAATATTTACAGTCATGTCATGTCTGCCTGCCTAATCAACTTGATCCTGCATTGTCTTGCAAGGTCACACGGCGCCCTGGTCGTCG
4499-1364	[C/G]	ATAAGGCTGTTGTTAGAGACGCTCTTACAGTTGCAAATTTTGACAGGGCTCCCAAGCGCAACCTAAGCCACAAAATTGCGACAGCCAACTTTGATTGAACGGGGAACTGTTTGACACATA[C/G]AGACCAGRGTAGGATAGCTAGAAGTAGTTTTTATTCTGCAAAGTAGCCTCAATTTAATAAAACTGAGCCTTGCCAGAGGCTCCGTGCCCGCTATGGAGTTAGGCTGCTCATTTCCTCAAC
1735-1424	[A/G]	AGTCAGTGCAGTTCCTCCAACAGTCCATTGTTCCACAGGAGCAGCCAGGTTACCAACCGACGAGATAAGTCCTGTCTTGCCAAACTGGAGAAGAGCACCAGCACCATAGCCTAATGCATA[A/G]CAATAGCTGGAATCAAAATTGGTAGGGAGGCCGCACCTTCCTTCATATCCAAAGAAGTGAGACTGGCCTCTGAAATGTGCAGAGTACTTCCCCGCCGCTCTTCTCTTCTCCAATTCAGTT
13081-199	[A/G]	TCGACATCATCCGCGTACTCCTCCGGGATCTCGACGGCGGGGGGCGCCGCGACCTTAGGAGAGGAGGTCGTGGGAAGGGGTCGGTGGGCTGTTACAGCGCGGGGGCAGGTGAGGAACCGG[A/G]GTGCTCGTGGGACACTAGCGTAGGCCGGCGCGCAAGAAATGGCCGGGAGGAGGAGGGAGCAGGCTGGCGGCGACGCCATCGCCATGGCCGCCGTCTGCGCGAGGGGTTTTACAGAGGGGA
7681-229	[C/G]	GCACTATCAAGTCTTCCCAACTTGCTGGATCAAACACACCTTTCCATGGAGACAGAACAGCGTACGATGATGCATCATGAGCTTGCCAAACATGGAGGACACTACTCAGCTTGTACCGAA[C/G]AGAGTGACACAAGGTCTCTATCCTTTGTCCTAGAGTCGGCAACCATGGGTGTACCCATACATGAACCGGTACCTTCTCCCTACGTGGATCCCAAGATTCGACAGCAGCTGTGAGCTTTGG
1789-782	[C/G]	GACAGTGATTTCAAAGCGTTGGGCACAAGGGGTGTACTTTTCCAACCAGCATCGCAGCACCAAAAGGTTTTTTTTTTTTTTTTTGACCAAAGATATCACTCCATTTCAAGGTTTTCCATA[C/G]ACTGAAAAGCTAGTTTTACGCATAAATACCRAGTTTCTGAACCAAAAATAGGATCCACGCAACATTCATAGTTGGACTAACAGTAAATGATCCTCAACAGAGCAAAATTAAAGCTCATCT
8504-785	[A/T]	TGCCGGGGGCCTGCTGCTGACTAACAGTGTCCAGGAGAAGCCGTCTGTTGGAACGGTGGTCGCTGTCGGCCCGGGCCATCTGGATGAGGAAGGCAAGAGGATCCCGTTGCCGGTATCCAC[A/T]GGCAGTTCCGTCCTGTACTCCAAGTATGCTGGTGCCGAGTTTAAGGGTGTCGATGGCACAAACTACATCGTGTTGAGGGTACCTGACCTGATGGCTATCCTCTCTTGAGCTGGATTGTAG
2462-971	[A/G]	CTCCCTTTGCATTAGTAAATGATTGGCTTCATCATCAAACCCCCATTGACAAATAACTAGGGTTGCACCAACATCCTTGCATTTCTGAACCATGTCATCGAAGTATTTCTGCTCTTGCCC[A/G]CGCAGTGTCTGGAATTTCTCTACAGTGTCAATGTCAACCTTATGCTTGGTCTTAGGCTTCGGGGGCTCAAATGGGCAGGTGAGAATGGCAATGTGAGCATCCTCAATTCTCTTTGGCATT
6792-1945	[T/C]	TACCGCGGCGTCTGGAATAACCGCTGTTAGCTGCCGCCGACTTCACTCGCCCTTCTGCTTTTTTAAGCGTCGCTTGGGGCCTGAAGCGGTCATGCACCTGCCCACGAACTTGAGGACCTC[A/G]TCGATGAGCACCACGGGGAGCGCGACAAGGAGCACCAGGAGCCACTCGTTCAGGCTGAGCGGCACGATGCCGAACACCTGTGCRAGGAACGGCACGTARAGGATGAGGAAGTGCAGCCCG
3206-670	[A/G]	AGTGCCGAGCGACTTCCAATGCCCTGCAACGTCGCCGCCATCGCCGACACCGGTAACACCACCATCCCCACCAATAATGCCGCCCACCCCTGTTACACCGGTAACTCCGCCGTCACCCAC[A/G]CCAAAAATGCCACCAACACCGGTTACGCCGCCGTCTCCTGTGGCGCCGGCCCCAGTCCCAGCGACGCCGCCGCCATCATCGTCAACAGGCAAGTGCCCCATCGACACCCTGAAACTGTTG
5385-722	[T/C]	TCAGGGGAATGTGCATGTCTTGCTATTTTATAATCCCTTCAAGGCAGAGGTGGGAATAGGGGTACCCCAGAGTTGGGAACTACTGGTAGGGTGGTAGTGTTAGCTATATCGAGAGTTAGC[A/G]TAGGATTACAGGTTAGCGTCATAGCAAACGTAGCATAAATAGTGAAGATATTTGAGATGTTGGGGGTGGCCCAAGGGTTTTGTACATCATTGGTTTGAGGTATACTTGTATAGGCAATCA
ABC20402-1-3-298	[A/G]	GGAGACCTAGCAGCGGCGGAGCGTGTGCTTAAACAGATGACARCAAGTGGCTTTGTGCCTGACGTTGCTGTATTTGATTCACTGATCCAAGGTTATGGAGCTAAAGGCGACACCGAGAAG[A/G]TTCTTGAGTTAACTCGTGAAATGACAGCCAAGGRTGTAGCACTTGATCCTAAAATTATTTCAACTATTGTCACTTCTCTTGGGGCAAGCATTGAAGGGCAAAAGTTATTGCAGAGTTTSC
10353-119	[G/C]	TTTTTTTTTTTTTTTTTGGCAGTAACTGATAGTAGCATAGCAAAACTGTAGTTGTCTCTTGGTTCACAGATGAGAACGAGAAGAGATACACTATTTTCTAGGTAATACCGTATTTTT[C/G]TTTCTTGAGAAAGCACATACCGGATTTATGAAGAAGGGCGGGGAGCACCGGTACAAGGATAAAAGCRCACACACACGGACACACCGCTCCTTATCTAACAGACACACACTCACGCCATCA
6328-736	[A/G]	GTGATTCCAACCGGGCCATGCTACTTGCTGCTGCTATTCAGCAGAAGTGTAAAGTTGTTGACTTGGGTATTGCAAAAGATACTGAAGAAAGTCTTATGGAGCATATGGATGCAGCTCTAC[A/G]TTCTGATGCTGATATAATCCTTACTTCTGGTGGTGTTTCCATGGGTGATAGAGATCTTGTCAAACCTTGCTTGGCAAAGATGGGTAAAATTCACTTCGAAAAGATTCGAATGAAACCAGG
ABC11529-1-1-295	[T/C]	TTTCCTATCATGCTGCAGCAGGATGCTTGGGCTCAAGTACGAGTCGCAGAGGGGATACATTGCACTGGACTATTACGGACGAACTGTCACCATCAAGATACTGCCTGTGGGGATACATTT[A/G]GTGCAGCTGCAGTCGGTGCTCAACCTCCCGGAGACTGGGCTCAAGGTCGCCGAGC
6355-222	[A/G]	GTCCAACTTGAGAGCTTCTACAATGACACTGGCGAGGGCCGGGACGCGCGGCCGTTTAGGATCACGTTCGTCGTCGCCGCCGCCTCCGCCACTGCCGCCAGGGTCTAGCGCCCGCTTGGA[A/G]CCAGACCGCTCCATGTGGCGCCCCTGCCTCTGCATCTCCGCGGCGCCACAACCTTGCCGGCGCCGTGGGTCAGATCTTAGCAACTAGTAACTGGCAAACGATAGCGGCACGAGGGTTGGA
8344-444	[C/G]	CAAGAGGAGCAGCTGCGGCAGTTTGACATGGACATGAAGTTTGGCCCATGCATCGGTGTGAACAGGCTTCAGCGCTGGGAGCGTGCTTCCGCCATGGGCCTCCAGCCACCGCCCCACCTT[C/G]GTGATCTCCTAGCGCGCGCCGCCTCTGGAAACAACCGCAACAACGGCGGCCCCTCCCCTGAGTGCCTCTGGGAGGGTAAGATCTAGAATCAAATCWCTTYWGTGRCAAGTGTTCCATGGM
5008-2402	[A/C]	GCTGATCTTCTCCAGGGTGGAGCCCTGAGAATCGCTGCAGTAGTCCAGCTTGTCTAAGCCGAAAACCACCCCCTCTTACATCGAGAAAACCCCCTCGTACATCAAGAAACGAACGATGGT[A/C]CTATATATATCGTAAGTAGCATGGATCTATGCAGAAATAGGACTGTAGTAAGTAAATAATGCCCCCAAGGTTGGTGGTGTCAACTGTCACCGTAATGTAATGTGTATGTAGTTTCATCCA
4234-1944	[T/G]	AAATGAAAACGAAGCGGGTCCTTGTAGTTCTATGTCGGTGGATGCCCCTATGGTTGGAGTGCCAAATGAGCCACCGACCACAAGTAATCATAATATTGAGGAGCAGAACTCATGTCATGA[A/C]CGTGAATCAAGGATGTCTGCAAGCGTGAGCAATGCCAAAGTAATGGACACGTACGAAATTTCCAAGGAACTACAGTGTACAGCCGATTCAAGGATAGATGCCGCTGATTCAAGGTTACTG
4773-1009	[T/C]	CAGTGTGGAATCTTCCTGTTTATTCGTACATCACGTGTTGGAAGCCATCAAYCGCACAACAAATTCCTCTAACCACTTCTACGTGCWCAAAGAGGCCTTCAGACGAGCAATTAATCACTC[A/G]TGTGTTGTAAATCGACATCGAACGGGACAACGATGCCTAAGCCAAAAACGAAACCCCCAAGAAAACATGTAGTACAACTTARGCKCCATTCATCATGGGCTTCTTCATCTCCCACGCCTT
4927-1340	[A/C]	ATTGTACAGTATACAGTAGTATTTATGTAAATAAAAAAATGTGCACGCTGACACAAGAAACTTCAAGTCTATTATCACATCTGCTACAAACCAAAGTTGGCAAAAAAAATTGGGTTTCCA[A/C]CGGTGAAATATGCCAGAGAATACAATATCCACGACAAGATAGTGGCAAACATACAGCTGCTGCACAYTCTAAGTCCACAACCATCAGGCCCGCTCGGGCGCAGGACAGTCGCATGAGTGC
6117-1507	[A/G]	GCTACTCGAAGTACTCATACAACATCGTACAAGCTCCACAGAGAATTAGCCTGTCACATTCACCGGTACCAGGCCTCATCAGTAGGAAGCCTGCATACACACGGAGGGACGGATTGGACT[A/G]TGTCCAAGTTGAAGACATCGCATCATGTGAGTCCCTGGTATTTTCTGTCCACATCTCGGTCGCCAACGACGGTGCCATGGACGGGAGCCATGCCGTCTTACTGTTCGCAAGATCGAAGTC
4146-1154	[A/G]	AGGTTCGTTTTGCAACAAAAACTGCCAGCAACACACAAGGGTTTGTTCACCAATGCTTATTTCTTCTCAATATCTCATCGTGTTAGAAGAAGATCGCTCATCTTCATCTTCAGGTTGGCG[A/G]CCTATGGGAGTGTAGCTCTCAACTCCTTTCTGTCTGCGCCAAATGACTCAACGCCGAAACCCTTGACGTAGACATTTGTAAAGAGCTCAGAAGCATCAGGCATAGGACTTTCCTTAGCTT
1613-291	[C/G]	CGCGCCGCCGCCGCCGCCGGAGCAGAAGATGATGGTGGCGATCGACGAGAGCGAGTGCAGCCACTACGCGCTGGAGTGGGCCCTGCGCAACCTCGCGCCCCGCCGCCTCGTCCTCTTCAC[C/G]GTCCAGCCCTTCTCCCCCCTCAGCTACCTCCCCGCCGGCTCCCCGCTTGGCCCGTCGGTGGCGTCGCCGGAGCTCATCAGGTCCGTGACCGAGCACCAGCGGCAGCTCGCCCAGGCGCTC
6450-755	[A/C]	AAAGAGAAGAACTCGACACCACAAGAAACACACACCATTACATAGTTCCATTTACCCACTCAGCAAAGGCCAACCAAGCAGGCAACAGCGATCCAAGCTTCCATGCTCGGTGCCAACAAA[A/C]AGAGCTTCAGGTTGTACATCTGGAAGTCAAGGCTAGTCCATGGCGTGATTCAGTCAGTCTCATGGTCTGGGCGAGGGGTATACCAGTCGGGGTATCTCCCCATCCTTCTCAGCAACCTCG
3107-422	[T/C]	TATGCTATGGGTCATCATCACTCATTTCTTGTTGAGGTCGATGCCGGCCTTCTTGGCGACGGCGTCGAGGCCGTGCTTCTCGATTGTCTTGAGGGCCTTGGTGGAGAGCCTGAGCTTGAC[A/G]TAGCGCTTTCCGGCCTCCCACCACAGCTTCTTGTACTGCAGGTTCACAAATTGCTGCTTCTTGGTCTTGTGGTTGGAGAAGGACACCTTGTTGGCCCGGTTCGTCTTCTTCTCCAGAAAG
5541-418	[A/G]	ATAMACYCCCTGAGTACAATGGCAGTCTTCTTGTCCCTGACCAGCRAACCCGCGTTTGAGCGATGCTACCTCGAACCACCTACCGGAGTAGCGAACAGGATCGAAGTTCTTGGCAGTCAT[A/G]CCCTTGGTCATCATCATCATCCCATCKTCAGAAGGGCCGTCGAATTTCAAAGGAACAGCGGCTTTGTCGATGGCGGCCACCACCGCAACCTGGCACAAGCTCGGCCGGGCAAAGGTGTCT
5926-798	[A/G]	TTCCAATTTTAAAATTTTAGTAAGCTCTTCCTCTTTAATATTCAATTTCTTTGATGCCTCGGACAGGAACAATGGGAAGATGACGTCAAGCACATCAGTTGCAAATATCTCAACATTTGC[A/G]CCATTATTAGCAGGAACTTTACTCTCTGAACTTTCTGCCTCCTTGTTCGAAACTTTGGGCTTAGCTTTCACTTCTGGTAGACATGTTTTCTCTTTGGGTGCATTGATTTTAGGAGCAGCT
2895-1064	[G/C]	AAGCCCACGACACCTACTCCGGCATACAAGCCACCGACGCCTACTCCTCCGGCGGACAAGCCCCCGACGCCGACTCCTCTGGCGCACAAGCCCCCTACGCCTACTCCTCCGGCGTACAAG[C/G]CCCCCACCCCGAGCCCCCCGCCTCCGCCGTACCACCACTAAGATCCACCACTCCGTCAAGCTGGGAGCCGAGAAAAGCGGTCGAGAAGAGTTGTGCGAGCAGGCCAAGAAGAGCCACGTA
283-1432	[T/C]	GTTGTGGCCAATGTGCGCTTAAGCCAGCCCTTTTAGGGTGACTGACTGTACATGCACACCCTTTTCTGCACGAAATGGATTGATGGCTTTACAAAAGGGATACAACTTGAATATCTTTTC[A/G]GCCGTTTTTCAGCACCTTATGCTTCATACACAATGATACAAGCGCAAGTTGACGACGGGGAATTATCTGAATATGATATGGTAATGTCTTCATCGTGCATTCACAAACAGATGAACTACC
4258-1498	[A/G]	TACCACGGCTTTCCGTAATGTGCTTTCCAAGACTGTTCACTCAGTATTACATCGCAAAGTATCAGTTTGCTCATGAGCCAAGGAACATCATAGTACATCATGAGCAGCAACACTGTTATC[A/G]TATTCAAGTCTTCATCAGAAAGTGAAGGACGGGTGGGCACTCATCCATAGGAACAGGAGTAAAGTTGTGTGGGCCATACGCATGGAGGGGGGCACAATATGGGCATTTCACTTCTTGTAC
ConsensusGBS0632-3	[T/G]	CCAGCTAGTGAAAGAAATAAAACCAAACACAATATCTGCTCTGCCTATCACAWTTACCAGCAATTCTCCAAGTTAGCTAGGTAGTCAAACCCAAGGGGACAGATGTATATGCACCTGAAA[A/C]TGGCTGAAATTTGCTTTGGTCTCCCTCTCAAGGGCCAACCCAGAAATAGAGTCCGCAAACTTGTGTGTATCCTCCATGTCGATATCAACAGAAGCTAGGCGGCATCCGCATCCGCCGCAC
ABC05919-1-2-157	[A/G]	TTGCATCCCGGTGATCATCGCAGACGACATCGTCCTGCCCTTCGCCGAYGCCATCCCATGGGAGGAAATCGGCGTGTTTGTTCCCGAGGAGGATGTCCCGAGGCTGGACAGCATCCTGAC[A/G]TCCATACCAACAGAGGACATACTGAGGAAGCAAAGGCTTCTAGCAAACCCTTCGATGAAGCAGGCTATGCTGTTCCCCCAGCCAGCTCAAGCAGGGGATGCGTTCCATCAGATACTCAAT
5339-487	[T/G]	TTCTTCCTCGACGAGTCCAAGACCGGCTTGGGCGTAGTCAGGAGCTGCGTCGACAAGATGAAGCAGCAGAACGTCACCAATGGCATACTCATCTTGCAGAAGGCGCTGAGCGGCCCCGCC[A/C]GGACCGAGGTCTCACAGAGCAAGAAGTACCGCCTCGAGGTCTTCCAGGAAGGGGAGCTTCTTGTGAACATTACGGAACACCATCTCGTTCCCAAGCACGAGCTCCTGAATGACGAGGAGA
1628-410	[T/C]	CTTCACCCTTGAGGAGCTCAAGTCTGCTGGCATCCCAAAGAAGCTYGCACCGACCATTGGCATTTCTGTGGACCACCGCCGCAAGAACAGGTCGCTTGAGGGTATGCAGTCCAACATCCA[A/G]AGGCTCAAGACCTACAAGGCCAAGCTTGTTATCTTCCCAAGGCGCGCTCGCAAGGTCAAGGCTGGTGACTCTACTCCGGAGGAGCTTGCCAACGCCACACAGGTCCAGGGCGACTACATG
ABC10667-1-1-288	[T/C]	CCCGCGGATGCAGCGCCATCACCCAGTGCAGGGGCTGATTCATTAAACCCTTCTTCATGTCCTCTTACCTGCATGCCTCATCAACTAGCAGTACTAGTAGTACTATCTATCTGTAATGTA[A/G]CGTAACGTAATTACAAGAAGAAGATCAAAACACTAGTTGATGATGCTTGATCAATCATCACTGGCTGGTGTGATCAATCGTACTGTACGTA
ABC09154-1-1-250	[A/G]	AGTCATCAGATCTGTGCTTACTCTCCTTCAGTTCCAATCACTAGGCTAGTTAACAGGGGACTTGTTCAAATATCCTTTGTGCAGGTGAACGTATGCCATCAGTCCTCTTGATTTAGAAAA[A/G]GCAGGACGGTGTCGGTGAATACATTTTACTATCTTGCACATGATAAAAACTTGTAAAGTTCAAAATACTTGGGACCGGTGACTGGAATGTTGTTGATGTGTGTGGGGGCTTTTCATCTGA
3378-619	[T/C]	AACAAGTAAGATGAYGGGGTCTTCATTTTCAGCATTACAGGACATTTCACATTTTCCAGTCGGGTGAACACAASCACCCATGCATACAGCAGTTGTCTGGCATTTCTCCTCACACAAAAG[A/G]GGAACCTAGGCGCTCTTGAGCTCACACACTATTTACGAGGTTTTCTCCATAAGCTGGATGGGCGCCAATATGTTCTGTTTGCTCGTCTCCACGATGCAACCGTTCATCACCATCTCTTCG
3432-290	[A/G]	GATTGGCATAATAACGTGACAGACTTGCCGGTGTTGCAAACTTCAAGCATCAGCSACCGCGGGGGGAGCGAACAGGGTTATCTCCACATTGTCATGGACACCCTGCAGAAGCATTTCACC[A/G]TCGTAGGTGACAACTTTCCTCTTCTTGGCGGCCCGCAAGGTGCCAACTAATGCTTCAAATATGTTTGCACATCGGTCRTCATTGAAGATGACACCAAATTTGACCTTGTAGGAGCCGTCG
ABC06682-1-1-311	[T/A]	CTTGGCTGCAGGGGCTTAGGGCCGTTGAAAAGGTAGTACATCTGAACCTCTTTCTGACTAAACTATGAGGATCTAGTTCTTGGCTAATCAGAGTTTTCTCATATTTCTACATCTCCTTGG[A/T]CCTCGATGCAGGGCACTCCTTGGAAGCGTCAGCAATTATGTCGTCAACAATGCAACCTGCCCCGTCACAGTGGTGCGCGGACCAAATGGATCACTTGCTTGAAGATGTCACTTATGGATT
447-88	[C/G]	GGTCGCACAAACGCCGTCTCGCTCTCGCTCCGTCTCCCKCCTCCTCCCCCCCCGCTCCGCCGCCAGATCCCGTCGAGCCAAGCCCA[C/G]CCGCGTCGAAGATGAGGGAGTGCATCTCGATCCACATCGGGCAGGCCGGCATCCAGGTCGGCAACGCGTGCTGGGAACTTTACTGCCTCGAGCACGGCATCCAGCCTGATGGCCAGACGT
3639-969	[T/C]	TTCCGACGCTAGGTGGGAAGTGAAGGGGTCCGTGTCCCGTGCCCTGATCCGACTAGCAGCGGCTCCTCCGTTCACTCCAGACTGTGTCCTTGTTGAGTTGTTGGTACTCAGTAGTGTGTT[A/G]TCGTTCCGCCCGTCTGTCTTTTTATCTGTCGCCGTGTCTTCGCGCCGTCTGTGTATCCCGTGTACACCGGAGGTGCACCCACCCACCTGTCGCCACCCGTGTCGTGTTCTAGCCGCAGTT
3591-957	[C/G]	GGACCTGCCAAAGGAGCTGCTCTGCACGCCCGTCCCGCCTTCCCCCACCGTCGAGCCAACGCCCGCCGCCAAGGCCACCGAGCCACACGCATGCCTCAACAACTTCACTGACTAGCTGTA[C/G]CTGTGATCTACTCTACCTAGCTATGTTATGTACACCAACTGCTCGTGCAGTCGTGCAAGTTGAATGAATCTCCGTGTGTTGCAATCCACGCTCAAAATAATTTCAAGTGCTGTACGGAAA
ConsensusGBS0471-1	[A/G]	GCAAAGTTTGATGTCCTTCAGAAGCAGCTAGTGAGCCCTCGGGATCAGCCAGACAATAAGGCAAGTGCTGATGCTCTCCAGAAGAACGCGGTGGCATCCATGCCTAAACTTGAGAA[A/G]CAGAAATCATTCATCAAACCGAAGCCAGAGGAACCCTCTGCACCCACACTGGAGAAACAGAGGGCGTTCACCAAGCCAAAGCCGGAGGAACCCTCTGCACCTTCAGCTAGTCGTGAGTGA
9060-471	[A/C]	ACAAGACGCCCATTATCGGGCCATGAGAGGTCGAGAGGTAGCATGCGTAGGCCTTCTTGAGCTTCTCGTCAGGCAAGCACTCAAACGTCTGCTGAAATATCTTGTCGTATCCACCTTCCG[A/C]TTTGACCTTGGATATCTGAGCGATCCTCCCCATTGCAGCATCCGTAATGCTAGGCCCGGTTTTCAGGTGCTGCCAGACGTCGCCGGCGATGCCCTCGGTCTTGCGCGCGGCCTCGCCGAA
7959-829	[T/C]	AGCACCGTGGTCAGAAGTCAATAATTCCAGCAGACCAAATGTCTTACGCAACTTGTTGCTTCTTGCTTTTCTTTTTCGTGCCTTTGCTTCTTTCGCCGGATTCAGATTTTATTCTCTTTG[A/G]GGCATACATCTCAGCATCACTGTCATTAAGGTCAGCCATCTGAGTTCCTTCCTCATCCTCTGCAACCCTTCTATTCTTCTTTTTCTTCTTTTCCTTTCTGACTGTTTCACCATCGCCTTC
5514-472	[A/G]	GTTGAGTTGAGTTGAGTTGAGTCGAGGTGAGTCCTCGTAGTCGCCYGTCTGGTTGTCGCTTTTGAAACTGCGCAATCGCAGAGAGCTTTCGGTTATGTACATAGGCGAGGTCTCCGGTCC[A/G]TTGTGTCCTGTATCTACACCTTTGTAATGTGTGTGTGTSTTGTGTCTAGCARGTGTCCCAGTCCATGGGTGTGGTCAGTCTGTAAATATCCGTCTGTCCTGCATTCAGATGCATAATTAA
8034-315	[A/C]	ACATGCATTGAAAATGTCCAACAAAAATTTATCATCTTTGCCCACTCACAAGGATGGTCATTTTCAGACATAGAAAGAGTGTGCATGTACATCCATACATATTTACCAAAAAAGAGAGAA[A/C]ATATAATACAACACAAAACAATCAGATCATCCATGATGGACACATCGTCACCATGAATGCAGCATCATCCTTAGATCAGATTCCTCATCTTACCGTCGTTAGCCAGTAATGACAAGATCT
6249-572	[T/C]	TCCAGAGTGTTTGGGCCACCTTTAAAAACCATCTTCGACAATGAGTTAATTATAAATTCCTAACAAACTCCAACATTCCAGTGTTCAACAAAGGAACTGGGTAACGGTACATACTTCTCT[A/G]AAGGCAATGTCCAGACATCGATCCATAGACACCTCAAATGGCAGAAATCACAACTAGTATGCTTTCCGACAATAAACTAGTTACACATATCGTATTGTTCCTGATGAACAGGGGTTCCAG
ABC05926-1-1-51	[T/C]	TTCCAGCTTTGAGACGATGGCTGAGGCAGGCTGTTCTGAAGTGAACCTTGCTTCCTTTTTGCTCTCCTTCTCGAYRAATAGGCCAGAGAGRTCAAACCCTGTGGAGAAAGAGATGATTTC[A/G]AAGGCATTTAGATTTGTCACCGCCAGGGGCTTCCTGTCTTCATGGCTGTT
6433-124	[C/G]	TGGCTTACTAACTAACTAAACAGTAAACAGAGAGCTCGCTCGCTCTMCSTGAATGATGTCGAGGAAGAGGAGGAAGAAGAAGAAGAAGTGTGGAGCACGCTGCTGCTACGTACCTGGTCA[C/G]GCTCTCGGCAGCGTGAATTTGTAGAAGCATGCTTGCCGTGCCTTCTTCCGGGTGCACCGGAGGCTGGCATGTGAGCAGGGCTGCTTCAGTGATGCAGAAGAAAAAAGGCAAGTCTTATCG
8901-1446	[A/G]	CTTATGAATTTTTTGGATACATTGAGCCCCCGATGGAATATCAGCCTTTTCCATTACCGTGCGCAGGGCGAAACCGGAGCAAACGTGTTAGTTGGCATACAAGTGCCGCCGGAGGAAGTT[A/G]ATGAATTCAGGAGTCGTGCCGACAATCTTGGGTATGAATACATGTCTGAGATGAACAACGAGATCTATCATCTCCTTTTGCGCAGCCCCAATAAGGTCTGATCTCTGGTGCGGCTGACTC
265-1229	[T/C]	CGCACCTTAGGCCAGGAGTTCCTCTTCACACGGTACTTGTGGTAGGCGTTACCAGCCTTTTTTTTTTTTTTTTTTTTTTTTTTTTTTTTTTATAGTTAAACCAGGGAGATTTTATTTAGG[A/G]GGGCGTTTTACAAGGATGGCATGGCACCTGCTCTGATGCAGGTCAGGTGCGTACATAAAGGCCCTCGATCAGGTTGCGGTTACATGGTATGATAGTAGTAGATCGATACGATACGATGAT
ConsensusGBS0288-1	[T/C]	CTCTCAAGAGACAAATCCTCATAATTCCACAAATGAATATCAGAATTTGGGGGGCGACCGTGCTCCTGATGCTTTAAAAGGCCCAGTGGAACCGAAAGGATCAGCTTCATCGAAAGAATC[A/G]AACCGGCCAAAATTTCTCGAGCTGTTTGATGAGTCAAATCCTGCTGCRCTCTCGCCTTTGGARCTGGTTACAGAGTCGAACCTGGAAAAGCGACTTTCCTGTGGGACGGCGCTGTCCTGG
1449-1103	[T/C]	GCCGAGAACTCAAACATGGCCATGCCCTGCATGCACGCTAGCACAACGCACGGGCAGCTAGCCTGCTTGCCGACGACGACCTGACGCACGCGCGTACTACGTACTTGACCGAGCCATCAG[A/G]TCAGATCAGGCGGAGGCGGCGAAGCCCTCCTCCTCCACACCGGCGGCGTCGTCCACGGCAGCRTCGGCGMGCTGGGCGTTGGGCCKGAAGCAGCTGAARCGSCGGATYTCGCCCACGTTG
4050-2006	[T/C]	TTGCTTTTTCAATTTTCAAACAGAAAAACAAACAAACATGCAGCACACTTSGGCTCCTCCGATGAATGTTCCCTTCATATGCCTCACTGTTCGTCCTATCCAGAGCTCAAAATTTCAACA[A/G]CCCTTCGATCGCACAAGTAGCTGACTTGTACCTCCAGTGCTGCTACACATGTTCTGTCCAGTGCAATTAAAACTCCCTGTATTGTCAAGTACCTTCAGYTGATGGGTTTCATCTTTGCAA
7236-1384	[A/G]	GTTCCCTCCCCAGTGAACTTCATCTGGGGAATAAGCAAACAACTGCCCAAATGCAAATAAGAAGGAATCCTTAGTTCAGGTCATACATAAGCTTCTTAGCGCTCATCGTTAGGGTACCTT[A/G]ACAAGGATGCATGTTTCAATAAAGACTGTGTCTTGTTGTAATCGCAGTAGATGATCCACTACTAATATTACCCCATCGTATGCTAGTAGACTTTGACAGAACTTTTGAGTTTGTGTAGTA
2651-1774	[A/G]	GCTAGTCCTAATGTGGCATTCCATTCTACACGAATGGCAAGTCCCAAAACTTTCAGACGATCATAGTACAGCAATACACCACAAATTCCCGCCATATCTCCGTGCTGCTCACTCGTCAGC[A/G]TGCTTCTTCTTTTTCTTCTTCTTGGCAGACACGTCAGTCTCCATGGGGGTGTCCTCGGCGTCTGATTTCTTCTTCTTTTTCTTCTTCTCGCCGTCCGCRTCAGCTGCAGGGGTCTCCTCG
ABC17086-1-9-254	[A/C]	TCCTTGCGRTGTTGATCGGCTGCCTCTGCGCGTGCGCTATTTGCAGGCGGGGAAGAAAGGCCACGTCGGTGGTCGTGWGCGAGCCAGAAGCCCTTCCTGAGAAACAAGCCCATGGTCTCC[A/C]TAGCCCAACAAAAAGCTCTGACTTGTTTAAGTCGGGCCAGACATAAATGGGCCTTCCCAAAKAAGTAACGGAAGGATCGTAGTGTGAGAAATCGTAGACAGTTTCTTAGTTTAA
5148-1414	[A/C]	CAACCTTTACAGGGAGATATGATATGAAAAAAAAGGAAGATRTATACAACCTCGTCGTCGTCATAGTGTTTCTTGTACATAATAGTCACCGAAGGTGTGCTGACTATTTTGCCTGCGTGC[A/C]GCTGTTCCAGCTATCAGAAGAATCTGATGGCGCAACTTGTTTCGCCCTTTTGTTGTTTTTGTCGGTCGGTGTAATAGGATGTTTTGCGTCTGTTGTTATCGTCGTCGGTATTGTAATGAA
6142-1544	[T/C]	TTGGCGATCATACTTTGACTGTGTCATTGTGTCACTAAGACGATCATCAACATATCTTGTCTCAAAATATGATTTACATCGTTGTCTTTTGATGTTGATCCGGATGTAAAGTTGGTATCT[A/G]CTTGCTGGTCTTGTTGTGTTGTTTTATTTCTTCTGATTTTTCTAAYRGCTACCCTTGCACATGCATTTTTCTGTTGCYCTATCTGATAATAGTTATAGTCAACAAGCACCTTCTACTCGC
8201-86	[C/G]	GTGGTGAGAGACGGCCGAGCTGCGCTGGCGGCGGGGCCCGGAGGCGCTCGCCCCGCGGCAGGGCCGGCGGCGCGGGTCGGGGGGATCCGGCGGCGCCGGCGAGGGGCGGCGCTGGAAGTA[C/G]AGGAGCTTGGAGGCGATCGGCATGCAAGGGGAGATGTGGCAAGCTGTTGCAGCTCCACCTGCTTCTCGCACCGCTCTGTCTCTCC
1523-1136	[A/T]	ATTGAAGCTGGCGCGAATGCTCTTGTTGCTGGTTCTGCGGTTTTCGGGGCTAAAGACTACGCTGAAGCTATCAAAGGAATTAAGACCAGCAAAAGACCTGTAGCCGTAGCAGCATGAAGA[A/T]CCGGAGTATAAGCATGCTACACTGTGTAACATCTCCYCTTTTTTGTTTTACCATTGTYGTGGTTTGCGTTGCATAGGTGCYTTTCACTGTCAAGCCATACGTTGTATCACAGAGATCACC
ABC13678-1-2-369	[A/G]	GAGCAGGCCGTCATCAGCTGCTTCGACGGCTTCGCCATGGACGTCTTCCGCGCCGAGGTCCGTTCGTAATTCCCGCCC[A/G]AAAAATCTCCTCTCTGCTCCACCGCGCAGCTGTGGCCATGGGTACCAGTTCTGTCGGTGACAGTGTGCATTTCGATCAAATCAGATCCTACCGTTGCTTGCTGTTCACCATGCATCTTTA
6593-185	[G/C]	GCTTGTCGATGCATTTCCAGTAATCGAAGTACTGGCCAGTGCAATGCTTTTGCCCGGTCTCATCACCTTCAATTCTCTTGACGCATTTCTGATATTCATACCACAGGTAGACACACTTAG[C/G]CTTCGTACGATCCTCTAGGAGTGCCTTTGGGTCAGATACCTCCTCATCCGCCATGCGTGACGCTTCCGRTGACCCAAGAACTATCCCGCTTCCAACGGAGTAGGAGTCGAGGACGGCGAT
12224-363	[A/C]	CGAGATCTTCTGAAGGGTATAKGAACGCCTAGTTACATACAGTAAAATTTTGCACAACTAAAAAACATTAGAGTGGGGTCTGCCCTCCCTCAAMCTTTAGGATGGACTACCACACTGCAC[A/C]GCAGAAAACTTACGGATTCTTCAGATATATCAGAACACGCCGAAAAGCGTCGCGGCGGCAAATAACAGAAACAGTACTCCTCCCAGCAGGCCAACCAGCTTCTCGGATAGGTAGTTGGCT
4270-184	[A/C]	GATGACGAAGGCGGCCATGAGCAGCGGCAGCAGGTTGAACCCCGCCTCGTCCTCCTCCTGGCTRCAGCACATCTTCCCCATCGCCGATCGCCCGCTTCTTTCACGCTGGGAGTTTCTTGG[A/C]CTGGCAGGGAGAAGAAGAAGAGGAGGAGGCGAATTGAAGGAGACGAGGAGTTTCTTGGCTTGGAGGACGAGGAGGAAGAAGGGAGACAAGTTGTTCTTTGTTGCTGCAGTGGGATTTCTG
ABC01791-1-1-110	[A/G]	CTGGCCTTCTCGTTCCACAACTCGAGCTGGGCAATAACCTGAAACAAGCACAAAATTGGGTGTCAAATCATAGTTGTATCAGCTGTTAAGCGATGGTTGACAGGAGACTGCAGATTGACC[A/G]TACCTGGTTAGTGAAAGAGCAGGACATGACAAAGCTGGGGTGGCCAGTGGCACATCCAAGGTTCATCAGACGACCCTCAGCAAGAACAATGATGCCGGTCTTGGTCTCA
ABC17957-1-2-231	[T/C]	AGAAGAAAACGTGGACTACTGAAATATTCGGAGAACGGAAACAAAAGCACTGCCTCTTGCCTAGCCCATCAAGGCGAGGCCGACAATGCCCGCTGCCCCAACTAGAGAGCCYATCACGGA[A/G]CGGGCCTCGATACCGCTGGCCCCGCCGACGCTSTCCGCTGATTTGGACGAGGAAGGCGCAGTTGTCGTCCCGGCCGGGGTTGTGGACGTGGAGGGCGTCTCCGAAGGCGTGGAGGGCGAG
4988-858	[G/C]	CAGGATCTGCTTGCTTACGTCCGTCATTGCCAACATTGTCGGATTGTTTGCGGCAACCCCTCCGTCAATGAGATTGAAGGCCCGGGGCTTGCCATCCTTGTGCTTGGTCTCAAAGTGGTG[C/G]CCGGGGAGGTAAGTAGGTGCCGCCGACGTGCTGATGCAGACGTCAGACAGAAGAGCGTTCTTGGAGACGTCGTTGCGGGCGTCGTATCGGGAGAAGATGGTTGGCTGTAGCAGCTTGATG
5571-640	[T/C]	CCTCCCTCTGCCGTCGACGGATCCGCCTCCGCCAAGCGCGGCCGCGGCCGTCCCCCCAAGGCACGCCCCGCCGAGCCGGCGGCGGCCTGAGTCTCCTCCGTCCTCTCTGTTGGTTTCTTT[A/G]GATCATCCGGGTGCTGGTTAATCTTGTTCTGTAGCGCTTAATAATTGTCGGTCGCTATCTTTAGTTGTAGTGGTGCTTAATTGCCGGGATCGCCGTGTCGTGATTAGGAGCGTTTATTGT
3773-756	[C/G]	TTTTTTTTTTTTTTTNNANNNTNTNTTTTTTGTACAAGAAAGTACTCAGAACTTTTTTTTTTTTTTATTAAACCATGGTCTTCAAACAGAGATAAAGTGCAATCAGTTTACAAGTGCAGA[C/G]GTACTCAGTTTTTCTCTGAAGACAACACAATCCATTGTTTCAGTGTGCACACACGCGAAATTGACGAGCTGCATGCATAGGTCCAGCACACTGGAACACTCRTACGRACCTTAATTAGCC
1996-652	[T/A]	GACTCCTTTGTTAGTRTAGTAACTCTCGTAGAAAGCTGCAATYTCGGCAGTGAAGAGACGGGGCATGCACCAAGGTTCAGGGAACACCATAGTCACATCAAGATTGTTCATCTTCAATAC[A/T]GCGCTTAGTTCAAGGCCAATGTAACCTCCTCCAACAACCACTGCCTTCCCGCCCTTCTTTGCTTGGATRGCTGCATACAGCTTGTCCGCGTCGTCAACTTCCCTTAGGTACAGRATGTTG
5823-1073	[A/G]	AGGAAGGTATACGAGCAAAGAATAATCGCATTACTCTCACTGGTCACCACTAACGCATGTACACAACCAAGAAGGCCAGGCAATTTAAACACCACACGACCGAAGTGCTACTAACAATCC[A/G]AAGCTAAAAGCAATCAAAGAAAATTACATACGGGGATAATGTACAAGCAAGCACCAATGGAACAGTTGACATCGTGTGTTTTGGCTTCCGCGAGAGAGACCTGTACTGCACGAGACTTCC
ConsensusGBS0598-3	[G/C]	GGATGGTAATTGCTCATGCAGATCCCAGGAAACGGCCCATCCAAGTGGAGAAGCGGGACCATGCCAGGTCAATGGCTCCCTGATTCTCATCAGTCAAACCCATGCCCTTCCTCCTCTSGA[C/G]GGCCTCAGGCGATGCGTTCATGAA
2350-107	[T/C]	CCCAAATCCACCCGAGCTGGGTTTAGATCGAAGAGAGACGGCCATGGACGAGGAGGAGCACGAGGTGTACGGCCAGGAGATCCCCGTGGACGGCGACATGGAAGGC[A/G]CCGACGTCGACATGGCCGCTGCCGGAGACGACGCAGCAAAGGAGCTCGACGAGATGAAGCGTAGGCTCAAGGAGATGGAGGAGGAGGCCGCCGCCCTGCGCGACATGCAGGCCAAGGTCG
4977-567	[T/C]	AGTATGATATTTTCTAGCCTGGATAGCGATTTATTCCCTGTAGTAAACGTTACGATCGGCTTTATGATAGGCTTCACGTCGACGACGTCGTCATCGCCGTCAGAGGTGATGCTGGTGACC[A/G]CCGTCGACTGGCTTTCCTGCTTCGGAGCAGACCTCGGCTTCTTAGCCGTGGGCGTCGTCGTCGCCGTCGTCCGCACCTTGTCGCGAGAGCCCGACGCGTTCACTGTGACATTCATGTTCC
7310-996	[T/C]	ATCCGGTGAGGCGGATGGGGGCCTCCTCCTCCACAACGCGGTTGCGCAGCACTCGGACGAGAACGCGCGGTTCATGGCATACCACTTGGCAGAGCTTGGGAGGTACGGAAAYGGCAATGT[A/G]TCGCTGACGTTGGGCCTGCAGCACCCTGGCAGCGGCCTCTCGGTTCCGAATGCCCAAGCACACTTCCCCGGTGTCGGCGACGATGACATCTACAATGCCGGTGCTCCTCTCGGTGTCGGC
8682-406	[T/C]	GAGACAGCAAGAGAAACAGACTCAAGAGGCCATGCAACGAACAATACAGTTGAGGGATAGAAAGATAAAGTTTTTTGAGAGGCGAAAGATTGAGAGGATGATAAGGCGTCTTGATAAACA[A/G]CAACGTTTAAATGCTGATGAGGCCAGTAACAAGCTGGTAACATTGCGAGAAGATCTCGAATATGTTAGATTTTTCCCAAAGAAAGAAAAATATTTCCCTTTATTCACCGGGGGCAATACC
4658-1237	[A/G]	ACATAATATCTTGGTTGTTTCGAAGTACTATTCGAGGATTTCTCTGAAGAGGCTGGCGGATCTTCTTTGCCTGAGCTTGCAGGAGGCAGAGAAGCATATCTCGGACATGGTGAACTCAAA[A/G]GCCYTGATTGCAAAGATTGACAGACCAATGGGGATCGTGTCCTTCCGGACAGCCCAGGACAGCAACGGGGTGCTCAACTCGTGGGCGTCTAACCTGGAGAAGCTCCTGGACCTGGTGGAG
8752-523	[A/C]	CCAGGGCGGCAGGGGCATGGAGTTCTGCTTCAGGGACCATTTCGCCGCGTCGACCATCACGTTCAGGAACTGCTTCAGCCTGGGAAGGGTGCCGACATAGACCACCGGGAGCGAGTCCAG[A/C]AGAGTGCCGTAAGGATCGACTGCTCTGGCTATTTCAAAGTGGCTCCTGAAGTCGATGTCGATGATCAGACGCTCTGGACCCGTCAGGTCATTGTCCACTATGACATCAATGTACTCATGA
4630-1036	[T/C]	GAGCAGCATCCCGAGTATGTTCTTGATGGTGAGAGCCGAGTCRAACAGAACCCAGCCGAGGATCAGCACACACACCGTTTTCATGTGGCCCAGGACCTGGAAAGAGGTTGCAGAGAACCG[A/G]CCGATGCAGAGGTACTGGCTCATGTTGCAGAAGACAGCCAAGGAGCATGAAAGCAGTATGAAGAAAGTTGCCCCTGTTGAAAAACTGTAGTTCAATAGCCAACGCCCATTTAGGTAGTAA
1847-1745	[T/C]	TTGKCTATTATTATTCTCTCTTTTGCACAGACAAAGTATCACAGACGAACCCGGCAACGCCGGCTGACGACACCCCACCATCATCGGTATTACATTTTGATATTCATTTCGCYGCTGCAC[A/G]TTTTTATTCAAGGCTACACGCACACAACGACAGATTCAGTTCATGCTGCACCCCTCCTTGGCTCCGTCGATCGACGCCARCTGAGGCGGGCGAGCGACTGCCTCCCTCCTCCTTGTCCAT
ConsensusGBS0304-1	[A/C]	TGGAGCTGCTTATGATGCACAACAGGTATGCATTTTGAAACTACTCACCAAGCTTGATTGCCTATGAGGAGAGCTGCAGTTATCATCTTCCATGTTCAGTGCTCAATCTTGCAGCCTTTG[A/C]TAATAGCTACCATCTTTCTGCAAACAGGACCTACTGTGCTGAGATCGCACACAACGTGTCTACACAGAAGCGCAAGGCCATCGTTGAGCGTGCTGCGCAGCTCGACGTCGTGGTCACCAA
4005-530	[A/G]	AGGATATTGATCAACAATTGATCTTTCTTGGATGTTGACGAAGCTCTTTCAGAAGCTCAGAAATACTGCTGTGTAGTTTCCATGTATCAATGGGAAACTGGGGCTTCTGTTTCTGTTTTC[A/G]GTTTCCAGTCATTGGATGAATAATGTGTACCTAAAGTTAATAAAACAAAATATGATCCCCTTGCAAATTGTTTACCCTTTCCCTCCTCGAATATTCATGAACAATGTGTGATGTTTGTTG
6820-586	[A/G]	ATCGAGTACCAGCACGCAAACAAGAAGCAGCATCTCGAGAACAAACCAAGATCAGTCTGCCTGCCTGCTCGACTCAAGAGAAGCAATTAATGAAAGAGGCGGCAAGTGAAGAGGAGAGGC[A/G]AAGAAGAAGAAGGCCTGTTTAGATCTTGATCTTGTTTCCCAACAATAATTCCTTAGTTCCATGTGTCTTGATTAGTTTCGTTTTCCTTGCTCGAGATCGATCGATCGATCATGGCAGTTC
233-1327	[A/T]	CCAGTGAAGAGAAGAGWGCTCTCTACCTATTTTATTTAGTCGAGTTGTAGGTTCCAGTTGTGCTCTTGAAACCACCATTGTTATCTTTGGTTTATGTACTCTTTTGCGACGCTGAGTTGG[A/T]GCTGTCATACAGATAATCCTTCATATGGTTGTTCTGCTGGACATTCATGTGGTTTTGTTTCAAAAAAAGATATCGTTGTTTCCATTATACTTATACTGAATGTGCGTGGTTTGGATTGCT
ABC06878-1-1-332	[T/C]	CAAAGTCCAGAACACAGTAGTCTGTGCATATTCCCACAACCAAAACCTGCATCAAGCAAATTCACGAGTCATATATAAATGTGATCACSCTTTCTTTTTCACCGAACACTTAAAAAGAAA[A/G]GATCCGCTTACGGTTTTGATCTGGAACTTTGCGACCCACTCGCTGAAAACATTGGACCCATCCTTCTCAAATGAAGCAAGATAACCATCAATACAGTCCTTGCGCCTCATTGTCACATTT
3215-654	[T/C]	GCTCTGCTCCAACAGCAGTGCTTGAATGTGACTTTACTAAGTGGTAGTAAGACGCAGTCAAGGTGTCACCATGATTGTTCAGGTGGAGTGAAGCAATAAGATCCGGATATGCGAGGCTTA[A/G]AGCAGCATTGTACTTAGTGAAATTGCTAGTTGCCGTGTCAAATGAAACGTCAACACCAACTGATAGTTCTTTGCTTCCGAATACACCAGAAAGGTTAACCATAGGGCTGGGGTTCAGCCC
2702-284	[G/C]	GCCCCGGCAGGGCGGCGGCGGGGGCCGGCGCTTCACGGGGCTTGGTGGGTGCAGGGGACTTGGTCGGGATGACAACGAGGAGGACTTCGAGGCTGACTTTCAAGAGTTCAAGGCCTACTC[C/G]GGGGACTCCGACCTGGAGCTCAGGCGCAGTAGRGTGGATGAGAAGGATGACGACGACGAGGTCGTTGAGATCAAGCCCTTCGCTGTCGTCAAGAGGCCCCTCTCCCAAGATGGCTTAAGC
9566-1214	[A/G]	AATAACACCAGTGGTAATTCTGGAAATGACCTCCAAGGGAATGCCATAGTTGAAGTGCGCCCTTCACTTGAAGAAAATAACATCACTGGTAATTCTGAAAATGACCTCCAAGGGAATGCC[A/G]TAACTGAAAGGAACCAAAGCCCTGCTTCCATAGTTGAGAGGAATCATAGCCCTGCTGCCATAATTGAAAGGAAACATAGTCCTGTCGAAACTGATGGTAGCAAGTTTATTATTGACCTAA
4753-1091	[C/G]	AACAAATGGTTCGCTGAAACACTAGCAAAGCTGGTAAAACTTACAAATTATATCAAGCAATGCATGCAATTACTTGGTYCCAAAAATTATACTGGACACCAACAGCCACAAATGAACGAC[C/G]CTGGTGCTATACTAGCAGATAGAAAAACCTCTCTGTACACATGACAACATATGCTCAAGTCTGGAACCACTCTATTCGCGACACATCGTCAAGGATGTGACAAGCACTTCAGTGACATCT
ConsensusGBS0379-1	[A/G]	GCAGCAGGCGGTCGCCGCGGCGCCCATGCCCACCGCCACCAAGCCCCTCAACGAAATTCTTGCCTAGATCCTTCCGGCGGCGGGCGGCGATTTAAATACTTCAAATTGATGGATGCGTGG[A/G]ATTGATTCTCCTAAGTACTAGTACGATATAAATTATTGCATGCATATATCCGTACGTGTGTAGCAGGGAGGAGCTCGGCCTGTAATAACGTCGTGCG
5316-739	[A/G]	TGAGAACGGGGCCTCGCTGTAGTAGGCGCAGTCCCTCCCGTTGGCGCTGCTGTACGGGGGGCCCATCACGTCGAGCACGGCGCAAGGGGACAGCGCCGTGAAGCAGTGCAGGTTGCCTCC[A/G]TTTTCAGGGTACAGAACTATGGTCTCAGCTGAAGCGTCAACGACAGCGTTTGTGTTGATCTTGGCCAAACGAGCGCCATCTGAGTTGGTGAGCGCGTTGGTGCCAGCCTCTGAGTTGCTC
3965-353	[T/C]	CAGAATGGTGGCACAGACACTACCTTGTCAGGCTGGAAGGACCTTCCCATGGAGCTTCTTCTGAGGATCATATCAGTAGCTGGTGATGACAGGATGGTCATTGTAGCCTGCGGTGTTTGC[A/G]CCGGGTGGCGTGATGCACTAGGTTGGGGAGCCACAAGCCTCTCCTTCTCGTGGTGCCAGGACCACATGAATGAGTTGGTGATATCACTCGCCCACAAATTTCCAAAGCTTCAAGTCCTTT
4235-1617	[T/C]	AGAGAAATTAAACGCTCCCTTTATGCGTGAACACTTTTATATTATGGAACTGAGGAAGCACGATGATTTTGGCCCACTTGGTGTCCCTTACCTCGCAACTAGAAACAAGAAGACAACCAC[A/G]TGAGAGCAGCCTAGCTAGCCACCCTTCATTCCCGTGTCCCGCGCGCGAGCGCTGAGCTCTCCCGGTGATGAGCAGCTAGCACGCGTTGGACTTGAACCCGAAGACGCTCTGGCCTACGTC
6260-183	[T/C]	TCGTCTCCACTGCCGGCGTCTCCGCTGCTCGTRCTGCTGATGGTGCCGCTCCTGCTCGCCATGGCGCGTCCGTGCTCCGGCGTGGACGCCATCGGCACCTACTGCGCTAAGAACGGCACC[A/G]GCGCGGAGACGCAGGCCAGCATCGACCAGGTCCTCGCGGCGCTCGTCCCGCGCGCCTCGGCGGCGTACTACGCCACGGCCACCGCCGGCCGCTCCTCGTCCGCGGTCTGGGGCCTCGCGC
2947-1245	[A/T]	AATAGGACTATGTATGGGGAACTTACTCTTGTAGGGCAGACGCAATGAGACATGAACATTCTATTACCATGGTCAAACAAAGGAGTCTAGTTGTCAAAATCGAATAGATCAAGTGACTTT[A/T]GTTATCCTATGTAATTCTCTGGAATAATTCTCMTATCTACCATGTTACATTTGCTTTTGTTCGTGAAAAAAAAGGTTATAAAGACAAGTCATGTCGATTTGGATCTGACTCCAATGCCCC
3218-1094	[T/C]	AAGAACTGCCCCATCAACACACCGAATTACCGAACACTGGAATGAGATAACTTGGTTTACATGGCAAGATAATATGGGTCAACAGTGAAGAGTGTGCCACAACAATGAGCACACGACCTG[A/G]AATGGAGCTTGACCGTGCCAAAAATTATGTCTGGGAAACAGACCTTCAATCAAACAACTAGAAATAAACACTGAACTGGAGCAGCCTTTCCTGCCTCGTTCGTCAAATGTCTCCCACCAT
ABC14384-1-1-53	[T/C]	GAGGAAGGCGGACGACTTGTTCACCAGCGCCACGCTCCGGTTCACCTGCAGCTTGAACTCGCCCTTCTCCCCGTTCCATCCGGCCACCGTGTGCAGGATGCCCTGCAGGTTGTGGTAGTC[A/G]CCGACGTTGGTGGTGTCCGATCTCACGTGGGGAGACTTCTTGGAGTTCACGG
ABC10636-1-4-285	[C/G]	AAGCTGAAGCTGGATCAGTTCATTTCGCTGGTTGTCGAGTTGAATGTTGACGTAGTCTTCTGTGTCATCAATATACTCTCGGACCTGTTAAACTTTCAAAGGAGAAATCAATGCCCACAT[C/G]AAGCTGAGTATGAAATAAGATCCAAAATAACTCAACCAAAATATGACAAAATATGCTCCTGATAATTCAGCATATRACAACATGCTCCTGAGCTYCGTGTTTGCAGAACGAAAGACAATT
7487-390	[T/C]	CGTGGTCCCCGGAATCCCTCCGGCTGCSCGCGGCTCCACCGCCGGCGACAACGAGTCTCCATGATCATCGTTTGTGCCGATCGATCGAGTTCACGTGCCTCCATCTGCTTGTGGTTTTAG[A/G]CTTTTAGCAAAGCTAGCACCGGCAGGACGCATGCAGAACAACGGCGTCTCGCTCATGTCCGTGTGCCTTGATCTGTACGTACTAGTAGTACCAAGTAGCAACCATATGCATGTATGTGCC
4656-255	[T/C]	TGACGACTCTGCGCCGCAGCGGCCGGAGCGCACCCTCTTCGGGTTCAAGGACCAGCCGGACTCCGCCGCCGAACCTGCTCCTAAGGACGCGGGGCCCTTCTTCCGGAACAAGGAGAAGGT[A/G]CTCATTACGTGCTCACGCCGCATCATCTAYAGGTACCGGCACCTGATGCAGAACGTGGTGTCGCTGCTGCCGCACGCCAAGAAGGACAGCAAGGTTGAGTCCAAGCAGAGCAAGGGCAGC
4986-1214	[A/G]	AAGCACCTCATAGTTGACCTGTACTTGCTCCAGGGTGTCAAGATCCCCTGGGAAGGATTGTAGTTTCTGTCCATCAATTTGATGATTATAAGAAACACCCAGCTTAATTTCTGGTAACCC[A/G]GACAGAACATCAAGTTTTGTTAGATTCAGAGATGAAAACCCATTAATGTCACAGCAGTATTTCAGTGCAACGATGTCAAGCCAGCCACAACGTCTTGGACGACCTGTAGTCGTTCCAAAT
ABC00697-pHv3016	[A/G]	AAGGATATGCATTTCTCTCAACCTCTCAAGTTGGTGGTCTTTGGGACAACAAAGGATTGAAATTTTTTCGCCAGGTCTGTTTTCAGCTTTCTCTGTCCCCCTTTTCACGTTTTCTTTAGC[A/G]CTAATCCATTTACTATTTCTCTTTTCCTTTTTATGGTTCCTCACAATAATAGAGAAGTATACTTGTCAGGTCCATTCTCATCATTATTATTTTTATCTTACAATACGTTGCTGTTGACTT
1911-55	[A/G]	TACACCAAGCACCTCGTAATACTTGGTGTTGTTGCTAGTCTTCCTTGGCATGCGTCCAAACATGGCTGGTAAATGGGCTTCCTGGCCGGCGGCGCCTAGGGTTTGGACGACTCGGCGACG[A/G]GAGAAGCCGAGGAGAGGAAATCGTAGACGGCTCGAGCCAGAGGCGCAGGGAGAA
ABC09662-1-3-352	[C/G]	CGCTGCCGGCCTGCCTGCCTGCAGAACCCGACTTGGAAAGAACGAAGATGGATACTGAGCTCTTTATCGATCGGTCCCGTCTCATCTCGTCCTATYATGSAGACACTTTCTCAGTCGCGA[C/G]CTCAACTATTTACACTGCTGACATGCCAA
6280-1098	[G/C]	TAGCAGACACCGGCTCTTCTTCTTCCTCCTCTTCATCAGCAGATGACTCCGGTACTTTCTCCTTGGGCTTCCGTTTGCCTGAAAGGCCGTTGCTCTTGGATCCATCAGAAGCTTTCACAG[C/G]GCTTGCGCCTTTTGGAGTCTTGCCGCCAGACTCATCCTTGCTGCTTCCCTTGCCAGCAGATCGAGGCCACCTCCCCCCACCTTCAGCACCCTTTTCTGCAGTCTTCGCCTCCGATTTGGC
8561-968	[T/C]	AGGTTGCACTCTTTATGCGATCATGTATGGTGTTTCTCCCTTCGAGTATGCTCTTGGTGAATCTGGAGGAAGCTTGCAGCTCGCCATTATGAATGCGCAGTTGAAGTGGCCACAGCTACC[A/G]AGCCCTCCCTACCCTGATGCACTTCACAAGTTTGTTACCTGGATGCTTCAGCCACAACCCGCAATGCGTCCTCACATCAATGACATACTTCTCCACGTTGACAAGCTTGTGGAGAAATAC
8097-658	[C/G]	GACCGATCGGAACATGACAAAACTGAATCCACGGCAGGGCAGAGAGAGACATGGATGACAAGCCTGTCACCACTCTAACACTTTCCAAAGCTAGGAACGCAACAAGGTATCATCCCTCCT[C/G]CCAATCATATCCTAAACAGATACCTCAGATCATCTACAGTGAGCCGGGTAGCGTGGGCACTGGATTTGTCTTCACCAAAAGCAGAGTTGACCATGGCTCTCTTTTCCTCCTGCAGAGATA
5013-1834	[A/C]	CGAGTGCTCCATGAACCTCTGGGTCGCAGCCTCCCATGAAAGGTTGTATCGCTGCTCAGGTGTGAGGGGCTGGGGGTCACGGGTCATTGCTTCCTTCACTTTGGCAACAAAGTCCTCTGA[A/C]GTCGTGTATGTCAGGCAGTTTGGAAATGATCTGAAGAATTCATTGGATGGATGATCTGCGCAGACCACAAACTTACCCATCGCTAGAGCCTCAGCAGTGGCAGTGCAGAGGACATCACTA
5477-757	[A/G]	GGAGCTGTACAAGGGCACCACCAAGAAGATGAAGATCTCCAGGGAAATCGCCGATGCCAGCGGGAAGACGATCCCAGTTGAGGAGATCCTGACGATCGATGTGAAGCCGGGGTGGAAGAA[A/G]GGCACGAAGATCACTTTCCCGGAGAAGGGCAACGAGCAGCCCAACACGATCGCGGCGGACCTCGTCTTCATCATTGACGAGAAGCCGCACCCGGTGTACACCCGAGACGGCAACGACCTG
3549-743	[T/C]	CTCTGCAAACAAACCAGGAGCTGTCTCCTGTACAGTATCTTTAGCTACACCACTAGATCACCGGATTCGTGTAACAGATGCAAATGAAATAATCATGGAGGGTAGCTGCCCAGGAGAAAA[A/G]CCCGCGGGAGATGGCAATGCATCTGATCATCCTCCAGGAATGAGATTTTGTGCAATTCTCTACCTGCTGATGAGTGGTGCCAATGGCCAAGTGCAAGTATTAAATGATAAGATGCTGAAA
3233-444	[T/G]	GACTTGAGAAAGGATGGCGCTGACGAAATTCTGGAGCGCATTACTGATCTCGTAAACAAAACTCTCGCTGAGGATGGTTCATACAACATTTTATTATCTAAGGAAGCTATCCTCTCTGCA[A/C]TTGATACCGGGAAGTCCGAGGGTGGTCCATCTGGCCGACATTGGGTTCTAGATCCAATTGATGGGACTAAAGGATTCGTGAGAGGAGGCCAATATGCCATTGCACTGGCACTGCTTGATG
10535-217	[A/G]	CCACCAATAAGAACATTCAGGATGAACAGCCTGTTCGGCCAGGCCAAAGACAATGCCTCGGAGGCCGAAACCAAGAAGGCCGCCGCCGATGACTCTGGCTCGCAGAAAGACAAGGAGGAG[A/G]SCGAGAAGAAGGGCCGGGTGCCAGGGTGGGTGAAGGTGAACATGGATGGGGAGGTCATTGGGAGGAAGGTGGACCTCAACGCCCACCGCTCGTACAAGACCCTTGCCTTGGCCCTTGAGA
4149-219	[T/C]	GGTTGCGCGTGTTGCACGCGTCGAAGTCCGGCTCGGTCACCAGCAGCACCGAGTCCGCGCCCTCGCCCTCGCCCTCGCCGCGCACAAACACGATGGTGTCGTTGATCTGAAACCGGTTGC[A/G]CTCGGCCCAGTGGTTGTAGCTCTCGGCGGGGTCGACGACCCAGCCGTCGCGGCCSCCGGCGTAGAAGACGTACGCCTCCGATGAAGAAACTATGGACGTGAGGCCCACGACGAGCAGAAG
2065-3135	[A/G]	AAGGCGAAGAAGGAAAGGCTGCGCCTGTGGCAGTATGGAGACGTTGAATCCGACGAGGAAGAGCAAGCTCCAGGCGGGAGGAGACCCCCGCCGCGTCGGTAGACGAGAGAAGGCAGTGGC[A/G]TGCGCAGTCATGGTTTAGATATGAAAGTTTTGGACACCGAGCGAAACTCAGTCGAGAGCTTATATGAAAACTTAGTAAGAAAGAGAGACTATATTTATGCCATTAGAAGAAGAGAACTAT
2867-373	[T/C]	GGCGAGGCACTGCTCCTTGCGGGCGAGCTTGAGGAGGTTGGGGCCCTCGCGCATGATGGCGGCGCCGCCGGTGGGCATCTCGAAGACCTGCTCCTTGGGGGAGGTCCAGGTGATGACGTA[A/G]AACTCCTCGACCTGGGCCTTGCGGAGCAGCCCRCCGGTGCTGCCGCCGAAGATCGGGGACGGCGTGGACGGGTCCAGCTGCGGCGGCACGAAGCCCGCGGGGGCGGGCTCCGCCGGCGGC
2601-171	[G/C]	CTCCGATCTCTCCCTCGGCTCCACCTCCGAACCTCCTCCCCTTCCTCCGAAGCTAGCCGCGGGGCGCAGACGGAATCGACGAAGCTCGCTCGTGGTTGCTAGTCTCGCGGCGGYGGTGGT[C/G]GTTGGCTCGGCTCGGCTTGCCTTCCTCGTGCTGCTGCCTGTCGTGCGTGCGTGCGGGATGGTGGTGTGTACGCGTCGTGCGCGTTGCGCGTTTATAAGGGAGGACGCGGTTTCTGCCTTG
314-559	[C/G]	GAACTTCCTGTCTTCAAGGTAAGCCACGGTGTAGCACGTTCCAGAGAAGAGCACAATTCCAGTTGTCAGAAGGCCTCCGAAGAYGTTGGGGCGCTTGGTCATGGGAGCCCCGAGCAAGGC[C/G]GCRGTGTGGACGAGGTGGTACAGGGACGCKGTCTGCCAAATCTCCTTGTATCTAGGGTTCTGGGGGCGGAACATGTGCGCTCCATAGGTGCCCAGTCCAAGAGCAGCGACCCCGGAGACG
7706-924	[A/G]	TCAGGACAGTATCCGCAAACCCTCACTGAATACCTCTTCATAAGCCTTAATGCACCGTTCCGGAGCGTCTCCCACRCCACGAGTGTTTCCTCAGCAAGAGCAGCTGTCTCCTCTGGGCTC[A/G]ACGGAGGGATAATCTCATCGTCAGGTACTTCTTCAAGAATTGGCTCCTTAAATTTGTCAGGCTCCGGGTCAGGCAAGTCATCTTCATTTGCGTCGACAAACTCTTTCCTTCCGATCTTAA
5499-1430	[T/C]	TCGTCCTCCCGAGCGCGAGCAAGGACGGCAGCCTGTCCATCGCCATCTCGTTGCAGGCGGAGCACATGGAGAAGTTCCGGAAGCTGATCCTCGATGTGTAGATAGACCGCCGTTTAGAGA[A/G]AAGTTTTACAGGGCAACAAAGCTTCAGGTTGCGCCGAACGTTTTTCTGGGGGGTATATATATGCCTGGAGTTTCARATTAACACATACTGGAGTTTATACGGTGGACAGAACATAATCTT
14765-388	[A/C]	ACCAGTGTAGCTAGAGGCCCTAACTATGCCAACCCTCGCACACGAAATGTACATTTAAGAGGTTAACAATAACAATGGCAACAGTGTGGAGGAGGCACTCCAGGACTAAACACTTGGCAT[A/C]GAGGTGCAGACGACAACGTATGCCAGGTACTGGAGGGCGTCTTGTAACTTGCTGACGGCACTCGTCTGGTCGGATTTCAGATGGCTGGATATGTACTTGGCTTTCTCCTGCACCGACTGA
ConsensusGBS0346-1	[A/C]	TTAAAAAGGAGGAAGAACGGATCAAGAACTTGTAACATTCAGACAAACTTGGTCTTAGATTCAGAGGTCAATTTCCAAACC[A/C]ATGCAACAGAACATATCAGATCCATACTCAATTCTATAGCAACAATAGTTTAGGCAGGGGGTACAGTCCAAGCAAAAGTTTTTAAATTCTAGCTTCACGGGATTCCAGATGGGGCAAAAT
8180-450	[A/G]	GTAGTAGCTTTCTTTACCAAGAAAGCATATACATAGTGTTCCAAGGATCAAATTTTTTTTTTTTTTTTTAAGGTATTCCAAGGATCCTCAGTTAACTCGGTGAACAGACATGGATTTCAA[A/G]ACAAGGATCACATCAAGCATAACCAGGGACCGTTATTGACATACTACTAGAACGACATTTATGGTAGTCTTGCCCTAGCTATCCAATCTGACAAGATCGCGGAATCGCACAACGAATCCG
4643-867	[T/C]	ATTTAACGCTCGCAACTCGCTTTTTTTTTTTTTTTTTACGGGCAAAGAAAACCGATTCACAACTTGGGAGCTTTATTTGGTTCTGGCTTATTCTAGATTACAACAATTGGCACAAATAAC[A/G]GCATGTAACTAATTTCAGAAGCAAATTGATAAATGAGAGATAAAATGGGATCTGGTGGCATACGCTGTAAAGAACAATAGAGTACTAGACAATAAGAGCATCAAGGAACAACCTTGGAAG
6468-770	[A/G]	ACGGACCTGCTCAACCGCCTCGAGTCCGCCATGGACTCCGTCAAGAAGAGGCTCTTCGACGGCCTCCACGAGGTGCTCCGGAAGCAGCTCTTCGAGGGCAAGGCCTCGCCGCCCCTCACC[A/G]CCACCACCAGCAACCACACCGACGTGCGCCGGAGGCAGCTCCTCCTGGAGGGCAAGCCCCCCTCGCCCTCAGTGCCCACCCCCAACAACGTCACCGTCCCCAAGTAGCCTCATGCCTCTG
7839-633	[A/G]	TTGCTGCAAGCACGTAGCGTACTGAACTGCGGTGTGCTGGAAAGAGTAGTGATCCGAAAGACCATACTCTGAGAAATTAGATTCCACATGGATGAATCGACCAGGCAGCGACTTCTTTGC[A/G]AGCGTTTCCTGCCATATGTCAAAGAAGTCTACCATAATGGCCCTGGACTTTTCGATGGAAGATAGGGGGTAATACTCTACCTCCATCATGATTCCTCTCAGTGTTTCAGTATTGTTAGGA
10386-329	[T/C]	TTCTGGGACATTAATTGTAGGAGGGGAAATATCTGGCTCAGGTTCAGCAGGTTTCGAAGATTTTTGCTTGCCGTCTATCTTATTGCCCTGAGCTTTAGAATGTTCCATCTCATGTTCGTC[A/G]TCGTCCTCGCCACGCCGGCCCTTGCAACAAAGCCAATTCCTCATACTGTCTCCTGGCCACTGCGCGCCGGCCGCGGCCGCGAGCCCCCTCCTCCGCGGCGACCACCAGCACGCGCGCGCT
5520-925	[T/C]	CCACTCCTGGCGAGTGGTAGGGCAGAGAATAACCGAGCAGCAACATCGACAGTCTTAACAGCATTGAATGGAGTTTCCTTGTGGGCTAATCCTTGTACTAGGACAGCTGTATGTAGATCT[A/G]GTGGTCTTGCCACTCGCTAGTGGACTTGTCATCTTATGAAGGCCCGACCGTGTAGAACGGTGGCCGCGAGAATCTGATGCCCTTATGATGGGAGGTAGTACATGGCACTTGTAATGAGAT
3345-247	[T/C]	CTGTTTAAGCTCGTGCTTCAGCTCTTGCCTGACGCGCTCGACCAAGGATCTCTCACCCTCGGTTAGCATCCCGAAGCCCATGCCATCGGACACGTCGTTTCCGTCGAACATGTTGCTCTC[A/G]CTGTCGACCGGGTTGTCTTCATCATCAGACATAGTTGCCCCGGTGCCTTCGCCAGGAGATGCCCCTGTAAGACTCTGTAAAGTCTGCTCGAGCTCCCAGCAAGCCATCACCGCTTCCATG
ABC09016-2-2-348	[A/G]	GTGCTCTCTGGATCGATGGAATTATGTCAGAACCCTACAGTCAACAGCGATATGCTGAGACCACCGAGTGCCGTATTCAACGACTGTAACGCAGTGTGCTGCTACCCATTATCTTGCCTT[A/G]TTCTTTTCAAGGATACCATTGTCTTGCCTTTTGACCAGTTTTCCCTTCAGATTAGAGTAGTTGGCTCCTTGTATAGTTCAGTTCTAGTATTGGCGAAATAGAACTACTCCTGGCTAAGAA
7069-1149	[T/C]	TACCAAACTGTTCAAGGGCCAGGGCAAAAAAGATCTATGTCGCACATTACAACCTGATGTATATACTAGATAGAAACTCAGCAAAGAACTAACATTTCCACCCCTGAAAAATAAATAAAA[A/G]GACTGTCGATGCGTTGTACATACTATTGCAAGCAGGAGGGGACCCACCATATTGACTGCTGCAAGGCTAAGGGCTTATAGCATGGAAATTGAAAAACCAAAGATTTCCTACTTCAGGAAG
1074-992	[T/C]	TAGTACACATAATAAACATAAACACAGGAGAAAAAAAGGAGTYTYTCTTCATYTTCGCCAGCTTCCTCCACGCCGAGAGGAGCCACGTCGAGATTTCTYTTAGGCGGACTTCACGGSGGC[A/G]GCGTTGATTATGTCGATGAACTCCGGCTTCAAAGAAGCTCCACCGACGAGGAAACCATCGACGTCGGCCTGCGCGGCCAACTCCTTGCAGCTTGCGCCAGTCACAGATCCTCCATAGATG
1215-862	[A/G]	CCTACTAGTTCCTCATTCCTCTTCCTCATCACCACCAGCGTCGCCGCCACCACTTGCCTTCTTCTGGTTCTTCCTCTTCACCCTGCCTGCAGGGCCTCCACCGAATGGACTTGTCAGTGA[A/G]AAGTCAATGTGCTTCTCAGATTCAACCCTCACCATGAATGAGGGGACATTGACGATCTGCCTGCCAACCCTGATGTGGCGTTGCCTGATCAAGACACGGGCATGGTGGATGGACTTTGCC
2795-1707	[T/C]	TTTCTTATATATGATCTGTGACTTGGAAAAGGCAAGGGAGGTCTCAGGTGGATTACACGGGCTAGTTAACATGACTAAACCAGTTCTTGAGGCTGTCATCTTTCTCGAGTCGATCTTTCA[A/G]TCTGAGAAGCGAATTGATTTGTTAGAATCACTGGTGGAGAAGTTTCTTACAACTGAGCAGACTCAAGGGGAGCTGGCAAGCTTAAACGACAAAGAGGAATTATCTTCCATATATTTAGAG
4665-882	[A/G]	CTCTGGCTCTCTTGCTCAAGCCAACTACTCTCCGGCGAAAAAAAGAAACCGTATTTACAGATCTGCCCCTGCCGTTGTTATGCAAGGGGGCCTCAACTAAGCATCATGGAGGTACATGGA[A/G]TTTTTTCTTCCTTCTAGGGAGAGAAAAAGAAAAAGGAGACGAAAGAAAACTAGCAGTCATATCATCTAAATAAACTCGGGCCACCGATCAGTGCTCGGCCGGCGGCGGGCAGTTCARGTC
5253-1318	[T/C]	AAGGATCATTGTCTATGCGCTCAAGACAATCACCAACTACAAGTACAGATGGGTGAGTGTTGCGGCAGAGGAGGTGGCCACCATGGCATTCTACATGTTCATGTTCTACATGTTCAAGCC[A/G]GCTGAGAGGAACCAGTACTTTGCTCTGGATGATGACGAGGAGGAGGCTGCGGAGATGGCTCTCCGTGAGGAGGAATTCGAGCTCTAGAGTGWTACGAGGGGATACATGATGACAGGAAAT
5172-926	[C/G]	CGGGCAGGGCCTCTCGTTCCGCGTGACGGCAGGCAACGGCCAGTCCGTGGTCTCCAACAACGCCGTCCCGCGCGGYTGGTCATTCGGCCAGACCTTCAGCGGCGCCCAGTTCCACTGAGC[C/G]CCTGCATCATCCGCAGACGCAGTACYATCTGGTTGTAGTAGTKGTTTTAGCGAGTGGTGGTCGTCGTCAACCTCCCGATTGGAGCGTGCTGGGAAGCGCCATGGTTTTATGGTTGGTCCT
ABC18746-1-2-109	[T/C]	GGTACAGGCAAGTCAATCTTGMCAATAAGTGTCGAATAAAAGATTACCTGGGTTGTCGGCGAGGAACCGCACGGCGACCCAGCCGGCGGTGGGCACGCTGACGGTGTTCCGTTCGACGGG[A/G]TCGACGAGGTTGTACTTGGCCGRATCGTTGATGGGGTCGTAGTTGCCGAACCCTTGGCCTACCACGAAGAAGTTGAAGCCGTGCATGTGCAGGGGGTGGCTCTCGGCG
6833-658	[A/C]	CGCGATGTGGCCGAAGTCCCATGTGCCGGCCGGCCGCACCTTCGCTCCGGCCATGGCCCTGAACTCCACGGTGTAGCTCATCTTCTCCTTGGGCCGCTTCAGCTCCAGAGTCGCTGGCGT[A/C]ACGGTCACCTTCACATCGTCCGGCGCGGCGACCGTCACATTGTAACTCTCAGGCCGCGCCGACACCTTGGTCACCRTCCGCGTCASCGTGCGGACGCKGGTGCGGYCGTCGAACACCACC
ABC11783-1-1-99	[A/C]	CATCCTTGATGGCATCTGCTGATCTGCCTATCCAYGGCGACGGAGGCCACAGCCAGTGCACGCACCATTTATCCATCAGTGCTGGACGAAAACCCAACCTTTGAACCAGTCATGGTGAAC[A/C]GGTGAGTCTTAGGACTGTTTGCCGTTGGGCCTTGGAGACTGGCGGTATGGAGAAGCGTGCGGACCGTAGGAGAGGCTCCTCATTGGCTGCACGCCGTT
1272-459	[C/G]	CGGGGACATCGTCCTCGTCGGCCTCCGCGACTACCAGGACGACAAGGCCGACGTCATCCTCAAGTACATGAACGACGAGGCCAGGCTGCTCAAGGCCTACGGGGAGCTCCCCGACACGCT[C/G]CGCCTCAACGAGGGAGTCGACGTCGACGGMCCAGAGGAGGGCGAGGGCGACAGCGACTACATCCAATTCGAGGACGAGGACATCGACAAGATCTAAGCYTTTTCTTCTCCTCGCCTCGCC
5537-283	[A/G]	ATGTGGGCTTTAAGAACCAGGGAGTATGAAGCTTGGAATTTCAGATATTCCTTTGCAGACAGCGAGGTGGAGATGTTCCTCTTGCCATCGGAGGCACGGACCAGGCACCGGTACTCCACC[A/G]GCTCCCCCTTGTCCGCCATCTTCTTCAACCTAGCCTTGCACTTCATCGAGGATCGCTTCATGGTGACCCAGACGGAGCCCTTCTCCGTGGTCCGCTCGTACATGTTGGTCAGCTCGCTCA
4126-1180	[A/G]	GACGGAATAAATAACAGCAATCATCTTTAAACTTTCTCAAGCTCACTAAAGCTAGGGGAGACAAAACAAATCCTCTCATTCCACCTAACACTCGCAAGGGGGCGTTCCGTCTGTCTTTTC[A/G]GGAAATCGGATTCATCATCACCTCTCCTGACTGGCTGTCACCCTCTGCATGATCATCGCCTCGGCMGCCTGGATGGCCTCTGATGATCCAGTTATTGTCACTTTCCTGTCAGATGTGCCA
3662-381	[T/C]	GCGCACTGAGATCATCATCCGCGCCACCCGCACCCAGAACGTCCTCGGCGAGAAGGGCMGGAGGATAAGGGAGCTGACGTCGGTGGTGCAGAAGCGTTTCAACTTTCCCGACGGCGGCGT[A/G]GAGCTCTACGCCGAGAAGGTCCTGAACCGCGGATTGTGCGCCGTCGCTCAGGCCGAGTCCCTCCGGTACAAGCTGCTCGGTGGCCTTGCCGTCCGAAGAGCATGCTATGGTGTACTCCGA
2910-1085	[A/G]	GATGCTGCATTATTTGAGGACCCAGCATTCAAGGTCTATGCAGAGAAATATGCAGCAGACGAAGAAGCATTCTTTAAAGACTATGCCGAGGCTCATGCTAAACTGAGCAGCGTGGGTGCA[A/G]AGTTTGATCCTGCTGAGGGATTCTCATTGGACSATTAGCGCCGCGCGCGAGCCAGAGAACCCTTGAAGCAGCCAAACACACTTCCAAAAGGACCAGGGGACGGCACAACTTAATCACCAT
4795-782	[T/C]	AGCGTATCAGGAGCTCACCRGGGTAAAGAAGMCGAAGCTGGATGACCAGGGGKTGCTCCACTGGCCAGTTCTTCTGCTCTACCCGGAGGTCATGTCGAGCGACTTTATCGAGGATTTTCC[A/G]GAGACTGATCTGTTCTCGGACCACCTTGATCTCATGTTCTCAGAAAGTTCCCCGCCTTTGYCATGGGATGAGAACCATGCTTACACAAGGGAGGCTATTGAGATGTATTGTCAGGCCGGT
1341-841	[A/C]	GTACAGATCTTGGCACTTGAAGGACACCGACTTGCAATTGCTATCTATTTTAAATAAGCACACCATCTATGATCGCTTTTTAGTGTGCATCATTTGTGTCGATTCCTATGTGCTGCTACT[A/C]TGAACTTTCATATCACTGTCATTTGGCTTTTTGAGTTGCGTGACTGGAACAGTTCTGTCAAGTGCTTGTGGATGTGCTGTTGTTCTTAATGCCGTTACCAGCTCTGGGCATATTCAGCGA
10321-364	[T/C]	GGCAGGTGGCATCWCTSACGTTACGRATGGCGGACGGGCTCCCGGTGCGGGTGAATGCCAGAGGGAATTGAGTACGACGACAAAATGCAGGGAAAAATCTGCTACGTAATTGTGTAGAAA[A/G]CCGTCACTATGTAAAAGATGGATTCACTAGGCCTGATTTCTGATTGTTTCACCAGGCGTTTCTACTTGGTATGTTGGTCCATCGTCAAGCTCGATCTTCTGGTGGATTTCCATGCCATGA
2765-406	[G/C]	CCGGGCGCCCCCATCACCGGCTACGGCGTGTCCGAGGTCGTCCGGTCCTCGACGCCCGGGGTCGCCGCCGGCGACCTCGTGTGGGGYATGACCGGCTGGGAGGACTACAGCGTCATCAAG[C/G]CCCCCTTCACGGCCATGCTCACCAAGATCCAGCCCGACGACGGCGTGCCGCTGTCCTACTACACCGGCGTCCTCGGCATGCCGGGCCTCACGGCGTACGTGGGGTTCCACCACATCGGCT
3910-1648	[C/G]	AAGAAGTTTGGGGCTGCGGAGACCTTCAAGTTACCTGACGAGGTCGACATTGCACATCTTAGCTGAGTGATTAGTTGAGGTTCCTGCGATTTGTTGATATGGTTCAGATTTCAGAATGCT[C/G]GCGACTGCTGGCAGTGATTATTGCCCTTTGTTATGTGTGTTAATTTCGGAGCTTGATTAGCACCCTTGTGTAGATCGGCAATATTATTCACTAACCGCTAAATTGGCAAGTGTTTGCATG
1250-923	[A/G]	GGCGACGAAGGCGTCGAAGAAGGCGGTGGAGTTGGCGGCGAAGAGGTTGACGGTGGGGCGGGAGCGGCGGTCGGTGAAGAGCACCTGGTCGGAGGCGAGCAGGCCCTTCTGGTAGCGGAG[A/G]TTGTCGAAGTAGGCGTTGTCGAAGGTCTTGGGCGTGGTCACGTCCAGCATGGCGAACGCCGTGGGCGGGTAGTTCATGGGGCACACCTTGCGCAGCGACCGCAGGAAGTCGAGGTTCATC
3220-723	[A/C]	GCAAAATCCAGATGCGGGGATGCAAGATGATAGCCATCTAGATGAAACTCAGACCACTGGAAGCTCCCCGCACTCACTAATGACCACCTTCTTCTTCGGGCGGTCACCTCTGTCAGTCTC[A/C]GATGACTCTATCATCCTTACGATGTCCATGCCTTCAAGAACCTGGCCAAAGACAACGTGTCTCCCGTCCAGCCACGGAGTCTTGACTGTGCAGATGAAGAATTGGCTGCCGTTGGTGTTC
5657-1187	[T/C]	CTTTGTGAACCGGTTTGAAGGTGGGATTGAGGGGATACGCAGCCGGAACCATGAGAAGGTGGTCGAGATGGGGAGGATGCTTGCCGAAGCATGGGGGACATTTCTTGGATCACCACCAGT[A/G]ATGTGCGGAAGCATGGTTATGGTAGGGATGCCTAGTTGTCTTTGCATTGAGAGTGATGATGATGCACTGAGAGTGCGGACCATGTTGAGGAAGGATTTCAAAGTTGAGGTGCCTATATAC
ABC15290-1-3-262	[T/C]	AACTCGACGCTTGARGCTGTCTTTGCTGGTGTGCCTATGCTTGCTCTACCACTGTTCTTTGATCAACCCATTAATGGTCGTCTAATTGTTCAAGACTGGAAGGTTGGACTGGCCCTGCGG[A/G]AATGGGCCGATAAGGATGGCCTGATTGGGAGTCAGGACATTGCAAGGGCAGTTAAGAGGCTCATGGCCTGCGATGAAGCCGATACCAAGG
3344-1147	[T/C]	CGCAAAATGACGTGCATCTCATATATAAATCATCCCGCCGCCGCCTCATCAGTAGGTGTAACCCTTCTGGAACATGCCCTTCTTGGCCTCGTCGCTCTCGCCCTCGCCGGTGTAGCTGCC[A/G]AGCTGCGCCAACGAGTTGGCCTTGGCGCGGACCAGCAGGGCCTTCTGCGCCGCCTCGATGTTCTCGGGCTGCCCCTGCCACGTCTTCAAAACCGAGTTCTGTAGGGCCCGGGCATAGGAG
13589-175	[A/G]	CTCCATGTGCACAGGCACTGGGGCTGCAAGCCCAGGCTTGCCATTGGCACTCTTCTTGTTGTTTGCGGCCTTCCTCTCATCTGCCTCGGCCGAACTCGAGCTCTCGGAGCTCTCATCGGC[A/G]TCGTTATTGRCCTCATTACCGTGGAAACTTACCTTCTTGTTCACAGTTGGGCGATTCCCCCCACGACAACCTTCAGGATAATCGTCGAATGCGCCATCCCCGCTCATCTCCTCCTGCTCT
8377-1022	[T/C]	GTACAACACCTCAAGGGTAAACGAGTATAACGATCATCCAGTACAAAAGTGATTACCATCGAGCATTGTTTCTCTGATTCTCTCTACCACAAGGATCTGCTTCAGGAAGTTGAAGACTAG[A/G]CTGACAGCAGTTGCGCCAAGACACAAGATTTTCCTCAAAACTTCAAATATATTTCATCCCAGCAATTCTTATCCGCCTTGATATCAGGTACTGTGCTAGAGAATAGATAGCTCCCAACAG
4861-640	[T/C]	AGGGCATGTWGGAGATGATCCATTGATTAGGTTTAAGACTGCTTCAACACTAGCGTTAAGTGTAGGCTGCAGYAGAGGACCAATGACCATTGTGGGGTTCATTACAATTATTTCTTGTTC[A/G]TTATCTTTAGAGAACTTCCAAGCAGCCTCCTCTGCAAGGGTCTTAGACAAGGTATACCATTGCTGATTCTTTTTACAAAGCTCTGGTAGTGAAAACCATGTTTCATCAACAATTACATCA
7149-975	[A/G]	CACCTCCTCCTCCGAAGATGGCAGTGTCAAGTCCGGCGGCAGCAAGAAGGCGGATCCGAAGTGCCCGAATGCCGGCAACCCTTTTCATGAATGTGGAGAGCATTGTGCCATCAAGATGAA[A/G]GAGCTGGAGAAGCAGAAGAAGGCYGAYAAGAAGTCSCCGCGCAAGAAAGGTGGGAAGGATGGTGTGGTGGTGCAAAATTGGAAGGTYGATCCGAGGTGCCCAAATGCGGGCAACCCRTTC
1176-1547	[A/C]	ACTGTACCCCATCTTGCAGATGCCATACATGCTGCGGTTACAAAACTGAAGTGAATGATAACATGGCAACCCCCTTCCGCAATAAAATCTTAAATTGCCTACAGCAGTGTCCGAAGGGTT[A/C]AACCAGAGGCGTGTTATTGGCTGAACTCAGGAATTTGCCTTGTAGACTTACTAAAATTGTTGTYTGAGACAGTTTTGTTCACMCCGGATTAAAGATGATGGTGATTTTGAATCCCGAATA
3359-1118	[T/C]	ATGTTGTATTATTTATTGGTGGATCAGAAAACAACTTTAGATATATAGAACACATCAGATCACCCCTTCCATATGTGAAAGACTTCTGCAACCCAGGATTTTGTTTCTCTTTGTAGAAGA[A/G]CAGGGAATTTACCTTGGGGTTTTACATGTTATTACAAAATGGTTCAAGGTAGTGTTGGAACGAACCTTTTACTTTTTTAAGTTGTGGAAGGATGCTGTAATAATATTGGTAGCGTTGTGT
5700-156	[G/C]	CGGCTGCGGCGGRGTCACGTCGCCGGAGCATATCTCCTCCTCCAGGCTCCGCATGACGGAGGCMAGGTCGCCGGCCGCCGCGGCGTCGGCGTCGTCGTCGAGCAGGTCCAGCAGGTCCTC[C/G]GGCCGCATCCTCTTGGCAGCCTCCGCCTCCGCSGACGAGGCCGCTTCATGGCCGGCCTCTCTGGCCCTCTTGTTGTTGCCGGTATACGAGCTCAACGACAGAGACGAGGAGGAGCTCTCC
6523-1691	[A/G]	CGACAAGGCTCTATCTATATACAATTCTAATGGATTGGTTCTAATGACAACAGATCCATATTAGATGCTACTACACCCACGGAACAGGGTCACACAACAGATCCGCGGAGCCGTGCTTTC[A/G]CCTCCAGACAAGGAACCATTGCCCTACGATGCAGCATTCGGGGAGCCGCTACCTATGATGAGATTACATGAGAAGCGGAGTCCGTGGAGTCCTTCAGAGGATGATGCGAATGTGTGCAGA
1010-1268	[A/G]	CTCCTCGTCCTCGTACTCGCCCTCCTCGTCGGCGGTGGCGTCCTGGTACTGCTGGTACTCGGACACCAGGTCGTTCATGTTGCTCTCGGCCTCGGTGAACTCCATCTCGTCCATGCCCTC[A/G]CCCGTGTACCAGTGCAGGAAGGCCTTGCGCCGGAACATGGCCGTGAACTGCTCGCTCACGCGCCGGAACATCTCCTGGATGGACGTCGAGTTGCCGATGAATGTGGAGGCCATCTTGAGG
2878-574	[T/G]	GGTACTAGATGCGACTCAACCCTGAACCAACAAGGAACCCTTCACAACAATGATTTACGACGACTCTTTCTTCTCCTCCGGCTCCGCTTCCTTCTTCGCCTCAGGTGCCTTCTTCTCCTC[A/C]GCGGCTTCTTCGAAGGTCTCTCCTGGGACGAGCTCTGGGACGTCRTCATCGTCGTCCTGGGCAGCGCCRATGCTGGCGCCACCCTCAGCTCCAGGCATTTGCTTCTGGAACTGCTCAGCA
6026-1949	[G/C]	GAGAACAAGTGGATCTTCTTGTTAGCCAGCTCCAGACATTGGGCGCCCGTGTATAGTGCAATTGACCCAACAAGATAACAGTTTTGAAGGCCCGAACATGTTCCGTCAGAGTTGAAAAAA[C/G]CAAAACCCGCGGCGAGTGTGGGAAGTTGATAGTCATACGAGGAAGATATATCTTTATTGATTTTGTGTACATCGTGAAGGATCTTTGTTGTCGGTCTCGGTAGCATAGCCAGTGTGTTGT
5533-340	[T/C]	TGACAAGAACAGTAATGACATGCTAGCACACAAGCAGGATGTAATTGAGATSATGAAGCTCGCAATGTGGTGTTTGCAAATTGATTGCAAAAGAAGGCCTAAAATGTCCGACGTAGTTAA[A/G]GTCTTGGAAGGTACCATGAATGCAGAGAGCAACATTGATCATAACTTTGTTGCCACAAATCAAGTGAATTTYGGCGCTGCTSCAAATGTGSTCTCCTCAGTTCCACCTCTAGCTTCACAT
6353-524	[T/C]	CCTTTATGCAAAATGTACCCCTTGCATCACTGATTGTGTTATGGCTGARCTTGAAAAGCTAGGACAAAARTACCGTGTYGCGTTGAGAATTGCGAAGGACCCTAGGTTCCAGAGATTAGC[A/G]TGCACACACAAGGGAACTTATGCTGATGACTGTATTGTTGAGAGAATTACTCAGCACAAATGCTACATTGTTGCCACTTGCGATAGAGATTTAAAGAGGAGAATAAGAAAGGTTCCTGGT
1745-823	[T/C]	GGTTAAGATGGATTTGGGTGTCTCAGCCATTGAGGAATTGTGCCTTTTTGCAAAACTAAGTTGTCAGTGTTTAGTTGATTTGTAGTCCTAAATTCATGGGTTTATTGACCCCTCTTGACT[A/G]TTGGTGTTGTTGGTGTCTCAGTGTGGAGGTAAATTGTGCTCAAGATGAAAAAGAAAAACTTGCCATTCTACCCTAAAAAAAAAAAAAAAAAGCTTGTAGCGTGCCTTGACTTATGCTCAT
4671-856	[T/G]	CTGAACACCATTTATTGCGAGGACACGCTCCATCTCTCTTTCATCATGAACCTCAATAAGAGCTGTCAATCCCAACTCCTTGCATATCCGTAGAAAGTATTTTATGTCAAGATCAGTTAG[A/C]ACAGCGGCAATTAACAGAACTGCATCAGCACCCATCACACGGGCATAATAGATCTGCCATTTATCAACGACRAACTCTTTGCACAGAAGGGGGCACTTCACTCCTGCTTTGCGCACCTTC
2669-1012	[A/G]	AATAGGCAATCAGCTTAAGCACTAATGTACATACATAATGTAGAAGTAGGGGAAAAAGGCATCAAACTTGCTTTGTAAACAAATTCGTAAATGTTTTTAACCCGGATAAGTGGTTTGCTC[A/G]TGCAATTCTATAACCATCTGAAATAGCATCAAGTGATTACCACAGCAATCTCACCCCTGATGCTCGCCTCCGTTGTGAACTCAAAACTGAAACAAAGTAACAAACTCCACGCTTAAGAGA
5225-703	[T/C]	CGTCGCCAACCGGCTTGACCTCGTCGGGCCCATCGTCGAGCAGCCCGAGTACAACCTCTTCTCCCGCCACAAGGTTGAGTCTGAGTTTGTACCTCTTTACAGTACTTATGGCATTGGGTT[A/G]ACTACATGGAGTCCTCTAGCTTCAGGAGTTCTCACTGGAAAATATAGCAAAGGCAATATACCTCCTGAAAGTCGGTTTGCCCTAGATAACTACAAGAACCTGGCAAACAGGTCTCTGGTT
7187-382	[T/C]	CAAAGAATTAGATGCTATATCGATACGCCCAATACCAATTYGCTTGCTCCTGAGATCACATCATTTTGAATTGTCAACTGGTGGGTGTTGATTGTATTTCTATTGAGACGACTGTCAGAA[A/G]GTTGTGGGAACCAGTTTCCATGGTGTTTCTCAACAGAATGCTTGGTAATCGGAGGTTTAGGTGTTGAACCATTATATGGTATCCTGCAACTTGTAAGAAATATCAAACCATTGTTGCATT
4721-1335	[G/C]	AATTGCGTGCTTTTTGAGACTAGTTTTTTGTGCCCCTCGGACTAGTCTGCTAGTCCTGAATGATTTTCATTGATTGTAGTGTTAGATTGTCTTTTTGTTCAGCGAATCACTGTAAATCTT[C/G]CGGCGTGTTCTATCTGGTTTGCTTCAGAATAATTTGAGCAACTCACCAGAAACTTGCCAAGTTATAACTGGAAATAAGTTCGGAATTATAAAGAAACGATCCTCTTTTACAAAAAAAAAA
2964-382	[A/G]	GTTCGATATGGGTGGAAGCAACTATGATGAYGACTGGGTGTTGCCCAGTGCTGACATCACTCTTGTTCTTGTTGGAAAACTTGGCTATGGCAAGAGTGCAACTGGCAATAGTATCCTTGG[A/G]CGGGAAGCATTTGTATCAGAATACTCTCATGCTAGTGTGACAAATACTTGTCAGATGGGAAGCACCATGCTGACGGATGGCCGCACCATCAATGTTATTGATACACCAGGATTATTTGAC
1676-557	[T/C]	TTCCTCAAAATCTTAGCATAAGATACTACAAAATGCCTTTTAACATACCAGGAGATGACATAAATGGCAAAGTCTTTTCTAGTCATAATTAAGCACTCAGCAACATTGSCACAGGGATAC[A/G]GTGCTAAACCAAGCAAAGGCTGATGGTGAAAGGATGAAGACAGAAATGTGCTTATTTCTTCTTGGCATCTCCGGCCTTGGTCTTCTTCACACCACGGATCTTCTTTGTTCTGTTCTTCCT
5796-1189	[A/G]	ATGTTTGATGTTTCTAATCTTTTTTTTTTTTTTTGTAAAACCGTAATTTATTGCCTGTGATACATATATATATAGCCATAAAATACAAAACCAATGGGAATCAAAAGAATGGATAGAACC[A/G]GAAAAAACACAAGATTATTGAAGACACACTGCCAGGGGGCAAAGTTTCTTGGTTGGCATGCATATGCATGCACCGATGTATTACGTACGACTTGTTTAGTGGAGAGGGTGGCTGGCGATG
3532-1947	[G/C]	TGTATGACAATGAGCGGAGGCAGATCGGATGGGCCAATTCAGAGTGCACCAAGCCACAATCACAGAAGGGCTTTCCCTTCTTCCTCTGACGATCATCTTTGCGAAATAAAGATGTGTAAG[C/G]GATACGCAGAGAGTACCATTGGAGCTGCACGCTGGATAGCAGCTGCCATCGCGTGCCCTATTTCATCTACTGTCACTAGCCATGGTCCCCACTGTCTGTTGTAATACTTGTTTGTAATGC
5163-896	[T/C]	CAGCAAGGAGAAGATGGATGCAAGAAGGATGGCCCAGACGACAACGATGGTCGGCGTGCGGTTCTGCCGTCCCATTAGCCCCTTGAGGAATGGGTACAAGTGGATAATCACCCAGAAGGC[A/G]AAGAAGAGCTTCCCGAAAAGCGGTCCCCATGACTGATAGCCGCTGTTGATCGCRTAGGAGGTACCAGCCACAACACCGACAAGGTTGATGATCAAGATAGTTGTTGGTGGGATCAGAAGA
5145-1355	[T/C]	AGATTTTCAGTTCAGACTAGAGAACCTCTTATTCCTCWCTTCACGAGTCTCTCTTCGATGTGCTCCGGGATCTCATACTTGCAKATGGAATCATCCACTGAACAGAGATCACTAACCTCC[A/G]GTTACGATTTTGTTGCTCCCAGAGACAATATGGTTGCTCCCAGATACCGTATTGCTGCTCCCAGATACGGTATTGTTGCTCCCGGATACAGTATGGTTGCTCCCGGATACATTATTGGTG
7023-448	[A/T]	TATGATTGCTTGGAATGTGAAGTCTGGCATTGGTATGTATTTAAAAAAAAAAGACATACAGAAAAAGATGCACAAAATTACAAGTGTTGGACAGAAACTCAGTGGCGATCATTTCACGAG[A/T]CCCGGTAGATCTCAGCCTGCTTTCTTGTTCACTTTGAGGTAGGGCAGCGCACCCATCACGTTGCTGTAGTCGCTCTTGTTAACTTGGACCATCTTGGAGAGCCTCTTCCTGCGCTTGGCG
4212-57	[G/C]	GGTCACGCCGTCCAGTCGTGCTGCCTACTCAACGTAGTTCCTCACCTGCGGAGTTG[C/G]GTGGGCGAAGGCGAGATCAGACCAGGAGAGAAGATGGCGCAGGGGACGCTGGAGGTGCTGCTCGTCGGAGCCAAGGGCCTCGAGAACACCGACTACCTCTGCAACATGGACCCGTACGCG
4454-1080	[G/C]	TCAAGGGTGCCCGTGTCCGCCCTCTACTCCTTTGCTGGCGCACCAGCATACAGATGATCGCTACAGCGCTCGCTCTCAAATCAGTCCCCGGCCGGCATGATTGCCTGTTGGTGTAGCTAG[C/G]GTCGTCGTTTGTCGGATCCTTGATTCGGATGTTGTTTGCAACAAGTGTTGTACTGGAACGTGTCGTTTGCAACAAGTGTTGTACTGGAACGTGTCGTTTGCTGTTAAACAAGTGACTTTC
5004-375	[T/C]	GTACCCAGACATGCCGGGGGCCGCGCCGGACTCCTGGAACATGGAGGAGCACGCGGTGACGCCGTGCGCGAGCTGGTGGAGCTTCTTGCCGCCGTAGTAGTCGACGAGGACGTGAATCTG[A/G]AGCATGTGGCGGATGGTCTGCAGCGTGCGGCCGCCGCCGGCGAGGCTGCCCATGTCGCCGTTGGCSACGACGAGGACGGTGATGGTGCGGCGCTTGTTGATGTCCTGCGCCAGCCGCGTC
3204-811	[A/G]	TCGGTCACTGWCTCGTGCCAAGTTATTTTTTAGGACCTTTACAAACCACACACATATTCGGAAGCTAGTGTTTAAAGGCAAGCTGTGGAGTTCGATAGGATCAACATCAGATAGCTAACC[A/G]TAAAATAGGACAAGGCGTTTAGTAGAGATACGTTGGCGCTGATCGACTAAGACAAGGCGTTTCCCATGTTTTTCCCGAATGGAGAAGATGGCAGTCTGCTGCCGATGAGATCACGCAGCT
11442-592	[A/C]	GGGGGTGCTCCTCGCCAAGCGCTGCGGCGTCACCACCGACGCGTCCACCTGCGCCAAGTACGCCGCCGGGGCCGGGGCCGATGCTRCCASTGCAGGTAGCACGGCCGCTTCTTCAGCATC[A/C]ACGGGAACTGCTGCTTCTACAGTTGCCAAGCCAACCGCTAGCGGAGGTAGCACGCATCCCCTGAGCTTGATGGCCGCATCTTCATTTGTAGGCTTGAGTTTCATCTGGTGGACGATCATG
5254-1845	[A/G]	GTGAACATGCAGTCCGGGCTGCTCTCGGTGCGCAGGGCCCTTTGGGCTCCCGGGCTCGGACACGCTTGGTTACTCATGCCTGGATGCTGATCGGTCCTTGCTGTGCCAGGGCTGATTGCT[A/G]TGCCGGGGCTTCGCTGGCAGGTCGGTACACGGAAATTGTGGTGCTTACCAACATGGAAAGACTCCAGCTTGCTCAGTGTAGGCTTCGTCCTGCTTGCTCCATTGGTGGAGTTGTCGAAGT
4788-672	[A/G]	CGAGGCCATTGATGTGTATCTTGCTGGCACCGTCATGCTGATCTTCGGGATGGGTCTCTACGGGCTGTTCATCAGCAACGCGTCCAACGATCTGCCTTCCGGATCCGACCGGGCTCTGCA[A/G]GGATCGTCGCTGTTYGGGATGTTCGCTCTGAAGGAGAGGCCGAAGTGGATGAAGATCACGTCCCTGGACGAGCTCAAGACCAAGGTTGGGCACGTCATCGTGATGATCCTGCTGGTGAAG
2319-278	[G/C]	TGTACTCCAACACCACCGAGGAGTGCTACGACGCCGGCAAGCATGGCCACGGCCACGGGCACGGGCACGGCCATGGCCAYGGYGGGGCAAACATGTACTCCAACACCACTGACGTGGAGT[C/G]CTTCGAGTCCGGCCGCCAAGGCCACGGCGGCGGCGGCAGGACCATGTACTCCAACACCGTCGACGAGGAGTGCTTCGACTCCGGCAGGCACGGGCTTGGGCACGGCCACGGGCATGGCTA
1178-279	[G/C]	CTGAAGGTAGTCTGTTACAACCACAGATAGTGAAGCGCGACACAGATAGGTAGATAGATAGATTATCATTTTCTGGGCATTACGAATGGGCAGGCAGACTCATTTCTTCCCACTCTTCTT[C/G]AGACCAGATCCTCCCAGCGCACCCTTCTGGCCAGCCTTGGCCTTCAGCTCCTTCAGGGCCTTTTGCTCATCCTTCTTCTTCTGGAGGTATGCCAGGTCATTCTCGTCGTAGTCCTTCTCG
4535-1366	[G/C]	CTTATACTCATGAGTAGAGCTACTAGATCAAAGGAGGTATTGAATGTGTTGATTTAGTACATGGCAAGTCTTGTACTTATGAGTTATGGAAAGTAGAGGGACTAGATAAAAGTAGGTGTT[C/G]GTTGATTATGGCAAGTTTGATCAGATTTCGTCAACTTTGCCTAGAAGAATAATAATACACTTAAGCAGTGTGGAAGTTAAATGCAAAAAAAAAAAAAAAAA
1344-930	[A/G]	TTTTTTTTTTTTGCTAAAACATTCCCAATCATAAAGCATCACTTAATCTTCATAAATAGTGTGAGTACACATTGTTGCGCATTTATTTATAACACACATAGTCTCGGCTATTCCCCACTT[A/G]TTATTAATACAAGATTTCCGCGATACAACCACCAACATGCTACTGCCTTAAGCTYTGCAGAATATACTGCGCATACAGGTCCATCGAATACTGAATGGCCTCGCGGGCAGTGGTCGCAGG
2580-1456	[A/G]	GTGGATGCCTCCTGGGTGGCTTCCTTCTTGGTCATGCACATCGAAGAATGCACGCACCTCGTTCATAATGGAGTCGAATGGACGAGTCTTCAGACCACATGGGGCCTTGATGGTGTTTCC[A/G]TGCATGGGGTCAGTAATCCATGTGACAATCTGTCCAGAATTGCGGACAGCACGGATGAGATGAGGCAACTTCACCCTCATGTTCTCAGCCCCCATCCTTGTAATTATGGTGATCCTTCCC
3042-1225	[A/G]	ACTCACTTGAGCTGGCGTTGAATGATATCGCACTGGCGATGCCGCCAGCAGCAGTCGCTGGAGGGCGAGCGCCCGGGTGCAGCCTCATGAATAGCTCCTCTTCCTGCTTGACCACGGCCA[A/G]CCAGGTGGAGATCTCCTTGGCGGTCATCTTGTCCTGGAGGCACTTGGACTGGCGGACGAGGCGTCGGATCTTCTCGATGTCCGGCGACATGTGCTTGATGACAGCGGTGAGCACGCTCAC
5965-1387	[A/G]	GCGTCCAATTAGGGTCACTTGATGAAACATTACAAGACGTTGATGTATGAGACCTGTACATGACCGTTGTAAGCTCCTTGTGGATGTCCATGAGTGGAGCTCCACCTGTTATCTCGTCTC[A/G]ACCTTTTAAACTCTCTTCGAATTAGCTAATTACTTGATATGTTAATCTGGTAACTCCACAGTCATCTCGTCTTAGTTTTCCTTTGAGGATGATCTTGACTAGTATACTTCTGAGSTCCTT
5346-1587	[T/C]	CGTTGTCGTCGGGGACATGGCCACCTTGCTGGTCACCTCTGCTGATGCTGCTGTACCGTTCGCGTTTGCGTGTTCCGTGCTGCTGTCCTCCTTGGAGGACAGGTCGTCTTTCGAAGACTC[A/G]GTTTCCTGTTTCGCATCTGCCTGCAGCTGCTTCTCAACAACCTTGTCGCTCTCGTGTACCGTGGTGAAATCACTTTTCGCCTCCTGCTGCTCGACCTTGCTGTCGTATTTCTCTTCCTCT
2897-208	[T/C]	CTCATCAGCGATGATGGCGATGAGCGCGGAGTTRTTCGCCGGGATATTGGACCTCCCCGCCATTACTGCTGTCAAAAACCAACCGGCTGCAAGGAATCTTGCAGTAGATATGAAAGCAGG[A/G]ATCACAGGCACGGATCCAGACGAAAGAAGGAGCGGGTTGGAGATCCGGTGGTACAGGAGAAAAAAAATATGGAGGCGAAGAGGCGGGTTAGAAGGGGACTCGGTGCAGGGGAGCCGGAGG
6195-2137	[A/G]	GCTCGCGTCTCCTCTGGTGTCCGAGCTGTGGAGCGGCCTGTTCCTCCCGGACCTAGGCCGGATGTTGTTCCCAACAGGGAAAGGTTCCTGCACCCCATCCTCGCCGAAGAGTATAGGGCG[A/G]CACCCTTTGTCTTCATTCATCAGGCTAGAATTCTGAAAATGGGCAACTAATTGCTTTCTGCCCTGGATTCTAGCATATGCGAGTGTTGCCACCTTCTCGCTGTTGAATTTTTCCCATCTC
5759-478	[T/C]	TGCATGCATCAGACATGCATGCATGGCTATGTAGTAGCGGCTATTTTATTGTAGTAGCAACCAAAAAAGCTAGCGAAATCGATTTATAGCAGGCTAGCTACGAAATAGATGGATGGGTGC[A/G]ACGTGTGGACGGGCGATGGGCGTAGCGTGGACGTGCTCGACCCATCAGGGAGAGTCGGAGCCGGGGCGGAAAGGGTTGGGCACCTCGAAGCCGGGGTTGGGCACCCAGGTGTCGTCGGCC
5488-1097	[T/C]	GTAGCCACAGATGCTGGGCACTAAGATCCCAGTAAAATGGGTCTCTGGTTTGTCCATGCTATTTGTAAAGGAGAACATTCCACATTAGAACAACTTAGTTCAATTATGTTCTGAATATTT[A/G]TAAAACTGCTGGAAATCAAATACTCAGCTCAGATGCCTCGTTGTATGAATAATGAAAGTTGCATGTACATACTAAAAAAAAAAATAGCTGGGCAAGGGCCCTTTGTACTTCATTGGATCT
ABC08260-1-1-108	[A/G]	TATATATTCACCACAAAAAACTCTCATTTTAATTACGCATGTCGATGAACGCAAAATCAGTCCCTGGAATTGCATGGAATCACACACTCAATTAAATTTCCCGCACC[A/G]CACATCATTCTTTGGTACCCGTTTCAAGCATGATGTCATCTAATCAACACTCTTGCTACTGCGT
4035-99	[T/G]	GCTCAGGAGTCGGGACTCGGGAGTCAGGGCCTCAGCTAGCCTCTTGCARCTTTCACTCCCCGAGCTTGCCCTCCCCCGTTCCAAGAGCAAATCAGACG[A/C]AGAGGGGAGCCGGGGGGCAGAGCGAGTCAACYAGGCATGGCGATGGCTTGCTCGACGAGGATGCTTGCGTTTCTGCTGCTCGCGCTGGCCTTTACCGCCGCGGTTGCAGAGAGCAGAGAT
2128-874	[T/C]	GTTCCGTTTGTCCGAGACGCGAGCCAGGTGATCCATGGTGCTGCGTACGCGTTGTGTGTTCATGCTGTTGTACATCTGTTTGTTGTTCTTGCTTGATGATTAGACTCCTCTCCTCCTGTC[A/G]CCTTCCCCAGTGTATGTGTATCCATAATCCATCCAGTTGTTCCTCTGTCCATTTTCGTCGTCCATGTACTTTGATGAATTAATTAATTAATCAATTGATTGGTGGAGAAAAAAAAAAAAA
3179-497	[A/G]	ATCGTCGTCGTCGTCATCTTCATTATCATCATCGTCGTCGTCGTCGTCATCATCGTCACCTCCTCCACCCTCCTGCTCCTCGGGTTCTTCATCGTCATCCTCGCCATTCTCCTCACCCTC[A/G]CCTATTTGTTTCTTCTTGGCATCACCGGCCTTGGGGTTGTCATACTCCTCTCCTTCCGAGATCTCCTCTTCGCCCTCAGCAAAGTCGCCATCYTCGTCCCCATCATCATCTTCACCATCT
2284-1738	[A/G]	TTTGATTAAACACTCAAATTTTTTATTTCACACCGTGGTGAGGTATACTCCGCCAAACAGATCCGTTATTACAACGCCAGGTAAACCACGGTACAGCGAAAATTCGTAAGATTTTTATCC[A/G]TGATACCTTCACTCTTCCTAGCTAAACAACCTAGAAGGATCGAGAGAGGCACTCTATGCAAGGGTGGGTGGTATCCAGATGTAACCGTGGGTCTGCATGTACCCAACCTTCTCACTCAGT
4338-133	[A/G]	ATATATAGTTCTCAACCCCTCGCTCAAACAATCATCAGCTAGCAGCCTCGAATCATCAGCATGGCTTCTGCTGGCCGTCGTCCCACGGTGCTCCTGCAGATCGCTCTCTTCGTCGTCGTC[A/G]CGGCGGTCATCATCAACAGCTCCGTCTGCCTTGCCGCCGGTGGCCACGACGGCACCGGCACTGTAGTAATWGGTCCAGGCACYGGTAGTGGTAGCAAYGACCCAAACCATCCTGTTTTCC
1862-765	[T/C]	AATTTTGGGCACCCTCGTGTCGTATTTTGCTGTTATCGGTTTATTATCATCACCTTTTTGGGTACCAGAATCATACCGCTTTAGATGTCAGTGTCCTGTGTCAATGAGTTCTCAGAACCA[A/G]TTAATTCGTGTTTCGTTGTTTTGCAACTTGAGACCATGCTTGCAAGCCAGTTATGAATATCATTTCTAGCACCAAAAAAAAAAAAAAAAATTTCTCTCTGTTTGGCAGTGAGGTTTGTGT
3404-2470	[T/C]	TAATTAATTTGTACAAACCATCATTGTGGTGGTTTGGTAGATCAGTTTGTATGAGCTTGGAGGCTCCGGATTTCCAGGGTTATAATAAAAAAACAAATCAACAATTAGTGAGAGAGTACT[A/G]GTGTGCCGATACTATTAAGCAGTATGTTTCTCGGGACCGTTAATCCAGCAGCATCTGCAATTGCTCGGTGCAGTGTAACGGTTGCTTTTATACTTTATCTATCATGGTGGCCAGAGTATC
3685-894	[T/G]	GCCCAAAAGATGATGGCGATGGGCGGTGGAATGGGCTTTAATCCAGCAATGAGCTTGAGCGCAGAGAAAGACAGCCTCGACATCATCCAGCATGACTGGGCTTTACCAAAGATGGAGCGT[A/C]ATGCCGAAGACGTGTTGAGGAAACTACTGAAGAATTGAGCTGAACAAGCACCACTAGGCCCTSCAAGTTTTGAGTTTAGCTTATCRACTGATCAGACAGTTATACTTCTGTAATTGTATT
12368-207	[G/C]	CTTGGAACCGGCCGAGCTCCGACGAGCCGCCCCGGCGCGGCCCGTCCCGCAGCTCGTTGTCCAGCACGCCCATCTGCCCGAACGTTGCGTTGCCRCCCAGCGGTGACTGCACCGAGCTCA[C/G]CACCGTAGCGTTCGGCCCCGAGAGCGTCTCGTGCATGTACACGCGGATGAGCTTCAGGTCGTCGGCCTTCGCGCTGGTGCACGCCGACGAGGTCAGCAGGAGGAGGGCGAGCATAAGCAG
4467-374	[T/C]	ATCTCTGTTAAAGAAAGGGGATACTTCGCTATTGCACTGTCTGGAGGGCCCCTTGTCAGTTTTTTGGGGAAACTCTGTGAAGCGCCATACAACAAGACACTGGATTGGTCTAAATGGTAC[A/G]TATTCTGGTCTGATGAACGTGCTGTAGCGAAGAACCATGCAGACAGTAACTATAAGTTAACAAAAGAAGGATTTCTATCGAAGGTACCTATTCTGAGTGGCCATGTCTACTCCATAAACG
3078-2190	[A/C]	GATGTACAAGGAATACATCAACCCGGACTTCAAGTGGACCAACTTCACGCTCGAAGAGCAGGCCAAGGTTATAGTTGCACCAAGAAGCAACAACGAAATGGACGCGTCAAAGCTGAAGTC[A/C]GAGTTCCCTGAGCTACTGTCCATTAAGGAATCTTTGATCAAGAATGTCTTTGAGCCAAACAGGAAGGTTTCTACTAATTGAAGATTCATGTGACACAGGTCTGCTAGAAGCTATTTCTAA
10489-586	[A/G]	AATGGGCAAGCACGAACTTGGGCTCAAAACCAACATACCCCAGATATAGATGCCCATTGTCGGGCAAATGATGCAGGATCAATCGACAAGTGAGCGCATCCCCTGGTAAATCGCGCCAGG[A/G]CGAAGATCGTCCAGAGTATCAGCGACTCTGTAGCCACTATACTCCCTGAGGAGTGTCCAACCACGTCGTGACAGAAAATCTCTGAAGTCGTCTTCGGTGTAGAATGTTTTATCTTCTGTC
9191-263	[T/C]	GAAGCCAAATCGGTTCGATCGTGCGAAATGTTCTTCTCCAAGGACGTGACAACCGCGGTGCCATGGCCGGGGGTGCATCGGGACAGGCATGTCAAGCCGTCCCGCCTGACCGAGAAATCT[A/G]CCAGCATGCCGGCTTTACACCGTCATGGAGGAGAAAGCCGTTCCCCTGGGACATGGTTCTTCGCCGACGGCATGAGGGGGTCTGTGACGTGGCCAGAGGAGAAACTCACTTCCTCGGCGA
2493-660	[C/G]	GCAACTCAGCATTCATAACTCGGATAAAAACTCAGGAGAAACTAAAAGTTTCCAACTGCAGCAAATACAGAAGGCCTAGGAGAGGGAGCAAAACAGGGCCGTCATAGAAAACCATGACCA[C/G]GTAGCAATTCGGGTCAAGTAAAGATTCTCTATTGGTGGGGCGGGAGGAGTCTATGASATCAGGCTTTCGTCCCCTGGGGCTGGCRGAGTCTATGAGATCAGGCTTTCGTCTCCTGGGCTA
1180-70	[A/G]	GGTGCGCTTGATCTTATCGGTGGTGGCAGTACTCTACAAGCTAGTASGTGACACAAGTTCTTGCACCG[A/G]TCAGATCCACCTACAAGATGCTGGACAAGCTGTGGGACGACGTGGTGGCCGGGCCTCGGCCGGAGACGGGCCTCGACAAGCTCCGCCGGGCCGCCGCCACCCAGCCCCTCGCCATCAACA
3453-1974	[T/C]	TTCGGTGCGCAGTGAGTGAGAGCTGGATTTTGTGTGTATATATATGTTAGGACATAGTTGAGTCAAGTTGGGCACACATGGCTGCCGATTCTGAGGCCAGTTAGTGGATTATACTGTACC[A/G]ATTTTGGCTGAAATGTGGTTGCGTTGTAGGGTATCGAGTATATTTTGCTGTACAAAATCTGGTGGTAGACCATTAGAAACCATTGCGGTAATTCAAAACTGAAATCATGCGTCTTTGGTA
3333-1209	[A/G]	TCTCCGATACAACATTTCAGTCGAACTTACTGTCCCAAATCGTCGGATTTTTTGTCGACCTCAAAGGTGCGTGCCTTGGTACACACATATAAGGCCATTACGGCGTCGCGTTACAGAAAA[A/G]AAGGGCTCCCGCATATAATGGACAAGGAATATAGAGACGAGGAAATCATCGACGTAGAGCACTGGGTACGTCAGACTGCAGCTTTTCAGGCAGTGGTGGTAGCATCTCCATTCTGAGCAC
4065-397	[A/C]	CCATTTATTACACCAAGGCCAGACACACCAAGTGCAGCTCACTCACAGGAGATTAGATAGAGAAAGATAAAAGGAAAGATGCAACACTTGCGGYAGAGAAACGGGGAGAAACGATGACGC[A/C]TCCTACCACTACAGCTTGTACTTGTAGCGCGCGACCTCGGATTCGTTGGGGAAGAATCCCATCAGGCGTCCGGCGGAGTTCTGGTAGGCGTACATGAACCCTCCCAGGACCCCRATGAGG
6184-200	[T/C]	GCGACCAGCCCCAGCCCGTCCGCACCGGCGACGTCTACCCGCCCTCCGCGTCCGCTCACGACGCGCGCCGCCAGCGCGACGAGGTGCTCGGCGCCCATGGTGGTGATCAGCAGCAGAATC[A/G]AGATGGCGATCTCCGGGTCACCGAGGCCGACGAACCAGACGCCGGGCGACRCGTCGTCACCGCCACAGCCGGCGGCCAGGTGATGGCGCAGTTCACGGTGCCGGTGCCGGGCGCCGGGGT
3652-872	[T/C]	GATTACAAGAATTGTTGTTAGCATTGTGGCCATGTGCCATTCACTTGGTGTGATGCACCGCGATCTCAAGCCGGAAAATTTCCTCCTCCTTGACAAAGATGATGACCTGTCCATAAAAGC[A/G]ATTGATTTTGGCCTATCCGTCTACTTCAAGCCAGGYCAGGTTTTCAGTGAGCTAGTAGGCAGCCCGTTCTATGTTGCCCCTGAGGTATTGCACAAACGCTATGGGCCAGAGTCCGATGTG
ABC02813-1-4-326	[G/C]	CRCCTTCACCAGCGCCAGCAGCCGGTCGTCCGACTGCTTCATCTTCCCCAGGTACWGCTCGTCCTACGTACRTACGTACGTACAAGGTCACAAAATCACAGCAAAATCATGTTAGTTTCA[C/G]ACGCATCGTGTCGATCGTGGGCGGCAGATTTAARATGATACTACYAGTACCTCGTATTTGTCRGCGCCCCTGAGCTCCTTGGCGCGCTTCCTCATCGCCTTGGATAGCCTCTTGAGCTCA
1852-509	[A/C]	TTTTTTTTTGGAAACGACAAAAAGCAATGTAAGAAATAGCACGCTGCTGAACACAGGATTTTTTTTTTTTTTTTWTCCGACACAATTCAACATTCAAAACTGAAGGATTAACGTCCACGA[A/C]AATTGCGCAAATAACATAACCAGGCATCATACCGTCTGCCTCTCGACATAGAAACATAGAGTTCCAGTAGAAAGCAACAAAAAAGCTAATTTTGATGATCAGGGCTCAGCCTCGCGTAAC
3917-1365	[G/C]	CCTAGAGCGGCTTCACGACGTTGCCGACGAGCCCATATGCACGGACCCCTTCTCCTTCGACTTCGAGCAGCACCCTCTGACGGAAGACCAGATGAAGCAGCTCATATTCAACGAAGCTCT[C/G]GAGTTGAACCCCAACTTCCGATACTAGAAGATTCATTCCTAGTTACCCTCAATAGTACGCTTTCGGTGTAAAACTGTCTGTAAATAGGAGTAAGATCGAAGAACGGGGTTAAAAAAAACA
ABC01334-1-1-55	[T/C]	AAGTGCCACCGAAACAAAGCTCGCCTATAAAAGGCAGCGTACACACGATGCTAA[A/G]CCCAAGCTCACTCAAACGCAGCCACACAACACTATCTCCTCGGTACATCAGAGCCTCCCAGTTAGCAATATGGCAAAGTGTCTCGCCGCCGCGCTCCTGCTACTGGTGGTGCTCGCGTAC
ABC14531-1-2-91	[A/G]	ACTATTCAGTGAAATTGGGCTTGACGTATCACGCATTTGGCAACTAACAGAAACCTCKATAGTTGTCCGGTGGGAACTGTGGGGCACACC[A/G]CGTGTCCCGTGGGAATCATATGGCTGCTTCAGTGGCACATCCAGGTACAAAGTCGACAGGAACGGGAAAATTTACGAGCATAAAGTCGACAATCTGGCATTGGACTTCCCCCGGCCGGCT
7489-442	[A/T]	CAAAACCAATGAACATCGGAAAGCTTGTGCCAGCATTATCGACAAAGCTCTTGATTGCAGAATCCGACTCGAGAGTGGAAACATCAGGCGCAACAAACTTCTTAAGATTGCGGACAAGCA[A/T]GTCAGCTTTCCTTGAACCAGTGTATTCAATAGGGACCCCGTGTATAAAGAGCATTAGAGTAGGGAACCCATCCACTCCATATTTCGATCCAAGTTTCCTGTACTTGTCGGCATTTACTTT
2288-126	[T/G]	GACCGGTAGTTGACCAGGTTTAGTAACAACATGAAAGGGCAGGGATGGCAATTCCACGTTATTCCCTGCGGGGTCCTCGCCATCGGCGGAGTTGGGGGGATGGGAGGTCATCCCTCCTCG[A/C]CCCTCCCGATCGCTGGCCGGGAGAGACAGGACGCGGAAGCACCGGCAACGGAAGAGGGAATGAATAAAGGCGACGGGGAATCGCCTGGCCCGGCGGCGTCAAGACTCTGCGAGTACTGGT
2769-1245	[T/C]	ATGATTACTGGGTTCTTTGCAGACTTTAGTATTGAGCAGAAAGGATGCCGGCCCTCAGCTATCTCAACAAGGGTMTCTGGCCCTGTGCCAAGATGCTGAGTGTCATAGTTGAAGTCTGCC[A/G]GAGGACCAATGTAGCCCACCTTTGCTTGTGTTGCTCTAACAGTCTTCTGAATCCTTGCATTCACCATAGCAGCTTCCACCCTAGGCTGCGTACCAACCAAAAGGAAGACATCGGCTTTCT
5993-2383	[T/A]	AAAGCTAAACTTCAGGTGTTACATTACAGACAAGAAGATGATAACAAGTTTCAGGYCACATAATAATCTCTGCATAAGAGCAGGAAAAAAAAGGTATAAAAAAGAGTTTTTGGTGATCTA[A/T]ATCAGTCACCTCCAGCTTCCTTGATGTCGACGSTGAACTCGTACTCCTGGTCACAGCCGAGGTAGGAGTCTGACATCAGGTAGATCATGTAGTCCTTCCTCCCTGTCTCGGTGGCGGCGG
ABC06005-1-2-94	[A/C]	CATGAGGAGCATCGTCTTCGCGTCCGACCTCGCCGCCGTCTCCAAYGAGCCCATCTCCATGCCCGTCTTCCTCCACTCCGTCAGGCCCTACGG[A/C]GACATCCTCTCCGTCGACCTCCGCGACWCGGASGACATCGCCAAGAACAAGGACATCCAGGAGTTCCACCGCATCACCCACAGCCGCTACGAGTACTCCACYCCRACGTGGACCAAGTTC
4443-1835	[A/G]	ATTATCACTGGGCATGCACTGGGTATCCAACTTCTTCATCGGACTGTACTTCCTGAGCGTCGTCAACAAGTTTGGGATCAGCACCGTGTACTTGGGTTTCGCGTCCGTGTGCGCTCTCGC[A/G]GTCCTGTACATAGCCGGCAATGTGGTCGAGACCAAGGGGCGATCCCTAGAAGAGATCGAGCGGGAACTAAGCCCRGCCAGCAAARTCGATGCAAGTAACGCCTTTTTGGTGAGCGACGAA
2664-314	[T/G]	TGAATCATGGAACTTGAGGTAGAAGCGGGACTTGGAGATGGACAGCTTTGACTCCAGGATGGAAGCAATGCCAGCGCTCAGCTTCTTGTTCACATCAGGGTTCAGCCCTCCGATGGAAAC[A/C]AGCTCGCCATAGGCTGCAGGCTCCTGGGTACCTCCGAATGCCATGGGCACTGAACCCTTGAGAACAACCATCACATAGGCCTCCGGCTTGCCGATGATGGTTGCGACGGTGCTGGAGGCG
6941-1330	[T/A]	TTTTTTTTTTTTTGGAGGCAAAAGCTCGCTTTGGATACAGAACTGTTTGTACATGTTATCAGTTACAGCAACATCATTACATTACATCCAGGTTTCACTTTCTTAAACTTCAGAAAATAA[A/T]TTCTGAACACATGTTACAAGCAAAGAAACCAGGGGGGGAACAGCAAGGCCACAAGAACATTAATCTGGCAAGGCGGTCCCCCTTTCCAAATTGTTCTTGATTTCGAGCGTGTATTTGCCA
4026-655	[T/C]	TCTTCACGGCCATCCTCAGCGAGTTCTACTACATCAGCTACTCCAAATCCCGGGATGCCGCCGGTGGCGCTCCATACGGCGGCTCCACCATCGGCATGGGCACTTACAGTTAAGGAGCTC[A/G]GCGCTGGCATGGGCACTTCAGTTAAGGAGCTCGGCGCTGGAGGTTTACGGGAAGGTTCAGTCCGTTYCAGGGCGGATCATGCATGTAGTTCGTGGAGTGTGGTGTTCTTGTTAACGTTAC
4895-145	[T/C]	ATTTTAATCATCGCCGCTGTTGCTTCTCCCACGCGCGTTCCACGTACATCGCTCGTTTTTCTTGCGCCTAGTAGTCTGTCTGCCCGCCAGATCTGCATCCGCGGAGATGAAGATCACGGT[A/G]CGGGGATCGACGGTCGTGGTGCCGGCGGAGGAGACGCCGCGGCTCCGGCTGTGGAACGCCAACCCGGACCTGGTCGTGCCGCGGTTCCACACCCCGAGCGTCTACTTCTTCCGGCGCGGC
1073-916	[T/C]	CCAGCAGACAAATGACACAACGCGGACGGTCTTCCCCTCCTTCGTCAACTCTTCGGCAGCCTTCACAGCAATCTCTACTTCAGAACCAGTGCTCATTATGATGTAGTCAGGCTTGTTTCC[A/G]CTCGAGTTGTCGGAGATGGTGTATCCACCCTTCGCAACACCCTCAATTGAGGTACCAGGCAGATGAGGAAGCTTTTGCCTTGAGAGAGCCAGAATGGATGGCCTCTTCCTGTTGAGGACM
3282-555	[A/G]	AGGGGGGCGCCAAGGTCAAGGGCAGCGTCACCATCGGCGTGCCCCTCGCCCCTTCCACCGCCAAGCTCGCCTGATCCGTCAGATTCAGGATGGGTTGGTCACTAGAGCTCGAAGGGCGCT[A/G]TGCTTGCAAGGATCATGAATGTTGTTCTTGTATGAACAAAACATCTGTTTGAATTAACTCCTGTCTTGTTCCCCTCCTTCCTTTTTCTTTTTCGGTGCGAGCACCTACCGTTTTTTTAAA
13494-110	[T/G]	GCAATTCTGGGGGCTGGTGATGGTCTTTGTAACAAGGGGGGCGGACTACTTGGCTCACTTCGATCATCCCGTTGCTCCTCTTGCCGTTTATGCTTTCACCRTTTGTGCATCCMAGACAGG[A/C]AAAGCACACCACAAGGACAAAAGAAACTAGTATAACTGCTTGGACACCATTCCTCGTGTGTTTGGCCATCATTACTAAGGATCAAAAGTGATGTGTGGTATTTCTTTCC
8930-370	[A/G]	CCAGCGTATGCAGATTATATGGCCAGGGTACAGGAGATTGCCAATGCTGGCTATAAGATGAACTTTGGCAATCCAGCTATGCAGCAGCAGCTACTTGCAAACGCAAACTGGCCTTATGGG[A/G]TGGCTGCTAGATATGGTATGCAATCGTCTCTTTGGCAGTTCGCCGGCAACAGCACTAATCAGTTTCAAGGTGTTCCAAAGGACTGGCGTAGTGGTGACTGGCTCTGCAGCTGTGGATTCC
1394-1222	[C/G]	GTCCCACACCACGCTCACCTGCTTCACGGCCGTGGGGCTCGTCGGCTGCAGGTGCATCGGGTGGTCCCAGTCGAACTTGTTCATGGCCAGGTCGCGCTGGATCTGGTCCTCCGTCACCTG[C/G]GGGTCGTAGATGCTCACCTGGGCCTTGTCGCCCAGCAGGCCCTTGCACACGTCGATGGCCGGGGTCTCCCGGGTGTCGCCGGTATCCTTCTTGAAGGCGAACCCGAGCACGGCGATCTTC
ABC05236-1-10-217	[T/G]	CCAGAGCCAAGAGCTCCGCCTTCTCAAGCCCCCGCGCCGGGCCGAGGCTGCACCTGTCCGGCGAGTGCTTTGCSAGGGCGTCCTTGAACTTCTTKATCTGTAATCAGATCGAATTGCAGC[A/C]AGCATGTCAGCATCCATCTCATMTTAAACKTGTCTGAAGAACRTTTYYRTAGCAAGCAGAAACACAATCTTTTMCAGYGASTGAGACTTACGGTTGCGTTGGTGCAGCTGAAGCTGCTGA
4136-869	[T/C]	GAGTCCAGCTTGGTCAACAGTCTGTGTAGGGTCAGTCAGCTGCTTGGGCGGGAAGCCAGTCTGCAACTGATAGGGTCGCGCAGCTCCCGGGCGGGATGCATCAATGAAAGACCTGATGTC[A/G]CCCACGGTGTGGTGAAGGTTAAACCGAGCGACCATGCGAGTGCCGTCCGCCAACCTTAGCTGTATAGATGTAAACGGCTGCGAGTCGTCCACAACTATGCCAATTGACCTGGGAGCACTG
4716-1205	[A/T]	TTGCCAAAGAGGGGAGCCCTTTACTAGATTAACTGTACATGTGTAATAGGTGTCATTATTCATATGTGCAAGGTTGAAAACCACGCTACAAGCATTCTTCTCCCCCTTTGATACACAATT[A/T]TCTGGTGGTTTTCTAGAGTCTGACAGAATCAACTAAATGTTGTCAGTATGGAGTCTCCATACGCTTTCTGCTCTTTGGTAACTATAAGTGACATTTTGTGTTATTAAAGAAGGAATGTGC
ABC02350-pHv759-04	[T/C]	YGCAAACAGGATCCRGGAGGATCAGCTGCTTCAGCTTTCAGAATAAAATCATAATGTAATGTGTGTTTATCATAGAACCTMAG[A/G]CTTAGGCCCTGTTCGGTAATCACCCACTCCCGGAATATGCGGAGCGGGGAAATTGCAGCTCTGCCAACTCYGCTCCCRGAGTTGTGGAGCGGAGCGATACCGAACAGCGCCTTAGCTCTA
6996-838	[C/G]	TTCCAAGAAAAAAATAGCAGCACTCGACGACCTACATACTACCACTACGATACGAGAGCTGAAGCAGCAGCAATGTGCTTACAGAGAGGCATGGGGCCTCAAAATTCATGCACACGTCCT[C/G]CACCGCCTATAATTCTTCTCAAATATCTGTTGTGGTCTAGGAATATATCCACACACTGGTTTCCAGTCCTACTCAGGTCTCAACCGAGCGTCGGTGACAAGCATTCCTCCACTATGTCCA
ConsensusGBS0356-1	[T/A]	GAAAGAGCTCCGGAACTGCCGAAAATCTGAAGATCTCGCTCGGCCCGGGCGACGAGCCCCTGTTGTTCGAGGGGCGAGATATGCCAGCGGGCTCCATTACAGGATAGTCCAGGTGTGCCT[A/T]CGGGCGCCTGGACTCTGTACATGTAGAGAGAGAGAAAGAAAGCTTGGTGCTAAGTTTA
5591-403	[A/G]	TGGCCGGTCGAGGAAGATGGTTCCGACAACTGAATTGATGAAGAACAAGGCTGGTGGCCGTGCAAGAACAGATACAGTTAATGGTTCTCTGAATGGAGCTGTCAATGGCTCGACCAAGGC[A/G]GTCATCAATGGTTCTACGAATGGCGTTGTCAACGGTTCGACCAGAGCAGTCATTAACGGTTCTCCTAAGGTGGCTGTTGCTGGGACCAGTTTGGTGAATGGCAGCAACGTGTCTGCTCTA
6868-595	[T/C]	AAGTGTTTGGATAGCCCCTCTCTGACGCAGGTCCCAGAGCTTTGCTGTACCGTCGTCCGATCCACTCACAACAAGAGGTGGCCACTTGCGTGACGGGCAACATGAGTTGACAAACGATGC[A/G]TGCTCAGCCATCTTCTTAACCTGCTTGCCAGTTTCAACATCCCAGACCCTCAAAGTCTTGTCAGGGCTTGCAGAGATTATCTGGCTCCCATCAGTGGTCCAGTGAAGGTCAAGGATAGCA
6854-309	[T/C]	TTTTTTTTTTTTTTAGAGTTTTATCCAATCAATCCATTATTCTTTGTAATCTTATTGCCATCAACTCAAATCTCAACTACA[A/G]CACAAAGCATTTTGTCAGGCCATCATTTGTCGCGGCTCCTCGGGCGGTTCACCCGGCTCTTCCGGTGGCTCCTCGCCACACTTCTTAGTACACATGCAGTGACGTTCTACAACACCGTGG
12100-378	[T/C]	CGTGGATCCGAGAACGAAGCTGCGCTACGCTGATCCAGAGGTCTTTAGGCAGATCAGAATGCTTCCTGAAGAATACGTCCAGAGGTACCTGGCCGTGAGGAATGCAGCAGTTGTATTACG[A/G]TGATAGCAAGCTCCCTATGTGGCTGTGTCACAGTACTTATTCTACCAGCCAATGTCCCGCTCTGTAATCCGAATGGACGCCATCGTTTCCCTCCTAATCGTGTTGCTGGCTCACATGAGC
7504-485	[T/C]	TCAAACAACAACTTGGTGGAAGAAAAGAATTTTCATATTTCTTCGAGAAAAACTGAGATTACCCGATATCTTGTTGATGGCACTATTTTCTGTCACTATGAAAGCATGGATTATTATCAC[A/G]CTATGGTTCCTGTTGGCGCCTATTGCTCGAAAGTATGAGGTTGGACCTTTATATATACTTGCGACAGGTTTCTTGATCATACTTCTTAACCTTGGAAGACGACAACAAGGTGATGTTAGT
ABC10700-2-2-65	[T/C]	AGGCCGTGATGCGGCACGGGACAAAGCAGTCCAGTCGCYCAGTAGGGCAAGCAGAGGGGCGTCT[A/G]GAGCGTCTTGGCGCGGCGACACTCCAGCCCGCTTCGGCGAGGAAGA
6023-567	[A/C]	TCCTCGTGTCGGCAGCCATGGGAGAAACGTAGTGTTATTGTAATACAGTAACAGTAGAAATTTTGTTCGCGGAAATCTCATAGTAGTCTTTTTTGCTATTCTAGGAGGAGACGATGGACA[A/C]CAAATCATGATATTTTTGTTGCACGAATTGCAGTCCGGAGCCAACTCTTGTTTGTAAAAAAAAAAAAAAAA
3914-448	[C/G]	CTGGATATTCTTCGTCTTAAGTCCCTGATATAGGGACAAAAATTGCTTTTTCTTAATTGCTTCCCAAAAGACATCTGAAAGGTTCCTGTACTTGTGCGCGCCCTGGTCCGTCTGGACGTC[C/G]GCCTGGAACTTGGTCTTGCAGGTGTCGAGCGGGTAGAGCACGGTGGTGCTGACGAGCGCGCCGACGGCCCCCGACGCCGCCTCSGCCAGGCTGTCCCAGTCCACCCCGCCGCCGCCGTCC
4321-1740	[T/C]	GCTCGCGCGCAGAGTAAACTCAAACAATCGTGTGACACGAGCGTCGCTACATCTCTCTACATGGACGCCGCCCCGGCGCTCTCCGGCCATGTCACGGCGATGGGGCTCGTGACATTGTGC[A/G]CGCCGTCGCTCCACGTGACGGACCCGAACGAGTACTTGCCGTCGACGATCACCGGGTTGCCGGCCACGGCGAGGGTGATCTCGTACGCCAGGCTCCGGTGCTCCTCGTCGAACACGAGCT
11619-618	[A/G]	GGGTCATATGAAAAGAATGTGATGAATGAGTCACAAAACGCGATGTTGTGGGATTCATACTGTATGACTACTAGACTCCAGTAGCCTGTCTGATTCTGAGGGCATGTCGGATGACATTTC[A/G]AAATTTTGCTTGGTTGTCATCTTGTTCCACTCATTCTCAACGCGGAAGAAAACCCACTGAAACCGCCTCAGCATTTCCAAAGCTGTTATCGCAAACACTGTGAGGTAGTTGTGCCGAAGA
1066-2110	[C/G]	AGTCTCAAGTATCTGCGAATAAACCCGACCACCCCAAACCCCAAAGTAAGCAGCAGTAGCAATTATCCATGTCTCCCCTCCCCTACTAACCCGTTACAAAAATTGGCTCCCCCTTCCAAA[C/G]CAAATCTACAGCTCGTCATGGTCCTCGTCGTCGACGCCGCCGTCGGCGCCCTCGCCTCCAGGCGCGCCRCCGGACCTCTGGTACACGGCCGACACGATGGGGTTGCACACGGCCTCCACC
3356-243	[T/C]	CACAGCACCAGTGTTCATGTGGCTAATGTCAGCTGTGACACCAGGTGTGTTGACAACATCGTATAAATGGAGCACCGAAACAAGAGGGTTCATCTTCATAAGCAGCGAGAGTGGCTGGCC[A/G]ATCCCACCAGATGCACCCAGGACAGCGACCTTGAACCCTGGCGCYGCACCTTTYGCACGGCAATTAGAGCCCTTCAAGATGGCAACCTCCTCMATCTGCGAGGTGGGCGGGCGGAGGTGG
7207-696	[T/C]	AATTCAATGCTTTTGCTTCTTTGCTGCAAAGCAGGCATGCCTTCACTTCTTCCTTTCAGCAAGACTGACCGACTAACGACGGTAAGAATGGGGAAATGTCACAAGACTTGCACAAATGAC[A/G]CGATCACTCGTCGTCTGAATTGTTAAACTTAATCGAGTGGGTTTGTAGATCAATGAACCCACCCTTGTAGGTTCCGCGCTTCTTCTTGGTCTTCTCGTGCCTAAAATCCCTTCCTCTAAC
4636-1380	[A/G]	ATCCGTGGATCATGCAGTAGAAGCTCTAAGTCTCTTATGTCTTCCTTTCCATGATCATTTATCAGATCTAAATCATTAACCTATCCGTTCAAACACTGGCTGCACCTCAAACACCGAGGC[A/G]TGCCATCCAAATAAAAGTATGTTTTAGTGTATTAACATGGTCCTGAGGAAAATGAGGCAAAAAGGAGAGAAGAATGAGCATGCAGAGTTAGGCAGATAAAGTTACTGACATGTATTCTCT
12007-70	[T/C]	TACGTCGTTGGCGACGTCGTTGATGTCAAAGGCCTCCACCACCTCCGCGCGAACGCCCGACGATGCTAGGGAGTACCGCATGCCGCCGATACCGCTGTAGAACTCGAGGACCCTCCATGG[A/G]GACGGCGTCTCCATTGCCTTCGGTGATCGCGAGGCGGCGGCTCGTCGGCTGGACTCTGGTTCTCGTAGG
3417-1451	[T/C]	GTGCAGGTCGAATTTGATGATCCCGGTCACCTTCGCGATGCTGTCGAGTATCGTGCAGTAGACATACCGCTGCTTTCTGCCGGTATAGCTCTCGTTGATTCGAGGAAAGTCTACAGCAGC[A/G]ACCGACAGTTGCTTCTGTGAAGCAGCCCCAGTTTTCATGTTGAATCTCATCTCATACAGCTCATTCCCGAAGTTCTCCAGCTTCTCGTTTTGGGTTCCGTTAACCTTGTCCAAATCTGGG
5692-310	[A/C]	CACCATGTTGTGGCCCGGACGGCTGCTCGCGCTCTCGATGCCCGCCGCTTTCTTGAGGAACCATGAGACCGATGGCGACTTGACCACAAACTCGAAGGTGCTGTCCTTGTAGGCGGTCAG[A/C]GTGACTTGCATCGGAGTCTCTGCCTTGTACTTCTGCGTCCTGGCGTTGAAATCCTTGCAGAATGCCATCAGATTGAGCCTGTAGAAACCCAGAGCTGGTCCKACAGGTGGTGCCGGGCGG
5772-1176	[A/G]	TATTTCTCAAGAGCTTGAACAGTTCATCATAATACTAACTCTGCCTTCTGTCTTCAGCAAATAATAATAAGTCATTACGGACAGAAGAAGTAACACTGGACACACACCAACACGCATCAC[A/G]ATATAAGTAACTGGCACAGCCTCTCAATTATGGCTTGCTATCATTCATCAAAAATGCCACCTCATGGACTATGGAGTTTATCTATACGAGCTAAATGGCATCAGTCAGCCCATGTCGAAC
4275-1288	[C/G]	CACCGTTGCTCCCAGCTTTGTCAGCTCGGTCCGGATYGCGACCATTCTTTCGGTTTCCTTCACTCTCCAGGAGGCAACATCTCTGATAGCAGTTGGACCRTCGGCAAACAGGGCAACAAC[C/G]GCAAGAGTCATCGCGACATCAGGCATTTTGTTCATGTTGACATCAACAGCTTTTAGGTGTTTCCTTCCAAATGGCTGACGCGGTGGACCAGTAACAGTTACACTAGTGTCAGTCCATGTA
5086-1239	[A/G]	CAAATTTTGCTCCTGGATTTCTAAAGCCTTTTCTTTCTCCTGATGATGGAAAAAAAGGCCCGCTGATGTATATCTACTTGTAGACGCGTTGCGCCCTGTTAAAAGGAGGGCTTTTATGTC[A/G]ATCCAAATAGCAAGATTTCGTATGTGTTTTTCCATCCCTTTGTTGTTATCTCAAACCATGTCATTTCTGTAAGAACATTGTGAATCGGACATTTAACATCTGCCGAAAAATTCTGTAATG
1582-63	[T/A]	GCGCCCCCTACTAGCGGCTTGGTCGCCGTCAGCATCGTGGGTACGCTACGGTGTTGGCTATTGCGCTACGCGATGGGGCGGAARGTTGCACCGTCTTGGTTGGTTTCGACCTAGCTAGAC[A/T]GTGCAACCCTGCCCTGGCAGATCAGGAAAGGAAGAGGTGATATGGACCTCAGCCCGGGGGAC
8852-318	[A/G]	AGTGACAACTTTTGATTCCTCATTTGAGTTCTGAAGATCCTTGAGTAGTTTTGTCAACGTCTCAAGCAACTTCTCAATCTCCCTGACCTGTTCAAAGAAGCCATCCAAACCCGGCTGTGC[A/G]GTACCTGATACATCGCCTTGCAAACCTAGCTCAATATCAACATTCCCCGGGGGGCGTTCCTCCTTGTTGAGCTCAAACGAATTCGAAAGGAGGTTGCGCATCCTGGCGGGCGGCGACCGG
8722-512	[A/G]	AGGCATGCTTGCATCGCTGGCGTTTCCGGATGAAAGGCGGCAAAGACAGAAATCTTCCATGTTTTGGGTACTGCCATCAGGTGTTGTCCGGCTGACCTGTTCCATTTCCGAAATGAAGTA[A/G]CTCTCTTTCTCTTAGCTTCTTGCTAAGTTCTTCTTTCGACGGTAGTTTCCAGCCACCCTTCATGGCAGCAGACCACCACGCCTTCAGCTCGTCCTCATGGAAGCCATGGTTGGATACAAA
3363-1795	[A/C]	CTCGGATGCTCTTCAACCAGGCCTTCAGCCGTGGTCTGCAGATCTCGAGGATCCTGGGTGGGCACAAGAAGGACCGGGCGGCGCGGAGCAAGGACGATAGGTAGATGGATAGATTGCCGT[A/C]GTAGCTAGTAGTAAGGTAGATAGACGATTGTAGGCATGCTGGATGGCTGTAGCGGTTGTGGCTTGTCAGTAGTATGTATGTATGTATTCCAGGCTGCAAATTGCATTGGCAATGTAGTAG
2776-637	[A/G]	GACATGATCCATGCCGTGAGAGCCCTCAAGAGGCTGGGCCTGGAGGACTGCTTCGAGGGGATCATCTGCTTCGAGACCCTGAACCCGCCCTGCCTGCTGCCACAGTGCGACCAGGCGCCC[A/G]AGATCTTCGACATCGCCGGCCACTTCGCCGGGTTAGGCAGCGCCGACKACCTGCCCAGGACCCCCGTCCTATGCAAGCCCAACGTCGGCGCCATGGAAGCGGCGCTCAGGATCGCCAACG
968-979	[G/C]	TTTMWTTTTTTTTTTAGGACRCAGAGATTTAACTTAATAGATAACGAAACGTCAGGTAGAACAGACTACCCAGACCCAACRGACTTGACATGGCAAGAGTACATTCATACGAGTTCAACA[C/G]GGGCACGACAACCTCAAAAGTCCATTTCACTTCGTCACGGGGTGGGGTGATACTTTTGGCTGGTTATTTAGGKGATAACGGTTCTGGGCTCGGCGCATCCATGGTCACCAGCTGGCCCCT
10760-846	[T/C]	ACAGCTAGGTAGCCAGCCAGGCTAAAGGAGCCTCTGCCACCCACAAGTGTTCAACCTGAAGGGCACATCCACTGGATGTATAGTTTACAGTTCTATCATATTAGTATGTATGAATCACGG[A/G]AAATTCTTGTCACCTTGTACATACTGTCATAAGGCCTTTGTTTCCAAGAAGAGCACGCAATAGGGAAGCTGAGAGCGCCGTGATGACAAGAGAGACAGCACCTGGAGATCCCCATGGATC
3928-513	[T/C]	ACACACTTTTAGTTTCTCTCATAGAGGGCAAATTAACATCGACGGCAACCTGGTAGGCAAAGGCGAACCTGCCGGCCGCCTGCGCCACACGCTGCAAATACATCATGATAGATCACAAAC[A/G]CACACGTCGGCACAGATTAGCCAATAAGTACACAAGAAAGCGAAGGTACAGGCGATTGATCAAAGCTTATTCTAGCAGGTAACATGCATGGATAGATATGGAGCTAGCTTCCCTTAATAG
2511-533	[T/C]	CTGGCCGTGGACAAGTGGGGGACGCTCAAGGCCGCCGAGAGCCCGGCGGACTTCAAGGTCAAGGAGGACAACAACGTGTCCTTGATCGAGTTTGAGCTCATGACCGTTCTGCAGTGAAGC[A/G]ATTGAAGAAGCCTCCTCCTCGCCTAGGAGGAGGAGGCAGAGGATGATGCTCAGCAGCTGTTAGGCTGAGCAAAGCAATAAGCCGGCCAATCATGGCTCATGTTTTCTCTTTTCTCTCTCT
8670-388	[G/C]	TGGGCATACATAACATTAATAATATACACATTTCCAGCAGCGACGGCGGCATCGCATCATCGTCGGGTAACAACTTAACAAGACTGCCTACACATGCTTTGCTTTGGTTGGTATTTACCA[C/G]CTCCAGCGGTCCTCTCCGCACCACATCATCTTCTTCCATTCCAAAAAGGCTAGGCTGTACCAAAAAGGTTGGGAAGCAGCTTCGGTTTCCCACCCGCCGCATTTGTTCAAAGAACGTCGG
6338-682	[T/G]	GGTGTGACGCGCGCCGTGCCCCTACCGATGTCCCTGATGAACGGGGTCGTGTGCGTGCCCCTACCTTTGGCCGGAACTGAATAAGATAGTGAGGATCCAGGGCTAAGAAGATACTGGTCT[A/C]CTGGGTTTAGTGTCGTAGGTACGTGTTYGCGGGTGATGATAATGATGTTGTACTAGCTACTATGCTTTTGTGTGGTGCGCGTCTCTAATATTCTCCGTGCTTTTGTACAAAAAAGTTGAT
1923-265	[A/C]	TTGGAGGCCATCAGGCAGAGGCGAATGCAAGAGATAATGGGACAGCGTGGTGCGCCAAGCCAACAAAATGCAGGGCAACAAAAGGCCCAGGAGGAAGCAAAGCAGGAAGCTGAGGAACGC[A/C]GGCAGATGATGCTTGCTCAGATACTGTCTTCTGAAGCTAGAGAGAGGCTCTCCCGCATAGCTTTGGTCAAGCCTGATAAAGCAAGAGGAGTGGAGGATGTTCTGCTGAGAGCTGCACAAA
ABC05818-1-2-271	[A/G]	AAGTATCTCTCTCCGGCGCTGCACGAAATCGACCATATCGGGATCCAACCCGACATACAGTGCACCGCTGACGYGCTATCCTTACCGAGAGCGCCTTCGCTCACCGAGAGCAACGAGGCC[A/G]CGAGTCTGGAGATGGACTCGTGCATTATGGTGGCGGAGCAGGCGTTGGAGATTCAGCAATCGAAGGGTTCTGCTTCGTAGATGGTTCATTACTGATAGCCACAACTGGACCCTCCTATGT
1630-1150	[T/C]	CGATGATCTCAGACACTAGTTGGGCAATAAGAGGAACCCTCTTCAGGTTCTTCACCAGGGGCAAGTCGTTGGACTCTCCTATAGAAATGATCTTCAGGTTGATATCTACCATCCTGTCTA[A/G]CTTCCTCTTGAATTCAGGGTTCTCAACATCCGGTACAGCAGGGAAGATCCTCGCCGTTGTGCGGTTGGTCTCATAGATGACATGCATGTCGAATTCTTTGGTGTTGAGACCGATTCCTTC
10281-245	[C/G]	GGCCGTCCCGGGCCTGTCCGCTGCCTTCTACAAGACGTCGTGCCCCCGCCTGGAGCAGATCGTTGATAAACACGTGACGGCCACCTTCAATGGTGACCGCGGCGTGGCGCCCGCCCTCAT[C/G]CGCATCCTCTTCCACGACTGCTTTACACAGGGCTGCGACGCGTCGGTGCTCATCAAAGGCCCCGGCAGCGAGCGGGAAACCGGACCCAACCGGACGCTCCGTCCCGTGGCGCTGGACCTC
7560-538	[C/G]	CCCGGACCAGGGACTTCGTCGCCGCGCTGCAGCGGTGGGGGCTCGACCCCAGGGAGAAGGCCATGTTCTTCTCCACGGAGCTTGATGATAATGTGCGGCTGAGCGGCAGGAACATCGGCA[C/G]CCTCAAGATGCTAACTCCCAGGACGCTCAACCTGTACGACATCCTCGACGCACGCAAGCATTTCTTCACCCCGGCTGCCATTGAATACCTCAATTCGAGGTACGGTACCACCGGTTTTGA
2688-1022	[T/C]	TTCAAGCATGCCTTGGCTCGCCATTCCTCAGGGCGACAAGATGTGTCAGAAGCTTGTCAGTTACTTTGAGCTTAGTGATCTTCCTACACTAGTGCTGATTGGTCCTGATGGTAAGACACT[A/G]AGCAGCAATATTGCGGGCATAATTGATGAGCATGGTTTGGATGCATGGGAGGGGTTTCCCTTCAGTGCAGAGAAGCTGGAAATTCTAGCTGAGAAGGCAAAGGCTAAAGCAGCGTCACAG
5126-1311	[A/G]	TGCCTTCCGAGGAATGATTGTAGCAATGCAGTCTTTCCGGCACCTTTGGGACCAAAAACATAGCACTGGAACACATTTCTTTGAGTCTGCTGCTTTTTACGGTCCACTCGTCTTTTCCTC[A/G]TGATTGTGAATGCTGAATTAAAATCGCCCGAATAGCCGACATATACAAGGTTCGCGAAACTATTTGCTGGATCTAGAAGTGTCATAAGAGCCCACTTAGAAAGAAATCCTTCAAGTGATA
ABC10040-1-1-238	[A/G]	CATTATCACATAGAATTCAGAGCACGATATCACATAGATGACTTTAAACTTATACGACTTACAGAACATGGGCAAAAAATAAACATGGCTTTTCAAGATCCATCTCAAGCTAGCTGACTA[A/G]GCAGGACCTCATGAAAAATGAATACCTGCTTTGTTGAACAGGGAGAGCAGGTACAAGAAATCAACTTGGCTCAGCTTGGAGGACCTCTTCTCTGCAAAATCACCTTGCTGCAATATACCC
6354-1193	[A/G]	GCGCCTAAAGAAGATGGCCTCGATGAAGAAGAAGAAGTCGGGCAAGGAGACGGACACAGCTGCAAAGATTGCCGCAGCAGAGGCGGCAGCCAGGACCGCGAGGCTGGCGGCGGCAAAGAA[A/G]AAGGAGAAGAACCATTACAACCAGCAGCCCGTGCGGTAAAAACGGGGCGGGCCGCCCAAGTTTTGAGATGCTCTGAGTTTCGATAATGATGATCCCCTTGTTCGTTTTGGACCCGTGGCA
ABC09941-1-1-100	[T/G]	TCCTCGGCCGCCACCACTACCTGGACATCTGCTTCAGCTGCCGGAAGCTCCTCGCCGAGAACAAAGACATCTTCATGTACAGGTGAATACACGCTACCA[A/C]CATCCTACCCTCCATGATCCCTCCTTTTGGATTACCTCCGCCCAAGAATTGTCTCTGATGGTGGCTTGGTTGATTTCTCTTGCAGAGGTGACACGCCCTTCTGCAGCGAGGAGTGCAGGC
4233-63	[G/C]	CCTCGTTCTTGTTCCTACCCCAGAACACGGCCACCTGGCCTGTCTTCCCCGTGGCCGCGGCCGGGACGGCAAGGAAGGTTGCGGAGCAGAGGATAGTCACGAGGAGTAGGAAGGAGGCTG[C/G]CCGACCGCGTACGAGCGCCATTGTTAGATCGATGAGTTTTCCCTCGTGCACGAATTACCTGC
1292-406	[T/C]	GTTTCCAAGTGCAGACTCCTTAATAGGCTGGTGATCAGTCCTGGGGTCAGTCAAGATAAGAAGGCGTGGCTCACTGAACGAAGTTTGCATCTGGTTGGTGAATGTACCAGGAGTGTGCCT[A/G]CCAGCAATGGCGTTAGCACCAGTGTACTGGGCAAACTTGAGAACAGCCCTCTGTCCATAGGGCCTAGCAGATTGCACAATGATGTCCTGGGGGTTTTCAATCGCAACAATGACCCTTGCG
2751-2205	[A/G]	TACGCCTTGTCCTAGGCCTTGAATCATTGTGCTGCCGAGTACCTTCCTGCTCCGATTCTTCTTCATGGTTATTATTTACTTGCTTGCTATCAATACCAGCACATTTGCGAGTTGCGACAC[A/G]CTTTCTCTTGGGGCCTGCTTCCATAGATTTTGATTTGATTATTTCCTGAATATCTTTAGTTTTTGGTTCCTCATCAAGGTGTACAATACGACCTGTGTTGCTTCTCCTACCCCTTTTAGT
3477-1248	[T/G]	GCGACCTGGTGTACGACTGCGGGCAGAGCCTGAACCCGGCGGTGGACCTCGGCCAGGTGGAGGGCGCATTCGTGCAAGGGGTTGGGTTCTTCACGAACGAGGAGTACACGACGAACGCCG[A/C]CGGGCTGGTGGTGAACGACGGCACCTGGACGTACAAGATCCCCACGGTGGACACCATCCCCAAGCAGCTAAACGTGGAGCTCATAGCCAGCGCGCACGACAAGAAAMGGGTGCTCTCCTC
977-1377	[T/C]	TCAGGAAGATTTTTTTTTTTTTTTTGACAAGGGCGAATTTTTTTTTTTTTTTTTTATAACAGACGACGACGCTTACTCGATACCATTACTTACCGGTTGCGACTGTAAGACAGACAGACA[A/G]ACAGACGGACACCAGGAGGAAACAGCAGTACATTACAGAGTGCTAGCCAAAATGCGAAAGCCACAATACCATTACCGTTCCGCCGCGCAGAGAGACGACCATAAATAAAGCTTACACAAC
1773-358	[G/C]	GCCAGGCAGAGAAAAAGATGTTCTATAGCACAGAGATACGTCGATCCATGTCTAGTTCACATGTCGACACGGGTCGGAACTGAGTTGTGGTCTGCACTAGTTCTTGCCCATCATGGCTCT[C/G]TCCTGCTGCCTCAGCCTCTCACCTTCGCGGGAAAGATAGCCCTGGAATTTCTCCTTGCCGCCGAAGAGGAAGACCCCGGCGAGGCCGGCGGCGCCGACGCTGCCCCAGATGACGACCGTG
9137-1106	[C/G]	ATGTTTGAGGAGTGAATGGCAGGTCGACCTGAAGGAATTACCAGAAGGGGAGTGGTTCTGTTGTGATAGTTGCTCTGAGATACGCTCCTCTTTGGACAAGATGATTTCTGAAGGAGCTCA[C/G]CCTTTGTCGGAGTCRGACGTTGATATCATAAGAAAGAAACACGAGTCAAAAGGTTTGGTCATGGACGCCAATACAGAGATCAGATGGCAATTGGTTGCTGGTAGAAGTGCCACTGAAGAT
2229-274	[T/C]	CGCCGACCAGCTCGCCCTCGAGTTCCCCACCTGCAACGACTTCGATGGGTTCCAGAAGGCRACCAAGGAGATGGTCAACAACAAGAAGGGGACGACCACGCTCTCCTTCATCTTCGACAA[A/G]GGCGTCATCGTCGCCGCCGACTCCCGGGCCAGCATGGGCGGCTACATCTCTTCACAAACTGTGAGGAAAATCATTGAGATTAATCCCTACATGCTGGGAACCATGGCTGGAGGTGCTGCT
2146-2256	[T/C]	AATGACTTGGTTTATTTGAGACTTAGCTTTTGCCAGTAGTTGAACTAGTCTTTTAGGCTTCCCATGGATTGGCTTATTTTATTTGCATGGATTGGTTATTTTGTTTAAGGTGTCCTCAGG[A/G]TTGTCACCGAATCTATCTGGCTTTCTCAAAAAAAAAAAAAAAAATTTTCTTTGTGCCTATCCTCAGGGTTGTCACCGAATCTATGTGCCTATTCTTATCTTTAAATCAAAAAAAAAAAAA
203-1128	[A/G]	TTCAATATCTCGGGCAAATACTAAAGAAAGTGAAATAACCCAATTTGCCAGAAAAAACAAATTGATGAACATTACAACCACAAAATTTGGTCTCCACAAACATGACGGGTAAATTTAGGA[A/G]AAGTGTGCAATAAAACTTGCAGAAAGATCAACAAATTATTCGCTTGATCTACGGAGCCTATCATGCAAAACGATAGCAATCTACACAACAGGCAACAGAAAATGAACAGAGGGCTATAGC
2338-1572	[T/C]	TTACCTCTTTAATTTATATTTATATTTCAGGATACAAAAGGGCCTTCACAAAAAGAAGAAGAAAAATTGCTGCGATGTTCAGTCCTCGTCCACAAAGATAGTCTCTTGCTTGAATAGCCC[A/G]CCAAACACGGGCCTCACCTCCTTCTTGGGAGCCGGCTGCATTGTTGCCTGCTTCACCTTCTGTGCCACCGGCTTCACGACGGCCCTCTGCGGTGCCAGCTTCTTGGCCTTGGCCTGGCCT
10114-1946	[C/G]	CATGCCTGGGTGATCTAGTAGGAGTACACATGTGAGGGCATGTCAATGTTTCATCCGCCCTCCAAAGGAATCGACCGTGTTCTTCATGCCGATCGTGAAGCCAAGCCGCCAAGTGATTTT[C/G]ATGATCGACTTATATACCAGCCTAGGATTACCAGCAGTGCGTGCGTACATTACAACAATGTGCATCARCGTGGAGCGCGCCGAGCTGAGCTGAGCTGAGCTGAGCATCGGTCACCCGACG
4105-1417	[A/C]	TGGTGGTGACGATGAGAGGGTTGGAAGGTGGACTTGATTCCTGTGATTACTGGCGCTGTTGTTGTTTCTTTATCGTCCTCGTTAGTGCATCATCTGGACTAGCTGAAGACCGACCGATTT[A/C]ACATTTTGTTAATTAATGTAATCCTTCGTAAGGATGGCGATCGACGATCCGATCCCCCACACCATATTTTGTACTACTGCCTTAGCCGCTTAGCGGCCTTTAATCCTTGGTTCATCCAAT
3056-1317	[A/C]	TAAGCTTGCAGTAGTTCTAGTTCTCAAAACACCATTATGGATAGAGAATATATGCATAAAAGTCCACGAGAACAACATAGGGCGACTCGAGCAGCGCTCGTACTAACTTCCTACATGGCA[A/C]TCTTCAAGCAGTGTTCTCTACTGGTAGTTCCTCCCTGGCCCGTCCCTGCCCTCATAGGGAGGAGGGGCGGCGTTGTTGTAGTTACCGCCACCTTSGTAGCCTGGGTTACCTGGCTGGCCC
12128-313	[A/T]	GCGCAAGGCCAAAGATATCGAAGGGAAAGAAACTCGGTACGCGGTCACCGCAGAGGATATTAGRAGAGAGCTAAAGATAAAACCGTTTGTGGTTCTTGAATCGGCGCCAAATTTGGACAT[A/T]GTCGTGCAAAGATCCCTGACAGAGCGAGCCTGTCCGAAATGCAACCATCATGAACTCGAATATTACACGAAGCAGCTTCGGTCAGCGGATGAGGGGCAGACCATCTTCTACGAGTGCCCG
1660-347	[T/G]	GCGTAGTAAGGGAGGTTGGAGAGGGTGGTCTCGTCGATGTCGAAGACCCACACGTCCTTGCCGTTGCCGKYGAGCTTGAGGCCGTCGACGTAGGCGATGGCCTGGTCGATGACGACCTTG[A/C]AGTCGCGCCGGAAGTGGTTGCCGAGCATGTAGTGCCCCACGTAGCCCTCGCAGTTGGCCGGCACCGTCTTCCAGTCCCGCACGTTGTACGCCTCCACGCCCAGCCTCCAGCTGTCGCACG
6951-875	[T/C]	AACTGAGACCGGACACTGCACCTCATGCATGCATGCATGCATGCATGCAACGCACGTATGATCGGCTATTTAATTTGAAGTACCACCGCGTACTTAATTGTGTGCTTTAATTACGTAATC[A/G]TCTGCTGTTCTGGCTTTATGTGTGACTGGATTTGGATTGCGGGGAAGCTACGTACTACCACTTCTCCAGGTTCTACGTACGTACATGCACGCACGCACTGTTACCTGTGTGCGTAAGGAT
885-104	[T/C]	GAGCGCGCGGAAGTTCTCCACCGTCCTCGGCACCGCGTCCTTGTACAGCTCCATCACGATGCGGCCGGCCGGGGCGCCGCCCACCGTCATGTCGAAGAACACCTTCGGGTTGGCCATCTC[A/G]CTCGCCGGGATCGGGATCGGGATCGGGGCTAGGGTTTTGGGGGRGATTGGGAATTCGGGTGCGCGGATTGGGATTTCCTCTGGCTTCGCCCT
6519-812	[G/C]	AACCAGCAGTACCGGCCGGCGCCGCCGGCGTACCCGCCGCCGTACGTGCCGCCGCAGCACTACTACGTGCGGAACATGAGCATGGAGGAGAACCCAAACTCGTGCGCCATCTGCTAAATC[C/G]GAGTCGCGCGTGCGTGCGTGCGTCTTGACCCTTGCTCGCCAACGTTCCGCGGGGTGACCGTGCATGCCTCTGCCTCTGTGTATAGTATTTCCTCGATCGTTTTTACGAGACCAACAAAGT
3444-1044	[T/C]	CTGTGAGCTCCACCAGCTTGTCTCACAGTCGACTGGCATCAATGGGTACGGCGCGAAGCGATCGCGCTCCCAGGCATAGAATCGGCTTCCTCCAGCCTCATCAGTATCCATTGAACTATG[A/G]CCGGATGAGCCCGGTGGGAACAGGCAAAATGTTGGGTTTTCCGGTTGAGGTGGCGGAGGGGCAGGTCGCATGCCTCCTGATCTATGAGCTCCAGCGAAAAGGCTGGATGATGAACTCTGC
2421-520	[A/G]	TCCTTTCATAGGGGGAGTAGGATGGCCTCCTTCCATAGGGGGAGTATGATCTATGCCTGTCATGACGAGAGTATGATCGTCCTCTGCGATAAGGAGAATAAGAACGTTCTAGCTCGGGCG[A/G]GTAGCGTGAGCCGTAACGGTCTCTCCTAACAGGTGACCTGCTTCGGGAATACCTCCTTCGACGCGATGATTTGCTGCCAAGGTACCTTCCCGGTGTTGGGGTTCGACCTCGTCTTCTCTT
4336-2579	[T/C]	TACATGCGATCTTGCATTGCTTGATACAACCTCAGTGCCCTCACACGGTTGCATGCCAAGGATACTAGTGACAGCACTCACGGCCTCAGCCAAGCTCTCTCTAGCCCCAAGTCCATACTC[A/G]TCAACACGCTCACTTTCCGGGTCCATATTCTCCCAGGCATTCCTAAAATTAGAGACTGCGACCCTCAGCATATAATCAGCTGAAACAATTTCAAGGTCTTCTAACTGGTATTCATCCTCC
3277-446	[A/G]	AGATGGATGGTATGCTGTTTCTTATGTCAGTGCTTAGGAGGTGCAAAGTGTCAGGTAGTCCTGATATGATATGAAGTTGGTTTGTCCATGAATCTCCAAGGACTATTAGTGTGACCATGC[A/G]TTTCTACTATGTAATCTTCAGGGCTATTAGTTAACCAACAAATCTAATGCATTGTCCAGTTTCAAACTTATTAAAAAAAAAGTGTTGAACATGTTATCCCTGTGTTTTCTGTTGGATCTT
5757-248	[A/T]	CTCCTCCCTCTCCGCCTCCCCTCCCGCCMYCTCTCCACCGCGCAGGCGATCCGCCCCGGCCGCCGATCTCCTCGCTGGAATGGCGAATTTTACCAAAAACTTCCAGTCTTCAAGCAAATC[A/T]GACAGTGAAAAGAAATACCAGGGTACCCTGGTTGCTTCTCCAGCAAAGGCCATTTCACCAAAGACGATAAAGCATATCGTGCCAAAACAATTGATCTTAAGCAGGGAGTCAACAGCTCAT
4701-2395	[T/C]	AAGTTATCCAAAACTTTGGGGTACGTTCAGAAACCTGCTGTAAATTCTTTTGAACTCTTCTACTTTTTCTACTCGCTGTAGAAACTTTGGGTCACATTGCACACCAAGCTAAAGAACTTG[A/G]CATCTGAACTTTGTTTCTGCCAGATTTTTCCAAGCACTAGAATTAATCAACAACACAACACTCTTGATTCTTGAGGTCACAAACCACACCATGCATTTCATTTCCCTCCCTTAATTTCAC
3489-854	[C/G]	TTTTTTTTTAGTTCAGTAAACAGATTTATTCTCATCTCGCATATCCAAAACCAGATGACCAGAASGCAAAAATTACTCCATTTCATTTTCCATCGTGTGTTGCAACTTTTTCTACCCAAA[C/G]GAAACATCGAAACTCTTGTCTAGACGAAACATCGAAAATCTTGTTGTATTTCGTACATGTCGCCATTTACTGCACTGGAGTGGCATCAAGCCAGCCGACCTGTAGATCACTGGGTGAACA
5113-624	[C/G]	AGCTACATTGCTTAAACACTATAGATAAGGAACACGAACATAATAATCTGCAGTTCCACAACTATAGAGACAACTTTCACAGAGACGCACACAAATCTGGAGCATCACGTGCCCTTCACT[C/G]GTTAACATGATGGGCTCATAGCTCATCTGTGGCATCAGTAAGACTCAGGCTTCACTTTGCCCTTGTGGACGAGACTCAAATCCACAAGTACCAAGATGACTTGCAAGTTTCTCTCCACAT
3313-1443	[T/G]	TTTTTTATGCCGTACTAAAAGCTCTATTAGAAGAGTTCAAAATATAATTACACAATCTTAGGGTGCCCTTCGACTGCATATAGCTAGAGACCATACCAGAATAAGAATACGCCAACACGA[A/C]CGTCCCAAACCATCCATCCACACAAGCACAATCACCACGCCACCTGATACAAAATCATGCCTACGATACTATCCACACCAAACGTCTCACCCGTGCACAACACAACCAGCATAAAAGCTC
76-1059	[C/G]	CTTGAGGCGGTGATCAAATTTGCCAACGCATGTGGAGCAATCACCGCCACGAAGAAAGGGGCAATCCCTTCATTGCCCAAGGAAGAGGAGGTGTTGCGGCTGATGGAGAAGGCGTAGATG[C/G]GGCTTATGATTTCCAGTAGCTTCGTATTCTGCAAATTGTATTGTACGCTGTTCTGGATCAGGAGCAAGGTGTATTCCTCCCAGGATACCCCTGCTTGCCTTTTTGTTTTGCCCTATTTCC
2294-573	[A/G]	TTTGCTCCTTGTAGTGAGAATCCTGACGACCTCATCATCACTGTAGGCCTTCTCGCTGATCTTCGCATGGAGTATCTTGGCTTCAGAGTGCGCCAACGACGTATTCACCTCCGGGCCATC[A/G]TAGCGGTACGCGCTTACAAGAGGCACCAAAAGCTTGCGGAAGTCGCCGGTGACGTGCGCGGCGACGTCCTCCTCGAGCGAGCGCTTGAAGCGGTCGTGGTAGGCCTGCTTGGCGGCGAAG
8491-1138	[T/C]	TTTGAGCTTCTGGCAGTCGTGTCGATCAGCTAGACGCAGTGCAACAGCCACATTATCAACATCAAGGTTCAGGCACAAGATGCGYTCACACATGAGCTTCAACCTCTCTAGACCATATCG[A/G]TCCGCTGCTGCAAATAAATGCTGGACCATGGCATTTCTTTCATCTCTGTCAAGATCATCCATTGTAGGTAAGGAATCAGTGTAAATGAAATGGAGCATAGCCTCAAAAAMCMCCGGTTCC
6093-572	[A/G]	ATGACAGCTGGGTTTGGTTCTTGATGCAGCTGAGGATTGCTCTCCAATATCACAACTACCCGTTGGATGCTATGACATTCTTGTCCAATGGACGAAAGGGWCTGGATGCTGCTGTCCCAC[A/G]TGTGTTTGAAGATAGCCACCACGCCTTCTGTTTACATTATATCATGGAGGAATTCAGAGGAGAACTGAGGAAGGGACCATGGTCGCAACAGATAAGAGATGCGATGGTCGAGGATTTTAC
6367-453	[A/C]	GGCAGTCACCTCCGCGCCCGCGCCTGGCCCGCGCACGATCAGTGGCTGCTCCTTGTACCTCGAAGTRGTGAAGGCGATGATGTTGTCGGATCCAGATAGCTGAGCGAATGGGTGGTCTCT[A/C]TTGTACCTCTGCAGTTCTACCCTTCCCTTCCCGTTCAGCACGTCCACCACTCCGACGTACCGCAGTACTTCGCCTGCAGCCTCAGCCTCATGGCGCTGTCTGGCCCAATCCTGGTCAAAT
4361-1867	[A/G]	CAACACGGAGGACTCAATAATACCAACATATAGGGGGCCCTTGACTCTGTCCTACACATCCACCGACACAACACAGGTCTCATCTCTTCAGTCAACTTGGAACCCCTACAAAAATACCAC[A/G]TCCAAAGATGCATGAGTAAAATCTGCACCAGCGCAATAAGATGGGCAGATTAATGATTCATCCGTTGTACACTGTCACCTGTTAAACCAAGCACAGATTAATCATCGACTACTCTCGTTC
4117-472	[A/G]	GACACGGTACACCACTGGAAAGGGCGACAAGCTGGGGGTTCCCTTTTCAACAGTATATATGAATTAGTTGGTCACTCATGCTTTACTTAGCGAAACGGCGAACATTCCAAAACAAAAACG[A/G]AGGAGAAACATGGAGACKGTGTCCTGCTACAGAAAATGCGGCTACTGCTTATCAGAGCGCTCACATCTGGGTCTGCTGAGTCCCGAGCATTCCGCCGACAATGTTAGTCACCTGCCAGTA
ABC07631-1-1-83	[T/C]	AATAGAATGCATTCCAAGAATTGCTGACTGCATAAGGCAAGGAATTAAGGGTCGTGTTAGGAGGTGAGTTGTCGAATTTTAACAAAGAGAGTAGAATGTAACAAACGAAAAGAGAACCTG[A/G]GGAGGGTTGATGATAGGTGTGCTGATAAGACTTCCATAGACACCGCCGTTTGAGATTGTAAAGGTTCCCCCTGCCATCTCAT
1711-542	[T/C]	TCTTGGGTCTAACTCCATATATGCTGAGGCATTCATCTTAGATCTACTACCAGGAACTATGCGGAGGATGTGCAGAGCATGGATCATTAYGCTTGCCAATCCTTCCTCTCAGACCAATGC[A/G]GGATACTGCTTTGCCTGCACCCGAACACGCCTCTTGTATTCAACTAGATCCTGGATATACAGGTGGTAACCATCAGTCTGGGCAGGGTCAGCAGGATTCGGCAGATCAAGCAGGTCCTGA
7660-476	[T/C]	AACCCCAGATCGGCCAAGGCCTGCCAGGCTTGTGACCACCAACACCGATAGCAGTAGTCAGTCCTTGTTTAACATCTCAGCTCCGTCAGATCGAGAAGAATCCTCTCAGGTCATACACCT[A/G]TGGTACCCAACATATGCAAACATAGTTGCTAAGGATATTTGGGCTACTGGAGTGAGGAGGCATTAGTAGAGTGCTGCATACAAAGGGACGAGGTTTTCGTGTATCTGCATTGTTTGTCCA
4647-248	[C/G]	GACCAGATCCTCCCACCGTCTCGTCCCAATGGCCGCCGTCTCCGCCAAGCTGTCCGTCGCTCTCCTGGCCGCGGTGGTGCTCGTGGCGCTCGTTGCGTCGGCGGCGGGCAGGATCGTGGA[C/G]CGGGAGGATGAGTTCTTCCTCGGCAGCCTCGCCCCCTCGCTCGCCCCCGCGCCTGCACCGGCGGCGGTGCACGGCGCGGCAGGCGCCGTCGCGCCCGGGGCGTGGGCCGTGGCCGCCGTC
2924-1189	[C/G]	AAGATCGACGTGAAGCCGCTCATCACGCACAGGTTCGGGTTCTCGCAGGGGGAGGTCGAAGAGGCGTTCCAGGTCAGCGCGCGCGGCCGCGACGCCATCAAGGTCATGTTCAACCTCTAA[C/G]AACTCCAGAGACTGCTACTACTGTTGCTAAGCATTCAGATTCTGGCCGTGCTTGGATTGAAGCAGCGTGTCCGCGCGCGCGTGGTGTGTTGTGTGTCGTGAAATAAAATGATTCTGCAGA
ConsensusGBS0524-2	[A/G]	TTGCTGACATCAAATATCCMCAAATACCAACAAAAGAGAACTGGAAATGAACTCAGTCTTTCTCTGACAATATTATTTGCAAACGAAGATG[A/G]CATCATAGCTTGGGCAGTATCGCTTCCATGCCGCTTCCTGAGATACTAGCAAAACCGACAGAAATTCACTCCTTTTTYCCGATCCCGTTAGACATGTTGTAGATCCCACGACCCTGATTG
ConsensusGBS0348-2	[A/G]	TAGCTCAATTGATCATTGACATGTTGGTGTTTCTATCCGATGTTATCATTAATAAACGTGCTCTCAGTAATGSACGAATACTGACTCAATATGCTAATGTGGGTGTTGTGAGCAGGACAA[A/G]GAGCTGGTGCAACTTAAGCGTGAGGCCCGGATGAAGGGTGGGTTCTATGTCAGTCCTGAGGCAAAGCTGCTGTTTGTTGTCCGTATCCGTGGGTAAGGCATCACTTGCCACTCRATCCTT
984-583	[A/G]	CGATGTGCAGCGTGAACATYCCGCAATATTGCACCACCACCCCGTGCASCACCATCACCCCCACCATYTACAGCATCCCCATGGCAGCTACCTGTGCCGGTGGTGTCTGCTAAGATCTGT[A/G]ATGTGCTAGCTAGATCGATCMCCGTTTAGTTGATCGATGAAGAGCTACAAAATAAAAGTGCCATACGTCATCATGTGTGGCCGGTACTATTGCAACTTGGAAATAATAAACCTCTGTTTC
3579-703	[T/C]	GGCAGCGGCCGGAGCTCCATCCTTCCCAGCGGCTGCCACGGCRGGTGGTGGAGGTGGCTTCATGTGTGGTGGCGGTGTGTGCTTCAGTTTCGACAGGATCTGGCGCATCCGTGCCATGTC[A/G]GTGGCCTTCCCAGGCTTGGGGCCCTGGACCACGATGATTCCGGGCTTCTTGTCCTTGTCTTTCTTCCCCGTCCTCTTTTCGATGTGTGCAATCTCCTGTGGGATGAGCTCGGATATCGCC
1639-613	[A/G]	TGCATAGGGTGTGGCCGCCAAGCACAGGGTGACAGACGCATGGTTAAGGTCCGCAAGGCTGAGGAAGTCTCCAGCCAGGTACTTGGACTTGGTGAGCCGCGCCTCGTACACCGCCAGCAC[A/G]TTCTTGATCTTAACAAGGTTGTCGTCGATGACCTTCTGGTCAGTGGCTCCCCCAAGCATAGGATGGATAAGGCACTCGAAGAGAATGGGGCTCAGAGCGGCGGTGTACTGATGGGCCTCC
2041-1317	[A/G]	CTAAAAATCACTAGCATGAAACACCAGCATAGAAGCTACACAGTACAAGGTTCAGCATGAAGAAAGAAAAGGTACCCCTTGGATCATATGGTAACACTGCCCCCACCATCCCTGTGTTCC[A/G]ACATTACCTACCATCTAGGATAGCTGGGAGCATGGAACAACGACGAAACTCAGGCCAAGTCAGTTTTGGTTTTGCAGCACGGGAGGGCGCCGCCACATGGCATCTACTTCGAGCATCAGA
4098-758	[A/G]	CAGCTGAATTTCATCACCACTAATTAACCATTTACATACTCTGATCTCGACGTAGGATTATTCAAGAGATAATTCAGTACATAGTGATCTCCAGCTAATTTCCTTTTCCGAACCATGGCA[A/G]ATAATTTCCTTAACACTATGGTTCCAAGTTTCCGCTGAATGTTGTACAAGTTTACTGGCTACTGCAGAGCCCTATAGCTCAAAGAGAGAGAGCCTTCATTTCTTTTCTGTGATGTCTCCT
4276-1082	[T/G]	TTAGGAGCAACAAAAGAACAGCACAGGAAGTTGAATGGACCACGATCAAGAGACTCGCATGCACTCTCATTGGCCCGCTCAGGCCTTAGGGTTGCGGGATGACGAAACTTTTTGGTCTAC[A/C]GGGTTACCGCTTCCAACCAGATCTCTATAACGCTGCTCCCAGTCATCCAGCTTCCCGTTCGAAATGTCAGAATGAATCGCCCTCCKGATTCCTTTTACCACAAAAAAGTACTGCACAGCA
3688-1291	[A/G]	TGGTGGAAGAGTGCTTGATACTGCTTCAGCAGCACGCTGCTGAGCGCACGCCATCATGTCCATTGCAAGGCTGTCGGGGTGTCTAGCTTACAAGTACTTGACCATCCCACGGCCTTCGAC[A/G]CTAAGCTTTGAAGCCTGAAGGTTTTTCTTCTTTGGCGCTTTCAGCTGCTGCAGTTTCTTGTTCATCTTCAGCCGACGCTGGTCTTGAACTTGTTGCTTAGCACGAGCCCGTATCTGGTCG
4641-266	[T/C]	TGTGAATGCAAATTGACCAACTGTAGCATTTCCACTCTCATGTAAGGTGTACCCATATGGTGAAGTAACCTTGACGGCGAGGGTCGGGTGCGAGGAGGGGTGGGACTCGTACATGAGGGC[A/G]TAGTCGGCGAGCACCACCACGTTGGCCTGGATCTCCTCCGACACGCACTTGGTCCCCGTCTGCGGCATGTCGAGCCACACGGCCTCCGCGCAGATGGACGCGACGGCGAGCAGCACGGCC
ABC19175-1-2-375	[A/G]	CACTTGTTGCTTCATCAAGAAGTAGTATAGCTGGATTTCGGATTATTGCCCTCGCAATTGCAATTCTTTGCTTCTGTCCTCCTGATAGCTGTATGCC[A/G]TGCTCTCCACAATCAGTGTCATATCCGTCCTTCAGAGATCTGAAAAGCCATAAGCTTTAAAYTTCATATGTTCGATAGTGGGAGTACATAGCTTAATATATATGCAAGCGGGAAATATAT
2444-437	[T/C]	ATGAACAGAAAGTAACACATACATCYCTTGACAATCAAACTAGGCATGGCATCAAAATTACTGCGGCAATAGGACCATGTCATTTCTGGCGTGCAATAGGGTGAAGAAGAAGATCTAATC[A/G]AAGAGGGAGAAGCCAAGGTCGTCCTCGCTCTCCTCCTTCTCCTCTTCCTTCTTCTCCTCAGCCTTGGGGGCCTCAGCAGCAGCTCCACCTGATGCAGCGGCACCAGCAGCRGCACCACCA
2129-1928	[A/G]	GCAGTGGCGGAACCGGCTGGGCAACGCCGGGTTCGAGACCGTGCACCTGGGCTCCAATGCCTACAAGCAGGCGAGCACGCTGCTGGCCCTCTTCGCCGGCGGCGACGGGTACAAGGTGGA[A/G]GAGAAGGAAGGGTGCCTGACTCTCGGGTGGCACACGCGCCCGCTGATCGCCACTTCCGCATGGCGCCTCGCCGCGCCGTGATCGCGAGTTTTGAACGCTGTAAGTAGACATCGTGAGAGC
9573-264	[G/C]	GTTCGGGCTGGCCCCGGAGGGCGTCGAGCAGGCGCGCTCCGCCGGCGAGTCGCTCCGGAAGGAGCTTGAGGAGATGGGTGTGCCGGTAGACTCTGTCAAGATCYGKTATTCGCCGTTCTC[C/G]CGGACGACAGAGACGGCCAGGGTGGTCGCTGGTGTGCTGGGCGTCCCATTTGAGGGTCCTAGCTGCAAGGCAACCGTGGAACTTCGTGAACGTTATTTTGGACCATCATATGAGTTGCTT
ABC04352-pHv108-01	[A/G]	TTATAACCTGTGTATACTTGACAACAGAAGGATAMCAGCTCCCAGACTCAAGCCGGCRTCGCGAGTGGCAAGGATGGCAGCTTGGTTTATTGTGTGGGCTGGATGCTGCACCATGCATCC[A/G]GGCGTACTGTAGTTCTTCTACAGGGAAGAACCGGCACGGCC
4109-90	[A/G]	TGCTCGATCGGCAGCCTCCGGTCGCAGAACGCCGCGCTCGACGGCGCGCCGCAGGAGAAGGGCGGGTCGGCGGCCACGGCCGCGTGCAGCCGGAGRAGGAGGACGAGCAGCAGCGCTGGC[A/G]CCGCTGCGGCTAGCACGACGTGAGTGCGACGTCCCATGGCTCTAGTGTGCGTCCGAACTGTCACAAGTGTCACTCACTTGCGAGAGCG
11293-490	[T/C]	TTGATGTCTTGTGAAAGACTTGGTCAATGGGAGCATGCTTTGCAATTGTTGTGGATGATGGAAAAAAGCGAACTGCAAATTTCAGCAGTCTCTTACAATCACGTGATACGTGCTTGTGAG[A/G]TCGCTTGTGAGCCAAAAGTCGCTCTGAAAGTGTACCACCGTATGACTCATGAAAGGTGCTCACCAGACACATTCACGCATTTATCTGTCATAAGAGCTTGTATTTGGGGATCTCTTTGGG
8166-525	[T/C]	ACTGTCTCCGAAATCCTCGCCTTGGTTTTGGACCTCATGGTTTGTGTCAACGTAGGGCTCCGATAAATCCATTGACCTTACAGAGGGGATGGCATGCTCTTTTTGGATATCTGACGATGC[A/G]GCTACTGCTTCTTCCCGGTCCAACACAACGAGGAAGTCGTCTTCGAATTCGAATGTCAAGAACTTGTCTTGACAGGTGTCCACTAGATGAGCAAGGTGGTGGATGTTCTTTATCATAGTT
677-411	[A/G]	GACGTAGGTGAGGCCGCACTTGCCGCAGTAGTGACGGTCGAAGTGGTTGGCCATGAAGGTCCCGGCACCGCAGTCGGCGTTGGGGCACTCCTTCCTGAGCCKGGTTACCTTGCCGGTGGA[A/G]TCGTCGACCTTGTAGAACTGGAGGACGGCGAGCTTCACCTTCTTGTGCTTGTGCTTTTGCTTCTTGGGCTTGGTGTACGTCTTCTTCTTGCGCTTCTTGGCRCCACCRCGRAGGCGGAGS
6172-773	[T/C]	GCCTTCAACCTCTTCCGCCTCTACGGCCACGGCAAGGGCAGCAGCAAGTGAACCCTCGCTSCGTCTGCGTGCATGCATGCATGCATGGCCGGCCTCTGTTTAGGTTTTAACGACACTACC[A/G]AATCCAAATGCAGCCCGGGGAGAGAAGGAGAACCGTACGTGCGTAGCGTATGTAGCTGCCGTTGATCGTTTTTAGTTTGTTGGTGTTGACACTCATGGTGTCAGGCTGTCAGCGTTAGCC
2188-425	[A/G]	ATTCAGGCTGGCCGTCGTTGAGTCMCGCCGGCCGAGCGGCACCGACCAGCTGGGCCCGCCTAGGAGGAAAGTGCCGTCCCGTGCTGCGAGGGYGGCGATGTCGGCGCAGGAGACGATGCC[A/G]GGGCAGAGCAGCTCCACGTTCTTCTTGATCTCGTCGATCACCTCGTAGCCCCGCACTGAATCCACGTTCGGAAAGGCGGTCTTCTCGCCCACGAAGCTACCCACATCATCCAAGAGAATG
7867-585	[A/G]	TCCATCATCATACACAACACTGTACCAATTGCTTTCACTGTCATACTTGACAACTTTCCCTGCAAAAYACTTGTCTCCAAACTGCTTTCTCACTTTCCGCCCTTCTAGCCATTCACCAAA[A/G]CGATGATCAACTCGAGATCCTGGAGCATCTCTTACTGAAGGTTGTGAACCAGATGCGAAATCAGGAGGCAAGTCTGGGACACCATTGATAATGATGGCAGGCTCCCTGTATACTTTGACA
1028-794	[T/G]	CCCAGCAATACCATCTGACTTGAGAGTCTTGCGGTAGACATCAACAAGGCCATTGAACTGCCTTTCACCTCCACCCTTGGATGCCTTTGCGTCATTGGCCAGCCTTGTCCTAGCATAGTC[A/C]AGGGAGTACACGAAGAACAGCGAGGAAGCACCAGCGGCACCACCAGAAGCAAGGTTGCCACCGAACCACTTCCAGTAACCATCCTTGTCCTTCTTGAAGTTGAACATCCTCTTGAAGTAA
6018-235	[A/C]	TCATTGGTCCATTTCAAGTTTCCAACAAYATTTTTCTAAGCAGAAACACACACCCTTCCACATATGGAAGAATATATAGRCTCGGGTAAGCTTGCACCACACAAACATTGGAAGTGTTGT[A/C]AACTTCAAAGAGTTGTGATACTTGAACTCAAAAACTGTTCAGCAGCTGAAGCGATAACAATCTTTCCCGTCCAGGATTACACCTTTYACCGTCTGAGTGTGCTCAGCGCACAGCATCTCC
3212-2979	[T/C]	GTTGATAGAGTTCTTTGATAATTATGTCAAGGTCGGCGCACCAGAAAAGAAGATCCTTAGCATACAAATCTATGGTGGTCTCCATGCCTCTGAGTACGAAAAGATTGTTCATGATGTTCC[A/G]CCACCGCATTCGCATCGAATAACTGATATATTCAGCTTCAGGAGGTCGAGACCTTTATATGGTTCATTCAAAGGTGGTGCTGGTCAGATGAAGCTATAGGACAACTTTGTTTCGTGTCTT
1866-866	[T/G]	GAGCCCCGTGGTGGCGATGCACCCCGGGTAGAGCGACGCGAAGGTGACGCCGGTCTCCTCGTGGTACCGCCGGTGGAACTCCTGCATGGTCAGCATGTTGCACACCTTGCTGTCCTTGTA[A/C]GCCTTGGCGCCGTCGAACTCCGCGCCGTCGATCATGGCGGCGCTGCCCACGCCGTTCAGCCCGGCCGCGAGGCCCCTCAGGTCCCCCAGGTTGGCCTTCGGCGGCACGTTCCCGGCAAGC
2052-792	[T/C]	TTCAACCTTTGACATTAACTTGATGCGCTTTGCATGCTGTCCAAGAAGCTGCCTGACGGTCACCAAATCTGATCCTTTGCGGACAAACGACAAAGCAATCATGTCAATGTCATTTGGCAC[A/G]CCCCATCCCAAAATGTCCTCCTTATCCTTCTCCGTCAGCGTAGGAAGGTCGACGACAATTCCTGGCAGATTACAATTCTTCCTCTCTCCAAGCATTGCAGTGTTCTCACACCTACATCTG
4334-482	[T/C]	CGAGGCCGAAGGCTGCAACATCGGCGACAGGGTTAGGCTGGATCCTTCYAGGCCRTTGAGCAAAAACAAGCATTGGATTGTTGCCGAGGTTCTTCGAAGAGCTAAGATGTATGTTCCGCC[A/G]CCACCTGCACCAAAAGCTTCTGGTGCYACAACTCAACAAACTAGYACCAAGTCRTCTGCTTGAAGATCCTCRGAGGCAAACACATACATGTCTTYCAGAATGTMTCTTCTTTACTGACTG
7810-113	[T/C]	CAGCCGAGAGAGAAACGCATTGACTGTTTTCACAGACGCTCTGCTCTCTCGTCTCCGGCTCGGTTGGTTGATTTGTGTCGAGCTTGCAGCTGGTGCTAAGATGGGTTCCGCC[A/G]GTGGCGCGTGTCTGGCTGCCTTGGCCGTCTTGCTCCTCGTGATCACGACGGCGTCCGCGGCGAAGTACACCGTCGGCGACASCTCCGGCTGGACCACCGGSGCGGACTACACCACCTGGG
4593-2007	[A/G]	TGGTCAGGGTCCTTTATCCCAGTTGATGGACAGTCTCCAGTGGATTGGCTCACTGTTTTCTGGAGAAACCCCCCCAGCAAATGGTACAAGTCATCATGCACCAGCGGCTTCTGCTGAGCC[A/G]GTAGATGCTAGAAACCATGCAGTACCTGAAGTGTCAGTGGCCAGCGACGAGGGGATACGCTTTGCTAATTTGGTCAGGCAAATTATGCCACATATCTCCAATGTTGAAAACCAGCCTCAA
11912-654	[A/G]	ATGGTGGTCTGTGTTTGAACAGGCTATCATCTCTTCGGGTGGAAAACTAGCAAAGCCAGAGATCTTATCTTCAACCACGGACGCCCGATTCGTGAGGCAGATGGGTGTTCCAGCCCTTGG[A/G]TTTTCTCCAATGATAAATACTCCAATATTGCTTCACGATCATAACGAGTTTCTGGAGGATAAAGTGTTCCTGAGGGGCATCGAAGTGTATCAACATCTTATCAGAGCGCTGAGCTCCTTC
5245-304	[T/C]	GAACAGGACAATATTTCTGTTCTCTTCTCTTCTTCCACTCTTCTCTCGGCCAGGCTAGGCGCTAGAAGAAATAAACGAATACAATCTCAGATGCTGCGATATCAGGGGATATATTAGAGT[A/G]GTTGTGCTTCCATCATATGAAATCCTGATCCTGGTCATCGCCTCGCCGGGAAGCGTCGCCATCGAGCATTTTCTTCGTCATGTTRGCCCTCTGCACGAGACGGACCAGCGCCTGCACCAC
424-423	[T/C]	GTTTCTTCTTGCCGCTATCCTCTTCATTTTCCTCCTTACCATACCCTCCTCCATGGCCACTAGTCTTCTTGTGCCCACCCTCGCCATCCTGCTTCTTCATGAAACCTTGTGCAAGTTTCA[A/G]GTAGTCTCCAAAGCCACCACCCTCCGACTCATCCTTCCCTCCATGGCTTCCACCACTAGGCTTCTTCTTGTAGTCATCTTCTTCATATCTTCCTCCACCACTAGGCTTCTTCTTGTAGTC
4170-1094	[A/G]	GGATGCCTTCCTCGGCAACCTGCAGGAAGCCATCTTCAAGATGAACCCAGACACCACACAGATGGAGATGCTGTTCTGCTCAACTGTTGTTGGCCTGCCTTTTCTCGCTGTGCCGATGGT[A/G]TTAACYGGGGAGCTTACGACCGCATGGAGTGCGTGTTCTCAGCACCTGTACGTGTACGCTGTGCTGGTGTTCGAGGCGATGGCGACATTCGTCGGGCAGGTGTCGGTGCTGTCGCTCATT
ABC11028-1-1-64	[T/A]	CAGTTAACACCAAATACCAATGCACAAGGGCTGAACATAACCTTCTCTGGTTACACAAATCAA[A/T]CAAATGTCAACAGATCATCACTAGGTTGTTTCTCAGCAGTATATATACTTTAAACTATAACTTAGTACAATTAGRAAGTATGCAACTCTAATCACTTCACARACCCTTAAGTAATAACAT
3658-1310	[C/G]	TTTCGGAGAATTATTACTTACCATGTAGTAGAACCGTAACCAGTAAGTAGCTCATGCAGGTGAAGTCTAGGAAACCATGTTCCTTCGCACATTGATTAGTGCCGTACAGACCTTTTTGTC[C/G]CAGACTTCCCCGTTTGTAATGTAAGCTGCCCGCAGTATATCAACCAGCGCAATTCCAGTATTTAAGCTCTCTTCGTTGGCCGGCCATAACTTTTGTGGTCGCTCAGGATTTGTGGCGAAA
8429-196	[A/G]	AAGTTTGGGAAATCATCAGGTGCACGGTTGGCTTCCTGAATCTTCTTGTTCTGCTGAAGCAAGCGTCTTTCCTCATAAGGATTTATGGTTTTGGTCTTGGAGTGGGCCGAGAAGGCGAGT[A/G]AGAGCGTGGGTGTAGCAAAGAACAGAGCAAGAGCTGCCCGCTTCCCGATCTTGAACTCACCATTCGTGTCTCCACCCAAGACACATACTAGACTCTTCCCGTGGCGCCTAGCAGCTGCTG
2995-717	[A/G]	TTATTCATGTCGGTTTCACTGWTAATTTCTTGTCCTTGGGGTAMAATACCCCTCACCTCATCTTGTAGCTTTTCCATCATGTGTGGCCTCCTCATGAGCTCAGCCAAGGTGAATTCAAGG[A/G]CGTTAGCTGATGTGTCTATCGCACCAAAAAAKACATCTGTGAGGAGAGCTTTCATGTGCTCTCTTGTGAGAGCATACTCCTGTTGGACAGATAACATAATATCCACAAAATCGTCATCCT
3877-1923	[A/G]	CAGCGAGGACTACAACTGGTGGTGGAGGTCGTACCTGACCTCAGGGTCGTCGGCGCTGTACCTCTTCCTGTACGCAGGGTTCTACTTCTGGACCAAGCTGCAGATCAGCAAGCTGGTGTC[A/G]GGCATCCTCTACTTTGGGTACATGCTGCTCGCCTCCTTCTCCTTCTTCGTGCTCACCGGAACCATCGGCTTCTGCGCCTGCTTCTGGTTCACGAGGATGATCTACTCATCCGTGAAGATC
6382-396	[A/G]	TTCGGAACCGACCCCAATTCAAGGCTGCAGATTCTTCCAGTGAAAATAGCAAAGAAGACCTCAGGCCAGGGCGCTCAGGGGCAGACGTCCACCAAGAAGAACGGCTCGGACCTGATCGTC[A/G]GCGAGAACGGCGGGGGCTTCAGCTTCTCCCGTCTGCCATTTCTGCCGAAGTGACACCTTAGTTTGACTCTCTGATCACCGTTGCCGAAATGTAAAACACCATTCTTCTCCCTCTTCTTCT
3355-605	[A/C]	AGGAGAAGCAGGCAAGCTTTTTTTTTTTTTTTTTGAAGCAGGAGAATTTCCTTCACGGAGAGGAAAGTCCATTCGATTCAAAGCAGATCCCAACAAAAGACGGGTGGAAGGAGAGAGAGA[A/C]AACAGGACTTCTCCAATCGACAGACACTACATCGAGGGATCGATAAATAAACTCCCTTTCTTATGACATGTAAGTATATGATCTTCCCTTCCCTCTCCGTTGTTGAGCGTTCTTGATTCT
ABC06172-1-2-104	[T/C]	AAAAAATGCCACCGCTTGTTTTTTTTCGCGCGMTTGGTGGGCATTAGATTTTCTGGTCCTGGAGAACACCGCTGATCGACAGACAACTTACTCCCTCTTTCTGGATTTCTGAATCTTGAC[A/G]TAGGGCAACAATCCAAATAGGTGGATGATGCGCGGCTCCCAYCCACGCTGCTGAGCTCGGCAGAACATCAAGAATGTGTTTGCAAAGTAAGAGTTGAAGCCC
4991-1028	[A/G]	CCGACGCAACCAGCGAACGAAACCAACCATATATATAATATTTATATATATATATGAGCACCAGATTTCCTAAAATACGCAATATGCGAAGAAGAACTTGTCCTCGACCGACCGACGGAT[A/G]GATGGCCCCGGAAGTTGTCACCCTACTAGGATTGCACCTTCTGGGACGCGGCCATGGCGCGCAGCCTGACGGCGATCTGGGTGAAGCTTGGCCGTTCGGACGGTTCCGTCGCCCAGCATT
1792-372	[A/G]	ATGAGGACGATGGCTCCCGTCKCTGCCGACGGGAGAAGGGTCTAGGGTACCTAGGGTTTATTATGTCTCGTTGTTTCTGAAAGATATTATTATTRMTGCTTGTAGCCTACCTGGGATACC[A/G]TCATATTTTGCTGATTATGGAACCACTTTTATTCAGCATAAGCTCTRTATTTTGCCTGACTWGCAAGTCGTTTGACCAGTTGAAATCCTTTATTACCCTAAAAWWAMMKSAAAAAAAAAA
871-462	[T/C]	TGTTTTTCTTCCGGGCGATGCCGGCTATAGAAATCTAGTAAAACCCACAAGTTCAGCTTCAGCTTGTATGTATGTATGCAAGTCAGCACATGCACACAAGATGATCATGCATGAGTAGGG[A/G]CCCCAGGAATCACCACCAGCGGGCCGTTAATGGTACTGGTACCGGTACCGGTTCCCACCACCGGCAAGTCCGGCAACCCCGAACCCGAAGAAGCCTTGGACTCGGCGACGCCACCTCCGG
2372-703	[T/C]	CGGATAATCTTTGTTAATCAGAAGAAATGTTTGGTATACAACCGGTCTCTCTATTTACACACTGAATCAATCAATGTCTTCCCGAACAACATGGATGCAAAAGCCTCTTTACATTTGACA[A/G]GCTAATAGACCCGCCAAGAAAAATCCTCATCCTCGAGGAACAAAGAAGAGGCGCGGAATGGCACCGCGAGCCCTACTGATGGCAGGCGCTCTTGTTGACGGGGATGGCGGGAGGCCTGTA
10927-876	[A/G]	ACTCTACAAAAAGAAAACAAAAAACTATGTACACCAAAGTGACAGGTTTTCACCATTCTGGTGCTGAAGAAGAAACAGTTCGATCCGGTACGAAGAAGAAACACCGCTTAGTTAGCAGCC[A/G]CATCCTGTGATCTTATCCCACTTTACAGCCAGCCACGAATTCTCATATTGTGCAGCCAAGCAAGCTGATCCTGGCCATCTCATCAAGGCCCCATCGCGACGTTACATTGGGTGACAATGT
4793-777	[T/C]	GGTTCTGCGCCCACCCGGCGGTGGCGGACGCGATGCCTGGCGTGGAAAGGTTCGTGGAGTTCAGCGTCAAGAATGACGGCGTTCTGAAGGCGGCTAGTGCTAATTCCAAGTGAACGAACT[A/G]TCGTGGACACTGGACAGTGCTCGATGGCGTAGCAAGAATAAGTAGCCTGCTGGCTGTTGGTGTAAACCCCTCCTTTTTTTAGTGAAGAAAACGAGCTCTTGATGCAATGCGCCTCTCAAT
3349-759	[T/C]	TGCTTCTCCAGCCCCAGCCCGTGGTCGCAGCTATAGCAAGTCACCAGTCCGTGCCAGGGATGATTCTCCTGATGCTAAAGGGTATCGCCGCAGCCGGAGTTAGATCTGAAGCCTGTGTCC[A/G]ATGCATGTTCTCTGCGAGAAGTTACTCTTTAGCTCTGCCTGCTAGGAGTACTGAGACCTGACGTCAACTTCTTGACTTCTGTTAAGGTTTCAACTTTATCTATAGTTTATGTTTGCTTCT
1291-936	[T/C]	TGTTTTTCATAAGGCAACGACCAACTTCTTCTTACACCTAAGTACACCCCAAGGTCTCACGAACACAACAAACAGGCAAAGCACGTACGTACGTACAATTAATGGCCAAAAAGCATTCGC[A/G]CGTGCCGGTGCCGATCTAGTCGTCGTCCTCGCCGCTGATGAACTTGCCGGTGCCGGGGTTGATGGCGGCGATGAAGAAGAAGACGACGTTGAAGAGCACGAGCGGCTCGATCTCGCTGAT
4565-1583	[T/C]	ATGCATTATCTGACCAAGATGTTCTTGGGCTCGGTCCTGGCCTTCTTCCTGCTGTTATCGCCGAGGCTAGTTTYTGCTTTCCGGAACACTCTTCAGTGAGCTGCTTATTTTTATCGATGC[A/G]ACGTGGTTAACCATTTTGGTGATTGTAACTAGAAACCATATAGACCGTTGAATAATTTATAACTTGTTTTTTTTTGTGGTAGACTGCCATGATAATAACAATATAATTTATGGCCGAGAA
8320-955	[T/C]	GAACACGTGGGGAAGCTACGAGTGCGGGTGTGGTGGTGGCTTGCTGTACATGAAGGAGCATGATACGTGCATAAGCAAAGATGCAGGAGCACGTGTAGGCTGGAATTTCCTATGGGTTGT[A/G]TTGTTTGGCCTAGCGGCAGCAGGAATCGCAGTATACGCCGTGTACAAGTACAGGATCCGGAGCTACATGGATTCAGAGATCCGCGCTATCATGGCGCAGTACATGCCCCTGGACAACCAA
7241-553	[A/G]	GATGAGGAAGGCCTCTGGGCCAGCAACTGCTGCCAAGTCCATTTACGAGGATGATCAGGGCTACTTAATAATGGTCACCTTACCATTTGTTGATCAGCAGAGGGTAAAGGTTTCGTGGAA[A/G]AACACTCCTACCCATGGCATAGTTAAAATCTTTTGTGTTAGTACAGCCCGGATGCCATACATAAGGAGACATGACAGGGTCTTCAAGCTCACTGACGCTATGCCTGAGCACTGCCCTCCT
5475-1355	[T/C]	CGTCGTGGCGACCAACACCGCCGCGGTCCAGCTCGCCAACGCCCGCGACAAGCCATGTGTGGCGCTGTTCTCCTCCAAGGAGAAGGCGAGGCTGTTCCTGCCATACGTCGAGGAGAGGAA[A/G]AGCTGCACCGTTGTCGCGTCGGYGACAGGCAAGCTGGCCGGCATTGACATCGAGGCAGTGAAGAAGGCAGTCAAGGACTTGGAGCCCGCTCCTAGCTTCGCATTGGCACAAACATAATCA
7965-579	[A/G]	GAATTTTACCAGGGTCATTGACGTCACTCTGGCTTCGAAGAAGTTCATTGTCCTGTTGAAYTCATTCCTSTTGTTGAACCAAGTCTTYAGGAGTTCTTCAAGCCTCGGCAGTTTTGGACT[A/G]ATTGAGCAGAACRCACATGCTGAGATCAACCGATCTGACATCTCATTCACTTCAGCCTGGTCTGATAGTAACTCGATGGCGTCATCAGAAGTCAACAAGGGCTTCATGTGGCCCCCAGAG
1917-848	[A/C]	AAACCCTTATTGTAGAAATTACAGAGTCAATTGTACGCATGATAACTACAACTCGGGTCACAAAAACACATGTAACCGAGAAACGGCCATGACAAAACTCCACAGCTGAGTGCAAAGGTC[A/C]CGTCTAGATAGCAGCGAAGTACTCCTTGCTGCCCTTAGGGTCAGGCTTCATCGACTTTTCCCCAGGTTTCCATCCTGCCGGGCAGACCTCGTCTGGGTTTTCTTGGACGTATTGCAGAGC
3140-491	[T/C]	CGACTACTGGAAGGGSCACCCGGGGAAGATCATCGACTGCATCGGCAGCCTGGGGAGCATCCTGGGCTCATTCGGCGAGGTGTGCCACGCCTTCTTCGGCAGCAAGGTCCACACCCTGCA[A/G]GACGCGCTGTGCAACACCCGGACCGACTGCTACGGGGACCTGCTGCGCGAGGGCGCCGCCGCCTACATCAACGCCATCGCCGCCAAGAAGGAGAAGTTCGCCTACACCGCCTACCAGGTC
2934-1076	[A/G]	AGGGAGAATAAGTTGAGCACCTTGAGTTTTCAACACTTCTGCRACTTGCCCAATAGGGCTAGCACAAAGCAAGGTGGTGAGGATGACCCCTATCAGTGGTGTTATGGAGATAATCCGCTC[A/G]GTAAACTTGGGAAAATACTCATGTGCCAATACTCCAACGATAGTCGGTACTAAAACAACCTGAAAAGTACTGATGGCCAAGCCTGCAGCATCAACAGGGACTAATTGACCAGCAAGGAGT
ABC22343-1-1-120	[A/G]	GAAGTCACGGCGAGCTGAGCAGAGAACCGCGGAGCAGGCTGGCGGTCAGATGATGGGTGGCGGCGGCGTCTCCCAGACGTCGAACACGTTCTCCTCGTTGTGCAGGGCGAAGAGGCGGTC[A/G]CCTCCGATGGAGAAGTCGCAGATGGCGCCGCCGTAGCTCCGCCTCAGCGTGGACGTCAGCACGTGCTCGGGCCCGCTGAACACGGAGATGCTGTCGTTCATCGACGAGAAGAGCTGCCC
6547-1363	[T/G]	TCATCTAGAATCAACCTTAGATATCACAGCACCCAAAATTATCTAGCACATATCTTGTATATATTACAACTAGTCATACTGCCTTGACATACCAGGGATTCCAATACCACACTAAGCACC[A/C]AGCATTCTCTTGTTCACTGGAAAGAACTATGCACTCGTTTGGTTGAACAACACAAGCTTCATAACTCCAACTAGAAGACACATCAGAACATTGCTACATAATTAGAGGGCATATCACAAA
ABC13652-1-2-156	[T/C]	GTGAGTTTSCTCGTGCTGGTACTGATACTGGTACTGGTACTGGCTGCTGGTCATCTCCTCRTGGTGGTAATGCGTCTGTGCGCTCGTCTCCTSCTCATACTGTGAGTGTGAGCTTCTCAC[A/G]TGCTGTTGCTGCTGATGCTCCGATTTGTCGATTCTCACCTCTATGGTGGCCKCCTCTTTCTGATCCTCCTGCTCAAACATATGGAAGATTGGGTGCAGGTAAGCATTTGCCAGGTAGGTC
5286-486	[G/C]	AATTTATTTATAATTTTTTTCGAACGGAAGGCATGAGCACTACYATCACTGGATTGGAGCTTATGTACAA[C/G]AGGAACCAACGCAATCACAGCACACGGTATAGATTTCCCATGTGCCTGCGAACACCGCCGGTTCACCGGCGYATCAGGCCGGGGAAAAGCGGTCCATGAGCATGCACACCGTGTCCTCGG
864-594	[T/C]	TCGTGCGATCCGTTTTAGCAGCTACAGCTAGGTAGGATGCTTAACTGGAAATCGATCAAATAAGAGTTTCGTCTTAAACTAATATGCAATGCACAATTCTCCTCCTGTCTTCGGAGCACG[A/G]TTCGGCGCTCATTTGGCCATCATGACCTTGACGAACTCCTCGTAGTTGATCTGGCCATCACCGTCGACGTCAGCTTCACGGATCATCTCGTCCACCTCCTCGTCGGTGAGCTTCTCGCCG
10047-338	[A/T]	GGGCGACAGTAAGAAGCAGGCAGATGCGGCGACGGCGGTGGCGAAGGAGAAGGAGGATCTTGCGGTCTGATCCCCTAGGCGCTGGATCTTGCGATTTTTTGGTGAGATTTGAGGCATCCT[A/T]GATGTGGATTATTTTGTTTTACCTTGGGCGTGATCTGCACGACTGGAGAGGGTGGCCTCTCCAAGAAAAAAATCGATTCTTTTGGTGGGAATTATACAATTGTTCACGAGTTCTAACTCG
1769-545	[T/A]	AGTGAAGTGCGAGATCCAGTCCAGATACGTAATTAGCAGGTCCACAACTGGAAACAGATTAGATCATCATATCTACTGTACATGCCAAACACGCCACGACTCGATCTTGCTAATTATTAC[A/T]GTAGAAGAACTGACACGATTGATGATGAGAAGGCTAATTGAAGCTATCGATCGAACGGCGACGGGCGGGCGGGACGGGGCAGGGCATCGCCCTCTCCCTAGGACTTGTTCTTGCCGGAGG
1597-158	[G/C]	GTATGCGCGGAGGTCGTCGTAGCTGAGGAGGGAGAAGTTCTCGGGCCACTCGCCGGAGATGATGGCGTCGGGGTTCTCGTCGAGCCCGAGCCGGAGCCCGCTCCCGTCCATGAACGTGGA[C/G]GCCCGGCACCCGAAGCTCCCGCCGCTGCCGGCTCTGCTGCCCCTTCTGGCCTCGGCCTTGGCCCCCTTGAACATGGAGCAGCTCTGCAAGGTATTGATGCACGCCATGGATGCTATTCTC
5480-826	[A/G]	GCCTGAGTCAGCATCTTCATGAGGCGTTTACTCGCGTACTGAAACAACAGACTGCTCAATTCTATCATCAGGCTCCGCCACCAAGTATTGGGAGAGCTCCTAGGCACAAAACTTCATCCA[A/G]AGCCCAAGATATGATGTAGCACTTGAGCGAGCGACCTCCGCAGCTGGATTTGGAGTTTTGAACCATGAGAATAACTTGAGTGGATTTGCCATCTAAATGTAACAATAGACTGAAATCCTG
ABC02258-1-6-382	[G/C]	CCGACGCTGCCAAGAAGGACTCCACCAAGGCCAAGCCCGYCAAGCCTTCRGCCGCCAAGGCCGCGGTGAAGCCCGCCAAGCCTKCAGCCGCCAAGGYCGCGGTGAAGCCTGCCAAGGACG[C/G]CGCCAAACCCAAGAAGAAGGCGGACGCGAAGCCCAAGAAGACCGCCGCCGCCGCCGGCACGAAGCGCAAGGCGCCGGAGAAGAAGAAGCTGGTCGCCAAKGCGAAGAAGTCGCCGGCGGC
ABC13753-1-2-167	[T/G]	ACTGCCGCCGGAATGGATGGGAACACCRCTACCGGTGGCGGCTACGGTGGTCAGCCAGGGCACGCCGGGACTGGAACGCATGGGCACGCGACGACCGGCGGTGCTTACGATCATCAAGGG[A/C]ACCCCGGAATGACCGGCACCGGAGCACACGGSACCACGGCAACCGGCGGTGCTTACAACCAGCAAGGTCACGCCGGGCTGGCCGGTACCGGCGAGAAGAAGGGTATTATGGACAAGATCA
ABC05061-1-1-159	[T/G]	CACCTGAAGAGTCRCAATACAGAGGCAGTGGATCAGAGAACTATTATTATACAGTACTGAGATCTGGGAAGCTTAGACATTTCTATTTTCCATCAGAAGCATTACCTTCACTGAGTTGGG[A/C]ACAAGACCCTTGTACAGAGCACCAAAACCTTCGTGGCGAACAGTTTTCCTGAATGCATCAACCATACCATTGTACTGGAGTGCCTCTTTGCCTTCTCCAGTAACAATAGAAGCAGCATGA
1831-241	[T/C]	AGCATCTTCCTTGAAGACACGTCATGGTGGGCAGAAAAGGTTCAGCAGTTTTTTTATCGATTTTGTTCTGAATATTTCTAKAACAGGTTTTTCTTTCCTGAATGTCTCCTATGCAACTTT[A/G]TTCTCAATACAAGTTTGCATGGGAAGCTGCGTCGCTAATGCAGGGCGTTTATAYTGTTATCTTTCTTTAAATAAGTGTCCTTGCGTTGGAGAGGTGTTGGCCTTCATCTCTGGCCAGCCT
ConsensusGBS0194-1	[A/G]	TAACCACCAGCAAGCAAACAAGCCCTCTGTTTGCATGAGTGCGCAATATAACTTACATCAAGAAACCCCACAAACTGAGGAAC[A/G]AACATCATTTTGTACAGAGACAGCACATGCCACTCTCACATCTGTGATAAATATGCAAAGTGAGATGAAATAATTAGCACACAAAAACCCTTGTGACTGACCTCACCCATGGCACCCCGT
398-1244	[A/G]	TTTTTTTTTTTGCAGGAAATTTTTTTTTTTTTTTTTAGGAGTAATATCAATCATCTGTCTGGACAAGTCTTTATACTAGTACGAATTGCGAAACGACAATTCCGGAGAAGATGGACATAT[A/G]TAGAGTACAGTAGGCAATCAAGAAAGCAAAAATGGGGGAGATTAATTGATTCTTGTTGTTGGCATCTATGGCGGAGCGGCGGCGGGGATGGGTCCGTTCACTTGGCGCGGCGGCAGAGGG
1732-491	[A/C]	CTGTACGAGGAGCATGGGGAGAATTTCATCGACATGCTGGATGGTGTCTTCTCCTTCGTCTTGCTCGACACACGCGACAACAGCTTCATTGCTGCCCGTGATGCCATTGGTGTCACACCC[A/C]TGTATGTTGGCTGGGGAATTGATGGGTCGGTGTGGATATCATCAGAGATGAAGGGCCTGAATGATGATTGTGAGCACTTTGAGATCTTTCCACCTGGTCATCTCTACTCCAGCAAGGAGG
39-843	[A/C]	ACACTGCGACACACACACACACCACAACAACAAGCTCCAGCTGAGCAGACGCAGGCACGGTGGCCGGCGAGAGTGGCACCGCGTCGCTCGCTGGCTGCTGACTGGGCACTGGGCCTCGAC[A/C]CGACAACACTTTTATTTAGCCCACGTCACGCGCGACCCCGCGCAAAGCACCCCACACCTAGTACGTACTCGTAGTAAAAAGGTAGCACCCCACTCCACTCCACTGGCTGACTGAGCATCG
7144-973	[T/G]	AATAACCATCAGAGCAGAACCAAGTCAGTTTCATGATCTTAGTGCATCTGGAACACTGGTCTTCAGATTCCCTTTGCTAGGGGCAATAAGGAGATGACAAGAAACCCACAGACATGATTC[A/C]GTGTCGGCCCGATGATCAGCATATGAGATGCAAAAGAAGTGCCAGATGATCCAGCAATATCCTAGCCAAATGCACTCCAACAGTCAGCTGCTGCTTGGTAGCCCACCCCATACTCGTGCA
2482-126	[A/G]	TCCGCCTTCCGCTTCTTCCCCGTCATATCTCCCCCGCGCCTCCGACCCCTGATCCGCCGCCGCGCGGCCCAATTCGGCCCGAATCGGCCGCCGGAACCCTAGACCTAGGCGAGTGAGCGG[A/G]GGGGCGGGCGAGATGCGCGCGAGGTCCTGGTACGGAGACGAGGGGGGGCGAGGATGGAGGATGGAGGTCGCGAGGGGGGCGCGTCGACACGAAGCGGCGGCTTTACGCCTGTAGGTTTCC
7738-324	[C/G]	CCCGGGGCTGCGCATCGACCACGTCGACATCTCCGGCCTGCCCATGGCCAACCCGGACCTGGAGACCGACGGCGGCGAGGGCTTCCCGCCGGCCGTCGAGGCGCTCCGCGACAGGGTCCG[C/G]GCCGCCGACTGCTTCCTCTTCGCCTCCCCCGAGTACAACTACTCCGTCACCGCCTCCCTCAAGAACGCGCTCGACTGGGCGTCCAGGGGCAGGCGCAACTGCTGGGCCGACAGGGCGGCG
12554-462	[A/G]	CACACAGAATTTACAACGAAGCTACACTTTGTTTCTTTTTTCCTTCACAGTAAAAAAACGAAATCGATATGCAAAAAATGATACAGGTCAATGGAAAAAAAGAAGAACAATAACAAGAAC[A/G]AGAAAAAGAAAAMGGCATGGACGGTTTCATTCATGCATTGATGCCATGTTTCCCTCCCGCTCACAGGTCAATGATGCTGCGGCGGCGTGGCGGAAGGGGCATGCCATGATCGCTCGGCTA
2592-1237	[T/C]	GGATTCGATTCCTTGGTGCTCGTTTGGGGATCCGATCCGGTCCGGTCTCTTCTCTCCTCTCCTCTCGCTTGGATTCGATTGACCACCGTCCCATTACTATGTATGTAGATCTTGCTAGAG[A/G]TTTTCGCATCTACTGCTGCTAGTGGTACTAGTTGGATTCGTAGCTGTATTGCACATACTACTACTACTATCGATTGGTCGATTACTCGTTCCTTTGGTTCTTTGTTAGCGGTAGTACTAC
299-163	[T/C]	GACATCGGAGAAGGAGGCCTCCCTGGCGGCGGCGCTCACGGAGCACGACCCAGGCCTCAGACCGGAGAAGTCGGCGAAGTCGACCCTCTGCCTGGAGGCGGCCTTGCTGTGCAGACGGGC[A/G]CTGGCGGGGATGCGGGTGGCGGCGAGAGCTGCATGGGCGGCCATTGTTGACGATGCTGCTGCTGCTGCTAGGCGGAAAGGAGCAGGTGGTGCGCCGGCTTATTTATGTGGCCGGCGATCG
3164-1386	[T/C]	CTTATATAAATTGTTGGTGTCATAGTGTATAAATACAATTCTGACATGATATACTCTAAGCAACAAAGAACAGGTACCACAAATGGGGGCAAAAAAAAGGAGAAAAAAATCACAATGTAC[A/G]CTGCAGGTTTCGTAGACAGTGGTTCTCAGCGGCATGGGGCGACTAACAAAGGGGCAATAATTTAGATAAAAATCCTTCCGTCTTCATCTACAACCAAAAAATCCCGTCTAACCCCCTCCG
7180-778	[T/C]	AACCATTCAGTTCACGCTAGGCCTTCAGCACTAGAGCAAATGAACAATGGGCGAGCACCACAATAACTGCAGTAAAGTCCATTGATTACCCTRCTACTCCAGTATATTTCATCGACAGAY[A/G]GAGCACATGACCAAACCAAGCAACAGATATCCACTGAGAAATACATCAGCACAGGTAAAAGACATGAGAKGCAGGGTTGTTCTCTGTTTCCAGCACACATATCTACAAGCAAGGCAGCAC
6871-945	[A/C]	CATCTAAACATGTATGTTATTTCAGAGTGGAATCAGAGCAGCCAACGACATGGATCGAAACAGGGCCGAACTACTACATCACCAAGTACTCCGGGCCGGCAGTCTCCGGAGCCTACTCGA[A/C]CACTTCCACATGACAGATGAGTGGAAGTAGATGACACACACTACGCTACATCGATCCCGGAGATAACCACTGACGGGCGGCGGCGGCGCACGTCCACCGGCTCGAGCGCCGGTGGAGTCA
ConsensusGBS0508-1	[A/C]	ACCAATTCAGCTGCGCATCAAATCACAGAAGCGACAGGTGTTTTGGTGTATCTGCAAATCCAATGACCAACATCAATCATATGGAGTAGCAACAAAATTTAGGAAGAAGACGCCAGATGC[A/C]AAAAGAGAACTAACTCGGTATGGTTAAACATGAAATGTGCCCAACTGGCATAGCCAATTTGAGCGACCAAACATTTATTTGGCATAACTACTACTAGGTCCTGCGCTTAGCGACCATGTT
ABC07133-1-1-56	[T/C]	GGGAAAGCGTGAGGCGATTAGGCAGCTGTGCTTCACCCTTGAGCATTACCGCAGC[A/G]GGTACCAGGAGCTGCGCGAGATGCTGCAGCAGGGCCACAGGAGACCACAGATGCTGATGGCAGCCTGACCAAGCGCGTCCTTCTTGTTCCCAAGATCCTTTTGTGCTTATGAATTGGGTT
ABC07566-2-1-82	[T/C]	CATTTCTTCGCACCCCCCGGTTGATCAAAGGGAAAGCACCTGATGGTGGCACTGGTCTCTTCTTTCACTTTCAGCTCATCC[A/G]CATCGCTGGAGTTTACCACAAATCAATCAGACCGCCAAAAAAAAA
4659-1261	[T/C]	TCGTTCACTTCCTGGGGATCATGGCCTTCCATTACAACAGGTACTTCCTGACGTTCCACCAGGAATGGCTGATGCAGTGAGCCGTGGAGGTGAACTCCTGGCAAATCTTACAACAGGCAC[A/G]CCATGGGAGGCTGTTGCTAAGGAGGTAGGTACCACTTTTGGCACCGACTCTGGCGTTCTGCGAACACAGGTCCCTGAGGATGTCAATGCACTTGTGGATGTAATTGCTTCATGGGTAGCT
10126-999	[A/G]	CAAAGGCAAGGACTTTGTCGAGCCCTTCTCTCCMAACACCGTGCACGCTCCMTGGGACAGCAGGACTACCACCCCTAACACCAGCCAGTAGTAGATTAGATCAGTGTTTGCGGCCGGTCC[A/G]GTTTTTATTTTATCACTAGTGAGAGCTGCTCGCCGCGTATGAGGCGATCCGACGATTTTTTTTCCCCTTTCCAGGTGATGTAAATATGTGCTTGTTTTTTTGAACTGCTTAGAGCAGAGG
6510-1430	[G/C]	GTTCGTGAAAGAACTGTTTCTCCTGGGTCCTGGCTATGCCATTCTTGTCATGACCTCCTGCAGTATGAGCTTTGTGTCAGCATAGCAGGATCCTATGTCGGTGTCATCCTTGGTGGTGAC[C/G]GCGGCCTGCAACTTCTCGAAGCTGTCGAAGAGCCGGTTGGCGAGGTCAAGAAGCGGTGGCTTGGCGTCGGGGTCTGCGGCGGTGATGAGCTTGTCGAAGTCGTAGTATATGAAGGTGGCC
7342-535	[T/C]	ACACCAAGGTCACCGACGGCGTATCGCTCTGCGGCCCCGTGCTGGACCAGGTCAAGATCGTGCCGCTCAAGCTCTAGTAGCCATCGTCATCCATATCCGTCGGAGTAGACCAGGATCTCA[A/G]ATCAATCCTGTCGCGTTGATTCGGTATCGTCGTCTATGTAGTGGTACCAGTATGTAATTTGTGACATTGATTGATGGACTCCTAATCGATCATGTAGCGGGGAACTATGCCTGCCTGTGC
1698-619	[A/G]	ACATTTTTTTTTTTTTTTCAGCATATTTTTTTTTTTTTTTTTGATGATAACTCGTCTGATATAAAYTRGCATAACATAGCGCAAAATTCTCATRAGTTTGGTTTACCACACAGGAACCAG[A/G]ATAACAAACTAACGATGTCTTGTTCAACACAAATTGCTGGTACGAGAAAAACTAGTACTTAAGATATAGATCTCAGAGCACGGKGGGGAACAGAACCCTAGGCGACGAGCACGACAGCGC
3010-1391	[T/C]	TCTTCCACCTTATGGTGGCTACATGGGAGACCCATATGGTGCCTATGGTGGTGGCCCTGGATTCAACCAGCCTATGATATATGGTAGAGGACCAGCACCGGCTGGGATGAGGATGGTTCC[A/G]ATGGTGCTCCCTGATGGCCGCCTTGGCTATGTTCTGCAACAACCTGGTGGAATGCCGCCTCCACCCCCTCCTCGACGTGGTGACCGGCGGGATGGCGGTGGCGAAGGAAGCCACCGGCGT
2401-1028	[A/G]	GATAGTGGCACTAGCTATCTTGGTTTTGGTGAATGTTCTGGATGTGGGAACCATGGTGCACGCCGCTCTCTCAACGATCAGTGTCATAGTCTACTTCTGCTTCTTCGTCATGGGTTTTGG[A/G]CCTATCCCGAATATTCTCTGCGCGGAGATTTTCCCCACCTCCGTCCGTGGCATCTGCATTGCCATCTGCGCACTAACCTTCTGGATTGGTGACATCATCGTGACATACACTCTTCCCGTG
8142-676	[T/C]	CGAGGATTATAACTTACCCAAGAACTTGGGAAACATTCTAAAAAACAAGGGTCCGCAAAAGAAAGACCTGAAGCAACAGGTCGTGAAACAGATCAAGGATACCGGCAAGAAACTGAAAGG[A/G]CATGTGAGCAAGGTGTCCAAGGTGGTAAAGAATTGGTGGAAGGGGAAGAAGAAGCCTGCAAAATCCAGCAAAAGCGAGCTATGAACACGACAGCATCCTCCAATMGGTTCRGCGCATCAA
3580-331	[A/C]	GGCGGCCGTGGAGCCCGCCACCGACGGCCGCCGCGCCGTGGTGTTCGCCGCCGCCGCCGCGGCCGTCTCGGCCATCGGCACGGCGGCGTTCGCCGAGTCGGACGTCAAGAAGGGCACCCC[A/C]GAGGCCAAGAAGAAGTACGCCCCCGTCTGCATCACCATGCCCACCGCCAAGATCTGCCACAACTGATCGTACGTGGGGTTGATGCTTGCCACCGGCGGTAAATATTGTACTACGTACGGT
6081-850	[A/C]	CCCCCACGGCCACCTCCTCGACCACCGACGCGCCGCAGACTAGCATGTGCGACGAGGCCGAGGAGGAGGCCTCCACGTCGGCGACCGAGGAGAAGAAGGCGGAGGTGGTGCAGTACTGCT[A/C]CGCTGTGGACATGGATCAGCTCTGGAACGACATCGCCGCGTCGGAGAGGTACCCGGACATGATGATGAGCTGGGGCGCGGCCGGTCACGCCGCCGTCGCCGCCCCTGCTCTGGAGCCCTC
3087-1763	[A/G]	AAACATAAAACCACGTGATCCAAGTGTAGTTTCTGACCACAGATCTATCAACGTATTACACAGCAAATCAGGGAAGTGTCTTCTTGAGTTTTTCCTTACAAATGAGCTGTTGTGCTGTGT[A/G]CACGAATCGGATAAGAGTGAACCAAAGTGCACCGCAGCATCTTTGTCAGCATTTCTTTTTTTCTTCCTTGCGCTTGATTCTCGTAACACGGACCCTGATGGCCCAAAATTGGAACATAAA
5595-297	[A/T]	GTTCAGCCTCATCCACATTAAGGTCCATAAATTCAAATTTTCCTGTAGCTTTGAGTTCCTCGATAACTTCCARGTCTACTGGTAAATCCCCAATCGGGGTGCTATAAACAGTAGCTCTTG[A/T]CAGGGCACATTTTGGAGTATAGTAGTGATGAGATGGGCCGAGCAGAAACACMCGAGAAATGTTAGTTGGATCAATGTTGCCAAAAGCATAGGCTGCACAGCGCCCTGAGTACGAATAGCC
8215-496	[A/G]	GAAGAGGATCTGGTTACCAGACTTCCTTTTGCCATGATTGATGACATTGCAGATGGTTCTCCTGCTGCTTTGGATGGCTTGCTGCTTGGGGATGAGATAGTGAAGTTTGGGAGTGTAGAG[A/G]CTGGGGGCAGATTGCAAGAAAGGCTTGTTTCTGAAGCCCTTTCCAATGAGGATAATCAAGTATCTCTACTCATCATTCGTCAGGGATCACCAATGAACTTGACAATTACGCCAAGAAAGT
1040-279	[A/G]	CAAGGTTCGCTGCTCCAGGTACCTCTACACGCTCTGCGTCTTCGATGCCGACAAGGCCAACAAGCTCAAGCAGTCCCTCCCACCAGGTTTGAGCGTCCAGGAGGTTTGAGCATCAAGCCA[A/G]TCAATGCCTTTTCTAGTAGCGGGAATGTTCTATCCATCGTTCTTTAGTAACTGTTAGCAGGCTCTCCTTGTTTACCCCCATTTAAAAGAGTTTTGATGTTCCAAGACTGGAATGTAATGT
4100-1047	[T/C]	CGAACGAACGTCTGGATCATGAGTATTTGCATGCCTTCTCGAGTGAGACGGGCTTGTTGAGCTTGGCGGGGTTCATCACCACCTTGCACTCCACCTCCTTGGTGAACCTGGGCTTCACCA[A/G]CGCGCCCAGCACGTAGGCCTGCGACCGCACCGTCGTCCGCAGYACCATCGGCACCGGGATCACCTTGCCGGCGCCGCCCTTGCCCCCCGCCGGCTGCGCCATCAGCGTCGGCCCGCTGCC
11470-478	[T/C]	AGGGAGCCAGGGAGGCTATGTCAGTCAGTTCCTTGCTCCTATCTTAGAGAACTTCCTTGACAGCTTGAACGCTGAGAACTGGTGCACGGCCTGGCTCTCCGTGATGATGCCGAAGCTTTC[A/G]GGGCGCTTGTGCTCTTGCTTTTCGGCGCCGGAAGTTGACCTGCGGAGGAGCTCAAACAGAGAGGCGCCTGAACTCGAGCCACCCTCAGAGCTTGTGCCTGATGCGGCTGGCTTTGTCTGT
ConsensusGBS0018-3	[T/A]	CTCCAGAGAAGGAAGAACAMAAATGGACTGATAGGCMGAGTCGATAGTACTCCATTACATGTGTCT[A/T]GGAGAAAGGGAGCCACCGACCGAGCAATCARTCCACAACTTCTTGTAAGCGATCAGCCTAACCGACSACTAYCAAGTCGTCGTCTGTGTATATATGGTTGTACGACGAGTCCATATCGTG
9608-371	[A/G]	AAACCCGAAGCTGCCACATCCTTCATCTTCCAATCCCAGAAGAAAGAAGAGAAGCCTGGCCTCTGTCATAAGAGATAGTGATGAAGAATATTTCACGCTGATTGTTGAGCCACCGCTACT[A/G]CTTGATCAGAAGCACTGGCTAGCAGAGAGTGAGCTCATCCTCCCCAAGAAAGACAAGGACCAAGAACTTGTCCAAAAACAGGAGCAGCAACACGAGGAAGAATATAAGCCCTATACAGTG
9864-225	[A/G]	ATGAAAGGCATGAGGGGAATGGCCGTGGTGATGGCGCTGGCGCTGGCCGGCATGGCGGCGACCTCGTCGGCGGCGGTCTACCAGGTCGGCGGCTCCTCGGGGTGGACCATCCTCGGCAAC[A/G]TCAACTACGCCGACTGGGCTGSGAARCAGACCTTCAAAGTGGGGGACGTCATCGAGTTCAAGTACCCGCAGGGCATCCACAACGTGCTGGAGGTGAACAAGGCTGACTACAACAGCTGCA
10922-503	[A/G]	ATGTGGCATTCCTGGCCATCTGTCGTCTGCTTGCCCAAATAAAAGTGCCCCTGAAGTTGTTTCTAACCACACACAGCCTTTTGATGAACCGAAGTATGCACCTTACATGGCTTCTGAGCA[A/G]AATAAAATAGACGATGGATCAACTTYAGCACCTTCAAAGCGGAGGAAATGTTATGAATGTGGCATCTCCGGTCATCTCTCATCAGCTTGCCCCAACAAGAAGGCTACTGTGATTAGTCCT
2847-485	[T/C]	CCCATCAGTCTCGTCGTAGATGGGCTCAAACAGTTTGCACGCGTCTTGGATGTCCTTTATGACGAGTTCCCAGTAAGCACTCTCTGCATCCTTCCCGGCCGATATAAGCTCCTTGAACTG[A/G]CCGTCATATGCGTTTGACGAAGAGATGGCTTTCTGGAAAATCGTTGGGTTGCTGGTGACTCCACGGACACCGTTGGCGATGTAGGGCAGCAAATCGGTAACGGGCCGGCAGAGGTTGTCG
952-1301	[T/C]	ATACGAAAATACATTTTTTTTTTTTTTTTTAAGGGAAGAATCCTAGAACTTCAATTATTTTGAGAGGGAAAGTAGACAAGAAAATCTCAGTTGTTGCCTCATAAGAAAGGCACAAGCTTT[A/G]GGGGCGCCTTACGCGAAGTATGATCAATCATCAACAAGCCATGAAAATTGCTAATACAGCAATACTAATAATGTGCTGCAATACAGGAAATAGTTTGAAATCTGCTAATGAACTAAGAAG
ABC02895-1-4-231	[T/C]	GGTACCGCGGTGTTCGTCGGCATGGCCTAATCATGGGATGCTCCGTGACAGGCGTRAAGAGAGCTTCTGGCGATTCCCCTTTGCAGGTACATYCCGTGCTTCTGTAGCTGCCTAGCTGCC[A/G]GACTTTCTTTCTCCATCTTAATGTTCCAACTTCCAAGTGTGTTGCCGTCTCTTATTCTTTGGCATGCTGTTGCTGCAGCTCGGTCCCAAAGCTGAGGATGTTGAGGAACCGGTGAATCTT
2804-1832	[T/C]	ACATAGGCGGAATATATCAGTATCACGCATAATCGAATCAATACAGGACCGTGATAACCAGCTTTCCCGAATCACCGAGAAATAGGATAGGTAAATATCAATTGCAAAACCAAATTATGA[A/G]AAAGGCCACATGAAATGAAGCCACTTTATTTGCTTGCAGACACCCACAGATCTGGGCCATCACTTGGTCCCAATGAACAGCCCCCACCTCTGCTCACCAGCAGAGCTCCTMTGAAGTTTC
5-1593	[A/G]	GGGTTGCCTCGGCGGGGTGGAGATGGTGCTCAAGGACATCGGGTACCCGGTGAAGCTTGGCAGCGGCGTGGCGGCCGCGGCGGCGTACCTCTCGAATTCCACGCCCCTCATCCCCTCCAG[A/G]ATCTGAGCAAATTCCACGCACAAAAGCAAGGGGGTCGCGAGGAGAAGAACAAACACGTACAGTGTGCCCTGCTTGGGTCTGCTGCTGGGCACACGGCAGAGCACAGCAGAGCAGGCGTAG
10012-1239	[A/G]	CCTGCCAGCTTCGTCTAGTCTATTTTGGCGGTTACCCGCGCTATGACTCAAACAATGACCCTTTGCATACACCAAGTCGGCTGAAATGCGGAAATAAACATGATTCGCTGACACGGAACC[A/G]AGGAGCTTTGTGGACAAGTATTGAACCACCGGATAGCATTTCACTTGTTGAATTTGATTCCAGTGATGCTAAGCACAAGGTTTCTGCAAATATAATAATAATAAGCAAAAAGAAACATGT
3892-2472	[A/G]	ATGATTGACTGATTAGCTGCATGGGTCACACGGCTGGTTTGTTTGGCATGCTTCAGCAAATGATTGAAGATTCTCGCACAAGGTTCACAGATGGGGTATTGTGTTGTATTGTGTATTTAG[A/G]AGAAGGCTGGTTTAAGTTAAAAATAAATTGTGAGCTCCATTTTGTTTTCCTTTTTTCTTTCTATTTCTTGTCCTTCTGAAGAGTCAGACATTGTATATTCAAATATGCTGCGGGATTTTA
3256-1196	[T/C]	GTGCAGCCGGGCAAAGRTGCATGGCATTGAGCACTGCTGTTTTCGTTGGAGGTTCAGAACCATGGGAAGATGAACTAGTCAAACGTGCAAGCAGTCTTGTAGTTAATTCTGGAACAGCTA[A/G]TGATGCAGACCTTGGTCCAGTGATCAGTAGACAGGCCAAGGACCGCATCTGCAAGTTAGTCCAAAGTGGTGTTGACAGTGGCGCTCGGATTGTGCTGGATGGGAGGGAGATTGTGGTTCC
ConsensusGBS0010-2	[A/G]	CTGGTCTAATTAATCAACAACATTATCATACCACTAATCTAGCACATGCCTTCACACGCATCCGGACACGCCACCACATTCCGAAGAGTACACCACAAGGTACAGGGGCTGCGACAAGGT[A/G]CAGCCACTAAATGCTGAGGAGATCCTGCTGCGCCGGGGAGTCCTGTGTCCCGTCCTGATGCTCCTCCTCAACTTCAACGGTGGCTTCGGATCGCGTACCGACGGTCATCGACGTCGCCCC
4737-368	[T/C]	TGTTACATCCATTATACAACCGAGCATCGACATGCTTTTATTCCTGTTATATATAGGTTTCTTCATTGTTGACTCTAACAATGACTAGAAAGACGCCGCCGTAGCTCCAACTCTGTCGCG[A/G]GGAATGAGGCGCAGCTCCGAGCCATGCTTCAAGAACACGTTGCCTGCACTTTGCTGTGGGTTGATGCCTACTCCATCGTTGGTGATGATGGCGCTGGTCTGGGGCGGGACCTTGAACTCC
ABC04580-1-4-420	[A/G]	ATTCAGTTTAGCGCGGTGCTGAAACTCTGC[A/G]GATGAACTTACCTGGCATATGCTGCATTTTCTGTCGCAGTCTWGGTGCGTCTCTGGGGCTGTGGGCGTGTACAGGCTTCGTTTCAGGCACTTGTACAGCGCGTCCTCTGAAAGCCCGGTG
7639-122	[A/C]	TTTTTTTTTTTTTTTTTCATAAACACACAGCCTTTTTAAGAAAGACAGTATCCGTTCCCGTTTGTTACACAACTCAGCATTCTAAGGTTACATGGATCACCGCTGGACCAACAATCGT[A/C]CGTACACAGTTACATAAAAATGGAGCCTTTAACTAAATTGATAACTTAAGACTCAAATGAGTAATATAAGTTATGGAAAATTGGAAATTATCAAGAAGAAAAATTACATGACATACACAT
ABC05852-1-2-658	[T/C]	GTGCTCTGTTTACCTTCTGCTGATGTTTCAGGGGAAAGGCAGTAGGGTATGCAGCCTTAACCATGGAAGGGCCCTTGAGGGAGAACATGGGAGCATTGATAGCACCTTGTGAAATAACCT[A/G]TTGGAGCACCCTGGGTTAGATGAAAAACTCTCTTGACATATTTCAGGTTATTACTTGTTTCCGTATAGCTACCTCGACGACAGTATTCGGGTCTAACCCAACTTTTTCACTCAAGAGTAG
4219-685	[A/G]	AGCATCAAATGCATTTTCTGCGAATATTCTGTTAACAGCTTTTGCATCGCCTAGATCAGCATGTATGAACTGCAATCGCCCAGGATCAGGGAACAAGTTCTGAAGAACCTTGACCGCCCC[A/G]ATATTTCCTCTTGAGAGATTATCCACAATGGTGACTCTGAAAGAGTCATTGAGCAGTCGTAGAGCCGCATGCGATCCTATGTAGCCGGCGCCACCCGTCACCAACACATGAGTTACTCCG
4163-1786	[T/C]	TGTTGTTGGAGCTGGTGGTGTCAATCTAGCAGAGATCCGCCAGATATCTGGTGCAAGAATGAAGTTACTTGAAGCCCGTCCTGGTTCTTCGGAATCCATCATGGAGATCCAAGGTATGGC[A/G]CACCAAGTTCGAGTGGCACAGAGCCTTCTGCAAGGCTTCATTGGTGCTAACAGCCAGAGCGCGCAGCCATCCCAGTCTTCTCGTGACCTTTACCCAGTGTGGAACTAAACCCTAGAGGCT
1499-290	[C/G]	GATAGCCTTGTCGCAGCACTCCCACGGCCGGCAGATGGGCCCTGGGTCGCCGACGTACTGRTCCTGGCAGATCCGGCGGGAYGGGTCGCCCATGGACGRCCCGCAGGACTTGCAGGTTTT[C/G]GGGCACTCGAAGACCTGGTCCATGCAGGTGCAGATCGGCGGGATGGACCTGGTGCACACCGCCTGGTCGCAGCACTTCCACGGCCTCTTCTTGCCCGCCGCCATGGCRGCTGCTTCGCCT
ABC07496-pHv1343-02	[A/G]	MGCCCACCCCGCTCATGTCTTGACCCTCTTGTTGCTGTTGGAGCCGCCGTTGGTGCACTCCGGGCACCGGTAGTGCTTGATGTGCTCCGCCCGGGCGGGCGTGATCTTGACGCACTTGCC[A/G]TGGTACCACTTCTCGCAGTTGTCGCAGCAGATCCA
452-498	[T/C]	CTTTTCATTGCCATTTCATTTCAGCATCACGACATCAGGAAAGATCACCAGACAGCAGGCATCATATCAGCGCTACAGAGACASCCRGCRCRTTTCCTTACTACAACCAGATCGCAAGAC[A/G]CGAACTGCTACAGCGGCGACCGAAAACCTAGGCGCGCTCCCCKCGGATGCGGCGGGCGAGCTGGATGTCCTTGGGCATGATGGTGACGCGCTTGGCGTGGATGGCGCASAGGTTGGTGTC
14644-498	[A/G]	GCAAATTCCATCTTAAGCTTCACTCACAATATCATTTCAGAGTTCACGGGTGCCCTATCCTTTCATGGATGTCAGATCCTTGATGCATGAACGTACAACATCCCTAATCCATCTCAAGGT[A/G]CAAGAACATTGGTGTTACAACAGCTTTTCGACAAGACTATTACAGTGGTGACACATTCGTCAAGTCGTCGAGAAAGAGGCAGCCAAACACCGTGTTGAAAAAATCACTGCCTTTGATGGG
5017-407	[A/G]	ACAAGCAATATCTTCGATCGATTGCGTCAGGCATTCACAATGCTGCTTATTATCTCATGGACGTCCTGCACGTAATAGCGATGTGCAGCATGGGACTTTGTTGAATTTGGCTGGCAGGTC[A/G]CTCTAGCTGGGAAGTTGTGTAGTTCGTCACAAGATTCAGCTTGCGGCCAGAAGACCAACCAATGGACATGGTCGTCGCACTTGTYCTTTCAAGTGTTGGACTTGAAGGCATGCTTACGGG
6290-574	[A/T]	TCAGCCGGTTGGCGACAATGTGAAAAGCAAGCTTGATATGTCAATCTTCTTCATGCCTCGGACCGAGTCCCTGTGCGCTGTCTGCGACGCTCATCTCGGGCATGTTTTCGACGACGGGCC[A/T]CCGCCGACGGGAAAGAGATATTGCATCAACAGCGCTTCTCTGAAGTTTAAGCCCCAGTAGTCCCTGGAAGAAGAATCAAGATGAAAGCACCAGCGCGCCGCATGCAAATTTTCGTTTTGG
4629-162	[T/A]	TCCTCTCGCTGCTCTCCGCTCCAGGCCGCGCGCAGGACACACGCTACCCCTCCCTCCCCCGCCTTTCGTCGTACCTCGGCCGAGGCGAGCTGCTTCTAGCACGCAGGCAGGCAGAGAGTG[A/T]GCTGCGCCTGCCCCTACCGRGGACCAGAGGAAGAAGAAGAAGGAAGAGGACGCTGGTGTGCGGGGCGAGATGGCGRTCGCGTTGGGCGTGAAGGCGACGCCGTTCACCTACGCGGCGCAC
11832-415	[A/G]	CTGATACAACCCACACGGTGCGTGCCTTGCTCACTCGTCTCGCATGCAATGACCTTCAGCTGCACGCACCCGCACGGCAACTTCTSCTSTCTACACACAGTTTTGGGGTACAGATTGAGC[A/G]GCGACTCTAACCCCGTAGTACTCTTGTGGTTGTAGGCTCTGGAGGCGATGCTTATTCAACAAGTGGAAGCGTGGACCATCCCCACYGTTTCTTTCAGGCATCGTGGACGGAGTCGTCCGT
2297-1250	[T/C]	CTCCCCGAGCGGCCACGCGGCCTCGATGAAGTACTCCCCGTGCTTCACCTTCTGCGCCACGGTGATCTCCTTGGTCGGCTCCAAGCCGAACCCGTCCACSAGCAGGGAGTACTGGTAGAC[A/G]AGGTCCATGCAGATGTAGGGCGCGTCCACGGACCGCACCTTGGGGTACGCGGCCTTGGCCTCCAGGAAGCTCATCGGGCAGATCTCCTCGGCGGCGGCCCTGAACGCCGCCGGCGTGGTC
2528-2111	[A/C]	TGACTGTATAGAGCACCTAGTGGAAGAAAAGAAAAACAGCCTCCTCATCTACTAGAAGGTGATGGTTCGTTGGGTCATCTCTGCAAAAACTTTATATATCCAGGGCAGAGTGCGGGGAAA[A/C]GCTAGCTTACAGGCTCCGTCATTAACTTGAGCAACCAGTCCTGCCATCATATGGTACACGATTTATTCAAGCCAGCAATTTCAGTTTCAGCCACTTGCTTGGTGGTATTGCGTGGCAGGA
4191-268	[T/C]	AGCGGTCTTTTAAGTTGAATCCAGATGCCGCTCCTTTCGTGCCTGCCTCCAAGTCTCCGTTCGCGGAGAGCTTGAAAGGAAAGAAGGACCCTGAGAAGCAAGTAGATGAGACTGAAAAGA[A/G]TGAGACCGCTGACAAGTCTGCTGGGTATGAACTCCCAGAGTCCCTTTCTTTTGATGACTATGCTGAAAGCCTAGGAAAGATCAACATCTCTACCGAGTCATCATCAAAAGGAGAAGCTGC
1007-651	[T/C]	ATCATGACACTTGGCACACGGAACTCAGCTATCTGACACCGTCTCTTCAGACGACGCACCGGTGTCGCTCGGCCCTGCTGCCATAGCAGCGGCCCTCTGGTTCAGATCCAAGGTGTCACC[A/G]CTGGTCCGGAAAAGCTTCTTGCCTAGACTGCGCCACTCCGCTTTCCTCTTCAGCGCGAGCTTCAAAGACGCGTCGGGCATGGCATGTGGTTTCTTGTTGTCGGGGAAAAGAAAGGCGGCA
ABC11278-1-1-76	[C/G]	GAGGAGGGAGGATTACGAGCGGATGCAGCAGCGGTTCGACTGGGGCGAGGACTCCATCTACAACCAGGACGCCGT[C/G]GAACTGTCCGCCGGCAGATAGCCGCGTCAGAGTGCGCTGCTTGCTGTAGGTAATAATGCAATTCTTCGTACTACTAGCAGAGTTAGTCGGAGTCTTGTATATTGTGAAATTTGTCGTAAG
4392-450	[G/C]	TCCGGTGGAGAAGGTGCTGAGGGTGGTGGTGATCAAGGAGATCAAGGGGTCGCAGTACGGCGTGCAGCTCGAGAGCTCCGTCAGGGACCGCCTTGTGGCGGCGGACAAATACGACGACGA[C/G]GAGGAGGAGGCGCTCGAGAAGGTCTCCGACTTCTTCCAGTCCAAGTACTTCAGGCCCGGCTCCATCGTCACCTTCCACTTCCCGGCCACGGCCGCCGCCGCGCCAGAGATATCGTTCGTC
1461-529	[T/C]	TTTTTTTTTTTTTTTTTGCAAAAAAGTCGATCGCTGCTCAAATGCCAGATAAACAGGTTTGGATACAKGACAAKGTCTGGTTG[A/G]TTCAACTCATAACATCGATACAAGCAGTAATARTTCTTGACCACAACGASTACAGATAGGTGAAAGMAATCTAGAAGAGTGAYGTTCCCTTGCCCTTCTTGTCTCCACCRATCTCAAAAT
5844-1011	[A/G]	ATTTATGGCGTATCATTATCTAATTGGCCACGACCCTTGYAACCGGAGCATCTTGATAAAGGAAATTCCATCTGTCGTAACTCCATCGGAAGTGGTATTGACAAGAAAACCATCAGAGCC[A/G]CCCATTAACAGCATAAAACATGGAGTCATATTACGAGAACTAACACAGAAACGAATTTGTCACATCTTACGCCAAACAAAGTCCTTGCCCATTTCATTGAATTTTGCGCTTTTGTGTTTT
211-259	[A/G]	AAACAAAAAACCGCATATRCGATCCCCATGCTCTTTRAAGATTTTCTCCAACCCATTAATGTCTCCRAAATCAACTTTAAGATGGCCAGGAACCAAAGGACCAAAACCACGAGTTGCATC[A/G]TTGTCACAGCTCATAGATATGACTCCCAATGTCCGGCCATGGAAACATCCACAGCAAGAGACAATCAAAGCCTCATTCTTTGGTATATTCTTCTTTTCATARCCCCATTTTCTTGCCAAT
6205-683	[A/G]	CTCTATYACGCCTCCTTGCGCGTGCACGAGCGTAGCAAGATCCTTAAATGCTTCATGCACTTCACCAATCTGCTGTTGGATGTCTARAATCGCCTGCTCCCTTTCCTCAATGATAGCCTC[A/G]TTGAAAACAATTTCATTATCCAATTGCAACACCTCCAGCCTGTTTGGTTCTGCAAGCAATGCKCGCTGTTCAGGCATTTTATCAGAATCAGATCTTCCATCATTTGTAGTATAGCTTGGC
1969-1322	[A/G]	GGACTCCCGACCACCGGCGGTGCTCCACCAGTTGCTCCGGTAGAGGAATCAGCTTGATTGATTTTTGCTGCTATGACGATGTATTCCTGGTTGTGGTTATTGGTGGATGGGACTGTATCA[A/G]TTACTTGTTTAGCACCCAAAATCTTTTGTTATTGTAGCAGATGGTTATTGTCTCTATCAGATGAGAGGAACTCATTAAGCAGGCGAAATAGGCCTTTTTTTGCCCCCCGGGAAAGTTTGA
917-522	[T/C]	CAACAAGAACTACGTCGACATGGACGAGTACCCCGTCACCACCGAGCTCCAGAACCGATGCGTGAACATGATCGCGCATCTCTTCAACGCTCCTCTTGGGGAGACCGAGACGGCCGTGGG[A/G]GTGGGCACCGTCGGCTCTTCGGAGGCCATCATGCTCGCCGGGCTGGCCTTCAAGAGGCGTTGGCAGAACAAGATGAGGGCCGCCGGCAAGCCCTGCGACAAGCCCAACATCGTCACCGGC
151-730	[A/C]	CTGGAATAAGCGAGTTGACAGATGGGATGAATGGTGCCATCGTGCCAAGAAAGTATATCCGCAGTCAGCCGCAGCCAAAGACAAACATAGCTAGCTACAGCACACCATCACCACCACCTC[A/C]ATCAGCTTACTTAGATCGCTGCCTCATCTTTCGGCGCTTCCTTTTCAGCCTCCTCATGCGCTTCTTCTTCCACTTGGCCCTCATGGTCGGTCGACCCCTCGCGAGATCTCCTTCTCGCGC
5887-615	[T/C]	CTTCTGACGAGCGTTCTCCTCAGTGAAAGAAATAGGGAAGAGTGATTTCAGCTTGAGCTTCTCCTGCCCCTCAGGGCAGATTGTGTCAGTAGAAGGAGCATCTACCTTGACAGTAGCTTC[A/G]GGTGTAGCTGACGGAAGCCAGAACGCCTTCATCGTGCGTAGGGCTTCCTCTTCAAAGGAGGTAGTCTTCACACTGTTGGCTCCATGAAAACCATTCTTGTCTTGGGAACCACTGCGATCA
682-767	[T/G]	GCCGTGCCCGCCGCGCGAGCAAGTCGACGACGACGACGTTTACCGCCTGTTGTGTTATCCGACCGAGTGCGTGTTTAGACTTTTGTTGCCAAGTAGTTGTTGTCCTACTACAGTAGTACC[A/C]TAGCAGTATGTTTCCGTGGTCGGAAGTCGGGAGAGGTTCTGCATGTTGGATGYATGCTGTCTGAGTTTGTGGTGAATAAATTGCCTGAGTCCGGGYGGAGTGTGTAAAAAAAAAAAAAAA
1016-376	[A/G]	ACCAAGAGAGTGGCATACTTGGAAACCTTGAAGGCAGTCACAGTTCTCAGCCTCCTTCCTGACAACGTCAAGAACAGAGTCAATGAGCTCTGCACCCTCGGTGTAATGACCCTTGGCCCA[A/G]TTGTTACCAGCACCAGACTGCCCAAACACGAAGTTGTCAGGGCGGAAGATCTGCCCGTATGGTCCAGTACGAACACTGTCCATAGTACCAGGCTCCAGATCCATAAGAACAGCCCGGGGC
454-1502	[T/C]	TARAAAGACTGTTGCTCARAGCTCATCCTTCAAAGGCTCGGTGGCAGCCGGTTCCGYYGCCTTYTCGGTCGCCGCCGCCGCCGCCTGCCCAGCAGTCTCCTTGTTCTTCCTGATGTAGTC[A/G]ACGATCTCGTCGGCCGTCCTGCCACCCTCATAAGAGACCTTCTTCCCGCTGGGAGTGACGAAGTACAGGGTCGGGTAACCCTGGACATCAAACTCGCCCGGCACGTCATTCTCGGTGGCG
1290-729	[A/G]	GATTAACAAGGGTACTGTGGAAATTACCATCCCAGTGGAGCTGATCAAGAAGGGTGACAAGGTGGGCTCCTCTGAGTCTGCCCTGCTTGCCAAGCTTGGTATCCGCCCCTTCTCATATGG[A/G]CTGGTCATCTGCAATGTCTATGACAGTGGGTCAGTCTTCAGCCCCGAGGTTCTTGACCTCACTGAGGAAGATCTGATGGACAAGTTTGCTTCTGGTGTYTCCATGGTTGCCTCACTGTCC
485-1369	[T/G]	TGAAGCTGTTGCCTATGGTGCTGCCGTCCAGGCTGCAATCCTCAGCGGTGAGGGGAACGAGAAGGTGCAGGACCTTCTCCTCCTTGATGTCACCCCACTGTCTCTTGGTCTTGAGACTGC[A/C]GGAGGAGTCATGACCGTGCTCATCACAAGGAACACCACCATTCCCACCAAGAAGGAGCAGGTCTTCTCCACCTACTCTGACAACCAGCCTGGTGTGCTCATCCAGGTGTTTGAGGGTGAG
5494-316	[A/G]	GACCATCCATCAAGAACTCAGATTCCTGGAACAGTAACCAGAATCTACACGCACACACCCCGGTCCGAGCGCCGGCGATCGGATCGCGCAAGCTGCAGAGGCACGGCGGTGACGAGAAGG[A/G]GAGAAGTCTGGTAACGGGAGGAGGAGGGAGGGGTGGGGAAGGGGAGGGGAGGGGGGGCGCGCTAGGAGGAGTGGATGTTGGGGTGCCAAGACCAGGGCTTGAGGCGGTGGGAGCAGCAGC
10780-204	[T/C]	GCGGCGATGGGAAGCCTGCTGGGCGGCTGGCCGAGCCACAACCCTCAGAACTTCAGCCAGCTCGTCCCGGCCGACCCCTCCGCCCAGCCCACGAATATCACACCAACAACTTACATTGCA[A/G]CACATAGGACAGATCCACCTCCAAATCAAGTGATCACGACGGAGCCCAGGAACATCCTGCTGAGGCATTTCTACCAGAACTCTGAGAACAAGCCKCGGCCGAAGAGGGCCGCCCCGGAGA
3699-1543	[G/C]	CGGCGTGCTGCACGCGATGCTCGGACCCCACGGCACCGTCTCCCTCGCCGACTCCTGAGGGTAGAGCCTCTCGAAGATCATCCGGTAGTAGTAGGCCTCCTTGTTGATGGGCGTGTTGTA[C/G]GGGTACTCCTCTGCGGCGTTCTTCATCATCTCGTCAGTGACCTGCTGCTCGGTAAAAGCCTTGAGGCCATCGATCCAGTTGTAGCCAACGCCGTCGCTGAACTGCTCCTTCTGCCTGTAC
5297-796	[A/G]	AAAATAACAAGACCATACTTGTGATTTCTTACAAACAACTTGACATCCTCTTTGGTGTCAGGATGGAAACCTCTTCATTCTTTGCATCCTTGCAACTCATGACCAGAGCTGGCCTAAACA[A/G]AAATACGCTGTAAACTGGCTACCGGGATCAACAATTTCTACATGCACTTTTGTGATTTTGTCACGACAGCAACTGGGCAACCGTGGCACCAGCCCGATGAGACTGAAGCTTCTTCAGGTA
ABC09375-pHv500-02	[C/G]	TCTGCGCCSGACTTGGATGTGAGCGTGAAGGAGATCTCAATGCCAGCAATGACCTTGAGGAGGCCCTGCAGCACAGCGGCGAGGTGAGCGCT[C/G]GTCCCGCCGATGAGCCAGAACTGCTCATTCCTCCACCACTCCTCCAGGTTGATGCCAGACCACTTGATCTCCAGCACCGCCAGCATGCACAGCGTCAGGGTGATGACCAGCAGGTAGGTG
4256-833	[A/G]	CATCTTCACGGGGAAGATGGAGTTGCCGTAGTACCCGGCGTCCAGCTTCAGCAGGTGGCGCACGCTGGCGAAGAAGCACAGCTTCACCGTGGCGTCCGGCTCCAGGTTCAGCGCCCGGGT[A/G]CGGCACTGCCACAGCTTGGCCGTCAGCACGTCGAAGCCGGAGCAGAACTTGCCGCTGTGCGCCTTGTACTGCGTCTTGAGCCCGTCGATGTAGCCCGTGGGGAAGTCGAGCACGATGTAG
ConsensusGBS0687-3	[C/G]	GTTGCTATGGACCTACTCTCCTGATTTCGTGGCATTGCATGGACAAGTCCCAACTCCTATGTCAACAGTCTTGTGTTCAGGTGCATGCCTTTGTTGCTTTGAACAATGTTTGATAGCCAA[C/G]ACTTTGTAAGKGTGAGGGYACTGATTAGTTTTAAGAATCCACCTAGCCATTTAATCTATTTGCTGTCATGTAGCAGTAATTATTG
12384-427	[A/G]	GATGTACAGAAGAAACATCGAGCAGTTGGTTGCGGAGCTTGAGAAGGACCTGGCTCTGTAGGTGGTAGCCCTGACAACGATACAATACAGCTTGCTGGTCCAAACCAGATACTCACAGTT[A/G]GCTTCAACTGTTGTAAAAGCTGATGACATACATAGGTTGTTAGTTCCATAAAGTGTACCTAACATTACTGGAACTATATCAAAACACGGCTCTTCTCAGAGATATGATTAACTGTCACAA
6156-1399	[A/T]	AATGTATATAACCGGCCTGAATTTTGCTTTGGGCGAGCGAGCGAGTGAGTGGGTGAGCGTTGCTCATACAAAAAAAAAAAGAGAGGTATAACTGCTTCCTTACAACCATGCGTATCATCA[A/T]CGTATATCAATCGACACCAGGAATATCATCATCGTATATCAATCGACACCAGCAAAATGCGAGCGGGCTCCGAAGAAGAACGGGCGTAAGGTCGAGCGTTCGTTCGTTTCCATGCCCGCC
5232-2041	[T/C]	CATGTAGTAGGGCGTCTTGTCCCCCATCTTCCTGCACGAGTTCAGTTTGTATCTATGGGCCGTCCCGGGGAAATCGGTGATGAGTCCATCCACTCCCCCTCCCTCTACACCTTTGTGCAC[A/G]AGGGCATTAATCTGTGCCGTGGCATCTGAGAAGAAGTCATACGGCTGAGAAAGGAACTCGTTCATCAGCAGATAGACATAGACTGGAAGGCCAGCAGACTGCAGGGACTTGACAAGAGGA
ABC20090-1-1-275	[T/G]	AATGGGTGCATGCCCAATGAATCAACCTACACTATACTTATTAGAGGTTTAGCTAGCGAGGGATTGGTAAGGGAGGCACAAGATTTGCTGAGTGAACTGTGCTCAAGAAGAGCTGTAAGA[A/C]AGCACTTGGTGAGACATTTTGGTATTGTATGAACCAACAGTACCGCTAGATGCTGATGGGAGGAGATTATTGTGGTG
6170-304	[T/G]	GTCGTCGGCCGCGGAGAGATTCTCGGGGCTGCTGAGACCTCCGTTTCCTTCCTTCCTCGTCGTCGGTTTGTTCTTGGTTGTTGCCGAGAGCGGTAGTACAGCCTGCCTGCTAGGGTTGCT[A/C]GGCTGATTCTTTGTTTGAGCGGGAGGCATATAAGTACGTGCCATGAGAAGATGATGCGCGCCAAGGGCAAAGCTACATTCTTGGACGCCATGAAGGAGACCGTCTCTCCCGCCGCGGCCG
2611-1846	[T/C]	TCAACTGAAGAAGATCACGAGCCCGAAGCTGCTGCCTACTGTTGACAATGCTGAAAATGACTCTGGCAATGCGCAGGAATCACAGAAGCCTGAAGTTACCGGAGAGGAARAATCTGCTGC[A/G]GAAGACAATGTGGTGGCGGCTGCCGTGACTGGTGTTGCCCCGAAAGATGCTAACCCCACAGCCGCAAGCTTGGCTGTTGCAAATGGCTGCTGATTTTTTTGTCTGTTGAGTTGTGAGTAA
10273-543	[T/C]	AAGGATTCCTCCAACGCAAGTGCTGGCTCCTCTTCCATGCTTGGGAGCCGTCGCGTGAACCGTGTCGGTGCCCGATTCACCATCGGAAGCACCAACCCCGTCACCACGGCGATTCATAGC[A/G]GAATCGCGTGGCTTGAAACGCCTCGCCCACGGATCCTCGGGCAGGCCCCTTGCGGCCACATCACGCGAGCGAGGAACGTTCCTCTCGGCCCCGACTTGATCCTTGAGCCCATGGCCGCCA
7090-1260	[T/C]	GCACGCACAAAAGATGCGCGACAACAGGGGGCAAAAGAAAAAGAAAAAAGAATGACACCACGGTCGGTTAGTTCCCAAGATGACTGCAGGTCATCTGCGACGCACAAGAAGACGAGGAGG[A/G]ACACTTGTGTGTGCCTCGGCAGCGAAGAGGCCAGTCAGTCTATACAAAGAGACCTCGTCACCATTCTATCACAGTTTGCATTTTTCGATGACTTCTGTAACAGATGAGTGTGTTTCGTCT
3007-1337	[T/G]	TCGGCAACATGAAGCTGCCCATCGACCATGTCGGCGGAACCACTCGCCTCAAGAAGGATGACGACGATGACGAGGAGTGAAGTGCTGTTACTAAACATACAAGATAGTTAAACAGGGCGC[A/C]AGGGAGGATGCTGCAAGGGGATGCCTACCTATACCCTTAGYACCAGCTGAACTCTCGCTCTAGCTCATGGTATCTTTGTTGATTGTGTCGTCCGAACATCGTCCGTGTTTTTATGCTTCG
ConsensusGBS0008-1	[A/G]	GCTCTTGTTCCTGATGAGAAGGTGAGCTCATGCCTAGTAGACATGCAACCTCTTTCTCCTTGCGAGAACAT[A/G]AAGTTCTTTTACATACCGTAGGACTGTCTCTGAAGATTGCTCCATGTTGATCTGTAGGTTGCAAAACCAGGTGATGCCACCGCGCGTGGCAATGGTGCGGATGCGAGTGTGCCCGAGAAT
3783-621	[T/C]	TATCATTGGTCACCAGTCTGCGCRAGACGACATCTCGTGCATGCTGACCATTGGCAATCACCAGAACAACAASAAKTCAGATGTCAAGAAGGCTTCACCCCAGCTGATGCTCTTTGGAAA[A/G]CCCATACTCACTGAGCAGCAGATCACTTTAGGTAACTCTCGGGGTTTCTCTCCATCTGCTGCTAGGAAGAGCACCTCTGATATGAGCGCCGAAAAGTCGGCGAATAACTCTGATATTCCA
ABC04676-1-1-59	[A/T]	CGCCGTCGTATCGTAAGTCGCAGCTTTCTCTCCCTTTTCAGTTGCACAGTTCGCTGCT[A/T]CAACTGTACTTTCATTTTACTTTTTCCTGCGGTTAGCTTTCTACAACCAGAATGCTCACTTTCCCCCCTGATTGTTTTTTTTTCAGGCTGAAGGACGATCTTGCTGGCGAAGTCCCGATC
1011-1338	[T/C]	AGCTGMACGGAGCGGAGCGGAGCGMATCCGTTGCCGCTACTCTGCGTCGCGTTCCTCTTCCTCCTCCTCGTCATACTCTTCATCGGCGGTCGCGTCCTGGTACTGCTGGTACTCRGCGAC[A/G]AGGTCGTTCATGTTGCTCTCAGCCTCGGTGAACTCCATCTCGTCCATGCCCTCGCCCGTGTACCAGTGCAAGAAGGCCTTCCTCCTGAACATGGCCGTGAACTGCTCGCTCACCCKGCGG
6818-411	[T/G]	GGGTCAAGTGATAGGTCTGGAGGCTCCTGCGGACCGGGCTTGATAATGCATTTGAGAATATCGTATTCTTTGACTGGTCATTGAGGCTGGGTCTGGGAGCATGCCCAGATGTTGCTTGTG[A/C]GTACAACCCAGCTGAGGGTTGGATACTTGTAAACGGATTCACAGTCATGGGATGCTGATGTACCCTTGGGGATACATGTGCATCAGTACCTCCATAGTCAATCTCATGCTGGATATGTGA
9100-978	[A/G]	ACCTGTGTGTAATTGATGTCGATCTTACTCATGCGATAACTGGATTCGTACCAGTTGTACAGCTGCATGCCCTTTGGAATAAAAATAATGCAGAGCAGGATCCAGCATTAACGTTCTGCG[A/G]CCACTTACGAACATGCTCATTTCTATTTTATGTTTTTTGGAAAACAACAACTCATTTCTATATGTAAATGCCTGASGGAGGACTACTAACTCGTATGTATTACGGGCCGGTTCTCTGTGG
3985-824	[A/G]	AATCTCAAACAACTGCGGCATGCTTCATTACACCTCTGGCGGCCAGTTCAAGATACCACTTGTGATCCGAGGTCCTGGTGGTGTTGGTCGTCAGCTTGGTGCAGAGCATTCACAGCGTCT[A/G]GAGTCATACTTCCAGTCAATTCCTGGTCTCCAGATGGTTGCTTGCTCTACTCCTTACAATGCCAAGGGTTTAATGAAGGCTGCGATAAGGAGCGAGAACCCTGTCGTGCTATTTGAGCAT
4164-176	[G/C]	GAGCCGGCAGCTCTTGCCGCACCGCAGAAGCCCGGCTTGCTTGGGCAGCGCGCGCCAGTTGCCGTGGCCGTGGCTGTGGATGTGTGCGACCAGGATCTTGTCCTCCTCCGGCGTCCAGGG[C/G]CCCCTCTTCAGGCCCATCTTCTCGCARCACGGCGCCCTCCCCATCTTCTCGATCCGGATGCGTGCGCGCGTGCGTGMTGGATGCGCGAGTCCCCTCTGTGCCTGTCTTTGACTCTTTGGG
4204-176	[C/G]	TGAGTTCGTCGCCTTGGCCACCGGCATGAGCGCCGATGGACACAAAAAGGAGCATGACGGCAACAGAGAAGAAGGCAGCGGTWACCCGYGCAGTTGCCATTGCTGCAAGGATAGCTGCAA[C/G]TGCAATTGTATTGTAGGCTTTGTAGCTGAGAGAGAGGTGGGGATGAATTGTTAGACAGATTTGTTGTGCAAAGGTAGAGGTTGTTTGGGATTCCTGTGACCTGTATATAGTGCAGCAACA
6841-637	[T/G]	CCGAGTGGATTTTCAATCCTTCAATCCCCCTGACAATCATCACACTGTAACTGTCACTGTCAGCAACAACAAAAAAGACATACTGTAACCGTCTTGCGGCTAAGAGGCAGCAGCAGAGCC[A/C]GACGCAGCAGCCGCATCTGCAGGAGCGGCCTCGTCGTCCTTGTGCTTCACCATGCCCGAATCGACCAGGATGGGCACCTCCGCGGCGAGCCACGGCGCGAGGCCGAGGCACAGCGCGTGC
3886-313	[T/C]	ACATCGGCCTCGGCGTCGCCATTTTGTTCCTGGGGCTGCTGGTCTGCCTGCCCTACCCGTTCCTTTTCGACCCTTCGCAAGTTACTGATTTCAACTTTTGACTGAAGAGTTTCGAAACTC[A/G]CCGCGGCTTCTCTTCCTCCAACTGTATCTGTGAGATGTTTTGCCATCTTCGCGATTCCTTGTGATCATAAGAATAGCTTGGAGCCTTGTGATGCTCCAGTGCTCCTTGCAGTAGCAAAAT
3682-556	[A/C]	TCACCAAGAGCAACGATTGGTCAGGTAAGCATTCCTTCGGAGGAGAATCTCTGCATGCCATCAGTCGCACCCCAAATCCTTATGAGCAAGCCATTTCTATTATTGGGCGAACACTATCAC[A/C]TTTTGATGATGATAACTTGATACCATGCTTTGGATTTGGTGATGTTTCTACATGTGATCATTCCGTCTTCAACTTTTACGAAGAAGACCGTCCTTGTCGTGGTTTTGAGGAGGTTCTTGA
2617-1234	[T/C]	ATTACAGACAACGAGGGGCGCATAATTTCATAGCCCATGAGATGGAAAACCCAATAAAGCTCACTTATATATCACCATTAATTGATAATGATATAAATCGTATGTATGTATGTATACTCC[A/G]GTCCATCTTATTGCACGCTGTTCCTTCCTCAACAGTCCCCTGATCAGCACTGAGCAGCCTTCATCATGCATCATCCTTGTCTTCAAATATATCAAGGAGGGAGAGAGCCTCGGTGATGCT
ABC03253-1-2-279	[G/C]	GATGAAACTTTCTTGGTAGTTTACTTCATCAGTCGCAGGAGGGAAACATTTCADCACTACATTCATGGGTGGTTCAGGAAAATACATATTTCCACKA[C/G]CACAGATTTGCATACGGCTGCATCAAAATGCTGGTTCAGTAGCTTATACAGAGAACAGGAAGCCTGCAGAACTTGGATAACGGCATGTGAAATGCCAGATTGTTTGCTCAGAAAATAACA
13008-352	[G/C]	CGAGGCCGAGGCCAAGAAGAAGCACCTCGCAGGTTGATCACGGCTTAGACTGCGTGCAAGATTGCTAGGGCTGTATGGATTGCATTTCGGTTAGGTTCTTGGTTTCTAGCTACCCTCTTT[C/G]CTCGATCTGCTGTTTGATTTTGTAATAAATTCCAGCTGAAGTTTGTTACGATGTTAAGAGGTGCGGTTTAGTCTGCCTCTGTGAGACTAGTTTTGCAGTGCACGCGTGTCTCAAACTGTG
ABC09402-1-2-275	[A/G]	AGAAGGAGAACTCGAGATCCGTCGTCGCCCTGGGGATCACCCATAGGTTTAAGGCCAAGTATGTGACCGTCGTGCTCTACAAGCCRGTACAGAGGCGGTAGCGGGGCGGTGAACATCTGC[A/G]TACCGTGTTGGCCCCTTCTTCCTATTGGGGTTGGGTTGTGGYGACTTACTGAACCGGATGGAATGTGTCTGTTGTAGTCCTGGAGAAACAGAGATGATGCCCTTCATTCTCAAATGATTT
5440-455	[A/C]	ACCGTTGCTAGCCATGGGCCGGAAGGGTGGACATCGTGACAGGAACCCCATTCATCCGATGACTGGCCGTCCCTTGGACCTTGAGGGTGTCACGATTGTCGATGATCCTAATGCTGCTGA[A/C]GGTGATGCTGAAGCATCTACAGAACCTTCGTTGGAGGCGTGATAGATTTTCTGTTCTGGCCTATGGAGTGCTGCTGCAAGATAAAATAATTTGTTTGTTGTGCTTCTGATAAGATTATGA
7370-818	[T/C]	CACATGTTTTGTTCATAGACAGGACAAACTCAGGGCATGGGCAAATTCACACCCCAGTACAGCGAAAGATCAGCAGGCTCGAGCCCATTCGCAACACATTCTCTACCGTGGCACATGAAC[A/G]AAGCAAGCAGGGGGAGGAAACAACCAGAAGGACCATGAACAGGCAAAACACTCGGTCGGCTCTGAGGCAAACCTGGTTTTAGCTCCGTAGCCTACATGCCTCTCTGCAGCCGATCGGTTC
557-1297	[T/C]	GACAGTAAAAGTAACTAACAACAAAAATGGATAATAAAGAGGAGACTCCTTTGTTCCATCATGTTAGGGGAAATCTTGCATATGCTTGGTTCATCTSACATTAGCTCCTCCCATCAGAAG[A/G]TGCGGCATGTTGATGTGCTCATCAGACTCTCCTTCCATCAGAACTCAGAAGATGTGGACGATATCGTACGCGAATGTCCAGAACAGCACGAAGGACATAAGGCCGGCCAAAACTCCTTCA
ConsensusGBS0654-4	[T/C]	ATCCTCAGCTGACCGATTTCGTTGAGAGTGAATTCCTTCAGGAGCAGGTAAACCTCCATGCTCTCCAGTTAATTCAGAATGAGGCATGTAGCATACGGCATGTGCTATTGAGATATGTTT[A/G]TTGTGTGTTTTACCGTAAGTAGAAACTCCTCAAATTTATGTGAAAGGTTGACGCCATCAAGAAGATCTCTGAGTATGTGTCGCAGCTGAGAAGAGTGGGCAAAGGCCACGGTTAGTATCT
9105-497	[T/C]	TGGTAGGTTTCAACCAGCAAACTGAATTGTCGAGGGAGGGATTGTCTATAGAATGCTTGCTAGTCCTTCCTTCTTGGCAGCCGGCCTGTTCCCAGGGAACGCAGTGCGGGATACATCAAC[A/G]AGGGCCTTGAAGCTGTACGGTTCATGCATCGACAGCTCCGAGAGTACCTTCCTGTTGAGTTGGACATTCTCCTTCATCAGTCCATGCATGAAGTTGCCATAGTTCACCCCATGGAGTCGT
ABC14689-1-9-399	[A/G]	AGCGCGGCAAGCKTGCCCTGCTGAACCGAATGTCTAGCTACTGGATGGATCGTCTATCTACCTGGGGTCTTCTAACAATACAAGAATCTCTTCGTCGTCGATGGTCCCGCTGTCAATGGC[A/G]TACTGTAATGATGTTCTACCCTCGCGGTCGGTGGCCTGCGAGTCAGCACCCCTGCGCGTGCACACAACAACAGTTAAGGCCTGCACACATACTGATACTATAGGCACCGAAATGTAAAGC
8743-197	[G/C]	GGCGACAATAGCGCCTCCTCGTCCTCCTCCTCCTCGGGGTCTGATTCGGACGGCGACCCCGCGGAAGAAGAGGTCTCGGAGGAGGAAGTAGAGGCGGAGCAAGAAGAAGAAAAGGAAGAA[C/G]GTGATGAAGAAGAAGAAGCGGAGGTGGAGTCGGGGGAAGAACAGGAAAAGGAAGTAGAGCAGCAGGCTGAAGATGAGGGTTCAGGATACCAAAGTGAGGACAGCTCTGGACATCATGTTG
10687-540	[T/C]	CATGCCAAAAGAGAGTCGACTACTCGTGGCCCCGGGTGTCTGTAGAGAATCTGGTGCTCCTATCGTTTGGCTTTCGGGCAGCTCACTCCAATTAAAGTTGTTAAAATCAAAAGTGCTCTC[A/G]ATGAAGTTCTTCTGCGCTGACTCTCCTAAGAAATGAAAACCAGGAGCAGTTGCCAACGACGTGATCGAAGCTCGCGAAACCTTGTCACCCCTCTGGTATCCAGTTATGAGATCATGCCAT
5250-214	[A/G]	TATGAATGTCTTTGGAGCGTAGCCTCCCATCGCCCCCATGAACTGATTCTCCTGTATGGCATATATCCCTGGACGCTGAGTCTGGTCATCCATACCCTGCTGGGGGAACATCCCTGGCAT[A/G]AGCATCGGGTACATGAGCGGAAACATCGGAGAAGCGGCACTTGGAGCGCCGACCTGGGSCGACCGGATCGGCTCGCCCGACGCCTCCACCGGCGGCGAGGGGGAGTGCGCGTTGCTCTGG
ABC05241-1-5-271	[T/C]	CCTGTACCTCTTCTTTGTCTCGGCCATGATTCTCATGTTGAGTTTCAAAGTAGGGTCCTGCATCTACAGCAGGTAAAGCTAAGAGCCTGCCCTYGKGGCTGTTTTCTTTTGGTTTAGCGG[A/G]ACTATACAAGGCGCCCCCTCGATGATGGCGAGGGAGCAACGACTCAACGCAGTTTTACATTTACGCTTTTAGTTTGTCATATAYGATCCTGACTTGGTGAAAGGTATAGTAAAGCAATAA
3012-1125	[T/C]	CCTGATAGTATTATTTTATATTTGATCACATTTGAAGTGCCAAACAACATGTGTAAGTATCATAAATGAAACGGTTATTTAGTCCTAGAACCGTCCAATGTTGTTTTTATTTCTGGTAAT[A/G]GAGCACACAACTCAAAACACGGCTTCGGTGGATCCGATTCGTTACACCTAGAAAATAGTTGCAAGAAACAGAGCCTTGYCATCTTCACTCACCAAAATGCAGTTCATCAGCAGCAAATAT
3271-1422	[T/C]	GAGTATGATCTCATATGCAACTGGCTAGGGAACTCAAGATGGGTAGACTCTATGGAATGGTCTGGAAAGAAAGCTTTCGTGTCCTCAACTGAGAAACCCTTCACAGTTGATGGAAAAGAA[A/G]CCGGCGTTCTGAAAAGCCACGGCCCTTTGAGTTTCTTGAAGGTCCACGACTCCGGTCACATGGTTCCCATGGATCAACCAAAGGCCGCGTTGGAGATGCTCAAGAGGTGGATTTCAGGAA
171-1301	[T/G]	ACAGGACAGACAGTATGGTCGGACCAAATCTACAGCCATCATCCAGTTACTGAAATGTACTACCCCCACAACCGCACCAAAGCCGCTGCCGATGAGGCGATTATTCGTTTATTCTGCTTT[A/C]AGGAATGTCCCCAAAACTGAAACTGCACAGGGTCGATTCAATTGCGCAACAGCACAGGACCCCCAGCCTGGAAACGGCGCCGGCGGAGCTCATGACAGACCCATGACCTTCCCGGTGGCC
12045-83	[T/C]	GCGCTTGCCTCCCGGCCCGCCTCGCACAAATTCAACATTTCTCTCCGCTCTTTAATCAGTCGTCGGAGAAGAAGAGGAAGGG[A/G]TCGATGACGAGCAAGTCCGGCAGCGGCGCCGCGGAGGATGGCAGCTACGAGTACGAGGAGGAGTCGGTGCAGAACGCCCGCGGGATGAAGCTCTTCACCTGCAGATGGCTCCCCCCCAAG
1593-1597	[T/C]	ATACAAGCAGACCAGCAGGGAGAGCAGAACCCTGGGGCTGCTCGAGGTGGCCGAACCAGCCGCCAGGTTGCCGCTCGAGCTGCCAGAGCCAGCTTGGGTGCTGCCAGAAGTGACCGTGCC[A/G]TCTTTCGAGCCGGGCCCCGACGCCTGCAGCATGTTCTTGAACCAGTAGGCCGAGTCCTTTGGGTACCGCTTGAGGGTGGTGAAGTCGACGTACACGATGCCGAACTTGGAGGTGTAGCCC
1490-959	[A/G]	GGGCAATAGGATCACAGGGAATGTTTTCACCTTCCCATCCTCAGCCACAACTACTGGATCAGCCCCCTGAGTAATCACAGCAATCCTCTTTTGTTTTCCAGAAGCCAGAGGCAATTGTGA[A/G]ATCTTCAAAGCGATCTCCTCRACATTATCAGTCTCCCACCCTCGGACTTTAGAGAAGATCCTTGCCTCAGTTTCATTTCCAAAGATGTAGTCSGCATACGGAAGAACCTTCTCCTGGGCA
3567-112	[C/G]	GCACAGGACGATCGTTTCTCTCGTTTCGTTTCGTTTCCTCTTCAATCGCTGACCCGCACCCACCACCGCACCAATCGCGACTCCCGCGCTCCCGGCCAGCGTTACTAGCTA[C/G]CGTGACGTATATGAGATCCCCATCCGGCGCCCGCCCCAGCAGCGGAGGAGGTGCTGCGGCAGAAGACGATTTCGCCTTCTACTACTCTTTCTTGCAGGACGCTGCCGCCGCGTCGCCGCT
ABC04861-2-1-334	[T/G]	TCTTCGGCTTCCTTGTGGATCATTGCGGCCTTATTCTTCATCTTCTCGGCGTATTCAGCCTTCTTCTTTTCCAATTGCTCCTGAAAGTGTACAGTCACAAGATTTAGTTTGCAGGATGGC[A/C]TATGAAGAGAGTGCCATGTTCAGAACTGCAGATGGATATCGACGGCAAGAACAGGCCTTACTCTTTGATGTAATATACGGCCTTACTCTTTGATGTAATATACAAAGAATGGTAACGATG
4266-387	[T/G]	AAGCGGCTGACGACCGAGGCGCTCGCGAGGAAGAGCAAGGACGATATCTCCTGCATCGTTATCCGCTTCCGCTGCTGAATCGACCCCATTCACGGACCATTTCAATTTCTCGATCCATGA[A/C]CGATGTGGGGTCGTGATCTGATTCTCGCTGCTCCGATTCAAATTATGTAGTAGTGGCTGGTATTGTTTGTACCTGTATGTAGCTGTGAACAGGCTTGAGATTAGTAGAACATTTCATGGG
ConsensusGBS0705-1	[T/C]	GAGGAAGGGTAATCAAATTTGTCCTCAATATCCACACYTTTTGTTTGTATCTTTGTAGATCAAGCTATTGGAAACTTACATGATTGCACAAACTTGTAGATATATCACGGAAGGAATGAG[A/G]TTGAGTGTGATCGGAATTTTGAGCAAGAAGAATGGAGATTTCATGATACTTCCTCCTCGT
ConsensusGBS0371-2	[T/C]	CGTGCATGTTCGCCTGCACAGGTGATCAGTAGGTAGCTATGCTCCATCTGCTCCCCTGCGTGGTCACCGTGTCGCGTCCTGAAACGCAAGGACAGAGCAATTAGGTCGTGGACAAAAGAA[A/G]CCGAGTGCCAACTGAATTGCAGGTGGGCAAAAGCACGGGGGGAACACGTAGACGCGTTAGCTAGACGATGCTATGAATTGTTCGAAAGWATTGGTCCAATGATACTGTTGCTGTTACAGC
3406-221	[A/G]	ATTGAGAGAAGGTGAAGATGGCTTGCCCTGCCCAATCCATGCTCTCTGCGAGCAGCTGCGTGCTCCTCAGGAGCAGCAAGCCCCAGCAGGCYACGATTCCGCGAGGAGGCATCAATGGCA[A/G]CAGCAGGTTCTTGACAGTCTCCTGCAAYGCTTCTTCGTCTCCGGACGACTCCGAGTGCAACGACGTGGAGTGCGCCCCGGAGAAGGAGATCGGGAGCCTGAGCGTGGAGTGGCTGGCGGA
5483-787	[T/C]	TCTGTATGGGCAGGTGCTGCATCGGAACGCGTCGCCCAACCCACAACTGCCACAAGCTGACACAGGGTTATCGATCTGTTCTGCAGTCAGCCCCAGCTTCTCCACCTTCTGCTCAGCCTC[A/G]GCCCTGCCACAACTGCAGTTCTTGCATGCCTTCTTCGTGGCTCCCACCTCACAATCTCCAACAACTGGAAGCTGTGGTTTCTTCAAGTCCTCCTCGGTCAAGAGGCTGTCTTCATCAATC
8632-1809	[G/C]	GAATCGTGGAAAACCTACTCACTAATCAACGTACGTCGCAAAATGTTTTAACGCTTGACAGTAATATATTCTCCGGCAACGGATGATGCATGTCGCCAAATTTAGCACATCAACAAAAGT[C/G]CCACCTTGATTCCGAAAGAGATCCCTGCCTTCGCACACCAAGCAAAATCTCCTCTACCCACCGCATATGTACTGCTCCAGGCTAACGACGTTCACCCTACTTGAGTTTGAGAMAACATCA
10360-563	[A/C]	CGCGATGGAAAGGGCGTTCAACTGCTACACGAGGAAGCCCGAGGTCTGGAAACAGCTTGTGCAGAAAGACATGACGATCGACTTCAGCTGGGACACTTCGGCTTCACAGTACGAAGACAT[A/C]TACCAAAAGGCAGTGGCTCGAGCGAGGGCAGCAGCATGAGTGAACACACACACGGTGGTTGGTTCCCTGACGCCTCCAAGCTCTCACCCCCTGGCCCTGCCCTTCCAACACAAACAGCGC
4377-571	[T/C]	AACAATGTTTGCAGTTCCAATATCTCCAGCAGTGGAGAACTTGACACCCTCCTTGGTGACAGAGATAATAACAGTGTCGCCGATGCTGCTAAGATCCTTGCAGATCCTGGAGAACTCCGA[A/G]GAGGGCATGCGAACGATGGCCTGGTACTCGGAGTCGGGGATCCCGAGGTGCTCGCTGTCGATGTCCATGAGCTTCATCTCGAAGTCGGCAATCTTATCCTGATTGGGTGACTCGAACATG
9018-522	[A/G]	ATCAGTGTAGATTTTTATGTTCCAGGGCCACTGGTCTTTGTAGCCACGTTTTTGCTTGATCCTTCCAACCTGGCCAATTCCTCCAAAAAGCTCTTGCAGTTCCTCAACAGTCACATCAGG[A/G]GGCAGGTTTGAGATGTAAATCCTTGCATTGTCGCAGGAATCATCACAGTTTGCATCACACTGCTTAACCTTTGTAGTAGGTTCAGGGGCAGCATTTGCAGAATAACCGCCGCCACCACCT
3379-1037	[T/C]	CAGCACCAGATGCCCCGGCACCGATGGACATCTAGGCGTCGTCTCGTCTGATCGATACGTGTCATGTCTGTCCCACCCCCTTGTCCCAACACCATTCAGAGTTTCCAAAAAGACTAGACT[A/G]TTGTTTTAGAAAGGTTGCCATCATTGTGTGTACTCTTTGCTTCTGTGCCACTACAGCTTTGTGGTGCCTGCGTCTGGACAGATTGATTTTTATCTATCATGTGATGATGTCGCGGACAGA
4025-300	[T/A]	CCCCGCCATGCTTGGCGATGTACTGGAAGGCGTAGTCCATGAGGCCGCCGTTGCAGCCGGCGTTGGACTTCGTGTCGCAGTCCACGAGCTGCTGCTCGGACAGAGACGTGAGGTTCTTAG[A/T]GCGGATAGCGTTGATGCCCTCCACGGCCGCGATCGTCGAGAAAGCCCAGCAGCTGCCGCACTGCCCTTGGTCCTTGACGGCGGTCACCGCGCCCTTCTGCCGCCAGTCCACCGACGGCGG
6238-243	[A/T]	CAGGACGGCCTGCCTTCTCACACAGAATCAACGCGTTGCGGGTGGCGTATGCGGTGGTGCAGTTGCCGAAGATGGTGGTGAGCCCTAGGACCTCGACGCCGGGCGCTCGGAACGCCATCA[A/T]GRTCGCCACGCTGTCGTCTATGCCGGGATCGGTGTCGATGATGAGCTTCATCGTCTCCCTCTTCTCCGCCGGCCGGATCTGACGCCCGTTGGCCGCCATCGATCCCCGCCCGGTCGATCG
ConsensusGBS0397-16	[T/G]	AGAGCTCAAAAGTGCAACTCTCTTCAGGTGGATATCACATCATGGAATCGCTGTCTATTTGGAGAATTATTTTTTTTGTCCAAATCACCTTGTCTCTGAAGTTTTATAAACATGCATGAG[A/C]TGAACGAATCATGCAGGAAGCCAGGAATTAKACTATGCAACATTAMAGMCCAAAATGGCCTACTATTACTAAGTGTTTTTTCTCTGATGCTCAGTATCAGACTATTAAATTGCAGYAAYC
1437-687	[A/G]	AATCTTGGCAACAGGGTCATATTCAGGCATCAGGGCACCGACGAGGGCATGTCCAGCCTCATGGTAAGCCACAAGCTTCCTCTTCTGTTCTGAAACAACTGCATTCTTCTTCTCAGGCCC[A/G]GCAATGATCCTCTCCAGAGCRTCAGAGATCTCGTCCTTGCTTATCTCCTTCAGATCACGACGRGCGGCAAGGATGGCAGCCTCATTCATCAAGTTCTGAAGATCAGCACCGGTGAAACCA
ABC00875-1-3-436	[A/G]	CTGACAATGCTACAGCAAAGACAAAACCAAAGTATAATAATCTGATAAGAGTCACTACACAGGCCCCCTTT[A/G]CAAAGCCAACTCAAAGTCTGAAACAATGTTGTACAAGAATATACACAACTTTGTATGCACAGAAAAAAATGCCCAGCCTTCATCAGAGGAAGAATCCTCATGGACTTGTACAAAAGAAAA
ABC08327-1-1-353	[A/G]	TCAAGAAACAAACAAGGTGGAAGATCGCAAACACCGCTTCTGCACATACAGATATTCACAAGTTTACTACATGGCGTATACTATCTCCCC[A/G]CTGCTGTCCATGTCGATATCGAGGTCCGAGTCCAGGTCATCCATATCGTCGTCGAGGTCAAGGCCGTCAGGCAGGAACTTGTTGATTCCGAGGGCGCTGGCCGCCGGTATGGTGGCCTCT
7299-183	[A/G]	TGAGTCGTCTTTGTTACCATCCTTAGATGGATCATCAGCTAGTCCTGCGGCGAACTGCGCGCAGATCGCGGCGGCGGCCAGGAGGAAAGCGGCGGCCGGGCTGGATCTGGTGCCGCATGC[A/G]CCGAGCGGCCGTCTCATCTCCGCCTGTCTTCCCGTGCCCACGGCTCCCCCGACGACCGCGACGACGAAGCTGCCGACACCTCCTCCTCCTCCAAGAGCTGGTGTCGTGTTGGTGGTGGAT
3743-1988	[A/G]	CTGCCCGCCGTATCCAGCAGCAGTAGCAGGCTGAGGCGACACGCCCTTAGCAACCGCAGGCTGTGGGTTTGCAGCAGGTGCAGCATAGCCACTTTGAGCTGCTGGTGGTGCAGACTGATC[A/G]TAACTTGGCGGATTTGTAGCTGGTGGCTGGGTGTATCCTGCCTGACCATATCCAGGCTGACCACTTGTCGGTGCAGCAGCATATCCTGACTGTGGGTAGGCATTCCCATAGTTGGGATCA
6118-595	[T/C]	GACCTGGGAACAGAAGAGAAGCACTGCTTCTGCAGAGAGTCGGATCTCTTGGCTGTCGTCGCATGAGCGCACTCCTAAAATTTTGTGTTGCGCATATGCTCCAAATTCCTTATCTTTGTC[A/G]CGCAAGCTTTTGCTAGCTCAAAGTCTTTCGTTGACGATCATGGGTTGAGTGATTTGATGAGTTTTAGATACATGTGTTTCTTTTGTTGCCAAAAAAGTGTGGGGGCACGGTGATTTAATT
ConsensusGBS0461-3	[G/C]	ATCATTATTATTCAATACAGGCATCATTGCCGGGCGAAGAAGTTYCASGAAAGATTTCGAGCGGGTAACGGTGCAGACTACCACACAAGTGATACATGATCGATGCTGGTACGAGTACAC[C/G]GCGAAAGCCAATCACACACATCTTATTCARTAACTTTTGGTGTGATATGTAGATACATACAGAAGAGTCACTCGTTGCGGAACACTGTAGAAGCCATCAACGAGCCTCGACGGTTTGGYT
2594-172	[A/T]	CCCCCTCCCTGGCCGTTCAGACTACGGCGAGGTTCGCCAGGCGGCAGCCAAGAAGAAGAAGAAGAAGCGTTGGCTTGGAGAACTCCAGGCTAGGTTACATGTACGACTGCTGCTTCTCTA[A/T]CTTTCTCTGTGTGTATGTAGGTCAGATCGATGGAGAGAGAGATATGTATGGGCGGAGAGGAAGGAGAAATTGAGCTGTCTAGCTTTCCTCTTTCCAGGTTTTATTGATGCTATGGCTTTC
8785-443	[A/G]	TAACAGCGACGATCCAGCCAGTCTCTCTTCTTTCAAAAGATTGTGGAGCTCAGCACGGCAATCGTCGAGCCTTCGGACGTCGGAACTATCCACCACCCAAACTAGACCGTCAGTCTGCTC[A/G]AAGTAGTTCCTCCAATACGAACGGATGGTCTTCTGGCCCCCGACATCCCATATGTTSAGCGAGTACTTTTGGTACTGGATGGTTTTGATATTAAAGCCAAGAGTAGGGCTGATGACACTG
3354-121	[T/G]	TCCCCCGGGTCTGCAGGAATTGGCACGAGGCACGCACCAGGTTTGGAAGCCAGACGGACAAGAGCAGGATCAGCGAGTTCGTCAGATAGATAAAACAAGATGGTGGCTAATGGTGACGC[A/C]CCTGCAAGAGGGAGTGCAGCTGCAGCTGCAAGCTTGCGCAGGCGTAGAACCACCAGTGGTGCTGCTGCTGCTGGAGGTGGTGCCGGTGCCAGTACAATGCTTCAGTTCTACACCGATGAG
1325-311	[A/G]	GACGTCGACGAAGCACTACACCTTCCTGCCGCACTCCGCCGGGCGCTACTCGGCCAAGCGCTTCCGCAAGGCGCAGTGCCCCATCATCGAGCGCCTCACCAACTCCCTCATGATGCACGG[A/G]CGCAACAACGGCAAGAAGATCATGGCCGTCCGCATCATCAAGCACACCATGGAGATCATCCAYCTCCTCACYGACGCCAACCCCATCCAGATCATCGTCGACGCCATCATCAACAGTGGG
4389-551	[A/G]	TGGTGTGCCTGAATTGAATTCAGCTGTTGCTGAGAGATTTCTCAAGGACAGTGGATTGCACATCGATCCTGATAAGGAAGTTACTGTTACATCTGGGTGCACAGAAGCAATAGCTGCAAC[A/G]ATATTGGGTCTGATCAACCCTGGGGATGAAGTCATACTGTTTGCTCCATTCTATGATTCTTATGAGGCTACACTGTCCATGGCTGGTGCGAATGTCAAAGCCATTACACTTCGCCCTCCG
ABC17471-1-3-78	[A/G]	AAGGACTTCCTGTTAGCCGTCTGCAGAATTCCGTGAGATCCATCRCTGTCMTCTGCACTACAGAAAAGAGGTCGGAC[A/G]ATACCGCATTAGCGCATYGATTAACTAATCATTAACCCGTTCACCTGGCTGCTCATGTAATTAAATGTACATCAATATATATATATATATATATATATATATATATATATATATATATAT
4331-1475	[T/C]	TACAGTACAGGAAATAGTTATTAACCGGAAAGCTTGGCAAAGAGTGCAGAGAGACACAACAATTTGATGTTACACAAGGCTACTACAGTCACAGTTCGGGAGAAAAGAGACTACTACAGC[A/G]CGTCACGGTACGAGGGACGRGGACGGCAAGGAGTTCCTACTGAAATATACAAGACTCGATTGGTCAGCTTATCTAATTCGACATGGCATGGCCCCATGGCAGATGTGCTTAGCTTAGCCT
13178-89	[A/C]	GGCACGAGGAGAAAAATAGCCGGCACAAAAGCAGCAGTGATGAAGTTGGCGGTCCTCCTCCTGGCCATGAGCCAGCTCGTCCACATGG[A/C]GACGCCAACGGCGGATCCAACGACTGCATCGTCTCTGCTGGTCACGAGCGTTTCCGCCCCTGAAGTGGAAGTCCATCCTACACCCAGCCATGGCATCAGGGAAGAGAAGGTCTTGCTCGA
ABC08009-1-2-304	[T/G]	AGCAGGGTGAGACGTCGCCTGTGACGTCCGGTGAGTAGCGTCGTCGTCCATCGTGTACTCCAGTCCTGTGCTTAGCCTTATACTACYACATGCATGTATCACTTTCATTATAATGTTGGC[A/C]TCTACTCCAATTGTCCATCCACCGCTCTAGCTATCTACCTGTGCCTATGTTTAGTAGTTTTTCTACGTTGATCTCTTGTCCATTTGGCATCTTCGAAAA
277-935	[A/G]	TGCAGGAGCTGAAGCAGCGCAGAGCTTGCATCAGGAGAACATGATGCTCAAGGAGCAGATGACGGCCGTCCTGTCGCAGAACGCGGTCCTGAAGCGCGCGGTGGCAATCCAGCATGAGCG[A/G]CAGAAGGAGTTCGACGAGCGCAGCCACGAGGTGCAGGGCCTGAAGCAGCTCGTCCTGCAGTACCAGGAGCAGCTGAGGACTCTTGAGATCAACAACTACGCGCTGCAGATGCATCTGAAG
1062-478	[A/G]	GATCCCGGCCAAGTGGAACCCCAGCAAGGAGCGTGAGTTCCCTGGGCAGGTGCTCCGTTACGAGGACAACTTCGACGCCACCAGCAACCTYTCCGTTATAATCAACCCCACCACCAAGAA[A/G]ACCATCACCGACTACGGTTCCCCTGAGGAGTTCCTCTCCCAGGTCGGCTTCCTCCTCGGCCAGCAGTCCTACGGCGGCAAGACCGACTCCGAGGGCGGCTTCGAGTCAGACGCTGTGGCG
6019-296	[T/C]	CTCCCCTTCAAACATAGCTGGACCGATGCGCCTGTTGGTCTTCACAAARAAGGAGCCGGCATCGGTGTCGTAGCGCTGKGCGGCGTTGATGCAGCCACCCCCGATGGAGCTGGTCCCTGT[A/G]ATCTGTGTGGCCTTCCCCTCGGTGAGGATCCACTCTTTGATCGGGTCATCGCTCATCGCGGCCACGACGGATGGCCTGGAGGCTGCTCGACGGGGGCGGGCGGAGCGGCGAGGCGGGGGG
ConsensusGBS0589-1	[T/C]	CCAGAGATTTAACAGAACATGTCTGCGGAACAAATTATTGGCCATAGCTTCACAAAAAATAACCAAAGAATCCGATGTTCAACCACCATCATCCACGTATGATCTCATCAGGGCTTGAGC[A/G]CAAGTGACAGCCCAAACTTGGGTGCTCTGTCCAAGGCCTTG
3470-134	[T/C]	AGCACCTTRGCGACGAGCGTGTGGCCGCTGGTGACGGGCTTGAGCTGGTCCACCTTGACGAACACCGGCTTCCGCTTCGCCGCCGCCGCCGCCGTGGCCATGGAGAGGGATACAGATAAG[A/G]GTTGGGAGAGGGATACAGGGGGGTTGGGGGGTCTTGTTGTCTTGGGAGGGCCAAACCCTAGATGGGATGGGGCGAGTTTAATATGGGACGGGAGAAGGTTGCGCGAGTCTCAGCCTGCGA
573-552	[T/G]	ACTTGCTGCCGTCGTTTCTGCCTATAGCTCCAGCTATCGATGCTGAGACGCTGAGTACGTTGAGGWTATTTACACAACCACACACACACACACACACACACACATATATATGAATAAATG[A/C]TCTCATATATTATCTCCATGTGGGAGAAAAAGAGAGAGAAGTACGTACGTTGAGCCAGCTCTGCATGGCCAACACTCTGTTGTATCGATGTTAATTATAATTTATATTTACTTCCTTTGA
ABC36454-pHv2499-01	[A/G]	GCGGCCCCGGCCGCGCCTCGTATGAGGGGGCCGTCCAGGTACCCCGCATACCATCTCGCTTCACGTTGCTTAAATCACCTGCAGCA[A/G]TGYAGATACCTTATCAGACATGCGAAAACATGTCGATATTCAATCGGAAAACGAGGGAATSGAGAGTTTTGGTACCYCTGGCSGCGAGCACGGCCTGCACGACGAACGCGAGGGAGGCCA
ABC17314-1-1-226	[T/C]	CCCCTGCGCAAACAAGCACAGCTCTTGAGTTTCATGGTTTGAATCCAATCATTTGCAACCAACATTGCTTTTTTGAAAATGTAAATATGCTATGTACTGTTTCTGTTTTATTTTTCTTTC[A/G]GATAGTGCAACTCCCCCGATCTCTGTGTTATTAGATGCACTGCTTACCTTGTTCTTCTGCCCCGCGAGCTCGGCGGGCTTCTCGCTCCACCATGAGGCTAGCTGGTTCAGGGTGATGCCA
3997-796	[T/C]	CCTTTTTTTTTTTTTTTTCATACCGAAAGTACAGAGCACATGCTACTAAACAAAGATGAACTTTTTTTTTTTTTGACCGGTTAATTTCACGATTCTATTAAGC[A/G]GTAGGAGAGCAAATCTGACCATCGGCCACACGATAACAGCACATGCATAACTTGCTCATGGTAAGTAGAAAACAAATGYTCACTGTCGTCTACATTCTGATGAAACACAAAGTACTTGAT
4715-810	[C/G]	CTGTTGTGTAATCGCACTGTGCTTGTGTATGCATGCATGAGATGAGATGCATGGGAACCGATATATTTTGGGGTTTTGCAGCAYAAGTCTGCCTGCCTCCGCGCGACGGGGTGTTTCCCG[C/G]CGCGCCTTCTTGTAATAATAGTAGAATGCAGCCGCGCTTAGTAAAAAAAAAAAAAAAAATGGTCCTCAATTATCATGCATACTACCAATCTACCATGCATAGTCTCTTACCGTCAAAAAA
3492-678	[A/C]	TCTTCTTCTCCTCCTCTCCCTTGTTCATAGAGTCGGTCAGGATTCAAGAAAARRAACGGCACTGTCGATTGGTTCRACGATCCCCGTCATGTGTACTCTCCCCCTCTCTGATTGTTTCCG[A/C]WCGGGAATCTCTCTGAGTTAATCGACATAAGCTTCTAAATTATCAAAACCGCATTCCGGCAAAAAAAAAAAAAAAAA
2944-1813	[A/C]	GGAATTATTTCAAAATGTTTCATTCTAAACTCAACGCGTTCAGTACAAGAGATTATCAAAGCGGCAATCATATAGACGGCTTTATTTGGCAGATTATCTATACATGCAAGAATGGACCCA[A/C]ATCTATCTTGTGTGGAATCATGTCATCAATCACCGTGGCTTTGGTGAAAGAAATACTTCGCCATTTCGCGCATCAARAACAGTGTTCGTTCCGTTCCGGTGCGCCGTTATTACCACCTGA
4564-604	[A/C]	GCTTTGGTGCTTCATTATTTTCTCCAAACCAGACATCAAGAATGCAGCACCATGCTTCTCCATTTGTTAGGGACACGCTAAGTACACGAGGGAAGTTTGAATTTCCTGGCCAAGAACAGC[A/C]GCAAGCTACTATTATGAGTCCCACTGCAAGTACTATGAGTCCAACTGCTGCTCCATGGGTAAAGACAGTAAGAAACGGTGGACAATATGGTACAAACAGAAGGGATGCTAGTCACTACAA
3551-2537	[A/G]	CGTCGTCAAGACTTGGCCATCAAGCTCACTCATATCGGACTTCGTTAATTCTACCGTTTCACCRTTCACCTCCGAGGAGAAAGCTGCTGAGGTTTCCCAGTTCTTTGCCACTCGCGTGAA[A/G]CCGTCGTTCGAAAGAGCGTTGAAGCAGAGCCTCGAGAGGGTGCGGATCAGCGCTAGATGGATCGACAGCATCAAGAGCGAGCCCAGCCTTGCTCAAACGGTGCAGCAGCTGCTGCTGCAG
5428-146	[T/G]	CCAGTCCACCACGCCACACACACTCACCACCGGCACAGAGGAGATGGCGACAGGAGGTGGGGAGGCCAAAGGGGAGACGGTGCTGGTCACCGGCGCCAGCGGCTTCATCGGCTCCGTGAC[A/C]GTGCGCCTCCTCCTCGCCCGCGGCTACTCCGTCCACGCCGCCGTCCTCAACCCCGATGACAAGGCCGAGACGGAGCACCTCCTGGCGCTCGCCGGGGGCGACGAGGCCCGCGTCCGCTTC
9208-919	[A/G]	CTGTCAGCTCTGCACACCCGCTGCGGTGTTGTTGCTGACCCAAAATTCAATCGATCATGCTATGCTTCTCCAGTACCTACGGGTTTGCTGGAAATGCATTCCGGTGGACGTGGGGTTTGC[A/G]CAGAATGGAAGATTTTTCACCACATTTGTTGTCTCATGTAACGCTTGTCAGTTCCAAAATTTATATCGCAATATCGGTTTGTCAAAGATCATACATTGAGGTGATAACTGATTGGCCATG
7032-201	[A/G]	CCTCCGAACTTCTTCTCAGTGACAGTCTGCTGCCCCATGGCCGAGGCGRGCGAGTTGCCGATGCCGTTGCCGTTGCCGTTGCAGCCAGTCATCCGGTCGATCTCTCCTCCGCGAAGAGGA[A/G]GAAGAAGGAGACGATGATGAAGCAGGTTTCAGCAGCTCCTGGGACAGCAGATGAACAGCAGGATCGAGGCCAGGGGGTATATAAGCATGCGTGCGTGCGTGCGTGCGAATCCGTGTGAAT
6589-1211	[A/G]	GCAGGCACTTCCAATCAACGATACAATCAACCAACCAATGGGGCTGAACACAAGTTTTTTTTTTCTCTCTCACATAGGCGAGGCTCAGTTCTTGAGCTCCGGGAGCAGCAGCCCACCGGC[A/G]TGCATCTGCTTGTACATCCACTGCCAGTTCTCCGGCCTCACCTCCCCGCCGAGGGCCCTGGTCACCGACCCGCCACTGCACGCACCGACCTTGCAGCACTCCTCCAGGGGGAGCCCTTTC
ABC12856-1-1-77	[T/C]	CTCCGCCGTCTGGTTAGGCTCCCCAAGCCTGAAGGCGTCCCTCTCGATCAGGACCTGCAAGGAGCTCATTATCTTGACCAAGGATGCCCAGACCACCGGCGCGCAGAAAAACGCATACGC[A/G]AACACCGCCAACGCCCTGACGACACCGTTCATGTACCAGGGGCATGCCATCACAAAGAGCGTGCCGATGAGCCCAA
3452-1355	[T/C]	AGAGTCTACGTTCAAAGCTTGGAGTGTGGAGGGGAAACATCGCAAATGCTATCAACACGATCCAAGCTAACAAGGTGACTGAAGATGGCGGGCAGGGGATGCAAGGATTGATGATCCGCT[A/G]ATCGGAGGGGAGTCCCCAAACCGAGACTATAGTCTGTGAGATTAGATGAGCAATCTTTTTGTATTAGACATCTTGTAATCCGAAATACTTCTACCACATGATCATGCTGGCTTTATCCTG
5318-436	[T/G]	GTTGTTCATATACATAGATATAGGAGGGCAAGGAGATGGATCGGCTCAGCTGAGATTAATTCTGCTGAGGCTTGTCGTATGAGGCTCTTGTGCTCACGCTTGTCTGCGCCTGAGTATCTC[A/C]ACCCCGAGGTAGTCGACGACGCCCTGCACGGCGACGTGGGGCTTGCCGACCTTGACCCGGACGGCGGAGATCCGGGGGAACTCGAGCAGCGTGGAGGCGGCGATCGACTGAGCCACCGAC
1780-778	[G/C]	CACCGACGCCGGCGGCATCATCCTGCTCTTCCAGGACGACCGCGTCGGCGGGCTCCAGCTGCTCAAGGACRGCGAGTGGGTGGACGTGCCGCCCACGCGCCACTCCATCGTCGTCAACCT[C/G]GGCGACCAGCTGGAGGTGATCACCAACGGCAGGTACAAGAGCGTGCTCCACCGCGTGGTCGCGCAGACCGACGGCAACCGGATGTCCATCGCCTCCTTCTACAACCCGGCCAGCGACGCC
1381-547	[A/G]	TCCCCGGCAAGTGCGGCGTGTCCGTMTCCTTCCCCATCAGCACCAGCGTCGACTGCAACAAGCTTCACTAAGTTACTTATGAGCTTCATCACAGCTAGCCGACTCGGTGTCTCGGTGTCT[A/G]CTGTTGCTGCTTTCTGCATGTGTTCGACCTCCATCTTGCAGATTGTTGATCGAATCATCAATAAAATAATGTGTTGAGCTTAATTTTGTAATGATGTTATCTGTTATCAATAATGATTAT
334-1164	[A/C]	TGTGATTGGCGACCCAGCGAAGCCTGGCCAGAAGTGGCACATCTAYTATGCCACTGAGCAACCCGAGCAGCCCATGGTCACCCTGGAGATGTGCATGACTGGGCTTGACAAGAAGAAGGC[A/C]TCTGTCTTCTTCAAGACTTCTGCTGATGGCCACGTCTCCTGTGCCAAGGAGATGACCAAGCTCTCTGGTATCTCCAACATCATCCCTGAGATGGAGGTGTGCGACTTCGACTTCGAGCCC
4849-1248	[T/C]	CCAGACAGCGATTGACGCAGCTGATCTAGGTGATTACGAGGAAGTTCGCCGGCTATTGAAAGTTATGGAACATCCATATGATGAGCAGCCGGGAATGGAGAAATAYGCCCGCTTGCCACC[A/G]GCCTGGGCATACAGGCCTGGGGTGTGCATGCTATCCTGCTCGTCATGAAACACAACCAGCTGCGACTAATATACAGTGTTGTATACTTTTTTGGGCTGTATAGGAGGTTTACCCTGTAAG
2251-643	[T/C]	ATACCAGGACGGTTTCCATCAACATTCCAAAGAAAGTGCTACCCAAGCAACGACAATACATGGAAAACACAAAACAAAAGATGATCTGGTGGATGCCTATCAAGTCTGGCCATTTTTTGC[A/G]ATAAATTGCACAAGTTGGCAAACAAACAAAGTCTGCAGCATCATCATTCGATATTCATTGTTTCAACATAAATCCCTGATCAAGTTCTTTGCTGCCAGAGTGGCCGCCCTTCCTTAACCA
ABC13107-1-3-299	[T/C]	TCTAGTTTCACTGCCAAGTKGATCGACATTCAGWACAGGCTGATTTGCCAAACAGTCGAATTTACT[A/G]TCGATGCAACTGAAAAACTCCATTTTTGCAATCTTATTTGAATATTTGAGCACTGTGAAGCGTGAACAGACAGCATGCAACAAGTCSCATATACACGRGGGAACAACTCTCTCATGTTGC
6913-1235	[A/G]	ATMAGATCAGAGCCTGCCGTCGGCCGAGGTCCACCTGTCGAGCATGGCGAGGCACTCCTTGGGGCGGTACTCGGGCGCGGTGTGGCCGCCGCCCTTGACGGTGGCGAAGGTGAGGTTGTG[A/G]GCGTACTCCGTCGTGAACCCGGCGACCTGCCGGTTGGCGTACCACGGCCTCCACGGCGCCACCGCCGGGTAACCCAGCGTCCGGATCCAGGCCTGCGTGCCCACGAAGGTCATGTCCATG
9618-372	[A/C]	AGGCAATGCATATCCCTGAGGCATTTGTTCCACAACATGTTTGGGGGGTATACTGCAGCATTTCAGAGGCTCGACTCTAGACCAAACAACCCAGCTCAAGGAGCTGCGCCATTGTCATCC[A/C]CTAATCCAAGTACTAATATAACTGAGAGTTCGCTGTCTGAAACTTTTCACCTTGTTTCTAGACCACTCCCATATGACATCGACCCTAGATATGCCCGGGTTCAAAGAGAGGGACTGGTAT
ConsensusGBS0250-2	[A/G]	CTCATACCGAGGCGTGCAAGCACTACGAGGTGCTGGACCAGAAGGTTTTGAGCAAGATACCGCGAGGACCGGCGAAAACCAAGAAGACCTAGAATGCTGGCTGTCTCGTGCGTGCATGCT[A/G]CTCGGTGTTTGTGGTTCCGTGATCCATGTGCGTAGTGCCACTAGACAGTTCGGTTCCCCGATCCATATGGGTAATGCCACCAGACAGTTACTCAACCTACTCGGTGTTACCTTGTGCTCC
2334-1827	[T/G]	GTAAATTATTGTACCGATAACACTTATGGTGGATGCAGAGAATATCAGTTAGAATTACATCTTATTTAGACACTTTTGCAATGCAAAGGTCCACCAAATACTAGCATACACATGCAGGAG[A/C]ATGAGCAGGTAAGTATCACTGCAGGTAGGATTGTATCACGCTGGTAGTCGCAGGTGGGCAGGACGGCAGGAGCTCAGTAGTAGCTGTGGTTCTTGGGCTGCGCCCACCCGCCGCCGTAGC
971-682	[A/G]	ACCAGTGGCCTCAACATTGCCTTCATACTCCTCATCCAGATCACGGGACTTGAGCACACGACGAGCCAAAAGCAGACCAGTGCAGTAGGCTGCAGCATAGTTGGTGAGTCCAACGTCAAG[A/G]CCATAGCGAGGCAACTCATGGGAGTAGGCAGCAGCCATCACGATATCACCAGCAATGGTAGCATAAACAATTTGGGCAGTGACATCCTTGTTGGTAAATCGCACGACAAAGCGGTACTTG
11603-445	[G/C]	ACCAAGTACAGTACTCTTTGCGTCCCTCCTCGAACACACCGGGGCTCCCGCGTCTCATCGCCGCCGTCCGTGACTCCTTGTACACTATTGATACCTTTCATCCAACGGCTACGAGTATCT[C/G]CTGTCGATAGATTCCGGCGGCTCGCCCGAGTCACCCCGGTTGATTTCCTCTCTCAGCCGCGCCCAAACCACACGTACAGCCGCCGAGTCGGACGGATTCTCAGAAAGGCTTGCCCCAGTA
6970-462	[T/C]	CACATTGATAGGGTCCAAGTGCTCATCTTTCGCCAGATTGTGCTCATTGGGTATGTGCCCAACATGAATGTAGAAAGAAACGGTTTCAGGTGCCCCATATGGATTATGGAAGCAAAACTT[A/G]TACATTCCGCCCCTTGGAGCTTTGAACTCAAATTTGTCACCAGACTTTCCCTTCATTGTATATACAGTGTTGCCACCTGGTGAAGTTACCGTGAGGTCGATGCCGGGGTGGTCGGAGCTC
2417-924	[A/G]	AGAAGGCCAGCCCACGGCGATCGTCGATGACATGAGGAAGTCGCTGATTGACAGCTACGTCTAAATGATCAAAGGGCATGGGATGTGGTTCTTGAACGGTACTTTTGGTTGACAGTAGCA[A/G]AAAAACATGCCTGTCTAAGCTCTTACTTCTGGTGTACCTTCGTCTTCCGAATTTGGAATTACAAACTTGTGCTTTGTCCTGGTAAAGCTTACGGTATTTGAAGGTGTGCACTTACGCTAT
2838-663	[T/C]	TACAACCGAGATCCTGCAAGCAGGATGCCTCTAGCTAGCACAACCGGATTATTGATCATCATACAGACATCCATAACTTAAGAAACTTTACAGAACCAAATATCAGCAGCTAATAATATA[A/G]TTAAGCGCAACCACGACGTTATTATTTTATACAGTAATAAAATACAAAAAAGGAACGCAGCGCACGAACTTAGCAAGAGCTACATGCATGTAGTAGAAGCAGAAACCCGACTTCTACTTC
1194-234	[T/C]	AACCTSTAGATCCAGCCTCCTGGCCTCCAGTTTCCKGATCGAATCCGCTTCGATCCCTGGGCAAGGTGAGGTCCGCGTCCATGATTTATTCGAATCAACCGTTTGCTATCTGACTCGCAG[A/G]TTTCTCCTTCTGATCGGTGAGCTGRGCTTGCGGCGATCTTGGAGCAAACACGCGAGGGAGCTGGATCTGCGCACGAACATTCCGATCTGCTMGGCCGSCKKCYCGKWTSWSYTGYWGATT
ABC04893-1-1-248	[A/G]	ACCAGCCTGAACCAGGGGGACAGCTTCACCCCGCCCTCGCCGGCGTCCGCCTGCCGGATGAGCTCTTGCAGCTGCTCCCGGCGCACGTACTTCACGTCCGCCACCTCGTCCGGGTTCGGG[A/G]CCAGCTTCACGTCGCGCACTATGAACAGCAGGTAGTCCACTGAGGACACGAGAAAACACACAAGTTAGCAACGCTTGCATTTCTGGCTCCGGCGGTGATGTTCAGATCACGAATCACTGT
ABC18717-1-3-215	[A/C]	GGTTTTCAGTCCCAAAAAGTTGCAGAGAGCTCTCACCTTCACCGACGCAGAGRTCGAGRACCGGTTGTCCTCCGAGGACGAATGCATCGCCGGAATCTACAGCCTTGGGTTGTCGTAATT[A/C]CAAGGTTGATATCTGGGCCATCTGTGTAGTGAAGTTGGCGCTGTTGTAAAGTCCCCACGATGCAGCCAAGTTACATCGACAGTGCCGCTTAGCCCCGTCCAGCCATGGCCTCTTCGCTGT
2265-363	[A/G]	GGATGCGGGCACGAGTTCTGGATCTGCCTCCTGCTCACCTTCCTCGGCTACATCCCGGGCATCATYTACGCCATYTACGCCATCACCAAGTAGAGCCGAGCCGTCCCGAGTATGCTCCGC[A/G]GCACAGTATTTTCAGGATGATGATCTCGTCTGTCTAGTCGTCCCTCCTTGCTTGTGTGGGTTCTTTTAATTCTTTTCCGTGTATGCTGATGAAGTGATGATGCAAATTCCTCTGTGGTTT
2168-111	[A/C]	TGGATGGCGCATAGCTGCCGCTGCTAAGCCTTTCCCTGATGCCGGTCTGGGGGGCGTGAAGGGCCCAGACTCTAAGGCATGTCTCCAAGGCCATTGCTGGTCACGGAGACAGGGAAAAAC[A/C]AAGAGAAAAAAGAAGCTGGTTCCTGTGCCAGTATCCCGGAGAGAGGAGAGGAAAAAGATGTGAATGGTGTAGTGTGTGAGGGAGGAGGCTCCTCGTCCGAATTCC
1961-287	[G/C]	GGCCTCGAGCTGCCGCACGTTCTGCAGCAGCCGCTTCTCCTGGAGGTCCTGGGGCAGGACGACCGGAGGCAGCAGGCCGCGCAGGTAGTGCGCGTCCCGCTCCTTCTCCGTGAAGGACAG[C/G]CCCTTGTTGTGCCGCGGATCCCTCAGCAGGGAGTGGCCGCTGGCGATGCAGACGGCCCACGGTGTGACGGGCTGGTCCTCGGTGGCGCGGTCCTCGCCGTAGGMGTCCTCCACGCCGCCG
4644-1363	[G/C]	AGGGCGGRGCGATCCCGAATGAGAAAACTGCAGGCGTGAACAATGCTGTCAGAGTCATCAACACTGGCAAGGGCAAGCAGTAGGCACCGCCGCGCGCCTAGTTTAGTGGCTGGTACCATG[C/G]CCGATTGATGGAGCTTGTAGCGCCRCTTTGTCTGTGARTGGTCYGGTTCATCTTAGATTTCCAGTACCTTTGAGATTTGAGAAGGATTGAACTTGTCGTGCACCATTATTCAGGATGTCG
304-194	[G/C]	GCTGCACCACCAACTGCCTTGCTCCTCTTGCTAAGGTTATCAATGACAGGTTTGGCATTGTTGAGGGTTTGATGACCACTGTCCATGCCAGTGCTGCTTGGAATGATGTTGAAGCTAGCA[C/G]CCCTCCCTTCGCATCTATCGACCCAGATCTCACGCGACGCACAAGCCAGCGACGATGAGGCCCTCGGTGATGAGATCCGCCGCGCAGCTTCTCCGCCGCCGCAGCTACTCCTCCGCGTCC
ABC13717-1-1-328	[A/G]	ATTATTGGAATGGCGGGAGCTGCTGGACGGACGTCCAGGACCCGTCCGTCTACCTACCCTAGTTTGGTTTAGTTATTACTACTCCGTATTACTCATGGCGATCTCTTTAATTAAGCTGTG[A/G]TTAAATCAATGCTTCTTAACGACGACCAACAGCTAGCTGGTAAGTACTATAGTACATGTAATGCTACGTACGTACTGCCTGCACTTGTACCTCTTAATTTG
4488-514	[A/G]	AAACTGAACCTCTTAAGCAGGTTGCTGTTCCACTATCCACTATTGGTCAGGAGTCAGCAACTTGCTCAACTACAGCTTTTATGCTGATGGTTCTTCTTTGTTCGTACCCCACTGTTCCTC[A/G]CTATCATTTCCATTCACATGGATAGTGCCATCAGTAGAACCATCAGCCTCAACCTCAACAGCATCTTCTTGGCTTTCTTCTGCTCCGTCATCTTCGAAAACCTCTTGAACAGTATCATTT
1800-1101	[T/A]	AATTATAGAACTTGCATAAGTACGTACATGGATCGATCCCGCGTAACAACAGACACAAATGAAAGAATGCGATATGCATGCTACTACTACGGTACGTACTACATTTACATCATCCGACAG[A/T]GCTCTGATGCGCGCGCTTCCTTGGTTCTCGWAGACCGAAAGCCGAAACCAAACACATCTCATGGTTCATGCGTTGTTCTTGTAAAGCTGCTGCAGCTGGAGGATCCCATTCTCATCAGCG
3557-547	[T/G]	TCTAGCTCGCCGGCGAAGCAACGCCCRGCGGACAATGACCGCTACGTTAGGAACTGCCGCAACGGGAGGTCGCCRAAGGAGACCCGATGGTGGTTTCACGACGACAAAGTATGAGGGGGS[A/C]ATCGAACCGATTGGCTCTTCTGGCCACCCCATACTTGYCAGCCAGCCTTCCTTCCTTACCATGAAAGAAATCTCTTCCAAGGGGAGATGAGATGAGATGATTTAGGCTTAAAAAAAATGT
5790-558	[G/C]	AGAAGGCAATAGAGGATAAAATTGCTAAAGATGGTGTGATTGGCATAGGAATCGCCACAACTGCAGTAGGGCTTATCGTTGGTGGGATTGCAGCTGCTCTTGCAAGGAAGAAGTGAGATC[C/G]CACCCGCCTACTGATGAAGTAGGATGTGCGTTTGGTTCTGTATTTTCAGTAGCTCTACCGTTCATTCTGTGTTACTTGAGTCGAATCGCCGCAACTATCTATGTGCATAAAATGAGTTTA
2881-935	[T/A]	AGTAACTTATGTTGCTGAAGTAAATTGGTTCCAAGAAGCGATGCGATTCGCCCCAACAGCGTTCCTTGTTGGACTACTATATTTTATGGGGAAAAGGATGCAGAGTGGATTTAATATTGG[A/T]GGTGGTCCTGGAAAGGGTAGCCGTGGTATCTTTAACATTGGAAAAGCAACAGTAACAAAGATGGACAAAAATTCCAAAAATAAGGTGTTTTTTAAGGATGTAGCTGGCTGTGATGAAGCT
3720-52	[T/C]	GATACTGCAAACTGCTTCGTGCCATTCGCATGCATCAAGCCTGCGGCCACTGGACAGTGTATAATGTGCCTGTGTTCTGTCGATAGGCACATTGACTAGCTGGGTTMAATGTACGGATTT[A/G]TTCATCACTTATCGGTGCAAGGGTGTGTTTGAGGAGTTATTAATACAAA
2026-302	[T/C]	CGAATCCGCGGCCGTCGCTCAGGTATCAAGGGGGCTTGCGACGCAGGTGGATAAGCCTGCGGAGAACAAGATMAAGGTTCCAAAAGCTCTGTATGGTGGCACCGGCAACTACGCTAGTGC[A/G]TTGTTCCTTGCAGCAGCCAACGCAAATTCGTTGGAAAAAGTTGAATCCGAGATTGGCGATGTTGTAGGGGCAGTCAAGAAGAGCCCTATGTTTTCTCAATTCATAAAGGACTCATCAGTG
5260-462	[T/C]	TATCCCTTGCTGGGCAGCTTGAACATTATATTCGGCCTCCACTAGTAACTTCTGCAGTATCGACTCTACATCTTCACCTACATATCCAGCCTGTGTTAATGATGTCGCATCAGCTATAAC[A/G]AATGGTACATTTACAATGCGTGCTAATGTTTTTGCAAGCAATGTTTTTCCTGAGCCTGTTGGACCCATCAGAAGTACATTGCTTTTATCTATCTCTACATTATCGTGATCATCATTTGCA
1493-839	[A/C]	TTTTTTTTTTGACAACAACAGCTTAATCTAACATTACCCAAACTGATATTATCACAATGTTAGCCGATGACAATGGACGGAAAGAGTGACCATCTAGGTAGGTACAGGCAGGGGCACACC[A/C]GCGGCGGAGGACATACRCCCTAACACCGCAAGGAGCACCCCGCCGGCGGGGGCGCCAACAGGGAGCGCTATCCGTTATAGCAGGACGGATGGACGGACGACATGAAAAAGGTAAAACAAC
ABC11913-1-1-104	[C/G]	CAATGCAGATGCAGTGGTATGGAATAGAGTGAAAGCAATGCAGAGAAGCAGCCACCTCACCTGGCCGTTATAAACCGTGACRTCCACGCCGTAAGACAGCAGCTCGTCGACCTGGATGAT[C/G]AAGCAGAAAACAGAGAGTAAATCAGTCATAATCACAAGCCATCGTTTGCATCGATCAGTACAGTTTAACATTTCGAAGATCCATCCATTTCATGGGATCCTGC
2809-271	[C/G]	AACAAAGGAAGTTATAGCATAGAGTGGAGCCATTAGCACAATGATGAGTATAGCCTTCTGCTCTTTGGGATTTTTCCAATAGAAAAGATGTTGTGATACCAACTGCACTGTGAAATGCAT[C/G]GATAACATTACACAACAGGCTGCTCCAAGGAGGGTAAGTGTTGGAGGGTCCATTTTGGTAAGGTCCATCCCTGGGAACATGGACATGGTGCCTACGGCTTCAGTCGCCATGCGGGAGGGA
7712-674	[T/C]	TTAACCTAATACGTTTTAGGTTAGGAGAAACGAAGGGAGCAAGGTGGATGGAACCACAAAAGAAACCCACCACATTACACCTATATTCGTAACTAATATTTACAACACACACAGGCAAAA[A/G]CACATTCACCTTGTAACCAATGACATCTGTTGGGATCTACATAAAACAAAGGATGGACCTTCGACCCTTCTTATGTACACCGTTGCATCCGTTGAGAGACCTTCTAAAGCATAAGCAAAC
3326-1954	[A/G]	TGTGAGGAGAATCTACAGAAACATCAAATGTGATTAATTTCCTGCTACATATGTGGGGTGGGGGCGGAGCAGTATCAGAAGAAATCATATACGTGCCATTGCTTTGGAAGTGAGGCCTTC[A/G]AAATGGATTAATGCTAGTTCCTGATTAGGGTTTCAGAACTACGCCCCGTTCGCTTATTCCATCACACCCCTTCTTTTTGCATACTTATTTGTTCCCTGGAGCTGCTCTCATAGTGTATAC
6316-858	[T/C]	AGCACACCGATGCAGAATTCATCCTTTGACTACTCTGTTCCGAGCACACCGATGCAGAAGTCACTCTTCGACTCTTCTGTTCCAAGTACACCGATGCAAAGATCACTCTTTGATTCTTCT[A/G]TGCCCAGCACGCCGATGCAGAAATCACTGTTTGATTCCTCTGTTCCAAGCACACCAATGCAGAATTCATTCTATGACTCTTTTCCGAGCACGCCAATGCAGGGTTCACTCTTTGATTCTG
3576-2715	[A/G]	ATATGTAGAGTTGAGCAGCTCTGTCCATTCCCCTACGACCTCATTCAGCGCGAGCTGAAGAGATATCCAAATGCTGAGATTGTTTGGTGCCAAGAAGAACCGATGAACATGGGGGCGTAT[A/G]CCTACATCAATCCCCGGCTGCTGACCGCGATGAGGGCGCTCGGTCGTGGCAGCATAGATGATATCAAGTACGTCGGAAGGGCCCCATCTGCAGCCACAGCTACAGGTTTCTACACTGTCC
5419-760	[T/G]	TTCCGGCTGGCCTGGCTCTGGCTGGAGGATTTCTTTTCTTTCTTTGTGGTTTTGTTCCGTTTCCGTGTTTTGCTGGGGGTGGTTGGGCTGTGAAGCTGTGCTAGTGCTGTGTGACAGACC[A/C]GACAGACCCATCCCTCCTTCTGGAACCCTCCTCTGTTTTTATTTCTTTTCCTTTGTTTAGTGWGAGAGAGAGAGAGAKAGTGAGTGAGTGAGTGAGTGAGAGAGCCCGTAGTGGATTACG
4226-570	[A/G]	GCCAGCCTGCGATGCTTGGTCAACTTAGTGCAAGCATTCACTTGAATCTAGYGTAGTATGTCGGTTGCATGTTTGCGCCGTGAGCTCATTTGTTGCCCTCTGGTGTCGCAATTTCTGGAC[A/G]AAGGGAATCCATGTCTGTAATACACCGTGTACATTCTAGGGTTTGTGTGACAACAGAATCAATTTAATTTTTAACGAGCAACCAAATACCGACTGACAGCATTATGAGGTATGAACACCT
1038-754	[A/G]	CCACAGGAGACAGGCCAATGGAAAATATACAGGGGAGAAGTGAAATTGCTAGTGTCGGATGGACATTTGGAGATCGACAGCAAAACCCTCCACACCTGAAATGGCATGGCTAACTTCCCC[A/G]GTACTCCCATTTTATTCAGAGCATTTCCTGGGATTTCCTTACGGCACGCCTAACCTTCTTCTTGAACTCATCCTGCTTCTCTCTCCAGTCCTTTGCTGCTTCAATATTTGCCGGTGATTC
6954-861	[T/C]	TGACATCAGCGTTTTGATCATACAATTGCACAAGTTCTCAGGTTCTTCTTAACTTGACATTGCTGGAGGAACTGGACTCACACTGTAGGAAGTAGGGCTAACATAGTGGTGTATCAACCC[A/G]GGTGCGAAGGATAGGCTGATACCCATATGTTAATCGCAAGCAAAATTTTAGGCGTGGTTGCACCATTTTGCAAGCATTCGACTCTTTTCGTAGTACCATTCTTTATGTACTTAATTTAAT
3472-587	[C/G]	CGCCCTCGACATCCCCACCGCCACCTACTACGTGCGCGCCTACGCGCTCGACGCCTCGGGCACCCAGGTCGCCTACGGCCAAACCGCGCCAACCGCCGCCTTCAACGTCGTCAGCATCAC[C/G]GGAGTCACCACCTCCATCAAGGTCGCCGCCGGCGTCTTCTCCGCCTTCTCCGTCGCCTCCCTCGCCTTCTTCTTCTTCATTGAGAAACGCAAGAAGAACAACTAAACTCGCAAGTCGGGA
3122-909	[A/C]	GGCTGACAAAAATCTTCCGGTATACAAATTCACTTCCCAGTCTCTCTCATCAACCGCGAGAAAATAGTAGTAGAAACTACAAACTAACACTTACGCAACACGTGATTAATCTCTAACCAG[A/C]GTCAGGATATCTTAAAACCGCCTTTGCTCCCTCGGCTTCGACTCTGCCACGGTAACCCGGATCTGCCTGCCGTCAAGGTCCACTCCGTCGAGGTTTGAGATCGCATTGTTGACCTCATCA
5381-1950	[T/C]	ATACATATTTCACACCCAGGAACAAAGGTTAAAAAGTTATTGAATTGTTGCATTTTGCTTTCATCAAATTAATTGTTGTGACTACATTGTCRGCTTYATTAGGAGAAGACTCTCGGTGTC[A/G]TCTGTCGGTCCATGTCCATTTCATTTGTTGCTTGTGTAAAACCATATGGGGTTTGTTGTTTGTATGTACACAACACAKGTCTTCTATTTATGCGAGCAATATATTTCTTCCAAAAAAAAA
ABC14148-1-1-177	[T/C]	TCAATTTTTTTCACTCGGAGATTAGATATTCGGGATACGCCATTGAACTTTTTAGGTTGGTCAATTCAATCATTCCGTATATATACTCACCAGTAGGTCAGCTACGTAGTGTTACAATAC[A/G]TAGATCATCTTTTTCTGTAACACTGTTCTCTTGCATTTCCCTTTGTAGTGATGATCTCTCCATTGATGAACCCAATCAACTCTGTTACTTGCAATGCATAAAATTATCAGAAGTTAGTGA
3272-1578	[A/C]	GAACAGCTCGTCCCACGGCCCCGCACCCACCGCGATGATCACCTGCGGTATCACGATGGCGATGTTCAGCACGCCCGTGCACAGCCCTTGTCCACCGCCTTTGTTCGCCGCCAGCTGCGC[A/C]GTCACCGCGAAAGGGACACTGTACAGAATGGCCAGAGGGATTCCGAGGAAGGCGAAGAGGGCGAGGGAGACGGCCTTGATTTCCTTGCTGGCGGTGATGGCGTGCTGGATGTACCCATGC
1697-636	[A/G]	ATCCTTGTCTTCGTAAGTAGTAACAACATCTGAACCGTTCACTGCCTCAACCATCTTCCCCTCATTCCCAGTTGCGGTGAAGGTGCTGAACATCTTGTGCAGAGCAATGGAGAGGTCCTT[A/G]TAGGTGTTGTACATCTTGAGATCCACCTTGCGCAGGTAGGGCGCGCCGTCCATGCTCACCTTGACAAAGTTGGAGCCGTTGGCGCCAGCAGCAGCGGTAGCAGCAGGCTGCTGCTTCTCG
2378-498	[T/C]	GTTGGCCTTGATTGAAATGACAAAGTGACCACCATTCTTCAGGAAGTATGAAGCATTAAGGGCCAAGATCCTAGCCTGATCAGGCTGTGCAACATCTGAGAAGATAACATCAACCATGCC[A/G]ACCAACATGCGGTACTTTGCAGGGTGCCTAGCATCCTCAATGATGGGGATCACATTGGTCCTCTTCTTGGCCATGTTGACAAGATCCCTGCCACTGCGGTGCGAGAACTCCACAGCATAC
3391-2137	[T/C]	GCAATGGATATTAGATCTTACACATGTTTTTTTTGTACATATACACCATGATACTTCGTATYTGAAGCTTACTTCAGCGGATCCTCATGGTTTACGCTGAGATATCAGCTCAGGAGTATC[A/G]CCCAACGACGTACCAGATGCATGCCAAATTCCACTTGTGGATAAGCTGTACAACCGGTATTTGTAATCCATAGTTGGGAAATTGTACCTATTCAGCTCTACTGTACCTGCCTGGAAAGCA
8923-707	[T/C]	ATCAACAAACCAAACCATGGTTGCAAAACAAGGATTGCACTTCCTATCACCAGACCAAACCCCGATAATACCAAAACAAAGGATCGCTCGCTCCTCCCATTCTTGCAAAATAACAGTGTC[A/G]CAGATTCAGTTGCTAGTCCACTCCCTCGCAGGCCACAGCTGTGTCAAATGACTTTCTTTCTTACCCGCCTTTTTGGGCAAACCAGAAGTGGCTAAAATATTAAATCTACGCAGTTACTGA
6050-1625	[A/G]	GTGCCCCTATCTTGCTTGCCTACACCTCAAWGGAGAACTCCGATTCTGCATGAGCACAAACTAGTACTACAGGCCAAGCACATCGAACTCATGGGGCATGTAATCTTCGCTCGGACGGTA[A/G]TACTTGTTGGGAGAATACAACCCAAAGTCTGTAACTTGGCTGCAGTATAGGCACGCAAATCTCTCGACCTGATGAGCAAACCGAGAATTTTGGTACCCAGTCTTCATAAGCTGTCCCCAC
4137-798	[A/G]	GATGTAGAACATGGGAACAATATGTTGTTTAAGTGTACTATAAACTGCTTCATGCTCGAGTCAGATTATTTTTYTCTCTGGGAGACTGGRACAAGGTGTAAACTCTTTTACCCACTTTTA[A/G]TGTGTTGTAAGATGTAATAGGTTTGTAATGGAGAACCTTCTGAAACACCTGGCTGAAGTAGTCAACCAGTATTTATAGCTTAAAAAAAAAAAAAAAAATTACATCGAGGTCAGTGTGTCA
ABC01247-1-1-92	[T/C]	RAACATTTCTACTTAATCACTTCAGATCCGGCACCAACAATTTCTATGCAAGCGAAAGTGATGAATGAATCGAAAAAGATTCTATGCAACTGAAAGTGATGAATGAATCGAAAAAGATTT[A/G]AGTGGCTTTGATTGATGGTTGCTTACAGGGTGGCCCTCGCCTTGGGAGTGCTTGAGGGCCTCGCCTGTCACCTTGTTGATGAGGGCGAAGG
2268-601	[A/G]	TACAGCCCTAAGCTTAGAATAGACCTTGCCGGCAGGAGAACCTAAGATAAGACTACAGAGTGAATCCCTGGCAACCTTGATGTTAACAAAAGAGCCAAGTATGTGGATCTTCGTATCAGC[A/G]ATAACTATGCGAGTCCTGGTAGAGTTCTCGATGGCATATTTGGTCTTGCCTCCTTTYCCCGATAGGCGGCCAATGGCACGCGACAGATGCTCCCCCCGAAGTGTCTTCACATCCTTGATC
3800-814	[T/A]	GCTGTGCTGTGCAAACGCAGGAAGGGTTKTAGTGGCAGTGATGATGTAGCTGGCGCCAGGCCTTTTTTKCTCTAATCTTGGCGGGGCAGGACATGTAAACTTGCTCATGAGCTTGTATGT[A/T]AGCCGAATATGCGCAAGGCGAATCCGTATTGTTAACTGTCGAATGCGAAACTTTGATGTTAGCAACTGCCCTGCTCGTGTTCTTGCAAAGCCTTGTTGGATTTCTATGCCAATCCAAGCT
ABC04803-1-1-392	[T/C]	GAAGTTGACACCCAAAAGGTGGAACCAGAGAATAGCAAGCTTTCTGAACTGGATCCTGAGACTAGGCAAACTGTGGAGAAGATGATGGTAAGCGCTGGGCACAACCTGATTTGATTGATG[A/G]ATCACACGCCTTGCAATTTCTTCAGACCATTAAAAACAGGCAACTAACTTTGTATTTTTCTGTGTTGCAGTTTGATCAGCGTCAGAAGCAGATGGGTCTGCCAACAAGTGATGAAATGCA
1440-1148	[A/C]	ACCTTCAATTGTGTATGAAGCTCCCAGGCTTGGAAGGAGGACGGCAAAAATCTCAGCCAGCAGGCAGGAAGAGCACGGCGCATTTCAGGCCAGGAAGCTTCAGCGCCTCCAGCCAGTGGA[A/C]GAGGAGTTGGATGAAGAATTTGCAGAGGTCCTAGATCCAGGACGCCAGCGTTCAGTAGAYGCAGCTGGAGCAGCACCGTCCGGCTGGCGGGCAGGGGGCGCCTCTTGACGTGCGGCGGGA
1826-229	[A/G]	CCAAATGGAGGAAGACGGAGAATGCCGCCGGGAAGCAGCAGGACGCACAGCCTATGGCCATCGACAGCACCGCGTGACGGCGCTGCAGCGTCCTAGTATGGCCGGGTCGGGTCCGGATTC[A/G]CCATCAGCGTCGTAGTTTCTATCAGCGCTGTACCGTGGTTGTCTTCCTATTCTGCTGCTCCTGCTTGTGGTGCCGTAGTTTGGTGGTTTTGTCCTCTGTTCTGTAGCGTATACTCGTCTG
ConsensusGBS0043-8	[T/C]	TCCGCCCTGACGGAACAGAGGCGGCGGCCATGTGCTGAACCCAGTAGTCGGCCAAGAACGTCTTGGCGGCGTCGAGGCTGGGGAAGTAGGGCGGCTCSA[A/G]GAACATCTGCGAGAGCGGGTCCRTCCCCTCCRCCGGCACGAACAGCGSCCGGTTGCCCGACGCCTCCGCCGTGCCACACACCGMCGCCACGACCTGCCGGTACGCGAAGAAKAACCTCCG
617-167	[T/C]	TTTGACAAGACAATGAAGATTGTCAAATCTAACAATGCTTCTCCATAGAATTCTCATAATTTACATCATGGTAGTACAAATCAAACCACACAACCTCACACTTCAACATSACTAGCTCCG[A/G]GACACCTTATTTGCCGGGGACGAAGTTTGTGGCAAATGCCCAAGCGTTGCTGTTGACGGGGTCGGCGATGTGGTCAGCGAGGTTCTCAAGAGGACCCTTGCCGGTGACTATGGCCTGGAC
11657-398	[A/G]	GCTCAGGAAATTGGGCATAGAGCAGCAGTTGTGGGAGGGCACACGTGCAGACATCGACGAAGCTGCCTCAGCGGCGATGGAGGACGAATAGGGAGGGCATGCGTCATGAATTCATGATCG[A/G]TTGTCTTATGCTAGTGTATCATCCCAGTTTTGGACAAACGGGAGCTCCGGTTCCCAGCAGGTCTTCAGGCCCTTGGTATACCCACCATCGAAACAGTCCCCGAGCAGCAGCGATGCTTCA
12492-541	[A/G]	CCGATCTGGGCGACCGAACCTCACGGACCAACTCAGCTCAACCCACCATTGTTGCTCCTCSTCTATGAACCTGACCGCCGACAACAATCAGACAGCCACCATCAACGTTACACGGAACGG[A/G]TTTTCACCATCCTCACACTAACACACGTTGCAGCTCCTTCTACAGTGACCGGGCAGCACCGCGGTGCCCACCATGTACGCCGGGTTCTTAGTGCACTCCCCCAGTGCCGCCCATTGCGAG
ConsensusGBS0241-3	[A/G]	TCATGGAATTTACGGGCGTACGGATATATGTCTATGGGGCAGAATGAATGCATTCCATATGTAGAAGAACGGATGTACGCAGGTCGGTCCTCCCCCTCGTAGGCATCTTATT[A/G]GTCAAATTGGCTATGTATTTTGCCTCCTCTTGACGTGTATGCGTGATGTTAGTTGTGTGCATCCTAAGTATACRTAGGTCAGGTATGAACTCGTTRTGCTTGTATGCCCTTG
264-571	[T/C]	CAAACCACCAGCAGTTTCCTCTTCAGACTCTGCAACCTTAATGAGAATACGGTCACTCAGTGGCTTCAGATCTTTCACGTCATCAGTGTCAAGAATACCAATGATGTCATCTTCTTTCAT[A/G]ATGAGGTGGGTAGTATCGTTGAATTCCAACTCGGTGCCAGCATATTTAGAGTAAATAACTTTGGCACCAACCGGAACACTGATCTCGACGATGTTGCTGCCTAAGCTTGTCCCCTCTCCA
2614-1522	[T/C]	GGGCCTCGTTGTACATGTAAGTGTACAATCGCGCTCGGTAAAAAAAAAAGGCGCTGTCTTCGACAAGAGACGGCGGACTGGACCATCGATGCGGTGCCGGAGAAATATACAGTACCCAGC[A/G]CCCAGCGGTATCAACTGAAGGGGKGGTCCAYCGGTACAGCACCGCWAGATAGTTCCATTCCGYGAAGTATCAATCATCACGACTATTTCGCAATTGTGTTGGATTCAGTTTTCCACACAA
4691-721	[T/C]	GCACAACAACAGTAATCCATAATGGAAGATCAGGCTACAACATTCAGCCAAACAGTTGCCAGCTTCCACAGCGAAAAAACAGTATTCTCACACATAGTACCAAGTTAACAATACATTTGC[A/G]CGGATCACCTGATTATGCAGTAGCACTTGTTCTCATCAGGGGTCTAATGGGGTGATTAGTTTTGGATTATTCTCTACCACGAGTTGGCGGCCTCAATCGCCGCTGGCGCACCCCTTGCAT
11660-365	[T/G]	TTACAGAGCAGTACAGATGTGATTATTGCATTGCATCTCCCAGATGTGATTACGCGAAGCAATCAAGATCGCATGGAAAGCTCTTAGCCGCACCAGCAGTTTCCTGGATCAAATCAATGG[A/C]ACTGCTGCTACTCGCCTCCCTCCACCCGGCGGCGAGGAGGAACTCTGCTCCACTTCCGGATCCTCGCGCCCAAGCCCTTCATCTCCTCCACCGATCCGACGCCCGCCGCGGACACTCCGG
6054-1050	[A/G]	ATCCATCTGCAGTCAGGAGGTACACGTGCAAAACCATAYAGGCGAGGCGGTGCCACGAAGAACACAAAAGGACCATGTTGACCGGATCACTTGCCATACAGCACGCCCAGGATAATAGCC[A/G]CCAACAGGAGCACAATCATGATCAGCATGGGCATTCTATACTTCGACTTCTCCAGGTCGTATCCCCTTCTCTTTAGCAACCCAGATGACTTGCAAGTTTTCTTTATTGCATCTACACGCT
2029-1143	[A/C]	CAGAGAACTATGTTGGAGCTGCTGAACCAGCTAGATGGTTTTGACTCGCGTGGAGATGTTAAAGTTATTCTAGCTACAAATCGCATTGAAAGTCTTGATCCAGCCTTGCTTCGCCCTGGC[A/C]GAATAGACCGAAAGATAGAATTCCCTCTTCCAGACATTAAGACTAGGCGGCGCATCTTCCAGATACACACGGCRAAGATGACATTGTCAGATGATGTGAACCTGGAAGAGTTCGTCATGA
5797-777	[T/C]	TTGCTGCTTTGCGGACCCTGGAACTGCAGGGCTTTGAGCGGGCACTGTGTCTGCATCCGTGACGCTCTTGTTCTCCACTTCCTTGGCTTGTTCATCTTCTTGTGTGCTGTTTATCACGGC[A/G]TTTGGTTTCAGATCATCGGTGATCTGGCTGGAAGGGGGGCCTTCGTTTATGACCGGGGCTATCATTCCGTCTCCAAGGATGCTGACGTACGGGCTCTTGTCAATGGACGACTCCAGTGAA
3433-1087	[T/C]	ACATTAATTGTCTAAATTGAACCTATATACGTATATAGCAWCGATTGATGCCGCCAGTAACAGGAGCGCGTACTCCTTTACTTTTGGCCAAATTCACAAGGGAGTAATTCTATGTGCTGC[A/G]CCTGCATGTGTGGGATGAAAATCCAACTTAATTATTCCGGCTGGTGAGATGCCTTGGWGSGTTCAGTATGTGACCCTGACGCCCTGGTATCTGAGGATCTCGCCGATGAGCTCGCCCTTG
1906-429	[T/C]	CAAGCCCGACTGGTTCCTGAAGATCAATCCAGAGGGCAAGGTGCCTGTGTTTAACGGTGGTGATGGCAAATGGATTGCTGATTCTGATGTGATYACTCAAGTCATTGAGGAGAAGTACCC[A/G]ACTCCATCACTTGTGACCCCTCCTGAGTATGCATCAGTGGGATCAAAGATCTTCTCCACCTTTGTCACCTTCTTGAAGAGCAAGGACGCCAGCGATGGCTCGGAGAAGGCACTTGTTGAC
13750-348	[A/G]	CTACACGTGGATGCATCACCGTCGAGGGAGGAAGTAACCAATGGGCATGGCAATGCTGCTGCTGCTGCTGCGGATGATGATGTCTGGGGTGATGCCTCGGATTCTCCAGGGCATGATTCC[A/G]ATTTAAAAAGAGAATGGGAGCACAGGCAGGAGCAGTTCCATAAGATGGGCTATAGAGATGGTATAACCGAAGGGCAGAAGGATATTGCTCAAGAAGGGTTCAACCTTGGTCATAGACAAT
2447-546	[T/C]	TGCCTGCCGCTGGGCATCATTGAAGTATGCTGGAACTGTGATCACAGCCTTCGAAATAGTCTTACCAAGGTAAGATTCAGCAGTCTCCTTCATCTTGGTTAATACAAATGCACCAATCTG[A/G]CTCGGTGAGTACTGCTTGCCATCTGTTGTTTCAACCCAAGCATCACCATTTGGAGCCTTGACAATTTTATATGGTACCATTTTCATCTCTTTCTGCGTCTGTGGGTCATCAAAGCGCCGC
ABC13089-1-2-478	[C/G]	AACATGGCAGATTTGAAAGAAGCAAAGAACCAGGTGAACCTGTTTTCTAGTACAATACAAATAGTATACACAAATGAATGCAATGATGTAGTAGAACCCAGGGGAGCTGAAAGCTGATAA[C/G]TCGACACATTAGAACGTGCTAATATCTCGCAAAACTTGGAATTGCAGGTGGCGGCGAGTTTTG
1214-441	[G/C]	GAGGCTGAATTACATATCAAAACATTGTCTTGCCAGCGTTTCACAACTCAGCTAAATAAAGGCTAAAACATCATTGACTCTAGTTCCTGGCCAAAGATAGATACTGCAGACACAAGATAC[C/G]CAAGCATCTAGTCGAACAGACTGAAGCCCATGTCATCGTCGCTCTCTTCCTTCTCCACGACCTTCTCTTCTTTCTTTGACTCAGCTGCAGGGGCAGCAGCACCTCCAGCAGAGGGAGCAG
ABC04214-1-2-360	[T/C]	AAAGCATAATATGCAGGTAGAGACAGGTTTACTGTTTATTTCTTAATACAAACTACATTACTGTGAGCTTAACAA[A/G]TCAGATTCACTGGCTGCTAGATTCGTCATGCTCCGGCTGCATCTGGTTCAGCACAAAAGCTCCCTCAAGGTTCTTATGCACCTCGGCTTTCATTTTCTCCTCCTTTGTCCCTCTCTTCAG
ConsensusGBS0390-11	[A/C]	ATGTGGTACGCATCTTGAGAACTTATAATATCAGCCAGCCCAATGGTATTAGTAGCTTAGTAACAAAACAAAGATCTAAGTAACAATTTGTCGATACTTGATACTAACATTGCAGAAAGT[A/C]TTGTTACTTCTGGCAGTGGCATGTATATTAAAGGACCTGAAAYGTTTAAGCTTGAATTAGATGGGGATCTGGGAGCACAGGATTCTGTTCCGTGTAGCCCAGAGAAACACCGACACTTCA
4475-478	[A/G]	ATTGCCACATGGTAGAACCCCGAATGGCCATTGTGGATGGCCGCAGGCAGATACCCCACAGGCTCTTGCCCTTCAGGAAAGCATTCAACGGCACGTTCATTGCCGCTGGAGGGTATGATC[A/G]AAAGGAAGGCAACAAAGTGGTGGCCGACGGCTATGCTGATCTTGTTGCTTACGGAAGGATCTTTCTTGCTAATCCAGATTTGCCTAAGAGATTTGAGCTCGACGCTCCTTTGAACAAGTA
ConsensusGBS0527-5	[T/C]	AAAAGTGAAAGCACTTGCGCTTTTTGCCACCACCTCGTTGATGTAGTCCTCTCAAAAATGAAAGATCCTGACTC[A/G]CAGGTGACTGCTTTGCTTCATTGACAYATAATGGGTGCCCTGACCTGATCCTTTCCGTCTCTTAACATTTGCCTTGTGATATCTGTAGTTTGAGATACTTCAACTTCTCATCAAGGAGTG
4625-1413	[T/G]	TTGGTTGGTTGCTTCCACAGAAAGACAGGCCAGGCGCTGAAACGAGATGGGTATATACATTTGCATTGCAGCTTCATGCCTCACGCCAAGGGACAKGTTTGGGTTCCAGAAAGCATCAGG[A/C]AAGGCCCAGAACCGGACTGTCCATCATGACAATCAAGGAGCCTTCCTCCGGCTGCTGCTGCTAGGGCTTACAGGCCCCCCTTGTCTGCCGGAAGCGTACTTGTCCTGGCCCCTTGGCGAA
4139-888	[T/C]	TTTTTTTTTTTTTTTTTTTTGAAAATAAGGGCACAACTTACTTGCTTATCACATAAACACAAAATCCATCTTACATGGTA[A/G]TTTTGAAATGAGATGGGAGCAATGAACATATGCTAAAGAGAAGGGCAGAGAAGTACAGTGTTGTATGAACTCTATGCGGCAGCTTCATCAGATTCACCAGCGCCGCCTTTTTTCTTGCTG
7125-585	[A/G]	TTCGGGTGGTGGCCGATCAAGGCCTACCGGCCGTGCCCGGGTTTCGTCGCCTCCGGCGGTCGGTACCGGCGCTACGGTCAGAGCATGGACGACGTCATAGCCGGCAAGGGACGGAAACTC[A/G]CCTCCGAGAAGAAGAAAAGTGACAAATGATCCACCTCAACCTCAAGGAACTGCAGTGTGCTGGAGAAGGCTGTCCAACCTTCATAGATTTTGTTTCAGGCTTGAGGTTGTCTAGCTAGGT
8613-278	[T/G]	CCCCGCACCGGCGCCCACCAGCGACGCGTCTTCGATCGACCAGGGCGTCGCCTACCTTCTGATGATCGTGGCGCTGGTGCTCACCTACCTCATCCACCCGTTGGACGCCTCCTCCCGTTA[A/C]AAGCTCTTCTGAGCCTGTCTATGCGCAGAGGGTTCTCATTCTTTTGTTCATCTTTCTCTTGTTCGTTGATCGATAAGCTAGTGGATTCTTGAGAGATTCGTTGTGTGAGATTCGATTTGG
6394-944	[A/G]	TCTTTGGAACGGTAGAGGGAGCAAAAGCTATCAATACTAGTACTACAGGGAGAAATAAATACATCTGCAACAACAACCAAAATATTATAGCCGCGCTTTGAAGCATGATCGGACCTACGA[A/G]RTGATATAAGAAATAAATTAGCTCGCGTTGTCGTCCAGCGCCAAGAGCTTGTGGTCAACCGAATTCAGCAAACAACAYGACCGAGACGGTTGAATCATAGGCGCAACAACTTAACGCCTA
1190-86	[A/G]	TCAACGAGGAACCTGCGAACCAGAGGGAACACGGGGGGTTTCGCGCAGAAAATCATGTGAGATTGMCTCACGGACTCACCCTCACCTTGCCGAGATAGAGGTAGTTGTGGTTGGGAGGAC[A/G]CGGCGTGTTCTTCTATATCAAGAATCTGGTCTAGTCRAGGGGGGAGGGGAAAAGGTTGCGTGCCGCAGAGGAGAACGCGGCGG
ConsensusGBS0038-2	[G/C]	GGCAGTGAGAGTGATATAAACACCTGGTTCGTCTTGCTCTACCCATTCGGCCTCGTGTTGGGATTCTGCATCGGACGGTATACTTCCATTACTGGTCATTTCTGGATGGCCTGCCTTGTT[C/G]CTAACAGAACTTAATCCATTAGGAACAAGCAATCCGTTAGAACCATCTGAAATTTGTTCTTGTTCCCCTGAACTTCCTGGGCTGCCCAAACTTTCAGTAACTATGGCTGATATGTCACTC
7044-705	[A/G]	ACGACGCTACACGCCTCCGACCGACGAGTTTGAGGTCGACTGTTGCTTGCTACCTCSAGGCGAAGTGGCTGTGATGGCCCCGGTACCAGGTCCATCCATCTTCCTTGTCATGACCGGGGA[A/G]GGCGAGGTTCAGATAGACTGCATGTCAGACGGCGAGAAGGCAAAGGAAGGYGACGTTTTCTTCGTGCCCGCGCATACSGAGGTTAAGCTCTCCGCCTGTGGCCATGCGTCGATGCAGCTG
5467-1663	[A/C]	TTCCCTGAACTTCTGTACTCTATAGTCTCGGTGTTTGGCACGGCAACATCATCCCAGCATGGAACAGTAACTTCCGCCCTCAAGTCCTCTGTGTGAATAACGACTTGCCTCTTTGCATCT[A/C]CGTTGTTTCTTGAATGTGCTTGATTTGCAGAAGAGCTTGAGCCCAACTTTGGAAGCCCTGTGCTAGCAGAAGTTCCACTCTTACTGTTCCTGGTGTCCATGTTATGATCACCAGCACCAG
1762-837	[T/C]	AGCGGCCTGCTGCACCGTCCACTTCCCGGTTCCCTTCATCCCTGTCTTGTCCAGGACCTTGTCGACCAAGTAACCTTCMCCCTGGTCATCCTTGATGCTGAATATATCAGCTGTGATCTC[A/G]ACCAAGAAACTGAGGAGCTCACCCTTGTTCCACTCGGCGAAAACCTGCTGCAGCTCACCGTTTGTGAGCTTACCAACCGACTTGAGGACGTCATACGCCTCAGCGATCAGCTGCATGTCA
4152-573	[T/C]	AATGTCACCATTAACCAGTGCATATAAATGAACACACGCACGCACGAACGAAAAACTACTTAACAACCGACCGATTGCATGATGAAATCAAATTTGGAATGAACGACTAAAGAAGATAAC[A/G]ACATACATGCATGGACGCATGCACCGGCGATGCATGCATGCATGCCTTGCTTTGGTTGAGCGGCAGGTGGATTTAAGCGCACTGGAAGCCCTTGGGGGCGGTCTTGCCGCAGTAGTTGAG
4706-940	[T/C]	ATTGTAGCTCTTCCAGATGTGACGAAGGTGTACTGCGGACATGAATATACTCTGAGCAATTCAAGGTTTGCCTTGAGCATAGAACCAGGAAATGAAGAACTTCAGGAATATGCTGCAAGT[A/G]CAGCTGATCTGCGCAATAAGAATACACCAACGGTGCCAACAACAATTGCGAGAGAGAAGCAGTGCAATCCTTTCTTGAGGACCTCAAGTCCAGAGATAAAGAAAAGGCTGTCCATTCCAG
5402-929	[A/G]	CAGCAGTACCTTGCGAAGGGCGGTCGCTTTGGCTTCAAGCAGTCCACGGAGAAGGGCTGCAACGACCCCATCCGCTGCTACGGATGAACAAGCCTGGTGACCTGACCTGCAAGGAAGCAC[A/G]CAAGCAGCAATGTTATAGTCGAGAGCGCTGCCTGAATAATGGTGTATGTCAGCTGAATTTCACTACAGTTTTCCTAGCTTGTGCTGGTACCTAAATGCAAGGATTGTAAGAGAGAAGAAA
1898-580	[T/A]	CAACAGAGAGACAAGGAAGTTCACGCTCATCTGCACGTTCTGGAAGATCTGCTTCTCCTCCATACCCAGGTGGCCAACGGCAACACCCATGCAAAGCACCTTTTTCAACTGGAACTTGAC[A/T]GTGGCCTTGGTCTCATTAACCTTGGACTCAAGGGACTCCTGGTGAGACACCAAAGTTGGAAACTTTCCTGCCTTGTTAAGACCAGGTCCAAGAAGTCGGGGAATCTGCTTAATGATAGCC
1659-301	[G/C]	GATGTCGAAGACCCAGACCTCCTTGCCGTTGCCGGCGAGCTTGAGGGAGTCGACRTAGGCGAGGGCCTGGTCGATGACGACCTTGGAGTCGCGGCGGAAATGGCTGCCGAGCATGTAGTG[C/G]CCGACGTAGCCCTCGCAGCTCGCGGGCACCGTCTTCCAGTCCCGCACGTTGTGCGCCTCCACCCCCAGCACCCAGCTGTCGCACGCCACTCCGGCGTGCTTGCCGGAGCCCAGCAGCGGC
8037-282	[T/C]	AAATTTCTGCATACACACGCCGCAGGAGTAAAAAGTAAAAAAAAAACTCGTATTTCACCTGCGGGTGAATGATCTTACAACAGTTTCGCTACCGCTTTGCTAAATTTGGGTGCAAAATTG[A/G]CCTGGTTGCAACATGGCCGCCTAGCTTCTTCTACCGGTGAGCACTGCGTGTAGTGTCTCAGAACGTGCTCACAAGCCCTACGCCTAGGTCTTCCGCGAGCTCGTCCCACAGGGGGATGAG
5960-1302	[T/C]	ACCGCTAAAAGGCTGAGGGTTCTGAGGAGCTCGGAGCTCTCCCATGGCCTGGCTGGAGTTACTCTAGAGAGAGCAGCAAATTGCTGAAMTGATGGCRGCTTTTCAACCATTTGGAATGTT[A/G]CTCACTGAAGCCAGATCGTTATCCTTTTTGTGGATGACTAGTTTAGTACCCCTTTTTTTGCTTGTAGGGACGAATGTAGTGAGATAAATTAGCATACCGCAGATGCATGGAGATATCCTG
5945-748	[T/C]	CATAACGCTAATGTGCTCGGGAAAACAGACACCATCTTGGGCACGAGCTGGTTGAGCTGCCCGGCGAAAAACCCAAGAGGATCCTCCTCCTCCCTCCCAATGCACACCGATTACACTCAC[A/G]CGAGGCCGGTCCATCACACCAGCATTACTTAAGAGATAGTAAAACCTTAAACCTCTCCCAATTCAGACGCAGAAATCGACGGTTTGCAGGAAATCATCCATGCCTCGGCCAAAGTCGCAG
9481-859	[G/C]	GATATAAGTCAGGCGTTGTATGATTCTCTCTCGGAGGCAAAATGTTATGGTACCTGTAATGGAACTTCGGCTTTGCAATCTCCCTGTGTTCCCACACTCACACTTCTACTTGCCATCACA[C/G]GCAAGGTGATTGTAGGGAGAACAATGAAAAATAGTAGCCGCAGCGTGATGGTATTTTATTGTGCTTGTTACTCCTGGAAAATTGCGTCCAAAGCAGTAAGTTGTGTCTGTTTC
4642-1124	[T/C]	TGAACCGTTCCTGGACGAGTACTACATGCTGGATCTGGAGGATGCGCTGAGCCAAGCAGGCTTCGTCAATGTGTGCTCCGTGCTGACAGACCCCAGGCATAGAACGGTCACTGCCACGGT[A/G]CCCTACTGAGTACTGACTGGATTGTTGATCAGACCTTCGAATTAGGGCTACATCATCACCATGGTTCACCAAAGCAGAATTCTCTCTTCAGTGATTTGGCTAGTGTAAACAGTCATAAAA
4393-1078	[A/G]	TCMAATTCTATAGATATAAGAAAAATAAAGAACGAGGAAGGCGTAAACCGATCTAGTTATCTTAGCTCTTTCAGGGAATCTTCTCTAGACCTGCACAAAAGGCTAGCAGACAGGAGGAAT[A/G]CTAAACTGCTGGAACTACATCTCCTGATTCCTTGCTGACTTCTCGAGTTTGTCCAGAGAAAAGCAGTGGCGACCTAGTAGTACTAATTGTGAATTGTTCTCAGGTCCTCAGACACATTCC
1497-628	[A/G]	CTCTTGGTCATAGGAGTGGCATTCCTTGAACACCTTGGTGTAAAACCTCGGCTCCCGGTAGTGCGTCGGGTTCACTTTCCTCTTGGAATCMCCAGACTGRTGGAAGCACGATTCCCTGAT[A/G]AAAATATGTCCACCAGGCTTCAGCCACTTCACTATTCTGCCAATCAGCTTCTCAACCTCCTCGTCGTTGAGGTACATGAGCAGCCAGTTGGAGAAGACGATGTCGATGGAGTTGTCCTCG
7045-950	[T/C]	GAAGGTAGAGGTCCCCCTGTCGAGGACCCACAGCGCAAACATGTTCTGCGACTGGCGCTTGACCCTTATGAGGTCGCCGGATGGAGTCTCCACCAGGCAATTGAACTTCTGGTGCTGRTA[A/G]TGGACGAGGTTGTGCATATGCGGTTCCACCTGGGGGAAATCCTCATCTGGCCATGAACGGGGAGGCTCTGCCCACACCTCCACCGTACCATATACATCAATGGTGTAAAGTTGCCTTCTG
1468-782	[T/G]	TTTTATATTATTCAGACAGCAAACTGAGCTCTAGAGGTTATCATGTCTAGTTTTCGTTCTTCTGTTTGGTGGAGAAAAAAACATCTGTAGCCAAGGGAGGTTTGCCCTTGAYGTACCATT[A/C]TTTTTCCGTCAGGATGCTGGGTGGGGGTTGATGCTTATTTATGCAGAGTTATTTGCCTGTTGGGTCTGGCTGGACGGTGTAATCTGGTGAATAAGCGAGAACTTGCAATGCAATTGAGTT
ABC14535-1-1-75	[T/C]	ACAACAACAGCCCCGCCGCCGAGATCATCCGCAGCCTCCTCCGCTAGCTAGCTAGAGCTACCTGCAGCTCAACT[A/G]CTCATCATCATCATCATCATCGATCACGTCCAGCTGATTGTCCTAAGCTAGCTCATCATCTACTTACAGCTCGTGCATGCCTAGCTAAGCCCGCGCATATATCTACATATACATACAAGT
2254-156	[T/C]	TACGCGCCTGGCAGCTCCTTCACGTCGGCAGGGGTGGCCGCCATGGCGCGCGCGTCGCGGACGTAGGCGCGCGTCGGGCCCTGCTTCTCGCCGGCGGCGGCACCGGACTCACCGTCCGGG[A/G]TGTCCAGCAGGTGCTGCAGGGCTGTCATCATCGGGGCCTCCAAGCCGAACACCATGCCCGCCATTTCTCGCTGGCTGATCTCGAGCTCGATCGATCTCCTCCGGTTGGGCTGTTTTGGAG
5399-139	[T/C]	CCCCCAAGCAAGGAGCCACAGAGCCATGTCGCACACTCGTATGCTCTACTTCCAAGCCCACCATCCCCATGCCAACTTTCAGGACAACCATGCCAGTGTTATGAAGAAAGAAGTAGCAGT[A/G]GGAGCAAACCATGTCCAAGCGCCCAAAAAACAAGTCAGGTTTCAGGACAACCATGCCAAYCCTATCAAGATAGATGATGTGAACACAGATGTGGATTCGGTGGCYTCGGACTTCATCAAG
ABC13045-1-1-226	[T/C]	CAATGAGCTGTTACCTACCAAAGAATGATCAACCGCCCTCAAGCTAGTCCCTAGCGACATTGCTGACGGCATTTGGCTTCTTTGGCACATCTTGACGATCAAGCTTGCTTTCTTCTTGGC[A/G]CGCTTTGTTCCAGTGAGCATGATGTTCTGTATTACAGTATTCAACCCCGGAATCTTTGCTACTCTCCGCACCAATGTTGAGCCACCACGACGACATATCTCGTATAGAGCGGACACTGCA
2577-1122	[A/G]	CTTGCAACCCTACACCTGCAGGTGGATGCTGCCAGGGCAATGGAGGAGGGTTAACCTGCTGCCAAAGTGATCTGCCAGAAACAAAACAGGACAAGAGCATTCCAGCTGAGCAGAAGCACA[A/G]GAGCTCTACGACAGAGAGTGACAAAGAAAACGGCGCCGCCAGCAAGAAGGGATGCATGAAGATTTGCCGGATGCCCACCTGGTTTGAGACCTGGGACAGGTCTGACACCTACACCACTCT
5573-1170	[T/C]	ATCTTTAATCGAAGTGTGCGGGACCACATCCCACTTGAAGGACCTCTGCCTCCAGCGGAACCAGGATCATAGAGCTGTGGCAATATGTCAATAATAGGTTCTTGTGGTTTGTCAGTCCTC[A/G]ACTTGGTGTCTCCTGCACCGCTTGCTCCGCTTGTATAATCATAATTACCACTCCCAAAGGATGATTGAGCTGGTGACGCAACATATCGCTTTTCCTCTTCATAATAGCGGTTAAACCCTA
4019-302	[T/C]	GTTCTCCATGGCGGGGTGGATTATTTTCTACTTGACGTTGCTCTTCTAAATACTGTGCTGAACTGGAACATCCGCAAATAGTAGATACCATGAGAAAACATGGAAGAAGATAATAGTGTC[A/G]TGAAGTGTACAATAGCTACTGAAGCCATGGTGGCAGCTGCTGTGGAGGTACGAGTTGTATCGGTACAGATAATGGGTTCCTCGTACCCATCTTTGTGTACATGCTTCCGTTATGTTAATT
2167-335	[A/C]	CTCACGAAGCCACCTATTGATGTTTTCAAAAGTTTGCTTCTTTGTTATGTCATACACCAAAAGTGCTCCCACAGCTCCCCTGTAGTAAGCACTTGTGATTGCACGGTACCTCTCTTGGCC[A/C]GCAGTATCCCATATCTGAGCTTTAATGGTCTTGCCTTCTATCTGGAGGGTGCGGGTGGCGAACTCGACGCCGATGGTGGACTTGGACTCGAGGCAGAACTCGTTGCGGGTGAAGCGGGAG
4240-749	[T/C]	AAATATGTGCATGTCATTAATTCTCGAATTACAAGGAGTCTTGCCAAAGGTGTGGGACCTGACCAGGCAAGYCTACAAAAACAYATGTAATCACAGTACAATGTTCCCTCTGTATCATTG[A/G]TACATGGATACAATCATCATCCAGAAAAGAGCACCATATGATTCATATAATCCGGTAGGTTCAGCAGCTCCTCACACATGAAATGTCTTTCCTCTTATGAGTCGGCCTTCTTCTCCGGCG
11387-335	[T/C]	CCGTGCTCCACCGGGAGGACGTGGTCACCATCCTCCGCAAGTTCTTCCCCGAGTACCCCATCCCCAGCAGGTGCTCTGACTCGGTGAACCCGAGGAAGCGGCCGTACAAGATGTCGAACC[A/G]GCGGCTCCGTGAGCTGGGCCTCGAGTTCACGCCGGTGGCACAGTGCCTCTACGACACCGTCGTCAGCTTCCAGGAGAAGGGCATCCTCCCGGTCCCTCCTGCCCCGGCACAGCCGGCGAT
5046-619	[A/T]	TTGGAGGCCCAATTGGTTCAACATATTTCTTCCACGAGAATAGTTCATATCTTCATTATGCGTCTTTGTCTTCGAGAATTTCTGCCCAACAATGAAAAAGCCACCTTGAAATACTGCAAA[A/T]GCCATACCAGTTGTAATTGCATTAACAACTGGATTCGGGGTTCCCATTCCACTCACAATGGAGAATAGAGCACCAGAACCAAAAGCTGCTGTCATGCTGCCCTGGAGATCCTCCACTCCT
4150-398	[A/C]	CCCTAGCCGTACGGCATGATCCCCTTGTGGAACAATAAGGATCATGCCACCCTGGTGCTGGCCTGCGGAAATGAGCTCAACTGTTCCATTGATCGTCCAGCTTGGGATCGCTGCGCCCTC[A/C]GAAACAGAAGAAGATTTGACGAAACCACCAGGCGGTGCTGTCTCRAAATCRCCATTGATGAGCAGGCCGTCCTCCACCGGAGCGGCCGAGGCCAGGCGGCGAGAGGGCGCCAGCAGAAGC
1041-1441	[A/G]	TCTGAGTTCCAGAAGAAGATCTTCGACATTTTGTACAAGGTCGCAGACATCCCGTTCTTGGAACCATACAAGACCAAGATYATTGAAGTGATTGAGAAGGGAGAGACGCAGCCGAACATT[A/G]CAATTTCGATTCTGGCCTCCGTCGTTGTCGTCATTGTGACTGTACTCTTCAGAACCTTGTTTGGTGGCAAGAAGCCAGTGGCACCTGTGAAGCCCGCTGCTGAGACCAAGAAGCCCAGTG
ConsensusGBS0554-4	[A/G]	TTGTGGACCATCTCCATCTCCCAGGTCTTGAGCAACCGCTGCACCTTCTCTTCCACAGATCCCTCCGCCCATTCCTGGTGCACCCAAGCCATGCATGCATGTGAACAAATCGAAGTTCCA[A/G]GATGAAGAACTTTACTCTGCTGGAGTRCTAGCTAACAATCTGCAAACACYACYCAAGGAATCATTTGATCATGGACAGACATTTCATGTGGACAGCAGGTTTAGTATACGTACCTTGGTC
4844-1737	[T/C]	GGTCAAGGAGTTACTTGTAGAGTTCATGGACAGCTCTTGCTAACCATTGACTATACCCCATTGGTTATCTCTCTGTACCATGTATGTACAACCCGCAGTGACAGTGTTGTGTGATCTTAC[A/G]TATTTAGTTTGGCTGCAAAACTGAAGGCACACATTGCCTACAATATAGACATGTATCTATGTATCAGCTAAATGGGTTCAATAAAGTTACATTTTCAGCCTATTAAAAAAAAAAAAAAAA
4707-421	[A/G]	GGCAAAGGCACCGCCAATCTCGTCCAGAAGTGCAAGTTATGTTCGAGGGAGGGATCAGTTGTGATGATTCCTGGGCAGGGAACACCACTGACTTCTGAGCAGAGCCAGAAAGGAGAGATG[A/G]CCTGTTTGATGGTCTTTGAATGCAGAGGCTATGAACCTATTGAGTTTGCTTTTGGTAATGGCTGGAAGGCTGAATCTGTACATGGGACACCGTTTGACATTGATCTTTCTGAAGGAGAGT
5565-1908	[A/G]	TCCCCTTAACATTGAGGCACAAAGCAAGGGTGATGCCATTAAGCTCGGACTTGCAGTGCTTGCTGCTTCGAGTGAATTTTCAGCATTGGACACAACTGCATTGAACACGTTTTTGCAGCA[A/G]TGAAGGGTAGGAAAATCGATCGATCCTGTAGCCTTTGCATGACGTCTTGTTCGTCTGTGTTGAGCTGTTTTTGGATACAGGGCAACAGTACATACAAAGAAATGCTTGTTTCAATATATG
6384-866	[A/G]	TCTTCTTCTTCTGATCGATGCCTCCGGTCCACTGTAAATTTTGCTCCATGGCATTCGTTGCAATTTACGTACGCACTAGAGAATATTACTATCAGGTTACATGAGAGGGAGGAACTCTAG[A/G]GTGTCATCATCTTTACATGTTTTTGTTCTTCAAGAAGTAAACCATCACTTGGTGTACATGTTAGCTCGGATCTTCTATAAACCAAACTATACTACATGTAAAGGGTTTTTTTTAAAAAAA
411-495	[A/C]	GCGGAACCCTTCAACAAGACCCATGAGAAGGACCTGGAAGCCAAGCACGGCAAGGATGCTCTGCGCGTGGACAAGGTTGGGGTTCCCAAGGTAATCGAGACCACCCTCAGAGAAGATCTG[A/C]GAGMCGGCCTTGAACCAGACGGGCTCCTTGAACTCGACGCCCACCCACTTCTGGAGCACCTCGGGGAAGACGCACCCAAGAGCGCCGAGCATCGCCCACCGGCCGTGGATCACCTCYAGC
9084-713	[A/G]	CGTCGCCGTGCACGAACGCCTTCAGAACCACGGGGAGCTCCTTGCGGAAGATGTAGTAGCGGAGCGGCGCGATGAGGTCGAGCAGGAAGTGGCCGCCGGAGATGTGGCAGTGGACGTGCA[A/G]CGACATGGCGCCCTGCACCTTCTTCCACTCGGCCACCACCTCGTCCCGCTGCAGGCGGTTGTACCAGCCCTGCAGCTGCGCGGCGTGGATGGTGTGCGACACGGCCAGCGTCAGCCGCGC
7716-721	[T/C]	TGCAGAGAAATTAGTGCTGCCTGACAGATTGCATCATTTCCAAACATAGCTTTCAGCAAATAAACTGAATTAGTAGGACCAAGGTCATCAATAGTACAACCACAAGATCATGTGATCACA[A/G]CCTGAGTGCTACATCTGCTGCTCACCAACACTCCAAGTACTACTTAAAAAGCGTCCATGTCAAGTTCAGTAGAAATCACAAACTTGCCCTCCAATAGGTAGCTCCGAGGGAGGTGATTAA
7397-854	[T/C]	TTTTGACGAGGCTCAAGCCTCCGTTGCCCGTGTCCGTCTCGTGTCGCCATCCATCTTGTTGTCAAGATCGATCAGTCAGTCAGTCAGTCAGCTGGTGTTTTTTGTTTTTCTTCTGATGGC[A/G]GAACTACCAAGCTAGGGTTCTTGTTCTTGCGGTTAGCGAATTGTATGTAGAGAGAGAGGCGTCATGGGAAAGCATGTAATGTGTGTTCCATGATGGTGTTCGTGCTGTAAACTCGAAACA
1140-1508	[T/C]	GAGGTCCTTACAAGTAATCCATCCATCTACCTACATATGGTTAGTTTTTAGATAGCAGAGGGCATTTGGGCACAAACAAGACTACTATTACCGTGCCAATGCTAGAAAGAGTTGAGTGGT[A/G]CAAGGAGGAGTAGCGTGTCCGTGACTTTTGTCAGTTCCTTCTTTACTTTCCTCCTGCGTCTTAGTCGCCGGCGGTCGTTGTTGGTGTCCGTGGCCATTGACATGGCCGTGTGTGTTGTGT
921-414	[A/G]	GCGGCAACTGCGACTGCGCTGACAAGACCCAGTGCGTGAAGAAGGGCGACAGCTACGGCATCGTCATGGTTGACACCGAGAAGAGCCACTTGGAGGTGCASGAGACCGCGGAGAACGACG[A/G]CAAGTGCAAGTGCGGCACCAGCTGCACCTGCACCAATTGCACCTGCGGACACTGAACAAGCCCCGCGCTGGGCCTCCCATCACGCGTCTACCCGTACTAGTAACCCGTGTCAATAAAAAT
ABC09891-1-1-28	[A/G]	TTCATTTGGTTACCCAAAAAGAGATGCTAAAAAATTGCATCCTTACCATTAGAGCACTAATATTGGTGAAAGAGAAGACAAACATTAACATARTGTATTAGTGGTGTGCACAAATGTAAA[A/G]CTGTACAAATTACAGTGAGAGATAGAC
8118-1005	[A/G]	TCGAGACAACAACATTGCCCACAAATTCCAAACAAAGGTCGTCCATTTGGTTGCCTTGGAAAGTTGGATATTYATATTTCAATCACCAGGCAGGCAGGCAAGGCTGCTAATGTCGTACTC[A/G]GACATTATGCTTGCTGAATACCACTGGGCCAGGTCAAGTTTTTAACAGGTTCTAGAATTGCTTCGACTTCATGCAAAAGTTCTTCATCTATGCCTGAAGTCGACAACTCMACAGCAGCAG
1578-552	[A/G]	AGCTGAAGACATCTTTGCAGGGAGGGGTCACAGGAGGCCGAAAGCTTCCTCAACTACAGCCAATATTTACAATGGACCGGAGTTAGAAGCTCTACACTAGGAATTAGTAGAAGCCATGGA[A/G]WAGTCAAGCCAAGGRTTCCGTTCCTTCCTTGTATAGGATGGATGGAGGAAACCCTCTGCGAAAACCCGACACCAGAAGGGCASMACCGATGATGCTACAGGCGCATTTTGGACTCGTCGC
65-778	[T/C]	GGCCACACTCACTGGGCGAACCAACCCRACGGCGTTCTTCAGTTCATCCTCGGCATTCAGTGTGATGTTTACTGAGTCCAAAACCTGAACCGCAGCATTTTCAGCCTTGTAATGGCAGAC[A/G]CCATTGACACCCTTGTAAGGGTAGGACTCCTCRGTGTCGATCCCMCCATTGTATTTGATGTACTCAAACGCCTGGGATGGAAGGCCTCCGTTGCATCCAAAGTTATTGAACCCACCAGCA
2236-773	[A/G]	CCTCAGCAGAAACGAGATCTCAGATCAGCCAGAACAAATTGACTATCGCTTTGAGGGAGGCTTCTCATCATCATCACCATCATCATCACCATCGTCGTCATCATTATCTTCATCCTCCCC[A/G]CCAGACCTCTTTCTCTTTGAAGAGGATTGTGCCTTAACAGAATCCTCACCATCTTCTTCAGCATCATCATCCTCAATCTCCTCATCATCAGCACCATCACCATTTTCTTCTGGCTCAAAG
210-450	[T/G]	AAGTTCCGCTCCGCTGCCTACTCAAACTGCTCCAGGAAGCCATCCTGATAATCCCTCCTGAGCCCCATTCTAATTGCTTAGAGTTCCCTTCTGCTTTCAATTCATCTTCCTAAAATTTCT[A/C]TGGCTAGCTGCTTCTGTCTGACCACCAAAGCCTTTCCTCCTCTACCAACCTTCTGAAGCAATGGCTGTCTCTGCCATTGGGTTTGAGGGATATGAGAAGCGCCTAGAGATCACTTTCTCT
ABC13569-1-1-107	[A/C]	TGGCACATAAATTTTGGGTGAGCCAAGATGCTGCCCTCTTATTGACCAAGAAATATTTGAACAGTGAACAGAACCAYTCCAGGCTTAATTTGCTTCTAGCACTTCCCATTCGTCGTCATC[A/C]GAAGATGTGGTATGGTCCTGATCATCTCTGTTCTCATCGCCCCCCAAAGGACGGTCTATGTCAACTGACGCGCTCTTGCAGTCATCCTTGTGGGAAGAATTAGCTG
3865-103	[G/C]	TGCAGGCATTCGGTACGAGGATCCCGATAGAGAGAGAGAGCGTGTAGGCGCTGGGCGAGCAGGCCGCCACCGCAACCCTAGCCAGCTAGCCCAGCTAACGCC[C/G]CCGGTTGGAGAGCTGCTGCTGCTGCAGAGATGTCGTCGGGACGGTACATGGCCTACTCGCCCTCCCCGTCCACCACCCCGCACTCCCCGCGCATCTCTGGCCTCCGCGCCTCCTCCGCCG
4213-2378	[C/G]	TGTATCCAAGTAGGAACTGTGAAGTAGTATCAGATTACACAAATTGTAATAAACACAAAGCAAGGGCAGTTTGACGACATTAATTAATTAATTACATTACAATAACAGAGAAGCCCACAA[C/G]GCTCTCCCTTATTTATTCTACACGGAGGATATATGTCCTACCAGTTCCAAACGACTAGGACAACAATTGGTGAAATGTGGAACTTTATCCCGCCACAGCATTAGCTCTGGAAACAGATCA
9022-543	[A/G]	GGCCTACAAGCTGACGGACCTGTTCGAGCAGCAGGCGTCCGAGATCTCGACATTCGAGCTCAAGCTTGCGCGCTTGAACCAGCAAGTCTTCACCTGCCAAGTCTATGTGGACAAAGAAGG[A/G]TCTAGGCAGCAGCAAATGATGGGGGCGAGCATGAAACACCACAAGCACTACATCCTACCCTCTACGGGTTATAAGAGAACTCAGGCTGTCGCGCACCTGGGAACAGACACTAATCAGGAA
2585-2901	[T/C]	TTAGCGTATCGAAACCTGCAATGAGCTCTGCTCAGTTTTGAATAGAGAGCTCTGTGACGTGTGTAACTTTGACGTGACATGTTGTATGATGTTTTCCGTCTCTTGAGACTAATACCTTGT[A/G]TTGTAAGCCTGCCCTTCAAGCACGGTGCTGTACAAGTGCATCATGATAACAGTTGAAACATTTTGCTTGGTGGCCTGTAGATGCCATCGTGTAAAAAAAAAAAAAAAAAAA
11931-389	[A/C]	GAGCTATTTGTTAAGTGCTAGCACTACTACTAATACACAGTTTCAATCCTGACACTATGCTGTTTTTCCTAAGGTTTACATCAAAGTCTCGCATCTGAAATTCCAAGGGGTGAACTGTTG[A/C]TGTTCTTCTCTGTCCTTGCTACCTACCATCTGCCAATTGCTCTGTTATCTATGCACCACCGAGAGCTGCAGAGCTTATCATGGAGTACTMGGCTTATCCAGTAATGATTGTGCTCTGATC
1954-1198	[A/G]	GGAGTTTTAATCAATCAATCAATTAATTTCTGTGGGAAATAGAGGAGGCGACCTAGCGTGTTCGTCCATGCCCGGAGAAATAAGCCGGAGCGTGTGCACGCTAGCTCTCCCGCCCACTTT[A/G]TTATTGCTATTAGTCGTCGTCTTCTTCGTCTTCGTCTTGGTGCTATTGATTGTTTCAGACTTTGCGGATGCATCTGCCGCATGCAATGCCAACCCTCTACGAATATGTAACTGCATGCTC
7826-869	[A/C]	TAGCTTCCGTGAGTCAGCAGCTCTGGTTACATCTTATAACCAAACAATCACAGAGAGGTGAGAAGGGGGGAACATCTGATAACCGTGAAACGTAGCACACCGATACCAACATCTTTGTTT[A/C]GTACAGTTTCCAACAAAGATCTTCAGTTCAGCGAGTACGAGTGTCCACTACTCAATGCCCTCCGAAGAACGTCGGCATTCCACCCGAATACAGAATCAGAAGAGCTGTGAACACACGTCC
ABC06618-1-2-314	[A/G]	ACCTGAAGCTGCAGACTGCAGAGGCTGCCCTGCCTCTACTTACACACATACAGTATTAGTTCCAGATTCGAGACGAAAACAGCAGCCAGCCCACAGGGTAGGCCCGGTAGTATCAAGTTA[A/G]ATCTAGATTGTTAATTTGTAACCCTAAAAAAAGATTGTTAAGTTGTTGCTTAACTGTGTGTAACAGTGCGTTGTAATGCATGTATATAAGAGTAATCGAATTGATCACGTCGGAAGGGAG
2395-2083	[G/C]	GGCCAGTTCACATGAACACCTTGGATGACGAAGTCGAGACTTTCCCGCCAAAGGCACGTGTTTACTGATCCGGACATGGCTGCCAACGTGTCGGTTGTTTGATGAGGGTGTAGCTCACAG[C/G]GCGGTGTCTTGCGAGTTCCAATAAAATTTCAGGGACCCTCCATTCTCCCAAAGCTTCAGAACTGTAATATAATTGGGAATCGCCAATATACTCTCCCTGACTAGTGTAAGCTTATTGCAA
2634-2228	[A/C]	CACCATGGGTTTAGGTGGCGAAGGCTATCTTAATTTCATGGGAAATGAGTTTGGGCATCCTGAATGGATAGATTTTCCAAGRGGTCCGCAAACTCTTCCAACCGGCAAAGTTCTCCCTGG[A/C]AATAACAATAGTTATGATAAATGCCGCCGTAGATTTGATCTTGGAGATGCAGATTTTCTTAGATATCGTGGTATGCAAGAGTTCGATCAGGCAATGCAGCATCTTGAGGAAAAATATGGG
4592-118	[A/G]	CGGCGGCGGGCTTGGCAGCGGAGGCTTCGAGGACCACCTTGTCGTCGTCCTCCTCGTAGTCGAGCAGCTCATCCTCGTACACGTCGTTCTCCCCCGTCCTGGACTCGGCCATCCTATTCA[A/G]CCCTAGTAGAAACCAACCAAACCAGATCTACTCCGTATGAATCCGGTAGGGTTTTGGGCGGCTGCCGGAACGGAAGAGGATGAAGGGAAGGGAAGGGAGGATAGAGCTTGGGCTTGG
4015-1153	[T/C]	ATTCAAGTTTGCATCATACTATGAGTCCAGCACACAGTACACGAAGCACACGTACATAACGTAGCTAAGAGACCAAACATAACTTGTTTGCAAGCACTACATTATTATCTTCATCACGGG[A/G]CATACCAAAAACAAGGCGGTCATGGAGAACAACTCCATGGAAAATTATTCAGCCGATGCTTCTTGCTGGATTCAGCTTCTCTTGTTGACGTAGTCATCTTCATCCTTGCTCAAGTCGTCA
ABC09365-1-3-378	[A/C]	CCATATTTAGATTATTGGGTTCTCCCTATCACGGTAACTATTATCAATGGTACTTGATTTATATCATAGATCCGTGGCTTATCTTTACACCCATTTCATTTTGCTTGCAAGTTCATGAAA[A/C]TGTAAACTCAATTGATGGTTGGTAGCATGTATATCCTGCTG
3500-1474	[A/G]	ACTCGACATCCGACGATTCAACCAAGTACAGGCCGGCTGATGAGATGGAGCATTGGCGAACAGCAAGGGATCCCGTCTCCAGGTACAGAAAATGGGTTCAGGGGAATGGATGGTGGTGCG[A/G]TACTCAAGAGTCTCAACTCAGGAACAATGTGAGGCAAGAGCTCCTGCAAGCCATTCAGGTGGCCGAGAGGATGCCAAAACACGGGCTTGCGGAGCTCTTCACAGATGTTTATGATCAAAT
ABC12199-1-1-25	[T/C]	ACGGACCGTTTGTACAAGTACTAC[A/G]ACGACGGCGCATACGGCACTGACCCGGCGATCCCCGCGGCGTACGCTGCGCGCCTCAAGAAGAAGTGCCCGCCGAAGACGGCGGCGCACAACGACACCACGATGGTGCAGCTCGACGACG
7612-375	[A/G]	GTCCTGCAGCCCGACCTCGCAGCTCCGCGACGTCCTGATCCGCTTGCCCGGCGGCTTGGCCAGGTCCGCCAGGCCGCCCACCGCCGCCAGCGACGCGAACGACTGCGACTTGCCGTCGAA[A/G]AACTTGGACAGGCCCCTCTTGAGCGGCAGCTGCGCCATGAGGGAAGACATCTCGAAGTTGTCGGTGGATCCCGACGAGCTGGAGCTGGAGCTGGAGGTGGCGTCGTCGTCGAGGTCGAGC
5925-565	[T/C]	GGCCTTCCCGTACCACCACTGGACGACCCCGGGCAACCACATCGGGTTCGTGGTGCTGTACGCGCTCACCTTCTTCTTCGCCAACTTCGGGCCAAACTCCACCACATTCATCGTGCCGGC[A/G]GAGATCTTCCCGGCCAGGCTCCGGTCGACGTGCCACGGCATCTCCGCCGCCGCCGGGAAGCTGGGCGCCATCGTGGGGTCGTTCGGGTTCCTGTACCTGGCGCAGAACCAGGACCCCAGC
3246-1135	[A/G]	CTCAGACAAAGTTTATGGTGAAGGACACGTATGGGTGGGACTCTGTCTCRCCTCCCAGGCCAGCAGCCATACCCACGTCGTCTTCRGATCTCCAGTAGCTGCTGTTGGTATTGCCGCATA[A/G]CCCTTCCAAGATGTTCCTTACTTTTTTCTCGCTCTTTGTAGATGGTGCTAGGACAACAGACAGGAACCGTGCAGGCAGACCATATCTCAGAATACTCTCTACGAAGACACGAACAGCAGA
4064-1724	[A/T]	ACCCTCCATGATCATGTCCTTGAAAGCACCACCGCTTGGGATCATAGGCAGCACGTGCTCCTGATGCGGGACAATGATATCCAGCAGGTACGGCCCTGGGGTCTCAAGCATCTTCTTGAT[A/T]GCTGCACTGACTTCACTCTTCTTTGTCACRCGAACTGCCGGAACRTTGAATCCTTTAGCAATCGTCACAAAATCTGGATATATCTCACTCTCATTTTCTGGGTTGCCAAGGTATGTGTGC
252-556	[C/G]	CGCACACACACACACACCAGAGACGAAAACACAACCAGCCATGGCGCTCMGCACGTTGGCCACGAAGAGAACCCTAGGCCTGGCGCTCGGCGGCGCGCGGAGGGGCGTGGCGACGTTCAC[C/G]CTCCCCGACCTCCCCTACGACTACGGCGCGCTSGAGCCGGCCGTCTCCGGCGAGATCATGCGCCTGCACCACCAGAAGCACCACGCCACCTACGTCGCCAACTACAACAAGGCGCTCGAG
4154-364	[A/C]	CCAGCAGATTGGAGAGGTTGAAGCCGAGCGCGGAGATGAGGAAGCCAAGCTGGTAGCGCTCGACGGCGGAGGCGGCCTTCCACGGGTGGAGGTAGGCGAAGGCGGCGACGGAGACGGCGG[A/C]GCAGGCGGAGATGAGCGTGAAATAGGCCGGGAACATCTTCCCCTGCAGGTTCCCGAACTGGTGCCTCGGCAGATTCTTGAACATGATGATTCCACCTATGAAGGTAGCCCAGAGCGCAGC
3498-761	[T/C]	TTCTCATTTTAGATATCGCATAAGATCGCAACATTTGGTGCAAACGATTATGTACTTAAACTTTGACGGTGTCCTTGTGTGTGTGTGTGCCTCGCTTTCTTTGACAGTATTAGCCGGTCC[A/G]TGGCGTTATCTCCTGGGTAAACCTGTGTTGTAATGATGCGCTTGGGCTTGAGCTGTTGTTTTTAAAAGTACCATTACGTTGTTTCAAAAAAAAAAAAAAAACCCGGGTGTCGGCTCTTTG
3186-1560	[A/G]	ATGAGGTACACCGTGTATTGTTGGACATAGTCAATGCTTCAGCTAATGCCACACCTGGGCTTGGAAGATATCCTCCATTCAAGCGTGAGGTCATTGCAATAGCATCGAATGCATTGGATA[A/G]CTTTAAAAGTGACGCCAAAAAGATGGTAGTTGCTCTTGTTGACATGGAGCGTGCCTTTGTTCCTGCTCAGCATTTCATCCGTCTAGTACAAAGAAGAATGGARAGGCAGCGCCGTGAGGA
3108-232	[G/C]	GTGTCCCCACGACAGGTTGCCGTTCCCCCACGTCACGCCGTCGGGGTTGTACTGGTAGAAGAAGTGGTACAATCCGTTGTGGTACATGGGACCATTGGGATCGTTCTGCCAGTTCTTGGC[C/G]GGCTGAAAGTGGTAGGCGGACCTGGTCCTGACGCCCCCACGGCCGGCGGCGCTCACCGCCGGCGCCGCCTCGTCGGAGAGCCAGCGGGCGGAGGCGGGCGAGGAGGCGAGGAGGCATAGG
ABC03181-1-1-164	[A/G]	GCATGTGATAGTAGCATGGATCTCTGATACCTGCAATGAAGTTCAACAGATCAAAGGGAGGTTAAGAAGTTTATTGACAAAGGAAAATTCAGCCATGAGTGCGATTTTGAGGATTAAACA[A/G]GTTACACTAAAATTTTGCCACATATCATTTTAATAACTTACTTGTGGCAAGGGCAACGACAACGAAGAATCAGAATTGCTCGGATCTGGTTTGCTTCTACCAAATAAAAAAGAGACATTT
10719-459	[T/C]	CATAAAACGCAAGAGTAAAAAGGGCAAGAAGGGCAAGGATTCTGTCGAGGACAAACATCCTCATATTGACCTTACCAATGACAAGAGGTTTGATCCCATGTTCACGTCTCATCTGTTTGC[A/G]CTGGATCCTACTGATCCCCAGTACAAGAGGAGTGCCGACTTCAAGCGAAAGCAAACTGGGAAGAAGGGTGTGCRTGCAGGCACATTGGATAGTGAACCACCTGTGGAGGAGTCATCTCCG
7174-365	[C/G]	CACATATGTCATTTATTTATTCCTCAAACGTAGGTATAGTAGMACAACACCGCCCTTACCCACATCTCCAGGTACATAGTTCRCACTCAGCATATTTCTTCAGAAAGAAAGCAACCACGA[C/G]GTACATCGTTCCAACATTCACATCTTATTAGGGGTCCAAGGATGGAAGAGCCGAKSAAGTAGCTTCAAGCAGCAACCGCTGAAGGCCTCACACAGAGAGGGTACTCACAATAGCAACCAG
ABC04322-1-3-208	[G/C]	GATCATCCAAATGTGGTGTCAAGGTGGTGAGTACCTCAGCTGAATTATACGGATACAAACAAAGATGAGATGGGCAAGCTGTGGCAATGCTGYTCTTTGTAGTGTACCTTTGGGGAATGG[C/G]GCGAATGAGTTTCCGCACCCTGCCTTGAGAAGCTCATTGTCGTCAGAGAACACAAGGTGGTCTTCGGAGTCGACRCCCCAGAAGAAGGGGATACTGCCATCAGCATCCTGTTCAAGAATA
3190-644	[T/C]	CGTGTCCTTCCACTACGGCAACTCATTTCCCTACCCGATGACAGTCGCGTCAGCCTCCTGTGCCTGTAACTAAGCTATGGCTAGAGTATTTTTCTTACGAATAAAATCAACTAGAACTCG[A/G]CTTCGGGCTGGTGGTCTGATCGTACTCTTGGAGCTACTGTTATCTATGAATGTATGTGGCGTCGTCGAGGAATAGTTGCACCGAGTCCAATGAAAATTATCGTTGCTATATATGAAATGT
1635-691	[T/C]	TCATTAACACGACATATACAACAAGTACAGAGTAGGATGCAGAAAATACAGTAGATGCAACCTCTGAAATACTACATACAGATTTTTATTTTGACACAAYATTATTCATGTTTCTTGAGT[A/G]CAGAGTGACAGATTTCTCTACAGGCTCCAGCCAGCAGGTCTAAGAGCTCTAAAGCAGCTTCTTGATATCCTTCTCAATGCTCATGGGGGAAGTGGTCGGGGCATAGCGGTCCACAACGTG
918-480	[A/G]	GGACTCCGTCAACAAGAACTACGTCGACATGGACGAGTACCCCGTCACCACCGAGCTCCAGAACCGTTGCGTAAACATGATAGCTCACTTGTTCAATGCACCGATCGGCGAGGACGAGAC[A/G]GCTATCGGAGTCTCGACGGTGGGGTCTTCGGAAGCAATCATGCTTGCRGGCCTGGCGTTCAAGAGGAAGTGGGCGAACAAAATGAAGGAGCAGGGGAAGCCATGCGACAAACCTAACATT
585-342	[A/G]	TACGCTTACGGATTCMCTTGTGGCAGCTGCTGGGATTATTGCCCAGGAAGTAGCTGGTGATGTTCGCATGACTGATACGCGTGCAGACGAGGCAGAACGTGGTATTACAATCAAATCCAC[A/G]GGCATCTCTCTTTTCTATCAGATGACTCCTGAATCACTCGAGATGTACAAGGGCGACAGGGATGGTGATGAGTACCTGATCAACCTTATYGATTCACCTGGCCAYGTTGACTTCTCTTCG
7385-763	[A/G]	TGTCACAATTGGTGCCTGAATCTGTGGGTAACTGGCAGGGGTCACTGAAGGGTGCCTCGGAATATAAGTTTTCGCACGCTCAGAGTCCTTAGGCTGTGGAAGCCTGTGGTATGCAGCTTC[A/G]AGCATTTGCAAATTATAAAGGTGATCGTGACCAGAAACTACSGAAGCTCCACTGAGATTGTCTCCAATTGCTCCAAAATCAGATACACTCCTCCGGCCAATAACACCAACACCAGATGAT
5273-894	[A/C]	TCCAGTTCCAAATATGAAGACAGATGAAAATGTTTAGGCCGCCGTAGACGGGCCGAGCACTTCTTATTCGACGTACACACAACTCAAACTACAGGGAGGCTTTTCAAATTTCAAGTGCAG[A/C]TGTTTCATAGACGACACTCGGTCTCGACTGCGCGCGGCTCACTGCCGCATTCAGGAAGATTTCTTGCTCTCCTGCAGGCGCTCGAACAGGCTGCCATCGAAGGCGCCCCTCACRATTTCT
7172-1536	[G/C]	CCTTGGAGAGTAGTCTCCAATGATCTACTGCTTGCTTACTTACTTTGCAAACATTTGGCTGGCCACATCATCAGCAATACATTACTACATGATTAAGAAGCAGCTGATAAGCTTGATTAG[C/G]CAGACTAGCTGCTAGTTGGCCGTCCCTGATGCTGCTGAAGAAGCAGAGGATGCAGGAGTACTACTGACAGAGTAGGAGCACTGCTGCACGGTGATCTGGTCGACGGCGAGCGTGTCGGTG
ConsensusGBS0388-1	[A/G]	ACGGTCGTGCTCATTCTGTTGGAACATCAGCCAACGCATCAGTTACTGATGCCCGAACTCGAAGATGAAGTGTCAGGGAAAGACAGTACAATAAGTGGAAGTGCATACCTCTAGGGAGAC[A/G]ATAACGTCCTGGGTATCTAAACCCGAATTCTCCGCTAGCGTCTTGGGGATAACAAGTAG
3193-671	[T/C]	GCGTGGTGACAAGTTTGTACACCCTAATGATCATGTGAACAGGTCACAGTCCTCAAATGATACATTTCCAACTGTTATGCACATAGCAGCAGCTGTAGAGATCAATTCAAGGTTTATCCC[A/G]AGTCTGGAGCAGTTGCATAAGTCACTTCATTCAAAGTCTGATGAATTTAAAGACATTATTAAAATTGGGCGTACACATACCCAAGATGCCACCCCACTGACTCTTGGTCAAGAGTTCAGT
4313-482	[T/C]	TGGTATCGTTGGCCGGGCTTTGTTCAGTCACCGTTAAGAAGCTGGGTAGTAATGTGATGAGGTGAACTAATATGAGGCGAGCTTTTGGTCTAGAGTCTTGTGTCGTCAGAATACAGTAAC[A/G]GTTACAAGTACTCAGGTCGTCATGCAGTGTTTGGTTTCGTCGGGACACTCCATGTTTCATTGTGCCATTCTAGGTTTGYGAAAGAAACAGGATGTATCGAGGGGTGATGGTCTTTTGGTG
28-229	[T/C]	CTGAACAATAAGCTTCTTGCCCCAGGAGCTGTTCTCCCATTTGGTTTTCACATCAGCTTCCTCCATGGCCTTGATCAAAGTTGCCTTTTTGGGGATACGCTTGATGTCAATCTTGATGTC[A/G]GTCAGTGAAAGACGCTTGAAGTTCATCTGGCACCTGATCATATCAGGAGCGTCGACGAGTGCCCGGTTCTGGTCGACGACGTCGACGATGACGACGAGGCGGCCGTAGTCCTTGCCGTAG
9701-925	[A/G]	CAAGTATTGTTTCATGGATATTATCAAGTAGCTGTTGCAAACAAGGCCCTAAGAGACTGATCAGAGCTGTGTCTGAACTATGCTGAGATCCAGGTGCACAGAGCCACGGCGTCGTCCTCA[A/G]CAGCCACAGACCAACTAAATGACGCCACCCGAAGCAGCAATTCACTTCTTTGAAGAGGTGCCGAACCCGCCGAARCCCATCATAGCAGCGACATCAGGATCAATGTCCTCAGGCTCATTC
2517-487	[G/C]	GAAAGTTCAAGCCACTTGTATTATTAACAGAAAGCAGTGCCGTACGACAGCCGCAAAGAAACGAGCTTACAGATTCAGATCATCTGCTAAGAGCAAATGGAGTAACACCAAACAACAAGA[C/G]TGAAGTGACAGCTTTGGCTTCACAAAATGCTAAGTTCAAAATAAGTCCAATAAGTAGGCCCTGAAAAGGGGCATGTGCGCTCATCATCCCGAGCCGGTCTTCTTTTGCTGGAAGACGACC
9426-490	[T/C]	TTTGGCCCCATCTGCGGTCCAAACATCTGCATCACAGCTCTGAGAGCCTCGGCGGCCTGCTCCGGGCTCACCATGTTCTCCCCAATATTTATGTGGATGCCTGCGTCCGTCTGGGCACCG[A/G]TGGGTTCACCCTGCCCTCCGCCATGTCCGCCTGAAGCCTGCTGCGCATGATTTGCTTCATTGCCCGAGCCCATGAAGGAGAAAGCGGGAGGGACTGCAGCGTTTGCTGGGAAAGGAGCCG
3787-1223	[A/G]	AAAAAATCAGCCTAAAACTCAAAGGGCCAACCACTATTTCAACACAACGGGTAAACACAGTTTCRATTATGAAGCGGAACAGGCTTCTAGCTTTGGGAGGACGCTGCGCCACGCATCAGC[A/G]ATGTCTTTAGCTAACTTTGCTTGACCTTTCGCAAACTCATGGAATGCAAGTCCAATATCAGCTGTTTTCTGCTCTTGGAATCGTGCAAGCTCGTCGTTCATTACACTAACTATGTGCTCG
ABC08769-1-1-205	[A/C]	TTCATAGATTCCAAAGCGTATGTTACAATTGCTAGTACTGTTATTACTTTATGTTGGATATAAGCTCAAGTAAAAAATGATTAAGCGTGCACTTTAGTAACCCATAACAAATGCATGCGA[A/C]CTTGCAGGATGTTTGCTACAATTAAAGAATGAAATTAATAGTTTTATTTGGCATGAATTAGCTATGTACACAACAACAGTCAAGAGGGAAGGAAGGTTCATCCTGCAGTTAGCTCAATCA
6489-465	[T/C]	CGTCAATGAATTGCTGAGGAACAGAATCCTGGCAAACGTCTCAGAAATGTAAGGTATTGTCCCACCAATCAGAACGATGCTAGTCAGGACAGTAGCACCAAACAAGAGCATGTAGAAAAA[A/G]TCCGCTGTTCTTCCCCTGAATGAGTTCTCCTCAAGAAGTTTGCAGTAGCGYGCAAGAAAGAACATGTGGAACAGGAAATCCAAATCCATCTTGCGGAAGTAGAGGAAGTTGGTGACGAGA
578-587	[A/C]	TGTCCAGTACAAGGGTGAGGAGAAGCAGTTTGCAGCTGAGGAGATCTCTTCTATGGTCCTCATTAAGATGCGTGAGATTGCAGAAGCTTTCCTTGGCACCACTGTGAAGAATGCTGTTGT[A/C]ACTGTACCTGCATACTTCAATGATTCTCAGAGGCAGGCTACCAARGATGCTGGTGTCATTGCTGGCATCAATGTCCTCCGTATCATCAACGAGCCAACAGCTGCTGCCATTGCTTATGGT
2609-350	[T/C]	CAAAGTGGGAGTGTCTCGAAGCGCAAGCTCGAGCAGACACTGAAGAAAATGTGCAAGGAGGGCGCATATTGGGGTGCTGTTGCTGGAGTGTATGTAGGCRTGGAGTATGGAGTGGAAAGG[A/G]TCCGCGGACAGTATGACTGGAAAAACGCGTTGATTGGAGGCATCGCAAGCGGCGCCCTGATCTCTGCCGCGAGCGACAACAAAGGGAACAAGATCGCCCAGGACGCCATCACCGGAGGCG
1603-1165	[T/C]	CTCCACCTAGAAGCAACTATTCCTTCTGCACCCTCTGCTTTCGGCATCGGCGCCTGCCTCGTGCTTGTCGTCAATGGCGTAAGTAATCATCCCCTACAACTCGTCCTTCGGGTTCGAGCC[A/G]GAGCTCTTCTCGGCCTCGGTCGATGAGCCTGGGCCATCGGTGCTGTCGGTCTGCGTCGCTGACGAGTACGAGYCAGGGCGCTTGAGCTTGAACGGGATGGCGGCATGCTTCTTGAGGAAC
2148-498	[A/G]	TCGGAAGCTTTACCCTGATGGCGATTTCTGTTGCTGCAACCTACCTATATATGCTGGCTGTACTCTGAAGGCTATTTTGTCTGTCTAAATAATTGAAACAACACTATTGTGTAGGGCACC[A/G]TGGTTTTATTTCTTCTGAAGAACAGAAGAGAACCGAACCTGAAGCATATTTTGCCTTGGCCTTTTTGTCATCTTTCCTTTGCATAACCATTTGTTTACTTTTGAAAAAAAAAAAAAAAAT
4199-1530	[T/A]	TACCCAGAAACTTCGAGAGACTATGGAAGAGAATATATTCGTCAGGAGTAAAGCTAAAGAGAAGCACTCTGAGTATGAGGAAGAGATGAAATCCCAGGAAAAGTTCTTCCATGATCAGAT[A/T]GAGAACATTCACAAGGCCACAGAAGACAAGGAAAGCGAGTTTGAGAGGTTGCTGCAGGAGGAGCGTGCGAAGGCTAGACAGTGTGATGTGGATTCTGGGACTACTGAAAATCGTAGCCTA
ABC09432-1-1-160	[A/G]	ATAGTCTGACCAAGAAGGTTTATTCAACTGAGTGTGTGATTGAAAGAATTATAGTGCTTGGGTTACCATCGGGAGCAAAGAAGGCCATCATTGAACCTGGGAACCAAGAAGTGGAAATTG[A/G]TCTAGGACCGATTAGTTTAAGGAGTGGTTCAAAGTCTGTTGCACCAACAGTCAGGAGGCCCAATGTTCGWGTCGTAGATGATTGGACGATAAGGATCGCATGATATGCAGCCCATTCACA
7576-818	[T/G]	CAAGAAAACTGAAATKCTTGCTACTGGTGGAACTGATTCTGATCTTAACCTTTGGTATGATTGCACGTTGGAAGATAAGCAGSAGGATTTCCTTAAGAAGGAGGAGGAAGTTTTAAGAGG[A/C]CAGGAATTGGAAAATGCAGTGTCAGATTCTGACTATACAAGAGCAATACAACTCGCATTTGAGCTTAGAAGACCACGCAGGCTTCTTGAGTTATTCTCACAACTTTGCAGGAAAGCTGAT
6720-641	[T/C]	GCCCAACAATCCTGCTGCCGTTGACGCGGGAGGCTTGCTTCTGGTTACATTCGATGATGAGCCAGAACTTTGCAAGGATGATTGATGGCTCAGAATTTTCCCAAATAGCTTGACATCTCC[A/G]GGGCGCTTCACCTGATCAGAACTCTCAGTGCTTGCTTTGTGGGAACAGGGCTTCAACTGACCTTCCCGTAATTCTTTGCTGCTCCCATTCATCAGAAAACCAGCAGATGTACTTGAGAGA
6215-539	[A/G]	CCTGATCTCATCAAGAACCTTTTCTATGTTCTCTTCATTCAATTCAAGACCAGTCTCCTCATCTGCGATGGGCTCAACTGCAACGATCTCTGGTATTTTCTCCATCAAGCGTCGCTCAAT[A/G]CCCATCTTCATTGTTGTTACTGAAGCCGGGCATGATCCACATGCTCCTTGCAGCTTCAATCTCACCACATTTCCATCAATCTCATGCAACACAACATTGCCTCCATCAGCCATAAGGTAA
6464-1115	[C/G]	TGTGGTCGATTGCTGGTAGAGAACGCCACCAGACATGCATATCARGAGCCCAATTGTCCCCACCAGGGATGCATGCTTGTCCCAGATAAGCAGATTGATCACGACGGTCAGGAGCTTGTT[C/G]ACTATACCGAGCACCGTAAATCCAGTGGCAGAGATGGCCCGTCTGCAGGAGAATCCGAAGAAGGATATAGATAACCCGAACAGGCATGACAGAGCAACAGGAAGGACCACGTCATAAGAT
7356-1241	[A/G]	GTGTACATCACGGTCGGTGATGGAGGCAACCAGGAAGGGCTCGCCTCGAGGTTCARCGACCCGCAGCCGGACTACTCCGCGTTCAGGGAGGCGAGCTACGGCCACTCGACCCTGCAGCTG[A/G]TGAACCGGACGCAYGCSGTGTACCAGTGGAACCGGAACGACGACGGGAAGCACGTGCCCACGGACAACGTGGTGTTCCACAACCAGTACTGGGCGAGCAACACGCGGCGCAGGCGGCTGA
2124-984	[A/G]	CATGGTCAGCTTTAGAACRTTGCTCGACCCAAAATTATTGAAATAATCTTAAACTGCCAAACTAAATGAACAGATAGTATATAAGAATTCAARCTGAAGATGGTGAAGGCACCAAAGAAG[A/G]AGAGGAACACAGATAAGCAAAGCTTATTGGGCCGCAGGAGTAGGACTGGGCGGCGCCAGCTCTGGAGGGACTTCCCGAGTGGCACCAAGCATGGAACCGTGTTCCTCRTCCTGGTGAGCA
1511-545	[T/C]	CCGACAAACCCCAAGCTAGATTATTCACTGCATATATCATGCGGTACGCCAAGCRGATAGATGCAAAGCCCACAGGAGCAAACTTAGTCCCAGACGACCAAAATAACAACATATCAGGGY[A/G]GGCTTAGAAACCCTGCTCGACCAGGTAGTCGCCAAGCCTCTCCACGACCAAATTGCACTGGCCAGGAGTCATGGGCTCATCGTAGATACCRAGAATCAGGGCCATGCCCGTCTTCTTGAT
6873-531	[A/G]	GGGTGAGAGAAGAGATGACGTCCTTCACAGCACCTCGTCTTCGTGGTACAGGTACAGGCCGAAACCGAACCTTGCGCAGGCCTTGCAGAACGCCGCCTCTTCTGCAGCCGCCACGGGGTC[A/G]TCCAGACGTGCGTCGCTCAGTGATGCTGTTCCAGCGGCCTCCCGATGAACCTCTCCATCTATTCCTCGTATCGTGACACGATACACCACGGTCACCTTTCCATTGTCATTGTAAATAACA
2746-1501	[G/C]	ATTAGGCACCGGCATCGCAGGTGGGTATGCATATGGCTCCCTCATTGCAGGTGGGCTCTGGCCACAGTAGAGGGCGTGCCCAGCTGGCCTATCATAAGAGTAGGGAGATCCAGTACCGTA[C/G]GAGACATGGGAGGCTGGTGAGCCGATGAATGCGGTGGTGGTGCTGCTGCTGGTGGCGGTGGCGGGCGAAGATGGTGCACCGGTGTTGTCGCCTAGACGACCAGCCTTGGAAGGGGACATT
12005-188	[A/G]	TTTCTTGGAAGGCTGCATCTTGGAACCACCCAAGTTTCTTCGAAGGCCCGCAGCGACGATGGGGCCTCTGGAAGAGCAAACCCTAGCTGCCACGGAACACCCAGGGGAACTCCAGCAATC[A/G]CCCGAGGGCTTGGCCCCAAGATGTATCCTTTAAGCGAGAGTCGCAGCACCCATCTGGATTGGAGAGGCGGAATCCGCGACCCCAAAACCCAAGAGCAAAACGCGAGCTCGCCGATGAGCT
2500-1514	[A/G]	AAGAACTTAGCCAACTGATCCCTCCAGCTTCAGGTTCATAAGTGCATCCACCTCCTGGGCAAACTCGTAAGGAAGGTGTTCAAAGACGGCCCTACAGAATCCACCGATCATGGCTGCAAC[A/G]GCCTTTTCATGATCTATCCCCCTTTGCTGAAAGTAAAACAGCTGGTCCTCTCCAATTTTGGATGTGCTTGCYTCATGCTCAACACGGCCACTAGTACAACCCACCTGAATGGTGGGATAG
1625-303	[A/G]	AAGCAGATAGCGCGCGCATGTTAAAAGTAAACAGACTTAGAATCATCCACTTGTCAAGCCTCGTGATGGACAGGCAAATGACTAATCCGATGGCGTAGGCACGCCCGGAGAGGAGTCGGC[A/G]CTTTTCTGGGCTTCCAGAGCTGCAAGTCGCTTGTCSATAGCCTTGTAACGGGCGTCCACACGGTCGTGCAGACCTTTCACCTGGAGGGCGGTGGAGTCGTGGGCGAGCTTGTAGTCCTTG
44-481	[T/G]	TTTTTTTTTTTTTTTTTCCATTGCATTCAGATTCATTCCTTGCAAGAAACAAGAATTCCATTACATTCAGATCCATCG[A/C]CTTCCCGCTAACTACACAGACCGACGGAACAACAACGCACGCATAAAGAATTCAGAAAGGAAACCATAGCACCGGAACAGCAGCAGYMGCTAGCAGGGCCGACTCAAGAGGGCAGCGGCG
2861-1941	[T/C]	ATTGCATGCCGAACAGCCTAGACAATACAAGAAGCAATAAAAATAGCTAGCAGTACGGTTCAAGAAAATAAAGAAAAAATCTGGTACAATTGCATGCTTTTCTCGCAACAGTAATCAACT[A/G]ATTCCTTTGGATGGGGACTCTGAACGCATGGAATTCTCTTCCTTGGCACAGTTATGCACATATATGATAGACACAATTTGGTTGCTTCAGGCTCGAACACTTCGTTCTCAATCTTGCACA
1549-1898	[T/C]	TGTATTAGGAACTGTGATGTACAAGCAACTGTGATGCACTTACGCGAAGTGCCCCTGGATTCAGCTTTCTCTTTGCTTGTAACTGGTTTCCAGCAGACCATGCTATTTGTTGTATGGTTC[A/G]TGCAAAACCTTGCGATGCTTTATATATGCTTTATATATAAAACAAGAAAAAAAAATCCCCGCGCGTTGCTGCGGCACATTTAGTCAAAAAAAAAAAAAAAAA
5298-828	[T/G]	GAAAATAGCGGATTTTGGTCTCTCGAGACTCTTCGGTCAAGAACAAACACGGATGAACACGCAGAATGTTGTTGGGTCATATGGATACATAGCTCCAGAATATCTATACAGAGGTGAAAT[A/C]TCCACCAAGTCAGACATATACAGTCTAGGCCTACTAATCTTGGAGACCACCACCGGGGAGAAGAACTATCGAGGCAATGAACCGTCTGCAGTGGAATTTATAAAAAATGTACGTGAAAAT
832-1040	[T/C]	TCCCCAGCCACCGTAGGTGTCGATGATGATCTTGCGGCCGGTGAGACCGGCATCGCCATGAGGGCCGCCGATGACGAAGCGACCAGACGGGTTCAGGTGGAAGATGGTGTTTTCATCGAG[A/G]TACTTCCCGGGAATCACCGGCTTGATGACGTGCTCCTTGAGGTCCGCGGCGATCTCATCGTTGGTGACGGTCTCGTCATGCTGGGTGGAGATGAGGACGGTGTGCACACGAACAGGCACC
861-268	[T/C]	CGCCGCGGAGATGAAGCCGTTCTGGTCCTTGTCRAASACRCGGAACGCCTCCTTGAGCTCCTCCTCMGAGTCGGTGTCCTTCATCTTGCGGGCCATCAGGTTCAGGAACTCTGGRAAGTC[A/G]ATGGTGCCGTTGCCGTCCGCGTCCACCTCGTTGATCATGTCCTGCAGCTCCGCCTCAGTAGGGTTCTGGCCAAGGGAGCGCATCACGGTTCCAAGCTCCTTGGTGGTGATGCTACCGTCG
7970-387	[T/C]	TTGGCCTTACTGATCATGCAATTTCGGCGACGAAGAGCTCAGCGAGGAAGATCGACGAGGAGAAGMCAACGCCAARGAGCTTCCAAGACCAAGGTATTCCTACTCCTACTGATGGTGGTG[A/G]TACTGTCGGTTCCGTCGTGCAAGTAGCCCAAGAAATGTTTGGTACGAGGGAAGAAGGACAGAAACCTGAATGAAGACAAAAAGGAAGAAAAAGAAGCAGAAATTACTGGGGGCGGGCAAT
6208-987	[T/G]	AAGATAGATACATATGGACAAACTTCACCGTAAACCCCTTGAAATCAATGGGAAAAGAATCACCCATCCAAAATAAAATCAGTACATTACATGTATAATCACTTGTGATCTGAAGAACAA[A/C]GCACATTCGGCGCTCAGCTGACGGGGTCGCGTTCCGGCCCGGGGTTGTAGAGGGGCAGCTCCAGGAGGAATGCCACCTTGAACCAATCAGGCAGGGCTCCATACACGACCGGCGGCAATG
7153-338	[T/C]	CTTGGACCTGGGGTCGACGCGGTCCTTGCCACGGCCGTAGAGCGGGACGAGCTTGTCCTCCTCGACGACGGCCTTGCAGACGGGGCACTCGGGGGAGTGCGAGTGGATGTGCAGCCACTT[A/G]TAGAGGCATGGCCAGCAGAAGAGGTGGCCGCAGAGCGTGACGATGGGCTCCTGCGGCAGCTCGAAGCATATGTTGCACTCGAAGCTGCCCCCGCCGTCGCCGGCCACGCTCCCGCTCGCG
ConsensusGBS0019-1	[T/C]	CGAATGTACCATTTTTGGCAGTTATTTATTAGATGAAATATGCAAGTCTAAGCTAATGACAACATAAGACACTGAGTGTTTTATGTGGCTATATATAAGCAGAGATATGCGTGTTCTTGT[A/G]TGAGAGGCAAGAATGAAGGATGCTAATTACCCGCCATGCTGCTACATCTGGCTCTTTCCCTGGCAAGCAGTAACAGAGCAGATAATGGAATTAGATACATAAATTATAGTGCATCTCAAA
3608-2133	[C/G]	CATGATCCTCACGATGGCGGCCTCAATCTGGGGCTTCCGGTCTTCCTCGACCCTGTGGCGSGTCTCCTGCTTCTCTGGCTCTGACTCCTTCTGTGCAACCACAGTGCCAATCTTCACCTT[C/G]ACCAACTTGCTGGTAAACTTGTCGTTGAAGTGGAAAGAGTCGCTATCAGATATATCCTTGCTCATGGGCTCCTTCCGCAGTACGTTCTTGCCCTTCACACAAGCCAGAGACTGGAGGCAG
3644-1483	[A/C]	CCGCTGAACCTCGCCCTACAAGAACCAATCGGTTCCGCGAACAGTACACCTGCGTTGGCACCAGATCTAGCATGATGCCTGCCTTGGAACGACATGGCCCTCTTATATATCCCCCTCCCC[A/C]CTCTYTTTCATCTGTCTGTCACATTTCAGGGTTTTGCCAAGCAGTTTGCAGTTTTGTACCAAACCTGTATCCTAGAATATACATTGGATTAGTGTACACCGAGAGATCAGTTGATCACCG
1555-631	[T/C]	CAAGAACGGCAAGCCCCACAAGCTCCGCCTCTACTCCATCGCCAGCAGCGCCCTCGGCGACTTCGGCGACGCCAAGACCGTCTCGCTGTGCGTCAAGCGCCTCGTCTACACCAACGACGC[A/G]GGGGAGGTCGTCAAGGGCGTCTGCTCCAATTTCCTCTGCGACCTGAAGCCTGGCGCCGATGTSAACATAACAGGGCCAGTAGGCAAAGAGATGCTCATGCCTAAAGACCCCAATGCTACT
6035-654	[T/C]	AATGATCCGCAACGAACCCCACAAAGCAACCATCATAAAGTTTTTTGTAGATAGCAGCCATACAGAAGTTGATGAACCAAGGGTAATCATATAGCAACTACAAGAGAATTGTACAAACGG[A/G]GAAAATTGTTCGGCATGGCAGAAGTAATGGGTTTTGCTCTTGCCTTTAGTTATCTCCCCACGCACGCTGGCAACACATTTTCTTCTTAATCCAGCTTCTCAAGTTCACCCATTCTCTCTA
7898-1497	[A/G]	ACTACATAAAAATCTCGCACAAGGTGTCCTAGGTAGTCAGGCCCATGTGCTGACTGTACAATTTTGGTCTCGAAATATACTCTGCCTTTCTCAACCGGAAATCGCCTTACACGCCACTGG[A/G]AAATTTTGTAACTGCTCCTCATTGTCGTGTCACTGAGAAGGTGGGGCCAGGCCCCACATGTCGTTGACGCAAGCAAGCGATGAGAAAGTATTGCAGTGGCAAACAAAGAGATTGTCTTTC
5984-132	[T/C]	AGACCCATGTAGCTTGCTATTTCCTGGGCGAGCGAGGGGTTGGCGGTTCCTGAGAAGATGCGCAGCCTCGTGTCGTCCTTCCTGATGCTTGCGTCCCCGAAAATCGGCGTCGTCACAGGG[A/G]TCCACGGCGACCTGTCGGACAGGGGAACGCAGGGGGGCGATCCATTCACCGCCCTCAGCCTCACAGGATCGACCCTCTGGCACCTCACGGCGGCGGCGTGGCCGGAGCGCGCGCGGAGGA
7216-297	[T/C]	TGATGACATTTGGTGGAAGGTTCTCATTTGTTGCCATGGAAGCAATAACAGCAGACARCTCTAAAGGTTCTCTGCGTGCAGCTTCACTTAGAAGTTATCTTGTTCCGAAATAGCACTCTA[A/G]TGGTCACAAAGATTTAGCCCTGTGCAAACAGCGTGATCATCCTGCTCCCGACGCTGCCCCCCTCCCTGCTCGCCCAGGCCTCCGCCCCCGGCCGGCGGTCCGGGGAGGGGAGGGATCGAG
6326-1032	[A/G]	ACCGTCAGAAGAGGGCCATCCAGAAACTGAATAGTCAGTCATCTTGCGCTGCTGCTCGTGCTGCCGTTCCGACCACGTGAACCCTTGCCGTTGCTACTGCCATGCTGCTTCTGCTTCACA[A/G]CCAACTCAGGATTGTAGTACTCAAGATACCACCGCACAAACTTCTTGAGCCCTGTTTGGAGATCAGTGGATGGCCGGTACCCAAGCTCCCGCTGTGCAAGGCTGATGTTGGCATGCGTGT
2036-1027	[T/C]	CGACTTCTACGCGCAGGTCATCCAGATGATCCGGGCCCCTCAGAATTTCGGCCTCAAGTATGGGCTGAAGGTGTGCTGCGGAGCCGGCGGGCAGGGCAAGTACAACTACAACAACAAGGC[A/G]AGGTGCGGCATGGCCGGGGCGAGCGCCTGCTCTGACCCGCACAACTACCTCATCTGGGACGGCATCCATCTCACCGAGGCGGCGTACCGCTCCATCGCCAAYGGCTGGCTCAAGGGCCCT
4812-60	[T/G]	CCCGGCCGACGTCCTCTCGATCGCCGCCAAGCTGCCACTGACCATTGCATACGTATAC[A/C]CATCCTGCCTGATCCCAAGGAGAGKAGATCGACGATGGCYGGACGTGCGGTACTGGCGGCTGTCCTGCTGTGCGCRWTGGCCGCCATGGCCGCGGCGCAGTCGGCGTCCAACGTGCGCGC
6250-1056	[A/C]	ATAACATCGGTTCCTGGTGATTGTGTAGCGGTGTCTATGATTATGCTGTGGGTATAATGATCCAGGGCTCGCCTGATACGAATTCMTGGTGATCGTCGCTCATTGGAGCAGTCTATGTAA[A/C]AGCTCTAATGTTATAGTGATGAATATGATTCATAATTATAGGATCAAAAAAAAAAAAAAAACCCTCCTAACACATGATTAGTACTTTATTGTACTACTTCTGTATGTAAAAAAAAAAAAA
2465-793	[A/C]	AGATTCAACTACTACCCTCCATGCCCGAGGCCTGACTTAGTTTTGGGCCTCAGGCCTCACACCGACGGTGGTCTCCTTACCATCCTTCTCAACGATGACACCGTCGGTGGCTTGCAAGTT[A/C]AGAGAGATGGGAGATGGTACAATGTTCCAGCCAAGCCGCACACATTGCTGGTTAACCTAGCAGACTGCCTAGAAATAATGAACAATGGAATCTTTAGGAGCCCATTTCACAGAGTGGTGA
1946-698	[T/G]	TTCTCCGTGCAACATTAAGAGTTACGAGGGAAATGCGCTGGTCCAAGCTGTAGGTGAACGAGACGGCGTGGCAATCGGAAGACCAACTGCATTCCCTGGTTACTATGATGTTCCCGAAGG[A/C]ATGGAGCTGATCGTCAAGTATGTCAACCAGAGATACGAGAACGCGCCGGTGTACGTTACTGAAAATGGCTTCTCGCAGTTCAGCGATAACAGTATGRAGGACTTGATCAATGACGTTGGA
ABC10045-1-1-164	[A/T]	TCGCCAAGGAACCCTACCGCTCCCAAGGAGTTTGACCGAACCTACCAGGATTGAGAAACAAACGTCATTCAATTTCAGCCTTCGATATAGATTGTCAGGTGGGGATAAGAAGAAAAGGAA[A/T]GTCCTGTTACTTTATTTACATACTCCCTCCGTCCGGAATTACTTGTCGTTAAAACGGAAAGAAATGGATGTATCTAGAACTAAAATACATCTAGATACATCCAGTTCTATGACAAGTAAT
407-259	[A/C]	ATAACCAGACAAGTATTAAACAGCTAAATTTGACAAGACAAAGGTAAAACGACTTCCACAACCACAGCGGCAGAACACATCAGGAATCACAAGCCTATGCCATCATCCCTCGGTGTTTCG[A/C]TGCCTGGATGTAAGATGATGCTACGCCTCCATCCTCCAAGGCGCCTACTTGGATCGCTGCCTCATCTTTCGGCGCTTCCTCTTGAGCCTCCTCATCCTCTTCTTCTTCCACTTGGCCCTC
10425-725	[G/C]	CATGACAGGGCCTGCCTGGAGGTCAACCCTGTGGAGCATCGTCGGGAGAGTGAAGTGGTACGGTATAGGAGTCGTTCTCATCTACGCGGTCACCCTCTCCATATTCCCGGGATACATCAC[C/G]GAGGACGTGCACTCGGAGACGCTCAAGGACTGGTACCCCATCATGCTCATCAGCGCCTACAACGTGTTTGATCTCATCGGCAAGTGCCTGCCAGCCCTCTACCTCCTGCAGAACTCTAAT
ABC10441-1-4-203	[A/G]	ATTTTTGCTGGGTTGCAGATCTGCCTATAGCGAGGAGGAACTCACTCCACAGGTTTCTCGAGAAAAGGAAGGGCAGGTACCTGACCGAGCTGTTTTTCGAAAAAATTCCTCAAGGAAGAC[A/G]GTGAAAATTTCTTCAAAAGTTGCTACATGTATGTACGACCCTAACATTTTGTGCTCATTTACCCCAGGATAGTGGCGAAGGCGCCTTACCAAATTAGCAGCTCATCGGCGGCTCCGTCCA
2132-1261	[A/T]	AGGGAGCCCACTGCTGTTCAGGTAACCATGTCCACCGCAGAGCTTTCGGCACTCTTCAATCGCGTCAGCTGTGGCAGATGTTGTCACAGACTTGAGCCCAGCAGTACAGGCATGAGCCTC[A/T]GGCAGTGTTGAGTAATCCTTAGCTTCCAGCTTCTGTGTGACATCCGTGTATAGCCACTTCAGCCACTGGCCCACRAATCTRTATGCATAAGCTGAAGCCAGYAAAGGGAAGAGCCTGCTC
4342-528	[T/C]	AATGAAAGCAAAGAAAGGCTTTGTCCCAAGTTTAGGTGCCAACTTCTTATCATATGCATAGGATTCTATGGATTTGTAGTTCTCAACTCCTACTTCAACAAGGTCATATATGTGGTGATC[A/G]TAAGTCCTTCCCAAAACAAGATTGTTGGGCCTCTTCTTTGAATGMGAACCATACACTAAAAGGCTGCAGTCAGATTTAAGGGAGAAGAACTCCAGGGAAGTTTCACCCCCGCTCTCAAAT
10795-462	[T/C]	AGGTGCTCTGCCGATTTCATTAAAAGGGAAAAGAAATACAGAATGGCCCGATTTATGAGAAAAACCAGGCCCAAAACCATTGAACTAAAAAGAAAAGAAAGAAAAAAAACAACCACCGAT[A/G]CAACACGAACAAACCACCTCCACAAATCACAACCTCTGTCCGAAATGATATTGAGCAAGGTCTTCAAAGACACCTTCAAGAAGGAAAGCATCATCAATTGACACAGTCGTCGTCTTCGGC
3984-1920	[T/C]	AGATGCACAATGTTTTCGGTAGGCCTGGAGAATGTTGATGCATGTACTTGTTACCTGGTCCCTTACTTGGGACAGAGAACTTGATGGAATGCCAATTCCAGCTTGCTTAACAACATATGT[A/G]AACTGTGCTTCCAGATCAGCATATCGGAAAAGGTTGTTGAGCGTGCTTGTGCATGGAAGTGAAATATTTATGACCCGTATCCTTCTTTGCCCATAAACCGTGGTGTAAAGAAGTGCACAC
5798-867	[A/C]	ACATCGAAATCCTGCTAGTTATTTGTATGTGGCGCTTAGTCGTTCTTTCAAATAGTCACCCGCCGTGATAGGCRGAAACCTTGGAGGATATGCTTCGCAGCAACAGCTTTCCAGGCACTG[A/C]ACCACTAAATCGGGTCTTGGATCCAGAAAGTAGGCCGCAGAATATCGCTCTCTGCCAACTGCAACAACCCGATGAAGCGTAGATCTGAAAGCACAATTCGTCCACCTTTCCAGCAAATCG
3786-2204	[T/C]	TCGCTCCCATGACAGAGTTAACCTATGACTATGGTGTGGTTGGAGAAGAGACCAGTCAGAGAGCAAAGACCTGCCTGTGTGGATCATTAACCTGTCGTGGGTTATTTTGATGTACATTGT[A/G]GTGGATCAACATGCAAGCCAATAAGYTAGATGTTTCTGTCGCCACCTAGATTGTACCTATGTCGTCACATTGGTTTCTGCGAAGATGGCGTCATTTCTGGAGTGAGAAGACAGTAAATTA
9981-665	[T/C]	GTATCTCTTCCCCAGGGCCAAGTTGACCCTGATCTCCCTGCCTTCAATCTCCGTTCCGTTGAGCGTCTCGATGGCCTGGTCCATCTCCTCCTTGGTGGAGTAGCAGACGAAGCCGTAGCC[A/G]CGGGACCGGCCGGTCTCGCCGTCGTAGAGCACCCGGGCGCCGACCACGTTGCCGCAGCGCTGGAACGCGTCGGTGAGCATCTCCGGGGTGACCGTCCACGACAGGTTGCCCACGAAGAGC
6024-1095	[A/T]	TTTTTTTTTGGAACGGAGTGAGTAGTACATGGTACATACTGATACTGCAACGTACGTAGAAACTAGAGTAATAATTTGGCAACATAGCAGCTATGAGCCGCTTTCTCATTTCTTTTTGAC[A/T]GCTACCTACCTTGTCTTAGACCGATTATACAACTACAATAACATACATACAGTATACAGACAACATCAGGCAGAACGCACCAGGATTTCGATGAGCATGGTTCATGTTCGACGGCCACCC
409-1643	[A/G]	ATTATTACAAAATTTTGGAACTTGCTGAGACAAGTAATAACAGAAAAGGAAAGATTATATGTGGATGGCTTTAGAATGGGTTTGCAAGCAAGCCTCCTTGAGGGCTTCACTCACAGTGGG[A/G]TGAGCATGGCATATCCGGGCAACATCCTCGCTCGACGCTCCATACTGCAGGGCAAGCACAGCTTCATGGATGATCTCTCCAGCATTCTGCGCCATTATGTGCACACCAAGAATCTTGTCA
2196-195	[C/G]	AGAGCAATCGATGGCTGCCATGAAGGCCGCCCTCCTTGCCGTGGCCGCCATGGCCGCCTTACTAGGCGCCGCGTCAGCGGCAACCTACACCGTGGGCGAGCCGGGCGGTTCGTGGACCTT[C/G]GACACCGACTACAGCAAATGGGTGTCCGACAAGAAGTTCAACGTGGGCGATGAGATCGTCTTCAAGTACACGACCCCGACGCACGACGTGGTCGAGGTCAGCAAGGCCGGCTACGACTCC
2719-672	[T/G]	TCCCCTCTGGGGTCTTGTAGTCCATCACCTCATCCGCGCCCAAGCTCTTCACAAGATCCATGTTGCGGGCGCCGCAGGTGGCGGTAACATGAAGGTTCGCTAGCTTTGCAAGCTGCACCR[A/C]GTACAGGCCTACGCCGCCAGAGGCAGCGGTGACCAACACGTTTAATGGCTTGCCGGTGCCATCAAACTTGGCACCAATGGACCTCAGTGCCTGGAGCGCAGTGCCCGCAGCAATGGGAAG
ABC07987-1-6-270	[T/C]	CATGCAGGTGTTTGTTGACAACGTTGACTTTGCCAAAGAACTGGAGTAACCATGTACAACTTTGACTTTGTGAARGAACCGTMAACCTCAACGCTTTACCTTTTTACCATTTTTGTAAAC[A/G]TGAACGCATAGGCTTTGGGAGAATTTTTTATCTCTGAATAACGACACATGGAGGAGAGGACAATGAGAGCCAACTCCAATTTTATGGATGTCATTTCCCATCAGGAAGTTCAATTTTTAT
810-818	[C/G]	CAAGCCGCATGAGATGACCTTCTAAGTTATCTGGTACAAGTTTCAAGATCTGTGGAAAGTCTTTTTTCTCTAGCGTATGTTCTGGTTCTGTACTTCTGATTTTTTTGGCTGGTTGGTGAA[C/G]CTTTGATTTCTACCTGTTAAATATTTTGAGAAGATTATTGGAAGTAAAAAAAAAAAAAAAAGCTCATTGCGACATTTTCTTGATCTATTGTTCTGTTCGTGCTGCAAGTGGATTGAATGT
7221-766	[C/G]	ACAAGATAAGAGGGATGCTGCTAATAGTAGTAGTAATTAGAAGAGAACTCGAAGCCAAACTATTTTCCAGTTAAGAGCTGCTTGCTACCGACGGCGTCGATCCGAGCACAGCAGCGCTTC[C/G]GAGATGCGTCGTCTAGTTTCGTTTCATTTCATCAGTAGATGTTCCCGGCTTGCATTGTGAGCCGGTCACACCACACACCCGGCATTTCCAGCAAGGGAAGTTCTCTTATTGCTCAGTGTA
2607-2929	[T/C]	ATCAATGCTCTCGCCACGCGAACTCATGTTACAGCGCCAGACCATTCTTCTTCATCAATGAAGCAAAACTCTGAAGAACCTCTTCTGCTCGGCGCAGGTCCAGACTGAAACCCTGCCGGG[A/G]TGGGAATGGAGAGGCCTCACAGGCACTTCTTGATGTCTGAAAATAACGACTTCTCTTTGTTTGCTGCCTCGACGTCGTCAGGCGATGCTACAGCCACCACAACCCCATTGTCGTTGATCG
6541-1329	[A/C]	GATGCCAGAGCTCGCGGCTTGGATGGCAAATCCGTTAAAAGATCACCACCATCCTCTTGCAGGTAAAGAAGTATCAGCTAACCTAAGGGAGCATTGTTTTGGAAACCAGAAACAAAATGG[A/C]RATCCCTACACTGATCTGCAATTTTAAGGTACACAGCTAGAACTATAATCATATTACAGCCGATAGACTACAACTCAATCCAGTACATTCCCCCGCAGCTCCCACAATTTCACTGTGCCG
ABC12093-1-2-231	[C/G]	AGGCCACGGCCTCGCCTTCGTTATCACTACATGTTGATACTACATACAGTACTACGTAGCATCTCACACCTTAGCTGCAGGCTGCAGCAGTGCAGCTCATGCATGTTTCTCCACCGTCAC[C/G]CGTCACTTCCACTCCTGCGTGTCGCAGGGGAAGCAGGCTTCTTGCGCGATGCTGGTGATCTGGACGCCGGTGTCGTAGACCTCGCCGGCGTGCCACTGGCGCGGCAGGACTTCAYGTTCG
2911-1136	[T/C]	GCTTCTAGTATTGCCTACAGATGCTGCACTATTTGATGACCCATCATTCAAGGTATATGCMGAGAAGTACGCAGAGGACCAGGATGCATTCTTCAAAGACTACGCYGAAGCCCATGCTAA[A/G]CTGAGCAACCTTGGTGCAAAGTTTGATCCTCCTGAGGGATTCTCGTTGGACGATGACAAGGGTGCCGCGGCAACCGACGAGAAGGCGGTTGCTGATCCAGAGCCAACGGTTGTTGCTCCA
5611-811	[T/C]	GATCGACCAAATGACTGTGGGATGACAATATACAACCACGAGAGTTTCCAAGGACAGACTATCATGAGGAAGTGGATCATGTGCGAGCACATTAACTAGATCAAACAAGAAAACACTATC[A/G]TTACGCCTATGAATATACGGGTCAGCTTCATATTTCGCCGGTGCCAAGCGGTTTCCGTGAAGAATCGCCCGAAGCCCAAGCTTGGTAGTCCTTATCAAGCTGCTTCAGAAATCGTGGAAG
11016-603	[A/G]	GCCTCGTCGGCCTTCAATGGAGGCAGGATGCAGTGAAGAGCTTGTGGAAAGGCATTAAGCTCGATCCTATAGAGAGCGAGTTGGGAACTTGGCATACACCATAGATGCATGGAACAAGCT[A/G]CTTACATACAGGTTGGCATTTGGCAGCACAAATCTTTTGACTTTAGAGAGCAAGATTGAAATTCCTCCGCTGAGATAATGTCAGCTTCGGTGATCCGGACTCCGGAGACACATGGTGTGT
3687-271	[G/C]	TTCCTCGAAGAAGAAAGATATATTCTCCGCACTCTTAAAGAAGTAGTCGTCCTTCAACTGCCGATGATCCTTGGTGGAGAATACACTGGAGTCAGCGCCGTCGAAGCCCTGGACGAGCTC[C/G]GCCATGCGGTCCCGCATCGCCTGGACCTCCTCCGCGCTTGAGAACGACTCCAGCACCAGGAAGCCGTTGGACTCGAAGAGGCTGAGCTGCTCGGCGGTGAGGCTGCCCGCCGGCGGCATG
2315-702	[T/C]	TAACTGTGAAGGTTGTGGAGGCATGAGCTGAGCTGAGCTTTGTTGGCTGGATATTTATTTCTATGCATCTTAGTATATTTAAACCAGGGTCTCTATTCCATTATCTACATTTCCATAAAA[A/G]TCGTGCATTTACCTAGTGTAAAGTAGTCCTGTCGGCGTGTCTCGCTGTAAACTTGAGCTTGGCAGGGTACAAATTTAGTGAGAATCAGCTTATGTGAGATTTGCTTTCACTAAAAAAATG
1304-478	[A/G]	TGGGTTGCCTGAATCGCGGTCCTTATACACCGTGTTGCGCTCACCTCATATTGATAAGAAATCCCGGGAGCAATTCTCAACGCATGTGAAGAAAGTGTTTGTGGAGAAAACAGCTGAGAC[A/G]CATGAACTGGCCAAGAAGTTCTTCTGGTTGAAACGGCTTCGTATATTGGGGGCTCAGTACGAAGTTGTCATTAATTTCAAGACACGCCTGGATAAGAAGATTGGCTGCAGCAAAGGCGGT
8005-914	[A/G]	CGAGGATGAGGGGTCTTCCATGGAAGTTGAGAAGAAGACTAAAGGAAAACAGCCTGCTGCTGCGAAGCCAAAGACTGCTGCCATCAGGAAGAGAGCGCCAGCTCAGAGCAAAGGCATGAG[A/G]CAGAAAGTGATGGAAGAAATATTCAAGCCTACTGATGACAGCAACCTCAGTGCTCCTTCTCCTGAGAAGAAGGTGCGAAGGATCAGGGACTCCCCCTTCAACAAGAAGAGCGGCTCGGTT
3731-103	[A/G]	TCCAGATCAAAACCACCCCCCTCGTTCCTCGCCACTTACTAGTAGTAGTACATCTGTTCCGTCCTCCGCCGAACAAGCCTCGGGCACCGAAGTACGCCACCT[A/G]GAACTGGAAGGTGTTCTTCCTCCTCCTCCGCTCTACTGTGCTGCCGTGGCGTGGAGATCCAACCGGAGCTGGGCCGACTCCTTTTGCTGAACCAGTGTGCTAGCTACGGAAGCGGCCATG
ABC10785-1-1-82	[T/C]	TGATACTATTAAAGAAGGTGCAGTATTGCATTACAATGGAAACTTGAAGCCATGGCTGAAAATTGGGATGGAGAAGTACAA[A/G]GGCTTCTGGGACAACTATGTGGATTATTCACACCCTCTGCTTCAACGGTGCTTCATGCGCTGATTAATGTGTATCAATATTAGAACTTTTTGTGACCTTCTGATGGACGTCCTTCAAATG
1583-522	[A/G]	GACCAAGGCGGGGCTGCTGAACGCGCCCGAGTGGTACGACGCCGGCAAGGARACCTACTTCGCCTCCTCCTCCACGCTCTTCGTCATCGAGTTCATCCTCTTCCACTACGTCGAGATCCG[A/G]CGGTGGCAGGACATCAAGAACCCGGGCTCCGTCAACCAGGACCCCATCTTCAAGAGCTACAGCCTCCCGCCCCACGAGTGCGGCTACCCCGGCAGCGTCTTCAACCCCCTCAACTTCGCC
5555-438	[A/G]	TGGACGAAATCGAAGAAGCATTTCGACGTTTACTTAGCCCACCTTCAAACTCTACAAATTCAAACATGTGTGAATCTCAAGGAAGTCCTGACCCTGAAACTGTAACCCCTGTGGTGCCCC[A/G]GCACCCAAAATCATATATGGAGGTTATGGAAATGATACAAAGGGGAGAGCGGCCAGATGATATCCAGGATATTAATGATGAGCCACCAAACCCTGATCAGCCAATCTCGAAGCCCCGTAT
ABC11221-1-3-410	[A/G]	TTCCATCTCTATTCGAAAACAACACACACTCTAAGGTCCGTGCAAYGATACATTTAGCCCGGCCACTAAGGCTAAAGCTAATTCAAGCTCCCGGTGC[A/G]GAAGAAACGTTTATAACAGCAACCGAAGCAATTTACRTTTCCGAGATTCCAATGTTTACTTGTCGCCAGCTCCATCATAATTGCATGTTGGCACCACTCCTGAAGAGTCATGGTGGTTGT
ConsensusGBS0451-1	[T/G]	CGTCATCCACCAATAACCAATAGAGAGAGAAAACGTGTCTGAAATCATGATATCCCATAGGCATGAGCTACTCTGACTCACTCGCTCCATCGATCACTCCTTGTCAACGGCAACCACTCC[A/C]CCGTCTTCTTCCTCCGGCTGCTTCTCCTGGCCTCCGCTGCTGGCCTTGACCTCCCTGGCCTTCTCCAGCGCCGCCACGAGCCCCCTGAGGCACGAGTCCGCGTCGTCGTCCGCGCTCTTG
6735-754	[G/C]	GTGGTCTTTGGTGGTACAATAAACATTACAGACTATTTACAAACATGYATTCTGCCACTTATACAGACCCAGCTCMGCAACTCAATCGTAGCTGCTACACACATGAATTGTTCCATCATA[C/G]CACATCAAGAGCGCCAAAGCTCAACAACAACAACAACAACAACAGAGCCAGAGCTTCATCTTAGTAACAATCCTGACTTATGATACTCTGGGTGTCTGGGCTGACATTCACCGAGCAGGA
1009-1089	[T/C]	CCTCCGCTTCCCCGGCCAGCTGAACTCTGACCTCCGGAAGCTCGCAGTCAACTTGATCCCATTCCCTCGCCTCCATTTCTTCATGGTTGGCTTTGCACCACTGACCTCAAGGGGTTCTCA[A/G]CAGTATCGCGCCCTCACTGTTCCTGAGTTGACCCAGCAGATGTGGGACTCAAAGAACATGATGTGTGCTGCTGACCCGCGCCACGGTCGGTACCTCACAGCCTCTGCCATGTTCCGTGGT
11609-524	[A/G]	GTGATGGAGAGCACCAGGAAGCTGATCAAAGCGACGACAAAGGAGATCGACAAGTGGAGGCGCATGTAGAGCGAACAGCACACCACATGAACAAACAGGGATTCAGCGAGATACGCCGTC[A/G]GTATTCTACCCTCGTGAAGGATCAATTTCGTCAAGGCACATGCAAGGATGCTAGCGTCATGTGACCGCGACGCCATTCCCGCCCYACGGGAATATCCTGCGCGGCGTCGCTGTCGGCAGC
3398-163	[T/G]	ATCCAGGCGCCGTACAGGATGGGCTTGGCCGTCGCCATTGCTGCCTGCTACCCCAGCCCTTTCTCCTCTTCCTCCGCTCCACTATTAGTTGGAGATGCAGATGCAGCAATATTTGACTAT[A/C]TTGTTGGTATGAAGAGCAAGAGAAGAGATTGTTCTTCTCATCTCCTCATGTGAACAGAGCACCGCGCAGAAAACTGGTGTGAGCAGAGCACAAGGGGACAAGAGCAGAAGATGCTACCCA
2335-1614	[A/G]	AGAAAAGAATGGGGGATATTCCAGGCAAGGCTGGCCGATGCCGAGAAGAAGTATTACTTGGATCAAGGCATCACGCCGCCGAATTCGACTTCAGTCTAGAAGTAATTACACGGCGCGCAG[A/G]AACCATGTTAGGTTTCTGTTCAGGAAACCTGGCCCTTRCRTGCTCAGCATTGTTGATGAATAGCAGCTGCCTACTAGTATAGCTGAAGCTCCCGGGCCAGATCTGTACATGGGTTACCAC
7623-818	[A/G]	CTCCATGGTTGTGATCACCGATCATCTGTGCTTGCAATCAGTGTGCAGTTCGTCGACCATTCTGTATTCTGCAGTCTTCATAAAGGGCAAGGAAAAGCGGATGTCTGATTGTAGCAGAGT[A/G]GTAGAGCAGATGTCTGATGGCTATAAATTTTATCATGCTGTAGCTTATCAGGAAGCTACTGCATTGTATCGCGTGAAATGTGAAGTAAGGATTATGATAATGGATACATTTCCTCTTGGA
5768-469	[T/C]	CCGAAAGATTGTAAAGGTTCGGCGTCAGCAGCCGTCAGCAGCTCCTTCTTCTAATCCTTTCTCTGCAATTAGATTCACCCCCAGTGATCCTGTTGTTCAAGCAAATATCACAGTCTCAGA[A/G]CCTCCACCTTCTGATGTTAGCAATGGAAGTGGGAAAGAGTCAGATGCAAAAAACAAGTCCAGTGCCCTAACTGAAGCACCCTCTCAACTTGATGAGTCAGATAGCAAGGCAGAAGACACA
2968-1066	[T/C]	TAATAACTGGACCAGAGAGCTTTTTTTTTTTTTTTTTGTGAAAAAACTTGGCTCATGAAATCCTTATTCGCGCCACCAGATTGATTATTCAATCATTATTTCCTGTTTTAACAGGTACAC[A/G]GAATGTTTTGCAGATGAAGAAGCATGGTCATAGKTAKGTGTCACAAAAGAGCAGCACACTTATGGGTATGTCACTGAAAGAATGTGTCGTCGGCTTCTCATGGGGCCTATGAAAGGCTAC
3178-1276	[A/C]	GGGAGGTGGTATGCCCGCAGGAATGGGAGGCGGTATGCCTGCAGGAATGGGAGGYGGTATGCCTGGAATGGGCGGTGGTAGAGGAATGGGAGGTGGTATGCCTGGAGCTGGAGGTGCTCC[A/C]GGTAATGTTGATATGGGTGACATCTTGAATGACCCTGACCTGATGTCAGCATTTGGTGACCCAGAGGTTATGGCGGCCCTTCAAGATGTGATGAGCAACCCTGCCAACTTGGCCAAGCAC
7932-687	[A/G]	GTCCATGCCACACAACTCGGGGGATTTTATAAGCACAAACGGTGATTTGTGTAGAGCAGCAAAGGCCTTGTTTCCTTCACCATTGCTCCCTAAACAAATGGTATCACCCCGCCCGTGCCA[A/G]ACACCACACTGGACATTATTCATCTCCAAAGTTCTCGCCTCCTGGCACAGGGTACAACAAGGACATATCAGATGGAGAACACAGTCATCTAGACTGCCATCAGTCCCCCGGATATTGAAC
5336-400	[T/C]	TCACTTTCTTACAACTTTTTTTTACTCCTTCAACAACAGGTCCATCTCATTGCACTATGATCAAAATAGGTTCAGACACAATGATTATTTTGGCCGAGATCCGACTACATCCCAGAAGAG[A/G]GCCCTCTTGTCTGGGCAACAAAAACAAGTGCGGAACAAAATGTCGATATAACATCAGCATGGTGAAGAGACGTAGATCAACCCGTTTTCTTGCCTGTGACACCTGCGACCACATCTTTTA
9027-454	[G/C]	CCGAAGAAGCAGAAGGAGAGCAACGAGATCGACGAGATCTTCGAGGCCACCAAGTCCGACAAGAAGCGCAAGCTGCAGGAGGAGGAGGAGGAGGAGGGGTCCGAGGGGGCTAGCAAGAAG[C/G]CCAAGAAGGGCAAGGCCGAGGGGGGCAGCAAGAAGAAGAGCAAGAAGGAGGCCGGGGGCAGAGGCTGGGAGCCCGGCCACGACGAGGTCGAGGAGAAGCGGCCGCGGCGGCGCACCAACG
8867-459	[T/C]	CTGCCTCCTCTGTCGAGCCCGGCGGCACAGTCCCTGGGCAGCCTGACCAGATCATGGCCCGAGCCCTAGAGGACTCGTTTCGCAGCATGAGCTCCTTCTCCAAGTCATCCATCATGGACC[A/G]GTCCACCGATTTCAGCAGCTCGCGTTATTTCAGCAGCTCCCGGTTTCTTTCGGACATTGCCGGAGGTGCGATAAGCCGCGATGAAGACGGGGAGAACAAGGAGAGGCCGCTGGTGCTCCG
478-1291	[T/C]	CAGSCAAACAGAAGTTGTAAATGGACTGAACGATTTACATAWAYCAAGAGTACTTGAYTAGCAACTCGGKGCGGAAAAACAGATGGTAACTCATGTCCAACTAACATGAACCAGGCGTYT[A/G]GCGACACCATCCACATTTATTCCCATAGACAAAGGGGCACCTCTGACCAGGMGCCACAAGGAAAGCAGAACGCTCTACTGGGTCTTGGCCATGTGGCGGATCAGGTCGACAACACGGTTG
497-386	[A/G]	GCATTGCTTACAGCCACAGGCAAGAAACCGGACCAAGCTAGAAAGAATAATATGGCGTCCAAGTCCAGCATCACCCCCCTCCTCTTGGCCGCMGTCCTGGCCTCCGTCTTTGCCGCCGCC[A/G]CAGCCACAGGTCAATATTGCTACGCGGGGATGGGTCTTCCGAGCAATCCGCTTGAAGGCTGCCGGGAGTATGTCGCACAACAGACCTGCGGCGTCAGCATCGCCGGGTCGCCGGTATCCA
9728-1098	[A/G]	GGGCGGCGGGGAGGCATAGAATGAGGACTCAACTGCCGGCGAGGACGATGGCCCGTCCTGGTTTGCGGTTTCGTTGTGCGCGTCAGCTGTTGGCTCGGTCAGCTGCATTGAAGCATCAAC[A/G]GCTGRAGTTGGGACGAAGAAACTGGCACTGGGCAGCTTGTTCACGGATGGCATGGCCGGTTTGCTGTATGATGGCGCTCCGAAGGCATTTGCGCTACCACCACCCTTGTTAAATGTGTCA
421-528	[T/C]	CTTCCTCAGGACACTTGACATCTCCTCTCTCTTCTTCTTTGCTCTCTTGTGAGTACCAAGCTTTCTCTTGGCGACCTTGAGTGCACGCTTGTCCTTTCCAACCTTAAGAAGCTCAGTGAT[A/G]CGTTTCTCATATGGAGCGAATCCAGCAACCTCCCTGATCAAGTTCCTGACAAAATGCACCCTCTTTGTGCCTTTCCCCTTGCGGTCGGACGGGCGGGGCGGCAGCTCGCGCTTGGTGAYG
1944-1901	[T/C]	TTCAGAACGAGGTCTCCAGTTTTTTTTTTTTTTTTTTGAGAAACAAGCACGATGAACACAACAATGCATTTCAGTTATAAACAAGCCAACACACATACCTGTGCTTAATAATAA[A/G]CTGCACAGTATGAACACCAGCAAACTAGTAGCGAACAACGGTAACTAATCAGAGRCAGAAGTAGCAAGCAAGAGCAGACACGGTACAATCACTGGGATCCCTGCTAACACCAAGCAGCCA
2575-692	[C/G]	CTCTTATTAGCACAAATCCAAAAAGGAAATAAAATAGTGAAGCCGAAATACGTCTCACACAATTCCCACTCTGCTCTGGTTATCACAGGTCTGAATAGAGTGCCGAGATACTTGTTCACA[C/G]GAAGTCTACTGAACTGGCAACACCAACCAATGCACAGCAAAACAAATGCAACGACACCACCAAGAACCACCACAGCTGCAAATCATCTACCGTAGGATAAGCTGACAGAAGAACATGTCC
4160-1365	[A/C]	ACCTCACCCAGCCCAGCAATGGCCCTAGGCGAAGGGGTCGTTGTCCGACACGCCGCCGTCATCATCTTCCTCCATGGCCTGTAAACCATCTTCATCTTGCAGTTGCAGCACACCATCTTG[A/C]AGTAAATACAGGAGCTGCGCATCCACTTGCAGCTGTTGCAGGAGGTTYGCGTCYCCTTGCATTTCTTGTATTTCTTGCAGAAGCGCGTCTCCGTCTCCGTCTCCGTGCAGGTCTTGCGCG
4845-123	[A/C]	TCACCTCACCTCACCTCAGGAAGCGCACCGTAGGTTCCGGAACACTCCAGAGCCCCGCCGCCGCCGCCCCTCCATCTCCACCACGCCACGGCCGACCAAGGCGAGGAGGAGAGACCCATC[A/C]AACCAACGAGAGCACTACAAAAAGAAAGGGGAGGAGCCAGAGKCCATACMACAACYACTACTGCCTCCGGCGGCAGCCCACGGAATCGTCCTCGCAGCACCAGCGGCTCTCCGGCGACAA
4218-1230	[A/C]	CAGTGGGAGTCGCTGTGGACCAAGGCYTCGGAGGAGCCGCCGCAGGAGCAGGCCGCGATCGAGGAGGCCATGCAGTAGGGGGGAGTCGGCGCCATGTCCCCTGTCTCGATTTCAGACCAA[A/C]GCCATGACTTGCTTTCACCTGCTGCCCTGATACTCATAGAGATACCCGTTTCCATTTTTTTTGCCGTTTGTTTCTGCATGGACAATGTCTGATTGCACTGTTTAGTTTTACTTTACTGGT
1337-638	[T/C]	ATCCTCATTCTTCACTGKGGTCAGGCACAGAACAGAGGCAGTCTTCTTGTGAACAATCGATCCAAGGCGAGATTTTCCCTTAACAATGCAGTAAGGGACCTCCATTTTCCTGCAAAGGGC[A/G]GGGAGCCACACAACCAGCTCAATCGGATCAACATCATGAGCTATGACAACCAGCTGGGCTTTACTCTGTTCAATTAGGTAGGTAACATGGTTAAGGCCATATTTCACAACAATTGGCTTC
ABC06247-1-1-122	[A/G]	GTGGGCAAGACCTTACATCAACAGCAAGAGGAGGGTCATCCATGTCCTGGACCCACGGTTGGGGTCACAATATTCGCTTCCCGCGGCGCAGAAGGCGGCGGCGCTCGCGATGCAGTGCCT[A/G]TCAATGGATGCCCGGTGCAGGCCGGACATGGACCAGGTCGTGACCGTGCTGCAAAAGCTTCCGGAGGTGAAGAAAACATACAAGTAGGGGAAGGTTGCTGGTTCCATGTGTACTCATTTA
11454-414	[C/G]	CCTCTCTAACAATGGCATGCATCTAAAAATATGTCAGGAGCTTTATTTTTCTCTGAGAAGCGGCTGTCATTCTACGGGGAGGAGCAGAATGTATGGAATGATGCATGAGGTGGCAGAGAA[C/G]AGAGTTGCAAGAGATGAAAGAATTGCTCAAGGCTGGTGCGRTGATGGATACTRGTGATGGTAGGAAATGAGGAGCCTAAATGATCCAACAGTAGGTCGAATGAAGGGTCAGGACTCGGGA
9291-1322	[A/G]	GAGGTTTCCTCTGGGTCACGGTCAGGAGCCTCCAGTCCACTAGAATCAGATGACCTTAGTGTCTCTTCCACAAAGGCACTAGAATCAGATGGCCTTAGTGTCTCTTCCACATCATCAGGC[A/G]CTAACTTGGGGAAAGAAATGTCTGAGTCCAAAGGGACAGCCTTTTCTTCATGCTGAGCATCTTCTTCCATCTTTTCAACCACCAGCCCACTATTTTCTGCATTTTCAAGCAAGTGGCCTT
2574-410	[A/G]	GGCAGTGGCACTGGCAGCGGCCCACAACGTGGCCAAACCTCCGGCGGCACCAGCGGCCAACAAGGTTGCTAATCCTCCGGCGGCACCAGCGGCCAACAACACGGGCAAACCTCCGACGTC[A/G]GCACCAGCGGCCAACAACATGGGCAAACCTCCGGCGGCGGCAGCGGCCGACAACATGGGCAAACCTCCGGCGGCGGCAGCAGCGGCCGACAACACGGGCAAACCTCCGGCGGCGGCGGCG
10318-572	[T/C]	ATAGAAGCTAGCACAATTCATTTTAGATTGTCCACGAAGCTGATAATCTGAGAAATGAGAAGGTTGACAGAAAGCAGCATATCCAAGCGAGACAATACATATATGAAAGGAGCCAAGTCC[A/G]GATTAATCTTGGCCTACCACGATGCCATGCATTGCATTCTGATTTAAGATGTCCTTGATGAGATGGCAACGGACGGAGGCMCATCAGCTTGTGTAGCTGCCGTCAAGCCTGCGTACCTCC
654-469	[T/C]	GATGAGGCGCTGCTGGTCCGGTGGGATGCCCTCCTTGTCCTGGATCTTTGCCTTCACATTGTCGATGGTGTCAGATGACTCAACCTCCAGGGTGATGGTCTTGCCAGTGAGGGTCTTAAC[A/G]AAGATCTGCATACCACCCCTGAGGCGGAGCACCAGGTGSAGGGTGGACTCCTTCTGGATGTTGTAGTCAGCRAGGGTTCGGCCRTCCTCAAGCTGCTTGCCRGCAAAGATGAGGCGCTGC
6911-866	[A/C]	TGGAACCTTGGTGGCCAGGCAGCAAGAACATGGAATGGTGAAGAGTGGAGGGAGCATGATCGGACCAGGCCTCTTCAGTGGCATTGTGGCATCATCAACTACCGCTGCAAGTAGCATGAC[A/C]AATGAGCATTCCTCATCAGGCATCAGCACCGCATCAGATAGTGATGGCACAGTGAGGAGCCAATCGATGATACCTCCTCAGCTGCTTGTGCCTCGCTCCATGATGCCCTCGTCATCATCG
816-265	[T/C]	CTCCGAGGACTACTGCCTCGCCGTCCGCGACGGCGAGGTCGTGCTCGCCCCCGTCAACCCCAAGGACGAGACCCAGCACTGGCTCAAGGACATGCGCTTCAGCACCACCGTCAAGGACGA[A/G]GAGGGCATGCCGGCCTTCGCGCTCGTCAACAAGGCCACCGGCCTCGCCGTCAAGCACTCCATCGGCCAGTCCCACCCCGTGAAGCTGGTGCCGTTCAACCCGGCGTACGAGGACGCRTCG
8486-1964	[C/G]	AGCTTCCATTGAGGCCAAAGTGTTTGCCAAAATTGTCCTTCGGAATCTGGAACACCATCAGGCAGGGACGACTTCAACCTGAAAGAACAATGGCAAGCACAAGTGCTGCTAATTCTCCAA[C/G]AGGGTATGACTTCTAACCCTTGCCCCGGAATGGATGCAAACTCGCGGTTAAGTTGTTTCCGTCATTTGAAGCTGCTGCTCAAGGAGAACTGTCAGACGAGATGAATGAACATTCAAGCGA
5850-2347	[T/C]	GGAATGGCTTCAAATGTCTTGAGCATGGCAAATCTGAACGCCACCCAGAATCCAGTTCAACTTTCTAGCTCGAATCCTCTAGAAGCATACAAAGACTTGTCGATGGGACGGGAATTATCA[A/G]AGCCAACCCACAAATTGTCACATACATTGAAGTGCAAAAGGAAACGTCGCAGCAAGGAGTTTGTCGCTCTAAGCCCAGATGTGCTTGAGAAGGCAGATTGCACGGTGGGCGAAGATGAAC
6412-466	[A/G]	TCCGCAGCTCCGGGAGCGGAGCTGACGGAGCTACAGTTGAAAATACGAGAGCTCGGTTTTCCAGCTCCGTAGATTCTGGGAGCCAGTCGATTACCGAACAGGGCCTTAGTGGCCGAGGCG[A/G]KATCAACCTCCGACAGGGAAGCGCAGCGTCCCCGACGGTGACGCGCGAGACATTGTTGAGCACCAGATCCAGCGGCTCCACGGGACACATCGTTGAACCACTTCCCCGCGTGAACGATCC
397-288	[A/G]	GAGCTCCTCATGTTCGGGCTCTCGCTGTTCGCGCACGCCTCAACCACGTCCAAGCTGGAGATCATGGCCAAGGGCACCGTGCCCCTTGCCAAGATGGTCGGCAACTTGATACAGGACAAG[A/G]ATAGGTGATAACTTTAGAGGGTATGTACCTGCATTTCTCATCTCAAGATCTTCATGGGGTCTTTGATTTTGGCATAGCTTTTCTCCAATGTATATCTATGATTGGCAACGAGGATTTAAA
5334-1533	[T/A]	GGCCCCGGTCACGGTATGGCCTATACCGTGTCGATTTTAACGACGAGGCACGACCACGACAAGCCAAGCTCTCTGCTCGTTGGTACTCTGGCTTCCTGAAGAACAATGACATTTATTTTC[A/T]GAATGAGCTCGATAGTACAGGATCCCATGCTCTCCAATGAGCCGTATAATAAGACGCATTAAGTTATGCTTTTTGTTTAGGTGAATTGGGGGAAATGTCAAGTTATCCTATGTATAGAAA
4962-1295	[T/A]	ATTCCAAATTTATGAGTGGATGAAACTGGGTGTATCTAAACCATAGAACCTGAAGCTACACAAATGTTCTTCACGTGCATTCAGCACAAGACACTACATTATTCAAGGTACACAATTCAT[A/T]TCTCGTATTGCAAAAACAGCAATAGATAAATCAAAGAGAACCACGAAGAGACATCACCCTGAGTCACYGAGACCACATATGGTGCCACCGAATTCCTCAGATGGCTGCAATGTCATTCAC
ABC09320-1-1-112	[C/G]	TCGGAGCAGACGCAGAGCCCTTCAATGGCGCATCCCTTCTGGACGATGTTGGGGCTCCCTTTGACGCCGAGCACCTGGTCGCTCCACTCGCTGGAGAAGATCCCGTCGGGATCGTACCTG[C/G]CCTTCACCTTGAGGAACTCAGCAGCCTTGGGGTACTTGGCTATGACGCCGTCGAAGACAAAGTTACGGTTCTTGCCCCAGTGTGGGACGGCGCCATACTTGCGCAGCGCCA
ABC15349-1-1-162	[G/C]	CCTGCTTGAGAACAAGATTATTTGCTTCACATGTTCTATTTTCAGAATACTATTGTGTGCTACACCAATAAAACTGTTACCAAGAGAACAATTAGGTAGAGTGTTTTCAGCTACACATTA[C/G]CATGAATAACCAATCATGAGGCAGTGCACAGCACAAAATTTGTTATAAATCATGTACACAGTACTATCTATCACTGTCGATTTATAGAAGGAACTCTATGTAACTATGACAGGCAAATAA
8220-1223	[T/C]	CCCGGCCCAGCCCATCTCGGCTCCGAACACCTTCATGTGGAAGGTGGCCGGCAGCACGAACCCGAGCAGCACGCAGACGCTGCTCCCCACGAGGGCGAGGAAGTCGGTGAAATTGGGCAC[A/G]AGCATGGCCGCGAGCCCCACGGTGACCACGAGCACACACCGCAGCCACCAACAGTAGCGCTTGCCGTGAAACAGGCGCTCGGCGACCTCGTACACTGGGTTCATCATCACCGGCATGGTG
5183-924	[T/C]	GGCACAGTGTCCCTCAAACTCCCACCACCTCCACCCTCACCCGTGTCTCCAACTGATTCTGGAGTTGCCATGTCCCCTTTCAAAGCAGAATTTCCTTCCCAGGAACAAGCAGGCACCGGC[A/G]ATTCTGAAGACGTCGCCGCTCCTTTCAAAGCAGAATTTCCTTCACAAGAAGCACTGGATGATACCATCGAAGCTAAAGCAGAGGCTGCCCCTCGTAACCAACCAGCTGCAGCAGAGAAGA
93-413	[T/C]	CCCAAGGACTTTGCGTCGAGCATCTACCGGTCGGTGCAGAAGAGCCTGGACCTGAGCCCGGACGCGGCCGTGGAGGAGGAAGAGGAGGTGGAGGAGCCCGAGGTGGAGGAGAAGGAGTCG[A/G]CCAAGCAGGAGGCGGAGGAGCCTGAGCACGAGCAGTACGACAAGGACGAGCTGTAGTTTGCTCATGTCGCCCCGCCCATTTAGCTCTCATTAGAAAGAAGTGTTGGACTGGAAATGTGAT
7337-388	[A/G]	CCATGCCATGTGTGGTGTATAGTGTACACAGTGTGTGCCGTGTAGTGAACGTTGTTTCGTCCTCATATGTGACAGATGCGCGTGTATGATTAACGCGCGTTTGCTATTTCTCGGGCAACT[A/G]AAAAATGTCGACTTCAGTCGATTTTAGCATGAGCAAGCACGGTTGTAAGTCAGAGACGGCCGTGCGTGTCGATGGCGGAGGCGAGGCAGAGATTGACATGTTTTGGTACTTGTGCAGGTT
3340-1042	[T/G]	TGTTGCTGGTTGGCTCTTAGCTTCACCAGATGAAGGCAGGAGAGCCTGCCCGATTTCCTTAATTTCATCAACAAGCTCCTTTGGTGCAATCTTCTTGTTAAAGAAGTCATCAATCTGTTG[A/C]AGGGTCTTCTTTCGGTCCTCGGCATAGACGAGCTTGCTTGCCACAACCTGGACAATGGCAGCTGAACCCAGAAACTGCAGCACGGTTTCTATCTCTGCGTAGGCAAGTATTCCCAAACCA
868-675	[A/C]	GGTGCTTCCGGCGGTCCCTGCTCACCCATGATTATCTCTACTTGTACGGTGTACGTGCCTAGATCATAGCACCGTTCGCAGGGAAAGACACCGGCGTTGCGTTCATGTCCAAGGCCCTTC[A/C]TTGATGGGAGTCTGTATTTATCTTCAGTTAAAGTTCTTGTATTGTTCGTTCGTTGATGTGTTTTTACATGTATCATGGACATCATAAATACTACCGGTACTTTGTCAGCGAAAAAAAAAA
2314-1412	[T/C]	TAACATCGTGCAAATGAGTGCTACAAGAGTACATCTCTACCAGAATGCCATTATTTCACCACTATGGAACATTAATGCGCATAGTGTGATGTACATGATACAAGGACATATCTTGGTTCA[A/G]GTTGTTAACGACCATGGTCGAAATGTGTTCAATGGCCTTCTTAGCCCGGGGCAACTATTAATCATACCACAGAACTATGTTGTTCTAAAGAAGGCACAACGTGATGGAAGCAAGTACATC
ABC14990-1-1-126	[A/G]	CCGGTGTAATATCGTTTGGTGATTCCAGGTTGGTATCCACCTGCAAAAAGGACACAACAGCAGTTTCAGGCTAATTATCCACTAAACTTATAGCAAGTCAGAACTAAGCCACTTGCTTCC[A/G]GAAAATTGCAAAAATCTGTCTTTCTTAGAAAACACTGGGGAAAATATCAGTAGATTTTCCAAGCAATTGATGTAGTAGCATGGGAGGAACTAGACAGTACGACCACTGAGTTACAAAAAG
1649-441	[T/C]	CCGGCGTCGTCCGCGCCAAGTTCACCTCCAACCTGCCCGCCGAGGCCATGGGGAAAAAGGTCAGGGTCTTCATGTACCCGAGCAGCATCTAAAAGGTTATTTTCAAGTGTGGAGGATTTC[A/G]CTCGTCCCTTAGGTTTTCATTTCGAGTCTTGTAAGATGGATTCAGKCCGGGATAGCGAGTTGAACTGCTCTTTCCGTGTGAAGAACTTTAGTTTTCATGTTATCTYGAACGTGTGGATCT
1347-1061	[T/C]	TTTTTTTTTTTTTTTTTTTTTTTTTTTTTAATGTGAGAAATTTTGATATTATTATTTGTTCAGT[A/G]AGAACTGAAGATAATACACGAGCCAAACCACAAGGTCTTGAATACAAATTTGAGATACAATATAGTACCACAGTGGCCGAAAAATATGGCCAATACAAACTAATGCGAGAATGTGGAAAT
956-473	[A/T]	CCTTGGCTTCCTCAAAGGATGGTTGGCCGCTCTATGCTGCTGCTGCTGTCTGGAGGAGTGCTGCTGCTGTTTATGGTGATATGCATGCTTGGAAGCTACCCGTGCCTTGCATCTTCGACA[A/T]TGGACGTGCCACAGTATCTAGTCAATCTTTCGACTTATTATTATATGTCGCTATATAACGTGTTCTGTTACCTGTGTCAAATAAACGGTGTTTACATTGTTTTTGCTGAACTGTTTGGAC
1486-908	[T/C]	TACCACCACAACACACAAGTCCCTCCGAGGACCAAGGGCTGGCATGATCTTCTACAGGAAAGGCCCTAAGCCTGCGAAGAAGGGCCAGCCTGAGGGTGCTGTGTATGACTACGAGGACAA[A/G]ATCAACTTTGCGGTGTTCCCATCGCTCCAGGGTGGTCCTCACAACCACCAAATTGCTGCCCTTGCAGTTGCCCTGAAGCAAACTTTGACACCTGGATTCAAGGCCTACGCAAAGCAGGTC
3090-138	[T/C]	AGAACGACATCCGCGAGATCCCCTTGCGCGTCGGGGACGAGGAGGGAGGTGATGGTGGCGCCCCAGTTTGCGATGTTCGCCGTGATCCTGCCATTGGAGAGCACGCAGATCTCGGGCTCC[A/G]CCGCCATTGCTGCTGCCTCGGATGAACCTGCTTGCTTGCTTCGCTAGACAAACCGCCTCGGAAGTGATCAGTTCCCCTCGCGTTTGGCACCGAGTGTCTATCTATTCGAACCCACCTTTT
2457-2346	[G/C]	TCACCTGACAAAGACAACAAATAAGCACCATATCAGCGCTTGATCAGGACCGTCTACTGCCGCTCCTTGTAATACYTATACTTTTACTAGTAGTAGCAGTATTATCGAGCTGTGTAAACT[C/G]GAGATTCTGTCTTGGACCTGGCTGAGGTTACCTTACTATGCAAAGTTGCAAACTGCATGAATAGCTCTCTAGTAGAAAGATAAATAAGCGGTGATGATGAGGGTCTGAGTCTGGCTATAT
4532-675	[A/G]	GACGGAGCATGCGATCGTGCTCGACGCGTACCCKCAYGTCAAGGCATGGTGGGAGGCGCTGCTGGCAAGGTCGTCTGTAAAAAAGGTGATGGCTGGCATGCCTCCGGATTTTGGATTCGG[A/G]AGCGGGAGGATACCATGATAAGGCATGTTTTTGTGTGTTTGCGAYGCTCTAATAATCCCAATCCAACCCATTTTTGAGAAATAAAGTAAGCAAAATGTGGGTGTTGATATGAAATAACCT
3131-1029	[G/C]	TGTGCTGGAGATGGCTGGAGTTGAAAATGCTCTTGGGAAGCAGCTGCGAAGCAAGAATCCTCTCAACAATGCAAGGGCTACCGTCAAGGCGACGCAGATGATGAGACAGTTCTCAGATGT[C/G]GCTGCAGAGCGTGGACTTCCGATGGAGGAGTTATGGAAATGATGAAACAAAATCATTAAACTGCCTGACCGAATTCTTATCTTTTTTTCTACTGTATTTCTTGAGTTCGTTTCCTGTTGT
3764-666	[A/C]	CATCACAACTTTGAGATCATTGTCGATCCTGACGATCTTGAGCTTCCTGATCTTGGTCTTGGTTCCGCCCATCCTCCCGGGCATCTTCTTCCCCTTGTACACCCGCCCTGGGGTTGTCCC[A/C]GCACCGATCGAACCTAGGGCTCTGTGGCTCTTGGAACCGTGAGTCATCAGACCACGCTTGAAGTTGTGCCTCTTGATTCCACCTTGGAATCCCTTTCCGATGGATTTGGCGGAGACGTCG
3845-1089	[T/C]	ATGGCATACAAATGCCACACAGCGTACATTATTAGGTACCTTCACAGTTTGATTACCAAGGACTTCACCAGCACTAATCTGATGATTTGGGGAAACCAGAAAGCTTTTCTCCAATGACGT[A/G]CTGTGCTTGGGTAACTAGCCTCTCGACAACTTCCCTTGCTGGTACAATCTCCGTGATTAGCCCAACACCCTGGCCAGCATACATAGCCATGCTATGGATATCGCCTGTTGTTGTCGCATT
6883-203	[A/G]	GGCGCTCGTTGTCTTGGCCGCGTTCCTCGCCGGRCCGGCGGCGTCCGAGGCCGCCAGCATTTGCTTCAACGGCTGGCTGAGGCTACCCACCTACAACCCGCAGCTCTGTCGCTCCAGCCC[A/G]ACCGTTCGGACGCGGCAGAGGGTACCTGCTCCCTCGGGGTCCGGGCTCACCTCCGGCTATTACAACACCAGGTGCCCTAGCGCGGAGCAGATCGTCACGGACGCCGTGAAGAAGGCCGTG
7523-440	[T/C]	ATCCCGGTGCAGAATGCGTGGGACACAATTATCATGAAGATATGCAAGTGCACGTGCAACATCTAGAGCAATTTTGTGAAGCATTCTCCAATCAATCGGTCTCTTTGTCCTTTCTTGTAT[A/G]AACCTTTCCAAGTTACCACCAGGCAGAAAATTGTATATTAGGAACATCTCTGAATCACTGAGGTGGTACCCTATGAGTGTTACAAGATTGTCATGCCGACACCTTCCAAGAGTTTTCACC
ABC21245-1-2-275	[T/C]	CAACCTTGAATCAATGTATGTACCGCAAACAATCTTTGACAGATCGAACATCTCCGGTGGCGTCTGCGTACGGACCTCTTGCAGCACATTGCGTGCAGACTTGACGTTCAAAGTTGAGCC[A/G]CAACTCATGGACACGTCGACTTCGTCCTCATCCACGTTGACGCTAGCAGTGGGGAGGCTAGCTGGCAGCTCCTTCATCTTAGCAGCTTTTCCCCATTTACCACCAAGATATCTAGAAGTC
5785-748	[T/C]	TACCGAAGCAGAATTCAATAAGAAATACGAAGATCTGCTGGACGATTCCGGATCATCAGTCCGCCAAGGCCAAACACCTAAAATTGAGAGCTCTCCAGGCTCTTCCATTTCCAGAGATAA[A/G]CCATCGATTCTACCTGTCAACGACACAAGCAAAAATAAAACTCCCGAGTCCCCGAARTCACCTGCTGTGAGTTCAAGARCATATGCTGCCACCAAGARTAATGTGGCCGTTCAAGAGCAT
5219-773	[T/C]	AGGAAACAGGAAAAACCAGGGACCCAAAACGCACATATGTATCATGTGACTCATGTCTGTTCTGTCTATCCATTTAGTTAAGCAAGCCGTAATACCTAGTCTATCTTGGAAGGAAACAGC[A/G]AGCTCAGGCTGGTAGCTCTAGCTTCACGTTGTTCTTCCAGCTTATTATGTAATAGTAGAAGAAGTCAGCATATAGCATAGTCTGCACGATACCCGCAATCCAGCTTATCCAGTGAACAAA
5124-1707	[C/G]	ATTTCACTTACAACAGCGAGAATCATCATTTTATTTACTCGCTGCCTCTGTTGCAGCAGCATATATATATATACTCGGTGGACTCTCATGATCTCATCCCATGCTGACATCCTCAGGTCT[C/G]CACTCTCTCGATCAGCTTGATGCCCGACGCWTCCAAGATCTCCAGCGCAGGGATGTAGATCTCCGGTTGCAGAGGCCGGATCACGCCTTTCCTCTGAACCTTGTTCTGGAGCAAGAGCAG
10207-1024	[T/C]	TCTGAAAAGAGTCAATAACTTCTTGGATGCTGGGCCATGTGAATCATCAAGCGGTTTGTGGGGTATTCTGAACACCTTTCGAAGGGCAACAAGCTGCGAGTCAATTAGACTTTCCAGCTC[A/G]TTATCTTCATCGAGATTGCCTGTGAATTCCATGGCTGTACTGCACAGGGTTCTCTGGACCTCTATCACCAGGTCCTGAACATACAAGGCATCRGAATTGTTAAAACGCCGCCTCCTCCGC
8383-349	[T/C]	GAATGACCTTCTAACTGAGGGCACCTTTGCACTTGTTGAGAAGCTAAATGGTAACAACTGGATTCCTGTCTATGATGATGATGATTGGTCATTGCAATTCAAGTGGTCTAGACCTTCAAA[A/G]TTCAGCCCAAGAAGTTTCGCGACTCTGGAATGGACCATTCCTGAGGATGCTGCCTCTGGTGTATATAGGTTGAGGCATTCTGGTGCCTCTAAGCCATTGATAGGGTCAATCAAGCATTTT
2225-2611	[T/C]	AAGCCTCATGATCGCCCTCCTCAATGGCCGCGCTCCGTAGCTAGGGTTGTACCCTTCGTCCACGACCCGCTCCTTGAACTTCTCCGTCACCTGCAGGTTGATGTCCTTGCTCTTCAGCCT[A/G]GTGAAAACCTCCTGCAGCATTATGTTCGCGATCTCTTTGACTTCCAGCTTGGTCAGCTGTCTGAAGACGATCATYTCGTCGAGACGGTTGAGAAACTCCGGTCGGAAGTACTGCTTCATC
1857-64	[G/C]	ATGCCGTAGCACACCCCGATGGACTCCACGCTTTGTGGGATGGAGGCGAAGGCTCCGAGGAGCAATGCCAGAGCCAACATGGAGGCAACGCCTTGGCCTGCCATTCTCTTTCTCTCTCTA[C/G]CTGCGTTGGAGGGTGAGGGTGTGGGTGGGTGATGCCAAGGCTCTCTGTAAAGCTCTTGCTGTT
8293-202	[T/C]	AGCCCGTGCGGCCTGGACAGGGAGTTCGCCCCCCAGATCGCCCAGCTCCTCGCCGCCCCTTCTCTCCAGTCCGCCCAGGAATACTATGAGGAGCTCATAAAGTCTAAGAAACATGACGGC[A/G]TAAGAGTCAACTACAAAGGCGATCATGGGAAAGGTGTTTGTGCAAACAAGGATTTTGCTGAAGGAGACCTTATTCTGAAGGATCAAATATTGGTTGGTGCGCAACACAGCCTTAACAAGA
5050-1101	[T/C]	CAAAGCTTGAAGCCGACAGTAAATTAAAGTACCGCATACAAAGAGCAACTCGCCTGGACACGGCCATATTGGTGAAACCAAATGGCGGCGACGAGGTTATTCCTACTGCTATCCACTGCC[A/G]AATCATTCCTTGAATGGGGTTAGGTCGATCTTGAGCGGTTTCTTTCCTTTGCTGACTCGAGCGATCGCAATCAATTCTTCCAACAGCTCCTCCAAATTGCGCAATGGCCATTGAGTTGGC
ABC02639-1-4-370	[A/G]	ACACTGAAATTTTTCTAGTGGGATGGTCCATATATTTAGATCAAATATACTCCGTACAAGGGTTGTATATATCCA[A/G]ATAATAAATAAATACGTCTCTTCAATCTCCTTGATTCATCTTAAGCTGCCTTTGGCGCCTTGACGGCCTCGAATCTTGGCTCCTTGGCCTCGAACTTCTGCTTGTTGTACACGTCCATGT
2588-229	[A/C]	TCGGCGCCAGAAAACCCAGCCCAGTGGAAGAGGTGTTCGAGTAGGAGAAGGTCTGCGGCGGGCGACGCTGACAAGATGTTCCTTTGGGACTGGTTCTACGGGGTGCTGGCCTCGCTCGGC[A/C]TGTGGCAGAAAGAGGCCAAGATCCTCTTCCTCGGCCTCGACAACGCCGGCAAGACCACTCTCCTCCACATGCTCAAGGACGAGCGGCTGGTGCAGCACCAGCCGACGCAGCACCCCACGT
6315-914	[T/C]	TACTTATAAGAGCTGATAACTGAGGCTGCATGTCTCAAAACAACACAACATCGAAGTATACTCCTTCATAACAGTGGCTGAGTATCAGATCAAATATTTTACACTGTTTCAGTTTGGCAA[A/G]CTTGATCGTCATAATCTCGGGGGCAAAGCACTAACAAATAAAACAAAACAAAAACCCGGATACACGGCGCAGTCAAAACTTTGACGATTCCCTGTGCCTTCTTTCATCTCTCAAACTMCC
2676-256	[A/G]	ACTTCTCGATCTGGCTGTCCATGACGACCAGCGCCGAGGAGTCGCCGACGTAGTAGGGGTGGTTCCCTGACCAAACATCCACCGAGTACTCCGGCTTCGTGCCCCCCGTCACCAGCACCA[A/G]CTCACCGTTGCAGTACACCTTCGCGTCCTCGAARATCTCCGGGTGCAGCCCCTTCTTCCGCATCGAGCACCTCATCCTCTGGGAGGGGACGAGGGAGCGGAGGGTACGGTTTGAATTTCT
ABC09559-1-2-143	[A/T]	CACCGCTCCCCCTCTAGTAAAGCCCTGCCTGTCCRAAGCAGCATCCTGACTGAAACGACGGCACGGCGACAGCAGCTCATTGCGCGGTGGTCCCTTCATAGCCAAACTGCTGTGGGATTA[A/T]TCTGTTAGATTTTCTTGCGAATTAAGTGAAGCTTTGAGGAGGGGCGCCAGTGGTAGTCACCATCTTAATGTACACAGAAGCAACAAGCCCGCCTGCCCGCCCGCCCTAAATCTGCTGTAT
3362-644	[C/G]	GAATCCAATGGCAATAGCAGCTTCTGCCTTGGCTCCATAYACCAGCCTCTTGATCCGGGATAGATGAACAGCCCCAAAACACATTGGGCAAGGTTCACATGATGCGTACATTTCGCAATC[C/G]GACAGCTCAATCTTTCCAAGCTTTTTGCAAGCCTCTCTTATTGCAGTGACTTCAGCATGTGCAGTTGGATCGGTGTTGTTCAGAACCATGTTATGGCAACCRACTATTACTTCGTCATTA
8984-579	[G/C]	CTGTTTACAGCCAACTACGCCAGCATCCTACCGAGATGACTACATCTGCAGTTGTAGTTGTCCGGAGGCAAATRGTTTACCAGAAGATTCTCCGACAGAAGGTAGTCAAAAGATTCCACA[C/G]AGCTCCAAGTCCCGCTCTCTGCCCTTTCCAAAAGGTTCCCTATCCAAAGGCTAATGGTGGATGCACGTCATGGTTGAGGGATCCCCAAAGAGGCGCTTCACATTCCAACTTTCTTCCAAC
ABC03900-1-2-406	[C/G]	TGTAGTCACAACTTCCTACAAGCCAATCTGTACAAATTCATCATGATTTCATGATAAATGCA[C/G]ACGCAGCTACGTATACAATACAAACAACCCCGCACATACTGTACTTGCTTGGGTCGTCACAGTAGCTATTTATCATCTACTACTACACATCTATATGTAYACACACACATACAATCTTAA
5088-59	[A/C]	GCACGAGGCAACACAGCCACGCAACACTACCACACAGCCACGCAAGCAACACTATCTC[A/C]TCRGTAGTATTACCAGAGCCTCCCAGTTAGCAATATGGCAAAGTGCCTCGCCGTCGCKCTCCTCCTACTGGTGGCGCTCGCGTACTGCGACGGGAGGGAGCTGAACCAGAAGGACCAGGC
3200-242	[A/G]	TCTGCAAGAAGCAGACCGTCGAGCTTCTCGAAGAGCTCGGCCTCCCGAAAGGCCTCTTTCCTATGGACGACATCGTGGAGGTCGGATACAACCATGAGAGCGGGTTCGTGTGGATACACC[A/G]GAAGAAGAAGAATGAACACACCTTCAAGAAGATCAACCAGACCGTCTCCTACGACCCCGAGGTGACCGCTTTTGTGGAGAAGGGCAAGATCAAGAAGGTCACCGGAGTAAAGATTGAGGA
166-154	[A/G]	CCTTCTTCCTCGTGGGTCTGCTTGCTTTGGTAGCGAGCGCCGCCTTCGCGCAGTACGGAGAAGTTGTTGGCAGTTACGAGGGTGGTGCTGGTGGGGGTGGTGCTCAACAATGCCCCCTAG[A/G]RACAAAGCTAGATTCCTGCAGGAATTACCTGCTAGATCGATGCACAACGATGAAGGATTTTCCGGTCACCTGGCGTTGGTGGASATGGTGGAAGGGAGGTTGYGAAGAGCTCCTTCACGA
2151-1310	[A/G]	GAACCGTCTCCAGCGAGTCCCTCCACGCCTCGAACCGCTTCAGTTCTTGGGTGATGATTGCTTGGGCCTCCATTGCTTTCCTGACACGGTCTTCCTTGTTGGCTTCCACCACCTCTTTCA[A/G]GTCGTCAACATTGTATACCCGTGCGTGCTCCACTTGAGATAGGCAGGCACCGACGTTCCTTGGGACGGATATGTCGACGAAAAGCCGAACACCACCCATGGCAAGAGAGATAGGAGGAAG
3348-395	[A/G]	ATCCGAACCACTTATTCCAAACTCTTCCAGCTTTAAAGCCCGAGCACCTGTTGCAATTATAAGTGTCTTATAGCTGATAGTTTCTCCAGTTGCTGTAAGCAATGTCTTCCGTCTCACATC[A/G]GCAGATATCACTCTTGTTCCAAGAACAAGTTCAATACCTTGTTCCTTGTACCATTTTGTCGTCAGTAACTCATCGTTAGCTCCAACACAAGTATGGAATTTTGGAAGACGAGAAGGATCT
1761-804	[T/C]	ATCCTAAGCTTCTATCTTCTCGGCTGGTGCATCAAGCATCAGGGCCTTGGTCGGCTTCGCCAAGATGTCGGTGAACTCCTGGTATGGCGCCTTGGTGAAGGTTGTCTCCCTCCAGAAGTC[A/G]GGGGTGAGGAATCCATAGGTCTTCATCAGGCAGTCGAAGGTTGCCTTGACGAAGTTGCCAAGGGTCTTGGTGGATCCACGCGAGGAAGTGAAGACATCATCGATACCAGCGAACTGCAGC
6491-295	[G/C]	GGGTTCCGGTCTGCTCCTCCGCCGCCGCCCCCGACTCCGTCCTGCTCTGTTCTCCGCCTTGATCGTGCTGGTGATTTCTCTCTGGGGTGGATTGGATTAGAGGATGGTTCTCAAGAAGCT[C/G]CTTCAACTCTTTGGAGTTGGCAAGAAAAAGAAGAAGAATTCCAACAAGAAAGGCAAGTCCATCGACCCTCTTTGGCAAGGTGCTAGTGCTGCTCCACACCCCACTGCAAATGTCCTTGCA
4445-1911	[T/C]	CGAGAGTTGCACACGAGCGACAGCACCGTTCAGGTTTTTTCTCGTTTTTTGGACGAAAACACGCCCTTATATAGGTCCGGAACATATACAGAATAATATTTTATGACTAATCACAAAGTA[A/G]CCCCTATACACGGTTACAACTTACAAGACCCAAGCGGATCCGTGTAAATGCTAATATACATGCATCGTAGAGGAAGAGGCAGTCTTATCGTGTGAAGTTACACAGGTTTCACTGATCCCT
5154-117	[G/C]	GAGCTCCTTGTCGTCGACGGCGTCCGCGCCGCAGGCCCCCACGCCGAGCGCGTACAGCGCCACGTCCCTCTCGTCGTAGGCGAAGGAGACCTCGGGGAACTTGTAGGCGAGCGCGACGTC[C/G]GGGTCGACGGACGCGGCGGGTGCCCCGTTCGTCGCCATGGCCGCTCCTCCGCTGCTGCGTCCGGTCGCCGGGGGAGCGGCGATTGATATAGGAGTGGGGAGAGCGGTGGTGCCGAA
3671-59	[A/C]	GTCCCCCGGCTGCAGNAATTCGCACGAGGCACTTCTGGGTGTCCAAATAAGCGCACT[A/C]GTGAGAAACGTTGAAAGGAGTGAAATCAAGCAAGGTTTCGGTATGGCTTTCAGGAGAGCACTGTTGTGCCTTCTTGGCATGCTGATAGCTTCCTCTGCCATTGCCGTTTCTGATTCTGGT
13301-90	[A/G]	GCACGAGGAGAAAACACCACAAGAGAAGAAGAATCGAGCAGAGGAAGGGAAGGGAAGGGAAGGGAGGCCAGCCATGGATCATGGGGAC[A/G]ACGAGTTTACGGTTACTCCGTTCGAGGAGACTGACGACAGCCTGCTGCGGCAGATGTATCCGCCGCCGGTGGACGGCGTCGARCCCCTTGAAGTCTTGTGCTTCAATTTCGACCAAGACG
3000-1074	[T/C]	ACTACCTCCCGCCGTTCCGGGGAGACCTCCAACAGACCCAAACCCAAACCCAAACCCTTCCTGTTACCAGCACAGTAACTGTTTGTAGTAGTAGTAACTATGATGAAGTAGTGGTGACTC[A/G]CTATCCCGCATTGCCTTGCGCCGGCCTCCTCGTCCAGAAGCGCAGAGGTGCGGCAATGGGGGGCTTCGTTATTCTTTGCTTAGCTCGATGCTTCTCCTTGTTGTATACAACAGAACGGAA
1227-1323	[A/T]	TGCCGAATCGAAGAATTCGGCAACCTTGGCGAAGTCCTCCTCAACAAATCCTCTTGATGTAAGCGCRGGGGTTCCCATCCTGATGCCTCCGGGTACCATAGCTGAAACATCACCAGGAAC[A/T]GTGTTCTTGTTTGCTGCAATATGCACATTTTCTAAAACCTTCTCCACTCTTGAACCATCTATTCCCTTTTTCTTGAGGTTCACCAAAACTAAATGGTTATCAGTCCCACCAGAGACAATG
9683-140	[C/G]	TCACCGGGTCCCCGCTRTTCCCATCCCGGCCGCAATCATTGGCCATTGAGGGTTTGATGCTTTTCCTGTCTTATTATCAATTTCTCGTTTGGAGACGATCGCGTGAGATAGAAGAAAGGG[C/G]GGGACTGGACTAGAATCTGAGCTCTGGTGGATCTGAACTGRAAGTGGGACGAGAAAAGGTTCAGAAATTTCCATGAAAGCTTCGTCGTCCATGGCAGGCGACGCGTCAGGGAACACAGAC
9910-427	[A/G]	GAAACAACAATGCAGTTATTTTACTGGCTCTTGGATAGACTTCATCGAGGAACGGAGTKCATCGAAWGACGATCCGAGCGAGCGAGCTGTAAAGCACCTCAAAGTTGCTCACGGAAACTG[A/G]AATTTGTAAAACAAAAGAGTAGACCCTGACTTTCAAGTCCCTTTTATTAGGAACTTCAAAACCCAAAAAAGAAACTAAACTTGGGCTCCCATGGTGGGAGCAAGATGCCGCTTGTGCCAC
ABC01644-1-3-379	[A/G]	AGACGACCTTGCCGTCGTCGACGTCGGCGTGAACGAGGGCCAGCGACTGTTTCAGAAGAGCAATGCAGATCAGGTCAGCTTAGTTGGGTTCAGTAAGCAAAGCAATGGATTCTTCAGAAA[A/G]RTTCAGTTGGAAGGTCTTTGTTTTCTTACCAGAGGTGCAGGTCCACGGACAACCTTGCCCTGGTTGTTGTACTGGGATCCATGGCAAGGGCAGAGGAACTTGTTCTCGGCGGCGTTCCAA
2429-1929	[T/G]	TTAAGAACCCTGCGTGGTTGTGAGCATAGCACACCTATGGTCTTCTGAGTCTGAGATACCGGACAACGTGAAGACGCAGGGACAATTGGATGAGAAAAAAAGAAGATGATGATGATAACA[A/C]CGATGAGGATCTCTAATAAGCCATTCCTTCATGGGYAGCCAGCCACCGTCTCTAATTAGTATCATATGTGATTTGGTTTCCTTTGTCAACCGCGGCAAGACATATATGTTGTATGTTGTA
9658-234	[A/G]	GTGCAAGTTTGACCATCCGCCTCTTGGGGAGGTCATTGCCAATGTTTCGAAGCAGGGAGACGGTAAGAAGGTGGTAGGACTGAGTTATGTCCTGGAAAATTAGACCCGCTCAAGTTCCCC[A/G]TCCCCATTTCGAGTCTGTTTCTGTCATCAGAGCATCTCCAACAGAATGTGTATATTTGGATGTCTATATGTTTATATAGACAATGGTCTAAAATGATTCCTTCATACACCTCCAGTTTTG
6470-1005	[T/A]	ATCGGCGAGCCGTTGTCTGCAAAGATTAACCAAGATCTGGTGACATAAAGGGAGAAACAGGGCTAGCACAGAAGCAAAAGTAGCATGACAAAACTGCTTCCGCCAGTCAGAATACTGTTT[A/T]ATGGACTTCAACTCGAGCACAGAACTAATTAGAGGCCAAAACTTCATCATCTAACAGACATCTCAAATGGGAAATCTTTGACCTAGGCTTCTGATGAGTAGTTGATCATCCAATCTTCTT
11944-542	[T/C]	CCACCCCCATCGAACTCCCTTTCGAGACCCAGCTGCAGTAACTACCGCTTGCATTGCATCATCGCAGTCGAGCCAAACGAGGACGTTCACTCAAAGCCCCAACCAACAACATTCCACAAT[A/G]CTCAGATGTGGAGAGCTGCCCGCAGATAGATAGATAGCTTGGTCGCAGCTGGACAGTGATGCCTAGTGACTACGCTCCTGAAGTATGTGAAATTGGCGCCATCATGCAGTAAAATTCTTG
1863-275	[A/G]	ATTGCGCCTGGCAAATTCTTCACGCAGCTGTGCTGGAGACAAACGATACTGATCCAGGCCATCATTATACTTGATTGGTTCTATAACCTCCAGGTCTCCACCAATCAACCAATCACCAGC[A/G]TTTGTAATCGCCTCCTCTACGTACGGCAGTCCACGTGCAGYTGTTCCCCAAGTCCGTGCAATTCTTTCTTCCTTGTTATGCTTGTAGATCTCAATATCGCGGAGGACGGCGACGGGGCGG
ABC10705-1-1-263	[A/C]	AGTTGTGCTAATTAGAGATCGCTTGCTAGGCTCCTTGCTAACTGGATTCTGCTCCAACATGAGAGCTAATTCACCTTTTCTTCTCTTAGTAGTATGTTTCTAAATCTCATAGAAGCTTTT[A/C]TATCATGCTAAAGTGCTAAACAAGTTCTATAGCCATGACTTGAATTGTAAAGAGGCAAAAAAATAAACCTGTTTCCTAGCTCTTGAACGTGCAGCAGATTCTCGGTTCTTGATCATCCTC
8020-87	[T/C]	GGCACGAGGCACCAGTCCATACACCACCACCTTCCTTGCTCCCGTCCCAAGTGAGCAAAGCAAACACTCGATCACCTCGATGGCG[A/G]CTCTGCGGCGGTGCTCCGGGCTKCTGCTGGCGGCGGTGGCGCTGGCGCTGGCGGCSGGGATGGCGGCRGCGCAGGGGCCGGCCGGCGCGCCGGCGCCGGCGGCCGGGATCAGCTCGGAGT
7169-713	[A/T]	AGGTATTACAATGCATGGAACAAACTGGATTATTGCATATGGCCGAAGATCATCAAAAAAACTCCAATACAGGATGCTCAGTGCACCAGCAATAACAAGGGGTGCAAGGGACTTTGTTCC[A/T]GCCCTATCATCAACCCTTTCAATGATGAAAATGGCCACGATAGACGTRAAAGCAATCGTCATAGGCAATCTGTCCCAAACTAAGGTGGAATCGTTAGGGTTGAGATGGTAGTAGGATGAA
2048-84	[A/C]	CACCCGCCCCATCGTCCTGAGGTTGATCGGAGCCGGAGGAGAGCATCCACACCGACCGAGGAAGAAGGAGGAGCGGCGAGG[A/C]GAAAGATGGGGAAGATGCCTGTGCGTATGAAGGCGGTGGTGTACGCGCTGTCGCCGTTCCAGCAGCAGGTGATGCCGGGCCTGTGGAAGGACATCACCACCAAGATCCACCACAAGGTCT
2389-526	[T/C]	ACACAAGTCCAAAAGCTGAAAACACAGTGACATTACAATCGACGTTAAAGAATTCAAACTGATGCGATACCCATTTAGTTCTCATGTTTCACAAATCCATGATACAGCCTAGTGACTGGT[A/G]TAGATGCTGGACGGGGAGCACAAYGTATCACAAGACTAATACATGGRTGGAATCAATTGAAACTGGGGCAGATGGGTCCCTTGGACAGGCCAAGGCGAACCTCCATCCCGTGGTGCATGT
ABC14714-1-1-162	[T/C]	TAGGCTGGTTCTGTAAAATGTGAATAACCTTCAATAACTGAACTCTAAATCAGTTAATTTGATTTAAGGGAGGGGTTTTACTCCATCAGCTTGATTTCGTAAAAGTTCAAATAATATTCT[A/G]TAGTTGAAGTCTAAACCAGTCATTTCGTATGTTACCTTTAGTGCTGCTTCATGCTCCAATTATATACTCCCTCCGTCCGGAAATACTTGTCCTACAAATGAATGTATCTAGACTTATTTT
5547-294	[C/G]	GAACCCTGGAACAAAAGCACCAAAGAGGAGCATAACAAGCATCAAACYGAGAAGGCTAACACTTGCCACCTTCTTGGTCTTGGTCTTGGTCTTACTCTTGCTGTCCACAGCCTTCTTGTT[C/G]TCTGGTTTCTTTGTAGCCTTAGTTGCAGCTACTGGCTGCTGCGTCTTTAGCCGAGGAATTGGTACRAGAGGGACATGGGAACCATGAGGCCGCAGGGCATACCCAGGCACCCAAGGGAAA
ABC03519-1-3-132	[A/C]	TATCTTATGTATCGTGAGATTATCTGTTYTGCAGTAGTTYCACCTTTCACCCTTGTGTGCTCATTAAGAGATATATCGGTGTCTTCATTGGTTTGTGCACCACTGCACTCTATCAACATT[A/C]TGTTCCATATTGAGTTCCTTGTTCTCGTGGGGAAGGTTTCTGATTTTGTTTTTGTTTTTGTCTTAAAGACGTCAAGAGAAGTCTATCATGAAACTGGTGGTTGATGCTGAGACCGATAAG
217-677	[T/C]	GGTGGTAGAAGAGGAAGGAGGCTGTAATTCCATGCTCGTTCAAGGATGGAACAATACCAAGCTATCGATATCCTGTGTCTTGCAACTTTTTCTGTACTATTCCGTTTATGATGTTAAGTC[A/G]GATCTTGTGGATTTATAGATTTTGAGCGATATTGTGTTGCATGCTTAGAAATGACCCATTTTCCCTTTCAAATCAAGTGGTCGTCATCTAAAAAAAAAAAAAAAAAAATCTATTATTACT
9081-753	[A/G]	TCGGACCGGCCGCGTCATCACCGTCGGAGAGGGGAGGTTTCTCCCGTCCCCGACGAGCTCGGCAGAAGTGATCCGACCCGCCTGCCTCAKCCCACGGACCGGCCGGCGCGTGATGGATCA[A/G]ATCCTGGGGCGCAGCCAGTCGACGATGTCGCCCAGCACCGCCTCCTTCTCGGGCTCGATGAGGAGGTCGTGCAGCAGGCCGTCGTAGAGCCGGATGGCCTTGTCCGGGGTGGAGGCCTCC
8758-564	[T/C]	AATAGCATTTAGTGCTATGAAGAGAGCCTTGATAACGTTGAGCGGGCTCCTCGATCCAATAATCTTTGACTTGACGTTGCTAAACCCGGCTAGATACATCACAGTTTCGACAGTCCTGCC[A/G]GCGGCACACATCCCACTCCTCATTGGTCCAGGCCAGAGGTAGATCTTTGTTTTCTCGTATTTGGCCTGAATCGCATGAGCAATTGTGTGTTCCTCATACCGCTCCATGTAATGTAGGTTC
4280-295	[T/C]	TCTTCATCACGTCGCTTTCCAAGAAATGCTTCTTGCGATTGGGTACAACAACGGCGTGCCCATAGACGACGAGTTCTTCATAAACAACATTGCTGGAAGGAGCGATGTTGAAGCTGCCCA[A/G]AATTTGTTTCCAGACTGGCCTCTCGAAAAGGGGCTGAAATTCCTAGAGGAGAAAGAGATCAAATACAGAAGTTTGGCAATGGAGCGCCTAGAGCCTGTAAAGGGACTTGGCAAGCTGGTT
5284-227	[C/G]	GAGGCGCTTGACCTCGGCGCGGAGCCCCGCGGCCTCGCCCTCGGCCTTGGCGGCGGCGCGGTCGGCGGCGGCGATGTCCTCGCGGGCCCCGGCCACGAGCGCCTCGAGGCGGGCGGCCTC[C/G]GCGGAGAGGAAGCCGTTCTCGTGGCGCACCTCGGCCAGCTTCTCCTCCAGGCCGTGCTTGGCCGCGCGGAGCGCGTCCATCTCCTCCGGGTCGTAGGCCTTGGCGTGGCCCCCGCCGTTG
370-443	[A/C]	GAAGCAGGTCCCCGAGCAGAACGGCAAGACCCACTTCGAGGCCGGCGACGAGCGCGCCAAGGAGTTCGCCGGGATCCTCAAGTCCAACGACCCCGTCGGCTTCAACCTCGTCGACGTCCT[A/C]GCATGGGGYTCCATCGGCCACATCGTCGCCTACTACATCCTCGCCACCACCAGCAACGGATACGACCCTCCCTTCTTCGGCTGATCCGTCCGTCTCCCCTGCCTGCCTGCGTGCCGGCCG
5289-1341	[A/G]	TGAATCCCGATAAACACCAACCAGTGCTTCAGCTTTGTCGTAGAAGCTATCCTTCAGCGATATGACAATACTCTGAAACCCACAACCTCTGTCGTCATCTTGCTCTTCGCCAGCACGTTC[A/G]CATGACTTTGATCGAATAAACCCAGCAACCTTGGCAACATTTAAATTATCTAGAGCTGCATCGACTTCATCCAGTATGAAGAATGGTGATGGCCTGAAACTGTGAATGGCAAAAAGCAAT
7559-350	[T/C]	AAGGGCTTGTACTCAAGCAGAATCATCGTCAACTTCAAACACGGCTGCCACATCTGAGAAACAGCAGTAGTTTGCATAGTCAACTCATGGTTTGTGGTGAAGAAACTGATATGCAGTTAA[A/G]AGATGGGCGTTGAACTTGCATAACATGCTGAAGCCTAAAACAATATCCTTCCATATACGTTTTAGTTTGTCTTGTCAGAAGTTTGAACAATTGCATGCATGTACGCATCGACTTTCTTCA
10070-1435	[A/G]	TTTTTTTTTTTTTTTTTGATGTCACGATGTGCTCATAATTACTGGCGTACTCCATCTACTTGTATCATTAGAACGACGACAATACACAACACCATTGAACGATCCTTACACACACTC[A/G]TATGACTGATCGATCAAAAACAGACGCACCGAACTGAACTGAGCACGCAGTACTCCAGATAGACCTAATCTGGGAATTAACTCACGGAAGAACACTGCATGTCACGTACGTAGCTAGTGG
ABC07010-1-2-150	[T/C]	TAAGCATGCCAGTCAAACTCTACTTTCTAMTTTGTTGCCTAGGTGCCTGACAAGCGCATGTTTAAAATACAAGACCCGAGGAACAAATATCATTTTTTGTGAAACACAAGATAATCAGTC[A/G]ACCAAAATTGAGTGGACTGCACAACCGCTGRGTTCCTCGCATTGGTCATCGCATCTTGTAGTGTTGTGTTCTAGACACCTTGCACCTATTGCCATTTATGGCGTATTTCAGCGTAATGTC
2144-852	[T/C]	CCGCAACGTGCGTGACAGGAAACGGTCTCATTTCTTGTTGTTGTTGTTCAACATCTTGAGCGACTGGAGCCCAAGCAGCAGGTCGCCTGAGTCCAGGAACACCTTGTTGTTGGAGACTGC[A/G]ATGGTGTGGGCGATCTCCCTGGCGGCTTCAATCTGCCTGAGTGCRACGAAAGCAGGGTTGTTGGCGATGGCATTACCAATCAGCTCGGCACTCTTTGCCTCTCCCTGTGCCCTGATAATT
2533-773	[A/G]	CAGTGCTCGGACGCGTACAGTTACCCCAAGGACGACGCCACCAGCATCTTCACTTGCCCCGGCGGCACAAACTACCAGGTCATCTTCTGCCCATGAGCGGCCATGCATGGAAGAGGTCTC[A/G]AGCACACGGACAAGAATAAGTCTATGCCTATCCGATGTTATATATCAAAATAAGTGCGTTTGGATGCATACATTCGTATGCACATGTAAGCCGGAAATGGATATACTCGATCGACGTGAG
ABC12239-1-1-316	[A/C]	AGGGAAGAAGAGAGTGACGTATCACTGGTTAATAATGTTGGTGATGACCTGGAAGAAGAGGTGATGAAGGAAGAAGACTGTGAAGAGGCAACAGACCTGCCCACCGAGGAGCTGAATAGG[A/C]GAGTGGAAGACTTCATTGCAAGATTCAACATG
2244-3247	[T/G]	TTTCTATCTACACAGGGGAGGGAGGGAGGGAGGGAGGGAGGAATGGAAGAGGAAAAAAAATTATGGGCACAAAAACACCTTCAAAATTACTCCACATGATCGACTTGTTTTGATCCAATC[A/C]TTTCATCTCCTAGGTGCAGTCCAGACCGCACTCCTCCAGAAGAGGGCCGTCGGTCTTGGCGAGGAAAGGGTTCACACGCACCCACAGGAGCGAGATGATCGAAGCCAACAGGATGGACCA
5159-579	[A/G]	ATCAACATTAGAAGGCCAAGGGCGAGGAAATAATCCAAGAGGAGCTTGTATCAGATTCCGGGCATCTTCGGATGAGTTGAGTTCTTGAGGAGCTGGCAAATCATCGTCAGAATCCGCATG[A/G]ATCACACCATTCTTATCGATTTCCATTTCTGAATAATCGTAAGGCGAACTAGATCTCCATAATCCCAGCCGGGCACTTTGCAGTTCATGGCCCAGGAGAGTATAGAACTCCAAAGTAGGA
ConsensusGBS0704-2	[A/G]	CAAAAAGCCACAACCGAAATCCTCTAAACACTATTGTTCTGGATCCTCGGGGATCGATGATAGCCTCTCCTGTTCAAGGAATGAYGAGTCCAGAAATTTTGCAACAAATGCCCATAACCT[A/G]TAGACGTCGTCAAAGTTTGTAAGGAAGCCAAGAGAAGCAGTGACCACTTCAATCCTAGCAAT
5048-1685	[T/C]	GGGCTGTTGCCATTTTGCTTCGAAGTCCTCCAAGTACTCTCTGCTGTTGAGCTCTGTCAACCTGCTAATCGWACGATCTTTGGCGAATCCTAGCTCATTGTCCACACAGAGATCAGGATC[A/G]TCACTTTTCCGCGAGCGTGAAGATCTAGGTGAACTTTTTTGTGCTTCAGCGACCGTCACGACGTTCTYGAATAGCTCTATCGGCTCGGCCTCGGCTGTGCATAATAGCCTCCCCTTGTTC
2633-498	[A/C]	TCTCATGGAGAAGGAATTGACATCCTTATCGAGTGTATCCAACAGAAAGATGGCTTGAATCACCATGTTATCCACACGATTCACATTGAACTTGACCTTTGCCCTGCTATAGCTATGCCC[A/C]AGACCTAACTGAGCCTTCTCCAGGTCAGATGGCTTGAGTTGTTCAATGAACTGGTCGAAGTGCAGCCGSACGGCACGGAGCAGCTCCTGGATATAGTCGTTGGACTCGCAAGGGATTCCG
15017-277	[C/G]	GTTTTTACTGGAATAGTAACCTGATGATGGCAAGCGTGCAAGGAGAAGCWGACGGGAGCTTGTTGTCGTGATCATAGTGTGTATGTATGTGCGTGTTTATTCTCATTGATTTGAGCTTTT[C/G]TTGAAATGTGTTGGTAACATGTCTAATTTGCATAAATCACAGGACAAGAATTCAATGGCAGATTGACATGTTAGTATGATGTTGTAATATTTTCACTTYTACCAGGGGCTTTTGTGCCGG
ABC38781-pHv2346-01	[T/C]	ATCTCGTCCAGCCTACTTTGGAGGAGGGTAACCTGGGAGTGGCCCGGTCGGCGGCCCATAGGTGGCCCCCCAGCCACTCCCATATGGTGGATCATTAACATCTCGCCTCACG[A/G]TTGAAGCTGCAATGACGTTCACCCCAAGCAGGCAAGCAGGARATCTTRTCAGAYTGAGTTACAGTTTGTGATATGAAGAAAAGGAMACTCGACACTGGAASTGAAAGATTGTTCTTTYGG
1861-2382	[T/C]	TGATACATAGACCTGAGTTCTATTCTGAGTGGCATTCTAGGTTGAGGATGTTATTTTTGTATCTYGGCTCCATGTATCTGCAAGCTGCTTATTCAGTATATGAAATTCGTAGCAGTAGGA[A/G]TCACCAACATTTGCTGGTGTGATCTTGAATCAAGTATACCTCTCCGGTAATGCATAGATGCAAAAGGATTTTGGTCGAAACAATAGCACATTCCCTAAAAAATAAACTAGCCATTTTCGG
3704-1947	[T/G]	GCCCGTCGTCGTCGGCCCCGGCGAGGAGTGGAGGGGGGCGCAGGTCATCGAGCACGACAACTTGTAACTCTTTTTCTGGKGGTGCCAACAGAGTTGCACGAGAAATCATGTACATTCTCA[A/C]ACATGGGGGATGAATCTTGTAACCACCCATTGCGATCTRTATGTACACATGGAGTAGATTACTTGCACATTCCCGGTACAAGTGTAACATACAGATGAATTCTCAAGAAGATTACATGGG
2496-1916	[A/G]	CCATGTACTTATTTCATTATCGTCATAGTTTACTTATCTTTCTCCAAGGKGGAGCAAGAGGAACTTCAAAATTACAGTACAACCAGACTGGTTGTAACAAGTCGCGAGAAAGAAGGAAGA[A/G]AACTTGTTATGCCACAAGCTAAGCCTAGCTTGTCGATTATCGGTCTCAACCTCGGGTTACATTTCCTTTTTTAAAGATTAAACCTCAGCTTACACTTTTGGAAGCACCGTCGTGTCATAT
8717-244	[A/G]	TGATATAGGAAATGGTCTCAATGGACCTGTCCAATCAAAACGAGGAAGCTCCAGTGTCCGGGTCCGCCCTTTTTTCAAACAATATTTCCAGCCTTCTTGAGACAGCTGAGATGACAATGC[A/G]TCTACTTTCGTGTGTACAGACTTGTGAGAGGCCCATGCTGCCTTGAAACAGTCCTGCGAACAGAAAGCAGCAGCTTCACGGGGGAGCTTCAGCTGTGCGCACTTGGGGCATTGGAGAGAT
4771-380	[A/G]	TTGGGCAATGGTGCAGGTTCCCCCACGAAATTTTGCAAGGAAAATTGCTGGTGGCACTCCATACTCAAAGCAGTAGAGGGAGCCATTGCCAAGGAAGCAATCCAAGCAGGTGAGTACGAC[A/G]CCACTATCGTCCAGCTGAAAACCACAGTCTGGGAATGTTGGGCACTCTGATGAAGCCCGTGAGATCAGGCCAGAGATGGAGTTTGATGAATCTGAAGATTCAACTTCCTTCTTTCGTGTA
ABC17073-1-1-298	[A/G]	TCATCTATTCATAATTAAACAAGATCTATCCTGATGAACTAACCAGCAAAAAAATTCATGTACCCAGTACTTTCCCAGATACTATTTTCTCATGTTTCATCGATAAGTCCATCGAGGGTT[A/G]TTGATATCCAGGAGACGGCCAAAAGTTGCTAATGCATCATAAAACTTACGAATCCTGAGATAACCCCTTATTGCAGAAACATCGGACTCTCTGAAGTTGGCCTTCTCTGCAATTAGTTCA
9209-298	[T/G]	GGAACTTGAAGACGAGCTCCTCGAGCTGTGAGAGAGACCACACATCATCAAGTATAACAAGGACTGGTCCTCGGTCCCTTGGCCCTAACTTGAGCTGCCATTCTGGGATCTGGTTATATG[A/C]ACCAAGCACAATATTGCTGCTGATCTGCTCCCACAGCTTCATCTTGATGGTCTCCAGATTTGCGGATTGTGAGACCGTCTCAAAGAAGACCCTGTTGTTGAAGTAGCCTTGGATCTTCTG
4473-309	[T/C]	AGAAGAAGAAGAAGGTGTTGATTGCGGTGCCAGAATATGATGTGAGAAGTGTCCTCGCTTACAAGGATGAACCCGTGGATTTGGAGGTGCCCGACTACTTGATCAGGGAAAACCCGAAAC[A/G]GGCTGCGGTCATGTTCATGATAAAGGCCAACTTGGCCATGTACAACGAGCACACCAAGGCACGGATGCTCGAGGAGCAGAGAGACTTTAAGCACCAACTAAAAACCAAGGGCAGAGTCAC
1899-739	[A/G]	GGAATTCAACCAAACTCCGAGCTGATATTCGAGATCGAAGTTCTTAGCGCCAAGTGATGCGCAATGCGATTCATGATGGATCTATAGAATACTGCTGCATCGCCATGCTTCTCGATTACC[A/G]AAATAATTGTAASGCCACATCATGTTAAGTGCCACATTATGGTGATGTTCCAAGTGCATCGAGTAAAACTTTGGAACCCTATTATATTCTAAAAAAAAAAAAAAAAAAGTTTCTGGGTGT
ConsensusGBS0136-7	[G/C]	TCTAGATATAGAATTGATGGATCAGGGGTGGCTGGTTGTCGGCTGCGGGTAGCTTGCGCTCTTGAGCAAGGAGAGGTAGCCRCCCTCCAGGTTCTTCACATTAGTGAACCCCTACACCAT[C/G]GCATCAAACCAGTAAGCCAGCTACGACGACAAATCCATGAATCAGCAAGCAACGGGCGAAGTATCGCGTAACTACTTAGTACTTACGGCGGYRACGAGGTCTGCAGTGGCGAGCCTTGAC
ConsensusGBS0361-5	[A/G]	GAACGGYGGTGTGGAGCAGATGTACACRGAGATGGCGTCGCGGCACCGCGTGCGTTCCCCGTGCATCCAGATCATCAAGACTGCGACGGTGGACTTCAAGCTGTGCAAGAGGGACAACAC[A/G]AAGCAGTTCCACAACTCGAAGATCAAGTTCCCGCTGGTGTACCAGAAGGTSCGCCCCCCCACCCGCAAGCTCAAGACCACCTACAAGGCSACRAGGCCCAACCTCTTCATGTGAGCRGGT
5889-1154	[A/G]	ATGTATACGGTAAAACCCCATATACCCACAGCACCTGGAGGGTCAAAGCTGTTTATACTGAGTGCCATCCCGCCATTCTTTTTACATCCGTGCCGTGTGGCRCCGCCAAAAAGACCGAGG[A/G]TCTATAGACCGGAGAGATCACCTCATATGGCGTATATCCGGTCTATCTCGGAATCTGACTCCGAGTTGTGGTTCCATGAGTTTGAGCCGCTCCGCCTTGTTGATTTCACCTTCTTCCTAA
8512-430	[A/G]	CGTCCTTGCGTCGTTCGCGCTTGCCGTCCTGCTGCTGTGCGTCCAGCGCGTGGCCTACTTGATGGCAGTTGCATCTGGATCCACTTCGGTATTCGAGAAGAGCGCCTTCGGATCAATCAA[A/G]CGGGAGCCAGTTGCAGGGTTGTTTAGGCTTCCGCGCGCCGCGGTGCTTGGATTGGTCGTGGATGCGGCTTTCTTCCTGCTAACGGTCGCTGGTCTTCTGGTAGCGATGATGTCGCCGCAC
4611-178	[C/G]	CTTYAAGACGCCSATCAGGGACGCGGTGGGCGCGGGCATGGAGATTGCGGCCTTGGAGGGAGTTGTCGAGCATGGCTTGTTCTTGAACATGGCAACTTCAGTCATCATTGCTGGATCGGA[C/G]GGTGTCAGTGTCAAAACAAAGTGAGTTTTTTTTTGGGGGGGTCAGCTACCTGTTGTTCATGTGTTGGGTAAAGGTAAGTTTACGATTTTTCAATGAACAGGCTATCTGTGTAAAAGAAGG
8224-561	[T/C]	ATACTTTCTTCTTCATCCTCAACTGAAAACTGGTGCACTGAGGCCACACCATCATGGGATTCCACATGGGTCACATCACTTTTCTCACTCTCATTGTCATCACGTGAATTAGATGAAAAG[A/G]GGTTTTCATCCGCCTGGTTCTCTAGAATTGCTTTAGTTGTCTTATCCTGCATTTCTTGCTCTGAACTAACACAAGAATTCTCTTCCTCGGTCGTGATATGATCTTCCACGCTTACTTTTT
5684-601	[A/T]	GATCAGCCAGTCTCATGTTCGGTTTGAGCTGACGCATGATCTAACAGTTGAAAGTAACCTATGATGATCGCATCGTGACAGAGTTTGACAACAGCGCTTCCCGCAATGGAGGTACGGGGA[A/T]GTCCAGATTATCATACAATGTGTACAGGATCTCATGACTATTCACAGGAACTTGGACACCACGCGGCAGGATGTCCAGAAGGCCGCTGTTGCTGCTTTTAGAATCGCCGGATTCTGGTAG
6487-1315	[A/C]	ATGTTGGATGTACGTATCACACATGCTAGAAACCGCTGATCTAGCTACTCGGATTCAAAGACATGCAAAATAAAATTAACTGTCCCACTGCTACTTTTTTTAGACCATCAGACAGTAATT[A/C]CAAACTGATAAACAGGCAGGTCCATCTTCTCAAACCTTCAGACGCATCGACGGTAYAACGTACTTCCCCCACTTTCCCTTCAAACCAGCAGCAGGCCTTCCAGCATCCGGTTTTGCCACA
8653-475	[G/C]	CTTCGTGCAGCAGAGCAGCAACCCGGCGATCAAGTTCCTCAGAGAGAAGTTCCTGTCGGGGTTGCTRGCCAGAGTGATGGTCGACATGGCCGACTACGACTGCGGGAAGCTCTAGTACTG[C/G]CACGGTAGAACGAGAACGACGAAAGAACACGAATTACCACTTAAAACGCCATCAATCAAATCGATTTGATGCATGTATTCGAGGTAAATAAAGAAACAGGTCTGCTATCAGATCCAGATG
6171-956	[A/C]	TTTTCATTCAGCATTGAATTTAGGCTCAATATTGTTCATACAACTTCCACTCCTGGCAGCAAGAGAACTCATCAGCTGCTGCATATTTGCATGACTTGCTGCTCGATCACACAAAGAAAA[A/C]AATGGTAGTGCTTGGGAAAAAAGAACATCCATACAAACATCGACCTTCTTCCCTCACATTCTGCAATCTTGCTTTCTGAGCAGGCAAAACCTTTCGAATACTTCAATTTTGTGGTTGTCC
678-310	[A/G]	TACCCAGGTCACGGTGGAGGAGGTGGCGGCGGCTACCCGGGACACGGTGGTAAAGGCGGTGGCGGCTACCCCGGACACGGCGGAGGCGGCGGTGGTGGCTACCCCGGACACGGCGGAGGC[A/G]GCAGTGGATGTCACTGGGGCTGCTGCGGTCACGGGTACAATGGCTGCCGCTGCTGTGCGCGCGCGGACGAGGTCCCTGAGCCCATGTACCGCGCGGAGGTCCGCAACTGAGCGCTCGAGA
ABC01004-sfp18-05	[T/C]	TAGCACGGCCNACACATATACAACACCTGTGCCATATTTATAATATACAACAAGCGGACCATTGTCTTGCTGTTAATTATCGGAAAAGTTTATTTTATTTAGCACTGCAATGGATGTCTC[A/G]CAGCTAGTGGGTGGAAGATTCCTGTATTTGACATTAAGACCCACAGATTGACAATTGCAAA
1595-1107	[T/C]	CTTTGGYCCAATCGGCTTGCCATTTCTCTCAAAGGCATAGGTAACCTGCCAATCGGCTGAATAGCTGGTCGGCGTCTGCTGCAGCAATTTCTGGCCCTTCATGAGGCTAGCTGTGTACTG[A/G]TTGATCCCAATATAGTCCGCGGAGCCCWTGACCATTTTAGCTTCAGCAGGAGTGAACTTGGGCAACCTCTCTTTCACAAGGTCTTGCATTATCTGTGGGTAATGCCCGTTTATCAGCGGG
2152-1547	[T/C]	CCAAGCTCCGTGGGGYGGGAACAAGCGCAGCGGCTTTGGGCGAGAGCTCGGAGAAGGGGGCATTGATAACTACCTGAGCATCAAGCAGGTGACGGAGTACACATCTGATGCGCCGTGGGG[A/G]TGGTACAAGGCTCCGGCTAACTARGATGCAATTGAGCTGTTTCGAGGACCTGTATCTGTTCCATCAGGATAAATCTGTGYGYYGGCCTTTGTAGTGGTGAGAATAAATGTAATTTGCCAT
4503-246	[A/G]	CGCCTGCATGTTCTCGCTCCTCTGCTGCAACCGCGGCGCCTCCACCAACATATTCCATTTGACTCTGGTTATTACCGCTACAGTTTGTTGTTGGATGATGTGGGCAATCGTGTACCTCGC[A/G]CAGATGAAGCCTTTGATCAACCCCATCCTGAGCGGCGAGTGAGCCCTGCCCCGAAGATAATTTAAGATCCGCTCACAATGTATCATTATTCGGTTGAGAACCTCTATTCATTTTGTTGCC
5379-595	[A/C]	ACCGTCACCTTCGAGTTCGACTGGAAGAGCGGCGTCACGGCCAAGGACTGGTCCAACGTCGCCAAGAAGGGCAAGGTCGATATGATGGAACTAGAGCTGAAGAAGCTAGAGGATACCATC[A/C]AAGCTATCCATGAAGAAATGTTTTATCTACGCGAAAGGGAGGAGGAAATGCAGAACATCAACAGGCAGACAAACTCGAGGATGGGGTGGCTGAGTTTCCTCTCGCTTGGCATCTGCTTGT
8388-578	[T/C]	GGTGTAAGAAAGTAAAAACACTTGGGACCATAAAATTCGTCATGCTGCTACGTGAACGTTTTATATACAAAACTAGTATATGTGTAGTATTTTTAGTGGACATGACGATGAAGATTCCCC[A/G]AAATTCATTTCGGGGTTTCGGATGTTATTGGACATCATTTTGTAAAGTCCTCGCTCCTTAAGACTGTAAGTAGGGGTATGGTATGTATGTATAAATTCTTCGAACGTGATTAAGTGTCTG
4833-420	[T/C]	ACCCAGGAACATGGCGATTATTAAGGGCGCCACGCAAGGGTCCGCAACATATTATCGACAGCTGCAGCTGCAGGACTGATCATCAATACTATCACCGATCAGTAATATTACAGGGCTAAG[A/G]TCAAGCTAAGCCTAAGCTCAAGCGGCGTTGCTGTGCGGGCACGGCGTGGCTTGGCGCGCCTCCGGCGACTGGTTGGAGATGGACATGAGCATCGACCTGTACTTGTCGGCCGCCCCGCTG
5837-427	[A/C]	CAAAATACTCTTCCCAGGAGATCCATGCAGCTCTTCTCCATCAAAGTCACCAAACCAAGATTGGGTCTCATCTGGCCACTGCAGGTTTAYGGCTCTGTTGCTTTGAGGAACTCTATGGGA[A/C]GTAAAGCCAGCTATCTCTTCAGATGCACCAAGGATAGCTGCCAAACCCTCACTCAAAAGGATCCATTTTTGCGCTTAACAGGCCCATCTTGTGCCATTTGGTTACTTGGCAGGGTTTCTG
42-512	[A/C]	TGATAGATACAGTCATACAGATCAACACCATATCTGCAGATCCTTGCACAGTTGGGATGTGCCTTATGCAATTGCAGCGTCCTGCACCGGCTTGAACTCCTCAAGCTGCTTAAAGTTCTC[A/C]CATAGTTTCTCCCACACCTTAGCTTCATAGAGCTTCTTGGTCCCACCTTCAGTGACCCGAATTGTAATGTAGTACATGGTGCCAGCAACAGTTTGTTTCTTCAGCTTCACCACATTCTCG
7766-492	[T/C]	AGTTCTCATGAGAAACGCTGGCTCTCGGCCGTCACAGGCATGGCAACAATGGCTAGGAAAAGGAAAAGGTGTTGCAACAACCCTATCCTTGTTGTGCGCAATCCCGGACAACGCTAAGAT[A/G]GTGTGTGTCGCTCGCCGTGCTACGTTCGTGAAAGAAGATTGATCCAATGGGGACCGGGCACAAATGTGCTTGATGCTCTTCTTGACAATAGGAATCAGCTGGTCCTTGGCATTTGCTACT
237-534	[G/C]	TCGCCGCCGGCGGGGTGCTCCCCAGCATCCACACCACGCTCCTCCCCAAGAAGGCCGGCAAGGCCAAAGGCGACATCGGCTCCGCGTCCCAGGAGTTCTAGATTAGATCGTGAATGTTYT[C/G]GTTTGCTGTGGCATCGATGTTGGTGGTGGGTCTGGTTGCAATGGATTGCAGCTTGCAATCTTGTTCTTGTTGTTACTTCCTGTGATGTGTCAATGCTAAGCCGTGTGAAAATCGAGATGC
4374-609	[T/A]	TAGTGCCAGCTGGAGTTTCCCCCGTGGAAAGAGGAGCAAAGATGAAGAGGATCATACTTGTGCAGTTAGAGAAGTTCTGGAGGARACTGGGTGTGATGTTTCTAAGCTTTTGAAAATGGA[A/T]GACCACATTGAAGTTTCAATTGGACAACAAAGAGTTCGACTCTATATCATTACAGGTGTTAAGGAAGATACTGTTTTCGCACCTCAAACTAAGAAAGAGATCAGTGAGATCTCATGGCAC
6652-209	[C/G]	AGCTGGTCGAGGGATGGGGTACCTCAGCACCGTCATCGGCCACCCCACCGACGGATCGCCCGTCAGCGGCGGCGGCCTCAGCCAGAATAGTAAGTTTAGCTATGGTTATGCGAGCTCCCT[C/G]GGTAAAAGGGCTTCCATGGAAGACTTTTATGAGACAAGAATTGAAAGTGTCGATGGGCAGCTTATTGGTCTATTTGGAGTTTTTGATGGTCATGGTGGTGCTAAAGTAGCAGAGTATGTG
887-736	[T/C]	TGTAGACATATTGTTTGTGCTGCTGCATTGTCCACCGACCRCAATCACGAACCTCGGGAAGATTTARATTTTGTTGAAGGCAACAATGTCACAGCTCTGGATGTACTCGTTCGCTGGTTC[A/G]ACGCACAGATGGTCTTCAATCAGAGTGTCAACAGAGACAAGGTCATCAATGATGGTCATCATAATCTGGAGCTTCTTGATGCCATATCCAACTGGCATGAGCTTGGAAGCACCCCACAGA
4807-1328	[T/C]	GAATCCTGTTGCCGATGCGGAGTGCATTGTAGCCAAGGCCATAAGAGATGGTGCTATTGATGCCACCATAGACCATGCAAATGGCTGGATGGTGTCGAAAGAAACTGGTGATGTCTACTC[A/G]ACAAATGAACCCCAGGCTGCATTCAACTCCAGGATTGCGTTCTGCCTCAACATGCATAATGAAGCGGTCAAGGCCATGAGGTTTCCCCCGAATTCTCACAAGGAGAAGGAGAGCGCTGAG
5212-1409	[T/G]	TTTCTATTTGAACAGATCTCCACAGGCTACACCAGACAACACAACGTCAAGGAAATAAGGTCACATTCCTGAAATAAGGGGATTCTTCTGAAGAAGAGCATGAAATATGTTA[A/C]GAGACGGTTCTATTGCAGCTTCCCTTCTCTGTCTCGGAAATAATACAAAATGGAGATACAAAAAAAAATACCAATGCAATGTACTTTTAACATGTCCTATGAGGTCCTGAGAAGCGGCAA
6846-1161	[A/G]	GAATCTCAAAATACTTCCTGTACAAACCAGCACGCCTAAACGAAGACCTATGGGTTCTGCACTATTGAACTTTTCCACTAAATGCTACCAGCACGTTGGGGACAGTGAAATGGTATAACC[A/G]TATAAGTATCACACATCCAACGGCACCTACTTAAAGGATGTCATTTTCTTGTGTTCTGGGATGTCAGCAGCTGATAGACTCCATTGAAATCCGGACAAGTCTGAGTAGATCATTCACACT
8463-466	[T/G]	CGGTGAGCCCTTGCAACAGTCCCCTGCTGTTGCTCCCAGGAAGAAGAAAGTTGGCTTCACAACATTTGCCACCGGAGTCGTCCATGGCCTCCAGCCAGATGCTCTGCTGATGGTCTTGCC[A/C]GCGCTAGCTCTGCCGTCACGCTTTGCCGGCGCGGCGTACCTCGGTATGTTCTTGGTCGGCACTGTATTTTCGATGGGTAGCTACACCGCTTTTGTAGGTTCTTGTAGCGAGGCTCTAAAG
14832-296	[T/C]	CTCCATACTCACCGTGCAGCAGCTCATATCTCCAATCACAGGGATCGATAGCTTGATCGCCAGTGACGAGCCCATCGGGTTTCAAGTCGGCTCCTTTGCGGAAAGTTACCTTGTGAACGA[A/G]CTCGGTGTCTCGAGATACAGGCTTAAAGCGCTCGGTTCTCCGGACGAGTATAAGCAAGCGCTTGAGCTTGGCGCTGGCAACGGAGGCGTCACTGCCATCGTCGACGAGCGTCCCTATGTT
2916-576	[T/C]	ACACACRATTCAGCTTGGGCAACCWGCTACCGTGAAAGTTGCATCCAACTTRGTTAGGTTGCTGGCCTATCAGAACAAGAGYATGTTGCAAGCTGGAATGATAGTTGGTGGATGGGATAA[A/G]TACGAGGGAGGGCAAATTTACTCGGTCCCTCTTGGTGGRACGATTCTGAGGCAACCATTTGCAATTGGAGGATCTGGTTCCAGTTATCTGTATGGATTGATGGATCATGAATGGAAAGAG
2459-237	[A/G]	AGCACAGGACAGATCTGTACAACCAAAGATGCAGGCCCTATAACATAAACCCTGGATGATTACATGATGACTGGTGAAGAGTGACACTGGCGTATTAAGGACAAAGGACCGCTAATTCAG[A/G]TTCACTGTAGGTTCTTGCTAAACCAGTCGATCATATGTGACAGGGCTTCCTCAGCACTCTTCACAGCACCTGCGTCTTCACTTTTGTATCTCACAGTCCATCCATGAGAAACCCCAGGGA
1283-332	[A/C]	GTCAACATCACCTCCAAGCAACTTGACGTAACCACCACCGCARTCAAGCTTCTGCTCATGCTTCACCGTGAACTGCAGCACGAGTGTCTTGTCCTTGTTGCTGAACTCAGGGTACTCCGC[A/C]GAGATGGCGTAGAACCTGTAGTCCTCAGAGGTTTGGATACCTTTGTCCTCAGCATCTCCATGCCATTTTCCAGATGTGTGGTTCCATTCACCAGCCATGTTCTCGTCCTTCTTCCACTCA
2277-634	[T/C]	CCGCCGGCGACCACAGCCCAGCTCGACATCTCTATCACTCTCCTTAGCTGGGCTCGACCACCTACTTAACTATTATCTCTAGTAGCGTGCTTGTGCTATAGTACAGTCATGGMAGGCACC[A/G]GAAGAAGAACCGGTAGTAGTGACGCGGTGTTGCTGCCTGGAATAAGAACCTGTGAAAGATGTGTGATGATGATGACAGTGATGTGCTCCCGTCGAAAACCAGTATTATTACAAGTGTTTG
1204-1104	[A/G]	GSTGTTAGTCGAGATGTCCGGGCTGTGTCGTTGTTGCTAGGCTGTAAATTTGAAATCTGGGTTGGGGCGCGCTGGTGATCCGGTGCACCCCTTGGTGTGTGTGTCTCTGTAGCGGTGACG[A/G]CGATCGCGTTGTACTAGTAAGATTATGTATTTGTGTAACTGATTTTGGGTAATTGAATCTTCATTTGAGAACCATCAAAAAAAAAAAAAAAAA
1692-742	[A/G]	CTCCCTGAGGACCTCCTCCATGCTGGAAGCCCTCTTCCATGTCACGGGCTGCTCACCGTTAGCTTTCAGGAACTGGCCATATGCTGTGACGAATTTCTCGAGCCGTGTGGACTGGTACAG[A/G]TCAAAGTAGATCAAGTTCATCTTGAAGCCCTCAATCATCATCCTTGCATAAGCTGAGCCGATGCGGCCAGCTCCAATCACTCCAACGGTCTGCCCCTTGAGCAAGTTCCCAACAAACAGG
ConsensusGBS0708-6	[T/C]	AGTTGGAACTCATCAACGTTGTAATGC[A/G]AGCAACCTAAAAACCCTTACAGCCAGATAGATGGCCTGATGCTGGTCATAGCATGCAAGAGTGAGTTTACAACGACCTTTTGCTCTGTTTTTACCAACCTCTGAACTAAAATTGGCCTGC
ConsensusGBS0271-2	[T/C]	GCTTCAACATCCCTCGGAAGCTGCAGCAACGCCCATCGTCCGTCCTCCGTCCTCACCATGCCCTTGTTCTCCTCCTGCCGCCACCCTGGGGGCACCATGTGCTCGTCTCTAAGAAAGTCG[A/G]TGGCCTTGTTCACCAGCGCCGGGTCCCTTCCACCGAGCTCGAAMGGTTGGCCATGCGCCCGGTATCCATCCAGCAGGTGGAGGTGCGCCTCCAGATTGTGGTAGCTAGCCAGGTCTCCGG
10982-896	[T/C]	TACTGAGAAATGTAGATGTGGCCGTGATCGATCTTGTCCTCGCGATTGCAGATTTTCTTATTTATGTATATATAGCCATATACGTATACGGCTCTTCTTAGCCCATCATCTTCTCGATGA[A/G]CAGCAGATCAGCATACGGCTGAAAATGACAAATTGCCGACCCTCCCGGGTGTTCACCGAGAGCCTTGAACGCTGGGTGTGACGGGCTCCAGTTCCTAGTATCACGGTGGCACATGGCCAC
3751-1136	[G/C]	ATGGTAATGGTGGCAGCCCAAGTCCAAGAGGCAATGGYGACGGTGATGGCCTTCGCGGCTCWGGCTCACCCAGAGGAAGAAGCGCGTCTCCCTGAAACATGGAACCATTTTCCAGTTTCT[C/G]GTCGCTACATGTGGCTGTGACATATTTAAAGTTTTAAGATGTTTTGCAGTGAATTTCCTATCTGTTTCCTAAACCTGGTATTTTGTTGCTCGATGCCTTGGGGGGGATTTGCTACTCTTG
4047-898	[A/G]	GCCAAAGTGAGGTCGTAGAAGAGATGTGGTGCGCTCATGTGTACAATATATAAGTCCATTTGGTTGGTAATCTGACAGGGGGACGCGCTTGTCGCTGACAAACTGGTTCACAAACGTAAA[A/G]TTGTTGGATCTCTGTTGTAACCTGTAAGGATCACCGTGCGAGATGTATTTTGTTTGTTTCTCTATATCTACTTGGTGTGAATACAATACGTACATACAGATACTGTGTCAGCAATAACAT
ABC04826-1-1-174	[A/G]	CTGGYTCGACGACGTCTCGGACATCTCATCAAACTTTATGAACTGCGCCACCTGAGCAGCTGCAAGATGTGCATAGCAGATTGGAGAAACTGCAAGGAAGCACAACCAGGTTGAAAAGTC[A/G]GCACAGGATTCACAAAAGTAACAACAGTTGGAAGCTTTGCAGATGCAAAAACAAACACAGAAGGGCAAAACTCACCAACTGATATTGCTGTTGTGCTCCTTTGGTACACATAAGAGAGCG
1584-263	[A/G]	CCTCTCGGGCTCCTTGAGGGACTTGATGACGAGCGCCGCGGCGGAGGGGACGACGGAGACCTTGGCCTGACGGTTCTGGACGGTGAGCTTGACGGTGACGCGGAGGCCCTTCCAGTCCTT[A/G]GCCGTCTCCTTGGCRATGTCCTCACCGATCTTCTTGGGGGAGAGACCGAGGGGACCGATCTTGGGGGCGAGCGACGACGCCGCGCCGACTTCGCCTCCGGTCACCCGGACGTAGACCTCC
4717-386	[A/G]	CACCCACATTTTCCTCCAGGAAGAAGCATATAACGACTGCACCATCCTGAAGTTTGCCTCTATTCCATTCCTCTGCCAAGTTTTCAGGCAAGCATTCCGCCACAAAGTAGGATTGCGTGT[A/G]GTATATTTCCACTTGCGGCAGACACAAGCAGCCCTCCCTAAAGTATATGGGCTCATTCTCCCAAAGATCTCAATAAGCAGTTCATCAGGTAAGCACTGATGAATGAGTGCCAGATCGGGC
4930-1604	[A/G]	ATCATCATCCATCACGGCGCAACGCCATTACAACATGCACATTATGCTATTCATCTCAGCCGTTGTTTGCTGGAGGTCTGAAGTGAAGAGGTTCGAGGCAAAACGTGGGAAGCGAGAGTC[A/G]GCCTTACATTTGGTTTCCTGCCACTTTTCTATGTCATGTTACAGGAATCACATACTCAATTTTAATTATAACTTATATAAGAGGCAACATTTCTTTCAAAAAAAAAAAAAAAAATTGTGT
3101-111	[T/C]	GCACGAGGGGATGGTTTGCCTTGTACATTGCACTGCATAGGGCTGTAAAACTTGGAAAGTTTCTGAGGCAAGCAGCAGCAGCAGCCATGGAGCCTGCTAGTGCTAGTTT[A/G]GTCTCCTTGAGAGCATCCACTGCCACGAACCGTAGCTGCYTCTTGTGTCGGCAGCCAGTGACGCCCAAGACCAGGATGCTTCCGGCCATGGCGTCCAAGTCCGGGGCGAGACTGGTGGCT
3996-493	[A/G]	TCCAGATATGATTACAGATGATGCCCGTCCATGGTAACCAACTGGTAAATGAAACCAATTCGGATTGACTGGAGTCTGCGGTCCACGGAAGATGAATCCACAGTTCCTTGCATGGTGCAC[A/G]GAACAAAAGAAATCCGTGTAGTCTCCCACCGTGATAGGTAGAAGCATCTCTACATCACTCATTGGCACAAGGCAGTTCTTCCTCAAGGCCTCGTTGTCACGCAACACCGGCTCATCAGCT
8889-842	[T/C]	GGAAGACAAGGGTCCATGCATGAAAGCGACAGACATCCTACCAAATCACAGAGCAAGAGATCGGATCAAGGGACACAAAAGGCACCCAGTTAACCATGCGCATGCCGTTGACATCAAACG[A/G]GAAGGAACCAAGTTTTTTCTTCTTCTTTTGGACAGGATCACAGGATGACACCTTCTTGGATCAGACTAGCCCTGCAAGGCTGCAACAAGCTTGCCAAAGCGGTTTCTTTCTTCTACGCTG
8582-772	[T/C]	AGTTGATCAAAATCACCTCATTAAACTGCGCATCTCATGGGTGAAACTCATGCACATACTTTTAGCAATACAGATACAGAAGGCCGTTGATATAGCAACCATCCATCAATCGATCTTCAC[A/G]GACGCGAAGAGGTAGTGCACAAAGGATATTGAGGTCAAGAAGCCGATGGTTCCAGTGGCGAGCATGATCGCGAATGCCATGAGGAATGAGTAGCCGATGTAGAGCATTGCAGAGACAGGC
ABC02329-1-20-250	[T/C]	TCACATGGCAATATAKGGATCAAYCATTATTYATGGTTCAATGACACATCAAGGAAGAAACGGGTAGTCGGTGTAACCGACGACGGGATCGGAGATGTAGAACGTCATCCTGTTGTACTT[A/G]TTAAGCGGCGCGTTGAGCTCTAGCCTCTTCGGCAGGTCRGGGTTTGCCAGGAAGAGCCGCCCAAAAGAGACGAGGTCGGCGTACCCCGAKGMGACCGCCTTRTCCCCCTCYTCCCKRTCR
1386-2088	[T/G]	GCTTGTCCAGTATTGTGGTCGTGATTGAGACACAACCAAGTTCCGGCTTCTTCAAAAGAGCAGCAGCGATGCCATGATGCAAACACCAYTGTTKGGCMATTTACAGCACGGACCAACATC[A/C]AAGGCATCAATAGTCGCATCAGACAATGATTGGACAACCAAACCAGAAACAGCAGCAACTTCCAAGAGCAATGACCAAAGATAACAGACTTATACCTCAAAAGTTGCTGTCTAAGAGAAT
5224-1560	[T/C]	CAACCGGCATGTAGAGTGCCATGATACAGTTGTTGTACAAGGATGCAACTTTTTCTCCTTTTCTTTTGTCCTTGACGTGYCTAGGAGATCCTCTTTGTAAACTAGCCCAATCATTTATAC[A/G]ACATGAACATTGCTTGAACTCTGCCCGTTGTATAATATCACAATTGTGTAATATGGTGGTAGCTCAGGAAATTTATGTACATGACAGGTACAGTGCTTGAACTGTGCCATCAATATATGT
2520-718	[G/C]	ACAGGTTTGCTTATTTATCGGCTAGCTGAGCAAAATAGCAGAAACAGCAGATCCAATTTTATGGCGACAAGGACGAAATCAACGGTAAAGGGCCTCAGACTTCAAGTTCTCAGCAATCTC[C/G]GTCTCCCAGCGATCGCCGTTCTCGAGCAGTTTCTCCTTGTCGTACAGCAGCTCCTCGTGAGTTTCAGTAGAGAACTCAAAGTTAGGGCCTTCGACAATAGCATCGACAGGGCAAGCTTCC
3710-852	[A/G]	CAAACACTCCAATCCAACACATCAGGGATCCAACATCAACGGCTAAAATTGTCTCAAACTGGCAAGCCAAACTTCAACAGCAAACACGGGTCCATCCACCAAAGGAGGGACCTTGAAGAT[A/G]YCATACAACTACTACCGGAAACTGGTACAATAAATCAAGGGCGGCCGTCAAATTCCGATAGGACAAGCAAACAACTGAATCCCCATGATTCTCGCACTTCCGTCGCTCCTAAGGGTATCT
954-1377	[T/C]	GCTTGTAGGATCATCTCAATCGATATTTCTGGCCCTGATCTTGGCAAAGGCGCCATTGGATCAACATATGGGTCACGAGGCAGGTTGGCATGCATTCTGTCGACAAAGGTCTTGAAATTG[A/G]CATAGTTTTGTCCCTCCACCAGCTGATTCGACAGCCGAAGGTAGGTGAATCCAAACAGCTTGTGCTCAGGAGGGCCGCTCTGGTTGATTCCATGAGGCCTCGCATTCCTGAGTATGGTGT
2259-488	[A/G]	GAGGATGGCGCCGTCCATCTGGGCAGCCCCGGTAATCATGTTCTTGACGTAGTCGGCGTGGCCGGGGCAGTCGACGTGCGCGTAGTGGCGCGTCTCCGTCTCGTACTCGACGGTGGCGGT[A/G]TTGATGGTGATACCACGGGCGCGCTCCTCGGGGGCGGCGTCGATCTCGTCGTACTTCTTGGGCGCGCTGCCCCCGACGGAGGCGAGCACCATGGTGAGCGCGGCCGTGAGGGTGGTCTTG
482-1423	[A/G]	CCCTTTGTTGCTTCATGCACATGAAGAAGGGAAGAAGATTGCCTGCATTAGCTGCTTTTACACTTGGGCTATGAATTTACTTGATCCTCTTGTAACTGCGTTGACGATAACTCAAATGCC[A/G]AGAGAATTTGTATTATGTCTGCTCTCACGAACGCTCCTCCATGTTTGTCTTAAGTGATTACATGTTGCAAATTTTTTGTACACTTATGTTTGTTGAAGGTGAAACTGATAAATTGAAAAA
1096-1482	[T/G]	ACGGCTGCGGTACGGACCATTTTATTACCATATCAATCGATGATTACACGAGACCATAGCATCCAGACGGCAAGGGAAAACAATCAACCAAATACTGTAGTAATCTTGTGCTTTGACACG[A/C]CCCTTGCCACCCATCACCCACCACCCACCCAAAGACGAGAACGAGAAGAGAGACCAGACACCCTGATGAGATGACCATGATGATGTGACCTACCTAAGCGGACTAGGAGTAGTATGCAAC
3450-692	[A/G]	GATTTCTTTGAATTCTTCGAGATATCTCAAGCAGTATGTTTTGTCCCAGCCTTGTGGGAATACATCAAAACTGATCTGCCCTCCAATAGAAAAGGTCAGGTTCAGGTGTGCAAACTTTTC[A/G]CGAAGCACTGACACCATTTTAGGCCGAACRTTATGTACCTTATCATACTTCTCAAAATCATCACGTTCTTCTTGACTACAGTTCCTCCCTATAGGTGACACATTGATCATTCCACTCCTG
5754-850	[T/C]	ATGGACATGAACTGGAGGCTTACTGCACCGTGGCATGGGGCAAAGATCACGGTGCCTGCAAAATTCATCGGGGGTGAGAAGGACATCGGGGTCGAGTCCTTCGGAGTTAAGAGCTACATC[A/G]AAAGCGGGGGTTTCAAGTCCAATGTTCCAGACCTTGAGGTATCCATCATTGAAGGCCACCATTTCCTCCAGCAAGAGCAGGCCGAGAGGGTGAACTCTGAGATACTGTCCTTCCTGGACA
4203-1210	[A/G]	ATAGCAAACTGCTGTTTGAATATGACCTGGGCCTAAAAGGCGCTCGTTCTTCTTAAGTGCTTCTTGAAGATACCTAAGAGCAGTACTCATATTGCTCGCATCCTGGTACATCATCGCCAC[A/G]TTTATAAGAGTTGCTGCAACATCCGGATGATCAGGACCAGATGCTAAACTCAGCAACAACAGTGTACGGGACATGTGTCGCAGTGCAAGTTCGGTTTGATTGAGCCCATGATAGAACAAA
1164-2683	[A/G]	TCAGACCCGTCGTGCACGCACCCTTATTTATTGCCTTAATTATTCATGCACCGGCACAACTCTYTGTCACACACACACACACAAGCTAGCTCCGGTGTAAGCAAGCAAGGATAGCACAAA[A/G]GCATGAGGTCTCSACGACGGACGTGCTCAGATCAGATGGATATGCTGTTCGGGATGCCCCTGGCGGTGAGCCCCTCGGCCTGTCCCGTGTGGTCGGAGGTGTTTGGGTAGAGCAGCATGT
7276-942	[A/G]	TCGTCTATTTGATTGGCTTAATTATTGGTATTTCTTTTTCCTACTTGCAGTATGACTGGAACAATAATAATGCGCCATCAACCTGCAGAAAGGTGCTCTGGTTGCTAGTTGTTCGGTGCT[A/G]AGTTTGTCAACATGTTTGTTTAAGACGGATACTGATATTGCCAATACCTGGTAGTTCTTATGCTCAAGCACAGATGTAATTCAACAAAATAAGTGAACCCTTGCCTTGCTGTACACTTAT
36-178	[G/C]	CCATCTCGAACCCGCCGGAGCTCCCCTTGTGGGAGGCGGTGGGCATGACCATGGCGGCGGCGCCGGCGGTGGCCTCAACGTCGGGGAACATCGGGCACACCAGCCTCCTCACTCCTCACA[C/G]CACATCGCTTTCCTTCCCTCGCCACCGCCCACCAAGGAAAGGAGCATGTCTTGCTGCGGCGGCAAGTGCGGGTGCGGCGCCGGCTGCCAGTGCGGCACCGGCTGCGGCGGGTGCAAGATG
2505-850	[T/C]	CAGTTTTATGTGAAACCTGTTCCTCGCGATCCGCCCGATTGCCGTTAAAAGGAGATGGAATGAAACATGTACCGGTTTGGCGATTTGGTGGTACTAATTAAGGTCTGTAATTGAAGAAAC[A/G]ACCCGCATCAAGGAAATATAATATGTGTTTGCGTGTGTGCAAAAAAAAAAAAAAAAACTTGTTTCTTTTTCATTCGAGGTGCGTGTGTTGCGTTGGGTTTTTCTGCCACGTTCATGCGAG
ABC05866-1-1-311	[T/C]	GTTTTTTAGTGAAAGACCGAGCTGGATCTGCGTCAGTGGTTTGCTTGTTCTTCTCTACCAATTTCTGTAACAAGACAACAGAAGTGGGTAAGAAGAGTCCGTGCTGTATATCTGAAAAAG[A/G]ATAGGCTGAACGTTTTAATTGTTTCGTGAGTTGGTGCTG
4027-1814	[T/C]	AAAAAGTAAGCTGAAGGATACGGAGTAACAATCTGCCGGCTGATAAAAGATGCCAGAGCAAATACCGTAGGGATGCTCAAAATCGAGCTTCCCATCACAATAAGATGGTCACAGTATATC[A/G]CACGAGAAAAGTCGCAGGAGCAGATGTAGTGCTTCACATGCGACTTCTCCATCGTCAATTAGCCAGACCATGCCGCGTTGCCAACAGAGCTCAGCCCGTCATGGAAGGTGTTGTACTCTA
ConsensusGBS0132-4	[T/A]	CTTTGGTCGATCCGTGGTGATCTGTTCAAGCACACAAGAGGTGAATCGATCGATCAAAAAAAGTACCGAGGCA[A/T]CAATCACAAGGACGCGCCGCAACAAAATAAAGAGGGAAATGCGCCCTGATTTCTGGCGGACAGCAGGCCCCCCTTATGCTGCMTGTATCCCCCTAATGGACAACCAATTGCACAACAGAG
245-433	[T/C]	TGTGCTGAGGAAGGCCTCGGCGATCTCCCTCATCTTGGTGAGCACCATGGAGGATATCTCCTCGGCAGAGAAGGTCTTCTCCTCCCCCTTGTAGGTGACCACGATCATCGGCTTGTCGCC[A/G]GCGCCGGGGATCACCTTGAACGGCCACATCTTCATGTCCGACTGCACGGATGCGTCCGAGAAGCGACGCCCGATGAGCCGYTTGGCATCAAAAACGGTGTTGGTGGGGTTCATGGCGACC
ABC08396-1-4-120	[A/G]	CATGGTACTGCTTCGCGTTCACGTACACCGGCTCCTCCGACACTTCCAGAGGCAGCGGCATGCGCGAGTGGGTCAGCCCCGGTAGCTGGAAGTGAGCCTGCGAGTGCCACAAGGAATGCA[A/G]ACAGACACTTCAGAAATGCTCAAGGAATGCAGGCAGTTCAGAAATGCTCRAGGTTTACYGGGTAATACAACAATTTGCACGGATAYACTGTGCTAATTTAGAATTTCATACAAGGGGGG
4578-899	[A/C]	TATCTGCACAAGAATGGCTGCCACATCAGCAAAATCATATGATCTTTCTCCGATATCATCACAGATAGCAAGCTTAAGAGCAGCTGTCTGATCACTAATTCTCATTGGCAATATTCCAGG[A/C]GAGTCTAACAGCTCTAGATCCTTCCCAAAACGCACCCACTTCAGTTCTCTTGTGACACCTGGTCTAGGTGCTGCTGGACACATTCTTCGTTTTAGCAAGCGATTAATCAAGGAAGATTTA
9347-437	[T/A]	GAGTGCATTGTTGGATGTCTGGCACCACTTGATTTTGTTGATCTTCTCCTCTATTTCCAAACTTTTGAGGTAGTCAAACTCAGGTTCATGACTCTGAAACTCCGTTTTATAGCGGAACTC[A/T]GGATGTCTAGTAATTGGAACATCCTGTCTCTCCAGTTCTCTCCGATTAGCATGCTCATCCCGAGCATCTGTTCTCTCAAATAGAACAACACGTCCTCCTCTGTCTCCGGTGGCAAGATGA
1827-958	[T/C]	TAGAGTAACCATGCTGAACGTTGAAAAATAAGCAATAACGAAGATCAACACTTTTCAACTGGCATGACTCCACTTCACAAAAAGATCCGCAAACCACATCTATATRTACTAGTATCAAGT[A/G]GTATTAACTAGAAGACAGGCGCAATGACATAGAACCATCCTTCAAAATGAGGGACAAGTTGAGATTAACACGGATGGCGGCTGGGTAACTCATGTGATCTAGTRCTTCTTGTTTTTCAAA
4070-386	[T/G]	TGGTGACCGCGGCGTCATCGTCCCCGGCGGTGGCCGTCACGGCGACGGACGTTCCCGGGACGATGAAGGCTTGGGCGTACGAGGAGTATGGGGACGCCAGCGTGCTCAAGCTCGACGAGG[A/C]CGTGTCGGTGCCGGCGGTGGGCGAGGACCAGGTGCTGGTGAAGGTGGCGGCCGCGGCGCTCAACCCCGTTGATTCCAAGCGGCGCATGGGCAAGTTCAAGGCCACCGACTCCCCACTCCC
1872-1372	[A/G]	AATAAGCATGGCCGGCGTAACGACGGGCAACGTCTCCTACTTGGCTAATGCCATTCATGATGTTACCAAGTGAAATCGAGGACCATCTTCAGCGAATGGAGCGAAAGGGGTTTTCCCTTT[A/G]TTACTGGGGCTATTCATTCTATACTGTCATGCTAGAGAAATAAGTTCTAGGAAGTAAACCTGTTGCGGCTGTCCAACAACGGAAAATTCTACCTGTATGTATGGAGAAGCAGAGACGTCC
874-199	[A/C]	RACCGTCATCAGMCGGTCCATCTCCTCCGAGGAGAGCTCTCCGGCCCTCTTGTTCATGTCGATGTCGGCCTTCTTGCAGGCGATGTTGGAGAAGCGGCGGCCCACACCCTTGATGGAGGT[A/C]AGCGCGAACATGATCTTCTGCTTACCATCGACGTTGGTGTTGAGCACACGCAGGATGTGCTGGAACTCCTCACCCGCGATCAGCGACATGGCGGCAGTCGGCGGSGRCGACGGCGRCGGC
10255-529	[A/G]	CCAAGGAGCTCGTGGAGAAGGCGCCGGCCGTGCTCAAGGCCGGGGTGCCCAAGGAGGAGGCCGAGAGCATCGCCGAGAAGATGCGGGCGCTGGGCGCCAAGATTGTCCTCGAGTGAGGGG[A/G]CGAGATCTCTGTATGCCCTTCGTTTCTTGATTTCTTTCTGTTCATTGTACGAAGGAAAAAAGAGAAATTTTGGAACTAAAGCAGTTAATAATTTAACGAGATTGACTCTAACGGAAAACA
8444-948	[T/C]	CACCTGTGGAACTACGGAAGAAGACAGGAAATTTTGGTCGGCGAAGTTTGAAATGTAATCTGACATAGTCTGTATGCAAAAAGGCGGCGGCATTCTTCGATCTAGTTAACCAATGGATCT[A/G]AACATGACGCTCCTTTTTTGGGGATGTAAAACTAGCACTAGCCAGATATGTGTTCGATATAGGTTGCCTTTGTCAAACTTGAAAACTCAGGTTTGATATGGGAGTTAAATTTGTATCAAC
3014-914	[G/C]	TGAACAGTACTACCGCAAGGATCATGGTATGTAGACCACATCCTCGCCCTTTATTTCTGGTTTGGACGGCTTTATATTAGACGCGTATATATTCGCATGCCGAACGTTTATTCTACAYAA[C/G]CCATGCGTGTTCCATGCATGTGGATCTCGGTCGGGCCCAAAGCACCTAGCAAGTGAGGCTGTTCCCCGGGTCGACGCCGAACTGCTKGCAGTAGGCCCGGTAGTAGCCCSCCCGCGCGTT
ABC10632-1-2-132	[T/C]	ACACCATCGCCGTGCCCACCGGGGGCTGGGCCGTCATCCGMTTCGTCGCCAACAACCCAGGTAGTACCAACCCTCTATATTTCGGCCCACGGGCCTTGATTGATTTTGCTAGCTGGTGCT[A/G]ATGATTTGGTGTTTGGGCCTGTGTAGGCATGTGGTTTTTTCACTGCCACCTGGACGCGCACGTCCCGATGGGGCTCGGGATGGTGTTCGCGGTGGAGAACGGGACGACGGCCGACTCCAT
ABC14167-1-2-250	[T/C]	CAGCTTACCAAGAGTCTCCACCTCCGCCATACTACGAGGTGTCACCGGAGGACCGGTACCTGTCGCCGCCRCCGCCAGCCTACGAAGAGCCGACAACGCCGCCACACTACGACCTACCAG[A/G]GTCGCCCAACTACGAGGTGTCACCAGAGGACCGGTACCTCTCGCCTCCACCACCGGCGACGTGGAAGCTGCCGGCCTACGACTACTCGTCGCCGCCTCCACCGGCTGCCGGACAGCCATG
2057-412	[T/G]	AACTAAAATTTCCTTCCCAAATGGAAAGGATGATCTCATGAACTTTGAAGCTACTCTACGGCCTGACGAAGGATACTATCTAGGTGGGTCATTCACTTTCACCTTCCAAGTATCTCCTTC[A/C]TACCCTCACGAGGCTCCAAAGGTCAAGTGCAAGACTAAGGTTTACCATCCCAATATTGACCTAGAAGGAAATGTCTGCCTGAACATTCTGCGTGAAGACTGGAAGCCCGTCTTGAATATC
ConsensusGBS0651-2	[T/C]	GACATGCTGCAGCAACATATGCGCACACGCACAACCAGATAAACTTAACCAGATGTAGAGGATTATTCACTACWAGCTAGTGCAGTTAAACTTAACCA[A/G]ATAAATTAACCTCTAACATAGCGGCTGTCTTCTTCTTGTTGTGCAGTTCAGTGAATCCTGCGGCAGCAGTCCTGGGGAATGAGAAAGCCGACCATGGTGCCCACCATGCTCCCCACRGCC
4166-1090	[A/G]	GCGGAAGAGAAAATGGATACGACTTTGGTTTCTTGCACATCAAGGCTATTGACGATGCTGGCCATGATAAGGCTGTCAAGTTAAAGGTGCGAGGTCTGGAAGCTGTCGACCAGGCAATTG[A/G]TCAGCTTGCAAGACTCCTGTGGGAAGCTGAGAAGTCAGGGCACTACCAGTACTTCCTCTGTGTCACTGGAGACCACTCTACTCCTGTTGAGTACGGAGACCACAGCTTCGAACCTGTCCC
2371-950	[T/C]	TGAGCCAGCGATCAGCTTCCCTGAGTATATGCGGACAAACGTTAGTGACCCCACGTATGGATCAGTCATGATCTTGAAAGCTAACCCAGAAAATGGTTCATCGTCACTAGGAAGTCTTTC[A/G]AGAACCACTTCCGGGTCGTCTGGGTCAGTACCCTTCATTGGTGGCAGGTCTAGTGGTGATGGCAAGTAATCAACAACAGCATCAAGCAATGGCTGGACACCCTTGTTTTTGAAGGCCGAA
1435-670	[T/C]	GCATCTTGGCTGGTGGCAAGCATGGAGTAGACAGTGTGTTGGCCTTTAGATGTTTAAGGAGGATGGTTCCTTTGTGTTTACAGCACTTTTAAGTTGATAACTTATGATCGTGTTTGTGAA[A/G]ACTATGCCTTGTCACATTTTGCTCCTGTTAAGGGAAAGTGCTACTGTTATGAGTTTAAAAAAAAAAAAAAAAACCCTTATCCTGAAATTCCCTTGGGCATTACATTGGCGGTGTATGTAG
3981-469	[A/G]	TGGCTCAAGTCCAAGCTCTCCGACGTCCGCTACGGTGGCCTCTGAAACTTTTTCCTCCCAGCCTCCAACGAACCCTCCATGAACCGAACCTCTACTACATATACGTGCATATGCATGAAG[A/G]AGTGTGTATGTGTGTGTGCTRCTGYTGCTGCTGCTGCTGCTGCTATACGTGCAGGCATGGCCCCCAAGTTGCTGCATATAGGTGTGTACTGTTTAATCACATGCCGTATTTGTGCATGTA
2322-462	[A/C]	TACAAAGTAAACCAGCAGCCCCATGATCCGTGTAGTAGATGAAGATGTGATCATTTGGTTTGCTGTTCACCACCTTCCTACTCCCTCCGGTAACCGCAGTTTTGTTCCCCAAGAGAACCG[A/C]GTAGAAGTTCTTAGCAGTGACCTGGTCACCGGTGTAGTCCTTGGGAACACCATGGTAAACATCTTTGCCTTTGGGATGGTTGATGACGATTCCAGGCCTTGGGTTGTCAGGGCTGTTGGC
5873-880	[T/C]	TCTTTAAGGTCGATTCACGTTACCATACGACGGGAAGATCAACCACTGATGTTGCCGAGCCAGAACAGCATCGGGAACTGCACGACCGCCAGGAAGAGCAGAAAGTAGTGGTTTCGACTC[A/G]GATGCCGCTCGTAGCTCCTTGGTCCACCCAGAAGAACCCTCTTCATGGTCTTCACAAGGAACACGCCAGTGCAGAGACAGAACCATGGCATGATGAAGTAGTATAAGTAGCTCCAGAAGA
ABC08402-1-2-97	[T/C]	TCTTTCTCCTCCAGCTTCTTTTTTACTGATTAAMAGCAAAGGCTTCATTAGGAATGTTGTAACCTTTGTTTTGCTTGCAGGTATATGGGTATAGGA[A/G]CTCCCTCTGGGCTGAACACCTTGGTATGGTTGATGAGCGCTTCAAGGAACCTTCTAGTCTGGAGTGTGTACGATTAGTGAACCAAATAGCTGAAGATAACTGGGAAAGATTCGCATCAGA
ABC10361-1-3-316	[T/A]	AACCGCTCTTTCTCTGCATTGGTCACAACCCTGTGAATCGGGCTCTTGAAGAATCCRTTGCTCATTATCTGTATGCATTAGATGAAGTAGTAAGATTTACAGCTCAGTTTAACTGTCCAK[A/T]GGACTTCGATTGAACAATTTTGCAACTTCCCACACACACGTACCTCCATTACATCTCCCACGTTCACGAGTAATGCATTTGGAACAATGGGTACGTTGTACCAGACGCCATCATTCTGAA
3646-1984	[A/C]	GCCGCCAGAATGATAGTATGCCGACGGAGGAGCTTGTGGAAACTCAGGTGGAAGGTAGAAGTCAAAGAAGAATAGGCCATCTTGGTATGGTGTGCCACTTGCTCCAATAATCACAGCTCT[A/C]ATGAGATCCATACGATCTTCAAATACCCTCACATAAATATAATCTGGTAGGTTCTTCTCAAGTATGCCCCATTCTTGCTGAACTTTTTTTACCCACTTCCTTCCACCGGTACCATGAGCT
6804-1197	[A/G]	GACCATGTTTCGTTCGTTCAGGATGCCGGGGTCAAAGCGATTCTTGTCGGGGAATCCCTCATCAAGCAGGACGATCCTGGGAAAGCAATCGCTGGGCTTTTTGGTAAAGACATCTCACCC[A/G]TGAGTAGTGCTGCGTAAATAGAAGAAAGGGTAAGGATCGTGAATTACTGGATCTCTCATATTTTGTATAGAAAAAACAGAGCGGTATGCGCTTTTGGAGAGTTTTGGTCAGCAGTTTTGT
3232-201	[G/C]	GATAGCCATGCCGAGGGCGGAGAGTTCCACCTCGTTATGCATCTGCATGTACCTCTTGGCGAGGTTGACATAGAAGAATAGCGGCTTCTTGGTGTTGGAGACCTGGATCCGGTTCTTCTT[C/G]TGCGGCTCCGTCACGGCCAGGTTCTTGACTCCCTCCGTCACCTCCTCCATCTCTCCCCTAGCCCTAAACCTCGAAACCCTAGCTCGCAAGAGAGCCGACGCAAACCCTCCTACGCCGCCG
2407-1771	[A/G]	TTTCTTCAGAGTTTAGGCGTCCATTTATTCTTGGTTTAAGAAAGAAATAAAAGGTTCTCTCTTTTGTTTCAGCTTTTTTACTTATCAACGGTTTACAGCAGGGCTCCCATGTCTGAAGAT[A/G]CACAAACTATTCTAGGATACGTGGAACGTCACAGTGCTCTCGACTCCTCAAGCCGATTCTGCGAACCCGATTCTGTCCTTGCCGAAGTCGAACACGGTGTGGTAACCGCCCATGAAGACA
7185-370	[A/G]	ACTTTCTACAACGTGGCTGGGCTTTCCTTTCTTACACTAGAATGATAGACAGATTATCTCTATCTTCTATTCTCATCAAAATCAAAAAAAGAATGAGGGGGTGAACTGGTTTGCGCCTTC[A/G]AACAATGAATCGGGGTAGAGGCGGATTATCTGTACAATGGCATCCAGATGTTGCTTTTCCTCGCACGCAACGAAAAAAAAGGATGCCCGGCTCTTTTCTCCCGCGCTCTAGTAAATACAT
3659-525	[T/C]	CAAACTTGACCAAACACCAAAGAAGCCTAGGCTAAATTTGCTAAGCTGCTTCATGCTGGCAGCAGTTGGTCTTCAGGCCTTGATACAGCACTGGAAATAGCTCAGGAACCTCTTCCTTCC[A/G]GTGGGCGAGTCGTCGCGGCCGTGGAGCGGGCCRTGGTCTTTAGCCGGAGCGCCGAGCTTGGTGGGCTGGGGGGCCTTGGATGGCTGCTGCTGCTGCTGCTGCTGTTTGTGGTGGGCGAGG
7624-359	[A/C]	GAGCTGTGTCAACATACGAGTTGCATCGCTCAAGATACTTGCTTTATCCAACTTGGCGCTCTTCCCAGGATTGCTAGCCGAACATTCWTCAAGACCACCGTGCTTGCCAGAATTCATAAC[A/C]GAACATAATTCAAGAAACCTGTCATTCAGTTTCTCCCTCCGCATTTTCTCGCGGCAAGCCTTTGACTTTGGACCAGATGAAGATTGTTCATCTCTGCCCCTTTTCCCCAAATTAGATTGC
1670-369	[T/C]	GCCATGTTGCGGAAAGGGTACTTCATGGCAGCCTCATTCATCTTGAGATCATTCATCTTAAGATCCAGGTTCATGAGGCCAAGATTGAGGTGGTCCATCTTGTTGTCTTCTTGGTGGTAG[A/G]ATAGCTTATCCCATTGCTTCACATCAGGGACAGTGTTCATCCTTGCATACTCAAAGTCATTCATCCTCTCAGCCTTTGACTTTGTGATCTCAGCCAGCTTTGATGTCATGAGAGACCATT
9282-205	[T/C]	CAACCAGGTTTACTCTCCGAACTATGTTCTCCCTCCAACCAAGTGTTGTTCAGATGAAATGGGCATGGATCTTAGGCCAAGCTGGGTTGGACGAATTGATCCCCATGACTCCCATTTCCT[A/G]GCGATCGCCATCGCGGAGCAGCAGCTGCTGAACGCTGAATTTGATGACTGCATGACCTCAAATTCAAGTGGCGCCACATGCTGCCGGTCTATTGCTCTAATTCTGATGGTCCTTTTGCTC
34-472	[A/G]	ATGAAGCTAACAGATAATGAAAAAGCAAACCAAGAAAACAAGGTGAAAGCCAGGCTTTGCAAAGTAGATCAAAAATCTCACAGGACAGGAGGTTCAACATAGCATAATTTTAGCTGGCGG[A/G]TAACAGTTTCAAGTCTAGTAGGTTCTACATGTAGTAAAAACTGGCCACCAGAACAGAAGATTGCCATTAACTTCACGAGCTTGGGATACTCTACTTCTTCTTCTCGGTTCCAGTACCAGC
2223-1688	[T/C]	GATCTCAAACATCCCTGCGAACGCCGTGAACGCTGTCACTTGGGGCGTGTTCCCCGGCAAGGAGATCATCCAGCCTACCGTCGTTGACTCGGCGAGCTTCATGGTTTGGAAAGATGAAGC[A/G]TTTGAGATCTGGTCCAGGGGATGGGCCTGCCTGTTCCCGGAGGGTGACTCATCCAGGGAGTTGCTAGAGCAGGTGCAGAAGACCTATTGCCTGGTCAGCCTTGTGGACAATGACTACATC
ConsensusGBS0342-1	[A/G]	AAGGGCACCAAGCCTTGGGTGAGCCTCCCCAAGGGCAAGGGTATCAAGCTCACCATCATTGAGGAGCAGAGGAAGAGGGATGCCGCAGCTCAGGCTGCTGCCAAGGCCTGATTCTGAGGC[A/G]TTGAGTCGTTTTGCTATAGCCAGTTATCTGCAAGGATATAGAACTATGTTCCTGGAACCATCTTTTTTAAGTTTTGCCTGAT
5732-1104	[G/C]	CAAATTTGGTATGGCAGGATTGGTCTGAACTGCTAGATTACATAGAACATGTCGCAGCACACTGCTTTCATGGAGCAGGCACGAAGCACCAAATTCAAGCTCTGAGCTATACAAATTCAA[C/G]GTCTCCAGAAGCAGCATCGCCTAATACATTCCTGTCCAGGCTTGTTTTCGGCGTTTCTTCCAATTCATTGTCGAGATTCATGCTTCTTGCATCTTCCGGTTCACCTCTGTTAGAGTTTCT
8724-1282	[T/G]	TTTTTTTTTTTTTTTTACCAAGAAAAATTTCTTATTATTAGACAATTTCCATCGTGTGTGCGTACCAGTAACAATAGTTACACCCATACATACATCAACAAGTACAAATAAATCACCTTC[A/C]GCTGTTGCACAAAACAAGCTAATGAAAATGAGCAGCTTGCAGAGCATTTGCCTTCTCGGCAGCCACTGAAGCGTCTGCACCTCTGCCCTCCATCGTGTATGCTTTCTCCAGCAAGCGCCA
3987-1078	[T/C]	CTGATTGATGGACTACAATCTGGCTTGGACTCACATGATATAGTCAGCATTCAAAATGCTAAGGGCTTAGGTTATGCCATGAACACAGCTGAGGAGCTTAAGTTTGTTAAAGATATAGCT[A/G]CAGCAACAGGCATTGTGCTTGATCCAGTCTACAGTGGGAAGGGAGCATATGCAATGCTGAAAGACATGGCTGCTAATCCTTCCAAGTGGAATGGGCGGAAAGTCCTCTTTGTCCACACAG
5187-752	[A/G]	CCGAGAAGCACTACTCCCTCGTCGGCTGCACTTGCGCCCCTGGCTTCGAGTACGAGGATTTCGAAATGGCCTCTTTTGATGATGTGAAAACCATTGCCCCGAAGGCAGAACCCTTCCTCA[A/G]YTACCTTATTCCATCCAACAAGTAAGCAGGACCCGAGATGTTCATACTGAATGCAAGCAGCCTATTATGGCATTATCCGCCCTGCCTGTATTGGCTTTGGATATCATTTTCTTTGGCTCC
4076-1056	[A/G]	TCTTCTTCCATCATAACAGCAATGGACACTGAATCAATCGAGAGTACAACAAYRMCCAACAACAACMACAACAACAACAACAACAACAACATAGCGTCACAAACCGAGAAAAAAGAATGC[A/G]GTAACATCGATGAGTCTCACACACTAGGTTCTCTTACAAACCTTCTAAGGGGGGCCTACATAGCCTTCGACGAAGCATCCCCCCTYGTAACAGCTTCCGRCGCTGGCGCTCTATCGGCTG
1275-734	[T/C]	GCAGGACGCCGGCAAGGTGGAGCTGGTGGACGGGTCGTCGTACCTGGGTCAGCCGCTGCCGTTCACGATCACCACGCTCATCTGGATCGAGGTGCTGGTGATCGGGTACATCGAGTTCCA[A/G]CGCAACGCGGAGCTGGACCCGGAGAGGAGGCTCTACCCCGGAGGCTCCTACTTCGACCCGCTGGGACTCGCGGCGGACCCGGAGAAGAAGGAGACTCTGCAGCTGGCGGAGATCAAGCAC
4919-1051	[T/C]	CCAAATCAATAGTGCTCCATTAGCTATGAATACGCCTGTCCTCCTCATAGATTCTTACCTCTCATTAGAAATCGAAATTATTTCTTGTTCCTTCCTCTTGTTTGTTTGATCCTTGATCGC[A/G]CTCTATTTGCTGCTCTCCTCGGCTTCGGCGTCGGCGTCGGCGGGCTTGCGGAGGACGACCATGTGCATGGGCGAGAAGATGCCGGTCTCGCCGCCGAGCGTGAGGTGCTGCGCGGTCTCG
7282-1386	[A/G]	TAAAAGCACCTAGATTATGTTTTAACAACACGTCGAGGGGGGTCAGCACATGCATCAGTTTATGTTCCCCCAGATAGCTTGCCCAGATGTCACCTTGTTGCTTGGCCTTGCAGTCAGCTC[A/G]TACAGAATCCGAGCAAACGTGTCCGAGTATTTCCCTTCCGACGTCAGGATCTCGGCAAAGGTATTCTCGTGAACCAGGAGGTGCATCCTATTCTGAGGTTCCGAGACGAGGCTCTCCAGT
3759-1385	[T/C]	GTCGATGATCGAGTGGGGCGGGGAGGTGGTGAACTCGCAGGCGGAGGGGGTGCACACGTCGACGCAGATGGGCAGCGGGCACTTCCCGGAGGAAGGGTTCGGCAAGTCGAGCTACTTCAA[A/G]AACATCCAGGTGGTGGACAGCACCAACAACCTCAAGGCGCCCCATGGGCTGGGCACCTTCACRGAGCAGTCYAACTGCTACGACGTGCAGAACGGCAACAACGGCGACTGGGGCACCTAC
2328-866	[C/G]	GTTGGCGAGGCCCTGCAGCATCTTGATCACGTCCACCGTGTCGTCCAGGTAGTACTTGGCCATGCTCGGCTTCTTCCCCACGGTGCACGCGAACACCTCGCTCGTCGCCGGGAGCTTCAC[C/G]CTGCCGTTGGCCGGGCACACGATGCTCTCGAACATGTCCTCGTCGGACCGGTCGTCCCCGATGCAGAGCACGAAGTCCGGCGCCTTACCGCCGCGCACCATGGACGACAACAGGCTCTCC
6573-369	[T/C]	CAAATGGAGGAATTTGAGTTTCAGTGCAAGTGGACTGGGTTCAAGGGATAAACAAAGGGTTCCAAGGCCGAAAGCACCTTCGTCCTCCCCATCACCTAGCCCGCAGCTTCTGCTTCTCCC[A/G]GCCCCAAATAGTGTTGCCGATGCTGCTCCACCAGAAGATTCTGAAAAAAGCCCACATGATGACAAGACTCCGAGTCCAAAGTACAGTGCCATGATCCTGGAAGCTCTTGGCGAACTGAAA
5251-184	[A/G]	AAGTTGGCGAGAGAGGAGATGGGGAAGGGCGGGGAGCTGTGGGACGACTCGGCGCTGGTGGACGCCTTCGACCACGCCATCGCCACCTACAAGGCAATGCATGGCAAGAACAAGCAAGCT[A/G]CTCCATCTGAGATACAAGAGTCAGAAGATGTAGCTGCTTCTGCTGCCATTGCCGCTGCTGTTGCAGAAGAACCTGTCTCTACTGAAGTAGCAGATGAGCAAACAAATAAAAATGACAGCT
6714-579	[T/C]	CAGCTGGTCGCCGGTGATCCTCGGCATCCTCAGCACCCGCGCCACCAGCCGCATGTCCACCTGCGAGAAGAAGAGGTTCTGGTCCGACCTGTCCTCCTTGGGCTTCTTGAACTTCTTCAC[A/G]ATGCAGTTCCCTGTCCTCAGCAGATCCTTCAGCCTCTTCTCTTTCTTCTGTAACGTGGCGTGGATGCCCTTCACAAGAGCCTCGTCCCTGGGGTCCTGGAGCTCGACGTGGGCGGTAGAC
3674-1352	[T/C]	GGACGGGCATTTTTTTTTTTTTTTTTTTCCGAATCTCACCCTGCCCCATAATTGATTTACAGGCTTCCGGTGTACAACGAATGATGATGATGAATCGCTAGCTTAGTTTAATTTAATTTG[A/G]TTTAGCTCGCCAACAATGCTGACACCATGGGCAATACCAGCAGTAGCGYCAAAGAAGATAATCTTCTTCTTACCGAGGCCGCCAGTCTTGACGCGGACGAGAACATGGACTGCGACGAGT
5058-404	[T/C]	GCCGCACCTCCTCCATCAGCAGAAAACAAGCTCACTGTTGGTCTGATATATGTCAACGAGCACTATGATGGATGGAAAGAACAATGTTTGAGGGTGCTTCAATCAAATTTTGATAGCCAA[A/G]CATGCTCCTTTGCCCCCGACGAGGAGATTAACGAAGCGTTAAGGAACTGCTTCATCGACCGCGAATCAAATTTCAAACAAGTACAGAAGCTCTGCATGCCTTTCATCAGGTTCAAGAAAG
ConsensusGBS0269-1	[T/C]	ACACCGTGCGTGTGCACGATAAACACCACATAATAAGGTTTTG[A/G]AGTAGATAGGCGGTTCTTGCAAACATTTGCTAACAGGGCACTTRAATAGAACATGAGAKGGTACCCTCCCCTCTGGTTGCACTATGCCTAAAGGGRCCCTCTGGCCTACCCCATGGGCAC
ABC05369-1-3-231	[T/C]	ATTGTGCTCTCGCGTCACTACTTGGAAGGCTGGAGCGGCTTTATTAGATGGTGAAGAAAGCTCACAAAAATCAAACCAGGGATAGCATAATCATAATCATAACCATATGTGTTTCCTTTC[A/G]ACTGGTTCAGTTGTAGGCGTCCGGGTTGGCGACAAGGTAGGCCTCGGCRGCCTTGAAGATAGCGGTGACAGACTCCTTGGCCTTGGTGATCTCATCGTTCACCTCCACACCCGGCAGCAG
7634-659	[A/T]	TAGGCCGCAGTCCTCGCCCGAATTGGAGTGGCGAAGGTGAAGAATGACGACGGTTCTCGGAGGGAGATGGCAGGGAGGATGAACTTTTGGTGGAGTTCCTTCCAGAAGAGGAATTCTTGG[A/T]RGTGCTGTTTGGAAAATATTTTGGTGCATAATTTGGCTGSTAATCTCTGGTTTAGTTAGGAAATGATATATTGGGTTCTGGCCTATTCCTTTGGTTTTTTCCTTACAGCAGGCTGGAGTT
1553-753	[A/G]	CATCTTCTCAAACTCCTCCTTGTAGAGCAGAGTGTCACTTGTGGGGACACCCAAGAAGAGCCATGCCAAGCCATTGAACTTGTAGTCGTCGTGCTGCTCGAAGAACATCTTCCACAGGAA[A/G]GAGCGGAACGGCGCGATACCGGTACCCGTGGCGAGCATGATGATGGTTGCGTTGGGGTCCTTGGGCATGAGCATCTCCTTGCCCACCGGCCCCGTGATCTTCACTTCTGAACCCGGCTTC
2677-501	[T/C]	ATCGACGGTGTCAGGAATGTACAGTTCTTCTTCTGGTTCATTCTTCAGAGCATCCTTTACAATGCACTGAAAAGCGTCTTCTACATTTGTTCCTTCTTTCGCAGATGTCTCGAAGTAAGG[A/G]ATGTTGCCCTTTGAGGCACACCAAGCCTTTGCCTTCTTCTCAGAGACCACGCGGCTGTTGCCACCATCAATATCAACTTTGTTTCCCAGCAGAACAAAAGGGAAGTTATCAGGATCAGAC
4978-1030	[T/C]	GAATCGAGTGTTCATCATCAACAAGAAGAAAACAAGGAAGAAAGGGAAAAGGAAGAAGAAGAAAGAATGAAGCCGATGGACATACACATCATCACAGTATCGGTACAGGGATCGACTAAT[A/G]GATCCACCCGTCAATGCAACTCGACCACGCACGGTGCAAGAAAGATGGCACCACCACCACCTTGTGTTGTTTGTTCCTCTCGGATCTCGGATCGGATCAGAACATGGCGCCGAGGACGGC
12701-485	[A/G]	AATCGGCAGATCAAATGGTTTCGTCAAGCTCATCATATAAAGGGCAGCATCCCATGGTCGTGCAACAGAAGCAATTGACAGATCAAAAGGACTGGATAGATAAGGTCTGCGAGTCCTGGA[A/G]TTGCTCTACGTGGTGGAAAGTGGCCTCATTTGGTCTCGGGATTGCGGTCACCACGGTTTTTGTTGTGTTTGTTGTAACAGGTAGAAGAACATTAAAACTTAAGGTTTGATAGATCAGGAG
12280-797	[T/C]	CAGGTCTCATCTACCAAATTTGAAGTACCTCCTTCAATGATCCCAGACATGTAACCACTTTCAAATTTAGCCTTGTTGGCAAAATATTTCTAGTGAACCTTGTATATTCTGATTTCTGCC[A/G]AAAGAATTATGCATGAAGAAGCACAATTCTTAGTCTACAGCTTGTGGTTCTGCATTTGAATCTCAAAACTGCCTCAAAAGTTATGCAGAGAAGTCAAGTTCAGCTTCCACAAAGAGAAGA
2176-891	[A/T]	CTTAAGAAGGAAGTTGTTGAAGCAATGGAGGGTCAACTAAAGAGGGAGGAGTTTAAAGATGAGGAGATGCCTGACGTCAGGAAGTTGGACATTAGAAACTTCCTCTAGGTCCCTGATTGA[A/T]GATGATAATCCTCATGGTGTTTYGAAATGCCGATCGATCTGTGATTTTTCTTTTCAAGTGACAGCCGGTGCTTTAAGCCACACCCAACGGATGTTCTTGCTCTTTGTAATAAAACTGCAC
1896-1435	[T/C]	ACTGTAGTATTTACAGCAATCACGACCGTATATATCGACCACACCATATTTTGGATGACTGATGTGACATGGATCGATCACACAGTCTGATCAGATGATCAAGGAWGAAGGAYTAGCAGC[A/G]CACGCCTGAGACGCAGCCTTGTCCATGACCTCCTCCCGGACGCCGGCGTTGCAGATGTTGGCKAGCGACCGCATGTGCTTCATCCCGTACTGCGTCAGCGGGCCGCACCGCTCCTCGAAC
4618-1559	[G/C]	GGACCGAGAATGCCGGATGGAACAAGGGGCTTTACAATGGGGCGCGGTAGATCTCTCCCACTTCCGAAAGCCGAGAAGGCCCAGAAGACTGAGGAATAGAACTTTATACAAATGGCTAGT[C/G]CTCCTCTCATGCCACTTTATAAGGATTGTCTTTTCTGAAATMCAGTAACTGCCGCTTGAGTTGGAAATTTCACGCGTGGCTGGTATTTTACCACCGTACAAAGTATGCATGTTTGTGACA
2464-1228	[T/C]	TACAGTTACTAAGATAATCCGCATCACCAAACATGATGCGACACATGAAACAGTAAAAGATCTAGATTATATAAACCTCAAAAAGATCTAGAGCTCACAGAATGTAAGGTTTTGTCGTTG[A/G]CCTCGTCGCACATGAAGTAAACATCAAAGTGTAAATTGAAGGTCAAGACACTTGGTACAAATCAGACCATGCTAACATGTCCACGGTTTCTTCTGCCCGTGCTGGGTCATAGATCGCTAT
ABC03097-1-1-114	[G/C]	CGTGAAGGTGTCGTACCGGAGGAACAGCTCCACCACCAGGAGCCGGCCGACGAGCACGACCAGGTTCTTGCCTGGGCACTGCTTGTTGTGCACGCTGGGGCTCTCGGTCTCCCGCCCGTT[C/G]GACCAGTACACGTACTTCAGCAGCTTGCTCCCCTCCTTCCCGACGAACCGGTCGCCGACGAACTCCCTCGCCGTGGGGCCGAACACCCGGGGGTCCTTTGTGGCACACGGCTG
7886-894	[A/T]	TATCTCCTGCAAAGTTTTTCCCTTTGTTTCGACAACATGTCGCCGCACAAATATTGCTCCTACCACGCACGCTGATGAGAACATTGTGTACAGGACTTGTGGGCCAAGTTGCTCCAAAAG[A/T]CGCAAGAATAACAAACTAACGAAGAAGTTAACGCCCCCCAATGCACTGACATACACAGAGCCATGGCTTTGGCTCGAATTTTGTTCGGGAAAATCTCAGGCAAAAGAAGTCCTGGAACTG
9610-1195	[A/G]	TCCCTGAAGAAGCTCTGGTTGGTGGGCTTGCATGGGGGCTTCAAAACTCAGTGGGACAAGAACGGAATGCAGCAGAAGATGGTGCATGTTCAGGAGGTTCGTGTCTGAAACTCTGAATGC[A/G]GCACAGTGGTTCTTTCAGTTGTAGCATTCTGGTATGGTGCATCGACGCCATTCTAGCTTCAATCATTCTGGTATGCTATAATTACTAAGCCATCATTTGCGAGTCTTGTACTTCCATATT
2298-1526	[A/G]	TTATGTCACCCCTGTTAGCCTTGTTGATCTGCTGAACACACCTCCTTATGCCATCAAGCAGTTCCTGGTTATTAGGGTCAAGCTTTAACCCAGCCTGGTAAGTTTCCATTGCCTTCTCAT[A/G]TTCCTTCATAAAAAACTGAACTGCACCCTTCCTTGTATACCCTTTGGAGAAGGTTGGGTCTAGCTCAATACACTTCTCTGCGTCTTTAAGACCTTCAGGCATGGCTCCCAGCTTGGTATA
4684-775	[A/G]	TACACTGTTGCGAACTCCAATGCATCGACTTGGTGAGCCAGTGGAGSTGGCGTCGACGGTGTCGTTCCTTTGCATGCCGGCAGCTTCATACATCACCGGCCAGGTCATCTATGTCGATGG[A/G]GGTCGAACCATTAGTGGCTAATTATTTTAGCCCCGGCGGTGCATCTAGCGCCGTTGAAGCGCGTGTGAGGTGTCTCTTTGATGAATGGTGTGTGATTATGTCGGTATTTTTCTTCATTGA
7568-443	[G/C]	GTACCCGTAAGGGTTCTTGCTAGCCCAGTTCCACTGGTCCCTGCACATCTCCGTGATGCCATACTTTGCTTTCCAGTTGAGTTCTCTCTCTGCTTTACCAGTTCCTGCAAAGAGAATCTC[C/G]GCGTCACCAGGGCGGCGCTGACCGACGACCAGCGGGATTTTCTTTCCAGAAGCCTTCTCGAATGCATTTACTATCTCCAACACTGACGTCCCTTTTCCAGTTCCAAGGTTGTATGGTTCA
5646-568	[T/C]	AGGAAGCTCGGTGAATTCAGGGCCCTCAAAGGGGAATTTCTCTGCATCAGGTTCTGTTTTCTCTGCTATCATCATGTCGTCAATGGTGATCTCCTCACGAAAGGCTGTGCAGGTGAACTC[A/G]AGGTTTGGGCCAGATCCCTTGGAGACTATCACCTTCATAGCAAGGCTACTGTCTTCGCCGCCCTCATCTTCATCGTCATCATCCTTGGCAGCATCCTCACCGTCAGCCTCATCATCTTCA
5146-2119	[T/A]	CGTGGATGCTATTGTGTCGCGGGTCAAAACCGGAAACYATTTTGTTGTGCTATTGTCGCGAACCAAATGTCGGAACGTGAGTCTTCTTTACAATTTCACACTAGAATCTAGTCTTGAAAT[A/T]AAGTGAGCACTTTTTTTTGCGAAAAAGTCAACACTGTATTGTAGGTATAGKTAATTTATTGGTGATGTCACCACCAAATTAATTTGTTTCTGAGTCTTGTGGTAATGCTGGCTGTTGTTG
5028-1261	[T/C]	CACCTCTTTTGCAATGCTTGCCCTGGTATAGTTGCCCCAGATGACCTCGGGTGCAAGCCGTTCAACTAAATACCTTGGCAGTCCCAGAGAAGCAGATGCAGTTTCTGGAGACTCTCCTAC[A/G]AAGAAATTTGCGCTTCGAACACTTCCAGAAGCTGCATTTATCAGCACAATCAAACCTTACCAATTTGCAAAATAAGAAAGGTGGTTACTGCTTTTTGACGAGCAGCATCTTCAACGAAGA
8053-769	[A/G]	GCACTATTTCCCATGGGCGACCAAGGCGGGTGTCAGGGCCACTGATCTGATGTCCGTGTACTATGAGAAGCACTTCCATGAAGATCTGGGGGAGGTGAGGAAAAACTGGGGGATCGTCCC[A/G]TGCCCGGATCCCAAAACGAGCAGCAATGCTTAGACTTTAGGTCAGTGCATTTTGCATGAAAACGTCTGTATCTTGGTTTTTCAGCGTTGCTTGTGGCAGTTCCTCTTTCGTGGGTGATAC
ABC13480-1-7-313	[T/C]	AGTTCACGGCTGCGGCCGCGCATAATTGTTAAGAAGAAGAAGAAGATTAATTAACAAGGGGAGCTGAAGTGAAGCTGCACCCATGGTAAGAAGAAGACTAGCAATAAGAAGAACAGAGTT[A/G]CAGAGAGTGTGTGCTCTGTTTTATGTATGTATTGTGATACTACTGCTGCTGTAACTTCAAAATCTTGGCCTGCTGCCCCCATTTT
6419-1680	[T/C]	ACAAACTAGGGGTCCAATTTACAGGAACACCGTCGCACCCTCACAGAGCGCGGCACGCAGCGAGGCCGGCTATCAAGAACGTTCTTGTTTCCCCTCGAATAGGTTGCCCAGGAACAGCTC[A/G]AGCTGCTCAGGCGTGTGCTTGACGTACTTCCCAGGCGCTTTGCTGTTCTCGATGAGAGGCCCGAAGCGCTTTTGGAAAGATCTGTATGCGGGTAACAGAATTTCTGCAACTGCCAGTCTC
2290-796	[G/C]	CAAGCAGAGACTCTCGGAGGCTGATTCCAAGCCTGAGGGGGGAACTATCAAGATCAACACGGAGGGTGATGCCAGTGCAGCAGCAGGACAGAAGTCGGCTTGCTGTGGGTCTTGAACCGT[C/G]GTCGCCACGGGAAAAGAGATAGTTGCGACACGGTGCTTGTAATTCTTGTCATTCCATTCTTTGTGTGCTGGTTTCGTTGTGTTATTTAAGTTATCGCTGTTGTTAGGATCTGGACAAATT
5184-1163	[A/G]	CAAGGCGRACCAGGCTTCTTCCATGTCATCAACTCTGGTATCAACACTGAGGACCCKGTGAACAGCACGCACATGGCGCACTTCTACTGTTTAACGCTCGCCCAGCGATCTCCTTGACTT[A/G]GGCAAAGCCCTGTAATAAGCCCAGCAAGATCCTGCCTGCGTTCTGGAGCAGCCGAGCTGATCAACGTACAGSCCCCAAGATCACCTCACCAGTGGGGATGGAAAAGGTTGCACTGGACTA
7942-948	[T/G]	TGCCAACCTGGCACTACCAATGTTCTCTATGGCTGAACCTGTTCCGCCCAAGGAGATGAAGCATCAAGACATGAGATGGACAGTGTGGGACCGATGGTCTATCAAGGGCAACATTACTGT[A/C]GCAGAACTCCTGAAGTGGTTAAGCGACAAGGGCCTGACTGCTTACAGCGTCTCYTGTGGCACATCCTTGCTGTACAACACCATGTTCCCGAGGCACAAGGATCGACTGAAGAGGAAGATG
8065-1203	[A/G]	CGCAGAGCCATATCCCTTCGCCCCCGGGACAGCAGCCACATGCCCGGCCACCCAGGCCGTCGGCAAGGTAGTTGAAGCGTTTCGTCTTGGYAGCCAAATGCGCCGACGATGGTGAAGGAT[A/G]TTACCTTAGCTTCCATAGTTCTTTGCTTGATTGTTGGTACATAGTACCTGTTGATTCGTCTGCTCATTTGTTTAGTTGAGACTGTCGTAGTGGGTTTATACCGAAGAAATTGAGCTGGGT
4511-1878	[T/A]	TAACGGCCTTGTGACAAACTGGTAAAATAAACCTGCATGCCCGTGGCCCTTTGAGATTGTATTCCTCTTCAAAACAAATTATATCCTCATTAGAAAATTAGTGAAACCTACAATACAATA[A/T]TGCCACGGTCTGTTTACATCGGCGGAAGCCTACGCCATTGCTCCCTGAGGACCCTGCTTTTCTTCATACGCAACCCATCCATCCACTGTCAAAAGAGAGCGCTGGGAGCAACAAACAAGT
ConsensusGBS0510-2	[A/G]	TGCCTTCCAGCCTGGCGACGCCTCCCCCGACGCCGCCGATCCCGCGCAGGTGGCGGTAAGTCT[A/G]ATCTCCTCCTGGATCCAGTGCCAAATTGGTTCCCSATCTGAGTTAAGCGGGGCGACTCATGTGCCTTTCTTCGTCTGGCGTACGAACCGCAGGTGGATGGACCTGGCACCGGCACCACCG
2017-635	[A/C]	ATGCAACTCTTACACTCGACATATGACAAACAARCTTTAGAATACGAKAATATGGTGATACATAAAGTGGTTCCGTGGCATGGTTATTCAGTATCAACCAACAGGAACAGCCTCCTAGCA[A/C]ACGTAATGCAAAGCAAATAGACAGGGCTTGGCTACTTCAAGGCATTACTTCTTGCTACGCAGCTTAGCTCCAAGTGCCCTCTCGAGCTTTCCAATTATCTGATTGTTCGGAATCGCCTTG
2352-277	[T/C]	ATTGCCAGTTGCCCAGACGAACTCTGAAAGCGCAGGGCCTCCAGGGTGTGCTTTTAGGTATGTGGTTAGAGCTTTCTTGCTCTTGACCTGCTCACCAGTTGGTGTAATAAATACAACCTC[A/G]AACTTCCCACCCCGAGTGGTATTAAGCTTCTTGGTCCAGCCGGAGGGGGCCAGGAGCTCCTCGCCCTGCTCCCCCTCGCCCGCCTTCTTGAGCGGCGTCTGCTCGCCCGCCGCCGCYGCC
9672-758	[T/C]	CGCCCAGTGGAAAGCGTTCGCCGTCAACCACGAGCTGGTCGATGGTGACTGCCTGGTGTTCGAGCTCATCCACCAGACAATGTTCAAGGTCCACATTATCAGGCAAAGTTCATATTATGA[A/G]TAACGACTGATGAGGGTGCGAGAATGAGATATTTAGAGCAGGCCTGCTTGAAGGAATTGAACAATGAGTTGCAAATGGAGATCGTGAACTGTCTTCAGCCTTTTCGGTGACAGACAATGT
7060-1237	[A/G]	ACGTCCTGCTTGCCGAGGTAGAACTCCGCCACCTTGTTCCACCCRCTCCGGTGGATCGACTCCGGGTCCTTGACCGCCGGGTGGTCGCGCCCCAGGGTGTCCACCAGCGTGCTCTCCTCC[A/G]TGCCGCACGAGTAKGMCATGTACTTGAGCCCCATGTCCACCGCCGGCGTCCCGAAGTCCACCTCCCCGATGTGCTCCATCTTGCCGAAGGGGTTCACCTGGATGAACACCGCCCCCGTGG
ABC14522-1-8-350	[A/G]	GCGCCGGCGCGGGCCGGCAGCATTAACCTTGACGAYSGCCTTGGTTCTTGTTGCGGCCATGGTGACCGCGCTCTGAGTCCGAATCTGWAACTGAATCTGATTGATGCGGTGCTAGTTAGT[A/G]ATTGGAAGCAATTAATGACAACAGCTAGCTAGAGGTTACACGCTTGTAGTTGTAGATATTCTTTTCGTTTGTATTTAMGTTAGTCACGTGTGTGTTAAGATTGTGCAGAGGCGTCTACTG
1001-1187	[A/G]	CAAATGGACCGCATCAACTGAAGCTTCAGCCGGACCCCTAAAGTAGCTGAGTGAACTATCTATAAGTCTTCTGTAACCTTGCTCAGGGGCAATCAAATGGGGCTGGTAACCATCAGCCTC[A/G]GAAATGACTTTCCGAACATTTTGCAATGAAAGATGTTTATCGAARGGAAGCTTTTTCAATGCTGCAGGTAACTGGTGGTCAAAGACACCATAAATGCGATCTCCACCTGGTCGACCGCCA
5038-1035	[T/C]	GGCAGGACGCCCGCGTAGCCGACCGGATCGGGTTCTACAAGCGCTACTGCGATCTCCTCGGCGTCAGCTACGGAGACAACCTGGACTGCTACAACCAGAGGCCGTTCGCATAGTCAATCG[A/G]CTATATGAAGGCACAAGACAGCAGGCRATAAAATCTCTAAATATTGTAACTATGGCGTTGCGATAGACTTCGCCTAGTACAAGCCAATATAAATAATGATGCGATCCATCACAAGATGCG
7691-679	[T/C]	AACATGTCCATCAGGTCTCGTGTAATACAGTTCAGGAAAACTGATCACATGTCTAGGTGACTGATTAGGCGTGCAAGCTTCCGAAAACCCAAGCAGATTAGAGAGAGTTAAGGACGATTA[A/G]CCCGCGCACCCTTGATCAAGCGATCGGGTTCGGGTGCAGAGTCTTCCCGAACATTAGCCTCCTCAGGTTTTGGAATGGCATTTGGTACCTCGGTACAAGGATCACTGTACCAGGTCCATG
ABC14350-1-2-242	[A/G]	CGGACGCAAGCACCACCACAACGTCCACGACCACGATGAGCATGACCGGACGGAGCATCGCGAGCGTGGACTCGGATGGGCTCACGCCGASCACCGTTTTCTCGCAGCTCATGCGTCCGG[A/G]TGGCAGATGAAGTTGGACTCTCCGCAGATTCATGGTCATGGACAACATTCTTGGTCCACATTCATGTTGCAGGTGCCAGTAATTAGTAATTAGAGTGCGTATAATATGATACACGCCTTA
2047-850	[T/C]	CAGCTTTACCATGCGTAAAAAAAAAAAAAAAATCAGTTCATCGGTTCCAGTTTTTCTTGTGTTTGTGTACATGGTGCGCGAGCCACGCACAGATCCACCGGCTTGTTATACCATTTCAGT[A/G]ACCATGACAAAAGAGAAGCATGTGCAGGGAAATGCACTTTGGTTCTTGCAGGTTGTATATGCACTTCACATAAAAAAAAATCAAAATAGTTTAAAATTATTTTTGGATTAAAAAAAAAAA
ABC03951-1-3-383	[T/C]	TGGCATAAGTTAGGCGTCTCCCCAAAACCGGAACTTCTCGAGTTGACCTGCATAATTCAAATTAATAAATGTTGTATCGTTGTATGTGTATATAAACAAATGTACAGATGCATATAGCCT[A/G]TGTCTGGGGTAGAGTGCATCTCATCATATATGTTTAGACTCCAGTTAGTTGTAAGGCCCTTGACTCAAGTYAAGTCGAGTGACGCTGTGAACATTGTCGT
3128-1476	[T/C]	AGGTGCAACCAACCAAACRTAACAAACACTGCCACCACAGGTATGATAGATACTCAGATACTCGGTCCCTTTTGCCCGATATAGGGTTACACAACGACGAATCTAGGTAAGATAAGAGAT[A/G]GGTGGTGGGATCTAGAGGCGCGACAAAAACGACGACGGTGGTTTCACTATGACATCCGTATCCGGCTTCCAAAAGATCAAGAGGGCCGTGGCCGAGGCRGRCGTGCCGTCGTCGTCTAGC
ABC07611-1-5-315	[T/C]	CCTTGTAAAAAATTCTTGGCGATTACTCSGARCCATTCTATGGGATTTTGTACAATTTTACAAACTATGCAGCTTAGTGAGGMTYGGCTCAATAAGGTGGTGTATTGTTGTACTGGAATA[A/G]ATGATGGGCACTGGAACTCCCATGGATTCAGC
4410-284	[T/G]	CCTCTATGTCCCAAGGAAGTGCTCTGCCACCAACAGGATCATAACTGCCAAGGACCATGCCTCTGTCCAGATCAACATCGGGCATGTGGATGAGAATGGACTGTATAATGGCACCTTCAC[A/C]ACATTTGCTCTCTCTGGATTCGTCCGCGCCCAGGGCGATGCCGATGGTTCTTTGGACAGGCTCTGGCAGCAGAAGAGGGCTGAGATCAAGCAGTAGATGAGTTCCGCGGAAGATTTTGCT
2754-1027	[A/C]	GCCGATCTCGTCCCACGGGATGGCRTCCGCAAAAGGCAGGACGATGTCGTCCGCGATGATCACCGGGATGCACCCGAACACCACCGCCTCCACGAGGCGGGGGCTCCATGGCGCCCACCC[A/C]AGCGGGCACAGACAGAAAATGGCGCGCTGCATGTCCTCGTAGTAGGTGGGTGGGTGGTCCGTCGAGATGTCGAACAGAGGGTTGTTCTTGAAGTTCTCCCACACCGATGCACGGGCGCCT
ABC17741-1-2-493	[A/G]	TGATTCACAAGATTGAGCAACATGAGTACATGGGGTTTGAGAACCTCTGCAAGTATGATGCATAGGATGCAAGCAGGCTTAAAGTTCATGTGCAGTCATTCCAGAAGGAAACCAGAATTA[A/G]ATTGAAGATTCGAYTCATAGGTGGTTCAGGTTTCAAATGTTTAGCCATGTAATCAGAAGGTAATCTAGCGCGCTAA
7800-594	[G/C]	CTATGAACCCTCTTGTTCTATCAAATTGCTGACTATGAATCACCCTCGCCTTTCCATTGGGATCATGGCCAATTCTTGTCACCGCGACTGCTGGTTCGTATCGTATCTATGCCTTCTTTG[C/G]CGACCAGAGCTGCTTGTGGCAGATGAGGAGCTTCTCCTTCTCATTCTCCTTGTTCTCGGTGTCATGCYTGTCGCAGGTCCATCTCATCCCCTTGGCGATGGAGGCCACGGAGTCGAGGAA
6736-452	[T/C]	ATGTCCTTGATCGCCGTCTGCTGAYGCAAACGACCTGGGCATGCTGATGGGCGATCAGTCATCGATTATCTGATGTCTGTCCGCTTCGGTGTAACTGGATGAAGACTGAGTCGAGGAGGC[A/G]CCCTGAGCAGTGTTGTTGCTGCCACGGCAATGCAGTAGCTGCACCTGGAGGCTCTGGATGAGCTCGGTGAGTTGTTGGATGTTCTTCTCCTGCGCCAGTATTATTTTCTCTTTAACGGCG
596-1035	[C/G]	GATGGGCGGACATGGAGGCTACGGCGGTGGGTATGGCCACCACGGCGGCAAGTTCAAGCACGGGAAGCACGGCCATGGCAAGTTCAAGCACGGCAAGCATGGGAAGCACGGCATGTTCGG[C/G]GGCGGCGGCAAGTTCAAGAAGTGGAAGTAATGCGCTAGCTAGTAGCTGAATCAACAACAACAMCAACAAAAAAAACCTAAACTCTTCGTGTAGGCTTCCAGAACTTGGTTTGGTCAGGGA
8258-330	[T/G]	TGGCGAAGAAAAAATACATACCAACTAAATTATGATCCTGTGGAGATCTAGAGTATATGTAAAACACAAGATGGCTTGTAGTGACAATTCGGCTGCAAGTTTCAGTTGGATAGGGAGTTC[A/C]CATGCACAACATTAATACCCCTTGTTCCCACGTATCCGGGCTCGCATGTCAACCTGGCCCCTTTTGCAGTTGAAGTAGGTCTCCCGCAGGCCGACGCACTCGCTGGTGATGTTGGGCGCC
7818-967	[G/C]	AACATATTATTGACTCGATCAGTACTCTCTTGTACAACATGACAGTCTAACGACCCCACGGGCTATGGCCACCGGGGTCCAAATTTCCAAACACACAAGCCAGCAGATCTGAAACCAGGA[C/G]ACGCCTTTGCTCAACCCATAGTGATGTGAAGCATGACAGGGTTGGAGCTAATCCAAGCCTTTTTTTTGTTTACAATCTAATCATGTACACAGGGCAGCCGAGGTCACGGCTTCCCGAGGA
5354-1046	[G/C]	TGGGAGAGAATGGATACCCGGAAGAAGACTGGCTTACATGATACAGATAACATATCAGTATCAGTTGACAATGTCGAGCCACCCAAATCAGTGGAGTGTGATACCAGTGGATTTGAAAAG[C/G]CTGACACAGGACCTGAACCACTAGGCCAGGCTTCTGAAAGGTCCACTGATGTTTATAAATCAGAAACAGATCAGTCATATGGACAACATGAGGAAAATCAATCTGCTTGTTCTGATGGAA
ABC06091-1-1-187	[A/G]	GCACGGCGTCATGCGGCACGGATGCAAGCCCTACGAGCACAACCTCTGCCACCGCGGGGCGCCGCTCGAGAGCAGCTGCCACCAGCTCTGAGCGACCTCGCCGCCGGCAGAAGGCGGTAC[A/G]TTATATGACGAGTGGTGTCTGTCAGTGTTGGCGTTCTCGTGCGCGTACGTGCGTGTGTACGAGCTACGAAGGACGGTGCTTTGGGGCTTAGTATACTAGTGGAGTGGAGTACCGCGCTGG
6781-1073	[A/G]	ACGGAACTTCTTCACACAATTACATGTTTGTTTGATCTAACAACCACACTAAAACTCTTAACAGCAACACCCCTAACCTTATTTCGACACGCACCCCTCACATGGCTCCGCGCTCTAACA[A/G]CTCCCATCTGAAATTTGGTGCGGCATAAACCTTGGGGAGGGTATGGAGGAGGATCCCGACGCAAACACAGATCACGGCGACGCCCATCACGGTGAACATTGCCGGCCTGTACAGGAAGGT
6517-602	[A/G]	TTGGAGAGCTCTGATGGTCTCGTCGTCCACRTGCCCCCTGTAAAGGAACAGGCCAATCTCTTCGTCACAGCCACCCGGTGATGGAAGCATTTTGCACCCAGTAGCAGGGTCCAGCAAAGC[A/G]GTAAGATCAACCATGTCCTCCAAATTTAACTTTATGCCAGTTTCTTCTTCGACCTCTCGGACTGCRGTGCCAACAAARTCGCCGTTTTCATCATCTAGCATTCCAGCTGGTAGCTCCAAT
9820-455	[A/G]	CGGCAAGTTCTCTGGCTTCCGACCGCCAGCCTGCGCAAAGTTCGGTTTGCCGCCACCACCTCCGCCGCAAAGTTTCGCTATTCCACCCACAAACTTGCCTGCTTGCACTCCCATTTTCAC[A/G]ACTCCAGGACTGAAGGCAGCGACCAGGCTCACCTTACCGTCTCCTGGACTTGAACCTAAAATCACCGCGGCTGGGTCTTGGAGAGTTCCCACAAGATGCTCGGCTGCGCTTTTCAGCCCA
8817-798	[C/G]	GCGTTTGCCATTTTGTGCCCAGTGCGAGCACCACCTGCTGCCGTTCTATGGAGTAGTGCACATTGGTTACTTTGGCAGTGGAGATGGCGAAGGGATTGACCGCTCCCATTTTCAGGCTCT[C/G]GTTCATTTCTACGGGTGCAAGCTTCAGGTCCAGGAAAGGATGACAAGACAGATAGCTGAAGCAGTCTATTCCGTCTCACATCGTGGAGCTATAGTTGTCGTGGAAGCCAACCACATCTGC
ABC04725-1-1-254	[A/G]	ATCAATTCCCTCAAAAAAACGAAAACAAAACACGGATCGGCACGGCCATGGATACTGAAATAGGCAAATGACTTCAGGTCGCACCATGGTCTATGGCTTTGTATCCTCCTGGGCAGGGGG[A/G]AAATTCTTGAAGAATGGGTTCTTCTTGATGAACGGCAGGAGCTTCTTGAAGAGCTGAGGGTCCGTCTCCGGGTCTTGCACCATCTTCTGGTCAGCGGGAGGGTGGTAGATCGGTGTCGGG
1910-1343	[A/G]	TTAGAACACAGCATGTGGCGCCACAATGCCCCACAGGCTCGCCGTGGTACGGTTCCTTCTTCTCATCCACGTAGCCTTTGGCTTTCATACGATGACGATGAGCAGGGGATTCATCAACTA[A/G]CTAAGCTACGCGTAGTGAATTAATTAGCCCGGCCGGCCGATCCTCGTGGTCGTCCGATCAGGCGTGGGCCTGTCGCCGCAGCCTGAGGCGCGCCCTGGAGAGCTGCTTCCACTCGACGAG
7249-128	[T/C]	AGGAATTCGGTACGAGGCCAAAACAGAACCCTCCATCGGCTTCAACCCCCCTCCGTCGGCGATAGCCGCGGGCAAAACCCTAGATCTCCCTCCCGCTTAAACCCTCCATCAAGCGGCGGC[A/G]GGATGGCGGAGCCGTCCAAGGTGATCCACATCCGGAACGTCGGGCACGAGATCTCYGAGGCCGATCTGCTTCAGCTGTTGCAGCCGTTCGGCGCGATATCCAAGCTCGTCATGCTCCGTG
3507-2859	[A/G]	TCTAAATTAATGACTTTATCACTATAAATTAATCAAAACACCAGTCTGATAAATATAAATATGTACTCCGAGTGTCCACCTAAAATTCACACGCTTTGC[A/G]AAATAACTAGAAGAAAAAGGAATATACAACAATGGCACTCCGGTACACAAGTATCCTGTACAGACCTGAGCTTCCCAAAGAGTACAGCTTATTACCACCTGATCGACTGTAGTAAGTAAC
2066-1133	[T/C]	TTATTTCGTACTACTGAGGTAAAATAAAATAAAAATGAAATGATGCACTCCATAGTCCATGATATCCCACCGATTACAGGGCACTGCCCATGCAAATTCCGAACACACAAGAATAGGAAT[A/G]TTCATGCAGCAGCTCTAGCTTATTACGTCTCTGCACCAATGGCTTGGCCTTCCCCCGCAGCAAGAGCTCCCAGCTTGCCGCCGGCTGCAGGTGCCGGGACGTCTCCCAGCGGAATGAGGC
12027-128	[A/G]	GATCTCCCCGTACGCCGCGGGCTCCTCGCTCCCGGCGAACGACGTCGGCACCGACCCGTCGATCGACACCGTCACGTAGGATTCTGGCTTGCCGATGATCCTGGCGAGCGCCCTGGAGCA[A/G]TCCCTGAGGATGTCGGCGGCTACGACGGCGTCCACCGGCACGTTGGTGCTCAGGCTCAGCTGCGGCATGGCGTACGGCGCGGGTGTGGAATCTGTGGACAGGGGAGCGAGGCACGCGCTA
3949-1560	[T/C]	CAACTACTTGCAGATAACTAGAACTCAAGGCTTCGACGAGAACAGGTTGGGGTAGGAGAACGGATCATCCTCCAACGATGTTGATCTCTGAGGCACATGAGMTGGTSCATAACCCTCAGA[A/G]TCATTGGAAAAAGAGTCCTGATGATCAAATACCGGCTTCTGCGTCACCTCAGTTTGATGATRACYTTCCTTTTGGCTACCATCACTGTGGCTCTCATAAACCCTAGTGTTCTTCTTTAGA
3306-446	[T/A]	GCATCTCATAACATAAACATTCACCCTCAAATTAACCAATTCAGACTTGTCAGGTTTCAGCAATCAGAAAAGCAGCATTTCCTTACAGCTTATTAAACGCAAACCGCACAACATAAGAGA[A/T]CTCCAAAATACTCCGGCCTGATTACAACAGTACGGGAACAAACCGAATGGAGATTCCTTCTCCCTGACCGAAGCCCTGCAGACGGCTCGGAGCCTCGACSTCCACCGGAGGCGACGCTCA
ABC10472-1-2-247	[A/G]	TGGCGAGCGAGCAGTGCAATCAGGCAAAGCGACCTCAGCGACGGCTCCATTTGGATATYTGGATGGGTCGAGGATGGAAGATAAGCTTGGAGCAACTGCTGGGTGCTGCAATTTGGCCTG[A/G]AATGATAGATATTTCCTGCTCTCTCTGTTAGTGCTCGGTGCATGCGACTCGCCCAAGTGGATCAAAGCGGAACCGTGCTAGTAWCGGGGTCGGCGTGGTTCCTTCTGAGTYSTAGGGTTA
2901-1137	[A/G]	ACGCCCATAGAGTTTCAATCTCCTAACTAAAATTTATTTATTCCTGCCTAAGGCGACCGGCCGATGCGCGACGAATGGCTCCTAGTTGGGGGCGAAGAAAATCTCGGAGTCCAGCCTCTT[A/G]GACCGGAAGAGCTTCTCCATCTCCGGCGTGGTGTTGAACGACGCCTCCAGCACCTCCGGCGAGATGGCCTTCCACACCGAGGTCTTCCCAGCAAGGTGGCTGAAGATCGGGTTGGGGGTG
3598-489	[T/C]	GGGAAGACAGCACAGCTTGACTGCCCTTCTTCCAGTAAACGCTGCCATGTTGTTGCCCACTCCCAGAAACGGCCACAACCTTACTGAAGTTGATCTTCGGTTTTAGTTTCTCAAGCAGCA[A/G]TTCCAAAGCCTCCACCCACATTATGGTTGGTGAATAAATACGGCCGTCATCTGTAGGATCTCTGTAAACCCCACCCTCGGTTTTGTAGTGCGGTAACTCAGAGTCAAAATTAACAGTTTC
2231-557	[A/C]	CAATTTATTCGCACCAGCAGTTTGGCAGAAAAGTTCAAACTACATTGACATGACACCAGGTCCAGCAGTTTGGCAGAAAAGTTCAAACTACATTGACATGACACCAGGTCCAGGTGATCG[A/C]TCCGGTYCCAAAGAGCTGAAGCTCCTACAGTGCCTTGAGGATCTCTTCAGCACCAGAGATTGTGAACTGGCCTCCTTCCTCGATGTTTGCGACGGTGACCTTGAGGTCGTCAGCAAGGAG
11116-257	[T/C]	AACTTCTCGGCCTTCCAATGTTCGAAATCTCTGTAATCAAGGCGTATGAACTGCAGGCTTTCACAGAGTTCCCTCCACTTCCTAGACAGCCTGCGCATCCGCACGACAGTTCTAATCCTC[A/G]CGCATGACAGGATTTTCTGGAGGATGTCTTCAGGTAGCTCACTGATCAGATCACTTTCAGTCTCAGTATCACTCTCCATGGCATGTTCGTCACCTGACGACTCCATAGCAACCCTACCTC
800-1091	[A/G]	CATCCTCTCATTGACTTGAAGCCAGACTTGTTATTAGTCGAACCAGGCAACATTTTCCTTGCAGGTTTGAGTATTTGGAAGGAGCACATCAGCGTCTCGTCTACACTCATCATGGCACCG[A/G]CATTATCGAATTCCCCACAGTAATTAGGCGCTGAAAATATTGTAACTAGCTGACGATCAGCAAAGAACTCGTAACCATCCTCAACAACCTGATGRGCTCGGCAGATGAGGTCTAAATCAT
ABC01741-1-4-299	[T/A]	CTACTGTTTTGATGATGCAAAATACAATGTCTATGTTGCAACTTGCTGTTGATGCCTAACCATACCTCTTTGTTAATTCTCTGGCGTGCTGTTGGTAAAAAGGATGCATGAAGTATGTAC[A/T]GTGATCACTCAAACCAAACCCCCAAATAGCAGAGGATATGAGCTCAAGCATTTTCSGTGCTAGCTAGTTTTACAGTTGCAAGCTACACGCACTGTCGAAATTCAGAACTAGTARCAAGTC
3840-348	[T/C]	CAAGAAGCAGCTACCTGCCTCTGCCTCGGCCATGGCGGAGAAGGCCGAGGAKGGGCTGAGGACCGTCATGTACCTCAGCTGCTGGGGTCCCAATTAGTAGTAGCTGATACCTGAGAGCCA[A/G]GAGGTGTTTTCTCCTAGCTCCATCCATGACGCCTTTGATGCATGAGGAGCTTTTGTGAAAGCCTGAAACAACCATGTCCTCAAACCTGGCTGGCCTCCTTGGGAWGAAYCCCCCATTGTA
552-188	[T/C]	GTGCCAGTACCACGACAGATAGGACATTGCAATAGCAATACAGCGACAGACTCAATTGACAGAAAATAGCGCAGCTCTCTTAGCAGCATAAGCAAACTAGACCATGTAACAGAATCAAAA[A/G]TTTAGAGCTTGTCCTCAAAATCAGATAGAGGGGTCATCTGTTCCTTGAGACCCTTGCGCTTGCGGATCTCCGTGACAAGGGTGGCAGACTGGGAGCCAGCCTCCAAAGGATCAGAAGACA
3883-616	[A/G]	ATCTTCATTAAATACGAATTCGTCCTTATCATCTATATCTCGTCCTTTTGGTGTCTTTTGGAGAACCCTAACTTTGCCACATGCAAGTGACTGCAGTGTTCTTCTCAATTCTTTATCCTC[A/G]ATACCAGTCGACTCCTTTATGTCGACAAAGCTTAGCTTTTGTGCATCGTTGAACAACATCAGGACTACACTCTGAAATAATGACACTGCRAGTTCCTTTCTACCTTTGGGGAACTCTACT
3436-354	[A/G]	GTTGTTGTTGAGGAAGACAGGGGCCCTCTCCCGCCCGGCAACTGCCTTGGCACAGGCCGTGTCAGGGCTGCTAACGAGGACAGACTCGCAGAGCTCATGCTCGTGCTCGTCGTCCACGGG[A/G]ATGTTGTAGGTACCAGTGTGGTCAGTGTGACCCTCGAAGCTGCATGTCTGGGCCCCAGTAGATCTCGACTTGCACTCAACTCTAACCTTCGCTCCAGCGATGAAGGTGGACGCCGGGGTC
3214-945	[A/G]	TGCCGCAGTGAAGGTCTCCACCGGCCCTGGTGACCAAAACACGAGCTCCACAACTTCGGAGGAGCCTGTGGAGGATACTAAAGAGGATGCTGCTGTCTGAGGCGCCAGCACTAGCAAGTC[A/G]TTGTAGCTAGAGCACCATTGTTTGGGAGCTCTGTTTGTACTGTTAATATGGAGCGGAGTCCTTCGATTTTAAATGGGTCCCTTTTGAAACAACACATATGAGAATGTACATTTGTGGTGG
5695-922	[A/G]	CCGTTTCATATCTACCTATGGTTGCAACTCACGAGCACCGTCAAGTGCTTCTTGCAGGCTGGACACGGCCTTGTCGTACATCAGGAAACCCATGAACCAGAACTCATGCCCTTCAACAGA[A/G]ACAACCTGAATATACTTTTCAGCGGGATTTACTTTGCTCACTGAAGGATTGGCTGTTCTTAGCTGATGAAGAGGAATGACCACCTTGTAGTAACTCCATTCTGTTTTATTTCCYGCTTTG
4184-393	[A/G]	CTACCTATCAGAGCAGACAGATGGGAGTGTCCCCAATACCCTGGTCATTGCAAACTGTGAAGTTGTCAAGCCACGGGTTGCAGCTGCAGAACACATATCACAGTTCAATGAGGAAGCACG[A/G]TCACCTTTTGTAAAGAAATACAAGACTATCATTCACCCCGGAGAGGTTAACCGAATCAGGGAGCTTCCACAGAACAGTAGGATCATCGCGACTCATACGGACAGTCCAGATGTGCTTATT
3478-1024	[T/C]	AGTTTATTTGTCAGCAAGATATATCCCAGACAGACAGCTTCCTGATAAGGCTATTGATCTTATTGACGAAGCTGGCAGTAGAGCTCGAATTGAATCATATCAAAAGAAGAAGGAGGGACA[A/G]TCTTCTGTTCTCTTAAAGGAGCCGGATGAATACTGGCAGGAGATAAAAGCTGTTCAGGCCATGCATGATGTGGTGTTATCTAACAAGATGAAATATTCTCCGAATGAGAATAATCAACAG
3315-749	[T/C]	TGAGGCTGTTGTTCGTGTCAGATCTGAAGTTGACAAACTCTCTGCTAAGGTGTGTGAGTTGGAGAAGAATGTCCTTGCAGGGCGGAAGGTTGAGGATAAAGAATTTGTTGTCTTGACGGA[A/G]CTGCTTATGGTGCAGCTGCTGAAACTCGATGGCATAGAGGCAGAGGGAGAAGCAAGGGCACAAAGGAAGGCTGAGGTGCGCCGAGTTCAGAATCTTGTGGAGACATTGGACAAGCTGAAG
4037-916	[T/C]	ACCACCCCATATCTTCRTCACAGCTACGGCTGCTGGGAATAGGCTCTACCTGTTCAGCGTAACTGCAAACGGGCTACAATGGAAGAGGCATTACAAGGATCTGAAGCAAATAGCAGAATC[A/G]TTCCGCGTAGTCTAGGGTGGTTCCACTGGGTTCGTTCATCACATAATCTGTTCTATTATTAGAGAAGATGAGGGATGCCGTTATGTAAAGGGAGGCTAAGTACACATCATTTGTAACAAT
9766-787	[C/G]	TCTACGGTCATGTCCACAATTATGAAAGGACATGTCCAGTGTACCAGAGCCAGTGTGTTGTTAATGCATCCAATCACTATAGCGGCCCGTTCCAGGCAACGACGCATGTGGTTGTCGGTG[C/G]CGCYGGTGCAAGCCTTTCAGACTTCACCACTTCGAAGATCCAATGGAGTCATTTCAGAGATTTCGACCATGGTTTCGGCAAGCTCACGGCTTTCAATCATTCATCCTTGTTGTTTGAGTA
6116-709	[A/G]	CCCTCCATGTCACAGGAAACCATCATGCAAGCGATTGATACTAGGTATACAATAGACCACACATTGCACAAAATTTACCATAGCCAAAGTGCATTGTACATTTGTAACTCGCT[A/G]CTTCATATTTTTGAATCATCTACAACTTAGCGACTGCATCTCCAGTTCTCTGCCGTGGGCTCAAAGAGTGCGTGCGTACGGAAACAAGGGCTAGAGCATATATAATGGTTTACTGTATGA
1561-1053	[T/C]	CCATGTAGGGTTTCTTGGCGCTGATGGGGGCGACCTGTGCGGTGAACTGGTCCCACTGGGAGAGGTACCCGTTGGCGTAGGGCATGTCGCCGATGTGGAAGACGATGTCGTAGTTGTCCA[A/G]GTCTTCAATCAGCCTGTCCGTCGTGTTGAGCGACCCCGGCTGGTAGTTGGCGAACTCGTTTGATCCGTCCCTCTCCGCCTTTCCCATGTCACCGAAGACGATGATACGCTGCAGCGAGTT
2572-986	[T/C]	CTCGAATCGCAGACAGGCGTTGACCCAACGCAGGTACACCAGCTCCTCTACTTCACTGAATCTGTTCATCTGTAGGCCTTCCACTTGCTTTGTGAGGTCCTCATTTGTATGTCTCAGGTT[A/G]TTGATCTCCTCTCTTGCATGGGCAACTACATCACTCTCTGTTATTTTTCCTTGTGCTGCATCCAGCTTCACCATGAGGTCCCTCTTCTCATACAGCAGCTCCTTGTTCTTCCTCCTCAGC
8501-449	[T/C]	GCTCTACTGGCCTGCAGGGCCAACAAGAACACCCTGCGCAGAGGCTTCCTTCATGCTGCCTTCTTCCTCGGCACTGTTATCGCCCTTCCGGATCCTGATCTTGTACTTGAGCTCAAACTC[A/G]GTGATCTCTTTCTTTTTCCTCTCCAGAGCCTCCTTCATGCGAGCGACGACCTCTTCAAGGCCCTCCTTGTTGCGGTTCACGGCAGGCAAGACTTCCTTGATGGTCCTCTCAACCAAGACT
1501-353	[G/C]	GCAGTGCAGCCTCAGGTCCCACTCCGGACGGCGCTTCCACTGTGGATGGTGAGCCACATCAACGGCTGAAGGGCTTCCAGCCCATGTAAGCGTACTATTCAGTACGAGTAACAAGTTGCA[C/G]CGGCCAGCCTGGTGTATCATGCGGTTGCGAACATGCTAACCCCATGGAGGGGAGAGGAAAAGAAATCAGAGTAAAGTAGCAAGCTGCAGGAATGTGTATATTTCACTTCGTCCACCTCAG
ABC17685-1-4-365	[G/C]	GGCCTGGSTCTGGTTCGGCAGGTACCTCGCGGTGGCGAACCTGGTCTACTTCTCCATCAACCTGTTCGTCTTCCTGATCCCCAAGTTCCTCCCCCGCGCRTTCGAGAAGTACTTCCACAC[C/G]CGCGACGAGGTGTATGCGAAGACGGCGGAGGACAAGCGGGCTAGAGATCTGTCCTCGCTCGATGATGATGGTGCGGCAAAATCCGAGGTCTCCAAGAAGGCCGACTGAGATCGATGATCG
6313-107	[A/G]	GCTGGGCTCAGCAATCACAGATTTGCCAAGTACCTCCATTGTTCTGCCGCAAGACACCTCTTCACAGACCCCCTTTTCTTGGTTTCTGAGATGGGAGTTTCAGTAAAGGCCGAAGGCGGA[A/G]GAGGAGACGGGGTAAGAACACGGGCGGCCTTCGGTCTCTCCTTCCTCTCCCTCTCCCTCTCCCTCTCTATCCGCCAGGGAACGGGAACCTCTCGTGGAGTCAAT
847-1396	[C/G]	GCAGACKTAATTCAAATCGCTAAACGCCAGAAGGCCAACACAGAGTATTCCCCATTTGCTACACAAAGTGGGAYTCAAACTTGCAAGGGCTTAAATGTCAGACCAACACTAGCAGGGACA[C/G]CAAAAGCTTTTATTTCTGTAGAGGGGCTCCTWTGAACGGAGGGATTTGRCTTYGGAAAACAGCTTTGCGCGCTYGAGGAGTCTCGGGGRTCACTCCACCACCATGCTCTCGGCCTCCTTC
1940-567	[G/C]	AGAAGGCATGACAGATTTTACATTGAACACACATGCGCAGAAGTAGCCCAGCACAAGTAAGGACGACGCACATGCATGATCCAAAAGCTAGTTAATCCACTACTTCTGGAAGTAGTCCTC[C/G]GTCCTGCCCTTGAACCCGATCTGGCCGAAGGTGAGCGCGATGAACAGACCCAGGTGCCACGTCACCAACCACAGCCAGAACTGCGACTGGAGAGCCGGGGGCGAGGGGAAGTGGGCGARC
1565-514	[T/C]	TGCTGAAGTCCCCCAGGAAGGTCTTAAAGGTTTGGGTACCAAGGTTGTGGAGGATGAGGACTAAACCCTCTGTCTGTTGTTTCAATCAGTTAGAACTTAATACATATCTGCTGAGAGCAT[A/G]TTGGGAAGTCTTGCTTTAGCTTATTGTTATCTACTGTTCATGATGTTCCATGACTTCTTGATAGAAGATTTGAGACGTTGGATATTTTGTTCAAGTGCTTGAAGTTTTGACTTGCTGTAA
4066-328	[A/G]	GATCACTTCACCWATCTTTTGTGCCACTTCAGTTGTTGGCCCAGCAGAGTACTCAAGCTCCTTTGAAAGAGATTTGTGCATTGTTGAGGCTGAAGCCAGAGTGCACGACTTTGTGTCGTC[A/G]ATCACCTGAGCATACAGATGCTTGTTTGAGCGGAAAACGCTGAGTCTTGGCCTCTCCGTGGTGCCGCTCACCTTCTTGCGGAGGCGGTCGTGGCGGGCGATGCGGTCGGCATTGGGCGTG
4453-422	[T/C]	GGTTCCTCCTTTAGTAGCTCCTCATAATCATCACTTTCACTGACGAAGCGGGCAGATTGATTCCTTCTATGGTAATCACGAATCTCTTTCAGCCTTTCATAGTACTTGGGGAAGATGTCA[A/G]TTTGCACCGGCGCGGTAAGATGGGTGGACATCTCATCCTTCCTAGCACCGTCCTTGTCTTCATAGATTTCCACCAGCTTGTCGGAAGTGGAGACGACGAGATCGAGCATGTGACGGACGC
4456-443	[T/C]	TTCGAAGCAGAGGCAGTATCATATCATAATAACTTGCAGACACCGCGGCTACTAAAATTCACACAAACAAAAGAGCATCATCAACTCCAAGCTCCATCCATGCCATTATGAAAATGCTCA[A/G]TCCAACTAAGCACCCCATTTTTATTATCAATACAAACCAAACCCATGGCCCTGGGCAGGTGGAAAGGCAGTAGCTAGTTTCAAAGTTAAGGGCGCATTTGTATGTTTATTTACGAGGAGG
1865-396	[G/C]	GTTGGGGCCGCTGAAGGCGACGAGGGCGACGGCCGAGGAGCCCCCGCCGTTGTACTGGTAGTGGAGCAGGCCCTGTGGGAASACCATGATGTCGCCCTTGTAGAGCGTCTTTGTGTAGAC[C/G]GTGTTGGAGGAGGAGCTGATGAAGCCGGCGAGGATGGTGCCCTCGGTGACGAAGAGCAGCTCGGAGGCGGCCGGGTGGGTGTGCAGCGGCACSACGCCGCCGACGGCGATGTCGAGCCTG
6761-490	[A/T]	CAGTCGAGTCTCTCGTCTATTCCCCTTCTCCCTGTGACATAGGAGTTCAAGAACTCTTGCACCAACAGCATAACCAGCGTCCTCCAGCCTCCKTTCCAGCTCAGCAATGTTGTCAACTTG[A/T]GTCTGGTTGTATTGAACTAACTCCGAGAACAAGAACGCAAATGCACTTAAACTGACCTCCTGTCTGCCACGACCGAGAGGTTTGTCGAGCACGTTTGCGTACTGTTTTGCCTTCCCCACG
2955-452	[A/G]	GGTTGGTGTCAAGGTTGGCATGTACAAGGCAGAGGTGTTCGAGAAGGAATCACCGTTCATCACCATCCGCAAGCTCATCTCCTTTCGCCGGGCCAACCAAGCGATCGATTTGGAGCATTA[A/G]CCACTATGGTTGTATGGTTTCTCAATGTAATGAGAAATTTTGAGGACTAGGTGCCTATTTTCACAATYGAATAAAGGTGCYTTTTGCGTACAAAAAAAAAAAAAAAGTTGGGAGAATATA
3263-2865	[A/G]	CCGACTTACTTGTTCATTCTACGGGCACCCATACAGCTAGAGTTCCAGGTGCTACCTACATACATAAGATAGATAGATTGATAGAYAGATAGATAGGTTTTATACAGACACGCGGTGACG[A/G]AGGTCAGCATCCATCAAGTTCGACAACAGCCGAGCCCATCAGCAGAAGAACATGGAGCTCCTCACTTTCTCATGCAGCCGAGGCAGCTCCGGCACCGAGGCGCTGCCCACCGACGTGTGG
ABC11984-1-2-158	[A/C]	TAATTTTRCTTATTTGAACCTCATTTCTTTCTTTGTGGAGTTCTGATACTCTGAACCGATGCTAATCCTGTTAAATTGTCAGAGTCTGATGCGTATTGTCCTGAAAAATTTGTTCGTGCC[A/C]TACGTGAACTCGTATCTTGGACAAGGTTTCCCGTTGCCCATCATCAAGGGCTTCGTCATCAGAGATGCTTATATCCTCACTTCATACTCAAGCATAATTGTTAGCTCTGATGTTTCCTTC
2346-318	[T/C]	TTAATTCAGGCAACACAAGAAAACTCATTAAATCTCCATAGCCTAGGCAAAAGAKGGAAGCAGTATATAGAGTACGAAGGCAACAGCACAGCATTTTACTTCCCAAGACAGACAGGTAAA[A/G]AAACTTCTTAGCGCAGCCTCCTGGCCTCCCGCTCAGACTCGAGCAGGGTGAGGATGTCGCCCTCACGGACGGGTCCCTTGACGTTCCTCATGATGAGACGGTTCTGGTCATCCAGGAACT
ABC14818-1-1-296	[T/C]	GTACCTTCTTCATCTGAAATCACCATGGATATTGACATCAGGAAATGCAGGGATGATGAATTGATCGCGATGCATTCGTAGTGATTATTGAATAATATTGGATACTCATCTGGAGTAGAT[A/G]ATTTACAGCATGTTCTCGAACACACCTAATTTTCTTTTGTTATAGATAATATATATACGGACCACACTGTCCCACTTCTTTTTGGGTCTGTGTCGGTAGGTCTCTGTAGAGCTAAAGCAA
1997-77	[T/C]	CGGACTCCTTGGAGATGATGGCGAGCTCCCCGGGCTGGACGCCCTGCTTTCCGAACTCCCTCGCGGCGTATCCCGCCGCGACGCCGCCGCCGAGGATGACGTACTTGAAGTGCTTCTCGG[A/G]CGCCATCTCCTCCCTCAATGGATGGACCGACGGATGAGGACGAAATTGCGAGCAAGGGCGCGGAGGAGGAAGGAGC
4103-1386	[A/G]	CCTGTCGATCCTTGATTTGTAGTACTTCTCCTTCAAATTGAGGATGAACTGTGGGACGATGCCCTCCTTGACGAGGGCGACTGCACAGCCGCCCCACCCGGCTCCTGTGAGCCGAGCTCC[A/G]AGCGCCCCATTGTCCCGGCACACTTTTACAAGCTCTTCCAACTCRGGACAGCTGCATTCATATARCACACTGCAGCTATGATGGCTATCGTTCATTAGATCACCGAGCTTCTTAAGCATG
4020-643	[T/A]	CAATGCAGGCTGCCTGAGAGTGTGGCCCAGCAAGGGGYGCAGAAGCYTTAGAAGCAAGTGAAGGGAAGACAAAATACATCTTGTTTGATGGAGAAGCAAGACGGATATCAGTTCTATTCC[A/T]GCACTATGTTAGTTAGGTCTCTTGAAATATGTCTGGTCGCATTGTAAGATAATTTGTGATGTTGCTGACATGGTATGTTATCCTTTCTGCCTAGTAAAAAAAAAAAAAAAAAA
1169-944	[T/C]	AGGCACACCTCAGGCTCTCCGAACTGGGGTACGCTGAAGCCTAAGAGCGTGTCTACTACTGCTGCTACTATGCGCGACCAGGGTGATCTTGTTCTGCGTCTAGACTAGGGGTCAGTGTGA[A/G]CCCGCAGACTGCTAAGTAATCATCTCTGTAATAATGTTTGTTGGCTTGAGGCCATACCTTGAACGCTGTCAGTGGTTTGGTGTGCCGTTGTACTCGGTTTGCCTTGATGCCATAAATCTA
2616-2560	[A/G]	GTCAAACTCCTTCGACGATAAGATGGTTCGCATATTGTGCAATGATTGCGGGGCGGTATCAGAGGTGCAGTTYCACTTAATTGCACATAAGTGCCATAGTTGCAAGTCATACAACACCCG[A/G]CAAATTTGAAGTAGTGAGCCATGGAGGGACTCTACGTTCTTCCTAGAAGTTGGCGAGCGCGCTCCAGCAGTGGAAATCGATTCATCTACGTGATGTTTTCCACGAAGGCAGATCACTGGA
12239-662	[T/G]	TCCAAGCTTGCTCGTGATCTCTATCATATTTTACAACATACAAAGGAGCATAAATACAACAACGATGCCAACCATTCAGGTGGCCACTGGCCTATATGTCCCGAATATTCATCTAAGTCA[A/C]TCGATGTTGCATACCGGCACCACACACATGCCCAATTTTACGCTGGAGCTCTCTACAAGAAATAGAATTGCCACACAGGAGACGTGAGCTTTGAGCCATTGCTTCCAATTTTCTTAAGAC
ABC09278-1-4-69	[T/C]	TATACCTTGCAAGACTTTCATCTGGGATGCGTTGCAAGCTAAACGATTGGACTTGCAGGCTCGCCASGYGCCGTTGTGGTCGGCYACGTCCGGGGCCAGGCTTTCATGGATCTGAATTAC[A/G]TTTGCTCTTGATTGTCAACACAGACAAAAAGGAARYTATGTYGAGATGATATCAGGTCAAATATATAT
4728-1735	[A/C]	GTTTGAATAATGAGTTAATGACGCGTGTTGATTGATAAAGAAAGGCAAGAAGGGCTTTTAGTAGATTTTGTTAGTGACTCAAGTTTATGTCGGTCTGAGTCTGATGTACCTGTCTATCCC[A/C]CAAAAGTGGTATTGGTAAGAACTAGTGGCTTTGTTGCTGCAGTTTGTATCTTTTGGAGTGTAGGAATGTGGGTGAGATTTGTCAATTTTGCGCTTGATGAGTGTGCCCGTGGTACTTTGA
4547-1677	[A/G]	GAGAGGCGATGCAAGGTATCAGAGAGATACGYGAAGCATTGGCTAGGATGGAGCGCCAAAATCCTTGCTTCCGTTCATGAASAAATGCAACAAGCCCTGGAGTTAGTGCTGCTGGCAGCT[A/G]CGTATTTGCATTTCGTACTTGTGTGTATTGTATTGTAATGAATAAAATTATGCGCTCCTTGCAGCGTATATCGTTGTACGAGTCATAGTCGGTTGAGTTTTTGTTAGCAACATGTGTATG
ABC03024-1-3-368	[T/A]	AGCTGGGGAGGGGAGGGGAGGATCACCATTATTTTTATTTACTAGCAGAAGAAAAGAACGAAGAAGAAGAAGAAGATSGTGGTGATGTGTTGCAAGAATAAGCATCGGTTTGAATTTGAT[A/T]GATTCTCGTGTAATTTGCGGTTTGGGTWAGGAATGCGATGGGGCGGTTATTTATGTGTCATTGTTCTTCCTTCCTGTTTTTTGATCCGACCGACTG
5777-354	[A/G]	GCGAATTGTCGAATCTGCCAGGAAAGCTTCAGCACCACCATAAATGCGCTGACTGAGCCTATTGATATATACAGCGAATGGATCGATGARTGCGAGCGCGTCAACGCTGTCGGAGATGAT[A/G]ATGATGATCCATGAGCATGTCCCGCTTCCAAACGAGATGGTTACTACTATGACTGTAATGCGTTGGTGTTATTGGCTGCCACCTTCAGCCATGTTTGTAGTAGCGTCGTGCTGGCTGATC
5138-265	[C/G]	TTTGCGTTTGCAAAGTGAGATAGGAAGCTGCGACCTGCCCTGCTGCTCCCTTTACTACTACCGTACAAGGACGTGCCTGTGAACTACAAGCTACCTTAGTACGTACGTGCTCGAGCCACT[C/G]AGCTGAGCTAGTTCGTGCGTGCTATTACCAGCTGTTGCGAGGTGGTCAGCGGCAGCCATGGAGAGGACGCCGGTGATGGTGAGGCAGGGCGGCCAGGAGGTGCTGAGGCAGCTGCCGCCC
7361-937	[T/C]	GACGGCTGCAAAAACAAAGCCAGCAACAATGTAATATGATGGTGGCCTGCCCTTTACATGAGCTGCAATGAGCCGCTTGTGGGTCGCTAGCTTTATTTTAAATTCATGAACTTTTGAGTC[A/G]CGCAGGACTTTGATAAGGGCTTTGTCACCGGTATATTTCTGAGAAACAAGATAACTAAAGCCAATTCGCTCACCATGCCTGAAAGGAACTGTACCATCATTGGCAATGTCAACACCATCA
1404-64	[A/G]	TTGGCTCCCGCCATGGCAGCCTCTCTGGAGCAGCGCTTGGCTGCAGCGAGCCTCTGGTCGAGGTAGGCGCGGGTCACCGTAGACATSTTCGTGGGAGTGGSAGCTTGGTGGCACGAGACC[A/G]GAAGGAAGTGAACTAGAAGTAGAGCAGCAGCAGTGTGCTTTCTATGTGACCGTCTGAGAGTG
3147-440	[G/C]	CGCGGACATGGAGAAGCTGGAGAAGATCTTCGCCGAGGAGGCCATCGCCGAGTTCTTCGACAACCCCACCGTGCCGCGCGAGGAGAAGACGGCGCTCATCGACGAGATCGCCAAGTCGTC[C/G]GAGCTGCAGCCGCACACCGTCAACTTCCTCAACGTCGTCATCGACAACACCCGCGCGRGCCTGATGCCGCAGATCGTGCGCGAGTTCGAGACCGCCTACAACGCGCTCACCGGCACCGAG
603-72	[T/C]	CACGAGCTCCGACCTTCAGCCTCTCCACACCTACTCCTCATTCTTGGAGAACAAAATACAGCATACACA[A/G]GACCTCCATCGACAACAATGGCGGCAACSACCATGTCCCTCTCTTCCCCAGCCTTTGYCGGCAAGGYAGTGAAGGACTTGCCATCGTCGTCTCTYTTCGGGGAGGCTCGCGTCACCATGC
13379-171	[G/C]	GATGTACGCGCGCACGTCCGAGTTTGCGTAMCCCCACCCCTTGAGGTCCACGATGCACATGAACTTGTCCTGCCCCCGCGGGATCCTCGCACTGATCCTGTCCAGCAGGTACACAACAAG[C/G]CGCTTGTGCTCGGCCATGTCGCGGTCGGCGGAGAAGTGCTTGGCGGGGAAGACGAGCAGGACGGGGCGGCCGGCGCGGTCGACGCCGCCCATGCGGGCCTTGTCCTGCGACAGCTCCGTC
ABC18582-1-2-417	[A/G]	CGCTGCCCTACTCTTCAGTCGCCGCAACTCGACGACAACGACGCTGATGTTGTCCTTGCTGCCGCGTGCCATGGCGAGCTCCACCAGCAGTGCTGCGGCGTCGGCCGCCGTGCTCCCGGA[A/G]ACAGACTCGGGGTACTTGGAGGCCGCACGCCCACTTAGGCAATTTCTCGCGATCTTGCAGGCGACGTCATTGGACACGACATCCCACAGGCCGTCGCTTGCTAGTATGAGGAACTCATCT
7729-565	[A/G]	GTAAACCCTGTACATTGAGATCCTCTCCTTTGGCCGCGCAACAATACACTGAAAAGCCACCTTCAAGAACTCGCTGATCTCTGCATCATGGCCCTTCAATGACTTGTCCACGGCATCGGC[A/G]ATTCGGCCGGTGCTCTTGAGCTGAAATACCCAATCCACCAATGTCCCCTTGAATCCTTCACCCACATCACTTGACACAGAGGCAGCCTCCTGCCCGCTCACGAGCTCCAGTAGTATGACC
6681-314	[T/C]	GGAGGCTCTTGTTCACCACGTCAAGGCCAATGGCACCCGTCCGGGCGCTGGTGAGCTTATTGCTGCGGTTGGTGGCAGCCTCGAAAGGAAGAACTGCACCAAGACGGAAATATATGAGAA[A/G]GTGCGAACTCTTAAGCTGCGCTATGAGAAAGCGGTGAGCACAGGCGCTCTGCCAGAGAAAGATGATGACCTCCGCAAGTTCAAGCTCTCGGAGCAAGTCTGGGGAGAAAATGCAAAGCAG
3127-273	[T/C]	GGCCCAGGCGTCGACTCCGAATGTGCGGTGCATGGCGGTCGTGGACACGGCCTCAGCGGCGGCGCCGGCGGCGGCTAAAAAGAGGAACAGCTACGACATGATCACGCTGACGACGTGGCT[A/G]CTAAAGCAGGAGCAGGACGGGGTCATTGACAACGAGATGACCATCGTGATGTCCAGCATATCCACGGCGTGCAAGCAGATCGCCTCGCTGGTGCAGCGTGCGCCCATCTCCAACCTCACC
4346-840	[T/C]	ACTGGTCTCGGAGCAGACCGAGGATGTTGTAGAGGAAGTCGTCGACCTGGTCCTCGTACTTCTCGTACAGCACAGGGAGCGTGTGAGCGCATACAAACCCAATGTAAATGACGGTTAGTA[A/G]ATTGAACCAGCTCCCAGCTACAGAAGCAGCCCACAATCCGACAATTGCCAATACAAAATGCTTCAAGTTTCTTTCACAAGACACATCTTGAAGGAAACCCAGGAACTTGTTTACTTGGGC
9668-422	[A/C]	CATGGAAGGAGGACAGCTTGCAGCCAATGTATTTAACTCTCCGAGCCTGGAGCAGTTCTTCTCTTGAGAACGGTACCAAAACAAAAGGGGTTCACACCCTATAGCCCATCGGTTCAAGCT[A/C]CGAGGTATTTCAGGCAATTCAGTGATGCCAGCGTCACAGAAGAACCTCATCAGAATATAAAGTGAAGCAGGCAACCGYTGCTGATCATGTCACCGCAGCTGTCGCTGGTTCATTCAGTTG
8787-1459	[A/G]	CTGGGATGACTCCATCCACAGTTCTGATCCACCAAGCACTCACGGAGGAACCGCCCATCTACCCCCACAAATTCTTCAGAACACTCCTCGATCTAGCGTTTGCAAGGGCAGGCTAGATAC[A/G]CAAGGGCCCTTAAAAACAAGAAAGATATATACATATAAGGGTCTCTAGCCGTGGCGCGCGTCGATTTCAGTGCAAATAAAGGTCGCTTACCGCTATGTACTACGGTATCGATTTGTCTTG
13926-531	[G/C]	ACTGCAGAGGCTTCTCATCGACATGTCCAACAAGTCCATCCTTGTCATCGAAGATATTGACTGCAGTTTCGACACGATGTCGAGAGAGGATCGCAAGGACCACTCCTTGGAGGACGAGGA[C/G]GACGGCCGAGACTACCGTACGGGAGGTGAGCGCAAGATAACACTGTCGGGGCTGCTCAACTTCATCGACGGGTTGTGGTCGACTAGCGGCGAGGAGCGCATCATGATCTTCACGACCAAC
ABC06381-1-5-73	[T/C]	AACCCTTGTCGCTGCAGGSCTTCCCTCCGGTGAGTAGGGTGGCGCCTTCGCTCTTACCGACGTCGATGTACTTGAGGACCTTCTCGTATTGATTCTTGTCAACCTTGGTTGGATTTATTC[A/G]TGCATGAGTGGTCGTTAATTAGAGCTKTMATCTCTGAATCTGMRGAGCACATGTACAGATGCCGGAAGCGGA
3266-570	[A/C]	CTCCACCTGCTCCAGCAGCACCTGCAGCTCCGCCTCCGACAGGCTCTCCAGCCGTTTCTCCATGACTTGCTTCTCGTAGTTCCTGAGCTGCGTGGCGTAGGTCATGTCCTTGTTGGCCAC[A/C]CGGATCATGTAGGAGGAGATCCACCCTACCGTCATCCCGAGCACGATGAAGAGCTGGACCACGTTGCCGGCTTGCAAGGGGTCGACGCCGAGGAACTCGAGGCCRGACTTGAGGCCGTAG
6975-1101	[T/C]	ATCTCCAACGTCTTGACCTGGTCGCGGTGGTCCGTGGACGCGCGCCCGGGTGCCGCAGCAGCAGCCGCCGCGGCAGTTCGGGTGCTGCTCCTGTTTGTGTCAAACGACGCGCGAGACGCC[A/G]TCCACCTCTCCGCCCAGCGCGGCTGCCCGTCGACGTCCATCTCTTCCTCGACTGACGGCGCGGGGTTCCTCCAAATTTGGTGAGAGAAGGCGTATGAGAGAGCTCTCTCACGCTTGAGTG
3931-1434	[A/G]	TGATGGAGATCATGCTGAGTCAAGTAATAGTGATATAGGTACTGACCACGATGGAGGCAGCGTGCTTGATCGTCCAGACGTGACGTCTGCTTTGAACGCCCTCTTCGGTGATGCGTCCTC[A/G]TCATCTTCATCTGATGAAAATGGTCCAGGTGCTCCCGAGAGCTGAAGCCAGCATCGCCCTGGCTCCCGTGCTTCCAACATGTAGACGGAGTCCTGAAAGAAGACTCCCGTGAGGCCGGCG
ABC08788-1-1-329	[A/G]	GAACAAAACCGTGTTCGTCCGAAAATACATCGTGATGTTTTTACATGTACTGCGTTTGGYAATGGTGGGAGCACAAWTTTGGATTCGGCCGAGCC[A/G]ATCTCTTAAAACCCCTAAAACTTATAGAAGCAATCTCTTCAAGTTAACTTAATGTGGGTCCATGGTACTGCAGCCGCCAGCCGCCAACTAGTGTCTAGATGTTGCCATGTGAACACATAA
ABC01899-1-1-301	[A/G]	CTCCGCGTCAGGGCAGAATGGGGTATTTATCAACTCATGTTTTGCCCATTGCCAGAGCGAGAGGCAGGATACATGGTACTCGAGCAACTCTCCTCGTCTTGGCAACAAGGTATGCACACA[A/G]CAAGATTCAAATCTGTTTCTTAGGCAATAGAAGGGGAAAACTCCCGGTCTCAGATCACCCAATGCACACAATCAATGAACATGCGGACTATTTTTTTCCTTCTCAATTACATGTCAATTC
3675-2615	[T/C]	TGCGCAGAAGGAGCAGAAGCAGTTCATTGTAATCCTTCTTGTACGTCATGTATTTCCGGAAATTCTTCTGAAGTGCTTTCTGGACACCAAATTTCTGGGTTGAGATGAACGAGTCAAGCA[A/G]CACCCGAATGGCCATGTCGACATCTTCCTGAGACACATAGCTTCTCAGATGCATCTTTGCATGTGCCTCAGACATTCGAATGATCGATTCAATGTGCCTTACTGCAATAGGGACTCCTTG
4850-969	[T/C]	TGGCTTCATGAAGTCGCCTGCGAGGGCTTGGAAGACGTCGCCCGACTGCTCTCCCCAGGTGAAGTTGTTGGGGATGATGCCGAGCTTGGCCTTGACCTCGGCGTTCATGAGGCCGTCGAG[A/G]CCGCCTTCCCTCGTCGCCTTGGAGCTCATGTAGCGCGTGTACCCCACCTTCCTCACGGCCGCCCCCGCGGTGGCCAGCACTGCCGCGTCCTCCGACGACTCGTCCTTGAGGATGTTGTAG
13108-412	[C/G]	GCAACAAACAAACACTCCTCTGAATTACTATCAGCAACTCAGAAACAAAGCATACAGCGGCGCTTACCAACAGACACCGATGATCGGGTTGATAGCGTGCTTGCAGGTGCTGATACTACT[C/G]CAAGTCTTTATTCAAGCTTGTTTACACAGATGGATAGATACTTCACTAATGCTACTACTACTGAAACAACAGGATTATTTATTATTCAACTTATATCCAACATGGGCGTACATAGCCACT
6716-823	[A/G]	GCATCTCAATTCAAGGCCCAGCCGATGTTATGGCGAGCTCCGATGATAAAGCCTATGCTTCCTGGCAATGGAGTGACCCCATGGCCTGTGCTGGGGCACCTGTGAGATGTGGAATCCGCT[A/G]CATAGAGCTAGAAATGCAGTTGGCTTGTGAGCATACTATGCAGTCCCCTGCAGATTTATACCCTACCTGAAGTGCCTACTTGTGGAAGACAAAAGGATGCTTAAGTGACTCGTTTAGTAC
1270-1263	[C/G]	CGGGSCTCCTCGTGGCGGCAGCCGCGCCGCTCCTCCTCCACTTCGTCTGATCGGGYGGCCGCTGGTTGGCCGGCGGAAAGGCGCGTCGGCAATGCCCGCCGCTTTTGCGTCCCGTCGGCT[C/G]GCCTTTCCGGCGTGTTTTGATGGTCCGTTGGATCGGGAGTACTGCTAGTAGGTGCTAGGGTTTGTCCATGGGTGGTACTGTTAAACTGACATTGTTGTATCCGCGCGCCCCCCATGTGGA
152-329	[T/G]	CGAGCGCAACGGGTACCTCAAGGGCGTCGTCACCGATGTCATCCACGACCCAGGACGTGGTGCGCCGYTGGCCAAGGTGACCTTCCGCCACCCGTTCAGGTACAAGCACCAGAAGGAGCT[A/C]TTTGTCGCCGCCGAGGGTATGTACACCGGCCAGTTCGTCTACTGCGGACGCCGCGCCACGCTCTCCGTAGGCAACGTCCTCCCCCTCCGGTCCGTGCCTGAGGGAGGCGTCATCTGCAAC
2028-1571	[A/G]	ACCAATACAANATTCCGACCAAAACTCATTTTTTTTTTTTTTTTTGAACCGCCAAGACCTTGATTCATCAATGCATTTCAGGTGGTCGCAGTACATTGTTCGGAGGGCTGTATAAAGTTT[A/G]GGATTGCTGAATAAAACGTAGGTAGAGGCAAATAAACTCAGACCATTTTAAACAAAACACAAACTCCAATCCTCCAGTATTACACTAGCATGCGAACCCAGAGGTAATGCTGGCAGCGAG
4403-885	[A/G]	CTGCAGCGTTCCCCACAGCACCGTTATCTACAGAGGCAGATGGATCACCYGATCACTGGAKGACCAACCTCGAGTGACTCTGGAGGACCAACCTCAAGTGATTCTGGTGCTTCAGGCGGC[A/G]CTTCAGGTGTTTTCCCACGGCCCAACCTCTSCAGGAGCTTGAGGTGCTTCTCTGCAGCCGCCTTGTCAGCAGCCTCCCGCTTCTGAGCCCTTCTTGCCCGCCGTCCTGCGACATCCTTGG
2966-627	[A/G]	TCCGGAAGCCGCTGAAGAACTCTAGGCCTTCATCTAGTCCATCCTGCCCTTTAGCACTCGCTCTTGAACTTCGGTCGSTGTCACAATCAGAACATAGCCTCCCCACCCACTGAGACAGTC[A/G]CGATCAACTGATGACAACAGAGCTTGTGATATGGTCTCRAAGAGTTCCTCAGGTTCCATGTTCGGTTTGTACATGGATTCACAGGCACCATATAGAGACTCTGATGCTGTCCCTGAGACA
1385-827	[A/G]	ACATTTTTTTTTTTTTTTTTGATCCGATAACATTATGAGAGTTTTTTTTGATATAGATGGGCCACAAAAGTTTCATGAGGACTGCATCATAAAGTGAAGTTACAAATCCCCTGAAAGAAA[A/G]AAAAAAGGTGAAGTTACAAATACAGGGCGCCGGTAGAATTGAAACACACACACCGACACGCGACAAACACCGACGCATGAGGTGTGGGAGCCACTGCATGAACAGCAACCCCGCTTATTC
6364-645	[T/C]	TGGTTCAAATTTTGTGAGCATGGATAATTTTGCATATGGTTCTGTCGCTAGATACCTCCAGCTGGACAGAAAGAAGTGCTGCTTTCCTGCTAATCTGGGGGCACATGTATGCGAGTCGAC[A/G]TACAAGCACACAGAAGTTGGAACAGCAACATCCTGGGATAGTACCTTGCAACTGGGCACAAGACATTTCCAGCACAAATACTACAACCTGTTCACCTGCAACTGTTACTCATTCGTAGCA
7741-527	[A/T]	TCGAGCCATCAGTGGAGTGGGTATTGGTCCAATTCTTGGTATTATGGCTCCAACACTGAGCTCCATTGTCTGATCTAAACCAAGAAGACCAGATGCATCCCAGGTCTCACAGTATCCAAA[A/T]AGATTCTTGAACCTCAGTGAACCTTCAACTGAGCATGATCTAGTCTCCGTGTTGGCGAAGACGCCGAGCCCGCCGGCAGCGCGGCCCCGAGCCTCGGTGACGTCGACAAGGACGACGACG
5156-737	[T/C]	AGTGAGGGTGATGCCAACTGGTTGGTTTCTGCTCTTGCGCTTTTGGCTAAGGGTTGATGGTGCACTGATGAGATTGAGGGATACCCGTTTATATTGTTCTTTTGGAAGTAAGGAGGAAGC[A/G]AAGCCGGTGGTGCTGCGTGAACTCTGCTGGAGGGAAGCAACATTTGCTGCCATGGCTGCGGAAGGGTATCCTTCCGATTYTGCGGCATACGCAGACCCAAATCTCGTTGCCCGCAAGCTG
ABC08184-2-1-35	[A/C]	ACGTCTGTTTACAAGATTGAGCGATTACGACGAG[A/C]AAGAATGCGACAGAGATCGTCCTACCTGCACGAGGAGGCTGCCTGTCTTGTCCTTGCCGGCCACGGCGGTGTCCATGGCATACTGCGCGGCGGCGCCGGCCTTCTGCTTGGCGGCCTCGG
8365-454	[A/G]	GAGCCCGGCAAGACGGAGGTCTGCCATTGGATCTTCGAGGGCGACATGACGTGGACGGCCGCAGATTGACCGATCSATGCCATGGCAAGTGCTTAAGCCAGACTAAGACAAAGGAGTAGC[A/G]GTACATTTACCAGGTTCAAATTTATGTGTGGTGGTCTTGTGTACGTATGGACCATCGTCCAAAAAGAAGAACGCGTTGAAAGAAAGCGTGAGCTGAGCTGAGCTGACCGAAGTCCCCTTT
ConsensusGBS0033-1	[T/C]	CTTCATTCCAATCTGACAGAACCCCAATTCCAATGGCTTTTGTATGGCATGCAGGTTGAGTTCTGTCTTCATTCTTCACACAAATAAGAGATCTCCTCTTAAATTGTTTAAAATTTGTAT[A/G]TGTGACGTTGTAGCTTCTGTACGTTGTTAGAACTACATTCTTGTACATGGTATACTCTGCAATTTGCTGATATTGCATTCAT
9149-1316	[T/C]	AAGGTACTGTCTCGAGTGCTCGCGGGAAGGCTCGTGAAAATGTCCGACCATGACTGCGGAACGCTGTCGAGCTAGACATGTCTGCGTCTTTTTTTGGGTACTCCATTGACACGTCTGAAG[A/G]AATCAATGTTGGAGCGTCTCTTTCATTTGCGCAGGATCTAAAAGGACAACATGAATTGTAAAACATATGATTAGAATGTCAATGTSACATGATTTTTGGTTGTGTGATTAAAAAAAAAAA
ABC03430-1-1-265	[T/C]	GTCAACCGCAAGAGGACGGCGCGAAACTTGTCAAGAAAAGAAAACAAAAAACAAA[A/G]AAAGAGATGTTGCGATGACGCCACACTAACAAAGGATAAGAAACCCCGAAAGCAACCTAAACATGAGATTTACAAAATTCGATCACCGATGGTACAAAATTGCAACGTGGCTACAACGGT
5771-91	[A/G]	ATGTCGTTCGACGACACCGGCCCTGCGCTACAGGAGGTCGGGGGGTCCCTCTGCAGGTCCTTGAGCTCCTTGACGATCCTCCTCAAGGCCATTTCCCCTAGGAATCAGCAAAAAAATCCG[A/G]GAAAGAGGCTGATTTCTTAACCTGTTGTTCTTGGGTGAGATGGAAGGAACTTGTACCCTAACCTCAAGGTGATCTTACGCTACTTCTTCC
1351-790	[A/G]	ATGAAATAAAATGAAATCAGAGTCCGGCCGTCTGTGTTTGCGCGGTAGTGTTGTGTGCGAATGGTGCGATGTTKCAGCCAGTGTTTTGAGTCTCTCGTGTCTGTGTTTCCAGTCCAGTTT[A/G]TTCRTCAGTCTGTACTATGTACTCCATCAGCAACTGAGTAAATCTATTGCCTTCTCTGCTAAAAAAAAAAAAAAAAA
5848-1413	[T/C]	GCCAGTGGGGACGTGTTTGCAATGCCTTCAGAGTCTGAGACCCTCGGACAAGTAGTGCTGGAGTCCATGGCTTCTGGAGTACCGGTTGTGGCAGCTCGTGCTGGAGGCATACCTGATATA[A/G]TACCCAAGGACAAGGAGGGCAAGACCAGCTTCCTCTTCACACCCGGGGATCTCGACGAGTGCGTGAGGAAGATCGAACAGCTCCTCTCGTCGAAGAACCTCAGGGAGTCCGTCGGAAGGG
ABC11989-1-2-148	[T/G]	TGATGAGAGGAGCCTCCAGGTATTGCATAGCAAGAACCACACAGAGGTGGGGGCGGCTGTCACCGGCACTTCTGGCGGCGGTCCGTATTTCTGGTGTGTTTTGYTCAGCAATGGGAAGCC[A/C]AACTCGAGCTTCACGGTAGAAGGGGGAGTTCCCAAGACTGCCCATCCTGGATGCTTCAGCGGCAACAATGACGAGTGCAGTGGCGCCATTTCAACCGGTGTGACTGCATGGACGCTGGTG
111-499	[T/C]	AAATAGGACAAGTCAGGATACTAGGTTTTTCTTGGTTGCACAATTTAAAGATCCTACGACGAGGCAAACCAGAATATATACACAGTTGATTGGCACGCCTTATTTACAGGAGACATTCAG[A/G]GTGATTGTCATCGTGGCGGCACCACCTAGAGCGATTCGAGCGATCCRAAGGTGTTCTCCCCGCTGTAGGTCATGTAGAGGAAGCCGTCCTCGTCCTTGTTCTCCTCGTAAATCGCAGACA
4049-233	[A/G]	CGCGCGAAATCAAGGGAATCAAGATGCCCATCGAGGAGTCATGATGCATTGGAGGACATCACTTSTACTCTTCGYGTACGTGTTATACGTCCACGTGATCCATCCATAGCAACCCCATAT[A/G]TAGTAGAACAAGTAGATGTAACCGCATGGGACATGTGGTTAGGCCAAACTCCAACGTGCGRCTCCAAAAAAAACTTATATTTTTATCCGTTTGGATCAGAAAAAAAAAAAAAAAATGGCC
ABC24906-1-1-279	[A/G]	GATGCAGCCAGACAAGTGCATTTGGGGTGCGTTCCTCGGCGGTTGCAGGCTTCATGGCAACCTGGAGCTAGCTGAATTTGTTGCCAAGGATCTCTTCCAGTCGGGCTCTAACGATGTGAC[A/G]TTCTATGTTTTGATGGCAAACATGTACTTYGAGGCTGGAATGCTGGAAGAC
7372-1253	[A/G]	TGTAGCAAGTTGTTCATAYCGGGTCGCCCTCCCGACCATCTGGAAGCAGGAGCAGCATGTACAACTGTGAATCCTCATCAGGTATTCGGCACTGAAGATGGCAGTCAGTCTAGTTATACC[A/G]AATTTAGTAACAAACTGAATGAGCAGGGGACGGAGGTAAAACTGGTTGCTTAGGATTGAGAGGTGTTTCGATTTGGAGGTGTGAAGTAGGATGAGAGTGTAGAACAGCAGTACATAATCT
8586-1221	[A/C]	CGCAGTCTGAATCAGAGGGTGGCAACGTTGTAGCTCGAACATACTTACTCCGACTGAAAAACGAAGAGGCGGCTACAAACCTGTCAGCGGTCATCAAAGAGAACGCACCGCTGGACTGAT[A/C]CTGCATGGCCTGTATTAATTACTGTCTCGAAGGTATGCTTGTGGCAATAGTGGTAATGTTTAGAGGGGCTCGATAACTTGCTGCGATGAGCGAAAGGATGCCTTGCAGAGTTTTTGTCCC
5233-1070	[A/G]	GGCGAAGGACCYGGGAGCGACCAGGAGAAATGGAAGCAGCTATTTGCAGCTGCTGAATCGAACTAGTGGCACTTTGTCTCAAGCTGTAGTGGATTCCATACGAGGGCAGTAACAGTCATC[A/G]GTATTCAGTAATAGGTGCACAATTGTCATTGTCGCGGGATTTGGAAACGACTTGCAAACAATCGAGCATAGTCCTTGACTATCCTATGCGCCCAGGCTTCTAAAAATACCGTTTGTTTGT
5074-1135	[C/G]	GGTTATTGGTGGGACCGTTAGTGGAGTCCTGACAGCAGCTGGAACTGTTCAGGTGATAGTGGGTAGCTTTATGTATGGCGGCGGGACAAAGAAGAACAAAGGCAAAGCAGATCAAGATGT[C/G]GAGAACGAAGAGCAGAACGGCGGCGAAGACACCCCCRCGCTGGCGCTGCCGGAGCACCCGCACAACATGCCGCCCCACCCGATGAGCGGATGGCCACCCGGCCTGATGAACCAGATGGAC
ABC05640-1-1-248	[T/C]	AAACTGTTTTGGCAGTTTAAACAAAACGTCTTATATTTAGGAACAGAGGTAGTAGATGACAGATCGGTACAATAATGTAGAGCAACTTAACAGGAATATTGTTAATCTGTACTGATTTTT[A/G]TGATGAACAATGGCATCCCTGATTGTAACTTGCTTGACTCAATCGCAGCTCGAAAGGTGTTCTGTCAAGGTCGTAGTGTCGCAAGACCAAAAACTGGATGCACGCCATTCGCCCTCGAAG
1241-1649	[A/C]	AGTCCTCAATGGCGCACGTACTACGTGAGCAAATCAGATATCTGCTTCGGTCGTGGAAGCATGCATGCATGCATGCATGCATTCTTCCCTCTTATCGGCAAAGGATTAATTTAAGTACCA[A/C]ATGCTACATCAGCTACTTCATTTTACCGAGCCTATTTTGCAAAACAAGGACATACGTACGATTCTACACCACATTATGCGCATTGTCGTCTGTCATTCATGTAATAATGTGTACAAGAGC
5799-578	[A/G]	GCAAGACCTTACACAGGAATTCTATCGGCTTCGATCAAGTCTCAGAGTGAAGCAACAACATGCTTCCCTCCTTGACTTGAGAGACTTTGACAGAGCAAAGTTTGACGTGGAAGAGTCTGG[A/G]GACTCAGAACAAGCTCTTCTTAGAGAACAAGCTGCAATCAGCAGGAATTCCGGACAGGTGGATACTGTGATATCACAAGCTCAAGCAACACTGGGCGCTCTCATGTCTCAGCGTTCAACG
1212-890	[G/C]	AGCATAACATAGAAGCATTACACATAAACTTTTGTAAGGAAGGTAACCAAACGTTGCATAGCCCACTTGTCACAAGGATAGGAAACAAGCTAGGACCAAAATGATGTGCCGTTTCATGGT[C/G]TGCTTGCACTACTGGGAGTTTAGACCTCAATCAAAGCCGGGGGGCGCAGCTCGTCCTCCTCCTTCGGGGGGTGGATGGTGACGAGGTCAGGCAGGGGGGTGGTAGGGCCAAGTTTGCCCT
2822-739	[T/C]	TTCCTCGGAGTAAAACAGGTTCAGATACAGAGTACACTACCCAATGACAACAGAACAATGACAATAGAGGTTCTGGTCGAATCATTATTATCACGAACGATGATAATTCTACGGTGTAAC[A/G]TCACATCAGCTAACACGCGCCCTTTCCTTCCAAACACATCAGGGGTGGGGCTATCTTTCTTCCTTTCGGTTACTGGGCCTTYCCCTCCGCGACCGCCTCCATCCCAGAGGCTCCCATGCC
7140-595	[A/C]	GGGCCCTGGAGCAGTCCTCATCACGATTAGGAAACGGTTTTGTTCGTTGTCATCATCTTCAGGAAATTGCAGACGAGCGCATGGGTTCACACTTGGGAGCTTTTACGGCCTCTCCTCCTC[A/C]TCATCAGTCTTCCAATTTGCCGATGCAGAAATCCTCGATGATGTCGAAGACTCGTGTGCCATGCTGCGGGCCGAAAAATCCCTCTGTCGAATCGCTGCCAGCATTGTTTAGAATGGCATC
12210-480	[A/G]	ATCGTGCTCCAGATCACATTTTTGCTACTGGCGTTCTGCTTCACCGCGATGCTTTACCTAGCCTTTTTTTCAAGCGACTTTGTGATCGTCGGGCACGTCCTTCTGCTCATAACCATCGGC[A/G]CGGTTCTATTCGTGCTCCTCAACAGGTTCCTCGCRGAGACCGGCTTCGTCCCAGTCGAACAGCAGATGCAGGAGATGGGGATCCACAAACCAGAAGCCGCAGAGAAAGACAAGAGCAACT
11591-265	[T/C]	TTGCTGAATCTGCAGAAGGGTGGAAGAATCTGACTGCAAACACCGCACCATGAGGCGCCATAGTTGATCACAGCGGAAGACTTGGAGGACCTGAGGGAATCGAGCATCTGCCTCAACTGC[A/G]GGTCGCTGCCAGCACATCGCACACTACCATGGGAGCCACCTGGAAGGGGCAGTCCGGTGCCCTCCAGACCTGTCTTCCTGACCTCCTCCCCGTTGCCTGACTCGGCACTCATACCACCCA
3763-595	[T/C]	ATTTTACAACTGACCGATACATTTTATTCCGGCACACGCATATGCGCACAGCATACACGCGCGCGCCAACTACGRCAGACGGGCAGGATCACTAGCCACAACAACAAAAAACACTACTTG[A/G]TCTGCTAGCTCCTTCTGATCCCCGGATCATCTCAACGTCTAGACGTACTTGTCCGTGGTCGGGTACGCGCCCGCGCCGGTGCCCGTGTACGCGGGGTCGGCGGGCGCGGCGGCCGCCGGG
6655-978	[G/C]	GCCGTCGTCACTTTATGAGATTCAAAAAAGGCAGTTCAACAACTCACGATTTACAACAACACGAGCTCCATCCAGGACCTAACTGAAAGCAGCGAGCGGTGTAACAACACTCCAAGGAAA[C/G]CAGCACATGCCGCTCAGATCTCAACCGGGACCCTCTTGTACAGCTCCTCCTTCTCCAGGCGCGGCGTGGCGATGGCCTGCAGCGGCGTGCCCATGAAGGTGACGAGCCCGGGGGACTCCA
1306-408	[T/C]	CGAATCTTCACCATAGTCCTTCACAACGACACATGAGCAGCCCACCACCTTTCTTGCCTTGCCCTCAGAGTCAATCTTGCAAAGCCCAGCCCACTCGCCAAGAGTTTTGGCACTAGGCAC[A/G]GTGACCAAGTGAACGTTGTGCTCAGCACAGAGTGCCTTGACAAGCTTCACATAATCAGGCTGGTCGCAATCCTCAGCAAGCACACAGATCTGAGCAGCATGCTTCTCAATCGCTTTTGCA
946-2500	[A/G]	GACAAATCATTTGCCCGAGGTCTCGCCCTCAACAGCCAATGGGACAGTTGCAGCCATTTTGCGGTACTTGAGGGCATAGAGCATTTCAAGGTAGCGACGAGTCTCGCGCCTGTCGAGGTT[A/G]GAGACGTACTTCCAGAAACCATAGACACCAGAAAGGGTCATCAGCCTCTCAGAGTACAGCTTCCAGGTGTACTTCTCCTCAATGCGCTGGAGTCCTCCCTGTGAGATCTTGTTCCAGTGG
2562-1191	[C/G]	TCTGCTGTTCGTGCTGGCTCTTCTGCAACTGTGCTCTCAGCACCAGACTCACCACGSGCCGGTGCCGATAAGCCACTGCTCCCCTTCAGCAAGGCAGACGAGGAGGAAACCAAGGATGTG[C/G]CCAAGCCAGTGACATACTCCTACTCGTTCTTCCACCTCATCTTCTCCCTGGCAAGCATGTACTCTGCCATGCTCCTGACTGGCTGGTCGACCTCGGTTGGGGAGAGCGGAATGCTTGTCG
4594-971	[T/C]	TTTTGTACACGAATTATGTACGAGGCCGCTCGACCCTGAGTGCGTGCTTACTCAGCTCACGAATTGTTTCTGGAGGAGGTTGGCGCAGAACTCTAGATCAAAGCGCCCTTCCGGAGGGTC[A/G]CCGATGCAATCGAACACGGCGTCCGCTATTACAAARTCCTCATCTGCGGTGTACCCGCTTTTTGTTACAATGCACTTCATACCAGCAGCTTTGGCCGCTGAAAGTCCTATGTTACTGTCT
1298-1450	[A/G]	TTTTTTTTTTTTTTTTTGACAAGAGAAAAAGGAATTTTATTGTGCATCCAATCAAAAGTGTGATGTACGAGGAATTCTGTTGACAC[A/G]ATGATAATAATTAATGGGGGTGACAATGAACAGGAGCACTAGAATCTGCTGAATCACACATGGGGTAGGCAGGGCAGGCTGTGCAATTCTCAAGTGTTTTCGCAACGAAGGATCCGATCG
5160-268	[A/G]	AAGCGGAACAACACGCACCTTGAAACTAGCTGGCATCAAGCCTTGCCCTGGACTGTGGCAGTCCATGGTTTTCTCCCAGCTCTGGAGCTGGAGCGTGTGCAGGATGAAGTTGCGGACGAT[A/G]TCGTACTCCCCCTTGAGCAGGAAGGCGATGCCCGAGGGCACGAAGTCCCGGATGAAGACCTGGTCGTAGTTGAGCGGGCTGGAGTCGTTGGGGTCGCAGGCGGCGATGGTGCCCACGGGG
ABC03113-1-1-251	[A/G]	TGATGTTTTTATTGATGGTCCTGTACACACGGATCAAGGAAACAAAGACCTGAYACCAAAACTACAACAAATCGAAACATGTCCATCAGAAGGTACAAGCGCGCAGAGTTCATCGACTCC[A/G]GATACCGAATCACCATCGAAAAGGTCTACACGATGAATCCCCAAACATCGAACAGAACTGCACAAACCAATCAATGGCCACACTGATAGCAGTAGATGTCCTACAGGAACCACAGCACCA
3906-558	[A/G]	CGGGAGAATGAACAGAGCAATCACGTGCGATATGGCTTGCAGAATACCGTCCAATGGATGGAATGCTAGTCCAGCAAATGGTGATAGGGTATTCTCCTTGTTGTAAATGTGGTGGGTTGC[A/G]TGTAGGTGCTTATACAGTGGTTTTATGTCATGCAACTCTCTGTGCATCCAGTAAATTCCAAACTCCACAAAGGTGAGATATAAAGCCACATATACAAAATACATCGGCCAACCAACTTCA
9490-843	[T/C]	TTCCTTTATGAAGTCTGAACTTCTCCTGTATTCCTCATACCGTTCTTCTGGAATCGATATAAACTGGAGGACAAATAGACCATCTGGAGCCAATAGGGACTCGCAACAACCAAAGAAATC[A/G]TCCATGAATTCATGACCAACCCCTTCAATCATTTCGCATGATATGATCCTGTCGTACTTACTCCGACTTGGTATTTGACGGTAGTCACACAGCAGGAAAGTTATACGATCCTCCAAGCCA
1513-514	[T/C]	GTCAAGGTAGAACTGGCACTTGCTGATGTCGCTGCCGTAGTGGTTGATGCAATCTTGGAAGGCCTTGGATGGGTTGCCACACTTATCATCAGCAGCATTGTCCATTGGAGTCATAGATGC[A/G]GCGGCCTCAGACACAACAGTCTCATGCTGAATGGTACGGGGACCCATCACAGCGTCAACAGCCCTGTGCGCCATAGCACTGCCAGTACCGAAAGCCATGCCCTGAGCAATAGTGGACCCA
5141-240	[T/C]	AGGAGATAATAAAACGCACAATCCAGCAAGGGGTGTCTTCTTCATTTATTTCTGTGGTGGCAAGTTCTTAGGAGCAAAGAACACCCTCACATCAAATTGGCCATACTTTGACATCGAGTC[A/G]TCAGGAATCCTAACAGGTCCAACATGTCCATCCTGGAAAGTCCACCGAAAGAGTGATTCCCCCAACTTTAAGCAAACATCCAATTTTTCATTTGCTTTCACCACGACTACATGCTGAAAC
1286-990	[G/C]	AATAGCCATCGAATCGACACATGCACAAGGTGAAAGGAAGAAGATGGATGTAGCAAACAGCAATACAATAATAAATAATGGTTGGTGGGGCTTTCACTTGATCACTTCATGGTTTCCCCT[C/G]ACGGCATGACTGACCGCTCCAGCTTGGACTTCCAAGCGGTGGACGGCGTTCCTTCTCCTGGAGTACCACCAGGCAGGTGAAGACGAGCACATAATATGCTTGTTCCCGTAGTGATGTCTA
2978-938	[T/A]	CACAAACAAGCCAATAGCATGGATTGATGTTCATGGTAAACGCTTCTTTCCAGATTTATGTGCTGGACTGATAACATCTAAACCATCTCAGCATGGGGAAAGTGACCCTAGTGGTAAATC[A/T]GAAGCTGGTGAGTGTGCTGGGACTTTGATTTTAACAGCTGCAGCTGAAAGCTTGAGTTCAGATTCTGTTGATGCAGTACTCCCTCATGTTAATAAGGCTAATAAGATACTGGAGCAAGAA
3656-341	[T/C]	TGAAAGTCACACAGAGAGCACATAGTACATAAGAGTACGATCCATAATATCATAGCATTACATTCAGAGGTACTGCAATAATGAGCAAGATAAGTAGCAGTAATGGTTCTCTCTTCACAT[A/G]GCTAATCTACACTCCAAACAGCATTCACCAAAGTAAACAGATCTCTTAGGAGGACCCATTCAGTGCTTCAGTACTTTTGTGCTGGCTGCTGGGTTGGCAGCAATCCAAACCTCTTCTTCA
3143-1276	[A/G]	TCAACCAACTGGAAAGATGTCGGGAAAAAGACGGTTGAAGGAAGCCCTCCTGATGGAATGGAGCTCAAGAAGTGGGAGTATTAATGAAACCAGATCATCCATGTTGTAAATCCTGGTCGT[A/G]AGTGTTAACATGGCTGCAGACTTGCAAATCAATGTTGGTCGGATTATGTGTGTCTTCATTCTGTTTCCGTATTTGTAAGCTGTTTGCGTGGCAGGTTAGCTTTTAAGTACTTATCCTAGT
3919-112	[G/C]	CCGAGAACAGGCGAATCCCAGCCGGCCATGAGAGACCCCATCTAGGCTCTAGCTAGCTAGCTAGGATGATCGACTTCTTCTTCTTGAGATGGATGTAGAATCGTCGAACTCGAATATGTA[C/G]TTGTAGTTGTAGGGTCGATGAGACGAAGAATATATGTGTAGTTGATAATACCGGATCGAGAGTACTGATAGTTGATGAGCACCATCGATGGATCTGGTGGCATTTATATAT
14371-423	[G/C]	CAGGTGCTTCAGCTGCGAGAAATGCTGCGCCAGTGATGTACGCGACGAGCAGCTGCCCGAGTAGAAGAATCAGTTCGATAGAGCCGCTTGGATCAGTCGAGTGCTCCATGCTCGACTTAC[C/G]CCGTCGCCGTGACATCCTCCCGTTTTAGCCACTGTTCAAGCTGATTGGCATCCCTGCTAGCCTGCCGCATGCTTTGGGAATGTGGTTGTGGAATGAACGCTAGCCCATTTCGTTATTTAT
3180-1771	[T/C]	GCAGCAAGCTTGCCTGGAGCATAACATGCCAGATGCTTTTCTTGATGATGTCATTAAAGAAGCTGACCAGGACAATGATGGGCGCATTGACTATGGAGAATTTGTTGCCATGATGACCAA[A/G]GGCAACATGGGGGTCGGGCGAAGAACAATGAGAAACAGCCTGAATATCAGCATGAGAGACGCACCTGGTGCAATCTAGACTTCCACGATGTATATACAGCTTGTGGCTTTAGCTTCTTCC
1786-297	[A/T]	AAGTCCGTGGAGAGGCAGAGCTCCAACCTCATCGCYACCGCCTAATAGYAACAACGACGTACTCCCTTGCTCTGCTCTCCGTACGTGGCCTCGGTTATTGGTCGAGAGACGATGACGCAT[A/T]GGATGCTTGAGAGAGTTCGTACGTCTAGTACTGTCTGGTGTCGAATAAACGGGCCTGCTGGCTGCGTGCTACGTCTAGCTAGCTAGGATATGTACGTTAGCATTTTGTCATTTTCGCTGT
ConsensusGBS0369-1	[C/G]	GGCCACCTCCAGCAGCTACCGCGCCGGAAACAAGCGCCGCAAGGGCATCCCGCACCGGTCGCCGTTCGGCAGCCTCATCGTGGAGCTCTAGGACGGCACACAGAGCCAAGCGCATGTCTG[C/G]CCTGATCAACGCTCTAGCCTACTGTATACGTGACATAGCCAAGAAGGTAATAGCTGCGCGCCCTGAACGGCGATGAGCCGCCGTCGAGGGGCACACACTAATACTATAGCGTGGTA
2877-867	[T/C]	GAGAGTTGCTGGCGAGAGATCTTTTCCGTTGATAGAGGTAGGAACACCAGCGACTATACCAATCTCCAGATACTCAGGTTTTGAAGGCGCACTTTCTGGAGAGACAGACATCATATACAT[A/G]TCTTCTTTTGGCTCATTTGCTGGATCTTCCAAAATGTCRCCCTCATGGCTAAGGTGCCACAAATTTCTATCTCGGCTGTATATTGATTTCTTTGAAACCGGAATTGGCACATTGTGTTTC
337-641	[A/G]	TGTGCAAGTACAAATACCATTTGTTCATCCATCTATTTTGCAGCAGCTAAACCCATGCAAGGTATTCCTCCAGCARCAGTGCAGCCCTGTGGCAATGTCACAACGTATTGCAAGGTCGCA[A/G]ATGTTGCAACAGAGCAGTTGCCATGTGTTGCAGCAACARTGTTGCCAACAACTGCCGCAAATCCCCGAACAACTCCGCCATGAGGCAGTCCGTGCAATCGTCTACTCTATCGTCCTGCAA
2998-508	[T/C]	AGGATTGATAACGTTATGACAACTGCACCTACAGTTGCATTCTGCCCAATGACGAAACCGCCACAGCAATGTTACCCCTCATCATTGAAGRCCGCATTTCACTCAGACCTCAAACATGAC[A/G]CCGAACCTGGTAGCAAGAGGAATGGATATGATGGCAGCACCCAGCGCAACGCCAAATATACGGTGTGAGATGGAGAATGTAGCGCTCAGCTGTGGCTTCTTCAGAGGAAGATGGGGAGAC
851-804	[G/C]	CCATTTGTACACAACCTTTGATCATCACATCACACTACGAAGAGCAAAGCAACGATGCAAATTCAGAGACGGGTCGAGCATCCGTTCGGCTCATGCGCCAATTCACGCGTAGTCCTGGTC[C/G]GCGACTGGCTGGTAGGACGCGATGAACACGTCGCCGTACACGAACCCGGCGAGGCCACCTCCGATGAGCGGCCCGACCCAGTAGACCCAGTTGCCAGCGAAGTTGCCGGCGGCGACGGCC
2027-1307	[A/G]	TTTCTTYGCGTACATGAGGCTACGAGAGCAGGAGATAAGGAACTTGATGTGGATCTCCGAATGCGTTGCCCAGAACCAGAAGAACAGGGTCCATGACAGCGTCGTGACGATCTTTTAATC[A/G]GCCCCTATTACTGTGCATATGGCTGTACAAAAGGCCCGCTTTGATGATGGCACAATCGATTGCACTCTTTATAAGCTCATGATTTGTTATTCCCCTTGTTCCTATTTTCTATGCGGCTGA
5149-1645	[T/C]	CAAGAAATTAACCAGCCATTGTTGCCTACTATCTTTCTTCTTTTCTTTCCCCACCCACTTCATCTATAGATTGATTGATTTCACAACACCAGAACCAAAAAATTACAACAACAAAGTATA[A/G]GACACGCCAATTAATCACCTGACCTTATTCTATTGCATCGTTGTGCAAAGCTCAGGCGTCTCTGGTGCCCTTGAACCTGTACCACCTGGCGCAGATCATGAAGTAGACGAAGTTGAAGAC
2267-1173	[G/C]	GCAAATGTAAGTGCACAGCTATCTCATTTTGCAGGAGAACGTCACGCAGCTATTACTAAATCTCCAGGGCATGTTGGCAACATAACACCAGGAGTAACCAGTCTGAAGGAGGGTACAACT[C/G]TGTGCCGCAAATACCTAAGCCGCAGGGTAGTATTGGTTAAGAGATCTACTTATTGCTCTGATGGTGTTTGGAGTTGTCCTGCAGCAGCCCCCRATAAGGGCAGCCCCRTCTTTGCACCAC
235-97	[T/C]	GAGCATCGCCCACCGGCCGTGGATCACCGCAAGCTCACCGAAGGGTAGTAACAAACCACAACCCAAACGAGCTCCACTCCATGGGGTTCTTCGCC[A/G]GAGCCGCGCGTTTCCTGGTGCTCCTCCAGATCGCTCTCTTCGTCATCTCTGCCGTGATCATCAGCGGCCCCGTCTGCAACGGAGCACGCCCAGGACTCGGTGGTGGTGCTCTGGACCCCG
7284-710	[T/C]	CATCTTATCATTTGCCTTCTCAATGTTCAAGCAGAGAAAGCTTGTGAAGAGGCACGCGGCAGAGATATTCACGTCGATCGCCATTGCGTCGACATTCTCCCTGTACTCGACGGCCATCCT[A/G]GGACGCCTGGTTGGGCTGGAGCCAACGTTGACCATCTCGATCTTGCCAAGGTGCATAACCGTGGCGTTGGCTCTGAGCATAGTGTCTTTCTTCGAAGGCGCAAACACTTCGGTGACGGCT
10346-92	[A/C]	AGCGCCTCCATGCACTCCTCCATGCTCATCCCGAACGTCATGCACTTCTCAATCAGATGGTGCACCATGCGGATGTAGGAGGCCGGAGAGTCGTTTCCCAGGGCCATAGTACTCAGATAC[A/C]CAAACCGCTCGACTCGAGCTTCCTCCTGTTCCTCTTCCTCGATCGTAATAGTAATCCGAGGAGCTGTGTGTGTATGGGGTTGCCTCGTGC
5497-661	[A/G]	CACCTGGCATTGTACATCGATGCCCTTACCCTTGTACTCAACATAGAGGCATCTTGAGAACTGGTCAACGTACGCTTTGGTGGCGGCGTAGACGGAGTAGAGTGGATCGGACGGCACGAC[A/G]GAGGCAGCACCGGAGCCGATGTTGACGATTGCGCCACGCTTCCTGTCGACCATGCCCGGGAGCACGGCGTGGGTGACCCGCGTTACGCCCTCGACGTTGACCCGGATGAGGCTCCGCATG
ABC10197-1-1-101	[A/G]	TGCCTATTTTACTGTAAGTGTTCTTTTCCTTTCAGTATCTCCATCGACAGAAGGGCTTTTTGTGTACACAATTGAACTTCCTCGTTATAACTTCAGAGT[A/G]ATYAAGGCTAGCTATTTAGACACAATTGAACTTACACATGCCCACCAAACGTTGTTTAACTACTCATTTAGTTTGTCGGATGGATCATCTGCAGTCCATGGGTGGATGCAACCGTTGCCA
1213-1959	[A/G]	GCGAGGCATGACGAAAGACCATACGTGGGACCATGCCGCCGAGCAGTACGAGCAGATCTTCGAGTGGGCCTTCGTGGACCAACCCTACGTCATGTAGACTGGGACTGGGGAGGTCGAAGC[A/G]CCAGTCTCCTTGAGCTCTGAAGACATGTTCCTCATCCTTCCGCGGCCCGGAAGGAGGATACCCCTGTACATTGCGTTGTCCTGCTACAGTAGAGTCGCAATGCGCTTGCTTGCTTGGTTC
ABC09163-1-3-313	[T/C]	GGATTTTCACCATAAGACTTGTGTGATTCTATTTATTGATGGTACAGAGAGCCAGGTTCCAATACTATCTACACGCAGTGAAGGCAGGGTATAGAAAGATTGTGCAGATGAC[A/G]TCGAGTTTTCGATGATCTGACTGAACAATGGACGTGGAATGCTAATGCCAAGTAGCCGTCGAGSAGACCCGTTCAGCGTTTTACCTCTCAGTGAACTTCTCGATGCATGTGATCAGCGTG
12756-233	[A/T]	GGTKTCTCCCTGTGTGCAGTTATGACCACGGGCTACCRACGATTCRCCATTGGTTTTGCTTGCGTCCAGTGGCTGTGCACGTWCAAGTGGTCATGATTGGTCGCCATCGTTGTAAATCGA[A/T]GCTAGATGTATCGACTAGAGTAGCCTGCGGGCTGGAATTCGTTGCAAACTATGGCGTGGTCGGATAAGTATGTATGGACGCTCATTCTTCAGTCTTAAATATAACCTGAAGTCCCGAACT
1077-457	[A/G]	TGTTGGACTTGTTGCCTATGTGAAGACTCCTCGTGGCCTTCGTACTCTCAACTCTGTCTGGGCACAGCATCTCAGCGAAGATGTGAGGAGAAGGTTCTACAAGAACTGGTGCAAGAGCAA[A/G]AAGAAGGCCTTCACCAAGTATGCGCTGAAGTATGACAGTGATGCTGGCAAGAAAGAAATCCAGATGCAGCTTGAGAAGATGAAGAAGTATGCTACTGTTGTCCGTGTTATTGCCCATACC
4054-1326	[T/C]	GAGAAAATCACAAAAAATACAAACGTGTTACACCAGCCATGTACTCACGCTATCTACGTGCGTACCCATGGTATACACGTACACGAAGCTGGCTCCATCCAGTACTTCTTCAGTTCCTCT[A/G]GAACAGAGCTCGCTGGTACATGGTAGACCCGTACAAACATGTAGATGCATGGATCGTACATACTTCGACTGGTACAAATGACTTCCCGCGCTTGTACACGTGCGCACTTACGTACGTACG
7302-240	[A/G]	AGCCCTTGTCGTATTGCTTGTGTAAGCATAGGTAACGAGGGTAGTGAATGAATAGAATCCAGCATAAGAAGCCAGCCGCCTAAACTTCTGAATCTTTAAGACATCCTTGCACAGATACAA[A/G]ATATCCATCTCACAGCAGCTTGACCCTTGTAATCGCGGACGAGSAGAGTGGCGGCGATGAAGACGGCGAAGAGGAGGGCGGCGCKCTTCGGGAGCTTGCTGCTTTCGCCCAGAGAGTCAG
ABC10265-sfp25-01	[A/G]	TGAGCATTGCAACATTTCATCCGTAAGAACGTCAACTTGCTCCAGGGATTCCATCACCACAAAGCAACGTGGCAGGCCTTTTTATTTGGTTGGCGGTGCAATCCATTGTTGTTGTTCTCC[A/G]ATGTACATGTGCTCATGTTGTTTTGTACTCYMTCTGTTCCATATTATTTGTCACTGGGGATGCTGAACTGGGTTTGCCCAGCGACAAATATAA
13095-187	[A/C]	ATGTATGAATGSGTTCTATCATCTATCATTTGTTGGAGCTGGAGTGTCCTTTCGGAAGCAACAACACTCAAGCCCAGGATAGGGTTTATTGTGGTCACGCTCACGATGGCAGTCACCTAA[A/C]GTATCTCTTCCAACATTGTCCTCRCATGTCTTCTGACACTCATCCGGGAAGCAGTTCTGCTTGGCCGCAAAACATCCAATGTAGGTTGGTTTTGCTTCCGAGGACAGAAGGGTAGCCATG
