# Supplementary material for: Development and implementation of high-throughput SNP genotyping in barley
Source: BMC Genomics. 2009 Dec 4;10:582. doi: 10.1186/1471-2164-10-582 (PMC2797026; doi:10.1186/1471-2164-10-582)
Supplement: Additional file 20 — Table S10. BOPA2 SNPs. [file 1471-2164-10-582-S20.XLS]

## Sheet: Supplementary_Table9_BOPA2
Assay Format	Golden Gate
Date Manufactured	2008-06-11
Loci	1536
Design	Timothy Close - BOPA2
Name	SNP	TopGenomicSeq
12_30600	[A/C]	TTGAAAAGTCAGGACTACGATGAAAATAATGCGGCCAGAGTATCTGTTTTATGCGGGGCC[A/C]ATTGTAGACAAAGCTAAGCTCAAGAGTGCAACTTCAGTCGAAGATGCATTAGAGATTGCG
12_11414	[A/C]	TCTGTCCAGCGTTCAGAGTTTGGACGATCGCCTCTACCTGCTCGACGGTTCCATTCTGCA[A/C]ACATCAAGAACATATACATGTCAGCATCAAGAAATCAACTCATGAGAGACAAACTCACAC
12_20803	[A/G]	GCTGCAAGGTGCAATCAGTCTAAGTAACAACACCAATGACCGGAAAGTTCCCAAGAAAAA[A/G]TCATCTCCCTCTCCTGACAAGAAGAAACCRRTGGCGAAAACGGAGCAGAAACCAGTRGCG
12_30306	[T/C]	AACCAATGCCTTCGGCCTTGCCATCGTTTTCCCTTGCTTGCTGCCAAGAAGTGAATACTT[A/G]CTGAATTGCTCTTTTTTGTTGCTTTTTGTCATGTTGCGACATGCTGGGTGTCTAGAGAGG
12_10485	[A/G]	CACCAAAGAAACCCACTGCTCCAGACTGAATTTTCATGAAGTTTGTGGGCGAACTTAACA[A/G]GGATGAACGGTTTGAGAGACAACCACAACCTGGGCGCTGGGGCAGACGGGCAGAGGAGAG
12_20436	[T/G]	TTATTCCGGTGCTCGCCTCCTCCTTCTATACATGAAGAAATAAACATATGTAGGCGGAGA[A/C]GATGGAGGAGATGAAAGCCAGCAAGTYCACATAGCATCAACACCGGACAGACAGAGCACC
12_20632	[A/G]	AGAGCAGCTGGTCATGAGTGACCGATGTCGAGAGCCGCTTGAAGAGGAAAAAAGCCCCAC[A/G]TATATTTCCGTGGATGTTTAGAAAAACTTGAAAAATTGTGTGATCATCGTCGTGCGCCAT
12_10613	[T/C]	GCGGTAGCYGAGAAGCTCAACACCGCTGCCCAAGTCCTGTGATTTCCATGTATTGTTTGG[A/G]TAGCTGCCAAATTCCATGCCGCCTGTGCTTGGTTTTCGTTTGATTGAATGAGAGWTCWGA
12_10103	[A/C]	CATCCGCACCGCCATCTCCCACGTCCAGAACCTCATCACCGGCGTCACCAAGGGCTTCCG[A/C]TACAAGATGCGCTTCGTCTACGCCCACTTCCCCATCAACGCATCCATCACCGCAGCCAAC
12_31268	[G/C]	TAGGTGGTGTAGTTGCCATTCACTCTGGAGTGAAACTGTAATATAGGTTGAATAGCAGCA[C/G]AGGCGACGCTTTCGTGGGTGGTGGTGGATCTGAATCAGGCATTTGGGGCTAACAATCGAC
12_10392	[A/G]	AGGTGCTGCAGAGCCACCCAAGGGCGGCAACCCAGACTCGAACACGCTCATCAGCGACAC[A/G]ACGACGGTCATATGCCTTGATGACTACCATTCCTTGGACAGAACCGGGAGGAAGGAGAAA
12_30296	[A/G]	CTACATCACCACACATGCATCTTAAAGTAGTCCAATGGTTATAAAAGATGAATGTGACAT[A/G]ATTAAAACTCAGCTAGATGAGTTGTAACAAAACCGCTCTCTCGCTCTACTTCCGTATCCT
12_20176	[T/A]	ATATCTTGTAGTGTTGTGATYGGATTTACAAAGGGGCTGGCAATCTTGGAAATCAACTAA[A/T]TTTCCATGTTGGGGCAAAGAGGATGGGAGTATCGAACTGCAAGTGGAAACAACTGATATC
12_31527	[A/G]	GGTCGGCCGGATGGAGGCGGTGCCGGGCTGTGACAGGGAGAGGATCCATTCCATGGGGTC[A/G]TWTCTCACGGCGTATAGTGAGTGCAATCTGCACAATCCGGGTACCCCTGGAGGGGACTGC
12_31229	[A/G]	TCTTCTTCCTCGGTGTTCTCCGACTGTACAGAGTCCCCCGATAGTCCGATTGTACAGATG[A/G]ATAGAGAGGTTATGTTGATTTTCGTATGTGATATACTCACCTGCAGTTGCAGACTTGCAG
12_31473	[A/G]	GTTTAGGAGGATGCAAGGGCTGGCACGAAGACCACACATCCCAACTGAAGATGCTCCAAC[A/G]TGATATATTTGATCCGCCAACAATTACGTGGGCGAATTTCAGGCATCAGTTTGTGGCTTG
12_11050	[A/C]	GGGGCTGTTCAAGTCGGACCAGGGCCTGATCGACCACCCGACCACCAAGCGCATGGCCAC[A/C]CGCTTCTCCCTCAACCAGGGCGCTTTCTTCGAGCAGTTCGCGAGGTCCATGACCAAGATG
12_11386	[C/G]	CGTCGGGTTTCCGTCCCGAGGCTGGCCTACGGTGCGTCGAGGAGACGGCTGAAGCTCTGT[C/G]GTCTCGTTCCATTACCAGAAGATATTCAGAGCTGGGCCAAGC
12_20037	[A/C]	AAAACACCATGTTTGCCCCTGGAAGCAGAATGGAGAACTACAACAAGAAGCCTTCGAGTC[A/C]GAAAGATACTACAGCTCTYGCTAATTTGAAAGAAATTCTGCATGAGTCGGGTTTGGAGAT
12_10836	[A/G]	CGCCAGATCTCGAGCTTAGGTTTCGTCTCAGCGTGAGCCTGGTTCTTCCCAGCTATCTGC[A/G]TCTCCCTCATCAGCTGTTTCTGAACATGGTAAACTCGGTGCATCTCATGAACCTGTTGTC
12_30630	[T/C]	GTTCTTGAAGTACCGGGGTACGCGACGAGGACGTCAGATGTGATCAAATTCCGCATACAT[A/G]TCACCTATTTTCATCGTAGCCGTGATTTCGTGTGAGGCGCCCTCAAAAAGACATATTACA
12_21464	[T/C]	GGGGGTTCCCTACCTGCGGAGCCAGGCGATGAGGGTGTACGCGAGCGTGTGGGACGCGGA[A/G]GAGTGGGCGACGCAGGGCGGGCGGGTGAGGACGGACTGGTCGCGGGCGCCGTTCGTGGCG
12_10022	[T/C]	ACCATCTCTTTCAGGAGGACTGATGGCCCTGAGYTCCATCTTTGTCGTCAGCAATTCTTT[A/G]CTCCTGCAGCTGCATGGATCGTTTCAGAAGACGGAGAGACCAGGGCCCGATGAYCTGAAG
12_30625	[A/T]	AGGTGGATGTTTTCATCCATGGGCTAAAAGCTACCATTGATTTCCTTACTTCCCAACACT[A/T]GTTCAGTTCAGTTAGCAAACATTAGCTTCCTCGTTGTCTCTCACAAGTTGAAGTGTGATA
12_10222	[G/C]	CCTTCAGGATGACTTCGCAGAGACAAGCTTGTCGATGAGCGTGGCCGCATCTTCAACTGT[C/G]GCAATTGCTTGCGCGCTCGTCTCCTCCACGCTGATCTGGAACTCCTCCTCAAGGCCCATC
12_31181	[C/G]	ATGCAATGTTGTGTGAGCATGGAGCAGTGATTGTCGTTGATTGTGAAGGTCCTGAAGGAT[C/G]GACACTCCGATTTCTTCTGTCTCAAACACTGTTCTTTGGCTTTCTCTAATTCTGTCTGAA
12_10032	[T/C]	GTAACCCGCGTCTGGTGGCCATAAAGGGATATCTTGCGCGGGCAAATCGATATAGTACCA[A/G]GATTTGACTTGGACTAGCCAATTTTGTGAGCATGTGTTGCAAATGCTGTTTCGGGCGAAT
12_30445	[A/G]	CAATGTTCCAGCTGATCAGCTGGCTGCTCTTTCGTTGAGCGATGGCTTTGTTGCTTCTTA[A/G]TTGGAACTTTTCTTGCTTGTTCCTGGTTACTGTATGTGCTTGGTGCTTCAGACTCTGGAA
12_11104	[A/T]	CAGCTCTATTATGGCATATGATGAAAGGCAGCTTATGCATATGCACCGAGTGAAGCATTT[A/T]TTTGTCTACCATATGACAGATCTAACACATGC
12_31342	[T/A]	CGCATGAGTTAAATCTCTTCTGTTATTTTCTTTGCTTACTTAAAACACCAAACGAACGAK[A/T]AGCACACCAAAAGGACTGACGCCCTTCCAAAGATGAAACGGACACAGGTAAGAAAGCATT
12_30745	[A/G]	CAGAAGCTTGTTAAGCAAGCCGGTGAACACAATAGAATCGGTCTCATTGGGCTTGAATTT[A/G]AGGAGAGCAGAAGGTACTAGGCCTTCATCTTGCAACGTGCGTGCCCGCTCTCCTGTATTT
12_20649	[T/C]	TTGTCTACACATCCGAAGCAACTTGCCTGTGGATGGGCATTGTGCTTCCCAGATTCATTC[A/G]TAACAAACAATGTGGGGGGTGACCATGAAATGAAACAGTGTTYCCATGGCRACGCAGATC
12_31469	[T/G]	AGCCGCGGCACTCTCTGGTTCCACYGGAGCTTTCGATTCGCTTATGACATGGGGATTAAC[A/C]AGAGGCGTTGATTCGCCTGCTGCACCTTSAGTCTTGYTTGCTGCRGGCTTGAACGGGCAG
12_31066	[T/C]	AAACACTGTGCCTATTCCATTCCTTAAGGCGATTGACATTTCACCGCTAGCTCTAGTATC[A/G]GACAGCGTAGCAGGCAATGGCCCCGCTGGTTCAAGTACAACTGATGCCTTGGAGGCAGTC
12_11487	[A/C]	AAGGACTATCCGAGCAACAAAAAGGTGAATTATCAAACCGACACAAATGACAGCACAGCA[A/C]CATAGGATTCATCCTACRGTCAGTGCTCTTAGCCGATAAGCATTTTGTTATCCTCCAAGA
12_31187	[G/C]	TGCTTCCCTTTCCTCTTGCTTCCTCGTCTCTTGGAGCGGGGCCTCTCGTCTTCTGCTTTT[C/G]CTTCTGCTTCGGCCTCTGCTGCGCTGGCAGATCCTGTTATCTGTGCAAAGGATTCTTTGG
12_30496	[A/C]	GTTCATGTCTGACGTGCAGGTCGCCGAGGCCAGGGCTTTCTACGGCTTCCAGATCGCCAT[A/C]GAGAACATCCACTCCGAGATGTACTCGCTGCTCATAGAGACCTACATCCGCGACGACGTC
12_31267	[A/G]	TGTTGCCCACCTGCGTGCACGAGAGCTTGATGATCCTCCTCCCCCACATCCACTTGAGCA[A/G]GACCTTCATGTGGGTCTTGCTGTTSAGGCCGTCGATCGCAGCATCCTTGGCGTGGTTCCA
12_21208	[C/G]	TGGATCCTCCGAAGAGGGTGGAGGCCAAGCTAGATTAAACAGCACCTAAATCGGTCTCAA[C/G]CGTGTGTGGTTATATTTCGTAGTGAATTTCTTATCTTGGTGTCATTTTGAACACGAGCCC
12_10074	[A/G]	GGGCTGCTCGTCGACGAACCTGCCGCGGTCTCCGAGCGCGCCGATGGCGCCGAGGAGGGT[A/G]AAGAGGATGAAGAAGAGGAGGAGGGGCTCCGCCTCGTAGATCGGGATGCCGGTCTCAAGG
12_20201	[A/G]	CCACAGCTCATCCTTGTACTCYGCCATCCTTGTCTGGATRTACATCTTCTCTCCCGCCGC[A/G]TTGGTCTCCTCCCTGCTGATGGCGTAGTCCACCCGGAAGTTGTCCGGCGCCTTCGCCTTC
12_30224	[T/G]	AGAAGGTGCTGGAGCACGAGGCCGTTGGGGCGTTCCTGACGCACTCCGGGTGGAACTCAG[A/C]GTTGGAGAGCATCTGCGGCGGCGTGCCGATGGTGTGCTGGCCCTTCTTCGCGGAGCAGCA
12_11177	[T/G]	CAAGGGCTTGAGGTTGASAAGGGYTATTTCACCGACCTGTCCAAGGATATGATGCTGGAA[A/C]GGTACTTCGAGATGATTTCTGCAGCTGATTGACATGASCACAATTTYCTTATTGTAATCA
12_20640	[A/G]	TCTAGCATGCGTGTACAATCCATATACATATAGCAATAAGGGCCGTGTAGGCCAGAATAA[A/G]CTTCATGCAAAAAAGGTAAGGTTCATATATACATAAAGGTGTGCCACTTAGTCTAAATTC
12_11008	[T/G]	CTGATGCRGTGACATCCAATACGCGTTGCTGCCGATGCTCATCCAATGGCAGTTGTTCAG[A/C]ACCGGCTTCATACAGTTCGCAAGGGCGGCGAAACCAGTATCACGCCATCTCCTCGGACAA
12_31286	[A/G]	ACAAAAGCGACCGAGCGCCGGCACACAATGGTTTTTCGGAGACGCAGTTTGCAAACGAAC[A/G]GTAGCCCGAGGTGGCTCATCACTTCTAATGCTGGCTACAAGCTGCTACACGAAGGACCAG
12_31490	[G/C]	ACTTCCTTCGCCGTGACCGGGTGCCGTGCCGGTGCTTGCTGAGTTCTAATTGTATGTAGT[C/G]GTGTCGGTGCTTCACTGTTGTTGTTATGTTACCCCATTGTTGTTGAGGCAGTGGCTGTTA
12_31363	[T/G]	CACACACTATTTTCATGCCATTCCTCCACCTCCAGTAGAGCAAGCTTACAAAGAGRCGTM[A/C]ATCGTGAGCTGGCCGGGTTCGACGAGGAGGGCGGCGMGATGGACGTCAACGACGTGCTKC
12_31203	[T/C]	GAACAAGCCGAAATTCGTGTAAGTATTGGTCGTCGTCGTCGTCTTCAATTAATCAATTGG[A/G]TATGTGTCATGCGTGACTGTGTGTAGAATAATGTGGCAAGTGCTGGGTCAGCGGGTCAAG
12_11492	[A/G]	GTTATCATCATCACCAAATAAAACCTTGTAAAACCTCCGTCTTTCCTCCCTCTTCTCCGC[A/G]CTATCCAACAGTACCCCTGACTCATCTTCGAGCTCCTCTTCTTCCTTCTTCACATSAACC
12_30593	[A/G]	AGAGCAGCTCATCGGTCTCCTGGTTAAGATGCATTCAGATCACGCTAAGCAGTCCAATCC[A/G]GACCAGGAAACTTGAGCTGTTGTCTTAATGATGACGAATAAGGAGCTGCTACAAGTTATT
12_31512	[A/G]	GCGGCTTACATTTTTCTGATGAGCTAGACTAGAGTGACAAGTGAAGCTTCCAACAGTTGT[A/G]ACAAAAGAGAAGAAAACTAAAGAACAAGCATGCATGCGATGCCATCGTCTTCTCTGGGGT
12_10888	[A/G]	ACACTCACATAGTAATCGAAGGGCAAAACACAACAAGAGATCGAGCTAGTTGCACGTACG[A/G]AAYAATAACGTGAAAATAACACACTTATTATCTAGTACTGCCTCTGTTTTTRAAWGTACA
12_10508	[T/C]	CCGACCGTAATATATATAATATAGCATCCTGTAATTAACTCAAACTCGGCTAGAGATTTC[A/G]CTTGCCAAAATTGTCCTGGTACCAAAAGAATATTAACTGGAACACAACCAATGACGCAGA
12_10545	[A/C]	CACCACCTAGTCCTCCCCATGCATTAAATTCCCAGTCAATCCCCGCTATTGTTTGCTCTG[A/C]AAGTCCTATATCTGATCCGCCTTCACGGGTAATAAAAGTGGGACCAGTATCACGGAACCA
12_30685	[A/G]	CCTGCACTCCCTTCGCCAGCGACACTGGTACATCCAGAGCACTTGTGCTACAACAGGGGA[A/G]GGACTGTATGAAGGCCTGGACTGGCTGTCCAGCAACATTGCCAACAAGTCCTAAATTTTC
12_31372	[T/C]	GTGGAGGGGCAATGATTTAATTCATATTTACTGCATGTATTTTATACAATCCTGTATCAT[A/G]TTATAAACATCCTTTGATCATTTGGAAAACATCTAGTGTAGTTGTTGTCCAATTTCCAGC
12_20985	[T/C]	TCTGATTCATTGCTACTATCTGGGGTAGCAGCTGATCCTCTGTACCTTAGTTTTGTTGTA[A/G]CGCTATCCTGCGCACTGACAATATCACTGGAGTTTGATTCTTCTTTCAAACACCACTTTG
12_10564	[G/C]	GTAATCTTTCATTCCTATTGTCATGAGTCCTGACAGTATTAAGTTTGGGCAAGCTAGTTT[C/G]ACATGCTTAGCAAGCTCCACGCATTTAGAAGGATCAATACCAGATTTTGATTCTTCTCCA
12_31214	[C/G]	ACAGAATTAGGTGTTCCATGCAGGCTCTTGATTTAACATCAGGTCTTGGGGCACTACATT[C/G]TGCCGAACTTTCTTTGAGAAGCAGCAAAGCTCCTGCCCTTGTTTGTCAAGGATGACAAGG
12_20825	[A/G]	TGTTCTAGCTGTGGAGCCTTTGTGCTGCGGCGAAAATTATATGGAGATGCCACCAGGACA[A/G]ATTCTTTAGCATTAGTAGCAAAGCATGCCTCCATTAGCCACCCACTGAGCAAAGCGGTCA
12_30573	[G/C]	TAAGCTAGAGCGAAGGCGCGCCGCCCCTATATTGTGCCGCGCCGCCGTTACTCTACCCTT[C/G]TACCCTGTCCAAATCTGTAGTAGATGTATCCATAAGCTGTGAAATGCAGTGCCAGTGCGC
12_10500	[T/A]	TGATCGAGATCGACAAGAGTGTAACTCGGCAACATTATTTGTCTCGCCTTGCTTTTCTAT[A/T]CTGTTTGAGGCCCTGTTTGGATTATTCTTTTCCCTTAAAATACCCCTTTTAAAAATACAC
12_10615	[A/C]	TTCTGCAAGAGAGTGTAAATCTTACCTGTCTTTTACTGTTATTTGACCGACGATTGCTTC[A/C]AAYATTCAGAGGCATACSKTACAGTACTAAGTGAGCACACACATTTGTGTATCTGATGCT
12_30645	[A/C]	CTCGACATCTACTGATTCTCTAGTGTCGTACAGACCACCAGTGCTTTCCAAAAATTCAGG[A/C]GGTGTAGACAATTCCGAAAGAGTTAGCGCAGTCACCCTAAACCTCGAGAATTGCTCATGT
12_30268	[A/G]	TGTAACTTGCTTCAGTGTGTAACTTCTTTTCTATTTGCTGGATTTGCTACAGTAACTTCA[A/G]TGTGTAACTTGTTTTCTTCTCAATGTTGTTACCATCTGAAGGTTACTGTCTACATGGGAG
12_10680	[A/G]	GATCACACCGCTGAGGTACTGRAGGGCACCAGGGGTGCAGAAGAGGAGCTCACGGAGGGC[A/G]CGACGGTTGTCCTCAACATTCTCAACATTGATGCTGGCGAAGCGCTTGCCGATGGTGCCC
12_30998	[T/G]	CAAACATCCAATTTTTCATNTGCTTTCACCACGACTACATGCTGAAACTGCATCTTAGTC[A/C]CAGAGAATGTGTCATCAAACAACACAATCTCATGATCAAAGCCACTGCTGAAAGCACCAA
12_30362	[T/G]	GAAAGCCTTCATTATGCGCATCTAAGAAAGAATTTGTAACATTTTCCTATTCACCAAGTA[A/C]TGGACTGGAAAGATGAGACTAGTATGAAGTACGCCAGTTCTGTTATCGTCCCACTCTGCT
12_31315	[A/G]	GCTTACCTGCCCCCCAAAAAAAAACTGCCCCTAGTAAAAGGGTGGCTTACCTACCTGAAT[A/G]AAAACAGACTACTCTATTGCCGTTTCAAAAAAAAAAAAAAAAACTATTTCCGTTTATTGT
12_30427	[T/A]	ATATGTTTGGGTATCATYTACATCTACATACTTGGTAAACTGAAATATCATCCGAAAATT[A/T]ATTTGTGCAGTATGCAATGAAAGGACAGACTCCATGCGCCATATCTCAGACCTCTGCAGT
12_31205	[T/C]	GAGCTTCACGGGTTTTTGAGGCGTTGTATGATCTGTTGTTTACTTGTAACAGTTGATTTT[A/G]AGTTGTCTATATTATCGTTTACTTGCCGATGAGGGTGCGGGTGACTGGTCGGTCGGACAA
12_11383	[A/G]	TCATTGCATTTTTGGTGCTACTGTTTCTTTTCTGGAGTATCGTAACTCTCCCTCATGAGA[A/G]AGTGTCTGCATATCCTGCAGGGCAAGGTTACCCTGATAGGCTGTGGTGGTGTAACTAGGT
12_20898	[A/G]	GCCTCGATCAGGAGAAAACGCAGTAAGCATATTGCCTTTGTATACCGCGACATGGCCGTC[A/G]CCACTTTCCCCATCATCTCAACAACACCACCATGCCTCCCATATTCTAGTGCATATTGAA
12_20684	[T/C]	GGACATGCCTCCTATTGCAGATACCGCGGGTGTAAGATGATGTGAGATTTACATTACATG[A/G]TCTGTTTATCCTGACTCAGTTCTGGACGTCGCCCTTCCGTTTCGTGGTGGTGCTTCGGGG
12_30503	[T/C]	CCTTCGCATACCTGCAGATTAAGGCGATATGGACACACCTCCTGAGGAACTTTGAGTTCG[A/G]GCTGGTGTCTCCATTCCCCGAGAACGACTGGAACGCGATGGTCGTCGGCATCAAGGGCGA
12_31356	[A/G]	GATACAGCAACTCGGCCCAACTGTTAGGAATGTGACCGGAACATTCATGTCATCTGTCCA[A/G]ATGGTGTATGATTTTTTTTGTAATTTAATCATGTTTGTGCAAAAGCTTTCATTCCTTTCG
12_30797	[T/C]	CATTTCCACCGCATTGTTTGTACTGGCGATGATGGGGCTTATATACTTCGCCTTCCTGGC[A/G]ATGAACCCGAAAGAGGGCTCCAGGAGCGTGGATGAAGGAGACAGTCCTCCGTCAGACGAC
12_30111	[T/C]	AGGGCCTATTAAACAGAATT[A/G]AAGGACACACCTGTCGATCTAAAGCTAAGAGTGTCACTCTTCATGCACTGGGGCACTCAA
12_30681	[T/C]	TGACATCAGTGCACTAGTCTATGATCACGAAATCCATGCGTTTCTGCCGTATGACCGGCA[A/G]TGGATAAAGCAGAAGTTGTTTCAGCACCTTAAGAAGCTGGCGCAAAGATAGTGACTGGTT
12_20142	[T/C]	AAGCAGCGAGAGAAGGAGGGCCCCGTCTCTTTCTCTACTGGTGGAGAAGGAGCAGAGCTC[A/G]CTGGAGAACCCTTGCATTGGCTGTTAGCTGTAGCTGCTAGCTCACCATAGCACCGTCGGT
12_11154	[T/C]	AAGTATCATTTGAGGCATAAGTCTAAATCAAAATGAAAAACTCTTGCTATGTTACTTTGC[A/G]CCCAGCATGGTTGAAGCTAAGAGCATATGTTGTAAAAATGCCAAGGRAATGAAACAAGCA
12_31498	[T/C]	TGAACGGAGGAGGGAGGCAGATGTGGAGCGCGTCGTCGGAGCTTTGCTTTTGAGCTGCCA[A/G]GGATAGTTGATGGACGGATGAGCTATTATTATTTTTGTTGTGTCGATCATGGTTCCTTGC
12_11269	[A/G]	GATTTGCCTGCTGGCTATCGTCCATCATACTTCCATTGCTCATGCTGGGGCAAAGTTCTG[A/G]CATTTGAACAAACGATGACAAGCATGCTTCAGCTGAGCTTGCTGGAGCCTGCT
12_10532	[C/G]	CCGCAGCCGCCGTGCCACCGGGATGACCCTCGCCTTCCTCACCGCTGCTGCTAACGAGCT[C/G]GGCTGCCCCCTTCCTTGCTGACAAGGCCATATTTGAAGCTGACAATCAGCAACACTTGAC
12_30944	[A/C]	TGGCYATCATCTTGCATCCCCGCATCTGGATTTTGCTCTGGACTTGTTACAGGTCTTTCC[A/C]CTAGTAGTTAGAGACCGTGCTGAGTTGAAGCCAAGATTTCATATCTGAGGCATACGACAT
12_30606	[T/C]	TAGAGAAGAAAATTATGCTCTAGTCGGAAAGCAGAGTCATGGACAAAAGTGAAGTTCACA[A/G]AAGACCTTCATACGACATAGGCCATTGTTTCACCTCGTAGTTTATGCCTTGCCGGACTCC
12_10844	[A/C]	TAATTTGGATGAATCAACCTTGTCAATGGCGCCCTCGTTCATGGTAACGCTGTCCCCACT[A/C]TGAGCATTAGAAGTAGTCTGTCCAACTGAAGCCCCATCGTTATCCACTTGAGTGTCAGGC
12_30806	[A/C]	GCCGGGCGACGCGCGCACGGCAGCTGTCGCCGACGCACGCTCCGGCTCTCCTCTCCTCTC[A/C]AGGCAGCGTTTGCCTTCGCGGCTGGACGATGGATTTGGGGACGGAGAATCGCCTTGCGGC
12_30781	[A/G]	TGCTGGGGCAACAAAACCRGTGGTGCAACAAACACRTCCCTACGATCCCCTTGGCATTCC[A/G]ATTCACTCAGGCCAAGAAGGAAAATTGCTCAACATGTGCGACTGGGTACTAACTGTCGAC
12_30254	[T/G]	TGTCACCATCGTGCCCTCGTCTTCATCGAAGCAAATGTCCTTGAGCTTGGTGGACATAGG[A/C]GCCGAAGACAAGGAGGACCTTGGAAGGGTGCTCGGAGGGGACCGGGTCGATGTCGATGAT
12_30043	[A/G]	CAATGCTTATGATTACACRGAGGTACAGTTTWATGCGTCAGTTCCCCTGTTTTGCAAGTG[A/G]CCCTCACCTCATAGTTTTCACTGGAAACCTGAAACTGTGTAGTTATGCAATTCTTCCATA
12_10188	[A/G]	CCATTCCAGTACGTAGAAGATACTAAGAAAGAAGATCCATTCTCATGCTGGAGAAGACAG[A/G]AAGATGAAGTTTTATCTGCATACATTTAGGCATTAAATTAAATACATTTTTTGGGGGAAT
12_30164	[A/G]	CTTGAGCAGAGCGCTTCCCCGGATCCCTTAGGCTAACCTTGTGCATACAATTTCGAGGGC[A/G]TTGGTAACACCTCTACTGTTTTCYAWGCAAAGATCTAGATATTGTTGCTACGAGGTGGAT
12_30893	[A/G]	GCATCGAAAAGGGACGTACGTACTAGCTAGAGAGAGCCCGATCGTGCATGTGCGTGTGGT[A/G]AGCACTTTCAGTTTCAGAGCTAAATTAAAATTTGCATTAGATAGTGGTGATTGTGTACGT
12_11254	[T/G]	AGATGTGCAATTGCTAGTCGTTGGTTAGTGATTTGCTAGTCGTTGGTTAGTGATGGTGTG[A/C]AGACTGCAACCACACACTGAATGTTTTTTCTTTTCTTTTTGCGGGGTAACCAGGGGCGG
12_31523	[A/G]	ACCGCCGCTTTCCGGTGAAGAAGAAGAGCGCATTGCTGGGCTGGGAGCTGCTCTTTTTGT[A/G]AGCTTTGGTGTTCTGTTCTTGCTGTGTTGGTGGTGGCATGGAGAGGCGTGGCATGGAGAA
12_31086	[T/C]	GCATGTCTATTACCCTAGTTTGTGGTCTCTGCTGTCCTGGGAGTATTTCCTTGTATTGAT[A/G]TTGGAATTACCTTCATGGCACTGGGTATAAATATGGAGTTTAAATAAAAAAAAAAAAAAA
12_10936	[A/G]	GAAGTAATCCTGGAGCCACCTGASATGAACCTCCAGCCCGGCTTCTCGGAGGCTGTTGAG[A/G]ACGATCATGTACAGCCTCCTGTCCAGCTGGGTGTCCTGCACCTTCATGTCCCTGAGCAGC
12_31210	[T/C]	GCCGGCCGCCTCACCACCATCGAGCCTGTTTACGACACCGCCAAGAACGCATGGGAGTTC[A/G]CCGTTGCCAGGAAGTTCGAAGGCGGGGACTCCGTCAGGGGCACCTACCAGGCCAACACCA
12_31110	[A/G]	GTACAACGACTCCAAGTCCTATTTAGATTCCTAAAGAAGTCCAAAACCTACTTAGGGACA[A/G]CCACGGTTGGTTCTACAAATACTATCTCCAGGTGATTGTTATCTTACACAATCCCAAGCC
12_11274	[C/G]	GTCGCCCTTGGGCGAGGTCAGCTCCAGCGACCGGTCGCTGCGGAAGGCCACCCTCTCCGA[C/G]GATACGAAGAGCACTCCGGCGATCGGKCCGGCGGTGGT
12_11062	[A/G]	GATCGACACTAAGATCAACAGTCTGCAAGAAGAGCAGAGAGTTATGCCAAAACAGCTTTC[A/G]GCCACAAAAATGTGTGTGTATATATATATAGGTCCAAATTCTACAGGAAAAAAAGTCAAC
12_11146	[A/T]	CCGTTTCAACTTCTTCATAGACATTTTTCTTATTACATCAAGTAGGACAGAGGAGAAAAA[A/T]TAACTTCATGTAAGTTTTTTACTATGCCTCTGCTTCCCCTGCATTGACGACTTGTGATTT
12_30001	[A/G]	TCAACCTGGARCAACCATGACAGCGTAGTTAGCTTCACATCGTTGCCGACAAACACAACC[A/G]TTCCTTACTGATAGCAGAGAAGACACATGGATGTCCCCRTATAGATGAATTCATGAGTAA
12_20413	[C/G]	TAATATCTACACAACATCCCATCATGAGCTTGAGAGGGTCGCGGTGGGCAGTGCCGGCGT[C/G]GAGGCCTTCTTCGTCGAGTTGGGGGCCTCACCCCAGTGCCACAGCATGCTCTCCCAGAAG
12_20648	[A/G]	TCGATCCAGCTAGCGGTCAGGGCTCCYGAAACCGGCGACCATGGCGAGCGAGCAGCCGGC[A/G]GAGACCTACACGGTGGAGGAGCTCGTGGCCGTGAACCCCTACAACCCCGACATCCTCAAC
12_10579	[T/G]	CTTCATCTCGTTGCATATGCCCCTCACCCCTTCAACAAACAAGATGCTCAACGATGAAGC[A/C]TTTGCCAAGATGAAGAAGGGTGTTCGGATTATAAATGTTGCACGTGGTGGTGTGATTGAT
12_30598	[T/G]	CCTGGTCATGACCCTGACGTCYTCGGCRCCGCTCCCCGACAGTGTTGTCCATTGGTGCGC[A/C]ACAGAGGCCGTCACGCCGCCGCAGAAGCTTGCCACCATCCTCTCCGCCAGCTTCAGCATG
12_30090	[A/G]	GCGGTTGAGGTTGTTGGAGAACCAGCTGGCACCGCTCTTCTTGGTGTAGCCGTCAATGGC[A/G]GATATGAGGAAACTACTGAAGAAGTGGCCCACCCCGAAGATGCTGAGGAAGAAGGCGAGC
12_10199	[A/G]	TTACCACCGCTACTTGCTTTAGCGTCTCTTTAAGTTGTGTTTGAAGTGTCCCTCGTTGTC[A/G]TGGATCAGTATTTGGAGTTTGAGTCAGTTGAGTTCGTTGCGTCTGATGTATTTCAAAGCA
12_31251	[A/G]	ACCAAGAACAGCATGAGCCGTGACCATTACACAGCCATTCCTAAACTCACCCCAGGCACC[A/G]CTATTTGTATCGTACACGTCAATGAAACGGGAGTTACCAATGGTGAAGCTTGAACGGCCA
12_10149	[T/G]	GGAGTCGAGATTCTCCCAATTGCCTACACGGGGCTTCCATTATTCAACACAACACGGTAC[A/C]AGTCCTCGACCAGCTAATTCGGTCCGTGTAGCCTTCTTCTCCATCAACAGCGTGTTCTTC
12_31148	[A/G]	ATGTTCCAATCTCAAAAGTGAGCAATGGAAAAGAGTCCCACAATCGTGGGAAAATGCAGC[A/G]GCATTGCAAAATATAGTTACCATACTAATACTACGCATGGATAGGAAACCTCAAATGGGA
12_10308	[G/C]	TGAATTCATCACAGGGTCGTGTATTTTAGCAYTTTYGAGTTCACCCAGGTACTATCAGTA[C/G]TGATTGCAGACTGTGCGGGAAGGGTATAAGCMCCAACTGGAAGGGAGGRATATATAAATT
12_31381	[T/C]	CAATGCTCGTTCAGATTTGGCCAAGCAGCAACTACTATAGAAGAATTAGCATGGTGAAGT[A/G]GTCACGGAAGACAGCGATCACACAACTTTCACCCATGACCCACCACACATTGGACATGCT
12_20006	[T/C]	CTCGCCGCAGACGAAGTAGTGCATCTTGCGCTTCTTGAGCACGAACTCGAAGCCCGCACC[A/G]GAGCCCTGCGCCACGCCGGCCACCAGCTTGCCCGCCTTGATGTTGCACGACTGGTAGTCG
12_21482	[C/G]	AGTTCCAGATCAAAACCGTAAGCGGATCYTTTCTTTTTAAGTGTTCGGTGAAAAAGAAAG[C/G]GTGATCACATTTATATATGACTCGTGAATTTGCTTGATGCAGGTTTTGGTTGTGGGAATA
12_31323	[A/G]	CCTTGCACTACAGAACCATACGTCCATACTGGAGGTTCCAGAAAGAAAAAAGTGATGCGC[A/G]GAAAAGCATACAAAAATGTGGATATCTYTAACCAAGTTCTTCTCGTCAGTGTGTTCTTCT
12_31479	[A/G]	AGCCTTGATTCAGCTAATCAAGGACCATGGCCGTTGGGTGGATCCTCCTACCGAGGAGTA[A/G]GCTCAGGATGTTTCCGGTAGTTATGTGTAGCCCGTAAACGATCAGCTAGCGGAAAATACA
12_11433	[T/C]	CCGCTGCAATGCGAMSCGAGGAMCGGGGGAGACTGGATTTTATTTTCAATCACAACACAA[A/G]CGATGAAAGAGAGACACAAACTTGGYAGCGACCGCCAGGAAGGAGAYYGCCGGATTATTG
12_30528	[T/A]	CTGATAGCATAAAGCCGCAAAAGAATGTTTTCATCTCACAGTAGTTTCTTCATATATWTM[A/T]TTCATTCATTCACATAGGCTGCCTGCTATAGGTGTGTACAAAATGGCTAATGTACAAAAA
12_20816	[A/C]	CCCTTCATCTCTGGGCATGCAGTCAATACTCTGGTGCATGTATATGTACAAAGTGGGGAG[A/C]TGAGTTTTTGAAAATGTCAACTGTCAACACATTCCTCCGATTATGCTGCTTGCACCCCTA
12_31513	[A/G]	TCCAACAGAGAACGCGTCGCAAGAAACAGAGCCCAGCAAGGAAAGGAGAACCAACCCGGC[A/G]AGAGAAGAAACCCCCGACATCCGGCGATGGCTTCGCAGGCGATCGAGGAGCACCGGTCGG
12_11368	[A/G]	CTAAAGGGAATGAAATGGAAAAGTGGAGCACGTACAGTTCATCT[A/G]ATTTTGGTTTGCGTAACAGAATAATCCACTACCTTCTGTGACTTACATTTAGCATGGCGC
12_31519	[A/C]	CCCCGGGCAGGACAGCCGGGCCACGTCCGAGGAGAAGACCCGCCGCAAGTAATCGAGAGA[A/C]CAGATTGATTAATTAGCCACCACCTCTCCTCTCCTCTCAATTCTTTCCCCCCTCTCCTCA
12_31194	[T/G]	TCATACATACATACATACACACATAGACTGATTGACTGCACATACACAGGAAACACACAA[A/C]ACAAAGCCAGAATGCTCCTCGAAACGTGAGTAAGCTCTGCAGCTGCAATTCCGCGTGCTA
12_10267	[A/G]	CTCCCTCACTAGGGTCATAACGACCCGCGCCGAGGTGGACCTGAAGCTGATCAAAGAGGC[A/G]TACCAGAAGAGGAACAGTGTCCCCYTGGAGAAGGCCGTCGCAGGCGACACCTCCGGCGAC
12_10206	[T/C]	TTTAGACAAACGATAGGGATTTTTATTTAGTCGGCAACATCTCRGACAAACCATACTGAT[A/G]TGCTGGTACAGCAGCATAATAATCAGGTGACAACACAACTTGCATCAAGCAAGAGACGGT
12_11018	[A/G]	GACTTCCGGAGGTATGCCGTTTAGCTCTTGAGTTCTGAAGTTGAAGAGGGGTGGAAGAGG[A/G]CGACCGTTAGGCAGCCGGGTGTTTGGATCTCTCAACTCATCAAAGAAMGGGTGCATGCAG
12_30375	[T/C]	TGACTTGTTGAGCCGTTGTGACATCATCTTTCGGCTCAAGAATTTCATGGGATATAGAGG[A/G]TAAATAGCTGGTATACGAAAATGCAATTTTGTACTTTCATATTGTAAATTTTTGAATGGA
12_11363	[A/G]	ATATTTACAAGGCTCAGATGGTGCATGGTGGGGCTCCAGCTGAAACGGCAAAGCTCTGCG[A/G]CGGACTTTGTTGACCCAAAGCCGCTGCC
12_11517	[A/G]	CTCTGGAATATGGAAGCAGCCATTTTGAAATGGCACCGGTGAATATAACACTGGGACGTC[A/G]GTGGCAGATAATGAATTCAGAAAGGACCTGAAAACTCACAAAATTAGATTATGCAACATA
12_30653	[T/C]	TGCTGCGCAGCGGAGCTCCTGTCGATGGCAGCTGGGAACGAAGAATGCGATACTTCACGG[A/G]CTAAATCTGGATTGTACGGCGCATAAGTGATTGTAGCATGTGATGTATGGATGTAGGTTT
12_30908	[T/C]	CCTACGTGGTCACCTCCATGATCGCCGAGACCACCATCCTGTGGAAGCCCTGAAGCTCCG[A/G]TCGCCGTGTGATGGACCGTCGGTGATGGGGTCCGGTGGTGGCCATTGGAGGATTCGTGCC
12_30597	[A/G]	GGTTCATAATCTATATAGACTTGTACTCCCTTACCTAGATAATTGTAGTTGGAGAGAACT[A/G]GTCAGTTATTTAGGTACAGAGGAAGTACACCTATAGGATTAAACGGACATAAACAGTTAT
12_11512	[C/G]	ACATGTGATTCCATTGCCCCATATGAAGTTTTAACAATGCCATGATAAATATATGCTGCT[C/G]GGAAATTGATTTGTAAATGGCAGTGCTTTAGATTGACTTGAAGTAGTCTACAAATACAGG
12_21115	[T/C]	GTATAGATATGTTTTCCCAGCTGAAAAGCTCTAGTAGTACAGATGTACGTACCTTGTATG[A/G]CATGCTACCTGATTCTTATTCATTTGCCAAGACCTTGCATAAGAATACATTAAATATTAT
12_31451	[A/G]	GCCACGGTTTGACAAGGAAGATGAGGAGCTCCTCGAGAAAATAAATTCGGAGGAAGTGAC[A/G]GAAATGACTTTTAGAGATTGCTTAACCCAGCATGTTGAACAGGTTGACTATGAAATGGCG
12_20618	[A/G]	CTCCATCAGCCGCAGGATCAGGTTCTCCGCGAACTCCATGATGAATCCCATGCCGGACGA[A/G]GCTCCTCTCTCTCTCTCTCTCTTTCTCTCTTTCTCGCGCGCGAGGGGGATCGATCTGCGT
12_30939	[A/T]	GCAGCAGAGTCGTTCGCCGTCAGCAAAATAGCACGGTAAGATGAACGGATCATATTCATC[A/T]GTTCGAGTATCTCAATCTCAATTACCTGTAGTTCGTGTGAGCACCAGCACCGTTCCAGTC
12_21458	[A/C]	TTGAGCTCCGGGTCRTGGTTCATGCCCACCACCTTGCTCTCGATCTCCACCAGCCGGTCG[A/C]TGAACCGCTTGAACACCTCCAGGGCCTTTGGGTCCGAGGTCCACTCCGGCGTGTCCCGCT
12_30083	[C/G]	ACAGAGAATAACAGGCAAGTTTTGGCACGTGTTTAGTGATTTAACCATCCGCACCCATTT[C/G]CTGATTTATTGTTGCTTCAAGACAGACGATCTTATCTTCCAAACAGCAAGTTAAAAAGAG
12_20158	[A/G]	CAAAAGAAATTTTACGTCCCTGGCACTCCCAGGAAGAACGGAAGTGTCAATGGACCGCAC[A/G]GAGGGGATTACAGTTATTATGTAACRGGGCTCCCGCAGGACAACACCCCAGCAGAATGCA
12_31166	[A/G]	GCTGTTACTGTATCACCTTCAAGTAGTTCCTGGCTGTTGCCAGTTGGCTGCTCGGTTGGA[A/G]GTATCTTTGCCATGAAATAAACAATGAACCCTTCAAAAAAAAAAAAAAAACTTTAACAGC
12_10930	[A/G]	GCGGKGGATCCTGGTGCCGAAGGTGTTGGGGTCCTCAAGGCTGAAGCCCGAGGTGAGCAG[A/G]GAGGTCTCGAAGAGAAGCATCACCAGGTCCTTCACCGACTTGTCGTTCTTGTCGGCGTCG
12_20867	[T/C]	TTACGGATATGAAGGAAACAGAAACCAGTCTGCAGCACAATGTAAATATAAGTTCTGCAC[A/G]GGTGACTAAAATGATCGTTTCACTGTGATACAAAAGACAAAGTACAGCCCCATCCGCATG
12_31096	[T/C]	GACCTCATGGCTCACCGTCTTCTCCATGGTCTCGCCCCAGTTGTAGGCCCCGAAAAACTC[A/G]GCCGAGATGTTGACGGTTGCACCGAGGCCGAGCTTGGGGAACCCGGCTCGGATCCTGGAC
12_20144	[A/G]	CGGGTTGTTGCAGGCTTCCTTTGACGGGTGAATGTCCTTGAGCGCGCGCCACACGGCGCT[A/G]TTACACTTAAACCCTGACCCAAAGGCGATCTGCCACACACGGTGGCCGCGCCGAACGCGT
12_20416	[A/G]	GGAAGTGGGGAACGCAGCAGCATTCTTGGTGTCTCCATTGGCATCTGCAATCACTGGTTC[A/G]ACTGTTTATGTCGACAATGGACTCAACACGATGGCGCTTGCGGTTGACAGCCCTACTTTG
12_11202	[T/C]	GATATGGAAACAATGGTGGTGGGTATCAGCACGGTGGAGGATATGGAAACAACGGTGGTG[A/G]GTATGGTGGAGGGTCTGGAAACAACGGTGGTGGGTATGGTGGAGGGTCTGGAAATCCTGG
12_10735	[A/C]	ATTTGCCTGCATCAGAAGCAAGATAGAGCGCRGCCATTGCAATGTCCCGTGTCTCCCCCA[A/C]CTTAAATAAAGGCATCATTTCCCTTTTCCCCTTGCCCATTTCATCAGGTGCAAGCTTCCT
12_31011	[T/G]	CCAGGAATGTACAGGGAGTAGGATGACCTCCTCAACA[A/C]GGAGACTCTGCTTGTCGGTTGCCACCCTCTTGCCTTGGAGCTTGTTGTCAGCCGAGTACC
12_10430	[A/G]	AAGCCAGCTGACGTACATCCCAGACAACAAAGTCGGCAGGAAGTTGATGGAATCCGGCAC[A/G]ATGAAGGCCATGATAGTTGAGAAGCACATGACAAAGAATGGCATCCACTTAGCCTTAATT
12_30750	[T/C]	ACTCTCCACCGTTCCCACTATTGGCTTCAATGTTGAGAAGGTTCAGTACAAGAATGTAGT[A/G]TTCACTGTGTGGGACGTGGGTGGCCAGGAGAAATTGAGGCCCTTGTGGAGGCACTACTTC
12_21479	[A/G]	GTCTCGTTTCTTCTTCTATTGCTGAAACTTGCAAGCTTACATTCTCAAGGAGAAAGAGTA[A/G]AAACAAGAGAATATAGCAGCATTACAGTGACAGAATTTGTTCTGTGAAGTGATCCCATTG
12_20407	[A/C]	CATATCTGACAGCCTCGTAAATATTGTTAACGCCCATGTGGGTGCTCTCTTGTCTGGGAT[A/C]TCTATGTCGAACTGATTTRAACACTGCTGTGTGTGATATGAAGAGTTATTCCGAAACGGA
12_20257	[A/G]	TGAGCTGGCTTCATGTTATGGTGACAAACAAGGGAAAAAGTACCGATCATGGGTGGACAG[A/G]CTAGTTATCTTGCAGACTGCTTCTGACAGTTGGCTCGTGAGATTCGACTTGTGGGAGGCA
12_10367	[A/C]	GTTTTGCTTACAACAGATATTGCAGTGCAAAAGGCTTCATAGGCAGGAACACGAAATGAG[A/C]CGCCACAGAACAATCATCAATAGCTGTCTTCATCTGTCTCGGGCCTCCGGAGGTAATAGC
12_21003	[A/G]	CTGGATGGAAGTCCTACAAACTTACAGGTCGTGCCGGAAGCGGCTAACAAGAGAGGCAGG[A/G]GATCTTCATTCCAGGAGAACTTCACCTTCGCCGATCGCTTTGTTCATGATTTTCGTCGAG
12_10230	[A/G]	GCCGAAGAGAGCGAGGTTCTGTGAAAACATGGTGAAGAGCTTAACGAATTGCTGTGACTC[A/G]ACCTCGTAGTTGTAGAAGTCGTACACGACAGGTGTTATGAATGCCAAGTAAACAAGCAGT
12_11408	[C/G]	TCACATCCCTGTCAGTAGCAGCGACGTCGTCAAAAATCAAATCAGACACGGTGTAACCTT[C/G]TCAGTATCTGCTAAAGGTTTAGATAATA
12_10362	[A/G]	CCCCTCCCCCAACTGTTACATGACAAAATTGGTGAGTACTTTCTGCACCAGGTGCTCTCC[A/G]TACACCACCTTCTCGTACTTGGCAACGCCGCCCGTTTTCTCCCGGCAGAACTCCACCGGC
12_11496	[T/C]	TTCTGGCTATGTGTTAGGATAGATTTTCCGTTTCAGTTTTGATACTGGGTGAAATGTAAC[A/G]GGAGCATGGATTTATTTATATGTGCTACAACCAAAC
12_30053	[T/C]	TGTGCTTCTTGAAAAACAGGCTCTTGGAGAACACGGCGTCATATGTTTAGAAGATGTCGT[A/G]CACGAAATCTCCACGGTCGGGCCGCACTTCAGGGAAACGGCGAGCTTTCTCATGCCCTTC
12_10666	[T/C]	CGGTGCACCGGTGCTAACAAAGGAGCTGCGTGAGCTTGCACAAGATTTCTCGAGAAAGAC[A/G]AACACAAAATTCGAGTTCCACAAGRAGAATTTTTAACTTCTGTAGACAAMCCAGCCACAA
12_11039	[A/G]	TGTGCAAAATATCGGTTGAAATCGACTGGGAGCCTTTGAAAACTGAAACTACTAATTTTT[A/G]GAGTATAAAGTACTATCACAAGGACCATCCAAGGTGTAAAATGAACAAACCTTGCTTTCG
12_30861	[T/C]	CGTTGTGGTTATCAGGTAGCAATGCTCGTTGAATACTGTTGTCAGACATTGGTTTAGGTT[A/G]CGAATTGCCGTCACAATCAAAAACCTATTATTCAGAGAATGTCACACGTTACAGTATTGG
12_21105	[A/G]	GGATTTCCATCCTTGTATTGGGAGGGCATTGTTCCATCAAATCCAGGAGCTGTGGTTGCC[A/G]ACGGATTGCTTTGGTTCAGGGCAAAATTCTGAGGCATGCCATTTGCAGTCCCAAAACCTC
12_31443	[T/C]	GAGATAATTGGGGATCTCGGGCTGCAACAAGCGTACAGATTGCTTTGCAGAAAGGCCAAC[A/G]TATTGGGACTGGAGCCTGGGGGAGCCGGACGGCTCAGCCGGTTTCTTGGTCGAAATCGTC
12_10219	[T/C]	AGTGTCCATCAGCCTCTTCCTCATCTCTTCATCTTCGATGAATGTGGTATTTGCTTCCTC[A/G]TAAACCCAGTTGTCCACCTGCCCGGATGTTGCACTCCATCCAACAGTATTTGTCAGCCGC
12_30785	[A/G]	AGCCACATTGATCAGCGGCGCCTGCTACTTGGCTAATTAATTAACCCTCCCCTACAACAC[A/G]CTTATACATACAAGCCCATCCATACCTATGTGTTCATATCAGATGCTGCCTAGCTAGCTA
12_30003	[T/C]	GATCGTTCAAGCAGCAACCTCCTTGATCTCGTCCAGGGCGTAGTTGTTGGTCGACACGCC[A/G]GCGTAGTTCACCTTGGCGAAACGCACCACCACCGGGTAACGGGTGTTGGGATCCTACACG
12_30646	[T/C]	GTTGTGAAGACAATGTGGGCCATCATTGGATCCTTTTCCTGGTACAGAACTGCGAAGTAC[A/G]CTTACCCACACAATCATGGTTGACGAGACAGTCAAATCTTTGACCGTCTTTGTGTTTTGT
12_30248	[A/G]	TCAGGAAAGCATGACAGAATTGAGGACATTGAATTGACTGCAGAAGAACTGGAAATGTTT[A/G]TAGACTTGCATCCTTTCACAAACACATCCCCTTACACTGTGGTTGAGACTATGTCCTTGG
12_30532	[A/G]	CTTGAACCCTTTCTCCACGTCGCTGCACGTCATCATGATGTCGTCGTCCAGCTCGAGGAC[A/G]GCCCTGGTCTTTATCAGAGGGTCGACTCTGAACCTGTTGTTGAGAGAGTTGAGCTCTTCC
12_31254	[A/C]	CATGGACACCAGAAGAACCGTCGATGTTTTATTACAAAGTACAATCGCCTCGAAAATCAG[A/C]TGCATTTTTCACTGAAGGAGTGAAGGGGCGTCTGGCTGGTTTTCAGGGCGTGCGGCTTGA
12_10637	[A/G]	GCCGGCTCCATTTGCAAGGCGCGCGAAACTTTGGTGTCACGGCCTGTCCAAGAGGAAGGA[A/G]CCATAGTTTCAATTCAAATAGCACGCTGTATCAAATAGCATCATCCTGCTCGGACAGCTA
12_10878	[T/C]	AATCCGTGGCACGTATCATTTTGCCCCCGGCTTTTGGTTATCATTACCAGCGTCTTTTCC[A/G]GATACAGCGGCCGTCGCTGCAGCTGTCATGGCTGCAGCCGCAGCGCCAACCTTCACGCCG
12_20297	[A/G]	GACGAGGTAGAACCAGAGGAGGCACGTGACGCGGCAGCAGGCGCCGACGAGCCCCGCGAC[A/G]GATACGAGCATGAGGAAGACCCCCAGCACGATGAACGGCGCCGCCAGGTAGCGCTCGCAC
12_11529	[T/A]	TTATTGTTGATTGTTCAGAATCAGCATATAACTTATTTTTATTGGACGGAGAATATGTGT[A/T]CATTCAAAAAGTTGTGGTAAAGGTGGTGGGCAGAAATTAG
12_30116	[A/G]	GTCTTGAATGCTGTTRCCGCTCACAGAYCTGGAGAAGGCGAACCATGTCAAGCAAGAGCA[A/G]GAACCTTGTTAACAAAGAGCAGAMATCATGCAGTGCGACAGAGGCAGAATTCACAGGACA
12_30636	[T/G]	ACACTTCCGCCCCCCGCCTCGCCGCGACCGACGAGCGCCTCGGACCAGTTCCTAGGGTTC[A/C]TCTGTCTGAGCCGCCCGTCTCGTCGGCGGCGATGGCGTCGGAGTCGGCTTCGTCCCCGGC
12_10284	[T/G]	AGGAACGTTAGTYCGCTTCGGTGCAACCTTGATTTGCCGACCATGAAGCTCTGACTCACT[A/C]AGCTTGACAGCTTCCTGAATAGCTTCTGCTTCAACAAATTCAACATAAGCAAAACCTTTA
12_31521	[T/C]	TCACCACCCATGGAGCTCAGCTGGCTCAGCACTGCCTTGAGAACCTTCTTGTCGCAGTTC[A/G]TGGAGGGGTCTAGGTAGCTCCCAAAGTCAGGCAGGCCATGGTCCAGGTAGCTCATGCCAT
12_30905	[C/G]	TCAGGTAAGAGTCAGACACGACAGGCAACACAGTAGTACAACAGATGT[C/G]GCAGCACGTACCCATTTGAAGGTGTTGATGTCGGCGGTCTCGTGGTGGCCGGTGAGGCGG
12_10452	[T/C]	GACTGTTGAATCAATCGCCATAATCTGCAGATTTAACCAAGATCTGAACTACAATCCATC[A/G]AAAGGTCTATCCCTTGACTGACTTTGTTCACCACCAATATCAAATGAGGACATAGACGTA
12_20406	[A/G]	CATGAGAGGCATAGCCTTAGCATTGGGTGCGCCGTTGGATGCTTTCGAAGGGGGAGTGGC[A/G]GGAGATGCTTTYTGGGTTCTCAGGTTAATTGGCTATCCAGTCTCAGATGACATCCCACAA
12_30571	[A/G]	CTTCAAGGCGTCGATTTCTTCTCGGAGCGCGGCCGCACCCCGTCTTTCCGCCCTGAGTTT[A/G]TCCTCAAGAACTTCAACAGCTGGCGACTTCAACGAGCCTGTGGAACCGACATGGGAGAGT
12_30877	[G/C]	TTGGTGTGGCTTGAGGCCCACCAGAACTAATCACCTTGGGTTTTTTCTGTTATTATTGTT[C/G]ATGAGAAAACCTTTGGTCAAGTGGCCCAATGTAATTACTTTGTCATTGTAT
12_20186	[T/C]	CAAAACGCACCGAACAACACTTGGGCGTGGATTCACCCAAAGCATCATCACGTATTCAGC[A/G]ATTTCTTGATACCCCGGAGGGCACCCCACATGACAGTTGATACAACGAAGAGGAGCACCC
12_11242	[A/G]	GTTGGTTGGAGTCCTCAAATAGGCTGGCGCCGACCATTTCGTCCTTGTAGG[A/G]TTACATGTTTCTGGTTCCATCTACATAAGCTTGCGAAATCTGGGTGGAAAGGAATRCCAG
12_11045	[C/G]	CACAATGGTTTCTTCTCTCACGCCTCGCTTCAGAGTTCAAATATGTTACCATGCAGCGTC[C/G]GAGGGGTTGGGTTACTACTTGTACTGGCTGGCGAGCTCGCCTTCCTTGACGATGTAGTTC
12_20641	[A/C]	GATGAGAAGTGTTTCGACTGTTCTCCCCTGAGCTCATGTGCTATGCAAGGAAGGATGCAC[A/C]CTATGTACCGCCAATATTTGGTCCAGTATTTGTTCATGGATCGAGGCTATAATTCATTTG
12_30331	[A/G]	CTCTACAAATTCATTGCAGTCAAATCCGTCTCCCTCTTTCTCTTCCCAGGTGCCCACATC[A/G]TCCAATAACAACATGATGCCTGCCCCTCAGAACACAAACCAACTCAGTTCGCCAGCAGTA
12_30848	[A/C]	GGGCTCGTACTACATGAGCCTCGCGGAGGCGCTGCTCATGGACCCGCCGCCTACAGCGAC[A/C]ATCATCCACGCGTACGAAGACAACGGCGACGGGGGAGCTGATGTCCGGCTCTGGAGCTAT
12_31333	[A/G]	CATCATAGCGGCAGGAAGAAGCAGTGTTGCACAGGGATCGCAAGGCCGAACGGATGCCTC[A/G]CAGTTTGGGATGGTGGTTTGGGACATTGGTGTATTGAGCTGAGCTCTTTGAGCTATCGGC
12_30792	[A/C]	ATCAATTCTTCCCAACTATGCTTTGTAGTGACATTCCATCATGGGTCTTAGATGAGTGAA[A/C]ATGTACACATGACAAATCAAACACCTGCAAAAGCAAAGGGGCCTATTCGCTTTCGTAGTC
12_30462	[T/G]	CACAGAGACAAGGAGCGAAAAAAGAAGAAAATGTCAAGCTTAGGTTTCCTATATGCTACC[A/C]CTAAGCTGCAGCAGCTGCTCTTCAGCAAGTCAACCTCGAACTGGATGTTGTGTATATCCA
12_31374	[A/G]	GGTGCTGCTGATATGGTGGAGTGAACTGCTAAAAGCTGGGATGGACATTAGTTTCGGGCC[A/G]GATCAATTCTCGGTAAATGGTGTAGACTGCTCCCTGCAAATCTAAGCGTGTACATTTTGT
12_30229	[T/G]	TTGATGATTAATTAGTCGGCCGGTTTGTTTTTGGTATATTGCTTTTGATTTGATGATTTG[A/C]GGTGGGTTGGATCGGCTTAGCTTATAGCTTGTGATTGCAAAGGAGAGGAAAAGGGGAAGA
12_11525	[C/G]	TTCTTGAGCGACTGGGTGATCCCCTGCACGGAGGCAACGGTCAC[C/G]GCCACCGTCACCGCAAAGCACATGAAGCTCAGGCTCTGCAGCACCACCCACTTCTTGGAA
12_10374	[G/C]	CTTATTTCTAACCTCATGTGACCGAATCGCATTTCTCAATTCATCTCAGCTCGGCTCTAT[C/G]GATCCCCTTCCTTGCAAACCCCTTCCCCTGAATCTACAGTTACTTTGGCGTCAGGATGTA
12_10607	[T/C]	TGTGAGGAACATAGATAGTGTTGTACAATTATGTTTCATTGGCTAGAGCTAGGTTTCTCG[A/G]CGGTTCAGATTGCCCTCCATATTGTGAGGATCAGAATGAATTTCGCTTATGGTTATGACT
12_31484	[A/G]	AGGGGGCTTCTCTGATCCATGCCGGTGCTCCGGCGTGCTTTGGGAGGCTTCAGCACCGCC[A/G]GGAGTTTGCTCATCAAGATATCGGTCATCCTTGTGTTTCCTTTTGGAACCAGAGCGATGC
12_30822	[T/C]	GARATCACCCTGGCGTGCGGCGGACGTGGTGAGGCCCGCTTGCTGCAGTAGTAGGATGTT[A/G]CCGCCGGCCAGGTACGCGTTTGCCAAGTCCGCTGGCGCCGGGAGGGTGACGCGCTTGCCK
12_31486	[T/A]	ACATTGAGGTGGATTGTCATGGAGTCTGGTGCCCAGCAGAGCCTCAGATGATGACATGGA[A/T]GCGCATATTCATGAGGTCGATGCACAGCGGCGATCGATAATATACTGCAGGTGGGGTGAT
12_30611	[T/C]	TGTTGTATTCAGGCATTTCGACRAGCTATCWATCCTTCAGATCGTGTTCTGGATATGTCA[A/G]ACGCCAGCCATGAAGTTACTTAGGTTCTCTACATTAGTATTCATTTACTAACAGGATTAA
12_10982	[C/G]	AGAGCCGACGCCGGCGAAGACGAAGATGAGGGTGGAGATGAACTCGGCGACGTAGGCCTT[C/G]AGAGAGGCCACGCTGAAGGAGTCATCGAAGCGACCRAAGGCGATGGAGCCTGGCATGGTG
12_30367	[A/T]	ACTCAACAGAACGGCGCAACGGTCCGATTTGCACTCTGCCGCCAACACCTGAATTATACA[A/T]GTATACAATTGCTAGTGTCCACAAACACAATACACACATTACACAAAGTCCWCGTGCCAY
12_21288	[T/A]	TCAACCAATACATTCTTCTTTTCCTTCTTTGCCCTTCGGACTTCAGCAACCATTGAAGAA[A/T]CCGGCTGCTTGGATTTATTCTCCTCAGATTCTTCAGCTGAGAAATGTGAATCAATAACCA
12_30637	[T/C]	CTCCACTTGTTCTATTCCGTCACACGAGTCCGACGACGGCGACGACGACTTGAGGGAGAA[A/G]GCCAAGAGGAAGGCACTCCAGAGAGGTTCGACGGGGATTTTGCTGTTCGTCCGTCGGATT
12_21522	[T/C]	TTCTTTGCTTACAAGCATTGTTTTTGTTGTACCAGTTACATAATAATGTTGTGTTGCTAT[A/G]CAACAGCAGAAGGGTATGCAGT
12_31192	[A/G]	AAAACATGCTGCATGCATCACTTTATTATTTCAACAGAGAACATTGATTCGCAATCAAAC[A/G]TGCAAAACCCATATACACGAACAATTCCAYAGCTTRCGTGAATTGAACCAAGGAATAACC
12_30871	[A/G]	TCGGCAGGAGGCACTGCTCAGTCCAGTGTTGTCAATCCTTCGGGTCCGGTTGAAGGCCAT[A/G]CTGCCAACTATGGTAGCAACTCATTCAGCAATAACAACACCAATAACGGGAGCACCGCAG
12_10300	[A/G]	AATCCAAGTTTGGAGCCTGAATACACGATTAGCCTACTTGACGGTGTGATGGCATAGCAC[A/G]CTATATATATCGAAATGATCAACAAAACAAGTGCTTTATGCCCTGTATAATAAATAAAAG
12_30408	[T/A]	CACTTTCTTGGCGCCGCCGTTGCCTACCGCCATCACTTAAATTGTGCTGCTATTCGACAA[A/T]CCTCAGCTAGCTTGAGTTGTCGTGGAGAGAACTGATGGAGTTTGGTGCGTGTGACGGCCT
12_30639	[T/C]	CACGCACAGCTCACCTGAGCTGAGCAGAGCCAAGGCACCCGCATTATTCATCGCTTCGAA[A/G]GCCGACACAGCGCGATCGAGTCCCCGCGCAGAGCAAGAAGATCAGGAGGAGGATCCCCAT
12_11137	[A/G]	CAGACACACACACACGCASAGAGAGACTAGTTAATGGAAGCGCTAAAATGAAGGTGAGGC[A/G]TGCTACATCATGCAGCTAGTTGCGTCGATGAAGGGAAACTCCTC
12_30040	[T/G]	GTCAGACCAGCAGCGTGTCTTCAAGCCTCTCACCGCGGAGTACCTTGGTCTTACCCGTGC[A/C]AACTATGCGCTGCGTGACGCCGTGTTTTCAAGACCTCGTCTCTRAATTAATTCTTCTCCT
12_30223	[A/G]	CgACACCGAATCGCCTCACGTCCCGTCCAAGGATGCTCCTCTATACATGGCCACC[A/G]CCTTATTTGTCAGAAGCCATGGGTGGTTGGCCTTCTATAGCCGACCAAGCCGAAACCTCC
12_11508	[T/C]	AAATAGAKTAACAAAATCATACTAGAAGGGAAGAATGAATAGAACACAAAGGAATCAACA[A/G]GAACTAGTGCTAGGGGAATTAGTCCCAAGATATTCCTGCCCTGCCCCTCTYTCTCTCTTT
12_30707	[T/C]	ATGTCTTATAATCTGGAGTTGGGAACACCTTGTATTATACTCTGTGTCTGGGGATCGACC[A/G]ATCGGTCGCGTAGAAGAAAAACCCAAAGCGCGGAAATGGACCGCGCCAACAAAAAAAGAG
12_21234	[A/C]	CGCCGCCCTGGAGGTTAGTGCTTATTGTGTTGGAACAGGAGAAAATAAATAAATCGAATA[A/C]SATCACTTGATGTTCTTCCCWATACTTATTGTCTGTCGTCTCTCTACGATTTACCTTCTG
12_31240	[A/G]	CTGCAGCGGTACAATCCCTAAACTACCTGCTGGTGTAGCATTCCATCCAAGATGAGGCAC[A/G]TGAACAAGGTTCGATTTTGCAGCACAGGCGCAGYCGAGCCCCGATCAGACCATGTACGTC
12_30239	[G/C]	GCTWAACTCATTGCAGTATTTGACATACTGCTCTTCATCAGTAGTTCAGTTCTGAACATG[C/G]CGCAAAACATAGCAAGCTAGAGTCCGATTCAAATCAATCACATCAAAACCACTTTATAAT
12_31375	[A/C]	TGGGAACCCTGATTTGTTCAGATTGTGTACTAGGTGACCGCATAAATGTTGTTGGATGAA[A/C]TGATGTTACCTGATGTAAGTTTTATGAAGAGATTGTTCACTCACATAGTGGTACTGTGAT
12_31303	[A/G]	ACCAGAGGTAMGATAACAATGACACAGGCCTGCACTGTTGCAAGAGAAACTCCTTGCACG[A/G]ATTCAGTTGTTGTTGGAGATATAGCTGAATAGTTGGTTGTTGCCAAGGAAATGGTTGTTG
12_10643	[T/C]	GGAAGTCGTACGGCTTTACAAGCACAACAGCACTGTGATAGTGAAGGACCTGAACTTGAA[A/G]TCCAAGCACAAGAAAGGCACAGAGGATGAACCGGGAGAAATTGTCATGATTGAAGGCCCC
12_31046	[A/G]	CTTTACTTRCTTSTTGCCAGCATTTGCAKAGTGGCATTTTCCCGCTTAGACTTTGAATGA[A/G]AAAGCATCAACGMCTTGAATTTTTCTCGTTGGTGSTSATAGTCkGAGGACGATGGCATGG
12_31357	[A/G]	ATCGATGGCCKGTTGGGACAACATTTACCTCCAGCTACTCGGCCAGAAGGTATGAATGCT[A/G]TACCCAGTCTTCCAGTTATCCAGGTAAACCACCTTCCTGACTGCCCACCACCCGATCGCC
12_31230	[T/C]	AAGTCACCGTAGGAGTAGGAACCTGGGATCCAAGAATGAAGACCAGGACTACCCCATTTC[A/G]GGCGATCGTAGCCAGTTTCAACAACTCAGGCATCGTACGAAAAATCGCGGTCTTTCTGAA
12_30831	[T/C]	TGGRTCTGGTTGSAATGGATTGCAGCTTGCAATCTTGTTCTTGTTGTTMCTTSCTGTGAT[A/G]TGTCAATGCTAAGCCGTGTGAAAATCGAGATGCTACCGCTC
12_20954	[C/G]	CATTTGTTAAGGTGGTATGTATACATCGTCGTGGGAGCACATGCGGCCATGTTAAAATCA[C/G]CACTAGGCTCTGTACTCGTCGCCGCAGTCCCCGATGACCTCCATCAGGTTCCGGCCCCGC
12_30221	[T/C]	RCCGCCGGAACCCGCTGCGGTTGTACTCCCACCATCACCRCCATAAGATGACGATCCTTG[A/G]CTCATCTGGCCAGAGCTTGCGCCGCTGCCGGACCCAGCGCCATACCCASTACCATTATAC
12_11485	[A/G]	TGGGCATTCCAGTGTGGGCATTTACAC[A/G]ACAAACGCACGAACGGAAAAGTAAAGTGTCAGGCAGGCGCGGTGGTGCTAGAGTATATCA
12_31398	[T/C]	TTCTGTCTTCATTCTTCACACAAATAAGAGATCTCCTCTTAAATTGTTTAAAATTTGTAT[A/G]TGTGACGTTGTAGCTTCTGTACGTTGTTAGAACTACATTCTTGTACATGGTATACTCTGC
12_30644	[T/C]	AGCATTCATTTCCTTTTGCTTCCGCAGAACACCTAGAGTTAGATAGATCGCCATTTCTGC[A/G]CAAGCGGTTGCATTTCCTGTAGTACTCCCAGGTATCCGTGCAACTTTGATTTTATGTTCT
12_30779	[T/C]	GGTCAACACGCCCGAGTCTTGCAGTAAACAGGTAGTACAAAAAAAGTAGTACGTCATATG[A/G]CAGCTTGTTTGATCGATCTAGCTAAACCTGGCTGACCATCTTGCCGGCCTTCTTCGACTC
12_30826	[A/G]	TGCAATAGAATCAGTCAAGTCCTTTGTGGCATGGGTGTGGCAGGTGCCTCCAACAGTAAC[A/G]GCTTCATCATCCAAGAGGCACTTCACACCACATGTAGGTTTCCAATGGAACTTAACCAGG
12_20148	[A/G]	TTATCAATAGTACGACAGACATTTATGTTAACATGATGATCGAAAACCATCAGTCTGTCG[A/G]GGATATATATATGCACCTTCTGTCCATGCTGAGGCAAGCATGGGTACATTTTCCTTCCGT
12_30363	[T/C]	AAATAGATAGCAATTGCAAGTCGGTGTCCTTCAAGTGCCAAGATCTGTACGGCSTTCATC[A/G]GCCTGCGAAGACGGCATCTTAGCCCTGGAGCCCGATGATCCCGCAAGCAACGCGCGCCCC
12_11252	[A/C]	CGTCTGGTCCAGCGACCACCACGTGGTGGCCAGCCCGATCCTGGCGACGTGGACCTGACC[A/C]CCACGCCCGGCGGTAGSTGCTGTACTAATTAGCAATGCCGTCGAGGGGAAGAACGCGGCG
12_30794	[A/G]	TCCTACCCGGTCGCGCCCCCGGCCACTTCCGCCCGATCCGCCGATCGTCAGATTTGGCAA[A/G]CGCAATGGACTCCGACTCCGAGATGSCCGTCGCCAGCGACGAGGAGATGGTGGACGACGA
12_30114	[T/C]	GAGTTCACCCTGGCTGACCTCTGTCACCTTCCGGACTCGCAGTACATTGTGAGCTCGGAG[A/G]GGGGGATGAAGCTCTTCACCTCCAGGAAAAATGTGGCRAGGTGGTTCGACCAAATCTCGA
12_31167	[C/G]	CATTTGTTAAGGTGGTATGTATACATCGTCGTGGGAGCACATGCGGCCATGTTAAAATCA[C/G]CACTAGGCTCTGTACTCGTCGCCGCAGTCCCCGATGACCTCCATCAGGTTCCGGCCCCGC
12_21157	[T/C]	GGGCTCAATGTCAATTTCAATCTCCTTCCCAGTGAGAGTCTTGACTTTGATCATCGTACC[A/G]CCCCTGAGCCTGAGGACCAAGTGAAGAGTCGACTCCTTCTGAATGTTGTAGTCAGCAAGT
12_10493	[G/C]	AATTGTTACAGATGAACATGGCTGMGAACATGGCRTGCAAAAAGAGTAAAACTTACAGCT[C/G]GAATACATAACGCCTCACATTGCGCTGTAATCAATACTTTGTCCCAGTGGGTGAGTTYGA
12_31463	[T/C]	AATCCTCATAGCTAATGCTTTGTGCCTTGGCGACTCACGGATTAGGTTTTTGCAGAAGCT[A/G]TCAGCGTCGTTCACGGAGTTGCGGCTTGTGAACTCCTTGAGCTCAACATATGCTTCTCGG
12_30465	[T/C]	ACAAAATTATCGCGGGCGTGGGGGGTGGGGATTGCTGGTGCTCAGATATGATCGCAAACT[A/G]CTTTTGTGTAGTCTGATGTTGATGACTTCCCACCAAGATCAGCGGTTCTGTACTTCCCCT
12_11091	[C/G]	ACGCACACATCAGGCCATGGCGACCTTKTCGTGSGAGCCCGGGCGGCGGAGCATCTCGAT[C/G]GCCCCAGCGTAAGAAGCGGACGAAGAGGAGGAGGACGGGTTGACGAGGCTGCAGTTGAGG
12_10530	[A/G]	CATCTGAGCATATGTACAGGTGAAGCCTAGCAGGCAGGATCTATCGGTAAGCCGATGGTC[A/G]GCTCCTCTRCTTGTCATGTTTAGGGAAAAAGCTTGGAGAGCTCTGTCCGCGGTGATCCAC
12_31276	[A/C]	TGTGTACGCGGCTCTCATGGCACTGGTGCAATTGTTCGCCGTCTGCGCCATGACAGCCTT[A/C]TACTATGAGTGCAAAGAGAACAGCGACAACCAGCTGCGGGCGGCTACTGGATACGCCAAG
12_20183	[T/G]	CATGCCCGGCTTCACGCTCGAGAGCATGAAGTACAAGGAGTAGGATGATGATACATATGC[A/C]ATGGTTGTCTCGCTTCTAAGCCTTGTTGGCCGCSGCGCAATGCCCACCGTGCTGTGCTTC
12_10623	[A/G]	GAACCGACGAGATTGCCAACCCCTTCCTCGCAGCGGACGCCGCGGCATAAACTTTGTACT[A/G]GTCAATTAGTTCAGAGCTGTGTCACTCGAGCATGATCCAAACGAGCTACTGTTCTTTGGA
12_30870	[A/C]	CAAGGAGTTGGAGATAGGAGCCCCTGGTAATTTGAACACAGACGATCAATCCTCCCCGAA[A/C]GAGAGTTCGGTCAAACCAACCGATGGACGGTGTGAGTATCTGCCACAGAACAATTCCAGT
12_20264	[T/C]	ACTGGCCCCAAGCATTGTAGAAAGTTCACCAGCACCAAGTTTGTCTCTAAGAAACTCAAC[A/G]CTCTGATCGTAGGAGGCAAGCATGCCCATGTTTAGTGACATCGCTCTCGCTACAGTTGGA
12_30129	[A/G]	CAACTGCAATGTCTTCACTGGCAGCCTGCATGTCCGGTTTGAATGCGGTCAGGATCATTA[A/G]ACAAAAAGGGAAGAAAATGCTGACAGAAAACTTTCTTACCATGCCATGCCCTTGGTGTAA
12_31278	[T/A]	GTTTAGCAGTATGATTTACATTTTTGTTGGAGAACAATTCTTATCCTTCATCTCAAGAAT[A/T]GGAAGATTCCACTCATTTCTATACGCTTCCCTTATTTTTGCGGCCGTACATTAGGACCGC
12_30930	[G/C]	GAGATAAAGAGAGGCGTCCATGGCTGGGAAAATTAGCCGCGTACCTCGTCCTCTCCCTGT[C/G]GCTGAGGACGGAGAGCCAAGGAGTCCGTGGTGGATGAGGTGCGACGGAAGTGGGAGAGAG
12_30187	[A/G]	AGGGCCGTCCGGCGTGTACGCGGCGATGTCCATGGGTACCGTGAGCAACGGCAGCAGCTC[A/G]TCCTGAATGCAGGTGTACATCTCACCGCAGAGCCTCTCGAGGATCTTGGCGAGGTTGACG
12_20359	[T/C]	CATAAAAAGTGCTGCGGTGCACAGGTCAAACAGGTTCTTAATTCGTAAAGAAGGCCTCGY[A/G]CTGTGATTGATGCCTGCCGGCGTCGCCTCGTGGTGTACATTGCATTCTTGCTTGCTTTGT
12_31275	[A/G]	CAAGCCGATTGTCGAGCCTGCAAAATGCCAGAAGTGCAGTAAACGAAACGTCCGGCAGGC[A/G]TACCACAACGTCTGTACAGGTTGCTCCAAGGAGCTTGGGATTTGTGCCAAGTGCTGCACC
12_10410	[G/C]	GTTTCTTCACCCACTTGACCCACCCAACAACCCCTAGTTGCTACCATTCACCTTAGCACC[C/G]CCACCAAGGACCAGCTCCCTGAACCGGGCGATGCACTCCATGGCCCGGTCGAAGTCGCCR
12_11429	[A/C]	TATATTATGGAATGGAGGGAGTACATGACAGGCTCCACATGACATGACATGAAAATCGGG[A/C]TATGTCATACATCTGCCCTACACAAAAAATTGCAGCAAAAAAACAATACTCCAATATTTG
12_30721	[A/G]	TAGAATTTTCAAACATAAAATCGAATCGAAAAGCTTATCATCTTACGCTAGGCTAGACTA[A/G]GGGAGCATATCCAACCGGATAAAATAACGGTCGAAACGATGCTAGATGATGACTGAGCTC
12_21135	[A/G]	AGCGGACAGACATCAGATAATCGATGACTGATCGCCCATCAGCATGCCCAGGTCGTTTGC[A/G]TCAGCAGACGGCGATCAAGGACATGCTCCTGAATGGATATGGAAGACACCGTCGTCACGG
12_31499	[A/G]	TAGCATATGGGATGTATTTACAGATAACAAAGAACGTGTCCTAGACGGATCCTCTGGAGA[A/G]GTTGCAGTTGATCATTACCATCGATACAAGGAAGACATTGAGCTCATGGCCAAGTTGGGT
12_31084	[A/C]	TGTATGTATGCCCACGCGTGTCGTTTGGTTACCTACCAGCTTCCAGCCACATGAACTCGT[A/C]ATTTGTTGTTTCATTTCCACGCATGGGTTGGCACGCGCATTTCCAGAATTGCAGTTGAAA
12_11051	[A/G]	TGGCATTGCACGCGGCCAAAAGTGTGGGCACCTACAGACATTTGATCAACAGAGTCAATC[A/G]TCAAGAAGGCTAATATAATACACACTCTCTATCYTTGCACGCTGCGTATGTACATGTGGG
12_11233	[T/C]	CACTATACCTATCTACTCCATAGTACAATTCAGTTCAATCACACGCTCGATCGATCAGCC[A/G]ACGACCCTGCAGTTTGTCCTGATGGTGCCGGTGTTGCCGGTGAGCACGCCGATGGCGCCC
12_31293	[T/A]	CCAACTTTTATTAATACTCCAGCTAGTTTATTACACCGTACGAAGCAAGACACTTGTAAT[A/T]AGGAAAATGGCATGCGCAACGCATGTAGACCTTACTATAGACTCGTAGTAATAAGGAAAG
12_10880	[T/C]	ACACATCCGATTAACAACATCAAGCATACTCTTTGAGCGGAGGCTGCTCGCTATAACCTG[A/G]CCGATTAGCCCTCTGCCGCCTCGCCTTGCCAAGTTCCTCAGTATCCGGCAATTCAAGCAG
12_30222	[T/G]	CTGCCCGAAACGCTCGCGAAAAAAGCCTCATGTACATCACAAGAACAAGG[A/C]CATGATCAGTTCATTTTTTGGGCGCTGGATCAACGCCCAATATCCCTGGATTCATGGCCT
12_31127	[A/G]	CTTGTCTGGGAGGATGTTGTCGGGGAGGATGAGCTGCGGCGGGATCTCACGGACTATTCC[A/G]AGCATAGAGTCGTACTCCTCGTCTTTGTGAGCAAACTTCTTCCTCAACTTCTTCTCGAGC
12_10313	[G/C]	TGATATGACAACATTGTTCAGGTCAAACATCTCTGAGGCCTCGTATTCAATGTTGACATA[C/G]GTTTCATTTCCAGATACCGATGGCCAGCAGTTAACTGACAGGGGTAAATTCGATTCATTC
12_11253	[A/G]	CCTTATCATGCATGTCCTTATTTAATTTAAGCTTTGCTTGCTGTGCCTCATTTGATGTGG[A/G]AATGTCGTTTATATTTAGCAAGGAGACACTAAACGGTGGACTTTCTGTAAATCAGAAAAG
12_10542	[T/C]	GAAGAGACTGTAACTTCAAAGGTGTCTCCTCTGGAAGAAACTATTCCGCAAGAAACTGTC[A/G]CCGTAAGTGACCGAGGTTTTTTCAGTGTGCAGAATCATCAATTATCTCATGTGACCGAGG
12_30710	[T/C]	TATGGGAGTTTGTGTTAGACGAACTTATCGATGAGGCTGTTTTCGATTTGTGGATTTGAA[A/G]CTCTGATCAGACCCCCCCTGTCAGTGGTGCTTTGTGATGAGTACATACATGTAGGTATAA
12_31450	[A/C]	TTTTTTGACACAACTCCAAGCTCTGACTTATTTCCCAGTGATCTGAACTCAACTCAACTC[A/C]GCTGAACACATTACATTTTACATCCCCTAGTTTTTGTTGACCGACTGTTTCCTTCTCAGA
12_20463	[T/C]	ATGATTCTCCTTGAGAAAGGGATAAAAGGTGGTGCAGAATTTCTCAATGTCTGCTTTGAT[A/G]TCACCCGTTCCGCTAATTACCTCCATAAATTTATCTTTGTTAGGAGCAAGCTTCATAGCA
12_30838	[T/C]	TGCCTTCAAAGTTGGCAACTCCAGGCAATATAAGCGTATGTTGTCCACGCTAGAAATTCG[A/G]CCTCGTACCACCGAACAAGAATCAGACCATGTTAATTTACCTCTTCTGATAGAGGGCTTT
12_10592	[T/C]	AAATGAAGAAGCGTGTGAGTAAGTGTTCCCTTCAAAACAATCATAGATATCTGGATGTGC[A/G]TCAAGATGAAGAATGTCAACAGGTCCGCCAAGCTTTTCAGACACAGCCCTAACAACTGGA
12_30976	[A/G]	CAAAAAAAGAAGTAGGGATCTCTGGAATAACATTACACGTGGTCTCTTTCGGGGAAAATT[A/G]CAGATTCAGTGCACGTAACATCGTCTCAACAACTTGCGAACGTTATGAGTGCTCGCAAAG
12_30305	[A/G]	GAAACGTATATTATTAGGTAGGATAGAAGACACTTTTTTTGCACGGTGCTTCCAACAGTC[A/G]GGGGACAGCAKATTTTGTGTAGTGCTGCCAGTGAAATAAACTACTGTACACTGTAAAGGC
12_10689	[T/C]	GCTGATAGTGTGTCAATCCTGTCATGTCTTAAAAGGTGACTAAAGTGTTGTCCATATTAC[A/G]GAATTAGTTCTGGGGTGTATCTCTACAGTTCGGACTATATGCTTAGTTACTCAGTGGGCT
12_31041	[A/G]	CGCGCCCGCGTGACGCAGTTGTGTATTCGTATGGTATGATGTGTGTACATCGTAATAAAA[A/G]TATAAAACGTTTGTGTATATTTGTGCTTTTTTATACTTCCTCGCTGTCATAGTGGGGAGT
12_30343	[A/G]	CAGCTGACTTCTGCTGGAGAACAAGGTAGTAACTGAAGAATTGTATAGTTGGCAAGACTC[A/G]GGTGGCAGGTGGCGCTGGAATGTGCAAAAAAGGGTCCTTGTTGCTTACTGGTGTTTCGAG
12_31464	[T/A]	AAGRAAGCCCTGCTGGCCCCACATATGCATCAGGAATCATTTCCAGCAGTAGAACAGGTT[A/T]GGGCGCAATCTGTTCAAATCATGGTCACCTCAGGCAAATCAGTGTTCAGAAGCACGATCG
12_10348	[T/A]	AAACATAAACCACCCCATCTCATATTCTTAACCAGGAGTTATCACTAATAGCGCTAAAGT[A/T]CGACAACCATGAAGTAACTTTGCCCCTGGCCATGATCATCTTAGTGACCATACTTCTGGA
12_30232	[T/C]	GAAGATAAAGATTTTATTGAAGAGAATAGCTGGAAGTATGAACTGTTAGGACAGCGGACA[A/G]TCGGACCTCATGAGTGGGATCCATTCTTCTCGAAGCCCAAGCCCAAAGACATGGGTGCAG
12_31295	[T/C]	TCCACGTTTGTCCCTTGCRAAGCAGGCTGCGTCGTCTTGTCAGAGGCTAAAAAGATCTGG[A/G]GGCGAGGCTCGTCAATCTTTGCAAGTGTCAGCATCTTCTTTGCTGCTGTTCCAGTGATCC
12_31153	[G/C]	ATGCGGAGGCGGCCGTCGGCGTCGACGCGGCTGGGGTTGGTGTTGATCTCGGAGAAGTAG[C/G]CCCGGAGGCCGTGGTGGTCGAGGACGGCCTCGATGAAGAAGCGGTTGGCGTCGCTGAGGA
12_30723	[A/G]	CTTGATAGTGAGAATATTCTGTGGACCGAGCTCTCTGATCGGCATCATTGCAGCTTCCTC[A/G]CACAAGGCTCTCAGGTCACTCCCAGAATACCCTTCAGTCTCCACAGCAAGCCTCTCAAGA
12_30106	[T/C]	CACAGCGACATCGCCTGCGCGCGCTCACTCCCAGATGCCGACCTCCATGAATCCGTCCTC[A/G]GTGGCGCAGCCTCTGAACATGCCGGTGCAGTTGAACCCGTATGCCACCTCGCCGGTGCCG
12_30963	[A/G]	GTGCATTAACACGAGCAGAATTAACTGCACATCATCTTGTTTTTATTAAAAAA[A/G]AGAGCCGCATATCATTTCCCTCATGTCACTTGCCTGCACATTTTCAGGGRAACTGCAAGC
12_20775	[T/A]	TCTCCTCATCCCATCTGCGTAGCGATTCATACAAGTCAGAACTAGAAATTGAACCAAGAT[A/T]TCCATTGTTTGGTGGGTGGCACTGCACTTTCACCATTGGCTATGGTATGCCACTGCAAGA
12_30488	[T/C]	TCCGCCATCAACGCCGCCGCCGTCGGCTCCATGACAACAGCTCGYTCCGGTTCCATGGCT[A/G]GCTCAAGCCCAGGCTGAAGTGGCGGCAGGCGGCAATGGAGATAAGGCGAGAAACAGGGGA
12_30594	[T/G]	TTTTTTTTTTTAAGTACCAGTCTGTTTATTGCATCATCATCAACGTGCTAAACTATACAT[A/C]AAACGTGCCACTCCGTACAAGCTGGCGATACTGGCAACGCCACGCCATCAAAACACAATA
12_30655	[A/C]	CGCATCGTCCCCAAACGGAACAGACTGTCTACCAAACACCCCAAGTAACAGTTTCAATCC[A/C]CAAATCTTTCAGTTTACTACAGTATTATCATTCGACCGAGTTGACGGTCGCCACACACAT
12_11271	[A/T]	TCTTCAAATCTCTAAAATGTCTTATATTTAGCAACAGAGGGAGTATTCAATTAGGGTTAT[A/T]TAAGCAGATATTGTCTGTCATATGCCTGTAAATATCTTAGTTCTGTGTGAACTCTCACTC
12_11428	[C/G]	TCAAGACCAAGGCCAACGGGGAGATCAGAAAGCAGTGCAGGTTCATCAACTAGCTAGAGC[C/G]CCGATAATCTGTACCTCGTATTGACTCAGGAGGCCGGCCGGAGACTGATCAGAACAAGCT
12_30786	[G/C]	TATGCAAAAGTTATAAAGAAGCTCAACTTCTGTGGCTAGGAAATGGATGAATGCAGGATG[C/G]GGATTGGCGCATGAATCTGATCGATGAAATACTGATTGCCAATTGTAATCTTCTTAGATT
12_31016	[T/C]	GTATGTGCTCTATCCTTCACAAGTGATTGTCTACCTTTTCTACAACTCTACTGTGTGTGC[A/G]CGAGAACACATGGGCTACCCTTAACATAACAACATACATCTGTCAGCAAGTTCATGAAAT
12_30352	[A/G]	GCCCATGCTGAAGAGCTCCTGGTAGAGCAGCTTGGCGCCGTAGGGGACGGCGATCTTGAC[A/G]ATCTTCTCCGAGGACCGGCAGAACCCGCAGTAGGGGCCCCGGATCTTCCGACCGCCAGAG
12_10051	[T/C]	TGTGTCGTGTGAAATTGTAATGCAGATCTATCCTCCGCCCTGGGACTATAGAACTCGTTC[A/G]GCCCCCTTTGGCCTAGAAACTCTTGAACACGAACYGCTGCTATAATAAGATGTTGTGTTG
12_11382	[G/C]	AAGACGCTTTTTTTGTTTTATTTTGCATAGGGCATAAAAGAAACGTCTTAAATTTTGTTA[C/G]TGAGGGGGTACATACTGAATGACTCCTGTT
12_30663	[A/G]	GCCATATATAATTCTGCACATTCCTTTCTGATATACAGGAGAGCTGGGAGTGAGACAATG[A/G]AATCGAAGATATCTACTGTGGTGTTTCTGATCTCAAGCATATAGTACACCCGATGGTCCT
12_11044	[T/G]	TCCAGGTCATCACAGCGGCACTTCTCCGCTGTCAGCAATGACAACTTTGCTCTTTGGTGT[A/C]CCGTTCTGCTTGCCTTCAGCCTCAACCTTGTATACCACGTCCATCCCAGACAACACCTTG
12_20839	[G/C]	CTGCTGCTGCTGCATCACTGGAAGGATAGCGATGARTGACTGACCGACTGGACAAATAAT[C/G]GACTGCATAGCCTGTCTGCTACCTCGGAGTCGGTTTCAGATTCACTCTGGGCYGCAGAAC
12_20295	[A/G]	AACTACCAACAACCAGCAGCTGCACCTCAGCCGCCACCGCCACAACAGTGAGCCCTCCCC[A/G]TTGGGTCTTCCAGACATGAGATGAGAACCCCTGTTTGAAGGCGCTGTCGAGGCTAATGTT
12_30834	[T/C]	ACTGAGAAACATGATATGGAATACTCC[A/G]GCTGATACATTACTGAAAAACATGATATGGAGTACATCGTTTTSTAAGACAGCTCACRGC
12_30132	[T/C]	TATATATAACAAGGAATGGACGCAA[A/G]CTATTGCACCGCATATAGCGATCACATGCATGCATATATATGCAGTTTTATTTTTGGAGC
12_31431	[T/C]	CTTGTTGGAACCCAATTGTGATGGCAGTGGATCAGGAGAGAATCAAGAAAATGTAAAAAT[A/G]CCTCTTGGGATTGCGCAACATCAGATTATCCCAGCGACAGGCCACCTTAGATGAGTGATC
12_31003	[A/C]	AAGAACTTGAATGTTGGGTTGATGCTTTATTTTCTACAAAGTTGGGTTGTATATTCAGGG[A/C]TGCTTCTTGATAACTGTGCATGTAACTAGGTTTTTTCCGGATTTAAATAAGTTTGTTTTG
12_10257	[A/G]	CTGCGGGCTGTAATTCGAGAAGAAGGCAGTGTGGCGACCACCTTCGTCTTTGGTGAGGAC[A/G]TAAATTTCAGCCTCAAACTTCTTGTAGGTCTTTACGGTGCCGGGTTTGCACACCACCTGG
12_10704	[T/C]	AKGAAACAGGCTGCAGTGTCAGCACTACTTATACACACACATCAGATAGTTCCATGGTTC[A/G]GTTCAGCTCAAGCCTTGCGGACAATCACATGGCGCTCCCTCTTGTACTCCACTTCATCCC
12_10650	[A/G]	CCGCCCCAAGACCCTGTCCAAGGCCAGGGACCCCAAGTACCCCAGGATCAGTACCCCGGG[A/G]AGGAACAAGCTTGACCAATACCAGATCCTCAAGTACCCTTTGACCACCGAGTCTGCAATG
12_30199	[A/T]	CAAATGGAGCTACAAATATAAGAGGTAGTACCATGATCCGTGTGATGGGAAAGCTATTTC[A/T]GATGTAGCCAAGACCAAATGACTTGTCAAAATGCAGGATTCTTAAAGTACCTCGAAGTGA
12_30818	[A/G]	CACCGCCGTCGCCNACGTCGAGMCCCTACTTCTTGGCCGCGGACGCGCAGGTGATGCACC[A/G]AGGAGAAGAGGACGCCGTGGAGGGCGAGAAGAGGGGCGTGACGATGGAGGTTGGCGGGCT
12_30149	[A/C]	TAGAATTCCAGTACTCTACAATATTTACAAGCACGATCAGGGAGTTGCTCCAGTCAAGTC[A/C]GAGAGTTGTGATGTTGTTTCACCTCCACCTTTTACTTTACCACTTCCAGTCAAACTYTAC
12_11434	[C/G]	CAGGGGGATCATGGGTGATCCCATGGTGAGCTCTTCCACGGGAGCAATGAACTCCCTCCT[C/G]GATAARCTGRKAGTAGTGGAGAACCAATATCCCCACCTCGCTGAAGGCGTGCGAGAGAGC
12_21319	[A/G]	TGAAACTGAATTCATGATCCCGCAACCGATAGAACACAAGAGCAGCGCTAAAGCTTCACC[A/G]TCCATCATCTAGGTTGTATTTACATGTCAGCCTGTAAGATGTTCAGGAACGAGTAACAAG
12_11387	[A/G]	CTGCGGGAGATGGCCAAGGCGAGCTTCAGCAGGGACGGGGAGGACCCGTCCAGCAGCACC[A/G]CGTACAAGGGGAAGAGGAGCCGGAGCTCGTCGGTGGCATCGCAGTCGGCGGACTCCAAGG
12_10634	[T/C]	TCCCTAGAAGTACTTCTCTTTGAATGAGTCTATYTGTGGGTATCTGTCCTTGAACAGAGG[A/G]GTGCCTTCCTTCGGTTTGGACCAAGGGTACTTCATGGTTTTATCCCTTGGGAACTTTCTG
12_10752	[T/C]	TGGCCCGGTCAAGTGCTCACAACAACTCTCCGACAAATCTAATTTCAAAAGTTATGTGAS[A/G]AGAAAAGGAAGGAAGAAAGAGCGAGAGAGCGAGAGAAACGAAGAAATGGCTGCGACTCGG
12_30271	[T/A]	TGAAGCACTCTTTCTCAACGTCCCAGGTAATCTATTATAAGATGGTAATCACTAAAAATT[A/T]GGACTGACAGTTTGCAGAATTAAAGTACAATCTAGAACAAAATATGTCATAATGCAACAA
12_31004	[T/A]	ATCACAGGAGGCATTTTCTTTTTTCCACTAAGATGGACCGTGGACAAATRTACTGTAGCA[A/T]CTGCGGGCACGATGCGCTACGGCCTTTGGCAAGAGCAGCCACTATGATT
12_31151	[G/C]	TAATGGTTCAAGATTGGAGACGAGAACATTGATCAGCGATTCCACTAACAAGTTCACGGA[C/G]GGACAATCTTTCCTTTCTCATGCCTCGCTCGCTCCMGCCATCATGCTATCCTAACATTCT
12_20059	[A/G]	GTTGAATTTCGTGATGGTAGTAATTACATGTATTGCATCTAACCCAGTCCACCCAGAACC[A/G]AACCAAAACTTGTACAAGCTTAGCCATGACTTCAGAACAGTGAGGAACAAACAAGGAGTT
12_20448	[A/G]	CTCATCCATGTCAGAGAAACAAAGAGAGCAAGTACTAACAAAGGTGTTGGAAGAAGCCGG[A/G]TACACACAGGATTCCACCCTAGCAATAGAAGATTTTGTGACGATCATCGACCACCCCGGC
12_30046	[A/G]	GGTCCTTGTCCTCGAACTTCTTGATGAAGGCATGGTTCTGCGACAACATCGAACGAACGA[A/G]CGACGGTTCAGCACAACACTARCTAGCAAACAGAACCGGTGGTACCACACTACAACAAC
12_11288	[G/C]	TTGGGGACAATGGCAGAGCAATAGGAGTTGGATAAAAATAAAATTCAGTT[C/G]AACGCTGCACAATTGTGACGTATGTTCCCCTGGGACGCATCGGTCTTGACTCCGACGCGG
12_30308	[G/C]	GAAGAGCACGGAGAACATCAACAACAAGCTGCAGCTGGTGATGAAGAGCGGCAAGTACAC[C/G]CTCGGCTACAAGACCGTCCTCAAGACGCTCCGGAGCTCCAAGGGCAAGTTGATTATCCTT
12_31317	[T/C]	GGTACAGTTGGATGAGCTCATCGCTCACAACGGATGGTGTCAGAACACCAAGGTCAGTCA[A/G]AAGAAGTGTGAGGTACTGGGGAGGAGTGTAGTCTCTTGCCGATGTCTCAACTTCCACACC
12_11511	[T/C]	TTGGACCTCTTACACTTTCACTCCGTCATATCACGAAGCTCTGTTCTGCTTCGTCTTGGC[A/G]ATGCTGAGAAGGTCACCGAAGAGCTTGTCCTCGGGTTTCGACGGCCTCATGGGTTGCGCC
12_21386	[T/G]	GTGATGTCAAGACCATTATTTTTGCTAGTTTTTACATAGTACAGTAGCAAGGGAAACTTC[A/C]AATATGCAGCAGCTTCACCCAAGTGGGTTCTTCAGCGAATATATTTAGCCCAGGAATAGT
12_31377	[G/C]	AAGGGCCAATTTYGGGAAGCYTGAAGGGCATTTTAGGCCACTTGTGAGTTTACACCTACA[C/G]GCGTTTGCGCATAACTTCTGAGCACCACGGACGCGGCAAAGGTTGTAGCAATTTCTTCCT
12_10205	[T/C]	TCAGCTATGGCATGGGGCCAGAGCCTCACAAGTTCTTTTTAGACTTTCATGTRCTCTCTA[A/G]AGATGGATCAGAGTCTCGTAGACCGACAATGAGCAGGACTTTCGACGGCTTCTTCTAGGC
12_20323	[T/C]	AAACATATACATTGTCCCAAGCAAAATAGCACGAACTTTAGGTCTCTAGATTATGCAGAC[A/G]CTGTTGTACCATGCCACACGCGACAGATACTAGGGTAAACAGAGCGTAGAGGGTGGAGCT
12_30992	[A/T]	CAGCAGCAGCAGCGTGTATTGAACTGAACTGCAGCAGGAAAACCTAGAGATGAGAGA[A/T]GAGAGATGAGAGAATCATTTGGAAAAGAGCACGTCCATCTCCTCTAGGGTCCGGCCCTTG
12_30782	[A/C]	CATGAGTTGCCTGTCACCAGGCCTGTTTTCGGGCTTCCAGCACGCCCCGTGTTGTACAAC[A/C]GCAGCAGCATCTCGTGACGGCGATCGCATATTTAACATGAACCAGAGCATCTCCTGAGGT
12_31032	[A/G]	CAAAGGTTGGATGTTCCTGAACTATTTARTTTCCTGGAATGGACGGATGAGATGAGATTA[A/G]CAAGGGCGCCTAGTTAATCTAATGGGTTAATTTGGTTGGTYTTGGCAGCGGCGGTGGCCT
12_31128	[C/G]	ATTTGATCTGGCACTCAAGATTTGTATAGCTGATTGATCATCGATTGCGCAAGTTCGATG[C/G]GGTGTGCTAGTTGTATTCTTAAAGGTATAGCCTCTTATGTATCAAAGGGCAGATGATAAA
12_10915	[A/G]	TGATGGCCTCAGCAACAGCAGCCAATGCCTCTGTACTGACAAGGGAGGCATTCTTTGCAT[A/G]CTCGGCATCAACTTCATACTCGACGGTCGATCTTATAACGGATCTGCCATCTTCTTTTCC
12_30244	[T/C]	GACAGATAGATGATAAATGTAGTGGTGMTAGTATTTATACTTACAGCGGAACAGAGTTCG[A/G]CTGCTGCCATGAGAGACCTCTTKCCACTTTGGCATCCCTGAAATCGAYGAGTGGAATTTT
12_10016	[T/C]	TGTTCRAACTTCCTTACGATAACTTCAAAATCCGGAAMAGGATTAGTTCAGGGTTCAAAG[A/G]GGTGCTGCTCCACCACTAGACTGACAGTCGGTATATCAGGTGCTACACTTGACTACGATA
12_31138	[A/G]	ATGGTGAAGAAGACSCACGAGCCTCTGCTTGGTTGGGACTTTTAGGAAAGCAAATTGCTC[A/G]CATACTTGTAATTGCATTTTGCAATGTATACCGGTGTGTATAAGACAATCAATGTTGCTG
12_11515	[A/G]	CGGGATGGCCACGACGCCGACCTCGCGGATCAAGTACTCGCAGAACTCGACGTCGTTGTC[A/G]AACCCGAACGGGGTGTGGTCGACCATG
12_10215	[A/G]	CCGTCCACATGTCCACCATTGCTGATTCTTCGATTCCGCTGTTTTCTCCGAGGAGGTCCA[A/G]SCCGGCTGTCCCGTACTTGCGGATGATGTACTTGCCGATGGCGCGCGACTCGAACAGGAC
12_30654	[T/C]	TTGATTCTACTACCCCTGGTTGATCCGCATTCCTCCCGGTAGGTATACGGTCGAAAAGGC[A/G]CGGGGGTGTTTTCTCACACAGGAAGAAGCAAATGCYAGATTCTGTAAACCGATGGTCCTG
12_30984	[A/G]	AGCAAGGAGAGCTAGGAGGAATAAGGTCTTCATGCTTTCAATGTTTATTTGGTGTTGGTG[A/G]AGATGAATAGATGGGTTGAGACTTCCTATTATTTATTGCTAAGTGACACGGTTTTTGCGT
12_30499	[A/G]	AACGGCAGATAAAGTCTACTGCTAAGGATTACATCATCTTTGTTCGATGAAAGCTCCAGC[A/G]ACTGCCTGGTTCGAAATACAGATGACTGACAGGCTAGCTTAGTATATGACTGACAGGCTA
12_31034	[G/C]	GCCYGTGCACTCCACCGCCCGGTYGACTCCYCCATCGGTCATCTCCACGATCACCTGTGG[C/G]GGCACCACCATTGATTGGACTGTCAGGATTTGATTTGGCGCAAGGTTCTTGTGTACGAAT
12_30889	[G/C]	CAGTGGTGCACTTGATTCTAACTGTTCTATGTTTTTAGACAATGGAAGAGAACAATTTCC[C/G]GGGCCATTATGTCCAAAGAAGCGCATTGTCCAAACTCAATTGCTCTATGCATATATGTTT
12_30846	[T/G]	ACAATGCGTCCGGCACCACGAACTCCGCATTGGCGCAAGGCAGCTGGTAGTGGGACGACG[A/C]CGCCGCCGACGAGCTGGCACTGCCCGGCGCGTACGCCTCCGAGGCGACCCCGTCGACGGA
12_10910	[T/C]	AGCCTTTTCTTCTTGTTTAGATGGACCGGTTCTTGTAGGGCTATTTCCACGAGAACGRTC[A/G]GAATCAGAAGAAAGCATCACCGGTGCAGTACTTGGTGCCTGGAAGGCGGTAAGCCAGTCG
12_21167	[A/G]	TGTGTGTAAGTGTTAACTCCATGCCATGGTGAAAACTGGCACTTGGTGGGGACACTAGGA[A/G]CTTCATTAATTTTCAGGAGATCTCAGGACAGAGATCACGAATTAGGTATACGCATTGGGG
12_31007	[A/G]	CCATAAAAATAACATTATGTTGATCTTGTGTATAAATCTCATGGAAGGGTCTCATGTGAG[A/G]CTTTTGCTCTATTCAAAGTCCTTTTGAATATAATTTTATCTATCGTTTCATGTACTAAAA
12_30873	[A/C]	TACGGAGTAATCRTTCAAAYTATTTAAGATGTTAACAGCAAATTTGAATGGGTGAAAACA[A/C]AAGGTAGCATTCTAATGTCATGATTCAAAGATACACCTCAAGTTTCTAATGTTAATAAGT
12_30590	[A/G]	CACCTCGTACCACGAGTTGAGGACCGACTCGTGCTTGTCCGTGCCCGAGAAGGCCAGCTG[A/G]ATGCCGATGCTGCAGTCCATGGATCCCTGGTTATTGCTCTTGCAGATGTTTGTCCTGATG
12_11494	[T/G]	TTCTCAACAAGGCAAAACAAGACACAAGTTTACGACAAAAAGAACTGATAATGSGGAGAG[A/C]ATAACCATGACACTTGGGATATCTGAATGCTTAGTAGGCAGTAACTAAGTAGGTCTAGGT
12_30582	[A/G]	CTCCTTTCTCTCTCTCTCCATCACCTTGCTCTTCCTCCTCGATTCGATCCGAACCCATCC[A/G]ATTCGGAAGAGAGGTACTCACTTGCCCCAACCACTCCGCGCGATCGAAGCAAGGCGGGCT
12_30987	[A/C]	atcattgacatggtgacacatttctgatgaggagacgaagagtaggacgcattggatggc[A/C]tggtggaaaatatatgtgtccctaaaaacaaaggagggatgggtttttgtgmtatttgcc
12_31485	[A/G]	ACATGGGGAGTTATTGGCGGTCCTGATAAAGGCAGGAGTCCAAAAAGGCTCGAAGCGAGC[A/G]ATGGAGTTAAGGAGGACAAACAGCCGCACAACTYAGTATAACTTAAACTGGCAATTGTAT
12_20241	[G/C]	TGCAGATATATAGCAGCGGCCCTTATTTATTCATTGGTATGCATATATAGAGATAAAGTT[C/G]AGACGGCACACTTGTCTGTGCATARAGGTTTTCTGGCAATGCAAGCACGGATGGATGCTG
12_31126	[A/G]	TGATGCCAGACGCCTCACCCCTGGGCAGGACCAGATTTGATGCAAACTTTGGCCCCCGCC[A/G]TCGCCCTTTTTTCCCATATCAATAAGAAAATGCACGATCGATGTATTGTGAACTTTCTTG
12_30155	[T/C]	ACTTGGCACTTCGTAGCCATTGTACAGCATCCAGTGCACTGGTAAATGCTTCGCATTAAT[A/G]CCTGACTCAGGCTTCACAATGCCTTCAAGAATGTCAATGTAATGGTCTGGCGGGTTTACA
12_30602	[A/G]	TGTGAAGGAGAAGTGGGCGAAGAACCTGTACATCGCCTCGATCTGCTACGGACGAACTGC[A/G]TGTTGATGCCGTACTTGAGCTTGAGGGCGAAATCACCTGAGTTTTACCACTGGAGCCAGA
12_30832	[A/T]	GGTTGCTGTTTGTTATGCCATGGCTGGTGCTATAGACTCGTAGATTGCTGCTTGTGATTT[A/T]CCTTTTCTTCCTCTTTGTATTAGCGGACGTTGTCGTAGAATGTTGTATGGAAGATGGATG
12_21471	[T/C]	CTTCTCAAGGCAGGGTGCGGAAACTCATTCGCSCCATTCCCCAAAGGTACACTACAAAGA[A/G]CAGCATTGCCACAGCTTGCCCATCTCATCTTTGTTTGTATCCGTATAATTCAGCTGAGGT
12_20832	[G/C]	GATGATACTGCCCCCGTTGTAATCTATTGTGCTTTTTGTATGTTTCCTTTAAGTCCTTCA[C/G]CTCTCTCTCCCTCTCTAATCTCTGTCCTAGCCTCATTAGTTCCTGGCTCTTGGAGTTGGA
12_20949	[G/C]	AGCACCCCTTTATGTGGGCCATGTAATATTGCATCAAGATCTGTACTGCTAGCTTGCTAT[C/G]TCCACCTTGGTAGAAATAATGTCTCTTTTGTTTATCCCAAACAAGACGACATATAAAGAC
12_30115	[T/G]	TTCCGGTGGTGGTGACTGTCGCGCCATGCCGTGCGTGTTTTCTTTTTTCCTGCTTCATCT[A/C]GTGTCGCTCGCGTGTGCCTTTGTATGCTGATTGAATCGTTGTTGGGCGGgaaaaATGTAA
12_10218	[G/C]	CACGTACCACAACAGCCTGCTCCAGGCCAAGGTGTCCACCCTCCAGGCCAAGTACAAGTC[C/G]GCCCGCATCATGTACGCCGACTTCTACGCCGGCGTCTACGACATGGTCCGGAGCCCCAGC
12_31092	[T/C]	CAGCCATGTACTTCTTTAGCTCAGATTCTGGCATACTTTCGTAGTAGGTTTAAGGGTTCC[A/G]TAGTGTGGGCGGAGGAAYTTCAGAGGCTTGGGGACAGACGTCATCGAGCTTGTAGCTGAA
12_10459	[T/C]	AGAGGATATATACATCATTTGTCCATCCATCCAGGTTGAAATGAACTTTAACTGAACTCA[A/G]TGTTGGTTTAAGTAATTGCTCCCTCTCCAGAAGAGAAGAGAAGAGAAGAAAAGATATACG
12_30755	[T/C]	AGCCATTTCATGATGCACATATGGTTGCTTGTGATGTATGGTACGTTTGCAGGACACATC[A/G]TCACAAATTTGTTGGGGCTTGGTTGGTCTCCTTTAGTTTTTTCCAAAGGAGGTTGCATGG
12_10629	[A/C]	CAGTYGAGAGGGGCGTCGATCGGTTACCGTTCAGCAACGAAATTGAGAGTGGATCATAGG[A/C]AAACACATGACATCACCTGTAGTCACTTTCTCTCGTGCCATTCCTTGGCTTGGCAATGGC
12_11392	[A/C]	TCGAATTAGTCAACAATGGTCGCTGCCGAGTAAACAAGGGGTACAGGCAAGTCAATCTTG[A/C]CAATAAGTGTCGAATAAAAGATTACCTGGGTTGTCGGCGAGGAACCGCACGGCGACCCAG
12_30487	[A/G]	CCATCGGGGAAGAAGAAGAAGAAAAAGCAAGTGGAYGGACGTGCGGTGTGTGGTGGTGGT[A/G]CACACTGGTTACTGGTTAGCTACTAGCGATGTGTTGTGTGGTAGTGCTACTGGCGGTGAG
12_31117	[T/G]	CTTCGTTTTATTTCAAATCCCAACACAACAGCATAGCACCCTACAAACCCGACTGCAAAA[A/C]TCCCCCAAAACCACATCCAGTCGTTGGCTTATCTCCACTACTTGACATTTGACACCTACA
12_31362	[A/C]	TCGGAACCTTTCGTGAACGTCCATGACCATCGTGTAGAGACTGGTCAGCGAGGAGAGCGA[A/C]GAGAGCAGCAGGATGACCAAACCACCGCCCTCAACGGTCTCAATGGTCCTGGCCAGAAGG
12_30974	[A/G]	GGACCTCCATGCACAGGGTAAAAATTGAAGCTTTGGCATTGCATAGTAATTTGTGTGGCT[A/G]TTCTAAATTATACTTGGCCATCGTAGTTTGTTCTCTAGACCTCTTGTTTAGCATGTCCAA
12_30724	[A/G]	GGCCACAAAGGGAGCACCAACTATCAATCAACATGACTGACTAATGGACGGACGCTAATC[A/G]AAGTCTAGGAACTCCATCCTCTTCCTCATTGTGCCTTTCAGATCCCTTGCTTCCTTTTCG
12_11030	[T/A]	CTCCATCCAGGTCTACTACAGCCAATGTCGGCTTTTCCATTCAGTAAGAGGGGTACCATG[A/T]GGTACCCCGCCGCCTATAGGTATAATTCCACCTGCCCATCACGCCCTTGACGACGTTGCG
12_20031	[A/G]	GGTTTGGCAGACTCACTTGGCTTCACTTATGCTGCTTAAGCTGTATCACGGAAATAAGCG[A/G]AGATTTGTTGTTTCAGACTATCTGTTGAGACTGACAAACGCAGACAATGTTTTCCGGTGT
12_30966	[A/C]	CTTACTCCCTCCGTCAGGAATTACTTGTCGCCAAAATGAAAAGGAACGGATGTATCTAGA[A/C]CTAAAATACGTCTAGATACATACATTTCTATGACAAGYAATTCCGGACGGAGGGAGTATT
12_31189	[T/G]	GATGCAGAAGAAATTTGGGAAATGGGATGGTGTTGCTGAGCTCTCGGACAAGGAGGTCAT[A/C]AGGGCTGAAAGGAACACGGGAAACGTCAGCACTAAACTCAGAGAGATTCAGATGCAAAAT
12_30651	[T/C]	CGTAGGTGTATATAGCTTAGGCAGCTCCATGCTACCTATGAGTAGGTACTACTAGAGAGG[A/G]GAAATGTTTCACCGATCAGAAGGAGATGAAGGAATTGGCCATGTCGTACTTCATCTTCTC
12_30472	[T/C]	GGCGGAGCTGGAGAAGGAGACGACGGAGAGGCGGTCGACGGGGGTGAGCTTCATGATGAC[A/G]AACTGCATCGCCCTCTTCATGCTCTGGAGCTTCTCGCCCCGCATGCTGCCGCTCACGTCC
12_11322	[A/G]	CTGTTGTAACCATACGTACCATGTACAAACTCTCGGTCCTCATGCACCGGTCGAGGTGGT[A/G]ATGCTGGTGAAAAGAGAAAATAATAGAACAAGATGAGATTTAAGTCACRTATCCTGGAAT
12_30353	[C/G]	GGTGGACCGGCCGAGGCCCGGCCTGTCGGAGCTGCACGGGCTGGTCCTCCGGTCGCACCT[C/G]GTGGCCGTGCTGAGGAAGCGGTGGTTCCTGGCGGAGAAGAGGAGGACGGAGGAGTGGGAG
12_30032	[T/C]	ATTCGCAAGGCCCGCGAGGCCGGCCGCCGCAACCGCCGCAGGTAAACCTCGCTACACTTC[A/G]CGCTGCCTTTCCTCGATGCTATAGGAAGACTTGAGAATCTGAGACGTCTTAGCCCAGTCT
12_20830	[A/G]	CTCTTCACGCCCAAGGCTCTCCGGGAGCAATTAGTGCAACTTATGTTCGAAAAATTCAAC[A/G]TATCAGGATTTTATGATTCTGAACAGGCTGTCCTGTCCCTTTATGCTGTTGGCCGCATTT
12_10091	[A/C]	CTTGACYCCAGRCTTGGAAACCTGGAGGCTGCGGTACACKGCGCTCAGCCTTGCAAGGGC[A/C]GGCTTGGTCAGRTCAGGCCTGTAGTAGTTGTCGCATACCTGGTTCTTGACAGACTTGGCC
12_30737	[A/G]	CAAAGGAAGGACTTCTGCAAGGTCGGCAAGGAGTTCAGATGCTCCGAGGGTTGCTAGCCA[A/G]AAGGGTAACAAAAGGGGGGTCACAATGTCGAGAAGGCCGCCAAAGGTCGCCATCAAGGAC
12_31019	[T/C]	GAAGTCCTGGGTGCTGCCGCCGCCGATGGTGAACTCGGCCAGCGTTGCTGGTGGCTGCCC[A/G]GAGAGAGAGCATGAGAGCTGGCCGCCGCAGTCGCCRGTCTGGCAGCTCCCGCTACCGCCA
12_30147	[T/C]	GGCCTTGCCCGGCCTCCGCGGCGTGCCGGCGCCCGACGCCGCGTGCCGGATCACGTTGTT[A/G]TTGTACGCCGCCGCGTTCTCCACGGTGGCGCCCGTGCCGCCGCCGCCCGACGGCCACCCG
12_30962	[C/G]	CCGCACGTCCCTCCGGTACGGCTGGCACCAGTTCTGCGTCGACAACCGCCTCTGCGTGGA[C/G]GAGACCTGCTTCTTCCGGGCCCTTCCCGGAGGCGGCGGTGGCGACCGCCATGTCCATGAG
12_30728	[A/C]	GGTGTCTTCGAAGTGGTGGAGGGGGATGCAAGGAACGTCCTCTGTGAGGCGGTGGAAAGG[A/C]ATCACGCAGAGATGCTGGTTGTGGGCAACCATGGCTATGGAGCAATCAAAAGGGCTGTTC
12_21411	[T/C]	TAATAGTGGAGTCAATGTTTCCTCGTGACAGTTTAGAGCTCGTCATGGCCAGACAGTTCT[A/G]AAGACGCAGCGTCGAGTTTCTGTTGCAGCTCCTTCAGCTTCTCTTCAATGCACATTGCAG
12_11078	[A/G]	GAGGCTCCGGGCTACGCTGAGGCTGCTGATTAGCACCCGCTTAGACGTTTTCCTTCTCTC[A/G]TCTCATCAAAGTCTCGAGTTTATTGAAGACTCGAACAACCATCCATCARCTACCGTACGG
12_21356	[A/G]	GTGTTCTTTGCCAGCATTAGCCCATGTCACTCCGGCCGATGCATCCTCCTCAAGCCCTGC[A/G]TCAACGACAACTTTGATCCCTTGTCGCTCCCACTGGTTCCGGGCCTCCTCAAGGGCACGA
12_31211	[A/G]	AATGTACAAAAAGAAGGTATTCGTCCTTTTTTTTCTTCTGTTGGGAGCAAACAGACAGGC[A/G]ATCATTCTTGGAGGCCTTTGTGTGATGGATATAGGAGGACTGGACAAAGAGAGGCATACA
12_30698	[T/G]	CCCGCTCCTACCAGCACCAGCCAAGTACACACGGCAAGGAAGCCAAGAAATACAGTTCCT[A/C]CTCCTCCTCCTCCCCTGCAGTTGCTCCTCCGTTTCCGGTTAGCTAGCAGTCTGCGCACCA
12_30186	[T/C]	TCCTCCTAGCTGTTGGTCTGTCAGCTCATACCAACCCAATCCTCTCTTTGTACAAGAAAC[A/G]GGAAGGATCCGTTCTGTCCCATGCAATGCCCAAGTGGAGTGCATAATTTTGRAGCATTGG
12_30867	[A/C]	GCCATGGGGTGCCCTCATGGTTGAGCCACAGAGGCTGATAGGCTGTGACAGGTTGCCATC[A/C]TGAATGAGCTTCACAGGTGAAGCAGCACAATCACATATCATCCGCACTTTATTCTTCATG
12_30042	[A/G]	CGTAGTTAATCCTCCCATCCTGTAAATTGCCAGAAGAGCACCATCAAGAAAATGGAAGAA[A/G]CAAACATGTTGTAGTCGGAGAAAATACTGCTAATACGCAGACTTACATTATCTGTGTCGA
12_30684	[T/C]	CCCTCACTTGTATAGCTGCTTCAGTCTTCTTGCAGCTTCAATAATGTTCTCTCTGTGGCC[A/G]AATGCACTGACCCTCACAAAGCCCTCACCGCCAGGCCCAAACCCACTGCCAGGAGTAGTA
12_11279	[T/G]	GTAGAAGAAATAAATAGTCACCTTTAAAARATCATCSGTTCCATTAACATCTGAAATTGG[A/C]TCCGCAGGTAAAAATGGCAGAAGACATGGTAGCTAGAGGYGCAGTGTCCTGCGGCCTAGG
12_31170	[T/C]	TAAGGTGCTTGAAACCATTATTGCAGTCTTAAAAATAAGTTTGTTCTCATCGGTGTGTAT[A/G]ATGCTTGTGTAAATAAAGCAACTCATGGTTAGTGATGCTCCATGATCTGTATTCCCATTT
12_30143	[C/G]	TGGCTAAATTCTGCAGGGAATTTGGTCTGGGTTGATTGGCGGGACCGCTGTTCAGACGCT[C/G]GTGTTGGTCTATCTCACCATGAGATGTGATTGGGACGATGAGGTACGTGAGAGCTCCATC
12_30788	[C/G]	CACACGACAGACTCCATATTAAAGGTTATACATGTCACGATAATAACCCCTCTGGTACGA[C/G]TCGTCATGGCAGATATCATGATGGTTGACCACGAGCTGACTCTTGAAGAAGAGGAAACGA
12_30530	[T/C]	CCTGTCCAAGGGGTACGAGGTGCACGGCCTCATCCGCCGCTCCTCCAACTTCAACACCCA[A/G]CGCCTCGACCACATCTACCACGACCCGCACGCCACCCCCTCCGCCGCCCGCCCGCCGATG
12_30949	[A/G]	CAGCACCCCGCTYGACAATTCRACCTGAAACAAGGTAAGCGTCGCGTTAGATGTAGGGGC[A/G]TTTGAGTCGTTCGCAGAGAGTACCGCRAAACAGGCTTCARACANCAATTCCTACATACCA
12_30690	[T/C]	TCGTAGGGAATTAAGAAGATGGTGTAAGTTCTTGAAAATGAGTGAAATGTCTTCAACCCT[A/G]CGAGCATACTGAGATGGCCTCTCCACTAAAATATCCGCTAACTCCAAGATATGGAGTTGA
12_30475	[T/G]	TTTTTTTTTTGTAGACAACATCCAAACGTTGATAATAATTAATAAGTTTATGAATTACTT[A/C]ATGCATGAGCATCAAAATATGATGAACCACCAAACTAGATACAGCACGGAAAGAACAAAA
12_31165	[T/G]	GAGCTCCGGCGAGCCGTCAACACGTCCATCAGCCGCCCAACGTCATCGTACGAAGACCCA[A/C]CCTTCTCCACCGCCCTCCTTGCCTTCACGCCGAGGTCCTTGGCCTTCTTCTGGATGCCGT
12_30589	[T/C]	ATCTAAGAAGAGACACATGTCCCTGATCTAGCAGAGCACCTCTAACCGGTACCGGTACAC[A/G]AGCGAGTGATCGTCCATGGAGATAGCTCGATAACATAATGCTGATTCGAAGCCAAGCTCA
12_10674	[A/G]	CGCATCAAGGCCAAATACTTCTCTAATAAGGCTTCCGACGGAGGAAAAATCTTTGAAGAA[A/G]TAACTATTGTTGAAGGAGAAACCATCCATTCAAGCAGGTGGCCATGCACAAGTTCGTATG
12_11255	[G/C]	TTTTACACACACAAAGAACAATTAATTCTGTAAATTTGCAGGCAAGACCATGATGAAGTC[C/G]CGCTGGAAACTTGCGTGCTCTAGCACACGGGCAGRTCCGCCGGCGGCGGAGGCAGCATGG
12_30540	[A/G]	AGAGGTTCTGTTCCGTTTGAATTTCAGTTTGTATGTATGGAGTGTCCATGGAGTTCCTGT[A/G]TCTATCTAGATTTGGATGATCTAGATTTTGACTCCTTTGATTTGATAAAACGGTGTGTAC
12_31524	[T/C]	CAGCTTCAACGGCGGCGAGAACGCCCTGTTCATCCGGCCGGAGTTCTTCTACAACAACCC[A/G]CTGCTGTCGTTCGTGCAGCAGGTAATCGGGCCGTACACCGACGAGCTGGGCAACGTGCTG
12_31035	[T/C]	AGGRAGTAGAACTTAAWACAGGGRAAAGAGAGTGGGAACTAAGAGAGAGGCAAAAGGTGA[A/G]GATGGATACCCTCCAGCTTCATGGCCCAAGATCCTAGGRAARACCGGAGTTTGGCCCTGC
12_30742	[T/C]	TTGTTGGGTTTTACCCTAGTTACATGAAAAACTGCAAGCACACGTCACGTTTATTGTATA[A/G]CTAAGGTGCATGCATGCCCAAGCACCATGCGAGCTGCCAGAGTTCTACTACTGGCTGGCC
12_30344	[T/C]	GGGAGGTGAAAGATGGCGACGGTGCAGCCACGACCAAGGAAGGAACAGTGCGATGATAAA[A/G]GGTTGTTGTTGTAGCGGTGGTTGGCGGTGGAGGAGAGGAGATGAGGAAGATGGGGTTGGT
12_30920	[C/G]	AGCTAGTACAAAATTTATACTRATTTAGTACAAAAACTGCAACACTTATTTTGGGACGGA[C/G]GGAGTAATTCAGAATGCCCTATGATGATGAGTCATATAGTTCAACAATTTACAATGCCCA
12_21337	[T/C]	GAGGAAGCGCTTATTTACTATGATCAATGACCAACCAACTGTGCTTGAATCATTATCTGA[A/G]CGGAAGCATGGGAGGGATAATAAATCTGGTGTTGACAACAGTGGCAAATCAAGACACTCG
12_21114	[A/C]	CGTGGGGAACATGTCCTTCTACACCACGGAGGAGCAGGCCTACGAGCTATTCTCCCGCGC[A/C]GGCGAGATAAAAAAGATCATCATGGGCCTCGACAAGAACACCAAGACCCCCTGCGGCTTC
12_31088	[A/G]	AATGTTTTGCCATCCAATGATAGGACTCTTGGTAGATCCATTAGGATCCGCCCTGAGCCG[A/G]GCATAGCGAGGAGTTACATTGATAACTTTTCCAGCATCCAAGGACACGGTCTTGGCGATG
12_31487	[A/T]	AAGCCAGCAGGCACAGACAGTAGCTCATAATCATGTCGCAGGATAGTCATCGCCGCATAT[A/T]TATGTGGTGATTCAAGTGTAAGGCAAGTTAATTCGCAGCAACTTGTATGGTCTTGCGGCG
12_30715	[A/C]	ACTAACAATAGAAGTATACAACAATGAAGGTTACATTACATCCTCCCTTAGCCTATCATG[A/C]ATCATAACATTACCTTTCTACAGGAAGATGGATAGCTCCGGTGGCTGGATGAACGAGAAG
12_31445	[T/C]	TATCTTCTACAAGGTAGTTAATCTTCAAAGGCAAAAGCACATATGTTGATGGCTTTATGG[A/G]ATCCCCCCTGTAATCTATGTTTTGATTAGTCTCAGACTGAGAAACTAGAAAGGAACGGTT
12_30824	[T/C]	GAGTGAGGTACTCAATGTTCCTAGTCCCGTGACCGTCGGTGTAGAAAATGTCGGGATCAC[A/G]CGTGCCGACGTCCCGCACCCACTGTGGGATTGGGATGTTGACGGCGTCGCCGACGTTGCC
12_30819	[T/C]	GTTCGACTCGTCGTCGTCGTGTCTAATTTAANTTATAGAGCTTAAAAAGTAGTTCATCGT[A/G]CTTGAGTCGGTTATGTAACTTGTGTGGGGGTTGGTTACCCTCGAACRCCATTTGTGAACT
12_30158	[A/G]	TGGATGGGTCAGCAGAAGAGCTTCCAACTCTGCTGGAGGCACCTATTTTACACAAAGGTT[A/G]AATTCAAAATCCAAGGTACAGTAAGAAGTTCAGGAGCCTGTTTTTCGGAAGAGATACCGG
12_11208	[T/C]	GARTTCAGGAGCCTACRTAGATGCAGCTGGAAATGTAGGGAAGGGGATTGGAAGACCGTC[A/G]AAGCCGCAGAGCTGAGTCTGTCGGGCCCTTTCTCTTTTATCTGCAGTTACACAATGTCRA
12_11119	[A/G]	CTCTTCCACGTCGAGCTCTACCGCCAAAACMGGTGAATCCTGGAACATGGCTACACGGCT[A/G]TGGCAAACAAAGTAGCAACAAACATTTYAGCTCATGTCTAATAAAGYACAKGTATAAGAA
12_20335	[A/G]	ACGAACTGCTTCTGTTAGTTGACCTCCCTCAGTGTAGCCAACATAACCTGGAGGTGATCC[A/G]ATAAGTTTGGACACTGTATGTCTCTCCATGAATTCACTCATATCTAATCTGATCATGGCT
12_11442	[T/A]	GTGCTAACATGGCAGGCAATTGTCTCCTCGTGCACTTGTTTGGGGTCTCTCTCAAGATGA[A/T]CGCAGAAATGCCGCCTTTAAGTTAGCCTCAACACCACAGCATCTTCCTCGGAATCGATCA
12_30203	[G/C]	GTTCAAGATCATGATGAGCTAGGGACTTCGCGTCTGGAGCCAAGCATATACTCCTAGTTT[C/G]GTCTTGCATTTAGCTCCTTCGGTCTTCGTTCARTCRYTCATTCATTCATTCGATTGTYAT
12_30965	[A/G]	CTTAGGATCCAGCTCAAGGAGAAGGCACAGGACCTGGAGAAGCCAGTGGAACGATTTTCC[A/G]TTCACCCAATTTTTGAAGTGAGGGAAGGGAAGAAGCCATTGGACACGCTGAGCCTGAGGA
12_10489	[A/G]	ATAAACTTTTTGATGAGGTTGCTGCTGACATGTTCAAGGAGCATGCGAAGAAGTTGATTC[A/G]AGAAAACGTTTCATCTGCTTTATCCATATTGAAGTCCAATACCAGTGCAGGGAACATTCC
12_10808	[T/C]	TAAAAGCAAGATGACCCATTATACCCTTCAAGCAGCGGCAGCATCTGCAGTCTTCTCACC[A/G]TCACCACCCTGGGTAGTTGCTTTATTAGCCTCTGCCTCAGCAGCAGCATCCATCTCCTGT
12_31065	[A/G]	AGCRTATGACCAATTTCCWGAATTTATGGACGGCTGGGTTGGTGCAAGTTGGTTGGATGG[A/G]CGCAAGGAATTCTTTGTGTTGCGGACGGAGATGGGAAA
12_10769	[T/C]	CACGCTGCTGACACGCCGAAGGRGAGCCTGGCCTTCCGCTGAATTATTCGTGTAATATCT[A/G]GGGGTTTTACAGGAACGTTGCTTGTTTTAATTTTTTTTGGTTTGCCGCTTGTCGGAGTTG
12_10887	[T/C]	ACCACGCACATGAACCTCTATGTTCTTAAGCTCAATGTTTAGAGGGAACTCATAATCCGC[A/G]TTGCAAACCATCTCCCAGCTTTGCAAGACCACATCGTAACCGGATATCCGACCTGCMCCW
12_31113	[C/G]	TGGATCTGAGATCCGCGGTCTCATCGCCTGAGATCTGCGCATCCCGGATGCAATCAACTA[C/G]TACTACTCCGGAGGAATCATCGCCAGGAAAAGAACAAAAAAAAAGCATGAGGCATCATCG
12_30993	[A/G]	TGAGCTCTTCATGAAAGCAGGGTTCAGTGACTATAAGATTGTCAAGAAACTCGGAGCACG[A/G]GGCGTCTTCGAGGTCTATAAGTGAAGTGTTTCACAGAAAAAAAGCAAGGTCTATCCATGA
12_30539	[C/G]	GCCGTCGGGGAAGCCCTCGGTCTTGCAGACGTTGGCGCAGTTGGACCTGCGCACGCAGGG[C/G]CCCCTGAACCTGTGGCTCCGCGACTCGCACGTCCGCGCCTCCGCCACYATCACCGGCCCT
12_30543	[A/G]	CATGATCAATCAATCAATCAGGAAATTCATTCATTCACCATCCAGCCAAACAAACAAACA[A/G]ACGCGCTACGATGATCTAGTAATTAAAAGTAAGTAAGCAGATACTCCTGCTGCTGCTGAC
12_11301	[A/G]	CTCGTTTGTTTTCGCCACCTCCACCGCAAATTTCCCTGTCAGTAGAGGAGGAGGGTGCGA[A/G]CCAAGAAAAATCTTTGAAAAAGTGAATACGAACCGATCCTATTTGYGGAATTACTAACTT
12_30683	[T/C]	CTGAGAGCCCACTGTACACTATCTAATGTTGTAACACGGAGTTGATTAATTGACTTTAAA[A/G]TATGTTCTTGTTGCTTGTAGTCTGTCATCCAGCTGTAGTATTGAACTATTGAACACTGCT
12_30967	[T/C]	TTTATTGTGGTCACGCTCACGATGGCARTCACCTAAMGTATCTCTTCCAACATTGTCCTC[A/G]CATGTCTTCTGACACTCATCCGGGAAGCAGTTCTGCTTGGCCGCAAAACATCCAACTACA
12_30916	[A/G]	ATCTGTTTATRCGCGTGATACATCACAGAAATCGGTTAACACCaGCATACTCCATGCCA[A/G]CAAAACCATGTGATGCTATGAAGTGATTAACATGGAGTTCTATTCATGCATTTTTTTTT
12_30323	[A/G]	ACTGTGAGAGTACCACCCATCAAGTCCACCAACTGCTTGCAGAAAGCAAGGCCAAGCCCC[A/G]TCCCACCATATTTTGTTGTATGTTTCTCATTGGCATGCATATACCTCTTGAACAGAAACG
12_31313	[A/G]	AATTCTTCCCCTGGACAGTACTGTCAACGCCTCCACAATTTTACAGCAGAGTGATGGCCT[A/G]ACAAGGATTAGCAGTTTACCTTCTTATAGCAGTTCATACAATACAGTGTGTAGGGTTTCC
12_30769	[A/G]	CTAGCTGAAATCGGCTCATTTTCATGGGATTCCCCCTGTTCATCTTTGCTGTCTGGAGCA[A/G]AGCCGTCAAAATTATGTTCCTCGTCAATGGCAATGCTTGACTCTTCTGTTTGTTTCGTTT
12_30879	[A/G]	AGGATCAAACACGTCAATCCCATGGACAACCCGGTAMAGATCAGGGAGGGTGAAAGCAAT[A/G]TGAGACTCATATTGACCCACGCTATCCTTGCTACAARAACAAAAGAGGGAAGCATCAGAT
12_31258	[A/G]	ATACACGAATCCCTCAAAAGAAAAATACATAAACTGGTACGCGAAGCAAGCAGGCAATGC[A/G]AGTATACAGACATATAGATTGTCTTCAGACCCACGACCAACACCTCAAGGCACCTTATCT
12_31327	[A/T]	TGGAGGTCGGTTCAAACGTCGGATGAAGTTTGCACGAATGTACACCACCAAACATGTCCA[A/T]GTCGATTAAGTACGTACGGGACACCCTATACATCAGGTGTTCTTAGAAAACTTTTGTTTT
12_30793	[T/C]	TTCACTCGCACAGGTTCAGAGTGTTGTTATATAGGCCATTTGTGTATATCTGAATATGTA[A/G]AGTGCATTGAAGCGCCAAAGAATAGTAAAGCATGCATACTGATGGTGTGCCCTAAAGGCA
12_11318	[A/C]	CARCGTCGTCAACCCCGCCGGCTGGCTCGCGTGGGACGGCACCTTCGCGCTCGACACGCT[A/C]TACTACGGCGAGTACCAGAACACGGGMCCCGGCGCCGSCACGTCCGGCAGGGTGACGTGG
12_30996	[A/G]	TCCTCCTTTGAGCGATTGAGTCAGAAGCAAAGGATCAACTATGGCGGTCTAACCGTATGC[A/G]GGAGATCGACAATAATGTAGATTATTATGGCCTAGGATTCTCCTGCTGGGTTCAGGCGGC
12_31115	[T/C]	ATCCTGTAACTGCAGCTAATCCTAAAACCACACCAACTGACTTGCTGAATCATCATCATC[A/G]TCGTCGTCGTCATTTTTCATTGGTTATTGACATCATCTCGTCGGTTTTGTTCATGCTACA
12_30240	[A/G]	TCTGGCACGTAAACAAACAGACAGCAGACGACGACACGTGCGTGCGTGATGATCGACGGG[A/G]CGATCTCTTTCTTTCTCCTAGGCCTTGGCGGCGGCGCGGCGGTCGGCACGAAGAAGTGCT
12_11181	[G/C]	CTTATTCCGGCATGCAGGGCAGTTCGTCCCGGAAGATTCTGATGAAATGCCTTTTGTTGT[C/G]CAGACATGGGAGAGATCGTTCGGGCCAAGTTTGATTTCGACGTGGTGGGCCACTACGCTC
12_31246	[G/C]	CGAGCAGTAACTACGGGATCGAGATTATGACAGGCAGCTTAGCTAGCTTCATGTATGTTG[C/G]GTCGCATGTACTGTGATTTAGGAAACCTCTTCTGTTAGCCCTGTCCTTGTTTATCCGAAG
12_31526	[T/C]	TCCAGACAGTTCGTCCAAATTGAAAGGGAATAATATCAGCCAAAAAGATTTAAGAAATAT[A/G]TAGTTGCTCAGTGGTGGCATTGTTTAATTGGTTCGATTCTGCCAGCAATGTCGTCAATGC
12_10271	[C/G]	AGAGAACTCAGAAATTTTGAACGCGTAACACGCTAGAGGATCATGGCCTGGTTTTCGTTT[C/G]AAGGCACCATGTTAATAATATGCCTCACAATTGATGAGATGCTTTTGCATATTGTAACGG
12_30510	[A/C]	AYCAAGTGGAYCCTATCCTAGCAAACAAGGCCCCACGTTTGACGGGATGGCCCACGTAGC[A/C]TACACACGAATAGTTTTCCCCACAATAATCTTCCACGAGATGCCCTCATCAAATGAAAGG
12_30138	[A/G]	CTAGGCTAAGGTAGCTAGCCAGTGTAGAAAGTAAGYACCCGCTGTCGCTGCATGGACATT[A/G]ACACCGTCTTACTTTTTACAGTAACTCTGGAGGTCAAAACCCTCGGCGCCACTGCTRCAC
12_21520	[T/C]	GATCTGAGAATGCGCGCCTTCTCCTCCCCTTCCCAGATCCGAGAATCGCACACACGGATC[A/G]TTCGGATCGGCCGGTCCTGCGTCGGCCGTACMCGGTTGTTGGCCACGACTCTGTTGTGCA
12_31528	[T/C]	AGCAGCTGTGGATGGCGGCGCCATGCAGTCCTGGATGGGATAATTTTACAGTGCAACTGG[A/G]GTTGGTTTTGTGTGGTTCATGTACCTTGGATACTTTGCTCCCTTAGATTAGTGTTAAGCT
12_30817	[T/C]	TTCGAGCTTTGTATGCTGAAGCGACAGAGCTAGTTGGCATATATGGAAAGAGGGATCAAG[A/G]CCTCATGAGGTTGCTTTCCATGGAGGGCGATGATGCCTCTAATAAGAGACTGAAGAAGGT
12_31174	[A/G]	TGCATCATCTCCTTATGTCACAGATACATTTCCCAGCCATTTTCTGCATCCGCAAGCTCT[A/G]TATCTCTTTCTCTCACACACACAGTTCCTTAACCCCACTTACATTTTCAGATGCATGTTT
12_11298	[A/G]	TTCTTGATTAACATGCATCATATGTTGTGCCCAGATCAAACAATGGCATGCCCAGTGGTG[A/G]CAAGTTTTTCTTTCCCTCCTATATGTTTTTACACAGCCCATGGAAATCACGGAAAATAAT
12_30717	[G/C]	CCTGTACTCCTTTGGAGGAGATCAGTATCTATGTACGTGAGAGTTGAGAGTTTGTACCAT[C/G]GGCACTCCCAGTGTTTATGGACTATATGCATACACCTCCTTCTGTGCTCAAAAAAAAAAA
12_30850	[A/G]	GGAAGGAAATAACTGTTTTAAGTAAGCTTACGTAGAAGTGTTTGTAGGTGTAGCATTTTT[A/G]AGCATAACACAAACTCAAAGTTTAACTTAGCACAATTGAATCGGATGAGATCCTCCTTTT
12_30921	[A/G]	GGCCTCATCTCCAGTACTCAATAATTCTCTGGTGAAGCATGGACCAAGATTTTCCTCAGC[A/G]AACAACAATGCAGAGACCATTGTAGGTACTGTTGTAATGGCAAAGAACCCGTGCCTTCAT
12_30804	[A/G]	CTTTTGCAGAAATTTGGTGAGTTATAAGCTACATTTCCAGCTGAAGGAAGGATCATGAAC[A/G]CCAAACAAGCAGCATTTAGTCACTTGTCCTAGATGACCCACAAGGGTTGCCACCGCAGCA
12_20770	[G/C]	TATATAATAAGAATTGTAAGTATGGTGTCGGCCACCAAACTAGAAGGTGGATATTCTTTT[C/G]ACAGCAAGAACTCTCCTCTGGATCAACCTGAAGGTGTGAAGATACATCTTTACCGTCTTG
12_10897	[A/G]	GCATGCCCGCGAGGATCAGACCTTCGACGAGCCCTCCGTCGCGGTGGGCCATGTCAGGAG[A/G]ATCACCATAGATGGAAGAAACAGCTGGATACTTGGCGCTGTACAAGGAGGTATGACTGTC
12_10393	[A/G]	GGAGAAGAAGAAGACCCCGGTGGCGCTGGCGCCCATCGCCAAGCCGCTCGCCGGCAAGAA[A/G]CTCTCCAAGAAAACCCTCAAGCTCGTTCGCCGAGCCTCGGAGGCCAAGTGCCTGAAGCGC
12_31408	[A/G]	CTCCTTCAAAGGAGACTCTTAAGAAAGTCCGAAGACGCTGCTCCCGTGAATCAGACTTCG[A/G]TAGTGACGAGAAGCTGCAATCCCTGTGTAAACGGTTGAATTTACGGATGGGCGGCGAGGG
12_30118	[G/C]	AGAGAGAAAAGAGAAAATCCATGGAAGCTTTAGGTAGGAACCAAATAAGCAT[C/G]CTCCATTTCCACCCATCCTTTTGTCTGTCTKSCCTGTAATCTTGGTATCGCCGGCCAATS
12_30260	[T/G]	TTCCGAAGCTGTAGCAMCTCCTTCTCTTCCAGTTACAACAGTTCAGAGTGTCTCCTGAAG[A/C]TGTAATGGCTTTTCTCTTCTCTCCACAACGTTCATGCCACGATTACGTT
12_31281	[A/C]	GGTTCGCACGGCAGGCGACAGTTCAATCGAGCACCCATTGCAGCAAGGATGAAGGACGGA[A/C]RAGGATCCCCTGAGTAACACATGCTGCTTGATGAGGTCAAAACCTGAATGGAAGCGGGTG
12_30142	[T/C]	GCCGCAGCTTTTCATGACGTGCCCGTGAAAATTGCAGCTGTTTCAGCGTATAGTTTAGTG[A/G]TACTGCCTGAACCTATGGCCTTGTTAGCGGATCRGGTTATATTTTCTACCTGATTTTTTC
12_31006	[T/A]	TTAACTCTAATTTACAGAAACATATTACTCATCTTTACACTTAAAATTTGAGTGTTTGTT[A/T]ACCGAATATTATATTTTTTTGTTTTTTCAAATTATAATATGTTCCTAAAACGCATCAGCG
12_31444	[A/C]	AACAGCTTACATTTGTGAACAGAGGGAGTAGATATTGTTGTATACGGTAGGAAAATGTCT[A/C]TTTCGAAGTAAAGTACAATTTGTATATGATGTTATAACGTAATTTTGTGGATATCGATGG
12_11315	[T/G]	AACCCATCAGGCATTTGCACGGCAGAGTCAAATCACTAT[A/C]TTCAGCATCGAATGGAAAAGCCCCGAAGAATTGCGGAGCACAATCGCTCACTATGGGACA
12_21463	[T/A]	AGGCGCCTTGAATTGCTCCGCAGCCTGTGACTGCAGCTGTGAGCTAAGATCCTCAATCTT[A/T]GCCTCCCCAAAAATGACATATGTGTCGGATGCGGGGCTCTTGAATACATCTGGTTTGGAG
12_10543	[T/C]	TATAGTTTGATAAAGGATGAATCGCCAAAGGTTACTATAAAAGTTTACAGCCGAACAAAA[A/G]GCCTCCTGCCTTACTTTGTGGCAGAGAAACATTTACCTCGAGAACAATCTAGCCAAAGAC
12_21461	[A/G]	CGTGCGTCAATCACGAGTTCACCTTGGAGCAGCTGAGCCTGATCTGGCCCTGCGTCCC[A/G]GTRAGCGGCGCGATGTTKCCCATCTTGATCATGGCCGTCGTGAAGGCGCTGSTGAAGGCC
12_10571	[A/G]	TGGCTGGTGCGGCCAAYGGTGAGAATGGAGAAGGGCCTGGAGCCGCCTGATTTTGACGAG[A/G]GCAATTCATATGATTTTCCGTTGTATGCGGTTCACATATCKAATTATCTATGCATTGTTA
12_30122	[A/G]	AGAACACGGGAAATTTGACWGTCGATTCCCATGGAKATTGGAGAAGCAAGCAGATTCTTG[A/G]GTTCCTGATCCAAATAAACAAAGCGTGCAGTGTACTGCTGCCACATCAAGAAACTGGGGA
12_30849	[T/G]	CGCTCTGTTTTACATCTCGTCCGGCGACCTGTTGGAGCTCGACGAGGAGCAGTGGTTTGG[A/C]GGCATGGACGCCGGGTCGTACTACGCGAGCTTGGCGCAGGGGATGCTCGTGGCGCCGCCG
12_10114	[T/C]	GACGCCAACCTGCGGTTCTACGGCGATCCRTATCTGACAACCAGTGATATACTTATGGGG[A/G]ATCTGGATCAACCAAACGCTGCTAAGTTTCTGTACAAAGCGTTGGATGACCTATACTCGG
12_30642	[A/G]	GTCGCAATCCATGACCGTCGGTATCCTGTGGGCAATGCTGATGATGGTGCACTCTGCAAA[A/G]TCTTCCCTGATGATCCTCTGAATCACGGCATCGGTTTGGGAATCCACCGACGCGGTGGCC
12_30502	[A/G]	GTAAATACCCAAAGCACAACGACCTTATTCCGGCAAGCTTCTCCTCCGTGGGTGGTCCGC[A/G]GTGGCTGGCTTCGGATTCAAAGTTGAAGCATTGGTTTTCGGTTGAGCAAGCTTTTTCAAT
12_10306	[A/C]	TCGTCGTCGGWCGAAGTCGACTGCTACTCGTACGACCATCCTTTCCACCAGCAGCTGTAC[A/C]ACTATGTGAAGCAGCAAGCTGCGAGGAACCAGGAGGACGGCGCCGGCCCCGTGAAGCAAG
12_30902	[G/C]	AGTCGCGGGGCACTCGTGAGTGAGTGTTGTTGTTGTTGAGTGGCAGAGGTTGTAGTGTGT[C/G]GTAGGGGGCGGGCGGGCGGAAGTGACGGGACTCCAAGGAAACGAACGAACGGTGCGTGGC
12_30346	[G/C]	TCCGCCCCCGCCGCCGCCACGGCCGCGGCCACCATAGCCGTGACAAGAAGAACTCTCGGA[C/G]CCATATGGAAGCTTGCCTACGAGGTACTAGAGAGTAGAGAGCAGGGTTTC
12_31262	[G/C]	TGACGGTCAGCACATCCTAGCATATCCCATCCATGCGCCTTACATTTTGTTTGATGGATG[C/G]GGAGAAGCTCAAGCAGATGTGATTGAAGCGGCCTGCTTCCAGCCTGCAGGGATGGAGGAG
12_10171	[A/C]	TTTGTGACCAAGGCGCTGCTCAAAGTATGGCGGTTCCAAAGGCGACATCGTTGTTTCTGT[A/C]CATGTTCTTTGTCGAGGGCATGCCGGCAGTAACATCTTCTTCGATGCCACATTCATTCTT
12_30931	[A/C]	GGTCTGCTTTGACATTGAYGCCAATGGCATCCTGAACGTGTCTGCTGAGGACAAGACCAC[A/C]GGGCAGAAGAACAAGATCACCATCACCAAYGACAAGGGCAGGCTGAGCAAGGARGAGATT
12_30130	[T/G]	TCCAGTTACATGGCACACAGAAAAGCTTGTTTGCATAAAACACATGTCCTTGTAAAACCA[A/C]AACAAAGCTGCTTTGTTATGGTGGAAGTAGACCTGAAACGGATTACCGACATGTCCTTGG
12_20926	[T/G]	ACGACGTCAATTTCTTCATCTGAGAACCGACCATCTTCTAACAACAAGGCTGGAAGCATG[A/C]ATGCGAGCAAGACAAGGGTCTGTAGAAATATTCTGGGGAAGCTCATGGATCACCCAGGTG
12_31152	[A/G]	GTAAGCTATGCTCCAGTAACAATCGACGTGGACTTCTGCCGGCCATCTGGAATGGCAAAA[A/G]GCATAATTGGTTTGGACGACCGGACAAATGGAACATCACACCTGTAATATCCTTTCCTTT
12_31279	[T/C]	AGTTGTCTATATATGTATAAGACCGAGTGAACTGAGTTCTTGGACAAGTTTCAGAAACAA[A/G]TGAGAGCCTGCTTAAAAACTGAAACTTCAAAAGAATCGGCACGCGTAGAAACTGACGAGC
12_30506	[T/C]	TAGCATGGATGGTGCTCCATACCTCAGGAAGGTGGATCTTAAGATGTATAAGAACTACAA[A/G]GACCTCTCGCTGGAGCTGGAGAAAAAGTTCAGCGGCTTTACTGTTGGTCATGGTGAATCG
12_30140	[A/G]	TACGTCCTCAAGTGATGTCCCATTTGCATCGATCCGCTTCTGCGTGCCGAGAATGAATCG[A/G]GGAAATCAAATGAAATGCTAGCGCTAGTGTGCCTTTCCTTGTGTTCTGTAACCTCCTTCT
12_31326	[T/C]	ACACACCACAACAAGAAGAGAAAGTAGCACAAGTCCTTGCATATTGTTCCTCATGTACTT[A/G]GTCATCATCACCAAGGAACAGATGCTATATATTAATGGGTGGTACTCTTGTAAGTGGGTT
12_21081	[A/G]	ATCTTGGCGCCGGTGTTGAGCACGAAGTGCGTCGCCATCCCCGCTCACGGGCGCACGCAC[A/G]GCCACGGTCTCGGAGACGGCGCTGGAAGGAAGGGGACGGGGACGAATCGGAAACGGGACG
12_31076	[A/G]	TCTTGVARTTATGGCAGGAAAGGAGAGCTATACCAAATGTGTAGACATTCCACCCGAAGA[A/G]TTTACTGAGCGTGTATGAAAAAMHCCTATACTATAAAAKTAACAATTTYTTCAAATATTA
12_30351	[A/G]	CGTGAGAGCTATGGCCTTGAGCTTGGGGTCAGGTCCGGTGAGGTTGGCAGTCAGGGTCGC[A/G]TTGTACCCCTTAGTGGAGATCARGCCGACGACGACCATGGCCGTCATGATGCCGAACACC
12_11466	[A/G]	GGCTTTTACATATACATGGCCATGAAGGAGGCTCCCCATCAAGAGCCACAGCCTGATCCA[A/G]CCTTTCTAGCAAACGCCAAAGCAAGCATTAACCAGCCAACTTCTTCTCAAGTGAGTGATG
12_31137	[T/C]	AGTTCACTACAATTATTGTGAAATTATGCACTATACTAATTCATTCATCATTCCAACAAG[A/G]TACAACACCAAGAGTATATGCATTCAACAAGGCCACTAGAAAAATCTCACAGGTCTAACT
12_20079	[A/C]	GTTGGATTGAACCAATAAAAAACTCAAGCCACATTYTGCATGTTCCACATCAATGTAATG[A/C]CGGACTAGACTTTGTTATGGAACACACGAAACAATAGCAACCACCAGTAAAAATACTCCC
12_30063	[T/C]	CCCATGACTTTGAGCTTTTCGTACGTATAAACCAT[A/G]TGTCCCACTCCCTAGCTACAACGCTRGCGATATAGYGAGTGACACAGCCTGAGAAAGTAA
12_30299	[T/C]	TGTTGCGGCAACCAGACAGTGCCGTGTGGTAGACCTGGGTGCA[A/G]TGTATGCGACGACCCATCCATGTATGGCTCGTGGGATGGGACACACCCGACGGAGGCAGT
12_10170	[T/G]	GATCGSTYCTTCATGAACCCGCATGTCTCGCCTGATTCGCCAGGACCATTACGTTTGTTC[A/C]TCATGGCTAGCTGGGAGGATCGGGTATGCGATCAAGCAGCTACGCCGGTCTTGACAGCAC
12_11267	[T/C]	GATCTGGTTCGCTTGGGAGAGCAATGAACACGCTGAACATATATCGTAGTATCCGTTTTT[A/G]GTACTTGGGCTGCATGCCGATCCAGCAGAGCAGATGGGTTAGCACTGGGAAAAACAGCAG
12_30146	[G/C]	TAATCTGGAGTTGTTAGTGGTTCACATAATATAAGGGGGTAAAAAGTGGAGAAGCGAAAT[C/G]CGGGTTAGGTACATGGGCACAGCACTGCACATGGGTGCGTGCATCCCGTTGGTAGATTAG
12_30857	[A/G]	TTTTCGGCTGTATCCAATTGCCACATCGTGGAGATGGCATCATCTAAGCACTCGCGAGCC[A/G]TGTGAAGCTCTACTATGGGCATAGGATAGTTAAAGCCTAGCTCAACACCAGCAACTTCTA
12_30404	[T/G]	GTGGTACCGCCGGTGGAACTCCTGCATGGTCAGCATGTTGCACACCTTGCTGTCCTTGTA[A/C]GCCTTGGCGCCGTCGAACTCCGCGCCGTCGATCATGGCGGCGCTGCCCACGCCGTTCAGC
12_30026	[A/G]	CATTCGCTTCCGTTGGTGAAGGAGAAAACCAGTGTCATGGCTGCAACAACACAATACCAC[A/G]TCAGTAACGCCAAAGTTAGCTGAAAAGAATTAGACTATATAGAAGTGTGTACAGACTAYA
12_30899	[T/C]	AGCACTCAGCCGGAGCCCCGCCGGCGCTTGCCGTTGGGTACCTCTGCC[A/G]CCTATTTATATTACCCCTAGGTCTCTCCCTGGAGACACGCACTCCCCTCCTTCAACTAGT
12_30809	[A/G]	CCGTGGAAAGCAGCCGTAGCCGCAGAATCCGGAAGCCGATCCACGAGCCGCGAGGTATCC[A/G]CACTTCCTGAGTCGCAGAAGCGCGAGCAGGGGTGACAAATGGACGAGTTCGAGAGCGGCG
12_31231	[A/G]	TGAACTCGGAACCCTTTTTATTTATTTATATGCACCAGAGGAATCAGGTCGGTCTGTACA[A/G]GTATACACCAAGTTTGCTGGTTGCGCACAAGGACACCAACACAGGTTGTTGCATGCTGAC
12_31511	[A/G]	CTGGACATAGTGAACTTGAATATAACAGCAACACCTCAGTCTACTGGACTAGAGAACACA[A/G]GCATAGAACACATGATAATGATAAATCAGGTGTTTGTGGCCCTGGTGAAGATCTGCTGGC
12_11069	[T/C]	GTCGCTGGAGTATAAGTCCCAGTACTTGTCGGCGATCCTGTTCACCTTCTGGACACACTC[A/G]ACGCTCTCCGGGCGCTGGAACACGTCATCCAGCATACCTAGGTGCTCGTACCACAGCGCC
12_10698	[A/G]	CTTTACCAGCGGGAACACAGTGCACTTGATAGGAGCCACGATAGGAGGGAACCGGAAGAC[A/G]TTCAGCTGTTCCTCTTCTGATTTGCTAGGTCTTGTGTAGAAGGAATGTTCAAACAGACAA
12_30876	[A/G]	ACTCATCTACTACTACAAAATGTGGATTGATGTctTCAtCCAATCCAAGAAGAAGAAGAG[A/G]GAAAAGAGAACCTAAAGTAGTAGGTAGTGGTACACACACACAGATATTAATTGTACTGCC
12_20011	[A/G]	CACATACAACGCCCTTATCCGGGGGTACAGCGTCTCTGGCAGCCCTGAAAACGCATTTGC[A/G]GCCTACGGTCGGATGATAGTTGGAGGGTGTCGGCCTAACTCGAGCACCTACATGCAACTT
12_30844	[A/G]	GGGCGTGCGCCGGAGGAACCCCGGGAGGTGGGTCTGCGAGGTGCGGGAGCCGCACAGCAA[A/G]CAGAGGATATGGCTCGGCACGTTCGAGACCGCAGAGATGGCGGCGCGCGCGCACGACGTG
12_31029	[C/G]	GCCGGGAAGCCGCTGTCGRTCGAGGAGGTGGAGGTGGCGCCGCCGCAGGCCATGGAGGTG[C/G]GCGTCAAGATCCTCTACACTGCCCTCTGCCACACCGACGTCTACTTCTGGGAAGCCAAGG
12_30409	[A/G]	CTCTTCTTCACCTTCTCCAAAGCGAAGAGCTAGATCGCAAATAGCTTGTGTGGTGGACTC[A/G]ACTGTCAWCGGTTCCCCATATGAGAATCTATGGTTTTGGGTCTCCACACGAGCATGCTCA
12_21036	[A/G]	ATTACATTATCAAATCAAAATAATAGGATTCGACCAGAGTAAAATTTGCTTCATCGCCAC[A/G]AATCACATGATTTCCTACTAACTACAATTTCAGCTTTATCTTCTCGGACCATTTGAATAT
12_10268	[A/C]	TCATGAACGCTCTTGCAAGGTTGAGTATCAAGTCGAGGAATGCAGCACGGAAAACCGAGC[A/C]AACAAYGAGTGCATCCATACTAAGACCACTAGAGCGGTCTTGCCGCGTGGAGGAGATATC
12_10575	[A/C]	CAAATCCAAGGACCTGTTCGTCGGCAAGACGAGGAAGCAGATGGGCCTGAATGCTTGAGC[A/C]GGCCCATCTCCAGGCAAAACAAATAAACCTCTGGCTGGCTGCACATATGTGTTGTATCGT
12_30604	[A/G]	GACGTTGAGGCGRTCGTAGTTCTTGAGRAGGAGCGGCCAGGTGGAGGTGTCGAGGGACGG[A/G]ACCAGGGCCTGGGGCTTGATCATGTACCCATCGGTCTTSGCCTCCGCGTCYGCCAGCGAC
12_20849	[A/G]	GCCCCTGCAGGCTGCCATCTGATGCATTCAATGACAAAAAGGGCCACAATCCGGGGCTAG[A/G]CGATTCATCCTCATCATCTGTGRCAGCAGGGATCGCACGCGAGGAGAGCTCCACTTGACC
12_10505	[A/C]	CCAAACACGCACGCCTGCATACGCTATACGACCGTGCGCAGCATCACACATGCTTACATG[A/C]ATACACATCGTAGTATGCTGGGTACGTGTGACCAGCACAACGTACGCCTAGTCATCGGCC
12_30067	[T/C]	AGAGGCCATCAACCTGGAGGAAGATTGATGTCGAGAACCGGAGCTGCCTTTTTAGGTGTC[A/G]GGTCGTATGACACCTGTTCTTGTTCAGGTGCTTTGTTCTTCTCGSTACATTGTTTCTYGT
12_30555	[A/G]	CTTCTTTTAGGCGCATTTTCCGACCATCACTTGAGAGGTTCCTTTCTCGTAGCCATCTTA[A/G]AAATTCAGGAGACATGTCCTTGTTCTCAGGATTGACATCAATTACTACGGATTCATCGAC
12_31200	[T/C]	CAGGATTATCATAGTGAGGCTTACAGATGGAGGTGCCTTTTTCTTCCAGGAATTAGTCAG[A/G]CTCAATTTCCACCTCTTCGGGGGAGACCATCTCTTGCAGGTGGCTTTTTCTTCCAGGAAA
12_11450	[A/G]	TACCTCCGACTAACGACCAAAGCACACAACCATCA[A/G]GGTTTTACAGACACACACACCTTCTTCTTCTACTCGACACACAACCAATCGCGCGCGGCA
12_30915	[T/C]	GCGCCGCCACYGCGGCCTGAGGAAAACAGCGACCGACCATAGCGATGTTTCCTTCGATAG[A/G]CGGCCATTGCTAATTGATGAACGAGGATGCGCGCCTACTGCTGCGCCGCCAGTTTCCAGA
12_10330	[T/G]	GGAGTCCTTGCCCGTGGACCATGTGGCCTTGGGCTTCGTCACGTCGCAGTTCTTGTAGTC[A/C]GCCTTGCTCACCGCGATCACGTTGTGGAACTGCTTGTTGTAGGTGAACACAACGGTGTCG
12_20593	[A/C]	AGATCGCCATGGAGGAGATGGAGGCGTAGGCCGGCCGGCCGCCAGCACATCGTCATCGAC[A/C]CATGGCACGGTGATGAATTCACCCACCGATTAATATTGCCCGATTAATCTGCGATCGATA
12_30002	[A/C]	CTTGACGAACGGGTAGGTCAAGAGGTTCTGGAGGGACACGTTGACGGCCTCCTGTGGGAA[A/C]GATTCAGAAATATCTCTTTGTCAGCGTACCAATCGTCAGTTAGACAATCCACATGCAGAA
12_31225	[G/C]	GCAGATGTCGACGCTTACAAACACGTACATACACTCATTTCTATAAATGTCTATTGTAAA[C/G]TTGAAGTAGCTGGATACAAGACGATGAGCAATGACGACGACACTTGTGGAGAACCGTGGC
12_31049	[A/T]	GCAGAAAAATAAGATGAAGATACAGTAAAACTTYCCGAAATGAAGTGAGCTTTAGTTCAC[A/T]YGTGATATCTGAGTTCTCGGTTTTGTGGACTTSAATATGGCTTCTTGTATGGACCCGGGA
12_30872	[A/G]	AAGATACGCCCACGCCTGGTGGCCGTTCTCGACGGGGATAACTGCCGGGACAGACAGCCA[A/G]TATGCAGAGCTTTAGTACTACTATACTTTGTATGTATATGACTGACGAGCGGGGCAGTAG
12_11377	[T/C]	AAACCAACAGACTAGCCTAGAGGCTCCACCGTCGGAGAGGATTTCCTTTAATATAGGATS[A/G]TATGCATCCTGCGATAGTTCAGATGAATGAACAATGAATTAGGTACTTCCAACAGATTAT
12_30008	[A/G]	CCTTGGTCCTCTCCAAGAACCCTTCCGGCATGAGCGCGTCGAGGTCGGGCTCCGGCAGCG[A/G]ATCGCCGTACTTGTAGTCGGGATTGCGCGGGCTCCGCACGACCCACAGGAATCTCTGCCC
12_30557	[T/C]	CTTGTCCATGGTGACTCGCTCAGCAACGCCTGCCTCGGCGAAGACTATGAAGCCGAAGCC[A/G]CGGGCGCGGCCGGTGTTGCGGTCGCGCATGATGACAGCCTCGGTGACCTCCCCGAAGCGG
12_10713	[T/C]	CGCAGGAAAGAAGMCAACATTTGGTGACGATTAGAAACTGTTTGAGCCMCAAAATGGTCT[A/G]TTGCAACTGCCGCGTGTCTGGTCGACTGTATCTCCGAGTTTTCCATTGTCCTAGTGGACC
12_30191	[T/C]	GATGGCTGCGGCTACGCGCGCAAGGTGAAGTTCGCCAACGTCGTGATGAAGAACGTCTCC[A/G]ACCCCATCATCATCGACCAGTACCGCTCCGAGCACCCCATACMCTGCGGATCAACCGCGG
12_30621	[A/G]	CGGAATCTGGCCTTGCGAACATTGTTCAGGACCTCAATCTCCACACGCTCCAGCATCCTC[A/G]CAACATCAGTGAAAGGGGGGCGGACATCGGGGTTTGCATCCCAGCACCTCGTCATGATCT
12_10472	[T/G]	TCCTGGTCTTTATCCCAAGGCTAGGCAGTGCCTTCTCCAGTTCATATCATACATGTTGTA[A/C]AAGGGAGCGCATGACATCCCCATCCGTGGAATGTACTGTATTTAAGGTTTCTCCATAGTA
12_30840	[A/G]	GATGAAGAAAATAAATTCAAAAACATGAGACTTGCGTGGCACAAGTTTAGAAAAGGCAGC[A/G]TAACATATTTGCTAGCTGAGCAGGCATACCAATTGGGTTAACATTGCCCCAGTAGGCCTC
12_31359	[A/G]	TCTCAAGAACATTATAGTGGACACTGAAATTAAGATGGCCAGGAGGTCCAGTTCAGTTGT[A/G]TATATCAGGTTGCCTATGACTCTCGTGTAAGATCTAATCCATGACATGGCGCATGTCTAT
12_10655	[A/G]	TCTCCTTTCCTTCTATCATCCTGTTTGTTTACATAACTCTGCAAGTTCCCACGCAACGAC[A/G]ATGCTTTAGATGGTACTGTTGTACGCGGATTCGTTCGGATGACGTACTGTTGTTTTACCC
12_30990	[G/C]	caagccaagacgacaatcagaagaaaacaagaaaaagttcggtattgatttcttcatcat[C/G]gtgaagctgctggtccgggctctgctgctcacctccgggcagtagtcaacgtacttgctg
12_11284	[A/G]	TTCAGTTCAGAGTCAACGAAAACCTCGGCAGAAGCATCACCCATAGATGCCAAGGGAGGC[A/G]ACAGGAAAGGAAGATATGTGGCGGCAGATAATATGTACTCTGATGTTGAAAGCTCTCCTC
12_30145	[A/G]	cnnnaaggnttttggggcaatacaaaacTGACTCATCCTTATCGGCACAGGCTCCGAGCT[A/G]GAGATCGCCGAWAAAGCAGCAGAGCAACTGAGGAAGGAGGGAAAATTTGTACGGGTTGTC
12_30959	[A/G]	TAgtttCCTTTGGtGCCTTTGCTTATGTCTCATAATGtTGCAGGtGAGCTACCTTCACAA[A/G]CTGAAGAACAGTTTCTGTGCCATGACTGTTGCCCAGAGTCAAACCAACCTCAAGATCCTA
12_10375	[A/C]	TTCCATTTGATCCATTTTTTATSTCCCTCARTTACAATATAGGTCTAGCAAGCCTAGCAG[A/C]AATGAAAACGGTGCAACCCATCTCCTTAGCATTCTCTGGAAYTGTCATCATTCTCCTTTG
12_11151	[G/C]	TGCCGACGAGGAACAAGACAAGCCGATGAATAGCTGCGTGTTAGTCTGGCAGGGTAGCGT[C/G]GTGAAGCCCACCTTTCCGAGGTTCGGTGTGCATCAGTGTCGGAGCGAGGCTGCTGCCAAG
12_11409	[A/G]	ATTCACTAAAYAGGCCTTTCGCCCCGTTTTATATATAGAACAACCATCACATCCACATCA[A/G]TACATTTATTCTGGATTGCTAGTGCATACATAATAATGCCATTGCTCTTTGTTTCGCTGT
12_31271	[G/C]	CAAAACCAGTAGCGAGAACGAGATCAGCCCTRCGCCCCTTCTTCTGACCTGGATAACTGG[C/G]GCGCTTGCTTCTTCCTTTGGAGCTTGTTCTGATCTAAAGCTAGAAATGCGTTGGAGTGTT
12_11321	[A/G]	GCCCGCCGAGGAGGTAGCCGCTGCACCAACGATGCAGTTCGCCGGTGATCCGTACTACGG[A/G]ATGGACGATGGTATGGACTTCGGGATGCAGGGCTACCTCGACATGGCGCAGGGGATGCTC
12_31345	[A/T]	TTTTGCAACCAAAATGTGTATGGTTCCATTGTCGGTTCGGTGTCCATGTAGTGACCCGGA[A/T]GGTATTTGCTCCTCAGCTGCTTACCCTGTACTTCTTAACAGTATTGAGGAGAACTTTGGC
12_31050	[A/G]	GTTGCCGTACTCGTCGACGCGGTTGGCGGGGTTGTCGTGCTGCCCTTGGAACTCCATCTT[A/G]CCTGCTACTACTACCTTGGATGATGGACTCTTCTCCCTGAACCGGACTGCGAGTTRAAGT
12_30744	[T/G]	GACGTATATCACAACTTTACAAGTTTCTTTTTTTCAACTATACATGTTAAGTGTTTCGTA[A/C]GAGGTATATATGCTCCCCTACAGCAGCTAGAGCCCTCCATTCCACACAACTGGAGATGGT
12_10151	[T/G]	GTCGTTTACAGAACCACCAAATTTGCTTTTGCATATGTATATGTAAAACTCAGCTCATTC[A/C]CACGCAGTTTGGAGCTGCCATTGTTATTATGGAATTCATCAAGAAACATGATAAGCAGAT
12_30866	[T/C]	TATTATTATAAATTACCTGGTCTATACACAGCCAACATGCCTTATAATTAATGGAAAATG[A/G]TGGGATTGGATAGGTTAGTGATGGTTTATGGGTTTGTTTCTCATCCAGGTGAAGAAGGCA
12_30521	[T/C]	CTTTCCAGTTCCCATCACAAAACCAGCATCAGTGTTTCCGATTCCAGTTGCAAACTGACC[A/G]AAGGCTCCAGCATTGCAGGTATGCGAATCAGTACCAAGGAGAACCTCGCCCGGTCGGCAR
12_30431	[T/G]	ATGTCCAATACACACTACAGATAACACTTCCCTTGGAGGTCTTTTGAATACCACATATGG[A/C]AGTTGGTCGAGCAGTAGCTGTGCCAGGTTCCGATTATATGCAGCGCCTCACATGCGTGAC
12_30135	[A/G]	TCATTACAAATGTCCACATCAAAACTATCTGAAACAGGGTCCCAGAATTTATAGCTTGAA[A/G]ATCCTGATTATTATTATTTTCATGCATGATGAATATTATTTTCACTTTGATGACCAGTAC
12_30882	[T/A]	ATGCAGGCTATATATATGTTTTTAGAATATTATAAGATCTCAAGGTTTAGTCAGTATAAA[A/T]ATTACTACCTGAGTTATACTTCCTCCGTTAAAACCACATTTTGATATGAAGGTTGTAGTT
12_21527	[T/C]	CCGGTACGTTTTAAGAGCGAAAAGCTTCTGACTATGAACTACTCATGAATCAGAGTCTGG[A/G]CTTAAGCAGCGATGAAAGCCTTCTTCCCGCCTCCGGTGGTTCCAGCTGGAACGACCTTCA
12_31015	[T/G]	AAACAGATTTGCATGATCTACCTTTGTCAAGAATATGGAAAGAGATTCGTACCTTAATGC[A/C]GATGTTTGCCAATCAGGAAATTGCTGCATCAGCGTCCAGATGTCTATAACTGGATGACCC
12_31517	[A/G]	TTTCAGAGCAGAAGTTTCACGAAGATTTCACAAAGGCGCTTCGCCCAGTTTTATTAGGAC[A/G]CCCATAGACGCTTGTTCTAATGTCCCGAAAACATTAACAAGTTCTGCATGATGGAGATTC
12_30477	[T/A]	TGAAGAGAGGATAGATGATTACAATAAGGCACGAGCGCGCATTTTCAATGGTTCCATTCC[A/T]GCAGATGTCGTAGGCCCAAGTGATTTTGGAGCTCTGTCCATTGCCAGAAATGAACCGGTG
12_30436	[A/C]	GACGCCGGCGTGGCCTGCGGGAACGCGAGCGCCACCTCCAGCGCCGGTAGCCCGACTTTC[A/C]CTCCGTCCTCGTTCCTTCCCTCTCCGCCTCGCAGGCTACCCATCGCCGCGGCGCAACCGA
12_30243	[T/C]	AATTCTAGGGTAAATTTGATATATGCCACCACAAACTTTCTAGTTTTGAAATATGCCATT[A/G]CTATTCTTTGATTCAGAAGCATGCCAGTATGCCACTACAACAAAGTTCACAGGCTTTGAA
12_20613	[A/G]	AGTCCCGTGTGGCGGAGCGAATACACATATCATTACACAGGTAGACATACATGAATGGCC[A/G]GGCACAATGCATATTACAGTCACACGAAAAATCGCATTTGCTCGGGGTACTATTAGCTCC
12_30588	[T/C]	CTAGCTTCAAGAGTTTCGACACAGACACAGGGAAACACCCACATCATTTCATCTCCTTCA[A/G]ACATCACCAAACACATCATCGTACATGTCAGCGTCCGAGCCCGCTTCGTCGAGATAGTCA
12_31182	[T/G]	CCGGCCGTGCCATAGTTCCTTGCACCTCCACCATCGACGGACTAGACGTACGTACGTGCC[A/C]ACGACCGTGCATGCACGATTCACGAGTGTGATRAAACTGCAAGGATCCAACCATGCATAA
12_10979	[T/C]	GCCTGTTCTGTTATTATTGTATGTTCTTGATTACCATATGCATATATCTCCTTAGGAAGG[A/G]GACGAGACCCCCTAGTTCACAGCTGCTTCTTAACCAGAGCTTTGTTCTGCTCGATGTACG
12_30802	[A/C]	TTTTTTTTGATGAACCATTGCTGGTTACTATTACTGATCAGAATTTAACACACATGGGAC[A/C]ATAGTACATAAACAGAGCTAGCTAAAATGAGAAGCCACAATACTGACCGAAAAAACCACC
12_30276	[T/C]	CATGACCGAGTATATCTGTTTTTTTCAGTTTAACATGTAGTCCGACTTGTTTGTGAGTTA[A/G]GGAATTATTTTTGTGTGTTCTGCATGGTTAACTGCAGCATCTAACTACCACTTTATATTA
12_30163	[A/G]	GTCATCATTATCATCRAGTTGGGTTGGGTTCAAATTCAAGGGCAAAAGTAGGAGGGCCCT[A/G]GAGTTTTTCTTCCTCTTGTTACTTTC
12_31219	[T/C]	TGACTTGCTGGCAGATTTGTTTTGTATCATAGTATTGTAACTGGATATTGTGTGATGAGG[A/G]TTGTAGCGAACCGTCTTAACCATTAGATGTTTCATAGTTAATGCAAATATTACTCTTCAT
12_31350	[T/C]	AAGCAACAGTCAAATGAATATTCACACATCTAAGCCTGCATTAGCTCATTGTCCACAAGC[A/G]ATTAGCGTCCAAGTACTCAGGGGAGTTATGTACATATGTTGTTTGAACCTAGTATGTCCC
12_30923	[A/C]	GATGAAGAACCAATCAGGAATCGCCTTCAAGGAAGGGTCGACGGCAATGCAGTAATGGAG[A/C]ACAGGCAGAATTATGGTACAACAGTACAAGTCAGTTAGGACATGAGAATTCTCACAGTGA
12_30565	[A/G]	TACCAAATGGAAACCAAAACTATTTCATTCTTTCTACAACCAATTGATGCCAAAGCTTCC[A/G]CCTTGCTCTACTCCGCATACAACATACTTTCTGTTTTTAGTATTATGCCTCATCTCTCAG
12_30761	[A/G]	GGACCACTTAAGGAAAAATGCTGACTTGAAAACTATCGATGACCTTGAGAATGAAGGAAC[A/G]CGCAAAAATAATAAACTTGTAGCTAATTTGGCTAACCAAATTGAGGTCAAGAATAAGTAT
12_31140	[T/G]	CTCTCCTCTCGTCCACCCCACCGCACCCCGCCCCAATAATATTCTTCTTCCTCGACCTCC[A/C]CTCGCCGCCCAAGCCCAACCACTCCAACCAAGGCACCCCGCACCACCACACGCTCGACGG
12_31252	[T/C]	GGTTGCAGGCTTATAAAAAGGAAATGGCTGAGAAAGAAAATGAATCATAGATTCGAATGG[A/G]GGACATGGATCTTCACTGAATTCTTTTTTGCTGCAATCCTGCGGCTTCAACTTTGTGAAA
12_30505	[A/T]	CAGGACGCCGTCGGCCTCCGCCAGCTCCTGAGGGGAGATCACCGGCACGTCGGTCTTGGG[A/T]GGGGCRCCCATCTTGCCAAGGACTTCCTCGTTCAGGATCTCAGGGACCTGCCACACTTTA
12_10491	[T/C]	GTCGACAGGTTTCCTCCCAGTCAATAGCTCCAGAAGAACAACTCCAAAACTGTACACATC[A/G]CTCTTAGAGCTAAGTTGACCAGTCATTGCATACTCAGGTGCATGGTATCCAAATGTTCCC
12_31222	[A/G]	CTGTGGAAGCATGAGACTCTATCGGCGAACGTGGTAGGAACTTTTGGAGCCCAAGTCGAT[A/G]TGCACGACTGCAAGATGTACATTTTCACACCCGCTGTCGGTTTTTCTACAAGTCGGTGAT
12_30278	[C/G]	TCACTAATTCAGTTTTGCTACTTATGCCATTCAAATGTGTAAACATTCAACTGATGCCAA[C/G]TCCATATCTTACATTTTATGACGGRGGTATATAGTAAATACTATGTAGCCAAGAAATAAT
12_30981	[A/C]	TGACACGGTTTTTGCGTTCCATGGTGTGTTGCTTTGGCTAATGCTTACAAACGTAGTTGG[A/C]ACTAATTAAAGTTACTTTATAAGCAAACAGAAATGGTGCAAGTTGTTGAGATAGATGACA
12_31395	[T/G]	ATGGCAAAGATTGGATGAGGTGAATGGAGATGGAGTTTTTCTCACTAGTAACTTCACACC[A/C]TTTACGGCTGAAACTCCCAGAAATGATTCATGGAATCAACAGCAGGCCATGACGACTACT
12_31536	[T/C]	TAGTCTTCTTGTGCCCACCCTCGCCATCCTGCTTCTTCATGAAACCTTGTGCAAGTTTCA[A/G]GTAGTCTCCAAAGCCACCACCCTCCGACTCATCCTTCCCTCCATGGCTTCCACCACTAGG
12_31123	[T/C]	GCGTACATCGCCACCGTGCCTTTCTTAGAAGTTTGAAGCATTCTCTTCACCTTGACGTCA[A/G]CATCAGTGACACGGCCCTTAAGGATGTCGATGGAGACGAGCACCAAGCCAGGGAGGTCTT
12_30183	[A/G]	GATCCGTTGGCGGATCCAGTTTTTGGTGTTTTCGTGTTTTTCCGGGGTTTTTTGTTTCGG[A/G]AAAAAGAGAAAAAAACACTCCCCCATCCSCTAGTAGTACCGCCACCCTCCATTAATTTCG
12_21019	[A/T]	TGTTATCAGGTTGTTCACACAGAACTGGAAGTTGTTGCTCTCAACAGCAACGGTGTAGAA[A/T]ACGATTTTTTAGTTGGAAATTGGTTTCGACTCTTTGACTCTCAAGCAATCATGTAYAGGT
12_31461	[T/C]	CATGAATCTGAAGCGAAGCGATAACTCTCCAAACATGGGCTGGTACTGGTAGTAAACAAC[A/G]AGTACCACCTGCGGTGTCTAATTGACTCCTGCCTCCGACCCTCCGGACACATTGGGKCCT
12_31506	[T/C]	AACCCGATGATATGAGTTGACGCCTACTACTGCCACTACTAGTACCAAGAAACTATACAC[A/G]CCGTGCTTGATCAGCTGAATCAGATGAGAGCCGTTTTACCAACCTCATCGAATACACTGT
12_31270	[A/T]	TAGCCTAGCCTGCTAGGTCGTCTCACGTACTCAGATGTGACGTGTAGGCGTAGCAATGGT[A/T]GTATATAGGTGTACGGATCATACCAAGGATGATTCCTGCAGAAACCTTCCATATATATAT
12_30168	[A/G]	GCAGGAGGAGATAAGGGAGCACACAGAAAATGTAGACGACAC[A/G]ACGCAGAAATAATAACCTCCACAATTCCTCTAAAGAAAAAAARGATAACCTCCWCGCTCR
12_31094	[T/C]	GACATTCATTATTTCCTCAAATCCTACGAGCTTCAACCAGAGTACATTCCGGAGGTTAAA[A/G]AACACACCGGTTTTCGCAAAAACCTGGAGCAGGTCCCCCTTTTAGTAGGGCTCCACCGGT
12_11462	[A/C]	GCGTCAACCAGAGACCGCAGTATGTTAACAACAACTGATTCCACAGCTTTTGTGACTGCG[A/C]TGAATTTTTCAGGGCTCTCTACACTCTGCACTGACCAACGCGATCCGGCCTCACGTGGAG
12_30170	[T/C]	CCTAACCGTGAATTATCAAAGCTATGTCAACACCATCATGATAAACCTAGCACTGGATGA[A/G]GGACGATTTCCTGACTACGATGAACTTTTGGATGACTAGTTGAATCCCTTAAGCATATAA
12_31282	[T/C]	GACATGCCCRCGGACATCTGCTGACGGAACCTTGGGGSTCAGCGCTAGACCATTCTTGTC[A/G]CACCTTGCACATTGTTCTTGCAATGGTGAAACTGCCCTGGTTATCATTCATCAGAAATGA
12_30480	[T/G]	CACCACCTGCATCCTCATGCATGCGGCTCGGATGTGTATCTACTTCGTATGTATGGATGC[A/C]TGAGGGTGCACCGCATCAAGGTAAGTTCGTATACGGAATATGTTATGTGRCATGTGTAAT
12_30839	[T/G]	AATTGAACCTGCAATCTTCTAAACTAGTCAGTGAAGCCTTTGAGTCAACTACACCATAGA[A/C]TTTCATTTGTCTATGGCATGCTTATGTGACTTTCTTTTGGTAACTTCTGTTCTTAATAGA
12_30081	[A/G]	GCAGGTGYTGAATGGCCATTGCCATGAGAAAACGAGAAAATGCTGCTGATGGATCCAGCA[A/G]AAATTGTGTGTGGTACTTGCAAGTGTGTAGATATGGATGTSAGCCGCCGTTTCGCCCGGC
12_10502	[A/G]	TGCTAGCTTCCTCAATGTGCTTCTTGTCTTYGACATCACTAGGCAGATCAAGTCCCGTCG[A/G]TATCTTCCCAGGGAAATCATATGTAGGGGTATCTGATCCAAGCTTACTTCTGTCGACCAG
12_31099	[A/G]	GTTGCAGCACGTGGGGAAATAGTCGGCGTTCACGTGCGAGAGGACTCCCATGACCAGGAC[A/G]GCCTGGAGGATCAGAATCGCCGCGAGCTTGGTGCCCTTCATGGTTGCTGATGAACTCCTC
12_30516	[A/G]	TCGTCACACATTCCCGATTCAGACGACGGATTTTCAAAGGGGCTACAACGGGAATTTCTC[A/G]GTTTTAGAGGACTCCGAAGAAAGGATTGGTGATGGCCGAGTTGAGCTCGGCTCCAGCTAC
12_30335	[A/C]	GCGGTTGCGGGGAGCTGAAAGTGACCAAGCCATCTCTTTCCCCTCCTAGCTTGCCATGAT[A/C]AGTACTGTATATATGCCTTTCTTTTTGTGTAATTACTGATTACACCATACAGCTGTGTGT
12_30729	[A/G]	TAACTATTTTGTAACTCGCTTATTGGACCGACAAACAAATTTGCATCACCGGGACTGGCC[A/G]TCCTCTCTTATTCTGAAGGTGCATGAACGAATGCGGCTGCGAAAAAAAGGAGCAAATCAA
12_30348	[A/G]	GGTCGACGCCAACGCCGACTCGTCCTCCTTCTCGGGCGGCGGCGCTGTCGGGAACCGCGA[A/G]TGGCGCATCGACGACTCTCGAATCTCCCTCCTCCACCGCGCCGTCCCCGTCACCGGCACC
12_31236	[G/C]	GTACGTTCCTTTCTCTGGTGAGGTGTCCTCTCGCGCATCTGGAAGCTACTACGGGGTTCC[C/G]GGGGCCAGATCCGGCCGGAAGGGGCACAGGAGGCGCCGGCCTGATGGCGGCCGAGCATGG
12_30402	[A/G]	TATTTCATGAACTCCGCCCTGCACGTAGTAAGCGACACAAAGCGCGACCAATATCATCAC[A/G]GGGATCAGTAGCCTTAGGACCAGCCACAGCTTGCTGCCATCGGTCGTGAAAAACGGCGCC
12_30827	[A/G]	AGCCTTTCCATCCCTGCTGATTAAGGTGTAGGTGTTGACACCAAAACCGTCCATGTGCCT[A/G]TAGTTGAGTGGAATGCCAACATCGTCAAATAGGAAGGTGAACATGTGCAGACTCTCCGGG
12_30714	[T/C]	CTCCCATCATCCAGCTTAGGTCCTTGAACCTTCCCTTTGGGATCAGATCGTTTGACAGTC[A/G]CGGTTGAAGACTTGCGCTGAACACTTTGGGTTTGAGCATTGCATTTTACACTCCTCAGTG
12_21393	[A/C]	CCCGAAGATTCATATCTCTCCCCTCGGTTGTAGCGGCCCGTATATGCATGGCTGGTGCCG[A/C]CAGTATCTGCACCGGACTGCTTCTCCTCCCTCACCTTTTCAAATATGTCAGTGAAACCTT
12_30649	[A/G]	ACGCCTCCGGGCGGAGCCACCTGGCCTTCCAGGCGCTGGAGGAAGCAGCGGCCGCCATTG[A/G]TAGGWTAGGTGGATCTCCCTTCCTTGCTCCTACCGGCCGGTGCGGGCGATCTGGTGCGAT
12_30328	[G/C]	AGTGCCCGCAGCTGTGCAAGGCGGCCAACAGCTACCTCCGGCAGAGCAGCAGCTGCATGG[C/G]GGACGTGTACGGCCTGCTGGACGGCGGCGGCGCCGGCCCGGACGCCGACGCGCTCTACGT
12_31448	[T/C]	CGCCGTSTGCTCTGCTTTCTTGCTGCTCCTGCAGCAGTGATTCTGTCTGACGGATGTACT[A/G]TAGGCGCGAGTTCATCAGGAGATTCAGTTCCACCGTTGTGCTGATGTCTAAATCTCATAT
12_30219	[A/G]	AATRAAYTCATGATTGTATGCAGTATTGGTAGAGAAACTCACCAAATCCATCGATGAGCA[A/G]GGAGTATTGATAGACGAGGTCCATGCAAACGTAGGGTATGTCACGGACTTTGGGRTACTT
12_30836	[A/G]	CATTTATTCCAGTACAACAATACACCACCTTATTGAGCC[A/G]AKCCTCACTAAGCTGCATAGTTTGTAAAATTGTACAAAATCCCATAGAATGGYTCSGAGT
12_30150	[A/G]	CGCCGCTTGAATCAAAACTTGCAGTTCTTCTTCAGGTAAACCACCACTTCTTGCTGCAAA[A/G]GGTCAATGTTCGATTCTCAATCTAATAATTCTGCTCTAGTTTCAGGATAGATGGGATGTA
12_11536	[T/C]	GTCGCAATTAGCCTATCGCCGTCGGTTGGCGGGGGCAGCTACAACTCTGCTGCAGCTGCC[A/G]CCGCTCCAAATGGACCTACAATTCTGAAGCCGTCGAATTGGAAGACGCGGATTTGTAACA
12_10378	[T/C]	GAARTCCTGGGTGCTGCCGCCGCCGATGGTGAACTCGGCCAGCGTTGCTGGTGGCTGCCC[A/G]GAGAGAGAGCATGAGAGCTGGCCGCCRCAGTCGCCRGTCTGGCAGCTCCCGCTACCGCCA
12_30933	[T/C]	ACAATTGAAGGTTGAAAATAATTCTAATTATTAATCAGAAGAGTGCAGCATAACATAACT[A/G]AATCATACAGGTAGATTACCAGGCaaagTatcAaactgAAATAAAAGGTGGAAATAGTCC
12_31059	[T/C]	ATTGTTCTGCTTATTTATCTTTGATTGCTTGAATTACTACCATGCCTTCTTTTAGCAAGG[A/G]CGCCAATGTGGCTGCCTAGTGCCTAGTGCTAAAGCATGTGGTTGTGGT
12_10406	[C/G]	TTCCATGGACAGGATGGGATAGTCCCCCTTTCAGGAAGATCATATGTGCCTGATGAGAAC[C/G]GCAGTGAGAGCACTGATGTCAAGCCTGAACCTGCTCTGCCCTTTAATCCATTGGCTGCTA
12_21450	[T/C]	GTCGTGCCCCGATATGTGCTGCATACCAAAGAGTCTCCGTTATATCTCCAAATATCCCCC[A/G]TGACATCGTTGTTTTTCTCGTTTGGTTTGGCGTGGAACTGTCRTCCCTAGCAAACTTTCA
12_31387	[T/C]	TAGATTCATGTACATACTACTGTACTTCAACTAGCTAGCTATACTTGTGTGCATGTAATG[A/G]GTCCGTGCTCGCCAGATCTGTACTGCTGCTTGCTATCAGTTGAAGAAGCGTATTGAAGCT
12_10014	[T/C]	GAAAACAAGACAGAATCCTCACAGGTGCCAAAGTTACATTTCAGTCTAGAACATACTCAT[A/G]GTAAACCGGTTTACTGAACACAGACGCTGCTTAACCCAACATTCCCGCTACTAGTAAAGG
12_30554	[T/G]	TCACCTTCGCGCCGCTCATGGGCATGGCCACCGACATGGCCGTGGTCGAGCAGAATGAGG[A/C]GAAGCTCGCCAAGGTGCTTGACGTGTACGAGGGGCGGCTGGCGGAGAGCCAGTATTTCGC
12_31101	[A/G]	GACAAAAAMACTGCCGAACGAACAGGCTCACGATTCTTTCTTTGCTTAGGGTCTGGGAGT[A/G]AAAGATGAATCAAATTGTAAATTATTTCTAGTGAAACCGCTTCTTGGTGGCACGATCGAT
12_30259	[T/A]	TGCTACGACGTCTCAGGAGATTGTTCACATGGACATGGCTAAAGGATGCCCTTGAAGATG[A/T]GAAGCCTACCCTTTCGTCGTTTGAAGCTTCGGGGACCGGCTCTTGGAAGAACTCGATGAT
12_31310	[A/C]	GCTGGCCAACTTCTTATAAGATCAGCTACCTTCTCGTACCTATTGAAGGTGGCCCCTCAG[A/C]TCATCATCTGGAGTAGTTGACAGGCGTGAACAATCCTTCACAAGACGACTTGGCAGCGGC
12_30657	[A/G]	CCAGATTGCCAAGACTATATGCATGATTGGAGTGGTGGAGAGATACAAAGAGCTTTCGAA[A/G]TTCAACCTAAGGCAGCTGACCTCGCCACCGGAGAAGTAGTTTCTTACTCCTGGTGCCGTT
12_11300	[A/G]	AGAACAACCTTTCAGCTCCAAACAACACTCACCGGCCAGGTTTCACCGTGGGCGGGGAAG[A/G]GGATATCTACAACACTACCGCGGCTCATCCCGGTGGTGGCGCCGCCGCCGCCTCTCCGGA
12_31420	[A/G]	GCCAAGATGCTTCAAAGCGTTCGCCGCATTGCATCATCGGGCGGGCGGTTGTGCGCAAGC[A/G]TGTGTGTGTGTGTGTCTATATGGCCATATGGGTGTACATACATGGAGAACATGATTGATT
12_30444	[T/G]	TTAGTTCAGTCTGGCGACATCAAAGCCAGTAGTACATTTTATTGTGGAGCACGACGATGC[A/C]TCGATGCCCCACGGCATAACCGGATTGGGGGGCAACGGAAGCGGTCGAACAAAAATTGCA
12_11108	[T/C]	GCACCTGAAAAGCGACCGCCACAAGAACGATCATTGGYCGACGATCTTCAATGTTATCTC[A/G]TTCACATATGCCGCATAGCAGACAAACGGTTACCTTTTGTCATGCCATAAATGGAGCCAC
12_30317	[A/G]	GGGGGACATCCGGGTGGTCGGCAACGCCTCCACCATCTACATCGACTCGCTGGACAGGGA[A/G]TGGAGGACCAAGCCGTACGCGCGGTACCACGACCCCGTCGCCATGACCCACGTCCGGGAG
12_30581	[A/G]	ACCCATTTCGGAAAGGGCCGATGCCATAGCATTGTAATCCTCAGTTGCGAAAGAAGCCAA[A/G]AAGATCTCCATAGCAGCCCATGTCCTTGAGGATATTCGACCAACAATTCCAAAATCAATA
12_10558	[T/C]	GTCTCAGACAMGGTACTTCCATGATGACGGTATCTCAATAACCTCGTCTTGAAATCCTTC[A/G]GCATAGTTTGAGGCTGGCCCATGCCCCTCAATTTCTGGATAGCTGCCTTTGGAGTGTTCT
12_30935	[A/G]	CYCCTCTCCTCTCCTCTCCTCTTCACTTGGCCGCGTGCTTGGCCTTGGCGTGCGAAGCTA[A/G]AGCAACCTCGCTGTTGAATGTCCTGCGCAACATCAGTTGACCAGGTCAGCMACACTGGAC
12_30856	[A/G]	CCCGGCTCCGCCGCTCATCGACAGCGACGCTGACATGACTCGGCACTAAGGCCTTTCTGC[A/G]ACGACGAGCAGCTAGCTAATTACCCAAGGAAAAAGCTCGTTGCCTTGCCTCTCTTGGATA
12_31368	[A/G]	GGAGGACAGAGGCATGCCGGCGTTCCATGGATTTCCTGTGTATGCATTCACCTTGTAATA[A/G]TTCTTACTGGTCATATGTTTTGTAGTTCTTGCAATGCATCAAGSYCTTCTCTTTTTYTTT
12_30917	[A/G]	TTACATCGACCTCTCGGTTTCATTTCTGTAGACCAGGTCAG[A/G]TTAGCTAGTAGAGAGTAGAGACCATACTGGTTTTCGAGTCSCTAACTCAYCGAGTCTGCC
12_21176	[C/G]	ATTCCCCAATAAAGACAAGTGCGCCGTTTGCCCTTATCAGGCTCTTGAGGTGGTCAGCCT[C/G]GTGTGTGGTCACGTAGCGTATGTTCTGCTCCGCGCTCATCCTGCCGGCGTTGAACATGTC
12_31207	[A/G]	CAAGGAGGAGGAGGACGTGGGCTGTGATGGCGAGGCAAAGGTTGGGGATGTGATTAGTGC[A/G]GGAGAGGTCAAGGTGGAGGATGGGGGCTGTGCAGAGGAGGCGAAGGAGGTCGGTGGTAAC
12_10036	[T/C]	AATCGACCCAAATTGGTAGCTTCATTAGTTGACGGTGACCTTTCCGACCATGCCGGCCCC[A/G]GCGTGGGGCTCGCAGTAGAAGCCGTAGGTGCCGGGGACGGTGAGGGTGACGGAGAAGGTC
12_31401	[T/A]	AGGAACATCAGCTTCCGTGGAGTTGACAATCCCATATATTTCTTTCAGTTCATAGCGCAC[A/T]CCCTTAATCCACAATATTTGCTTGACAACTTTGACTTGAAGATCATCATTATGTTTCTCT
12_10403	[G/C]	TTACCGCCTGCTGGTYTTCCCAATTCCTCGTTTTCCAGAGAAGAGATGCTTCGGTTTCAA[C/G]GTGGGGATGACGCGATCCGCCTCTCCACGGSGAGCCTCCTTGTTCCTGTTCTTGACAGAG
12_31239	[C/G]	ATGCCACGGAATGTGGATTAGAAAAAATCAGGCCGGTGTAGCGACCCGCTAGTTGTCCTT[C/G]CTTTGCACAATTGTTACTTGTCTGAAACAGGTGACATGCTCTCTCTTATGGATCCGACAG
12_30151	[T/C]	CTCGACGCGCTCGCCTCCGCCGGCGTCGCCCCCGACGGCGGCTACTACACGCTGAGCGCC[A/G]TCAAGGGCGCCATCCAGCAGGGGACGGGGTTCGAGCCGTTCGTGGAGTGCAACCGCGACG
12_11527	[A/G]	GCGAGATAAGAGGGGTTATGTACCTGGAATATAGACACCTATGGCGATAACACATGTGTA[A/G]AAGTAGTCAAAGGAAAAATTCCACTTGTTAGGCATCTTAASAAAGTACCTCTCGGATACC
12_11055	[T/G]	AGGAGGACAAGACCACTGTTCTGGAGTTGACATACAACTATGGTGTCACGGAATATAACA[A/C]GGGCAATGCATATGCTCAGGTATTGACAGGTTTTCTTCTGCGCTTATTTCCTTTTCTAAG
12_11518	[A/G]	ATAAATCGTTAACCGTAAGCAGGCTATACTACACACATATCAATCGATGATTTTCTCGCC[A/G]GTCGAAAATATATTCCATATCACTGTTCCAATAAGATAAAGAGTTACAGACAATTTGAAG
12_10784	[A/C]	AGCCAGCACAAACTTGAGCGGATCCTTTCCGGGACTGAAACTTGCGGCTGAGATTGGGGC[A/C]GCCAGAACTGTAAATGTGACCAGGCACAGGCTGCCTAGGCGCATGAAGAAGGAGCCTGGA
12_31515	[G/C]	ATCAGGATATACATTTTACAGGTAACGGTGAAGAAACTACTCCAGAGTAAAGAGCCTTAA[C/G]TACAGAAATGAACTTCAAAAGAGTTTCCTCAGAAAACCACTTCATTTTCCATGTATGTAC
12_30005	[C/G]	AGAAATTAACTTCTCTGTTCATGTGCATTGAGTTGCATGCATCAGACAGTTCAGCCAAAA[C/G]CTCAAACTGTTAGGAAAATGTTTGTGATTTGTTATGGAAACCATTCGGAGTAGATTACCT
12_21029	[A/G]	CGTGAGCTTGGCGTTGAGGAGACCCTCGGTGTACGCGCCCTCGGCCGGGGAGCGGTTCTC[A/G]ATGGCGAAGACGTCATCCTTGTACCAGAGAAGCAGGATCTCCTCCCCGTCCTGTACGATC
12_20090	[A/G]	TTGTTTTGTTGTAGCACGTCACATGACAGCTYAATATACCAGCCATGTTCCCAGGAACCA[A/G]GCTGCCATCTTTCTATGTATCCTCAAAAATGCCGARCCGATTGGATCCTGTGAGGAGCCA
12_10777	[A/G]	ATGCACAGGGTGATCACATARCTTGCAGCAGAGAGGCCACGTCAATCAATTATTGGTCAC[A/G]TATATACTTGAGTTGATTGACTCCCTATGGCCCTATCTACCAACCTCAGATGGCAGAGTT
12_31500	[G/C]	GGTGCTGAGGTGGGAAATTTCTCTATTGCCACCCTGACTTAGCATAACATGGGCATATAT[C/G]TAGTGCCAGATCAACAGGGGGTGCAAAAATGAAGCAATGAATTATTTGACGATGGAGGAT
12_20217	[A/T]	ATGTTCATATTTCTTGGATGTACACTAATTCCTGCTCGAGGCACGGCGTGTAATGTTAAC[A/T]CACTCGCGGTTAATTATAAGATGTAATTACTCCTTGAAAAAAAAAAAAAAAAAAATTTTT
12_30556	[G/C]	CTTGTGGTCAATGCGGGAGAAGACCTCGACGACGCTGGTGGAGTTGGAGATCATGCAGAC[C/G]GCCCTCTGCACCTTGGCCAGGTCGCCGCCGGGCACCACRGTGGGCGGCTGGTAGTTGATG
12_30777	[T/C]	CTGACAAGACTGCCAGGCACATTATGAATATCTTGAACAAAGAGGCGGTTGATAAGGTCC[A/G]CTCGGAGAGGGAGATTCCTGATGTGCAGCCTGGATGCATCATTCAGATGAGATTGCAAGT
12_10333	[T/C]	CTCCAAGATAGAGAAATAATAATACAGAGGGGAAATCTCAAGAGAAACCTAACCATATCC[A/G]TCGAACTTTCTGCAAAAACACCTACGGAACCCCAACAGAACCCTGATTGCCTCCAACAGT
12_11103	[G/C]	ACCAATAAAACACAACGAAGAGAGAAAGCGGTAAATATATATGGTCCAAAGAGTACCACA[C/G]GCACCCGCAAAAAACAAACCAACAAAGAGTACCACACAATACAAGCCGAGATTTGTTCAT
12_21172	[T/A]	CAGCTCCAGGGAAAGGTTGTCATAGCTGGAGTAAGTCTTAAGATCGACCTTCCTTAGGTA[A/T]GGGGCTCCATCCATGCTGACCTTGACATAGCAGCATCCCGCCTCGCTTCTACCTTGGTTC
12_30509	[C/G]	TCTTTAGTTGTCACTTTGTGAGTCCAGCATGCGTTAATTTGACCTTCAAACCCGCAATTA[C/G]ATTGCATCCCTGTAGATGATATGCCTTTCACATATTCCTTATACAGGATCGCTCTCCTTG
12_31475	[T/C]	TTTTAGTCCATTAATTGCATGGAGCATCAAATCATCAACTTGGAATCTTGGGTATGCTTC[A/G]GTTCATCAATGGCGAGCTGATTGTGAGGTCGATTACTAGCCATGCCATGGGTTGCTGCTC
12_30216	[T/C]	CAAATCTACGAACGAGACACTAGAGACACTTCATATCACACACGAGAAATGTTCTGATTG[A/G]CGCTGCAAAATAAACCATGCCTGGTCATCTGATTTATTRTCGACGCCAATCCTTCATTTT
12_31392	[A/G]	TAGTAGTAGTAGCAGCACTATATACCACGGTGTAACGCGACAGGATTATTTCTTGCGACA[A/G]GATYACTACTGGTAGCAGAGCATCGTCTCCGTCGTCGTCTCGTCGGAGAGAGACACGACA
12_30830	[T/C]	GCACACAAGAAGCKTATGCTATAGCCYTCTGTTCATTTTCTGTTGCCTGTTGTGTA[A/G]ATTGCTATCGTTTTGCATGATAGGCTCCGTAGATCAAGCGAATAATTTGTTGATCTTTCT
12_10125	[G/C]	GATACCGTGGTCACAGTTGACAACCCTCAGAAGAAAGAGAACCTTCAGAATGAATCTGTT[C/G]TAGTGACCCCTGCAGCACCAGCTGGTGTCAAGCTTGCTCCTATTGAACCAATTGTGATTA
12_30531	[T/C]	CGGGACCTCAATACGAAATCCGTACACGACTGGACCTAAATCCTCTACCAATATGTATAC[A/G]TCTCCACCTAAACCTGCTTTTGCACCAGAACTGTGTGCCTTGTCCCCATGTGAGTTCCTT
12_30419	[A/G]	GTCCCTCAACTCCTTCAGCCAGCGCTCTGCATTCTCGAAGGTTGCGTGCCGAGTGACGTC[A/G]TACACAAGCAACGCTCCTACAGCACCACGGTAGTATGCGCTAGTGATAGCACGGTATCGT
12_10899	[T/C]	TGATGGTAATATTGTTGTTTACAAGTTTGTACAAGACCTTCACTTCTTCGTCACTGCCGG[A/G]GATGATGAGAATGAGCTAATCATAGCAAATGTGCTACAGGGTTTTGCTGATTCGGTTGGT
12_30783	[T/C]	CAGGTGACAACAGATGGCACGATAAAAAGACTTGGTGATTATCCATTTGTTAGGGCTAGT[A/G]TGAGGGAATTGGACACCCCGTTGTGTTTAGCTCTCACCGTGCTGCCCTCGACATATCTTG
12_30997	[T/C]	AGAGAAGAAGCTCGCCGGAGAGAGAAGAAGCGTCG[A/G]CGATGTCCGGCCGCGGCAAGGGAGGGAAAGGGCTGGGCAAGGGCGGCGCCAAGCGCCACC
12_30666	[A/C]	CCCAGATAAAAAGGTCGGCAAGATAATTGAAACAAGCCTATCAGCGAACCAAGAGCGCGC[A/C]GCCATGGAGAAGAAGAGGCTGAAATGGAAGGTGGCAGGGCCTCCACCAAAAGAAAATGTG
12_20760	[T/C]	ACGTAGGATGACCTCTRCGCAGACCTTGGATACYTTCAGAGGAGACACTAGCATCCCAAC[A/G]CCCACTACCACCACTACCACGAAAAGCGYTGTAGGGTCGCTGGAAGAAGAGAAAGCTCGG
12_30640	[T/C]	GCAACGGTGCTCCAACATACTTGATAACTGAGAGATATCGACAATCTACGCAGGGAAGAC[A/G]ATGATGTTGGCCGTTGCTAAGTGGTGTTAGTTGCTATTCGAAGGCGTCACCAAAGAATAA
12_10264	[T/C]	ATGTGGCTTAAGCCCCCACTCAGCTTACAGTCAMTAATGCAACTCATGACTTGTCAGTCG[A/G]TCAGGCATGACCAACCACAAGATCATGTGAACACAGATGAAGCGCTTCTTCAGCGGAAGT
12_30424	[A/G]	CGTACGGCGGATACTCAAGGTGGACGTGCGTGGTATTTCTTGGCTCGTGGGGGGCCGGGA[A/G]AACTATGTCGATCGACTCAGCCTACCGTTACCTTGTATGTAGTAAAAATGCTCGAAATAT
12_31325	[A/C]	GAAAAGGGAGAAAATTGTAGAAGTGGAAATATTTTCCTACAGCAAGTCAGCTTCCTTCAT[A/C]ACCACTCCAGAAATACAGTTTATATAAACACGTGCATCAGCAAATAATACCAAATGGGTG
12_30901	[T/C]	AGCATGTTCAAGAACGGAGAGGAACTGCAGATGTGCAGCGCCATATGTAAGCCAGTGTGA[A/G]TGTATGCGAGCAAGCATACCTCGTTCTCGAGGTGGCATTTGTGGAGGATGGCGGCGTCGT
12_31180	[G/C]	AAAGAGAAGACGGATGAGATTCAGGAAGCTATCCAAAACCAAAAGCAATGAATTTCTTGT[C/G]TGGACAAGTGGACATGCATGCACATGGTTGATCGATGGAGCTCGAGCCGAACCGGATCGA
12_30301	[A/G]	GAGATCGCGGCGCTGGTGGCGATCAGGAAGCGAAACGGCATCACGGCGACGAGTGCGCTC[A/G]AGATCCTCATGCACGAAGGAGACGCCTACGTCGCGGAGATCGACGGCAAGGTGGTGGTGA
12_30166	[T/C]	ACACTGAGCATTCGTCTCGTAGATGCGACGGGCCTTGTTGTACCTTATGTACTTCTTGCC[A/G]TCAGTGCTTGTGATGCGCACCTCAGGGATCTGCTGTACAACGTGCCAGTTCTTCCCGCCC
12_31411	[A/G]	CGGGTCAAAATCGCTGAACCACTCGCAGGCGGTGAGCGGGGCGCGCCCGATCTTCTCCTC[A/G]AAGAGGTCGAACTTGTTGAGCACCAGGACGAATGGCGTGTCACGGAAAGACGGGTGCCTG
12_11438	[A/G]	AGCCTAACCTCTCTTGAGAAGCTGACCATCGACAAATGCCCGGGCATTAAAACTTTGCCT[A/G]GTATAGACAAACTCAAAAAACTCAAGGATCCAGTCATTGAGAAAGATACAGAATTGAGGA
12_20235	[T/C]	TAGTGTTGTGATGATAGAAGCCCTTGAACCAATTGCCAGGTCTCAGTGATATTTTGACTT[A/G]CCTGCTTCTGGTTCAGTACTTGAGCTAATAGTGTTTGGTCAAAACCAATCTGTACGCAAT
12_31109	[A/G]	GGTGAAAGTTCTGTTTGAGCAGATATTGGTCACAGAAGGCAACTCCCTGAAGGACGCAGC[A/G]ACAAAGGCTTATGCTCAGGTGTTTGCTCCTCACCATGGCTGGGCCATAAGGAAAGCAGTT
12_30697	[A/C]	CATCGCACTAGGACGGTGCATCCATTTGGTCCGAAGCACCCAGGATTGAGCGCAGCCATC[A/C]ATGGTACAGCTTCAGTCCCTATCTTCCCTTGCAGGCGAGCGGCTGCGGCGCCTGTCATAG
12_11347	[A/C]	CAGATCCGATCGACAGCACCTATTATCGAGATGTG[A/C]GAGGGCTAAACAACAAGATTACAACAGTACGTGGGCCATGCAATGTCATGCTGCTGCGTT
12_31390	[A/G]	TCTCGACATGGACGGCAAATGATGCTAGCTCATAAATTTTAGCTAGCATTTTCACTTGAC[A/G]ATGCTTATAGCTCTAGTTATGTCAATATAATGTCTGTGTGTTGTGTATGGACCATGGTCT
12_30622	[T/C]	CATTCCGATCTGCAGCGGTATTATCTATACTTCTCCTTGCAACATATCCATTCATGGCTA[A/G]CCTATATGGCGTGGAGCTCAAAGTACTCATCAACATAGCCTCGCTTCTTAAGAATATGTT
12_10581	[A/G]	GGCGGTGGCGGTGGTGGGCAGCGCCGGGATGGCTCCCTTCTTGGTGGTGCAGATGGCACC[A/G]CAAGCGTTCGAGAACTGCAGCACCTCCCTCAGCTTGGCCTCATTGTAGAAGATGGAGTCG
12_30858	[A/G]	CGGGTATCCTGTCATTCCCTGTCTCCAGGACTTGAACCGGTCCTCGTCTGCTCGCCAGGG[A/G]TAGTGTTTCAAGTTCCCCAGCAACGACCTTTCATGTGTGA
12_30760	[T/G]	GGAGCACGTTCAATCCGATGCAGAACCATACACATGGAGGTTTCACTCGACGACCTGCTC[A/C]TGGGGAGCGGATACCACAGAGCCACCCGGACAATGTTTACCAGCCTGTGCCTCCCCAGAG
12_30825	[C/G]	CATCTCTCCAGCTGGGCCAAGTCCYACTTCAATGTCGACGATAACACCAGCATCCAAGAA[C/G]TCTTTCATGTTCTCCCTGAAGCTTGTCATGTAATCGGCATACATCTGTCACAGCCACAAA
12_30775	[A/G]	AGATGAACAAGAGAAAATGGGAAGGAAGATTCACTTTGGGGGAAGGGGGGAACGTTGTAT[A/G]YTATTGACTAGGAACTATCCTGATAAGCTCAATGTCAAACAGGAGAGTTTTGTCTATTAA
12_31014	[A/C]	TCAGCCACCATGACACTGTTCATGGCAAGAGACACAAGTGTGTGTCAACATGCACTCCTG[A/C]ATGAGAGGAAATAATAATTTGAGCGCACGCTCAAGAAGCTAAAAATTGACCACAATTTTC
12_30318	[T/C]	TACTTCTGTCCTCCCACACTTCAGCCATCGTAAACTGTAAAGAGAACATATACACCTGAG[A/G]ATTCTCAAAATCAGCAAGCCATAGCTACAGAAAAACAAAATCTCATATCAAACTCAAGAT
12_10803	[A/G]	TGGTAACAGTCGCCGGAATGCATATGGGAGCCCTTCATCCCCTCTTTTAAGTGCCCCGCC[A/G]CCTAAACTTCTGGACCGTGATGGTTTTTGTGATGAAGCTAGTGGTTTGTGTGATGCGAAG
12_30474	[T/C]	GGTGGTGGTGGAGATGTAGGCTCCCGCGTGCTCGTTGTCCTAGAGCATGGAGACGACGGG[A/G]TGGACGGCTTTAGGTCAGCCTGGGCGATGGAAGGGCAGGTCGGGGATGGAGAGGGGGCTA
12_21449	[A/T]	ACGACATACCCGAGGGCACAACGGTTTTGGTGAACGCGTGGGCGATCGGTAGGGACCCTA[A/T]GTATTGGCAAGATCCTGAGGAGTTCAAGCCGGAGAGGTTTGAGTCTGGGATGGTCGACTT
12_30395	[A/G]	AACTTTAGACTGATATRGTACAATCATTAATCATTTGACCGATGCTTTTACAGCCTTCTC[A/G]GCAGCATCATCAAGATCCTCTGCAGTGATCAATGTCATTCCACTTTCCTTAAGAATCCTT
12_30924	[A/G]	CTGCTGAATTTCTTGTGCGTGCGTGTGGCTGACCGGCCGGCCGGCGACTGCAGCGCTGGC[A/G]GCGATTGGNGAGAAGGAGTGGTTCTTCTACGTGCCGAGGGACCGCAAGTACCGGAACGGG
12_31414	[A/G]	GGGTCCTTTAGTTTTACATTCGATCGACAAGATCAACTCCAGGCAAAGCAACTTTGCTAC[A/G]TCCGACAGAGTACTAGAGATATGTTCGGTGTTTCTACCAAGATACTACACTGTTATTAGG
12_30014	[A/G]	TGTGAAATATATCCAAAGTGCTGTCGRCCGGGAGCAGCARGSAGAGCTCGCTCTCGTCCA[A/G]CTTCATCAAGTCCACCAAGCCGTCCCAGAGCTGATCCCCTGTTTCCTCCTCGTCCGCGCT
12_11102	[T/C]	GTATCTTCCCAATCCTATAAACCAATGCGCTATCTTCAAATATGGTCTGATTGTTGACCT[A/G]TTCTACACACATCCGAACGAATTTAACCATCTTGGCCGGTGAGCGCAGCGTAGAAAAGGA
12_30533	[A/G]	GCGGGTAGTAATGTAAGCTTTGGACAAAAACAACCAAGGTGGTCAGATTCAAGACGGGCA[A/G]AACAAGAGGTTTGGTGGGAAGAGGAACAACAACATCAAGAAAATAAATAGGCTTGGTCAT
12_10241	[A/G]	TCTTACCGGAGATGTCATCTCGAGAACAGCATTTGGTAGCAATTTTCAGGAGGGCATGAA[A/G]ATATTCCAGCTACAAGGGGAGTTAAGTGAACGGCTAATACAGGCGTTTCAGACACTTTTT
12_10652	[T/G]	AGGCGGCAGTGTGTTGGTACTTGGTAGCAGGTAATAAGGMTGAGGCTGTGTGTGTATGAT[A/C]TCGGGGTGATTTGCACTGGGAGTAAGTCCTACTACTTGTTTCGAATGTGTGTGAATGTGA
12_30835	[A/T]	TTTTAGCTTTTTACACTGGATCACACCTTTTCTCTTTGAAGCACCCGTCTCCTGCTTTTT[A/T]ATCCAAACCTATTTTTTCTGACATCTGATTCTACATTGCATATGGGGTATTACCCTGAAG
12_30473	[T/C]	GGCGCCGCCGATGATCGCGCTGGCCAAGCCCAAGATCCTCGTGGAGGAGAACTTCATGCC[A/G]CTCAAGAAGGACCCTGAGGTTGCGGTTCTTGAGTCGGAGCTACAGCGGGTGAGCGAGGAG
12_31044	[T/C]	ACTTTTGGATGCTTCAAAATCGTCAAAACACTATATAGAATGCTTCTAAACTCTCACAAA[A/G]ACTAATTCAAATGCAATGTACAATATGCCACGTGGACAAAACTACCCAACTTAAAATCAT
12_30972	[A/C]	GCGTGTGCCCGGATTTGAAACCCGGGAAAATTGTTGCCTGTTTCAGGTGGTTGGCAAGGC[A/C]GTGATGCTGGACGAGATCATAAACTACGTGCAATCGCTGCAACGGCAAGTCGAGGTACAC
12_10739	[T/C]	CTTTTGTATTCTCTGAAACACCCAACACTTGCTTTACCATGATGAGGAAGAGAGACTCAG[A/G]AAACTAGAAGGCATGGGTTGCTAGTCAAAGAAAAGGAGATGTCACATAGCATACAACAAA
12_10198	[T/C]	CTAGCCAATGTATGCATATGATTCCAAATGATGATGAGTTCAGCAGCTTCAGCTGTACTG[A/G]ACGATGGAGCGGTAGAAGGTGCTGGGCKCCCAGTTGGCCGGGATGACCTTGTCGGCCACC
12_30137	[T/G]	TCCGGTGATGAAGGATGCATGCCTGCTCACCGCAGACAAATATGGGTCTGTGAAGAAGGT[A/C]TATGTGGTAGCCAAGGCTGATGGCTCCAGCACAGAGGAGATGCAGCGCTGGAT
12_11385	[T/A]	TGTACCGAGAGAAATTGCGCTGACGAAGATCATGAAAGCCAGTATGAAGATGATGAGCGA[A/T]GCCCGCCCTAACCAACTGATCAACCTCCTTACGACGTGCTGCCCGATAATGGCAGCAACG
12_30021	[A/G]	TCGACATTAGGCCATGGGTTTTTTACCTGAAAATGCATATAGACAAAAGATTGTGTCCAT[A/G]CCTAGAAAGCTGAAACTAAAGGAGAGTAAGTTGTGATTAATCCTGTAGCTCATTACCTTG
12_10134	[T/C]	GGATGTCCTTCTTGTGCTGCTTCCTGTACATTGCTGTCCAGCAAAGCTTTGCAGGCTTCA[A/G]GCGGTTGTGGAAGTAGCGCTTGCATTTTGAGTTGGCAAAGAGGAAAACCTGTGAATCTGA
12_30113	[T/C]	ATTTTCTRAAGCATATCATATTACATCATACCCATGGA[A/G]GTAAGCACACAATGCACCAAACTCTTCACTGCAAAATGGGGGGTCTCTTCTCCGTTTTGT
12_30988	[A/T]	aagaggaaaaactccgtcctaatttaacgtcccacccagaaaagaatctccgtccaaatt[A/T]aacgtcaaagagaaaaaaactccgccccgcgttgrtgatcccgataacaaccaacaagct
12_30580	[A/G]	GGATCAAGAGATGCTTGGATGACTTGTATCCCGTATCTGCCTGTTCAAGCGAGTACTTTG[A/G]AGCTACCTTTACACCTCCTTACAAGCAGCTATTAAGCGAATGAATTCGTTGTAGTGTAGA
12_31054	[T/C]	AATCAYAGGTAAAANMCYCWMAAACmTTTTAGACCACCAGATCTAGCTACCAGAGCGGGT[A/G]GAAATCGCAGATCGAGTGGCATACCATGTACTCGGTSGTGATGAARGGGTCGTTGACGGC
12_11499	[A/C]	CATACAGTTCCACGTCACACGCACGAACACAAACTTATTCCCAAATTTGATACATAGCGG[A/C]TGGCATATATGTAGTAATGTCGGGAGASGACAGATGAATCAAACGAYGCTGCGTCCCGCT
12_30716	[A/T]	TGCAGCGCTGGCACAGGCAAATGTTACAAGGACAAACCATGTCATGTTTACAATGGGAAC[A/T]GACTTCAAATATCAATACGCGGAAAGTTGGTTCAGACAGATGGACAAATTAATTCATTAT
12_31535	[A/G]	CCACGGTGTACTACTAYGAGGCCATGGAGAGCAAGGGCGTGATGGTCCTGGCTTTTGATG[A/G]CTATGCCAAGATACCTTCCCGTGAGGCAAATGTCTGATTGATCGGCCGGCCCCTGTATAG
12_30748	[T/G]	ATCACTACTTGAGCGAGGAGGACCAAAGGCGATCTCAGTTGTAGTTGAAACCTTGCTACA[A/C]TGATTTTGCCTTGTGAATTTTTTTGCCCCCAATCTAACTTGTAGGAGCCGTTTCAGTCTC
12_30380	[T/C]	GACTAACGCCCTGGAGAAACTCAAAGTTCAACAATGGCTKGCTTTTTTAGGTAGCCTTCA[A/G]AGGTTTAGTCGCCCTTGCGGCGGAAGGAGCAGCCCTCAGTTAGCCTGGCCTTGCCACCRG
12_30522	[T/G]	CAGAAGTCCTGTAACCATTGCAGAGGAGAGGGCATTCAACTGCTTTGGCCTATTCAAAAT[A/C]AGTGTCCGTGTAGAGCCATTTGCTTCCACCAGTACCTGGTCGGAATCGCTGCTCGCCGGT
12_31111	[A/G]	GAAAGCCGCCACCTCCCGGTGCGGTTGTGGCGGCGAAACCACAGATGGTTGCCATCCGTG[A/G]ACGAGTTAGCAGTGACGTGAAGAATGGTGCCAATCCTCCAGTTGCTGTTCTGTCGGCGAA
12_30241	[A/C]	TAGAGGTGCAGCGGCAGGCGTGGCTTGGCGTG[A/C]AGCACCAGCGGCTTAGCCATGGAGAGGTCGTTGTGGGACTCGGTGAGCTGAATATCCGGC
12_11452	[T/C]	GTGAAACTGAAATTGTTGCGTCTTGCGTGTGCAGAGATGCTGTACCAGGAGATCTGCTGC[A/G]TTGCCATCGACACATCGCCATGGATCAGTCCGGGGACAAGCCCCCCCGAGTCGTCGTAGT
12_21064	[A/C]	GAGGTACTTGGCATGAATAATTTCGGCCATCAACATCATCGCAACTTAGCTCGGTTCATT[A/C]TCTTTACTCTGGAACAAGGTCAATCTTATTTGTTCTGACCTGTCTGCTCTAGGGATCTTG
12_11266	[T/G]	GAAAGAATCGAGCATGTGAAGCAGAAGGCAATGGAGTATGTTGAGATTTCTAGAGC[A/C]TGATGTGCAAAACCTTGCCATCGTGCAGGAGTCATCTGCTTGCTGGGGTAAACTATCCAC
12_30481	[A/G]	AAAACAAATTCAGAACGTTCTCATACCACCAGGTAGCCAGGAAATAAAACCTGAGACATA[A/G]TACAACAGACTGATTCACAGGTACCAATAATTTCCATGTGGGCTTATTGCAAGCTAATAA
12_21477	[T/C]	GGTAGTGTAGTGGTCAAATGGTCACTGATCATGTGTCTGGTTTACTTTGCACTACACCCA[A/G]ACAACCCTTTGCCTTTGGCTATTGCATTTGCATAGTAAACACACTGTTCTGTCCTAGCAA
12_30098	[T/C]	ATGGTTTCTTCTTGGGGGTGGCACGGGCTTTCCTCTTCGAAGTCGACTGTCCTGTAACAC[A/G]GACATCCTCCAGCCCTGCTTCCAGTGCTCGAACAAGGTTCTCAAAGTAGTTGCGGGTTAC
12_30165	[A/G]	CAAGAGTGGGTACATAGAGATTGAAGAGCTTAGAGTGGCACTGACCGATGAGGTGGATGG[A/G]CCTTGCGATGAAGACATTATCAATGGCATCATTCATGATGTAGATACAGACAAGGTCAGC
12_30059	[T/C]	ATGGCATTTGACAAACCATCATCGACAGAAAATCACGCTAATTTATTCCGATACATGGAT[A/G]ACGCATCTCGCAGTACGCTCAGCAAAGTCTAATCAGGCGTGCTGCTTAACACACTGGCAC
12_10499	[T/C]	GTATGCATCACCAGACTTACTCTTGTCTGACATGGTAGTCACATTTCATATGACATTGAC[A/G]CGAAAGTTTGTATGTATTACGACTCATGATCTGTCTCGAGATGTGCAACTGGTAATATCA
12_30569	[T/G]	AAAAGTATTTTAATGTCTGGTCATGGATTTTTAGTGAGTTCCTACACATTTTGCGTTTGT[A/C]TGCGCTATTGGTTTGGACTTCAAGGGCAGTTTTAATGGCTTTGACCAGCACGTATAATAG
12_20108	[T/C]	AACTAGTCTGAGTTTGCCAGGTCCCTTGAGAACGGCATCAGTTGCTCTGTACTGATCACC[A/G]AAAGCATGCCTTCCAATGCAGATGGGCTTAGTCCATCCTGGAACAAGCTTTGGGACATTC
12_21506	[G/C]	GTGTATCGCCTTCGAGGTACTGCATGACTTGCYGCATTGTSGGCCTTGCGCTAGTAAAAG[C/G]GTGCGAGCATAAAAGCCCTAGCTTCAGCACCAAAGATGCATCATCGACGTCGTAGTGACC
12_11005	[A/G]	TGCYAGYGGAGGATTTATCGCTCCGTTTCTTCAGCCYGAGCTTGAATGGGACTTCAGGCT[A/G]CCATTGGTGAAGAGCATCAACGTTAGTGGGCACAAGTATGGCCTTGTGTACCCTGGTGTT
12_21376	[T/G]	TGTTTGCACATAGGTAGGAGGCATCCCAGAAACATTTCTAGCATGCTTTATTATTACATA[A/C]AGATAGATACACACAAAGCATCTGTATGCTGGATAGGTATTTGGTGTGAGCTGTTGCAAG
12_10210	[G/C]	CGACTGTGGCGTCTCCATTGGAACGATCTTTGGGATCTACATGATCAAGAACCAAGACAC[C/G]GTGACTCTGGAGGAAGTGCTGCAGCCTGGGAAGGACATGATTGCTGCTGGATACTGCATG
12_10554	[T/G]	GGTCTTCTTCAAGAAGCACCCGGAATTCATAAAGAACGACTTCTTTATAACTGGTGAATC[A/C]TATGCTGGGCACTACATTCCAGCATTTGCAAGCCGAGTTCACCAAGGAAACAAGAAAAAT
12_10420	[T/G]	ATCGACCTCAACAAGAAATGAGTGATGATGACCCATAGCATATCTTCTTGATTTCCTCAC[A/C]TCATCCATTTCAATGGAATGGAATGGAATGTAGTATGCGAAATGGATTTATCTTCAGTTT
12_30389	[T/C]	AATGTTGCTCCCATAGGCTCGTGAGAGATGACGATTAAGAGAAGCTGAGTTGAACTGTGT[A/G]AGCACATAGATCTTTGATATGTTGCTGTTCAGACAATTACTGACAGGAATATCAATAAGC
12_11232	[A/T]	CAAGCACACTCATCACATGTCAACAATACCGAGTTCCAAACAAACAAAAATCCACAATAC[A/T]CAATCAATACATACATAGACAAGCACGAACTGATCAACACATGCTCTCTGAACAAAGCAT
12_10426	[G/C]	AGACATCTCCCCTACCCCGTGGGGCGACCTGGAGGTGTACGAGTACAACGGCAGATACAC[C/G]GAGCACCGGGCCGCGATAGACAGCTCTAGCGTGGTCGTCGCCGAGGAGACGGACGTCAGC
12_10824	[T/C]	GTTGATCGATCGATCAGGAAGCAGCTGGCGGCGCGCGTCTCCTTGTCAGCCGATGTAGAC[A/G]TGGACGTTGACGGCGAGGATGAGGATGGCGATGAGGGCGAAGTAGATGACGGCGTGGACG
12_31173	[A/G]	CTCGTCCTCCATCCCCTTGAGATGGCCTGCTGCCTTCAGCGCCCCGATGTTGCTGACATT[A/G]CCGAAGATCAGCACGATGATGCCGAGGAAGCTGCCCAGGAACGCAGCAGCAAAGGACCCT
12_30978	[A/G]	TGATTTTGTGAAACCGGRCTTGTAGTGYTGTGCAGGTTGTTCAAGAAGGATCCAGAGCAA[A/G]TTACGGATTGTATTTTTCTAGGCAGTAGTATATGATACGCAATGCATCTATSTATCGTCA
12_30371	[T/G]	TGGGTTCCTGACGGTGCCTCGCACGGCGTACCCCTTCTCCAGCAGGAGCTTGACGATCCA[A/C]GACCCGATGTAGCCGCCGGCGCCGGTCACGCACACCGTCTGCCCGTSTCCCGTGGCCTCG
12_21194	[A/G]	AAAACTCTCTACACTCCACACGGAATTGTCGACACCTTATTTGAAGTGGGAAAAGAAAAC[A/G]CATTTATCTTTTCATAGTAGCTTGGATTGATTAATTTCAGATCTGGAACACTGAAGGAGC
12_30595	[T/G]	TCATCAGGTAAAACTAGTTGCGAACTCAGACATCAATTCTGCAGAGACATGAACACTACT[A/C]TGAAAGGATGAGACAAATCTAAGCCCTGACGTGCTCACGGATGAATTGCTCGACTGCTGA
12_11309	[A/G]	ACTCGATAAGACTAGCTAGCTAACGAAGACTAGCACACCACACTTGTTGAAGCATCACCC[A/G]GAATTCAACTACCACTCAAAATGTTTAGGGCTAAAATCTCAGCCGCCGTCCGGACCAGAA
12_11121	[A/T]	TTGTATTTCTTTTTATTTTTGGCAGASACTTTGCTGGCATAAAGTACCACTAACGTAATC[A/T]CATACTATCGTGAAAAACTTACAAAACTGCAATGCAAGGGCAACATCAATGTAGTTCACC
12_30414	[A/C]	GACGCGACGGCCTCGGACCGTAGCGACGGAGTAASCCGASCAAAGGCCCCGACGCTCCCC[A/C]CGCTTCCTCCTTCCTTCCTCTTCCCCTGCGCAGACGGCGGRCCCTGGAATTCGAGCGGAC
12_30616	[A/G]	AGAGACTGGTGAAGCAATCACGAGTTCAAGCACTTCCTTTGGGAAGTAGAGAAAAAATAA[A/G]TTAAAGCCTAGTAAGCTCAACCCTAGTTCGCCTTTGTAAGGTGGCAAAGGAAATGCTGTG
12_11437	[A/G]	ACTCGAAAGCCTACTGATCTGTTGATACTAATGCACGGGTTCCTTCCCCACACCAGGAGG[A/G]GTCACACTACAATTCTACAAACTCGGGATCTACAAGAGCAACATGGAACAATCTGACGGA
12_31253	[C/G]	TTAATTACCAACGATGCAAATATACACATTGACCGTGCAATCAGCACATCCAACGGGTCT[C/G]GAGTGTTTGTCAATTTGGTGCAGCGCAACCGTGACAATCGCTTCAGGCAAGGGACCTTCT
12_20326	[A/G]	TTGGAACGCCCRGCCGTCCTCGTCRCTACAGGCGATGTTCTATAGTTAGGCCTCCATGCA[A/G]TGAACCCTGTAAACAAACTGCGTGGAGCTGAAAATAATGTAACCTTATATCAAAATTAAA
12_30880	[A/G]	GAGCCTCTTGTCAGTCTCGGTATATGGGAAGTAGACAGTCATGTCTGCTCCAGGAGAGAC[A/G]ATGTTGAACTTAGGATCAAACACGTCAATCCCATGGACAACCCGGTAMAGATCAGGGAGG
12_30482	[A/G]	CACTGACGCGATCAGGAGAGAGGTGCTGATGCTGTTCTTCGACACGAGGAGCAGGGTCGG[A/G]ATCATGTAGAATGTGACTTTTGTCATTATCTCGGCCCGCCTCACTTTCAAACTTTCGAGT
12_11131	[A/G]	AAGTTTTTCCATCATCAAAATGACAAGGTAATGAGCAGTCCCATCATTAAGGAGATACGA[A/G]AACATAAACTAACCGATCTGATACACTTGCAATGTCATAAGAACCATCTTATCACCTTCT
12_31175	[A/G]	TTTTCTTCGAGCATAACTTTGATTTCTCGATAGCCGCTGGTTTTGGAAACAGAGGTCCAG[A/G]TTTAATAGCCAGTAGAGCTGGAATAAGGTTACAACATCGTCTCATGTCTTCTTTTATACC
12_20369	[T/G]	AAAGATACATGCTTGGGTGCAAGAACATGGTGGTGAAACTATTATTCCTTTCAGCTGTGC[A/C]TTTGAACAGAAACTAGTGGATATGCCAGGAGATGAAGCTGCCAAATATTGTGCCGAAAAC
12_20863	[G/C]	ATCCTTCCAACTCCATCTTCTGCGTGAGCACTCAACGAGCCTAGTTACAAGTACCCATCA[C/G]CTTTGCACAACTTTGCATCTTCTGCCTTCTTGCTTCCCAAGTTCCTTCCAATTCATGTAC
12_20421	[T/C]	ATGTGATTCTCTCCCGCTTCAGTGGCCTGGTACTATCAGCATTTGTGTAGTAATGATGTC[A/G]TTAGCTTTGATGCGTGCAGTGGTAGCTTGTATGTACCCTTCACATGGGCCGTTCGTTGCT
12_30388	[T/C]	GGATCCGCCGTACATCCAAATTAATCACGCGGCCGGCGTGCAGCGACGCTCGCAGAAGTT[A/G]GTGATGCTGTCCGCGCACTGGAAGCCGCCGGTGGACCTGACACAGCTCTTGCAAGCCGAG
12_10207	[T/C]	CAACATGTACAAGGAGTACCGYGACACGACYCTGAACGGCGGTGTGGAGCAGATGTACAC[A/G]GAGATGGCGTCGCGGCACCGCGTGCGTTCCCCGTGCATCCAGATCATCAAGACTGCGACG
12_30491	[T/C]	TCACTTCACATTACCAAAATGGTCTACCTAGACAAATTACCAATACTACAGCATCAGAAA[A/G]CTGCTCTATGAAAATCCATAGCCTAGCTCTACAGTCCTCTGAAGTTTTACATTTCTTTTG
12_10164	[T/C]	CGGAGGCCCTCGCTGCCAAGAAGCTGGCGCTGAAGGTATGAAGGACCTGAAAAAAGGACG[A/G]ATTCTTCTTCCGGGGAAAAGAAAATAAATCGGCGRGCGGCGAGACCGTTGGCCGTCCATT
12_30926	[T/C]	TTTGCCTACACAAGATGGAAAGGTTGTCCAGCAAATGGTAAGATATTTAGTACAGCAGGC[A/G]GGATTTATGCTAGTTTTTACAGATGTGTACTCAGATTTAAGCTGAGGAAGTTTATAGTCA
12_10732	[A/G]	GGCGAGACTAGTCTCCAAGGAGCTAGAGATGGTCGTCTGTCCGCCGAGTTGGTCGGTGTC[A/G]GTCCGTTCTGTGCCTAGTTTACTTACTAGAGGGAGGCCCTTTTCCTTTTTTAGCATGAAA
12_10368	[T/G]	TTTGGGTAAGGCAGGTGAGATGCCATCTCTACAACCACCAGATGATGAGACTATAAGGAC[A/C]CTCTACATTGGTGGACTTGATAACCGAGTCAGTGAGCAGGATTTGAGGGATCAGTTTTAT
12_30096	[A/G]	TGCCGAGAGCGTGCGATGTGTGCATGAGGTGGTAGCAAGGCTAGCAGCATAAGGAGTAGT[A/G]GAGTTGTTACGCTAAGCAAGTACGTAAGCAGATCGTCGGTGTCTGCCTGCTTGTTGATTT
12_31433	[A/G]	CCAACGAGATCGCCCGCGGCATGCGGGCCGGGGAGATTGGCCCCTTCGTCGTGGGGTGAA[A/G]ATCTCGTTTCCAGGAAATCCTCCATTCTGACTCCTTCATTCATGCAGATAGTTTTTTGGC
12_31360	[A/G]	AGTGAGCTGCCTTTCACCTTTTTCTTGTGTGGTATTGGTTATCGATTCTGGCTTTATTTT[A/G]CTTAGCTGTATATATTTCTCCATTTGACAGCAGTATTCTATTCATAGTTGAGTTTACRAT
12_31274	[A/T]	GTAAACCTGAAATATAAAACTATGTGACCTGACCTGACCTGATCTCTGATCCCCATGGCA[A/T]CCGGGCATCTCTATCCTCCTCTGTCCGCAAAGCAAAACTCCGAAACACAAAGAAAAGAAA
12_11060	[A/G]	GAGGGTGGTGAAGTCGACGTACACGATGCCGAACTTGGAGGTGTAGCCCGACAGCCACTC[A/G]AAGTTGTCGAGGAGGGACCAGGCGAAGTAGCCGACCACGTTCGCGCCGTCGTCGATCGCC
12_31410	[A/T]	CCAAGGGAGTTTCATTTCGCCAGCTCTATTTAGAGCCTGATAAGTATCCCATGATCCTAT[A/T]GTGGACCGTTGAATAATAAATGTACCAAAATACCCCGTYGAGAGCCTTCTGCATGCTAGT
12_30425	[T/C]	CCTTGTGCAGAACTTCCAGCTACTKCCGCCGCTGGGGAAGGACAAGATTGATACCACGGA[A/G]AAGCCCGGACAGTTCAGCAACCAGATCCGSAACCACGCCACCGTCGTCTGCAAGCCACTC
12_31215	[T/G]	TGTATAGAACTTCATTTTGAAGTAGCATATGGGGTGTCATGTGTCATTTGTTTGTCATGA[A/C]TTGGTTTTCCTTCCGAATGATATGCTTATTGCTTGTATCCTTCTGTAACATGTTCTATTT
12_30394	[T/C]	ACCAAAGCAACTATTTGCAAGTTACAAATCAAGCAAAGTTGGTACAGATGTATAGCAGCA[A/G]CAATAAAAATAGCAAACAACGATCACGACGACATGAGCTTCAAGCCATTGTCCGGCATTC
12_31055	[T/G]	GCAATAGGTAAAGAAGTAAGCAATCCATTCAAAACAGTGTCTGAAAACAAATGCACAATK[A/C]TATTGGTTGCATACCTTGGCAGCACCAGTGCTGCTGGGGATGATGTTAAAGCTTGCGGCC
12_30913	[T/G]	ATCTATCATACATCTTGAAACGTGTTGAGGRTCTTACATGAAGCCAGCTGATAATATGGC[A/C]CCACCCATCAGTGACACATCACGGGTTATTTTATCAAAATTCAAAYTGCTATGTGGCATT
12_10395	[C/G]	ATCAATCACATGCCTGAAGCAGTCGCGGTTAAATCTGAATTTTGCGCGACTATTTGTTCC[C/G]GGGCACCTCAAAGAAGCTATCCAGTGACTGATGCGCKCGGGTCAGCTTCRTACCATGCTT
12_30907	[A/T]	CACCTTCTTCACGTCTTGATGATAWGTTACAGAAGCAATAGCACCGATCAGCATCCATTT[A/T]CCAAAAGAGGAAGAAAAAAGCCATTACTAATCTGCGCACATTTACTCCCTCAGAACAAAA
12_30550	[T/C]	CACTCTACAGATAACTGATTGTGTATAACTTCCGAGTTAAATAAAGAGAATGTGATTTTC[A/G]CGCAGACTAGTGAGAAGGATGTCATCGTCCCTGTTCCTTACCATCAAGCAATGATTCGCG
12_30050	[T/C]	CATGCGTTCCCTYGGGATCAGACGCGTACAAGACAAAGCCACTTGCATGAGTGATAGTAC[A/G]CATCCATGGGCCGCATTTTSTGTTCCAATGCTTGTTCGGATATAGMTCTTGCATTCTCCR
12_30102	[T/C]	AACAAAAACGATCACTTTKTTATTGTGTGATGAGACAATCGTACAAATAAAAATAAGAAA[A/G]GTTGGAGCGGGTAGATACGATGAASATTCASAAGCTTCCTCTCAATAATTCRAAAGTTGA
12_11134	[A/G]	CAAATCATCACCAGCCATTGCTGCTCTCAGATCAGAAACAGCAGACTGGATTTCCGTGAC[A/G]ACTTCAGCAGGAACCTTGTCTTTGTACTCGCTGACGCTCTTCTCGATGCTGTAGATGGTG
12_30860	[T/G]	AACGGTAGGGAAAGATAACCATTACATCACACAGGTTCACGACGACCACAGAGAGGGAAG[A/C]TGGACCGAGATCTCGGTCTCATGTCTGCAGGGAGATGGCGAGCCTCATCCCATGAGATTT
12_30368	[T/C]	TGTTTGTGTGAAACCAAGAGAATCACAACCCTYAAACAYTCACATTTCCTCTCTCCTGGT[A/G]ACGCTCATACATTAAACCCTCTCCGTCGACGGTGCCAAACTTGAGGAACCCTCTCGCCTT
12_30619	[A/G]	GTTTGTGTGATGCTTCCCTTCAAGATCTTGAGCTTCGTGAACAACAACAAAAAGCAGCCC[A/G]CCTCCAGCTGGAGTATTTTCTGGAGCTTTCTGTACTTCATCGACACCATCCACGCTTTCT
12_30517	[A/G]	GGCGACACCGCGCTTCAGAATCGGGTTGTAATACGTGAAAAGCGCCAGAGGGCAGGACAG[A/G]TCGGGCACCACCTCTTTCACCATGGAGATGACATCCTCAAACGTGGTGCCCTTTGTCAGC
12_10981	[T/G]	GAGTGACAATGAAACTAAACTGGCTTACTGATGACACGATGACACTTGCTTGATTTCTCA[A/C]TCTCTCATGGCGATGACGCATGGATGATCAGAAGAGATTCAGATTGAGGTCTTCAGTACT
12_20237	[A/G]	CGTGTTCGGGTGCAGGCAAAGCAGTATCCYGCATTGGTCTGAGAGGAAGGATTGGCAAGC[A/G]TAATGATCCATGCTCTGCACATCCTCCGCATAGTTCCTGGTAGTAGATCTAAGATGAATG
12_30400	[T/G]	CCGGAACGTCTCCATTTCTGGCTTTGCTGGTCTGTACCACCGAACTAAAACATTAAAAAA[A/C]CCATGGCCGTTGTGTCCCTGTGCTTGATCTCCTGTTGTTTTTTCAGTGCGTGTGACCTGT
12_10203	[T/G]	TGGTGGAGCTTTTGGTGGAGAAAAAGCAACCGGTGGCGGACGAGAAGCAGGAAGTGATTC[A/C]TGGAAGCAATACATGAGGAGGGCTACTTGTACAATCAACTACGGAAGCGAGCTGCCTCTA
12_31308	[G/C]	ATGCAGTACACAGTTCTTTGYAGTGTGCAAGTCCTCATCCATGGCTTTCTTTTATCTTAC[C/G]GGAGGGAAGTACCCCTGTCGTTGCAAGATTCTGCCCGTGCAGTTATGGTGCTAAGCATGG
12_10857	[T/G]	CATACATACATACATACATACATACATACATGTGTGTTTCCTTTTGTATGAACAATCGAA[A/C]CGAGAACAAATGAGGCGCCGCYTAGTCGTTCGAGGTCAGCAGGTCCAAGTAGACGTCGAA
12_30886	[A/T]	GGGATCCTGCTAACAAAAATCACACTTCCTTAATTTCCATCTCAAAAAAAGCTACCGCCA[A/T]GTGACCAGCTCATATATATGCCACATAACTCCTTTAATTTATTCTGGTCGATTGTAATTT
12_31241	[C/G]	TGTTTCATCATCATCGCCCCAGATAAGCTTCCAACATGGTTCATTTTGTGCTGAACTTCT[C/G]CAAATAGGGTCAAAACAGTGAATCCGGTCCCAGCATGACCATAGTATCATGCATGCATAC
12_31423	[T/A]	AATAGGCTGTTTTGCAGAAAAGCTCCTAATATTGTACATATTAAACCCGCACTACCAATT[A/T]AAGTGGGAGAAACGATTCAGTTTTACATAAACCCCCTTCTCCCCAGTTTCTGATAAATCA
12_30545	[A/G]	GGTATAGGGTAATCATCAGTACTGACTACTGAGTGCCTAACTTTGAGTTACAACAAGGTA[A/G]ACTAGAACCAGTTTAGTAACTAAACTGAAGGGGGTTTCGATTCAGTTTTCATCCCTACAC
12_31235	[T/C]	TCTCCAGCCAACATGGGCAAGCATGGCAGCTTCTACTGTTGTCAGACCATGTTAGTTCCC[A/G]TACCGAAAGAAGGTTTCTCTGTGCCATGGGCAAAAAGGCAGTTTCAGCATCTCCGTTTCC
12_11052	[T/C]	CCATCTTACCAATGGACACGCCGAACTGCTCGAAGAAGTCCTGCTGGCTCYGCGCAAAGC[A/G]CTCGACTATTGGCCGGGTGATGGCGTTGGTGAARAGGTCCTGRTCGGAGACGAAGAGCCC
12_30672	[A/C]	TTCTTCACTGTATAATTCTTCGCGAAGGCCGTGTACACAACGAAGTTCACCGCGCCGATC[A/C]CAGCCCACAGCCAGAAGTAGTAGTCAAGATGCCCGTCGTTCAAGTCGGCGGGAAGCCAGC
12_30934	[T/C]	TGGACTCCAGTCAGCTAATAAATTTMCAAACTCAAACACAACAAAGAGAAAAACTTACTT[A/G]GTGCACGACTTGCAGGCCACCGACCCTCCAGACTTGGGCGACTTGTCGCTGGTTGCTGGG
12_30955	[A/T]	TTCCGGGTCGAGCTCGCTGATGAACTTCAGCGGGGAAGGCCAGACCATAGGCTCCGCCGA[A/T]GAAGGGTTCAGCAATGCCGCGCATGCCCCATGGTGGCGCTTCTGTGCCACCACATACGCA
12_30060	[A/G]	CAAAAAAAGCAAAAGATAATACACAATGTATTCCCCAGCAACGATACCGAAACATAGGGC[A/G]GACCAGTAATCCAGATATGTTCCTTGTGGCCTGTAGCATGTCCCTACAATTCCACAGCTG
12_10973	[A/G]	TTCCTCCTTACCAGGATCCGTGGAGGTTTTGGTGATGTGACCCTTGTTCGTGCATTTTTG[A/G]CGATCCAATGACTTAATGTTTTACACCATGTTTCTTGTAATAGATGCTTCGGTAGCACTT
12_30065	[T/C]	CTGCCGCGCCGCTGCCGCTTCCGCGGAATCCGGCCATGATGATGTGGGAATCAAGATGAA[A/G]ACACCAAGGAGAGAGTTTGCATGTATGGATCGATTCTTGTTTGCCGGCATCTTTCCTTTA
12_31261	[A/G]	GATGACAAATTGACAACCAATTGGCATCCCAGATCAGTTGGTTTCATGGTGCAAGAAGCA[A/G]ATGTTAACACTTCCAAGCTATCTCATAGCATATCATATCTCCTTGACATGCTGGCCTCAA
12_11475	[T/C]	AAATGGTCTCAATCGTTTCTTCATTCACCCACAACAGGTGGTGTGTGTACAATGTAAACC[A/G]CAGGCTGCTTGCGGGTTGCCTGGATGATACTTGCTCTACTAAGCCACATACAACTGATAC
12_10662	[T/A]	TACTACTAGCTTATTAGGGCATATAAAAGCAGCTAGCTAATGATCTACATCCATACAAAT[A/T]ACCATATTCAGACACAGTCGTTGCCCAAGCGACGAGGGGCAATAAGATACGTACGTACGT
12_31427	[G/C]	TGCTATAGTGGGAGAGTTGTTGCCATTCCTTGGTTCTTCCTGTAGTAATTCTATCCTATT[C/G]CTTTGCCATGAAAACCACACCGCATACATGGTGCCAGACTGCYAGCTGCTGCTCCCGTGT
12_30179	[T/C]	AAATTTCATTGTGAAATACGTTGAAATGCAACCTGTAGAAAAAAGACTAATTCATGGTCT[A/G]GGAGGATGAATAGTATCATGTGTCAAAAAGCCYCAGTTTTTTTTTTTTGGCCCACCCCCC
12_30575	[A/G]	ACGTAGACTTCAAAATCACGAGTCTTGCGAAATCACACCCCTTGGCTGCAATAGGCACTT[A/G]TCGGGTTCCCGAACTATATAGATTTCATCTCCCACACTATGTTCTCCGTATGTATCCTGG
12_30821	[C/G]	TTCAAATYCTATTATATCTTGGGTTTGCTGGGTTTTCCCCCTTCCTGAGTATGCTTTGTT[C/G]TACCATTCGGCAATTTTAACTAGAGAGTTTTATAATTAGTTYGATCCAACCTSTAGTTAA
12_31418	[A/G]	ATATATGATCAACGTCCAAGTTCCTTTTGCATAATGGCTTTGTAGAGTAGGCACTTTGAT[A/G]AGTGGATCGAATACCTAGCTAGATATTTGTATATCACATGTTGTCATGTAACCCCATGTT
12_31033	[T/C]	RTGGAGTARTTTTTTTTCCTTCTTCCTGAATATCGATGGCAGTGGCAGATTATCATGCGT[A/G]CCTTGTTCGTGTTTTGCAGGGTTCAAGTCCACGCCGATAATCCTTGATGCGCCRGACANC
12_30922	[A/G]	GCAACGAGGAGCACAGCGGCGGCAATGGCGACAAGCCGCCGTCCGTTTCCTCGGCTTCCC[A/G]CCACTGACAGCAGCAGCAGTGGACGACAGATGACTTCACCACCAACCTCCACAGCGTACC
12_30213	[A/G]	TTGTGCAACAAGTTATTGTGAGTGRAAAATCAAGCTCAATGTCAAAATGACACGGAAACG[A/G]ATACCATGATTAGATGTCAGGATGCAATGCTGAGGCTATGTTGAACAGTCCCTACGACTA
12_10677	[T/G]	GATCGTCTTGTGAAGGCCTCCAAACAGCTCTTCGTAATCTGAATCGCCRCTTTCACCGAC[A/C]AGAATCACGACGTTTCGCAACTCTATGCCCCAACGAACAGACAGGTACCTTAGAGCCTGG
12_10408	[A/G]	GAAATGGGTTAACCTGACAAACAGAGTGCTGCCTGAAATGGGTTAACAAATTTGCATGTA[A/G]CCTTCCATTATATATTTTTTGTGGCAACATAAAAATGTTGATGTATTAGGCTATTAGCCT
12_10591	[T/C]	TGTACTTCTCAATCTCTTCCCAGTTGAAGAACTTTGAGGAAATTGGATCATCTCTGGCAG[A/G]CCTCAGCAAAGCATCGATGAAATAACAGCCTGGCTCAACCGTAATAACCATCCCTTCTTT
12_30752	[T/G]	ATATTCAAAAATCAAGACGAACCATTTATTTTAAATGCTAAACAATGGACAGGATCAATG[A/C]ACATGGGAACTCAAGATGCGAGACTGGTCTCTGGGAGGACGTAGAAGCCGATGGCGTGGA
12_31257	[T/A]	AACAGTAAGGGGATAAAGAAACAGAAACGTAGTTACATATACAGTGGAGGTACACGAGCA[A/T]GCACCGGCTAGCTGGGTGCGAAGCGGTCGAGCAGCAGGTACACCGTCGCGTCCGACATCC
12_20027	[A/G]	ACACAAGGGTTTGGGGCTGCTGGTATCAATTTTCCAAATGCATCAGGTCTTCAGGGAGCT[A/G]CAGCATATCAAGGAGGGCCTCCTGGTTTTCAGGGGTCACCTGGCTTCCCGACTTCTGCTG
12_31491	[T/C]	GCTGTACCCTACCGTTCGTCGTCATGGTGAAAGCTGCAAGGCATATATATGGGGTTAATA[A/G]CGATAACCACAGAGATTGTGCTGCTGATGATCATGCAACAGTTTTGCAGTTTTGTTCCTG
12_31441	[A/G]	ATCCTTCCTTGGGACGTACCAGATGTTGACTATTTGGCGATTCACAAACATTGGCCGCGC[A/G]AAATGCTCGTAAACATAAGCAGCACCATTGAAGCAAGGAAAGACTAGCCAGCAGTTGAAG
12_30125	[A/C]	CAACGGCACGAAGGATGTTGGCKCCAGCACCCTTGAAGAGGGACTTGGCACCCTCTTCGG[A/C]GACGATCTTCTTGAAAGCATCCATGGAGTTCTTATACTTCACGGACTCACCAGATGTCAT
12_10923	[A/C]	TGTAAGGTTAATGCACTGCGATATGTCCAGGTATTTCAACCTCTTCAGGCTGCATACCGA[A/C]GGTGGAAGCTTCCACAGTGCCGGGCAGGCGTAGACCCGCAGGATGCTCAGGCAGTGCAGC
12_31285	[A/G]	GCGATGCCGCTGTTGCCTCCGTCAGGAAGCCTGCGAGCGCATGATGCTGAAGCCAACGGT[A/G]TATTGTAAGCCCTGTCTGCCSATGCATGYATTGTGCGTGTGTGTGCTGTGATGTGACAAA
12_11184	[T/C]	AACTGAAGGTCGCCATGTCCTATTAAAATTTAGGCAATTTGTGATATGGACCATAACATT[A/G]ATTGAATAAAGGCGAGAAATTAAAGCCAGATGAATGGC
12_31440	[A/G]	AACCCTGGCACAAGCGACCGACGCCAACGGTCACAGCCACGGGTCTTCGACATGATGAGC[A/G]GGTTTGCTGCTTGTTTTGTAAGGTGGATGGACGGATGAAGGAGCGTCGTCATCCTCCTTA
12_11169	[T/C]	TCCTGCTGAAAGCCCTTGGGGTACACGAGCACCGAGTCGAC[A/G]CACAGGCCACCTTTCGTGTGCGTGCAGTCGATCTGCGCCATGGAGAACTTCAGCTTAAGT
12_30262	[A/C]	GGACAAGAGTCATCTAACCAGGCAAATTGAGAAGTGAGTGGTTCTGTTTTCGTAGCGATG[A/C]ATATTTCACAGACCCCTGACTTATTTGTGTAAATGCAACTATTTTTCTGTGTTATAGATA
12_10063	[T/C]	CTGAATTGATATATTGTATGTGTTTCTTAAGGATTGGAGGAGAGATAATTTGTTTYTCGG[A/G]GCACACCTTGCTGTTGAAACACAGCAGTGCTTAGTTCTTGTACTTCATGGTCTCTTTCTC
12_11265	[A/G]	TGGGGCAAACTTGGCCTTGATCTTGTCAACCTCCACTGTGCCGATCTGGAAGGCCTTGGC[A/G]AGCACGTCGTCAGGTACCTCCGGGGAGGCCCCGAAGAGCGTCATGGCRATGGACTGCGTG
12_30092	[A/G]	TCCCCTCCTCCATGTTTCTTTCTTACTTAAGAATCAAAATAGCACTGCTAGGCAAAAGAA[A/G]ATTCGATATGCACTTATTAAGGTCTATAAAGCTTAAAGCAATTCTTAGCGAGCCTTTTTR
12_30274	[A/G]	GCGTCGACGCTCATGTCGAACACTTCGTTTCTGTGCAGCTCAGGCGCAGTGTAGTAACCT[A/G]AATCACAGGAGAGTGCGATTAAGTATATGTCAGCGAAGCATTATCT
12_30620	[A/G]	CTAGTATACACTTTACACGGATCAGTAAATTCATTACCCAGATTGAACAAGTCCTCTATA[A/G]ATCATCGAGACACAACCATATAACTAAATAAATCTACACCCTGTGACCATAGAACAGCTT
12_21442	[A/G]	AGAGTCTGTTCCTTTCACACAATTTTCCAGAAACTCCTGTTCACAGTGAGTTGGTTTTTG[A/G]ATCTCCAAACAAAGTGGTCCATGCACACCCCTTTGGGTCACCTGGTCCTGGTCATCCTTG
12_30762	[T/C]	GCAGAGCATTGCAGCTGCCGCTTGTTGCGTCTCCTCCGCTAGGCGATAGTCATGGGGCTG[A/G]TGGTACGGTGCCGGTGGTTCCTGTTGCGGCACTGGTGTGCCTTTCGTTTCGTGCAAGCTC
12_20981	[T/C]	TAGTCTTGGAAGAATCCGCTAAAAGAAATCAAATTCAAGATAATTGTCTGGACCTTTCTC[A/G]GCTGATGGCGTTGCCTTCTGACTTGTCGAGGCTCCTGGCCGAGGGATTTCAACTGGCTTG
12_30449	[T/C]	CATCATCGGGTATGGGTGTGGACCCGCAACTGAGCCCAAAATGTAGTGTGTGGTCTCTAC[A/G]TTAGTGACCCAGTCACGGATGGCCTCCGAGGTAGCATCCTTCAGCGTTGCAGTCCCAGAA
12_11183	[A/G]	TCTCACAAAGGCACACATATCTATGGAGACAAGAGTTTTTATCCTTCTTCCCCATTATTG[A/G]AAAAATGTAAGGTATGCTTTGGACTATGTAAGGTCTGTCCCACGGGGGAGGGGACTTACG
12_31186	[A/G]	GCTGGATTGCAAGATTCTGTGATGTTGGCTTGTTGATTCTTTACGGCGAATGGATCGATG[A/G]CGGATGAACGCGGATCATGGGTTTCTATAGAGCTACTCGGCGAACCTGCTTGTGTATTAT
12_31493	[T/A]	CTGTTCACTCCATTGCCAGAAAGTATAAATACTTCATGAATAACTGAAGGAACCCTTCAC[A/T]CCATCCAAGCTTTCTCCAAGGGATACCTTGTGCATGCAGTACTTGTACTCATGGCCGCGG
12_11077	[A/G]	TCCAGCTACTCTGGTTCTCTAGCAGCATCTGCTATCACCTGGCAGGATTCCGGGAATA[A/G]CTTCCTGAGAGTAAAGGCAAGTAGTGTTTCAATGTTATATCCGGAGGGGGGCGGTGAATA
12_30787	[T/C]	GTGCATTCCTTCGTTATCAAGTCCCCTGGCTCTGAACAGCAAACAAGGGAGAAATTGATT[A/G]CCGCGATGTCTCGTGCTATGAGCTCCATGTAGAATTGATTGATAACTTAATGCATTAGAT
12_10959	[A/C]	GATTTCATCCACCTCGCGACGCTTCGGGTTTTCGAGGACGGCGCCGACGACGTTCTTCTG[A/C]GCAAGAACGATCAGAAGTGGCAGCTCTGAATTGATCAAGGGGTGGGGGGCCGGGCACCGA
12_31452	[A/G]	TACTTCAGGGATTACAAGGGCACAGGTGTGATCATCACATACATTTTTCTTCCACTAGGG[A/G]TTGCTAGCTGAAAATTCTTGATACTGGAGACATGAGACTTGACGAGAGAAACTTCAATCC
12_30355	[T/C]	AGACGCCACACGAGGTCCACAATTTCAGAAACCGAAGTGCGGCTAGTCCGATTTGTCCTC[A/G]GGGTTCATCTGCAGAGCCAGCACCACGAGCCCCACTGCCGCGGCCGCGGACAAGGCGGTC
12_10053	[T/G]	TGCAGACAAAGGAGCACACCAGCACACAAGGGGGGAGAACCCGGGGCTAAAACAAGATAA[A/C]CCCCGTGCGATCTCCCCCCGAGACACAAAAACCATCTTTATTACGGTGGTGGCCTGCCAT
12_11504	[T/C]	CCTCAGGAAGATGTGCATCTCCCAGGCCTCGGAGATGGCCGCCATGAAGAGGTTGTCAAA[A/G]CCCGCGGCTGTGTCGAGTGCTCCTGAATCTGGGG
12_30411	[A/G]	GCCTCCTGATGCTGGCTCTCCTCCCATCCCATATTTTTTTCATGCTTTCGTTCGCTGCTG[A/G]TGTAATCATGTTAATTTCTTGTCAATACCATGAGTTCAACTTTTCAAGTAGGCTACTGTA
12_10657	[T/C]	AGCGTTCGAGCCATCAAGGAAAGGATAGTCTGTGTAGCCAATRATAGGATCCTGCGTGTA[A/G]AAGGTGTTGCGGTCGTACTTGTTCAAAGGAGCGTCGAGCTCAAATCTCTTAGGCAAATCT
12_30694	[A/G]	ATCCTCAAGAAGCTGAGATCGGCGTGTTTTTCAACTTGTGCGCTACGAATGCCGCCGCCC[A/G]CTGGCAGGATTTACAGGACCAGTCGGTGGAGGAGGAGATGATGATGGTAGACGGACCAGG
12_30796	[T/C]	GCCATGTTTCTCCACACAAAGATACGATCTGGGGCGGACAAGAAATTGTACGATATGATC[A/G]ATGTCCTGAGGGAGGGCAACATGAGATGAAGAGGGGCATTTGTAGGGTTAGGAGGAGAGC
12_31232	[A/G]	CGAGTATTCGACCAAGGCAAATAAATAAGCTGAATAATCCAGCTGGGTGTATTCTCCACT[A/G]CGATGTAATGATGTGCACCCTGATGCTATGCAATGTGAGTTCTGAAAAAAAAAAAAAAAA
12_10504	[A/G]	ACTGTGGTACAAACTATCTTCTCGGAGTATATTGAGCAGTATCTCTCCCAGGGGGATCAA[A/G]AGCTGATCCTAATAATCACAACTCATCATGAGATTCTGGTTCTGAATCGTTAGTCTTTTC
12_30153	[T/C]	TCGGCTCGACTGATCATGTGTGGAACTTGTTCAAAATTCGTTATTAAACCAAACAAATGA[A/G]CCTGACAGAATACTGGCATACAATGCTCAACATGTTTCAAGAGTAGCCCCAAAACAAAGT
12_30960	[A/G]	AGTTTTGTACCCCAATCAGTCGCTGCTAACCGAAGAGATGAAGACATTGACCGAAGGGGG[A/G]GCAGCACCAGGCATACACAGCGGTTGTCTCCCAGGCGTGATGAGAAAGAAAGGTGGCACT
12_30004	[A/G]	TGACCTGCCATGAACTTCGAGAGAGGAGGGCGGGCTAGTACCCCGCAAACGTACACTCCC[A/G]CTACTTCGGTTGTGGACTAGTAGCGTTGGAACTCGTTGTCGGAGCGCAGATCGGAAAAAA
12_31294	[T/C]	ACTAGGGAGGAGAGAGACAAGATGGATGGATGGATGGATGGATGGATCCCACTTTGTAAT[A/G]GTCCGGGATCTCGCTCATCTCGGCTCACATCAACAACAATGGCCGCCTAGAGCTTAGGTT
12_30603	[A/G]	GCCGGTGGCCACGTATTCCGGGGCCGCATATCCGTAGGTGCCCATCACCCTGGTCGTGAT[A/G]TGAGAGTTGCTACCCGTTGGTCCAAGCTTAGCAAGCCCAAAGTCRGAGAGCTTCGCATTA
12_11138	[T/C]	CTTCTACATAGTGTACATAGGTTTCRACCATTTCTAATCAGTTGAATACAACA[A/G]TGCACATACATTTTTGTCAAACGTGTATCTATTTTCTGACAAAAACACTATGAATGTTTT
12_30865	[G/C]	AGAGGGAAGATGATCCAATCGTTTGGTTGCTTGTTGGCCCTTGATGAGAAGAGCTTCAAT[C/G]TCATCGCGTTCAGTGAGAACGCGCCAGAAATGCTTACAACTGTCAGCCATGCGGTGCCCA
12_21328	[T/C]	TCTCAAAAGTGACAATGCCATGCTTTTGGTACCTCCATATGTTTCATCACCAAGYAGGGG[A/G]TTCCCTAGATATTTTGCATGTGCTCGGATCTGGTGAGTGCGCCCTGTCTCCAATCTCCAC
12_30891	[T/A]	GGTAGATTCCCGGCAAGCAAGGTGTGCATGGCTCCAACTCCTCCGCGTAAGGAAGAAATA[A/T]ATCAAAAATGCATCGAGGGACCGTATCTATTCCGACGCACTCATTAGTTGGATTTATCTG
12_31277	[T/A]	GCGCCATCTTCTTCATCAGCTCCTGGCACATGGAGACGCCAGTGAGCATCCTAGGCATCG[A/T]CGTCGTGATCTTGCCCCCCGTGGTGTACAGAGCCGCMCCTTCATGGATTTTTRTGGTGAG
12_30845	[G/C]	ACTAGCTCCAGAGTGCGAACTCAGTTGCCACCTCGCCGAACTCTCCGTTATCCCAGTACG[C/G]GCCCGTGCTGTTCGCCACCGGCGGCGGGTCCATSAGCAGCGCCTCCGCGAGGCTCGCGTA
12_30566	[T/C]	TCCTGGACTGATGACTCAAAACCGGGCTGTGACCTGGGAGAACAGCGCTTTGAAATCTTT[A/G]GTCGGGGTGCCCTCGCCTTCAGGTTTCGAAGCCAAATCGAATGCCTTGAACTTCACCTCT
12_11449	[T/C]	GCCTTGATCGTCCATACATTCCGCTGATTACACACAAACATCATGCAAGCATCAGCACAT[A/G]CTAGATCGTTGGCGGGCACGCCTCGAGMGGCCCTGGCCCACCCTGGTGGTAGTCAAACGG
12_30709	[A/G]	AGCTGTTGAAGCGACATATCAAAAGAACAATCAGCTGTCATCAGTCCAACAGCAACAAAA[A/G]TCAGACCAATGGTTAGACCACCTGCTGTGGCAGCAAGAAGTCCTTGTAAGGTCACTCCAC
12_30141	[A/G]	ACTATTTTGCTGACGTTCCAGGGGTTTTAGGGGACTGGTACCACACAATCTGAAGCAACC[A/G]TGTAGCCACAGAATTATCTGGACTGCAGGTTTCAATCAATCATGAAGATACAGTAAAAGC
12_11035	[G/C]	CCAGGTGTATCTGAATAAGACATGTAAAATGACTGTTAGTCRCAGGAACCTAGTTATTAT[C/G]AGAACTAACATCTATTGGATTTTCAGCTGCATACTTCTCCTCAATACGCTGAAGCCCTCC
12_21492	[C/G]	CATGGGTTTGTACAATGTTTGCAGGGGGTGGCCGTGAAGATATGGAGGCTGAAACGGCAG[C/G]GCAGGCCGAAGCGAGACGTCACGCGGGGCAGGAGCTCCGGTGGAAGAGTTTGCTCGATAT
12_30567	[T/C]	ATGCTTCCAAGGCAACAAGGAGGGGCTGGTTCCCTCGGCGTCGGATATGATCAACAAGCT[A/G]CCCCTAGGTACTCCCAGCCAAGCACCCCACCTTCATATGGTGCTGTCGGTGGAAATCCTT
12_21415	[A/C]	AGTTTCTCCAAACGGTCCTTCGAAGCAGGATCCYTTGCAGCGGTCGTCCCAGAAATGAGA[A/C]GGTTGAAGCTATGTCTGTAGAGCCAAAAATATATGGGTCATGTATACATTGCAGAAAGGA
12_30718	[T/G]	GACGACAGCGGGGGAGTGGATGCCCAGGAAGGGCACAATGTCAACCTGCAGCCAGCTCTC[A/C]ACGCCGGACCCGACCGTCGCACCGACTGCCAGCCCYCCGACGGTGATCAATGCGGCCTTA
12_11498	[A/G]	TTAAACAGGACAATAACCATACAGAACTTGCCAACACTCTCCATGATGCTTGGAAACCGC[A/G]CTCACCTCCTACAATAAACCACAGGATGATGCTGACCTAAACACTTTTCTTTGAAGATTT
12_20016	[A/G]	GACACGTACGGCAGTTCCGGGGAAGGTGARGAGTGGCACTGCCAGTCCGTCGACGTCACC[A/G]TCTCCGGGGACATCTCCTACTCCAAGTCGTTCCATGTGAATCAGTATGTTGAGTCTGGCA
12_30702	[T/C]	AAGGATATGCGGGCAGCCAGTTGGAATTATTGGAAACAATGGCATTTTATTTACCGAGTC[A/G]GCACTAAAGGGTACCCACTTCATTGAGTTGTGTGCTCAACGCAATATTCCTTTGATATTC
12_11036	[T/G]	GGTGCTGTACCACGAGGTGGTGCACGTGTGGCAGTGGGGGCTGCAGGACTACCACGAGCA[A/C]CACGGGATCTTCGAGGGGATCGCGGACTACGTGCGGCTCAAGGCCGGGTACGT
12_10322	[G/C]	AGCAGCGGCGCCACCATGTTACGACCRACGCCMGCCATTGTTGATATATCTTCTTGATTC[C/G]GTGGAGATGGATCGAGACGGAGCTCTGTGTCTGCCACTCACTGCTGAGAACTAACTAGGT
12_10497	[T/G]	AGGATATTGGTGCAAGAAGGTATCTACGAAAAATTCGCAAGTGCATTTGTCAAGGCTGTT[A/C]AGAGCTTGCAAGTCGGTAATGGGCTAGAAGAGAGTACATCACAGGGTCCTCTAATCAATG
12_30064	[A/G]	CACACGCACGATTACTGAGGCTG[A/G]CATACATGCTGCTAATGTACGTAGCACGCCACTAACAAAGGCTCTTTCTTCTTCTTGTTG
12_31208	[G/C]	GGAAGCATCAAAGGAACAGGACCCATAGAAGAGGGTAATGTTAGCACTACCTCTGAAATA[C/G]AGGAGGAAGCTGCTGCGGTGAAACTGAATGGAGAGAAAGCACCATGAGACACTACTGGAA
12_31289	[A/C]	ATGACTTCGATAAGATAGATGGTACCTCGGGCTTAGAGAGTGACGGCGATGAGGGTAAGA[A/C]AGCAGAAAATGCGAAGGAGTAGCTCTGATCATTTGTGGTGCCTTCCCGAGTCTACACAGA
12_30780	[A/G]	TGCCAGCGTCCTTGGTGAAGGCCGCAGCAACGGCCTGCCGGACAAGCGCCTCGGCGTTGG[A/G]GCAGGTCTTCTGGTAGAACCCCACCCGRAGCTGCGCGGTGGCCAGAACCGGCAGCAAGCA
12_20611	[T/A]	AAGTACTGACCCACAGCTAGAGAAATCCATACGCCGTTTATTGTGCACATATTTACTTAA[A/T]CAGGTCGCTCGACGGCATTACGATAATTGCATTAAAGATTTAAACCAAGAACGAACATGT
12_11257	[T/A]	CACAGMAMSACACTTMCACTGAGATGGTTACATACTTTGCATAT[A/T]CATAAGTTCAAACATTGTTTGATGACGTTTGAACCATTTTACAATTTGAAGTTCTCGAGT
12_11272	[T/C]	CCTCAGCTCACCAATTTGGATACATACCATAGTCCAGACCAGCACAATCAATCATCTGAC[A/G]AAGAGCAACGTCTCGTCACTCTTGGCATGCAGAGGTCGCCGTGGCTCGACCTGGTCATGC
12_30841	[G/C]	GTTCTACAAATCATTGGGGATCACCAGCATGCGCGTCTACTCCGTCCAGCTSCAGGCRCT[C/G]GACGCGCTCCGCGGCTCCGGCATCAGCGTCATCCTCGGCACCACCAATAACGACGTGGCC
12_20685	[T/C]	TGGGAGGCTGAGGCATGACTCTCAGCTTTCCGAAAGACTGAACTCGATTGTTTTCTATTC[A/G]TTGATCACATGGTCATCTGGAGTAACCTGAGCACGGATTGGCGTCAGGATGGGATCTGCA
12_31492	[T/C]	GGACGTCCCGTGGGAGATGTTCGTTGAGTCATGCAAGCGCCTTCGGATAATGAAAGGATC[A/G]GAAGCTATTGGCCTTGCACCAAGGGCGATGGAGAAATGCAAGAACAGGAGCTGAGGGGAG
12_10071	[A/G]	TTACGAAAGCTAGCAGGCCATAATCCAGCAGCATTACATAATCCAGGAAACTCATCCTCA[A/G]GTGCCACAAGTAATAATAAACTAGAAGAAAAGAGGGACATGCTATCAAAGCTTTGATCAT
12_20688	[A/G]	ACAGTTCAGCTCAAGGAAGCTTCCCCCAGGATTCGACGAGATCCATGAGTTCCTCGATCG[A/G]TTTTACATGTCAAGGATTGGTATTCGCATGCTCATAGGGCAGCATGTGGCTCTGCATGAT
12_10140	[T/C]	AGATAGTAGCAGCTCAAGGTACTTGTTTCTTCCTTCTGCCTTTGAGTCCAGGATGTCTGG[A/G]AGGAAAGACACAAAGCAAATGGCAGCAGAAGCACACTTCTCTTCCATCACATCTGCGCTA
12_20317	[A/C]	GAACCCTTCCTTGAAGACATTTTACTTGATATGCGCCACTGTTTTTGCTCCTCGTAGCAT[A/C]ACAATGCATGAAATAAAATGCAGATCATGACACTGTTCCTCYTTCCGGTTTCATGTCCAT
12_11454	[T/C]	GKAGTACTAAACCTTGATAAAACAACGTCATGGTTTGATAATAATGAAATTAAAGAAGGG[A/G]AAAATTAACGCGACCCTTAACGTAAACGTAAGATAGAACGGCAGCTAATGTTTTGTAGTA
12_31409	[A/G]	ACAAAATAAGTATCGACTTACCGAGGGCACTCAGCACAAGACGCCCGAGGTGGCTGGAGG[A/G]TTAGAATTTGGTCCAAAACTAGGACATATATGCAGGTATATTTCACTCGGAGATTGTACT
12_11089	[A/G]	ACTGACCAGTGACCGACCACCGGAGACGCCGGGCACAAAAACGCCGGCTTATAGTCATCC[A/G]GGAGGGACTAACCAAACCCTACCACAAAGAGAACSAATCATAGGTCTACACAATGAACAA
12_30668	[T/C]	TGTCGTGTACAAGCTCAAAGAACTGGGGAAGATCAGCCAAGAAGACATATCTTGTTTCCT[A/G]GAGGAGTTTGAGAAACTCGATGTTGACCAGTCCGGCACACTCTCCACCTATGACCTTACT
12_10035	[A/G]	GATTCCAATTGCAAGTGGCCCGTGTTTCACAAGGTTAGCGGCAATTTGATCTTCATCAAT[A/G]GCAACAGTACTAAAATTCTTCACTTGAGCAGCAATTTTGGATTTGTCAAACTTGCAGGCA
12_30918	[A/G]	TTTGTTTCTAAGACATGAATTCTCCATAATTCAAAGAAGCTAGGCCAGGTCAAGGTTAAC[A/G]AACTGTAACCAAATGCAAAACCATATTTTTTTGCCAAAGAGGGTAACCACCATTCCATCT
12_20381	[A/G]	GAAGACGAAGGTTGGCATCAATGGGTTCGGACGGATTGGGAGATTGGTCCTGAGAATTGC[A/G]ACCAGTAGAGATGATATTGAAGTTGTGGCTGTCAATGATCCTTTCATTGATGCTAAGTAC
12_31351	[A/G]	AAAACCATGGGGATTCTATCCTTGTGTTGTACTAACATTGCTATACGCTGCTGGCGTTGC[A/G]CAGCAGACATACATAATGGGTTTGGTCTCCCCTGCGCTCTCTGCCTTCCCTAGGGAAAAA
12_31497	[C/G]	AGTAACATCATGACCACATGACTAAACAAAACTTCCAATGAGTACATGCAGGCCAGGAAA[C/G]AAGTTTTGAGGGCAAGAGCTTCCGAGTCATCTCATCTCCACATCAAACAGCATCCAAGAC
12_31081	[T/C]	GGCGAACTGCTTGGATGGAACCACCAGCTTGATGGCAACAAGCTTGTATCCTTTTCTCTC[A/G]AATCGGGACACTATCTCAGAAATGAGGCCTCTCTGGACGCCGTCGGGCTTGATGGCGATG
12_11427	[T/C]	ATCAGTCAACAATTCATACTGTAGCTAGGAACTTTGCTTATGTGTTACTACTTCTCTGCC[A/G]AGCTGCGGCTCAGGATCTGAGGAAGTGCACTTGCTTTGATTTAAACTTACGGCGATGTCA
12_31467	[A/G]	CTTGCCATTCTCTTCTTCTAAATCCTTCCGGTTGTCGAAGAACTTGGCGACGAACAAACG[A/G]ACGAGATGTGCAGTTGCAGTATCGAGTTGGAACAAATTCTAAGGAACTATGGGAAAGGGG
12_31388	[T/C]	GTAGTAGGATGAACCAACACCGACAGCAGTGACACCAGCATAGAAGAGCGTCCAACTCCA[A/G]AGCTCCCCCTGTGAGCATAGCCTGAAGTAGTTCTTGTAGTGGCACAAGATGAGYCCWGCG
12_10486	[A/T]	GCTCAGGTGTGTGTGTGTGGCTGTCCGGCCGCTGTACATATTTTCCATGGAAGCGAGAAC[A/T]GATGGCAGTGTCTCTTTGTGACAGGCCTTAATTTCCTATAAGTCTATATTGTAGCAACAA
12_30206	[C/G]	GTGGGGCCTCGAGATGAGGGCTTTCGACGAGCTGCACAAGCATGAAAGGCACTGGGTTGA[C/G]GAGCTCTCGACTATTCTTTGCTCAATCAGAATGACACCAAATCGATCTACCAGCGAGACA
12_30354	[A/G]	TTTTTTTTTTTTTTAGTCTTCTAGTAAAATCTCTATATTTAGAAACGGAGGGAGTGCTCC[A/G]TATGTAATAAGGTACATAATACATACTGGTTACAAAGGAGAAGACAACGCTAGCAAAATT
12_20599	[T/C]	GGCGCTCTCGCCGAGCAGGGCATCAACCCGGACTACAGRCTGTACAACACGGAGCACATC[A/G]AATGGGCGGTGAACCAGAAGCTGGGAGTAATGCCGGGGGTGCAGTGCAAGGACGGGCCGT
12_21290	[A/G]	ATCCACATTTATCCGACATCGATACGGTACGAGGGGGAAACCGACAGTTTTCGGGAAAAC[A/G]GGCAACTTAACAAGTAGTCAAATTTTATGTGCAAAAACCAAGAGAAAGAGGTAAGACGAG
12_30009	[A/G]	ATAAGAAACTCCCTCCTTACAAGCAACGTGCAATTTTAACCTTTTTGTGGTCAACCTGTT[A/G]TGGTTTTTACTGTTTGTTAGCCAGGATATGTACGTAGAGGCAGGAGGCCCGGCCCTGCTG
12_21531	[G/C]	GGCAGCGAACCACATGAACTCGCGTGGGTTTGGTGGAYATTAAGTAGATTGATTGTGCGT[C/G]TGCGTGGATCTAAAATTTGAAAAGACATCGAAATAAATACTTTTTK
12_30693	[G/C]	TTTTTTTGAAAGTTTGTATGAATCATGAATTAATTTCAGTTCCAGCACATATTTGCCTTT[C/G]TTCAAGCCATGAAGTGCGCACAAAAATAAAGCAAACACAAGGTCAAGACTTAAGAGACCA
12_31071	[A/G]	GGGTGGTCGCCACCTTCTTCACGTCCGCCGGCTCCACCACGTTGCACTGGCCACCAAGAA[A/G]AAAGGAAACCGTTTCATGGTCTGATCGAGCAGCCAGGATGAACAAGATGAATGATTTTAC
12_31188	[A/G]	TATAAATAAATACTCCATCGGTTACTACAAATTTACATGAGCAACGGTGGGTCGGTGACT[A/G]CCTGGTTGCTGAAGCAGCTTTGCTCCTTATTATAGTATAGTACATTGGAAGGCAAAGAAA
12_30658	[A/G]	ACATTGTTGACACTGGCTCAGTTTGCCTTGTAGATTCAAGCAAGAACGGACAATTAAATG[A/G]CTGTACCAGAGTAGTCTTTCTGTACCTGTTTCAACAACTGTTATTTGGCCTGATGTAACT
12_30953	[A/G]	ATCCACATAATCTCATGTGGGGCCAGGGCGTAgGAGACCACCACATAATCTCATTGTTGC[A/G]AAAATCATAAACCACTTGTTCATATGTATGGTTGTTCTGTTCCTCGTATGTAGTGGTTAA
12_30524	[T/C]	CGAACGGATGATTCAACACAACGTAGGAAATCTAGAGAAATGGTCGATCGAACATGAGAA[A/G]TGCGGCTTCGATTTCGAATATGATTGGTGCCGTTATATAGTAGTTGTAGTAGTGGGATTT
12_30940	[C/G]	ATTTAATCACGAGAATTCTAACCGAATGCTAAAGCTATTTGAGCTGTCATTCAACCACAA[C/G]GGCCTTATCAGGATAAGATCACATGACTAYTCTAGATCATCTTTAAATGAAGACTATCAT
12_31048	[T/C]	GTGAACTAAAGCTCACTTCATTTCGGRAAGTTTTACTGTATCTTCATCTTATTTTTCTGC[A/G]GAGGTGGGTACGTAGACCGGCACCTCTTAACTTTCACAAGTAGGGGCCGCGGGCCGGGCT
12_10719	[T/G]	GCTGCGAGGTGAGCCCGCTACTACAAGCAATGCCCGTCTGGTGATAGCTGCTCCAGATTA[A/C]TTCTCTCTATGCGATCGCCGCCCTTCATGGACGGACGCGACGCAATGTAGGATGATGGGT
12_30120	[A/C]	GACMGCCTCCTCGTCCTCGCGGCCTCCCTCCCTGCGGCGGGAGCAGAGGAGCACGGCCAG[A/C]GCCACCGCGATGAGGCTCATCACCACGGCGAAGCCGATGAACAGGTACGGCGTCGGCGTC
12_31000	[A/C]	AAGGCTRTCAATTGCACAGCACCTTCCATGTCAGTCAGCTCAAGGAGCACACTGGACCAG[A/C]AGTGGTGCCTTCACCTCACTTGCCCTTAGTTGGAGCAGATGGG
12_21462	[T/A]	ATGACACACACATAGAGCAGGAGAGCACAACACGCACCCACACTGCCTGACCCAACCATM[A/T]ACTACCAACCACTCACACGCGAACAATTTATTCCACTAATAAAGAAAGAAATATCCAAAC
12_21016	[A/G]	CTTGGCAATGGTTCCAAGGTTCTTAATGAGATCTTCCTTGGTCATACCAACACCCCTATC[A/G]CGAATAGAGAGAATCTTGTTCTCCTTATCCAACTTAATCTGGATTTCAAGCTTAGCAGTG
12_11020	[T/C]	AGGACTAACCCTAGCCAGACTCGGGCGGTACGATAAAGAATCGGATTATTCGAAACAAAC[A/G]GCTCGTTTGGCGCTCTGTCCCCACAAAACAATAGGTAGTAGTATCATCAGGCTGTTCGAT
12_11155	[C/G]	GTCCGATGTGCATGCACTTSAGCATCTGGTCTCCAGGAGAATGGCTAGTCATGGACGAAT[C/G]CATGATCTCTACAATTGTTCCCATCGTCCAGTGCTCCCAGACCTGYGTTCAGTAGATGGA
12_30385	[T/C]	GCTCGAGCAGTAGTAGTAGCTTGTGTACACTCGGACACCACACGCCATGTGTATATGTTC[A/G]CCCGCACCGACGTCTCTCCCTCCCTCCCAAGGGGACATAGTGTGGAGCTCAGCTGTAAAT
12_11194	[T/C]	CTTAGTACGTAGTAGTACATCAGTCCCCTGCAAGCTTCGAGTGAGCTAAGCGACGCCGAA[A/G]CTGAAACCGAAACCGGCATCGCCATGCCATCGAGAGCTCTTCAGACGCGGCAACTACTCC
12_11057	[T/C]	TTAATCGGCAAAAATGGTAATATACGTGGGATTAACAAGGYGATCAACGGCCATYATAGC[A/G]CTTTCTTGGACCTTAAGCATGTGTCATATGTAT
12_31319	[C/G]	ATGCCTGAACRACAAAATCGCGCCTTTCACAATCCAGGAACATGTCTGCAGTCCAATTAA[C/G]TCTTGACCTTATTTTATCCCTCACCGTGCTGAAGCTTATCTGATCTCTTGAGGTGAAGCG
12_10487	[T/G]	GCGTGCGCCACCTGCTTCTGGAAGATGGCCAACATTTTCACGAATCAAATCTTAATCACT[A/C]CTTCTTTCTTGCTCGAGCTGGAGAGCTGCTGCTGCTATGGAGASGASAGGAGAGGAGAGG
12_30117	[T/C]	ATGTACTCCCTCCSTTCCTAAATATAAGTCGTTCTAGAGATTCCAGTGTAGACTACATAC[A/G]GAGCAAAATGAGTGAATGTACACCCTAAAACATGTCTATATACATCCGTATGTAGTCCAT
12_30563	[T/G]	GTGTTGCTTTTCTCGGCGAGATCGCGTTCCTCGGTCGCCTCGACATGTCGAAGAACGCTG[A/C]GGCGGTCGAGAGCTGGACCACCTCCTTCCACCGCCTCTCTTCAACCTGGGGCGCGGATGC
12_30423	[T/C]	TGTTCTTATCTTGAAGTCAATACCGATTGTAGTAATAAAACTAGTAGTGAAGGAGCCATC[A/G]GAGAACCGTAGGAGGAGGCAACTCTTGCCAACACCGCTGTCGCCGATGAGGAGGAGCTTG
12_31155	[T/G]	CATGATGAACTGGAAGACGACCGTGCTGCTGAGGACACACATGAAGACATAGTTGTTCAG[A/C]ATGCCCTTGAGCACATTGAGCTTCTCCATCTCCCTCGAACTTATCTCATTGAACACCTGG
12_21020	[T/C]	GCCATGTCCGTACAGCCAAGGCTTCGAGGGGCTCATGTCAGACAGGCCACCGTTGGTGGC[A/G]TATGTGTCCAGCGAGGAGAACTGCATCTCCCTCGCCCCCTGGAGAGGGCTCATGTCGTAG
12_21009	[T/C]	TAAAGAACTGCCACCGTTGTAGCAGATTGGTGTCTCTTCACAATCTGTTTTGAGTTGCTC[A/G]CACGACTCTGGGGTCACGGAGTTGGAATACCCTTGGATACGTGAGCAATTCCATGGATAT
12_11477	[A/G]	AAAAAAATATTCGAAAATAACTGCTCCCTTAAGAGAAATGCTTTTGCAGCAGAGGAAGAA[A/G]ACAAAAGAGATTGTACCCAAGGTATGATGGGAGACAACCAGAGTAGCAAAATATACAACR
12_10089	[C/G]	TGGACGCCAAGTGCTTCAAGTGAGCGGAGCMCTGCCTGGGATCGTGATGGTGGTGGCAAA[C/G]AACCTATCTAGGACTTGAAATTCAGKGTCGAAACAGTTGGTCTTTTTTTGGAAGAGTTTG
12_10758	[A/G]	TAGGCAACGAACCAAGTCTCTGTTTTTACGCCGGACTATCAGGCACCAGCCCATGAGAAT[A/G]GAAAAAGACCAAACCTATCCGTTCCACTTTACATCACTGATTCACTGTTTTGAAAGAGCC
12_11357	[A/C]	ATTCATCATCCAAAAAATTATTATACGTAGCTCCTGTATTCATGATTCGAGGAGGAAAGT[A/C]TGCAAACCTATCAATGATGAGAGTGGTTGCTGAAGTCCCATCAATGGAGATGGAGGAGAT
12_10391	[T/C]	AAAGCAACTGGTCCTGGGTATCAAATATCACAGCGATTGTAAGAGGAGTATAATCGTCGA[A/G]CTTGAGGAGTCTGGGTTTTTTTCTATCAGGCTACTATGTAGGGGTTGCATCTTTAGTATG
12_11235	[A/G]	TATCCCCCTGTCGTACCTCTGGTGGGGCTTCGCCAAGGAAGATGCTGAGATGCGCACGGC[A/G]GCAATCATGAAGAAGAAACGATAACGGGCTTCGTCAGACCAAATAGTTCCATCTTTCATG
12_31424	[A/T]	CAGAAGGCATTGGCTGGAGACCTGGAGTGTAACCAACTTCCTGCAGGAGCATTACTGTTA[A/T]GTTGATCTGTTCTATACTTGGATGCTTGGTACTCCCTCGTTTAGATTACTAAAATAGTGA
12_20907	[A/G]	CATGTAGCCCAGCAACTTGACCCCTCCCTTTTGCGATGGCTTACATTCGTGTGGCGTTAG[A/G]TAGAGGATGATATTTTCTATCGTCAGATGTTGCGGTTTCTGATTGTGTATGATCCACCCC
12_10314	[T/G]	AGGTGGCTTGTGGAATTGAGGACGGGATTTTTGTACAGGGATACAGTCTGAAGACCCTGT[A/C]CACCTTGTCCAGCGTCCACCGAAGTTATATGTGATTCAGTGTATCAATATAACAACTCCT
12_30478	[A/G]	CTACCATCAGTCTCTCAGGATTTGGAGGCTTTTTCAGCTTCGGTGATTTCTCAAACAAGC[A/G]CAATAAGCAGAACTCCAACAAGAAGAATCCCAACAACCTYCCCCAGAATAAAGGCCAGTC
12_30656	[A/G]	ATCTATACAAATCTGCTTGGTTTGAATAACCGACACCCAAACAGACAGACAGTTGGTAAC[A/G]TATATCATCTTAAATTCTGAAGCTCTCCACAGTAATAACAATGCAGAACAGCACACTAAA
12_10105	[G/C]	GGGCCTGCAGGAATTCGGACGGCCGTCCAAACCCAATCAGAAATCTCAAGCTTA[C/G]CGCAGCAGCAAAACAATGGCGGAGCAGACCTTCATCATGATCAAGCCCGACGGCGTCCAG
12_30230	[T/C]	GGCGCGTGCGAGTAGCTAGAGTGGGCGGGATGCATGCTGCACACGATCTCACGTTTTACC[A/G]GTTCTCCTGATCAGCAGAAGCTGCGCTAAGAGGCCTTGGGATGGCGCGGCAGAATCGGAT
12_11010	[T/G]	ACGACCCGCGAGATCCAGCCGGAGAATAGCATGAGGAAGTGCATATCCCTCGTAGATAGG[A/C]ACAGTATGGCTCACACCGTCACCAGAATCAAGCACAATACCTGTAGTACGACCACTGGCA
12_30951	[A/T]	CGTTTCCACACCTGAAAATtAAAAGAGCAATTGATCATTCTAAGTCCCaaAATGATACAT[A/T]WTCGTATGTTCCtGCaCacaaAGgcATAGGGAAGACCATGTAAAAATAAATCGCTGAaCa
12_30576	[T/C]	AAAAGTATAGGTTTCTTGGAGTAAGCTACTAGATTATACCATAAGCTTGTACTATTAGTC[A/G]CATAACTTCCTATCCTTCACCCTCGGATTTTAGTTTTCTCATAACTTCTATTAACTCTAG
12_31120	[A/G]	GTCAGTGGCGTTCCGGGTCCCACTGTCAGTGATGTCATGGGGTCACTGGCTTTGGAGGCT[A/G]TTTTCGTCTCTTTGTTTTTTGTTTTTTGTGTTGGTTAATACATGCACTAGCTATTTATTT
12_31406	[T/C]	CCGTTATCCGGAAAGCCATTCTTCYGTCAAATGGGCTCTGAGGAGAAGTATAGGGCTTCT[A/G]CGTCCCTCTGCGAGAGGCTGAAATGTGAGCTGTTTACTTCATCCATTGATCATGATATYG
12_10345	[T/C]	CCCGCCGAAAAAGCCTATGGATCTTGTGCAGGAAGACGCACATCGAGGAGGAGGTGTACA[A/G]CCAGCTGCTGGAGAAGGCCAAGGAGGAAGGCTACGACGTGGCCAAGCTGCACAAGACGCC
12_11510	[A/G]	GCGGCGAGGCTGAAAAATGAACCAAATYCAGACATYATCAGGCCGGAAATCACTAGCGGT[A/G]ATTAAACAAGTTACAGAGGAGGTKGTAGTGGTGTCGATCAGTCGATCGATGGAGCAGCTA
12_31329	[A/G]	GATGATGTTGGTCCGAATGAAGTGTTCGGCGACAGCCTTGTAGGTGGCCTGCGTGGGGTG[A/G]ACAGAGTCCCAGAACATGAACTCTGAYGGCTTCGCGCAGGTCGGGACCAGATCCGTGCAC
12_20345	[A/G]	ATTACCCASAGGTGCGAAACWWTKWTCAAGTCTCACAACATCAAGTGCACTTTAATTCAG[A/G]CAACACAAGAAAACTCATTAAATCTCCATAGCCTAGGCAAAAGACGGAAGCAGTATATAG
12_30823	[T/G]	CGACARGGARGAGAGCAAGGGCACCATCACAACCAAGGTGAGTTCACATGTGGTGCGAAA[A/C]TCATACGCGCCGACTCGGGCGCAGGTCATCGACAAGGTGGTCATCATGGGGCTGCAGTCG
12_31312	[A/G]	TATGGGCCAGAAAACTAGATATAATTCCAAATCAATGCTCCCTCCCTACGTGCAATTATA[A/G]CMATTAACAAAGAAATCCGTTTCCACATGGGACGTGGGATTCTGCGTGCAACCAGAGCTT
12_10605	[A/G]	ACGAATGATCATACAACTTTGCACGCACGCATTACATCTCAAGCTTTCCAAAGATTATCC[A/G]AAAAATCAAATCGTCCGAGTTATATTAATCTTTTATTTCCAGGAAACCCATTTCCATGCC
12_31291	[A/G]	TCTAATTTTGTGGCATCATCACACGAGCTTACAGCCTTCTGCGTCCTCAAGGAATTGAAG[A/G]ACCACACTCCCATTTGTTGATTGTTACACACGCACGGTGTATGTCTCTACGAGTACTCGA
12_20505	[T/C]	GGGGATGATATACGTGAAGGGGATATTCGAGACATGACCAGTAGCTTTGATGTCTGGAGT[A/G]TAGTGACCAAGCAAGCAGTTCAAACCAGGCTTTCATGTSAYGCGATGCAAAGTGAAGGTG
12_31023	[G/C]	ATATTCCGACACGACGACTTGATACTGGCACGGCTGCGCGCCATTATCGGTGCCAAGCTT[C/G]GAGGGATCACAGCCCACATCGGAGTTGCAGGAGCACCTACCAGAACAGCTGGGTGACTTT
12_30626	[A/G]	CGGTGGTTCTAAGTAAACAAACTCTGTTACCAGCAACAATCGCCCCCTCTGGTCACACCA[A/G]ATTGCCATCACGAACATAACTAGACTCTTTTATTAACCGATCACCAGGGCAGGGCAAGGC
12_30265	[A/G]	SCGGCCTGCTCCATCGTCATCTCCCTCACCTGCAGCACAGCAGGTTTCCCTCGGGTTCAG[A/G]CATGCAATGAAAGTCAGAGCACTCGCTGCGATTCAGCACAGCAGTAACTTTTGTGGAGGC
12_31199	[T/C]	AAGGAGAGGCTGGCCATTGTTGCCCCGCCAAGGTAGCTAGCTAGGACCAGGAGCTAGACT[A/G]AATGCTGCCTCCCAATGAGAGGAGATCGGGAGTACACTTGGTAGCCAAGCGAGCTGCTTT
12_10235	[T/G]	TACAGATATCTGGCTTAATTAGTATTGGTGGGTAGGTTACAAGCTTGCTGATGGTGGCAG[A/C]TGCCGTGTCGGGCTCCAAGGACTTGCTGCGATGCTTGCAGCTTATTTTTGGGATTTCGGT
12_31206	[G/C]	CAACGGGCCATTGCACCGAGTTGGCGACGCCTTCAAGGGCTGTATAATGTTGGTGTTTGT[C/G]TGGCAACATTCATTGGTACAGGTGCAYTTCTGTTTATTTACATATATATGAATAATGTGA
12_30325	[T/C]	CTTCCCTCTTATATGACCCCTATATGATAAGCATCTCCTGAAGCTACAAGGATCCCAAAA[A/G]ACACATGGCAAATGTCAACTCAGCAGCTGATAATTTAAGAGGCTGGTGATGGATGAACTA
12_10596	[T/A]	ATACCTGGGGCACATAGCAATCTGTGCAAAATTAGATAATGGGTTTAGAGCTATGAGGTT[A/T]AGTTGCTGGAAGGAGTCAAAGAAGTTGTCACAAAGAACATCACTGTTTGTGAGCCTGAAT
12_30295	[T/A]	ATTTATGGAAATGAGTTGCATGAAAACATGCCATAACCTGTTAATTTTGGAAGAAAAATG[A/T]GAGGAGAGAAGTGGGTAACATGCACAACTAACGGACGTTCCTTCATGCAACTCCGAGGAA
12_31227	[T/G]	ACGATACAAGTTCCCAGTTATAAATGTTTATGGTCCATGTATAATATCCTGATGAACAAG[A/C]GCGGCAAACCGAAAACAAAGCAAAGCTAGTGCCATCAATGTTTCACAGAATTTATTCTTC
12_10850	[A/G]	CATCTGTTTGCTGGAGACTGGGACCTCGGGCCTAAGGTCCTGCACGATGTGCTTTGACTC[A/G]AGATCCCAGATCTTGATGGAATCCTGTGTCGCCGCGCAGAGCCAGTAGCGGTTCGGCGAG
12_30544	[T/C]	TCATCATCCTGCTGCTCCCTTAACAACCTCTGTGCAGTTAATGTTGGTGATGGAGGATGC[A/G]CTACTCGGGGATAGCCAGTTGAGATCCCATGAGATGGGAGGGGAAATGGATATTCTGTGT
12_31298	[T/C]	CAGCGCATCAAATTCAAGGGAATTCTTCTGTGCAGCGTTCGGGAAAAAATGTCTGACAGT[A/G]CGCAGCTACCCAGCAATTTCCCCGTGTGCATCGGCCGGCTGAAACAGGCAATTGTTCTGT
12_30193	[A/G]	ATTTCAGTTGCAATAGTGCCAGAAACTGTTCTTAATTAAAGGAAGATGGAGCATGATTGG[A/G]ATGTAATGGACATGAAACTAGAGGAAAATCCAGAAAGAAATCCACTCTTGTTACCCCAT
12_30048	[T/C]	GAAGGAATTGAGCACTGCTGAGCTGCCAGTGRCTTGTCTGCGTCTAGAAGCTTCTAGGGC[A/G]ATGGCCGCTGTGCTGCGCCGCSCCGCCCATTGGAATTCGTTTTCGCTCGCTCCATCAAAT
12_30929	[T/C]	CACAGTTTTTGACGGACGGAGGGAGTATATCTCTATGATTGAAAAGATACAAACATGAGC[A/G]TCCCTAAACTTTGCAGTGTGTTTCCAAGAATGCAAAACCAATATTTAGATCAGATATACT
12_10626	[T/G]	GAATCGTTTCGAATACAAGTTYGGATCAACGGAYGATATCGAGAGAGGGTCGAACTTGAG[A/C]GATTTGACCGCATGCTCCACCCTCTTGGACGCGTTGTACTCCTGCAGTATGTCTATGATG
12_10369	[T/C]	AGGAATTCGGCACGGATCGTTGAGGCAGAGGCACACCCGCACCAGTCACTCAGCTCATCC[A/G]TAGGCCGTAGCGAGGTAGGATATCAACAGGAGCCATGGCGACGAGCAAGGAGGACATCAA
12_10968	[T/C]	TCTYCGGCTCCGGCGCCGGCTGCTGCTTCCTCCGAGATGCTTCTACTGTTCGGCATCACC[A/G]AACCCGCACCTCCGGCTCCAGCGGCAGGGGGTTCAGCAGGGCGGGATTCCGGCGCGGATC
12_30396	[T/C]	GTCATGTAAATCTCTAGCAAGTTGACTAGGAGTCTTAGGTATCTGATTCTAACTGGTTTT[A/G]TTGCTTCATGAATAGGCCAAGGACAGCCCACTGTCAGTGAAGGCTCAGAGGCGTACCCTG
12_11316	[A/G]	GCAACAATCTAGCTACCGCGCATACACTGGACTATCAGTGGTAGTTCAGCAAAATTGGAC[A/G]AGGTTCTCTAAAAGATACGTACCTCAGATGGACACAAATGATTTAGTCAAAGAAGATGCT
12_30925	[T/C]	CCGTCAAGCTCGTCGAGCTGGCGGAGCCRCCATTCTGTTGTATGTAGGTGCACAGCTGGC[A/G]GATCAGGACCTCAGGCTGCACAATCATGTTCCT
12_11482	[T/G]	ACTCATCACCTTTAACTAAAACCCTCATGATTAAATTATGACTGACATACCGTACGTAGT[A/C]CTTTCATCCGCTAATTAAGCGACGTTACTCATCATATCTTAACAACCCTTGGGCGTGAAG
12_30314	[A/G]	GCAATAGGTTATATATATATGAATRTGACCCTGAGGAGAGCAATTTTGTACCACCAAAGC[A/G]CTCATCTCTTGTGGTGTACAGTAAAGAGGCATTGTTCGTTCTTGTTTATCGTGTCTTGTT
12_30768	[T/C]	GTGAACTATTTGGAGAGCGGCTGTGCTAACACAGTTAAGCTGGGAAAGCAATTGATTGAT[A/G]TGAGATTTGGCATGCGCAAATATTTGAGTTTTGTATCTTTATGAAACTCAAGAGGATCTG
12_30467	[T/C]	ATTTAGGAGAGTTGATCGATTCTTCGATGATGGCGGACAACCAAAAAATATGGGCGATGC[A/G]GCGTGCCCGTCTAGCTCCCAGCATGGGCGAAGTTGAGGCCATTTTGCCGTCGAACATGTT
12_31283	[A/G]	GACGGAGAACGTTAGGAGGAAGCACAACTACATCCCGTTCCTGTTCAACCTCCTCAAGGC[A/G]CTGGCAGAGAAGAAGCAGCTGACGCCRCTTGTTGAGAAGGCCCGGCAGCAGAAGGCCCCC
12_30181	[T/C]	TCTATTAAAACCTGAGCACCAAAAGATCTGCAAAGGCATTCCGTACTATCTGTAAGACCA[A/G]CTGAAAACATGCTGTAAATGCCTCGTAAATGACAGTTTCAAAAATCACCATTCYTTAATG
12_20227	[A/G]	CCTCTCGGCGGACTTGTAGGATATGGCGGAGCCCTTGAATCCGTGCTGCTTGAGCGTCAG[A/G]TTCATCCACCCGGAGAAGCCCTGGCTGCGGAGGTTCCCGACGGTGACGGCCCTCTTGTCC
12_31183	[A/C]	AATAGCCCGATTCACTTCCTTGATTTGATTTGACTTCATTTCGTCTTCTTGGAGGCAAAA[A/C]AATCGTCCTCGTTGAGTTGGAGGAGAAAGGGGATGCAAACTTCGCTGCGGCCACTCTTGT
12_30154	[C/G]	GCTCCCGCCGGAGCTCCTCGCCACTGAAATACTGCAKTTTTTTGCGAAATGCACAGCCAT[C/G]TGTGATGTGAGGAAATTTGTTTGAACTTGTTGTGAAATACTCTACATGGAGATGCAATGC
12_11413	[A/G]	CAACTTGTGTGGCACCACCATCGTCTCAGATACCATATCATGACCAAAGCTTCAGA[A/G]CATGAACCATGAGCCSTACTACAGCTAAACTGATGTTAGAATTTTTCTACTACCATTGCC
12_10696	[T/C]	CGAGGTTGGTGGTTGGACCCAAGGGTACAAGGGTCTCAACTTTGTGACAGTAAGGGGTGC[A/G]GGTCATGAGGTTCCTCTCCATCGTCCCAAGCAGGCTCTTACGCTCATCAAATCATTCTTG
12_10725	[T/G]	AATATGTTTTTAAGATAATGATGAATGATGAAGAACTTCACAACTCTTGCAAAACAGAAC[A/C]CATCCTTTTCCATGGACCCCTTTAGAGAGTATTGGCCTGGAGGAGACCATCTCTGATCTG
12_21476	[T/G]	AAATAAAGCAATCGCCGATGGCTATGCTGACTTGGTAGCATATGGGCGCTTGTTTTTATC[A/C]AATCCTGACTTGCCTCGGAGGTTTGAAATAGGTGCTCCTCTCAACAAGTACATAAGAGAT
12_30674	[T/G]	ATCAAATACTCTACTACTGGAAAAACTAGTGCTAGGAAGACTACATCTCATCTATCTCAC[A/C]CTCTCCATCAAGACACTTAGCAATAGCAGCTGCCCCTAACAGTGTACTGCAGACTTATCA
12_11468	[T/G]	TGTCCAACCAAAAGTCCACAGATCAAAACACCGTCCAACATGAAGCTTTGCTGATAATAA[A/C]CGGAAGCACGCATGTGAATAGCGTRGGAGGCCTCCGYAATATTGCTCAAGAAGCAAGTTG
12_20285	[A/C]	GCGCGACATGACCGTGGATCTTCATGCAGATCCTGCCTTCTTGGCTTCCTCCGCGTACAG[A/C]GCCTTGATCTCCTCCACGTCGTCGCTGCTGCCGAGGAATATCGGGGATCTCTCGTGGATG
12_10883	[T/C]	AGGAAGCTTGAGAAGCGTCAGCAGGGGCGCACTCTGGACTCACACATTGAGGAGCAGTTC[A/G]GCGGTGGAAGGTTGCTGGCTTGCATTTCGTCTCGCCCTGGGCAGTGTGGGAGAGCTGATG
12_30767	[T/C]	CTGCTGTCGACGTTGCGGGTGAGGTCGCGGACCTTGCCGATGATGATGGAACTGGAAAAT[A/G]GATGGCAACTGTGGACGACCTGCGGCTTGGATGACGAGTTAAAGGTGGCCATCTGATTTT
12_11217	[T/A]	CCCAGCAAAAAACCACAACGTTGCACTATAGCAGTTCATCTGCTCTGTCGAAAAGAAATR[A/T]GAAATCCAGGCCTGAAAATTGAAGGTGCCGCAAATTTGTTATGCAAATGCAGTCCATCAA
12_30564	[A/G]	ACAACCTTTCTGAGGTGATTCTACAACAAGGTGAATTTTTGGAATGCGAGAAAAAAAAAA[A/G]CCCAAGTGAGTCTTGTTGCCGCTAGTACTGCCCCTGTTCTGGAGAGGTCAAGCAGATCCA
12_30703	[T/C]	ACATGTACATTCTGTGGGATCTGTAGCGTTGTACTCCTTATATTAGTTATGGTTTAAGGA[A/G]AGACCTGGGTGGTAAAAGGTTAAAAAAGAAAGGGAAGCATGACAATGTGAGATTGACTGA
12_20234	[T/C]	TTTTTTTTTTTCAGCATATTTTTTTTTTTTTTTTTGATGATAACTCGTCTGATATAAAYT[A/G]GCATAACATAGCGCAAAATTCTCATRAGTTTGGTTTACCACACAGGAACCAGRATAACAA
12_30609	[A/C]	GAAGAAACTAGATGCGTAATCTGGCAGTGCTTTTGAGTCGGCTCTCTGTTTCTATTGGGA[A/C]CTACTGGCATTTTTGTTTGGAAGTTGATACTGCACCGTTTTTTTTGCGGATGGTGGTGAT
12_10034	[T/C]	AGGGGATGGCTTGCTTGTGTGCCAACACATCCTCAAGGTACCTCTTAGCCTTGTTCAGCG[A/G]CATCTTCCTCAGGGCAAACGCTGTTTCCCTAGTGTTCTTGAAATGAACACGCAGGTCGCG
12_30342	[C/G]	AGAAAACAAATGGTCATTGATTTCGTTTCTTTATTGAGAGTCGAGACTTGAGAGGGTCAA[C/G]GTAAGGTGTGTAAACCAAAACCCAAAAGCCATTTGACACTCTTACCTGGCAAGATGTTTG
12_30329	[T/C]	CACCGCCGAAACGGCCTGTTGCCGTGTGACTGAGATGAATAATCTGTCTGTTCTAGGGCT[A/G]CTATGTAGCATAATCGCCGCCTTTAYGATCTGTTGTACGCAAGTTGGATTAGATCGTGGC
12_31009	[T/C]	GTTTACTCTACAGTTTGTACAGTAATTCCTCTCATATGATTACAACAGACAACTAGGGTC[A/G]CCGGCTTCCTTGTCTTTAGTTCACGAACTTCTTTGACCTTCYGACACTGGGCAGGCGTCC
12_20878	[T/C]	ACTCTGTCATGTGGACAATTAATATGTACAGTTCCTACTTTTACTCCCACAAAAAGAAAA[A/G]GAAGTTTGGACCAAAATGCTTGTCCCTGAGGCTTATTCGCCATCCTACGACCTGGAACTT
12_30583	[G/C]	ACATCTCTCACCCAGTCCCTGTGCATCTGAAGGGCTGGGAAACAGTCCATCCTCCAACTC[C/G]CGTTGGTGAGCTTCCACACCTTGACTGTGTTGTCACAACCACCAGAAGCAAGTTTCTGAA
12_30896	[A/G]	ATTTCATGCTAAAAAACACtCGACCACGCTGCTATC[A/G]GCTTAGCCAGCATAAACTCTAATTCATGCTAAAAACCACTCGGGGACGCACATCATCAGG
12_30492	[T/G]	CTGAACTCTAGCACTTGAAGCCCCTGCAAACCATTAGCCAGAGGATGAGGATCAAAAACG[A/C]GATGCCACCACCGACCATCAGCTTAAACCTCAGGTTCTGAAGCCACATCTTGCGCCTGAG
12_31264	[A/G]	CCTTCATCAGTGGGAAGTCAAGAACGCACCTCAGACTCTCCTTGCCATGTGGTGCTCATA[A/G]CCATAGATTGTTCCCTGTGAATTCGACCGGGGAAACTCCGCGACTTCTTCGTTCCATGCA
12_21137	[T/C]	CTCTGCCATGGCATTTGTTATGACCTCCGGAATGGGCTCAGTAGTGTCACCTATTCCCAG[A/G]CTAATAATTTTGGCGTCAGGATGCTTCAGCAGATGAGCCGCCCTTCTTCTGGCAATCTCG
12_11311	[T/C]	AACATAATACCAGTCGAAAACGAGAGAGGAACTTCTATGCTCTGCTTTTGTTTCTCATTC[A/G]TGTTTTGCCGGTCGTGACAACAGGGAGGCTGTTGAYGACGGGAGGAARTTCCATGCGGCG
12_30700	[A/G]	ACACCGCGAGGGCCTGGACCCAGAAGTACGCCATGGGCTGATCATGCGTCGATCGGCACC[A/G]GGGCCATCGTGTAAGAGAACTTTTGTGCCGCGCCGGTTTCCCGCCTTATGAGCTTCTCTG
12_31043	[A/G]	GATGTTCTCCATGATGCCCTTCTTCTCGCCGGTGCCGTACGTTCCAGTGCCGGTCGCTCC[A/G]GTGTGTTCATGTTGTCCGTAGGCGCCGCCARTGGCSGGSGTGYCATGYGTSCCCGTGCCG
12_30236	[T/G]	GTGACCAAGTTTTTGGTATGATAATCAAGCAACAACTCATATGATTGGCCGATTAATATT[A/C]TTTAATGCGTTGCTTAGGGGAGCACAGTATGTAGTCTTGACTCTTGACTAGTAAACTAAG
12_30432	[A/G]	AATGAATAAGATCATGTGTACATACACGAAAGAACAACCGAGTCATGTGCACAGATGAAC[A/G]CATACCAGCACGCAAATGATAATTACAAAGTAGTAATAATCATCATGGGTGCATGGAACA
12_20608	[T/C]	CTAGTTGTTTCAAGTAGTTGAACTCTTGTCATTCAAGGAGGTCTTCAAGTTTCAAGCTTT[A/G]GTGGTGAAACAGACAAATCTTCAAGCTTAAGTGATGAACATTGCAGTCTGTTTGTTGGTA
12_30749	[T/C]	AAACAGCAGGGAAAACAGCTAGTGAGTCCTTTCTTTTTCCCCCTACTTCCCAGCAGAATC[A/G]GGGGAGCCATCTCCATAGGAAACCAAACCCTTCTTCCCTTCAGGACTGACCGACATAGAC
12_31417	[G/C]	CGGCTGATGTTCAAATCATGGGGTACATCTCCCACTAGTTAATGTGGCTAGTAAAAAGTT[C/G]CTAAAACTGTGGCTGGAACCAGTGACTCTGCCGAAGGATCAGTCGAACAAACCCTCCGCA
12_10927	[A/G]	CCGAGATTCATGAAGGTATGGCTTCCGGGCTTTCACCAGCTTATTTTGGGCCTCCAATTT[A/G]GCACGTATCTGTCTCCTCCTAAGAATTGCATGGTATTGCTTCGCATTAACAAACATTGGC
12_10693	[T/C]	GCTGTGCAACCGTCTCCCAAGTCCCATGGGAGAATCAGCCGTGGACTGCGGSAGCCTTGG[A/G]TCCATGCCTGACATTGAGTTCACCATTGGTGGCAAGAAGTTTGCGCTGAAACCAGAAGAG
12_20187	[A/C]	CTCCCGCGCCAAGGACCTCGACAAGGAGGAGCGCCCAGAGGTGCTGGCCATCCTCCCGTC[A/C]TATGAGGGCAAGACTGTGCTGGAGCTCGGCGCCGGCATCGGCCGCTTCACCGGCGAGCTG
12_30765	[T/C]	GAAGGTATTGGCATATCTGACCCTCTTGTCAGGATTCTACATGGCATGGAATATTGGAGC[A/G]AATGATGTGGCAAATGCCATGGGGACATCGGTAGGATCTGGTGCTTTGACTCTCCGGCAG
12_31075	[A/G]	TTTTKTGAAAATAAATTCTTTTTGTACTATGCAGTGTATATATGCCACCAGAATACATCA[A/G]TAAACGGCTAATCACATCAAGKTAATGTATTCAGTCTGGGTGTCATAATCTTGVARTTAT
12_30290	[T/C]	GCGGTTAATGTCACGGCGAAGATCCGCAGGCAGAGCCTTCAATATAGATGCTTCGTCCAC[A/G]CCTCGAGTTGCAAGCCACTTGTAGTGAATAAATCTTCTCACCCTTGCCCGTAGTTCAGGA
12_30574	[A/G]	CGGGTTCCCACCCAGGGAACGCATGAGGACGCCGAGCTCCGAGGGGGCGATGCGGCCGTC[A/G]CCGTCAGTGTCGAAGAGGGAGAAGGCCTCCCGCATCGACGCAACCTGCTCCTCGCTCAGC
12_30237	[A/G]	AGCTGGCTGGAAAAGGGACGGTCCTTGTAAACAGCATTTTCAACCAGCAGCATCTCTTGT[A/G]TTTTGTTAGTTGATTCTTTACCGAATTCCGGTGATCCGGCTAATATTATTCTGCCCGGGG
12_10447	[T/G]	GCAGATGCATSTGCTACTACTGCATCTCTYCAAAAACAATCCAAACAGCAGCTGCCAGTG[A/C]AACCGGTAACTACACGGTCATATATCTAAGCCGTCGATGGCCGCAGCTGGTAGGCTGATG
12_30975	[T/G]	TTTTCCATAAATATCTACTCTTTTATGGAAACATACAATGAGTAATGACGTGTGACACTT[A/C]CATGTCCTGCTTTTGGTATTGTATTGTACCATTAAAAAAAATCATATGCTTAAGTGTTCT
12_21268	[T/G]	CGCCTTACAGAACAGCACAAGAAAGTTTATGTACCTCTTCTCTACATATCCTCTCCTCGG[A/C]TGGAACAGGCTTGCCTGATCCATTAACCTCGCGATCCTACCGTAATGTACTGCGCTGAAT
12_30678	[G/C]	CGTGGTGCTCAGGCTCAGGAACGTCGAGTGCGGGGAGGTCGAGCTCCAGCTCCAGTGGAT[C/G]GACATCCCCGGCTCCAAGGCCGCGTCAGGCTTCTAAACTTTAATCAGTAATTAGCTCTGC
12_30095	[T/C]	CAAGAATGGGCTTCCTCCGCTCAGCCAAGAGGAGTGCTTGATGGAAATGGAGATGGCAGA[A/G]TCCCAGAGGGGTCTGAAGGACTATGATTTCTGAGGTGAGTCCTGTTTTGTCTGACACCTR
12_31122	[T/C]	CAGCCACATCCATCACTGCTTCCCTCAATTACCTACAGCAAACTAAACGACAACCAACAA[A/G]CCCAAAACACACCACCAACCAGAATCATGCCAGTGACAAGATAACCACCTGCGCAAAAGG
12_31297	[A/G]	TTACATATACGCTACAAAGCCATATATACAAAGGTCTAGCTTCTAATCATCCATTGGAGA[A/G]CATAAGCTACAAACTACAAAGTCTGTGCACTCGGTTCTCCCATTGTAACTTCGTTACTCA
12_11164	[G/C]	CSCGGCCATGCGCGACGTGCTCCAGAGCCTCTGATCTGATGATCCGACTTCCTTGTTATA[C/G]CATCATAATGCATGGCCTGATGGCGC
12_20278	[A/G]	CAAGAGCAATTGCTTGACCAATTTCAGCACCCCCACAAAAAGCTGTGAAGATTGCACTTG[A/G]CAAGTTGTTCTTCTCAAATACACTAGCCACTATTTTAGTCATTGCAATAGTGATCAATGG
12_30486	[T/C]	GCAATGCAGGTAGGCACTGTTATAAAAGCAATGGTGCACAAATTTTGAATAATGAATTCA[A/G]CAGATCTTCAGCCATTTGAAACCAAAACTCAGCCAACTTGACATGATTTGCCACTTCACC
12_30956	[T/G]	GTTCTCTTGGATTCATTTGGATGACCTGGTGGATCTCATCTACGAGTCCTTG[A/C]GGAACCCGGCATACACCGGCGTCATCAACGGCACGGCGCCCAACCCGGTGCGTCTGTCGG
12_30403	[A/G]	TTTTTTTTTTTTTTTTTTACTTGAAGCATGTACTCATGAAGTTTATATCCACAGGCAAAT[A/G]ATACAACATGTACCATTTTATCTCAGTCATGGCGGTACTTCACGGCAGCAACATGGCATT
12_10077	[A/G]	GATGGCAAGGAGTGAACACTCTCGCCTAGGCAAGGAGATCAGTTGTTTGTCAGTTGTCAC[A/G]CCATTTCTTGATTCAGTCTGAACTTTCATATACTGCGTGAGATTTGTAGCTTTTTGTGCT
12_30007	[C/G]	GTGAATATTGCAGTGCRCCCGCAGCGGGAAATGGGCCGGGGAAGATGCTTACTGGTACAT[C/G]TCTGTGTAATGAAATACTCCAACTTGGGCCAGAACAAAATTCTACTCCTACTAGTACTAC
12_31383	[T/C]	GCGGCCTTTTTTCTGTGTCTGCTTTAAATTTTACCTGTGCTCTTTAAAGTCTGAACGTCG[A/G]ATGTGTGATGAGCCATGTTGACAATGGGATGAAGGGAAGGAAAACTTTATATGCGGCTAA
12_11310	[A/G]	TGGCGGGCTGGAGTTGCCGCTGGGGAAGAGCTTCACCATGACATGGAACATGCACATCGA[A/G]GCATAGGAGAATCGAGCTGCATTTGCCTCTGCTTCCGTCTGCATGCGCCTTCTTCGTTCG
12_11011	[T/C]	ACCAGCGAGATCCAAACGAAGAATGGCATGGGGAAGCGCGTATCCTTCATAAATGGGCAC[A/G]GTGTGGCTGACACCATCACCAGAGTCGAGAACGATACCAGTAGTACGACCACTTGCATAG
12_30167	[T/A]	TGAGTCCACAAAAATGCTTGAAATGCATATGTTTTTCAATGAAAATTCCTATTCTGTTTG[A/T]CAGGATCTCAAGGTGCCCTTACCGGCCATCTGCTCGCAGAGTCTAGATGCATGACGCCCT
12_30250	[T/A]	AGCTCCTCTACAGATCCAAGGTGAAGAGCTCCGGCGAGTCCGTCTGAGGCCAACAATTCA[A/T]GACCACCGCTGGAGTCCCCGATAGAAGAGAAGAAGAAGAAGAAGACAAACCTTTTTGGTT
12_31026	[A/G]	CCTTGTTTATCTCCGAGAACGGCACGCTGTGTGTGATGAACTTCTCCACCTCCAGCTCCT[A/G]ACAACAATCGCACGTTGTTTGAGCATGAGCAYCAAGCTTTCAATGCTTAACATTTTGAAG
12_20143	[A/G]	TGACATGTTAGAGGCCTTTGTTGACATATTTTCCAACCTTGTGGAGGTGATCTATTTGCC[A/G]GAATCCAAGGAGACGATACACCTCCCCGAGAATAACAGCAATTAGTTTTGACTTCTTTAT
12_30319	[T/G]	ATGAGGTGGTGTCGGTGAACATCTTCGGTCAGTGTTTATGTTTGTGAGAACAAAAAAAAA[A/C]CCTATTGTGGTCAGTGGTTATCACTTGTCAAACTGAATCTTAATCGTCGAGCGAATGTTT
12_30883	[G/C]	CGTTCCTTGTCATTTGGTTTGCTTTGCCTACCTCTGCATGATAGCCACTTGTAAGTAACT[C/G]ACGGGACAAGTAAATGCTATGCTTTGTCTAGAACCTATGAGACTACACGCTAATGCACCC
12_30056	[A/T]	TTTGCTGAGGCAGTGAACTAAACTGCAGCAACGATGTTTCAGTTCGAGAAAGCACACAAA[A/T]GTATGTCTTAGGACATCCTTGACTGACACCTTTGCAACCACACAAGAGTGCAACAACGTA
12_20818	[T/C]	CCACAAATCAGTGACGAATACCTGGTAGTCGTCGCCATACTCCTGGGCAAAAGCGGCCTT[A/G]ATGGCCTCGGCGGACGCGCGATGGCCGCCGCCCGTGTCACTCATGAGGATCAGCACCTTC
12_11171	[C/G]	AGGGGACTTCTTCGGCGGGGACGGCGTCGGGCTCGTCGACGTTGCGCTGGGAGGTCTGCT[C/G]TCGTGGATGAAGKTGACCGATGTGCTTTCCGGTGACAAGATCTTCGACGCCGTCAAGACT
12_20643	[T/C]	TACAACAACAGGTTACAGGAGCTATTCTTCTCCACAGCAGCAGCAGCAGCARCAGCATCA[A/G]CAGGACACCCCTATAGTCCAGCAAAGCATTAAGCATGCATCTAGATTCGCCTACGAAAAG
12_10344	[A/G]	AATCAAGGTGAAGGCCAAGATCGAAGCACAGAAGGTCAGAGAGATTGCAGAGGAGAGTGC[A/G]GGGTCAAAAACTCGGATGAATATTTACCTTGCACTCATGGCGATACTCGGTCTTACAATC
12_30242	[A/G]	GCGYCTCCAGCGCGTCGCYCTCCTCGAAGTCATTCAGGAACTTGCCCAGCAGCTCGTCCA[A/G]CCTCTCCTCCGTCAGGTTGTCGATGTCGTTGAGGTCCCRCCTCGCCTCCTCGTTGCTGAT
12_31198	[T/C]	AAACCACCCCTTCTTGTCTTTTCCAGCACCGTTTGCATMYAACTGATCAGCCCCTTTGTC[A/G]CCTTCCTCAGCCCTATCCTCAGATTCCTCCTCCTGGTTCCCCCTCAAGGCAGAATCAAGC
12_30927	[A/G]	AACGATGGGCACCAGACCGTTCTCCTGGCAGATGATGGCATAGCGAGCCAGACCCTGAGC[A/G]TTCTGGTCGATGGAgAGCTGCGATGGCTCGGTGGCACCGATCTTGAGGACCGCACGCCAC
12_31234	[T/C]	GGCGTGGATGCCTGTGGCTGTGGGTAGCCATAGTGCGTGTGGTCTACTATTTGCCAGTGA[A/G]TTGGTGTGGATGTGTACCGTGTACAACTTGCCTATACCTGTCCCTTATTGTGGAGGGGTA
12_30627	[A/G]	AAAGAAGGTTGCTTACAGTTCAGGAGAAAACACCGTCAAGAATGCTGACCGCATTGCGCG[A/G]CCGGCCCGTATGACGTCCGAGATAGTTGCCAAGGACTCACCAGACCCTGTTCCCTTCGAC
12_20207	[A/T]	GATGGTGGTTCATGTGTTGAATCATGAGATCTGCTTGGAATTTTCCTTCAGTATTTTTAC[A/T]GTGTTATGATGATGMTRATGCTTGCCTAAAAAAAAAAAAAAAAATGGTCTAGATGCTCAA
12_30973	[T/C]	CTGAAAACAGATGGTGTAAATTTTGTTAACTACAACAAGATATTCAGAAACATGTTTTCT[A/G]GTTACTCCTTTTATCAAGGTAACAATGATATGTGGATGATCTTTTTKATGATAGAGACTA
12_30895	[G/C]	CTTGGAGCATCTGGGTCTACCATCACCTGCAGGCAGTATAAAGCATGCACATATCATGAT[C/G]AGCACCAGCGAGAGTACGTACATAAGCTGATAAGCATATATGTAAAGATCGAGCGAGCAT
12_31160	[T/C]	ATTGATAGACCTTGGGAGTGTCTGTTTCTTTTATGATTTTTGACTCATGTAGCTAAGGAA[A/G]ATTTACCGTGTGCGTTCCAGTGCGAAGTTACTAAGTTTGCAATCTAAACTTTGCAATTGG
12_11457	[C/G]	CTAAGTTATTTGTAGCCGGTCTTTGTGTTGAGTTCCATCTCAGTTATCGCACGCGGTCTC[C/G]CAGGCGAGATAGATATCTGCGCAGGTCGCGGTGGTGTCTGTACCGTACCATACCGCTGCT
12_30080	[T/A]	TATCCCCTATTGTTTTTGAGCGCGTCGCATGATGAAACTAGCAGATCCAACCAACATGAC[A/T]CTGGTCTCTGGTAGCCACAAATCTGATTCTTCCCAACCGTGTGTCTGGCAGGGTGGTGAT
12_10535	[C/G]	GAAGGAAGGGGTCCTGATCGCTGGAGCAATGGCCCGGGAACCAGCCCCAGATTTAGCAAA[C/G]GACACTCCTGGAGCAGTGGCGGTTGACATCTTGCTCCTCTGGGCCTTCTCGGCGAGACGG
12_30341	[A/G]	GTTTGTCCATGTGATAGGTGACGCCCACGTCTACAGCACGCACGTGCAAGCCTTGGAGGA[A/G]CAGCTTCAGAAGCAGCCCAAGCCATTTCCTATCCTGAAGATAAACCCTCTGAAGAAGGAT
12_10273	[A/G]	TTCTCATTCTACTACTGAGGAGTGAGAAGAGAAGAGAGCTACATCCGCATTGAGAGTACA[A/G]AGTAAGAACGAAAGAATCAACCCAGCCGGCCAGGCCCCGGCGCCGGGCTCTCCATGTACA
12_11095	[T/C]	CTAGGCGGCCTTGGTGAAATTGAAGTTGCTGCAGGTGAGCCCCCTGCCAGGGAGGTTCGG[A/G]GTGAAGCTGAACGTCTTCTTGTCGTTGTCGAGCACCACCAGCTTGTTCTCCATCTGGAAC
12_30110	[T/C]	TCGCCGTTCTCCTCTACCTCTAGTGTTATTGTTGTTGTGTGTATGCATGCATCGTTTCTC[A/G]TCTTTGCAGAGCGAGCATGGATGATATAATGATGTCGCT
12_31020	[A/G]	CGGTACGCTGTTGATTGCCCTGGTGGTCGCGCCGAACCCCCGCGGCAGGACCTGCTTCAC[A/G]TTGTTCATCCAGAACCAGAGCGCCGCCTTGAACGCCACCTCTGGGTCCTGCGCCACCTTC
12_11190	[T/G]	CGATCATACACATGTGTTCTTCTGGTCGGAACTTGTGTACATCATGTGCGTGTTTGTTTG[A/C]GCCCGTGTGTTTCGGTCGCTAGCGCGTGTGTTGTGTGTTCTACGTGTTTGTTC
12_10792	[T/C]	ACCTCTCCCTCACTTTTTTTTTTTTTTTCTAACACCTAATCATAGATTTCATCATTTCAC[A/G]CATACAAAATCATACAAGAGTTGGGACATATAGCCTGAGCAGGTGAACATCTGATCTGCA
12_31124	[T/C]	GAATTCTGGATTTACATATACAATTTAAACCTCTCGTGTGGACTGATGAAGAAGAAGAAT[A/G]ATCTGGACATCATTTCGTGTGCTTTGTCTATGATATAATACATATACAAGACTCTAATAG
12_21475	[T/A]	TCCCCGCTTTAAATCTTATATATATATAT[A/T]TTTATAAGTACAAATCACTTAACAATCACGCCCTCCTTGACTATTGGCACCATGCTATAT
12_31305	[A/C]	CAATACTGGAAGCTGGTGAACAACTGCGGCTGCCCACAGAAGAACGTGAAGCTGGCGTGC[A/C]TGGGATTCAGCTCTTCCATCGAGGTCTACCCAGACACATCCATCAAGCCGGACGGCGACG
12_31396	[C/G]	CTTGGTATGGAGGCGAAAAAGCTATTAGATGAGAACTTTTCGGTGGGCATGTTGGTCAAA[C/G]TCAACTTTTGCCTTGCTAGCATCATATAGGTTTAATGATCCATTTTTTGTTTTTTCTACA
12_11295	[G/C]	GTTGCTCCATTTGGAAGATGGGTAGTAAGAATATACACAATCATCTAACTAGACAGTTTC[C/G]GCCAGTGTTTATTAGCTGGTTAGAATCCTTTTGTTGGTCACATTTTCGGGTCCAAGGCTT
12_31179	[G/C]	AAGCTTGCTGATAAGCTCTTGGACGCCTTCTTTCCCTATGGTGTCCTTGAGATAAGCTGC[C/G]GCCGCCGCTACTTCCTCAGGAGTCACTTTGCCATCATGATCCCTATCAAGCAGTTGCCAG
12_30049	[A/G]	TCTTTGCGACTTCATGTTGACGTTGGCCCGCTATCCTCGTGCATCTTCTTTTGTCGTTGC[A/G]AAAAACTATCCTTGCATATCTTCCATGCTGATCATGCCTCACATAATTTTCCATGTTGTG
12_30753	[T/C]	AAGATTTTGTGCAGATTATCATGCTATGCCCACCTATATTTGCTGTGCAAAATTGTGTAC[A/G]TATACGACTCTGAATGATGGCTAGCGATCATGAGATCGTCATTGTACTGCCTGAAACCAC
12_31292	[A/G]	AGACTTACATTGCCAACAAACAAAAATAAAATGCTAAGGAGAGGAAAGGAAATGGTTCCG[A/G]AACAGTTTTCGACGCACGTACTACTTCTCCACAGGCAGCAACGGGCAAAACATTCGACCA
12_30310	[T/C]	CGGCCAGGGGCCMGGGGGAAGACGCCGGCGRGCGTCACGGAGCAACTGGAAGACGTACAA[A/G]GAAAAGAGGACGACGATCAGCCATCCTAGGCATTCAACAAGGAAGGAGGCCATTTTGCGT
12_31005	[C/G]	TCTCAGGTTTGAATCTACCTCGGCGGCGGATGAAGCTCGTAGTGCCGTCGACGGCATCCT[C/G]CGACGAACCACACTGGAAGAGGCATGCGGGTGCACTCACMAGGAGGTTCTGCAGCTGATG
12_11173	[A/G]	AGGTTGTCCCTCCTTGTGGGGCAACATATTTAAGAAACTCCCATGCACAGGTTCATCTTC[A/G]TCCATGCTCTCTGTTTCAATATGAACGAAGGTAAACGGATCGTGATTAATWAATGGTGAG
12_30868	[A/G]	CTGAAGGGCCTATTGTACTCCAGGTCATTCCCAAGAAGGAACACATTGGTTCTGGCATGC[A/G]GATTGCTCATCTAGAATTCAGGTTAGCCCCACACCCCCCCTTCTCTCTCTCCGCGCATGC
12_31352	[A/G]	GACCATCGAGTTCTACCGGCACTGGCAGGCCGGACGGTACCGCTTCTTCGGCAAGCACGA[A/G]CAGGACGTGTTCAACCTCATCAAGCACGAGATGACGGACCGCCTCGGCGTCGCCATCCAG
12_30734	[T/C]	GGCCTGAGCTTCCGCCACAGCCATGGGATCTGCTTCATCCGTTTCACCGTTCTTTTCTGC[A/G]GCTACTTTCTCCCTGTGAAGCCTTTCTGCTTCTTTCATTGCTGCATTCTGCTCTGTCTGA
12_11084	[T/C]	TCTTTTCAATGATCTTTAGATAGCGAACCTGTAAAATACATAATGTCATACCTTTTACTC[A/G]AGGTGCCAGAGAAAAAAATACAATAATACCAGTGATGATATAACAAATTCGTAACAAAGT
12_30853	[G/C]	ATTAGAAAAACAGCCTCAATATGTTT[C/G]CTACAGTCTCCTCCCATAAAAGGAAAACCTTTGCAAAGCGAAAATAGGCACAGAGTCAAA
12_11353	[A/G]	GATACCCCCTGAAGTAGGCTATATCGAAGAGACCTTGCAGCCCGTACCTGAGGAGGTACA[A/G]CCTAGCTAGCTCATGAACTGATCAGAATCTTGTCATGTTTCCTCCGCATCTATACTCCGG
12_30226	[G/C]	CAAGCGTTTCAAACAATTGCAATGCACCTGTTCCAGGTATAAAAGTCTCACTTCAGATAT[C/G]TCTCAACATCTGCATCGGTTGTATATACCAGTTAATTTACTTTTWTCRCCGTTGTTATAA
12_31382	[A/G]	ATTTCACCTTTTATAAGGAGAAATGAGGGATGCTGTCAAACATGAGTTCAGTCAAGGGAT[A/G]GTTACTCGGGAATACCAACAAGTTCTAGAAAACCGGATGAAGTGTACTTACATACAGTGG
12_30958	[T/C]	TAaaTAATTCCATATAACTCAGTAAGCCGTCTTTCTACCAGTTTAAGTTATGCAAATGCG[A/G]TTGTGGTTCTCCCTACAGAAGGTTCTAACAATTTCTGCAAGACACATATAGCGGGGTAGT
12_30892	[A/T]	CAGAGACGATGATAGCGGCTGCCCACCATCGCATGATGCACGAGAGAGAGGCGAACGTGA[A/T]GATGTATAGGGAGAAGAGGAAGAGGCGGCGCTATGACAAGCAGATCCGCTACGAGGCCAG
12_30054	[A/G]	ATCCTTGCTGCTGGACCCAAAGTCTGATTGCCCAMGTCGCTCCCAGACGAAGAGCGCGAT[A/G]CAATGGAACTGTGTTTTTTTTTTCAAAATAAAGCAGTGGTGTTTGGGT
12_11444	[A/G]	CATCTCAGAACATATCTGATGTAGTCACAACAGTGTGAGCAAAAGCTTTACAGCAACCGG[A/G]TCCTTTCTTCTGGCAGGCTGATGAACTAACTGACCATGCGAAG
12_30025	[A/G]	GGAAATACTTCTGCAGAAGGACCCGGAGATCTTCACCTTCGAGAAAGGATGGGCCTTCCC[A/G]CGGCGTGTGTACTTCAACGGCGACAACTGCGTCATGCCGCCKCCMGACGCCTATCCATGG
12_31481	[T/C]	GACGATCGAGCTCSGCAAACGCCCACACWCGACTCGATCGATCGATCGATCGATCAAGAA[A/G]CAGCAGAGACTGCTCTCGAGCTCAGTGCCGACTCAAGCTCAGTGGAGTGAGGAGGAGGAG
12_30914	[G/C]	CTAGCTAGCYAGTCCTTGTCTCACCAGTGACCGGCCGGCCGGGTAGAGCTGCTGCGAGAT[C/G]AAGGCTCCGTGTGACGTCTGTGCTGCGAGACAAATGTGAGATGCTGCGTGTGTACTGGTG
12_30072	[A/T]	CTATTKTTCTTAGAAAATATACATTGTATTTTGAGCATGCCATATTCTTTTCGATCAAGT[A/T]TGCAATATATTAAAACTTGCATTGTACTACGAGTATACCATGTTGTTAAGAATTTMTTTA
12_11063	[T/G]	GTAATATACGAAGTCCCCGTCGTCCTGAAACGAACGAGCTCGTCATAATTCAAGAAGTGG[A/C]ATGCGCATATATACATGGTGAAATTCAGACATGCATCATAAATAAAAGTGGATCTAAAAC
12_10950	[T/C]	ATCGAAGATGTTGTCCAGCGTGACGAGAGGCAGCTTCTCGATGTATGTGAACAAGCGCCT[A/G]ATGTTCTCCCTGGTCACGGTCGCCATGTCGACCACGTCGCGGTGGTCGGTGAGCATCCAT
12_31233	[A/G]	TCGATCATTCTCGTTGTTGATTTCTGAGGGTGTATCGACTATCGAATAATAATGCATGGC[A/G]TCTGCATATTTGTAATATTCCATCGGTTTTTGACATATACAATATATAAAAGCATTACAT
12_30743	[A/G]	CGTGCGTGTGTGTGTTCATAGTTGCTAAGGCTCGCCTTTCCTATTCGGGAAGGCCGGACG[A/G]ATGATGAACAGACAAGTTAACTTCAGTAGTTAGTAGTGTGAACCAAATAGTAGTATAGGA
12_31446	[T/C]	CCACAGTTGCAACGGGGGAGTGTTTGTCCTTCTACTTCAACTCAGATGTCCTGTAATGAC[A/G]CCATGAGACAGAACAACAATTCAGGATATCGAGGAAGAGGTTTCGAYAGAGGTGGAAGGG
12_30382	[A/C]	TATCTCTATCTATGCACACCAATCATTAGAATCACTTCATTCTCCTTACCACCTTACAAA[A/C]AACAATTAAGAGCTATGTTTCAGCTACAACTTTGCTTGCTCGCATCAAGGAGAAATGGAA
12_30298	[T/C]	TGCACGCACCGGTGTGCCATGATATATGTACGTACGGAACGAAACAGTAGTGATCAATGC[A/G]CGAGGCCACCTAGCTAGCTGCGCCATGTATATGTAAGCTATCCGTCCACCTCACGCGCCA
12_30441	[A/G]	GGCCGTCCGAATGGCCACCTTGGTRAACTCCTTTCGATCGGGCTTGTGGCAGCGCTTGAC[A/G]AGGCGGACGCTGTCCTTGGCGAACTCCCGGAGCGGGTCGACCACGGAGTCCACGGCGTCC
12_30864	[T/C]	TGAGACATGGATCTGCCTCATCTGTTCTTCATTCAAATCTGTGTTCTTTAGTGCTTTTCT[A/G]GAGTAAAGCATGCCTGAGAGAGGATTGTTGATTGCATGTCTCATGTAGGAGAAAGCTTTC
12_21372	[T/A]	TTCCTGTCATATGACATGGTTTATGTCATGGATTTAGCTTCCTACTTTTGTAGCGAGATA[A/T]CTTTGTGTTGCCTGCTAAGAGGATTTGGTGGCACATTTTAAATGATTTCTTAGATTTAAA
12_11388	[A/G]	CGTGCCRATGCCGTTCCTCGCGCCACCTCCTTCGGCATAGGCCCGGAGCAGAGCACCGGA[A/G]CGGAATTCTACATCGATCGTCCAGTGATTTTGGCTTTGCTTACTTGATTCATCATTGGTT
12_11339	[T/C]	GAGCGACGTCGACAACTCCAATGTGCTCGTCATGGACAAATACATGGACTCGCTCCTGCC[A/G]GACCGGAGAAGCCTACCTTATGCCAGCTCCTCCGTGAGRAGCGATTCGGTAAGAAGGAAG
12_31169	[G/C]	CTCTTGGACTCCATTTGCTCGGCCTGGTGAAGCAAATTACAAAAGGATGCCGATAGTATA[C/G]TCCTCCTATATGGCCCTGACATTGGCGGCGGACGGACCTTTTGCGCCGGTTTCGATGGTG
12_20917	[A/C]	ACCTCCAAATATTGGGCCATATCAATCTAGAGGAGGAGGGGATCCAGAACCTCAGCCGTC[A/C]CCAGCACAAGCAAACAACAGCAATCTGCCACCGTGGATGCTCCGCACCATCGGCAACAGA
12_30337	[A/G]	GTGGRTCAAGATCAGGGCAGCATTGAAGCTAGCATCTGTAGGGCGACTCTCCAGGGCCTC[A/G]AGAAGGGGTCTGCATAGTCCCCCGGGAAGGGCAAGGCTGGTACCAACAACATGACCCTGC
12_10905	[A/G]	AGGCGATGTCATTATAACAGCGACCGATGGCCTTTTTGACAATGTCTACGAGCAAGAAGC[A/G]GCAGCCATAATCTCGAAATCTTTGCAGGCAGATCTAAAACCAGCGGAGATGGCCGAGCAC
12_30754	[T/C]	AGTCCTATAAAGTAAGTGATACCTTTCCCTTCAAGTGGATAAACAAGAAATGGCGTGATA[A/G]TTTCTATGTGACTTCCATGGCAACTGCTGGAAAGAAATGGGCGGTTGTTATGTCTCGCAA
12_31017	[C/G]	CATTAGGGAAAGAGCATGCAAGGTGAAGGTTATAAGGACCTCAATATAACACCAGCTGCA[C/G]GTTATACCCTCTTCTTAGGCTCCCGTGGCTTTGACTCAGCCTTCTTGATGCCGCCCTTGG
12_11163	[A/G]	TTCATGAATCACAATGTTCATCATTTCAGTCAGGAGTCAAATGATGGCCGCCAAAAGGGC[A/G]AGAAACAAAACTAGCATGCTTGGCCAACCAGTTGCCACATACCTTATCAGTGTCTACATC
12_21500	[A/G]	TGATGATGGATCATGGASTGACTGACTGACTGATTACAGGTTACAATTACGACATCTGTT[A/G]SCTGACTGATGAGCAGAGAGCAGAGCATCCGTGGACTGAATTCCGGGAGGGATCGATCAC
12_31346	[T/C]	GTCTTCAACATTGAGCATCCACGTGTTACCGGAAGACTGGTCGATGGTGGTGTTAGTATT[A/G]TCCCTACCATATTGTTCAGCCTCGCTTGCTCCTGAAGAACTCTCGGGGCCTTGATGGCTG
12_20793	[T/C]	ACTTTCAGTTTCTCTTTTGATCCTGAAAACTGGGCTTCTCCGTTTTCTCCAGCTTCTAGT[A/G]TTCCCAGGTCACCAAGGGGCTTCTCAGATAGATAATCCGGTGGATTATATACTTTGCCAG
12_30904	[T/C]	TCGTCTCGACTCTCTCGATCGAGGGTGGTGATTGATTTCTGCAAAACRTTTCCCGTTTCC[A/G]TTTCTTTTGCAATTGCAAGGTCTAGTCTGTTTTTGGGGCGTGCCTTTTTTATCTTTCATA
12_31432	[T/C]	AGTAATGGCAACCCAGCACCCCAGTTGGTCGGTCAGACCGCTGCTACATCAGTGGTTACC[A/G]CACCACCGCCTTCAGAAAATAAGAAAGTAGAAACCAAAGCCAAAGATAGCGATGGCGAAC
12_10506	[T/C]	ATGGACTCGAGTAAATAGTCCAGATTTGAAACAAAAAAGCCATTGTCATACTCTTTGTAC[A/G]TATGCAGCACCGCCAATATAGGCCGACATGAAGCCTGTTTTTCCAATTGATTTCTTGTGC
12_10715	[C/G]	AGAATGTTATCTTCAGCGCAGCTGACAACGCTAAAAGAGAATTGCAGTCTTCTTCCCTCA[C/G]CAAAAGTTTGGATCCTGAAGATACTGTCGTGCAATTTATTATCAGTTGTCCTCGGCTAGC
12_11117	[A/T]	TCAATTGCCTYCTTCAGTTCCTCCTCYGTTCGGACCTACAGACACAAGGGTGAAATGTCA[A/T]CGCAATGCAGTACTTTTTATATTTTTTGAAATATGTTCAGGTGGGAATTAAGCCTTTCCC
12_20831	[T/G]	AGCAGCATAGATGCCACCATTGAACATCTTGCAGCATCAAATGTGTTCTTTATTGCCAAG[A/C]GGAGAAATGCAAATATGGATGTGCTGTATCTGTCTGCGAAGATCCCCCGTGGGATTCCAT
12_31105	[A/G]	ATCCATGAGATCAGACGGGATCCATGGTACACAAGCACGAGGCGAGGCGAGGCGAGGATT[A/G]GATTTAGATCTTGCCGCGTGGTCCCGGGGTGGGCGGCAGCTGGGGCCCCTTCTTGATGGG
12_11152	[T/C]	AGGCATCACGACTGTAAAACTGATCAAGGGTTTTCGCCGGTATACGGTGGAGCAGCTCGC[A/G]GGGGAAGATGCGGAGTAGGGTCCAGGCGAGGTCAAGTGACTGGAAGATGTTTCGCGTGTC
12_31202	[A/G]	GATTTCCTCGTTTCACCGCTAGTTTATTTTTAATTCCGAGGGTATTTATGTGTGTTTTAC[A/G]GAGATGATTTATTCCGAATAATACGAGGTGTTAATAAACATTTCAGTTTTGGAATGAGAA
12_30195	[G/C]	CYGCCAGCCTCCTCACGTGCTTGCCCGTGTCCAGCAGCAGGTCCTCGTACTTGAGGAAGA[C/G]CACCCTGTCTGGCCGCGCGACGCTCGCGTGCCARTAGGTGAGCACGTGGTCCCAGATCGG
12_11112	[T/G]	CGCCCTCGGCGTCGGCCGCCACAAGGACGCCGGCGCGCTCACTGTCCTCTACCAGGACGA[A/C]GTTGGCGGGCTCGACGTCCGCCACCGCTCCGACGGCGAGTGGGTGCGCGTYAGGCCCGTC
12_30209	[T/C]	TGATCGTGGACTCAAGTAAACTTAATGAACTTCATCGGTTGTTCTTTCAGTGATAATAAA[A/G]GAGCTAAACACCAATCTGCAGCCGTTAGTTTGTGTTGTGTACTACTCCCTCTGTTCCTAA
12_31259	[A/G]	TCATGGTCATGGTCATCGTCATCGGAATAGTTCAGGGAAGGACCACATGATGAACTTGGC[A/G]TAGATGTCAGTCTCCAGGAATTCTATGTGGGCTGCTCTGCCAATCATTGTGTTGAGGTTC
12_31156	[T/C]	TCGATGAATCATACTCCTGGCAAGACGATTCCCAGGGTCAATCTTCAGAACAAAACGCAG[A/G]TCCTCAGCCCCAAGCCTATATTTCTCACTACTCTCATATAAGAGAGCACGTTGCACTAGC
12_31477	[A/G]	ACAGGAAAAACAGGGGAAGGCCAGCAGGAGATAGGAGAAGCGCGCGAGGGGTGATCCATG[A/G]CGGSGAGGACGAAGTACGACAACCCTTTCGAGGAGACCGGCGGCGGCGACGAGGTCAACC
12_30942	[A/G]	GACACGTAGTACCGATATACATAGGCAAGAGGTTTATTTGAATTTTATTTGGGTTGTCAT[A/G]ATTTTATTTGAATTTTAATTGGGACATCATAGTTCTTTTTCTGCATTCCCAACCATTGCA
12_31284	[A/G]	TCTTCGTCATGACGTAACTCCCCCAGTTCCTCATCTTCAATTGTCATTGACTTGTCTGCT[A/G]CATCACTCAATAAGGCTTGTATCCTGCTTTCATCTCCATTCTTCAAAGAATGGATAAGAT
12_30894	[A/T]	CGAGCATTAGTCATGTGATTGCAGAAGCTCCTATATATGATTAATGTTCCTGGAACGAAT[A/T]GAAAAGAAAGCATAGAAAAATCATGATCAATAATACCAGAGAGCACAGAAAAATGGTACG
12_10953	[A/G]	CATCTATGTGTGTGAGTGTGCCTTTGATCCTAACTAAATTGGTGGAGGGTCAAATGCATA[A/G]CCCTGCCATCTAGCTAGGTTCAAGTCTTGCACTTGGACTTTAGAATGTATGTTCCAGTCM
12_31353	[T/A]	GTGAATGGGATGTAATGATTCGCTTTTAGTATTGTTTTGCCACATTGAAAGGAGAGGTTC[A/T]GTGCTGCCCATTTTGATGGTGCCCGTATTTTACCGTTGCTATTTGGACAAAAGGATGCAG
12_11237	[T/C]	TGCRAACTTGGAAGAGGAGGACATTGCATACGAGGGTCCTGACTTCAAGTAAGAACACAA[A/G]CCATAGCTTGGCCATTTCAATTTCCTGGGTAACTGAACACACTTATGCGTYGCTGCTTGC
12_20198	[A/C]	AACAATGATCTAGCAGCAGCAGCAGCAGCTTGCCATCGAGCTGGGACGCG[A/C]CACGTACGCGTAGCTAGCCGCTCACGTCTATCTTGCTACCTAGCTTGCCAACTGACAGTG
12_31428	[A/G]	GACGGCGTCGGCGGCGGTGAGGAGGTAGGTGGCGGCGTCGGAGGTGGGGAGGTTGGAGGC[A/G]GAGCTCTTGAAGAATCCGGAGAGGATGCCCTTGGCCTTGAGCAGCGAGCACGGCTTCGAG
12_31042	[G/C]	TGAATGTGCATACGGTGGAACTTCGCCATCTTATTATTYTT[C/G]AGAGGTAGCCGGGGCGGGCGGACCAAGCTTAGTGCTGTCCAGGCAGCTTGTCCTTGATCT
12_31385	[C/G]	AGCAGGAACGGGCTGTAGTGATCTCTTCTTCAGAAGTTCAGAGTCGCGGTTTCGTATGAG[C/G]GTGTGTTGTCCTGAGGAGGTGTAGAACGTCTGATGATGTGTGCTGCTGACGTGCACCGAT
12_20274	[C/G]	GATGAACGGAGCCAATAGCAGATCGGTCTTCTGACAGTCGCGCGCGTCCACATATATATA[C/G]ATACACAACACAACATGGAACAAAAGGGGTGTTTGCATGGCTTAGATCGGATATTGACTC
12_30837	[A/G]	AATTTTATTTTGCATGTCTTTGAATCCGAGTAGCTAGATCAGCGGTTTCTAGCATGTGTG[A/G]TACGTACATCCAACATCCAAATATGCAAGTGGGACGAATTGCAAGT
12_21470	[A/G]	TATAGACCAGCACCAACGACAAGCGCTCTTTCTCCGCGTTGGTGACAACCCTATGCACCA[A/G]GCTYTTGAAAAACCCATTGCTYAAAATCTGCATGYATAAGGATRAAATAGAGAGAYGTAT
12_10337	[T/C]	GCGTATAACAGAAAATATGCTAATTACAGTACGACGATGACGACRATGACGACGATGAAG[A/G]TCTAACATGCATGGTTTGTGATGGATAGATCAGCTGGGGCAGGTGAAGTCGGCGGGGCAG
12_30747	[A/G]	AATTACGGTTCCCAGGAGTCTTAGGTGGGCATCCTGTGGAGCGATCGGCACGAGTGCGAC[A/G]RCAGCCATGCTTGTGCGGCTCTTCAGCCCGGAGTGTGAACCGCAGAACATCGCAGCTTTC
12_31237	[T/A]	AAATTCACGTACAAATAAGTCATACAGCGTGGAATGGAATCAGACGGTTTAATCCCAGTC[A/T]GCATCAAAGAACCCGGCATCTTTCATCTCCGAGTAGTATACGTTYTCCAGAAGCATGTCT
12_11340	[A/G]	CGTCCCRTGCTTCTCTGTGTATTGGCTGGCTGTCAAGGCGAAGCGTGCTTATTTCCCAAG[A/G]ATGTTCCCACATACTTACGTGAGGACAAGTTAGAGCCTCCATCTAGTCATGGATCATACT
12_31496	[A/G]	CTCCAGTTCCCAATCTGTAGCTGSTGSTGCTGCTGCTCCTTCTGTGGGATTCGTGGATCG[A/G]CCCCCTCTTTTCCATTTCAGGCAATTAGACTCGCAGAGATGGACACTACTGCTGGCTAAT
12_10492	[A/G]	GGTCCTCCAAAGGTACCGCCCGCTTGCCATGTCCACCATCGTCCAGAATCCTGTCTTCGC[A/G]GCAGATGCGACCTTGGAATGGAGCGGCGCGGGTTCCCTGGGCGACCCCTCGTCGTCGTCG
12_31367	[T/A]	AGCTACAGCTTTATCGACCATTCCAGCAGCAGGGTCCATAAGCTCAACTAGGTGCTTCAA[A/T]GCATCAGCTTGCACAATTCGACCCTTGTTCTCATGAAGTATGGATAAATTAAACAATGCA
12_30105	[A/G]	TTCATGGCCGAAGCCTCTCCCCAAGTTCCTCCACCAGGTCCYGCTCCTCCCTCCCAACCA[A/G]TTGACTCGGGCTACAACTCATACGCGCCGTATGGAGGACCCTCGTATGCAACTCCACCAG
12_20424	[A/G]	TCGCCTTCGTGAACACCCTCAGATGAGTGGTCAGACAACCGGAGAACCATCGTTCTCTGC[A/G]TTGATGTCTAGGCATCATTATACAGTGGTAGCAAGAGAGGATGGTTCAGAACATCAACGG
12_30790	[T/C]	AACAGCAACCACAAAAGACACATTTATCAACGCATGTGGCAAACTGGTTGAACCATTGCA[A/G]ATTTACAGTGCAGGAATGCCAACCATAAGATGCACACAAACGAAATTACCAGTTTGCTAT
12_31361	[C/G]	CACCCTTCGTATATGTCTTCTGTGTGAAGAACATGTACAGCCTATATGAGGCGGTCTCAT[C/G]TGGAGACACACTGAAAGGATGGTGGAATGGACAGAGGATGTGGCTGGTTAAAAGAATGAC
12_20240	[T/C]	GCTGCCCGCTGTGTTCCCGCGCTTCATGTCAGTATCATCTGCTCAAATAGAGGAGAGCGG[A/G]TTTGAGAGCAGCACTGTTGCAGATATTTTGAAGTCCAAAGGGAAGAGTGCTGATGGATCA
12_30863	[A/G]	TCTTCCTCAAGGCCCGCTACCAGCTCTTCCAGCAGGAACCGCCAGAGCACCCAGGAAAGG[A/G]TGTTAGCACAAACAACCCTTGATGCTGAACTCAATGCTGAGTTTGAAGAATCTAGTGACT
12_20574	[T/C]	GATCCTGCGCATCTCCTCCTACCTGCTGCACAACCTGAAGAAGGTGACTGTCCCGTTTGT[A/G]GTCCTGCACGGCACGGCGGACCGGGTGACGGACCCGCTGGCCTCGCAGGAGCTCTACAGG
12_30304	[T/C]	CTCCTTGCAAGATGCAGATGAAGCTTATGGGATTTCGTTCCTGTCTTCTTTCATTGTCCC[A/G]GAGGATGATGGTTCGCCGCTAGAATCTGGGGAGGCAGCTGCCTGCCGTGGCTCTTCCTTC
12_30851	[A/T]	CGCCGACGTCACCGTCGCGTACTCGCCATAGAGGCCCACGCCGCAGTGGTCCATCTTGTA[A/T]GGTATSGRTTGGTCGATGGATTCGCTTATCTGCAGCTGGCTAGCA
12_31077	[T/G]	TTCATTGGAAGTATGCTTCGATACTGTGCCCGGCATCCTATTTACCCAGAATCCATATAC[A/C]TGCAGAATTGGAACATTTCGTTAGCATGCATGCCAAGATGTATTGCAAAACATAATATTT
12_11140	[T/C]	ACCAGAACCTAAACCTAGGAGTATCGCTTAGCCAAGATCAGGTACGATAAAGAAGTCCTC[A/G]TCATCGGCGATCTCGACGCGGGCCTTCTTGCTCTGGCGCACGCCGGCGGTGGCGGCGACT
12_31224	[T/A]	GTTGGTCGCTCGGTGTCCTATTAGTCCCCTGAGTGTGCGTGTGTGTCTGTCTGTGTCTTR[A/T]GCTTTTTTTGTGCCAGATGATGATGATGATGATGCTGGCTCTTGTTGTTGTCAACTGAAA
12_30109	[G/C]	AGAAATGTAGAGCATGTTCTATTCTATATTTGGTAATTCTTTTCGGATATTTTAAACTTT[C/G]ATCATGGTTTTCACACATTCGCAGAATCTATTCTAATTTTTAGAGGACATTTCCCCTGTA
12_11324	[A/G]	AGCAACACCGTTTTCTTTATCCTTTTCTTTCGCTGGAGCAGTGGCAGCAGGAGCAACATC[A/G]TMTTCTTTATCATTTTCATTCGCTGGATCAGAGGGAGCAGCAGCAACATCATCTTGTTTA
12_11369	[A/G]	CCGCTGTCTGTCTATTCCTGAAAACAGACTTGACAAATAAATCAACCGATTCAGGAACCA[A/G]AGATTTCGCAACTAATGTAGAACCAGGTGGTGGTAAGCATTTCTTTGCTGTCAAATCCAG
12_30847	[A/T]	TCTCGCTCAAGCTCAAGAAATCATCTCACACTCCTCAGTCCTCAGTAAGCTCAAGCACCA[A/T]GCTCAGACTGTTCAAGAAGGAAGCCGCCTGCYAATCACCCAGCACTCTGCCGGTAGCCAT
12_30968	[C/G]	TGGAGAAGAACCCGAGCATTTTCaTGGTAAACTAGATCAAAGAACCTTCCAGGAGACCT[C/G]GACTTCTCATATACATAAAGCTGGAGMAGCTTGTTGTCCATTTCATCAGCTGCTATCGCT
12_30277	[A/C]	CCGCGAGTGGAGCGAGTAGGCCGGCCTCGTCATCCGCACCACGTCGCGGTACCTCGCCGG[A/C]GACAGCCCCACTTTCTTCATCGTCTCCTCGTCCGTCGGCGTCCTCCCCAGCTCGAACGAC
12_31178	[G/C]	AAGCTACTTGAAGTGCTCCAGCAATGACATAACCAAGATTTGGTTAGTAGAGAGGATGGA[C/G]GACAAAGAACAGAGGATGGCACCAAAAGGAACAGTGTTCATTCCAATATCGCAGTTCCCC
12_31269	[T/G]	ATATTGAGCATTGTTCTTCTAGAAGAAATATGATTTGATTGATTCCTTTTTATAACAATT[A/C]AGCCCATGTGGTTCCCTCATTTTTGTTGTTGAGCTKAGGTACACATGAGAACCTCGGACA
12_10296	[T/C]	TTCCAACTTGACATTACACTAGAAAGTGGGTCTATTCCAAAGACAAGCATGAACTGCAAC[A/G]CCGACAAAATTGCCCTTGTTAGACCGGATACAAACAGTGCACTCATCSCTTCAACCAGAA
12_11139	[G/C]	CACGCCCGGCTTGAAGAAATGCTACCACACGCAGATCGGGCTGAGCATCATGAAGGTGGT[C/G]GTGGGGCTAGCTCTCCAGTTCCTCTGCAGCTATATGACCTTCCCCCTCTACGCGCTCGTC
12_31220	[A/G]	GCATGGAGACTACTTGACGTGCGAAAGGCATTTACAACTTAATCCCCGGAAGCAAAACTT[A/G]GTCTTGCTAATCACATTGGTACAAAGTACAAACATAACCTCGCATATCTGGTTCTGTGGC
12_30842	[T/C]	TTCATGTATCTTTTNCTCCGATGTTTCAACTGGATATGTATAGTCCCTAATAACAAGAAC[A/G]TTGGCCCCGAAATGTAACTGCACGATGTATGCTTGATGAAGTGATGATGATNGAAGGATG
12_30162	[G/C]	CTCGCGGAAGGGTTACCGTATCAAGGGGCAAGATGTGAAGACGGAGCTGTAGTGTACAGG[C/G]GCCTTGTGCCGCAACGACCTTGGATCAGGACTGACSTGTGGACCTTGGGTGTTGTTTTTG
12_30906	[T/C]	GTAGCGAACTGACCAGAGGTACTCGACGATGACCTTGTCCGTTCAGTCGCTGAGGTTGAG[A/G]TTAACGAGTCGGCGAGGCTGGCCATTGCTGCTGCTGCTGCTCGCAGGGAGGAAGTCGA
12_10474	[T/C]	AGGATTAATAATAATGTCAAACCAACTCAGACACATAGATACTTGTTACCTCAGAACCTG[A/G]GTCACTGCAACCATTCAAGCCTAGCATATACTACATACACAAACCATGATAGGGTTCCTT
12_30584	[T/C]	TGTGGACACTGGCATGCGACCTCAAAACTTCATTAGAGAACTGGATCTTACAAGTGTAGC[A/G]GAGGACTATCCAAAATTGAGAGAACTCATACAGAGGAAGGACGAAATTGTTACTAACGCT
12_31404	[A/T]	CAAAAACCATGGAGTACTACATACATATATATATGTGGCCATGCATATGAACCATGAACA[A/T]GCACTCATCAAGGACTAATGAAAAACTAGATCGAGATGGGGCATGATCCGAGAGAGATGT
12_30995	[A/T]	CATTTTCCCCACAGTTTTAGCATTTCAGAATCGTGATGGCAGAGCTAAT[A/T]GGTTCATATACTGCCAGAAGAAGAAACCAAGTTTAGCTGGCAGAAACACAGGAAACTGCT
12_30751	[T/C]	TGCTGACATACAGGCGCAGAAGGGGGCCGGCCTTCCACTGCACCCCAATCTGAATTAGCC[A/G]CGGATGCGGCTTCTTCGGCCTTCGCTTTGGATGATGTGAACTGACCTTTATGGCGATGCA
12_21117	[A/G]	AGGTGAAAGTCGGCATGCTTGGTGGTGGAAGCCCTGTCGCTCAGCAAGGGTAAATTAAGT[A/G]CACAAGCTGCATAGTATGTTGCTGACGATGACGATGATGATGAAAAACTAGTGTGGTAGC
12_31139	[A/G]	GAACAAAATCAAACCAGACCAGACGGCATCTATGTACGCTTGCGACAGACACGAACAGAA[A/G]GAACAAGAAGAACAGACATGGACATGATGAAGAACAGACAGGCTACAACAATCCTTATTT
12_10633	[G/C]	GTTTACCTGAGCCTCTGTTTCTTGTATGTATTAGTGTGCAGTTAACATTCTTTGTTTTGT[C/G]CCGGGTTGTTGTAGCAGTTCTGGTAATAGTTGGCCCTTGGAGATAACATTTTGTTGTGAT
12_30900	[G/C]	AGGGGACCCCAAGAAGCGGCGGCTCACCGACGAGCAGGCCGAGATTCTGGAGCTGAGCTT[C/G]CGGGAGGACCGCAAGCTGGAGACAGCCCGCAAGGTGTATCTGGCCGCCGAGCTCGGGCTG
12_10609	[T/G]	CACATATGTAGTATATATTCAGAACAGCACGAGAACGATGACACTAACCATGGCAATAAG[A/C]ATCCCGATGCTCGCCTTCAACCCAGCAGCCCCATTCAAGCCCCAGACACGGACGTCGTCG
12_30204	[T/C]	GAGGTTARTGTGCCACACCTCAGATATGCTCCAAGCCATAAACGTTATGAACACAGATGG[A/G]CTGTCCTGAACCTGCATTTGCAAYAGCAGACTGAACTTATCAGCGAAAYTCTACAGAGCT
12_30605	[T/C]	GGCCTTAAAAACTCATAAACTCAGGGGGCAAGCCTGGGTGGCATTCAGTGAAATTACAGC[A/G]GCCACCAATGCTTTCCGGGGCCTACAAGACTTCGATTTTTACGGCAAAAAAATGCGGGTA
12_30833	[A/G]	TACAKGAGAGATAAGCCATGGTAACAAGYCAGGTCATGCAACGGAACATGACACCAAGGA[A/G]AGCATTCAGGAGAATCCAAGCCTAGCAAACCAGTATTAATACCACAACACATGCGTTTTT
12_10969	[C/G]	GTATGATCGCTGAGTTGGTTACTTTTCGGAGCCTGGCCGTGTATATACTCGGAAGTTGTA[C/G]ACATCATGTCACTAGTAGTCTGGCAAGTACTCCTACTACGGAATCTGAACAATAGTAGTC
12_30192	[T/C]	CAAACAAAGTGCAACAACAATCTTTTTCTTTTGTTGAAAAAAAAAGG[A/G]GCAACCATGAACAAATTCGTTCACGTGGCAGTAGTAGAAGCAGCACGCACGCACACACAC
12_30732	[A/C]	ACCTTACACCACCAAACGACCAGCGCTAAACTCTCGTAACGAGTCCCCAAAAAATAATCC[A/C]CTATTCTGAAGCTCCCCTAAACAGGGTTCCCCCTGGGAGCACCTCTATGCAGCAGCAACC
12_30673	[A/G]	GCCTCCACGGTCGCCCGCCGTCCGTCCAGGGAGACGGTGATGCTGTCGATCGCCACGTTG[A/G]ACAGCGTGTAGTCCCAGAACCAGCCTTTGCGCTCRATCTCTGCTGCTCGGTCYGTCCATA
12_30665	[A/G]	GGCCGGCCGGCGATGCAGTTCTGCCGGTCGTCGTTGCGCCGAAGCGCCGTGCACCGCTCC[A/G]GCTCGCCGCAGAAGTAGTTGTATGAGTAGGTGAAGTTGGCCAGCCGCGGCAGCGCACAGA
12_30884	[A/T]	GTATTTTCCTCACAAATGGATCCAGTCACAATTGTTGATGAAGTTGAACATTTTTGGCAA[A/T]TCATAAAACCGTGCATAGATGTCCGGCTACACGCACACAAGTACATAATACACCTAGTTA
12_30088	[G/C]	AATGCCGTCTGGAGTATAAGAATGAGAAGAGTGTGTCAATTGAAATAGAGTGCTGGCTAA[C/G]CGAACATGCCTCGGTTTGGATACTGTTTAAGGCATCTTCAACCAAATGAGCACCAGCCAA
12_11209	[G/C]	TACTCAACCAACCAACCCTAAAGAAACAGCAAGAAGAAGCGAACCCCTCGATGGATCCAC[C/G]GGTCAGGCGCGGAAGCAGCCGACGAAGCGCGGCAGGTGGAGGTGGCCGTGGGAGTGGGCG
12_30406	[A/G]	GTGGCGGCACTTCTGGTGGTGGTTGACGCCCTCGATCCGGTAGCACCAGCGGAGGCGGTC[A/G]CGGATGATCTTGGCGGTCTCGATCTGGATCCACTTCTCCCGCACCAGGTGCTCCCTGTAC
12_11150	[T/C]	CACCCGATCTGATTTCAAATTGCATTTGCTTGAATCGCTGTAGTTTATCTGTCGGAATGC[A/G]TGTGCTGACAATTGGACTTCTCGCCGTCTGAATTTTCAGCTGCCCAACGGGCTTGGAGT
12_30284	[T/C]	TAGTTTCCCGGCATGGTTGAGAAGCAATGTCTTGAAATCAGAAGCAAGTATGGTGCTAGG[A/G]TGCTTGCAGACGTAACCGT
12_30941	[A/G]	GCTGGAGCCGCCGTGCTTGSCCATGGCCGTGTAGAAGGCGTCCACGGTGGTGTCGAACAG[A/G]TTCTGGTACCCGTAGGCGCCGtCCcTGACCACGGTGCCGGACGCGTTGAAGAGAGCGTAG
12_30057	[T/C]	TGGAAGCCCATCRTCCRCCATCTAACCGCTTTACTTTACATCCTAGCAATCTTTGAGCGC[A/G]ATCAGCTGGTCGACGACGCCGGGGTCGGCKAGTGTGCTTATATCACCGAGCTCGTCCAGC
12_10195	[T/C]	AATAARCTGCACAGTATGAACACCAGCAAACTAGTAGCGAACAACGGTAACTAATCAGAG[A/G]CAGAAGTAGCAAGCAAGAGCAGACACGGTACAATCACTGGGATCCCTGCTAACACCAAGC
12_20989	[T/C]	ACTAGATCAGCAACAGAACCATTATTATCTTGGTGTTGCGTTCTTATGACAACCTGCCTT[A/G]CAACAGCAGCCAAAAATGCAATGCCGAAGCCGAAACCAGCAACGGAACTTAGTCCAATGT
12_31495	[A/G]	AAATACACACGACCATACTATTTATACTACTACAATCTGTTTGAGCGACGGTTATTTCTG[A/G]ACGGAGGTAGTACTTGGAAGTATGGTACTAATACTCTACATGACATGATTACACTACACA
12_30251	[T/A]	TCGACAAACGATGACCTGGCAACTAGATGACTTTGACAATCCATTATACTGACGTCAATC[A/T]GCTTGGCCAAGCTGATCCTTCTTCCTGGGCTCTGCGAGACCTCATTGTCACGGTTGCTCC
12_10649	[A/C]	AAGAGGCGTTGATTAGGAGAGCCAAGACACCTGGGCAAACCCCAAGGCCGAAGCTTTGAA[A/C]CGTGCAGAAGAGCCGTGCCTGTACTTTAATATTTTCTTTTCCTTCGCTGTTCCATATTTT
12_10166	[A/G]	CGGCCATTCACTAGGAGGAGAGTGGGCGTTGATGTGATTCACGGCGCTGTGCTCGTTGCC[A/G]AGACCGAGGTTCTAAATAACGGCTTACGGTTTGTCGACCGTTCCTAGTATATTTCCCATT
12_30494	[G/C]	GAAGTCGTCATCCTTCCCCTACAGATGGGTGCTCATCCAGTTCAGCGCCTTCATAGTCCT[C/G]TGCGGGACCACTCACCTCATAAACCTCTGGACCTTCACCATGCACACCAAGACCGTCGAC
12_30719	[T/A]	AGATTGGTCCCACTTTCCACTTTTACACCCATACAATCTCGCTCTAAAATGTCTTCTGAA[A/T]CATCAGAGCAGATGGCCAGCCTCTTGCCGCTTGCGTCGTCAGCTTTKCCCCACAGCACAA
12_10181	[A/G]	CGGACTYGCATGATCCACCGCAAATCCCATGGATGCATGCATGCATCTAGGACGCCGGCC[A/G]ATGCTCAACTTGTCGTTTTTTTAAACTTATTTGGTAATTATCATGTTTACGCCTTTTTAG
12_30855	[T/C]	AACATGTAGATAGTTGCGTTCTTCCAGATTTGGGAGGAAAGAGAGTAGGCAGTTGGTACT[A/G]CTTTTGGGGAAAAGGGGCTAGATTGCTTAATTCAACAATTGGTACTGAACTCGATTGTGT
12_21131	[A/G]	AGCGGTATTGTAAGTTCAACCTTCTTCACTGAAGGCGAAAACCCCTCCAAGCATGTCGTC[A/G]TTGTCCCCATCTTCCTCGGGCTTCTCTCTCTCGCAGTGGCTGCTGCTGCTGTCAGCATCA
12_30828	[A/G]	GAGCTATGTGGTTGAACCTGTGAGGATTTTTGTGTTAATTTTCACTTGCTGGAGGAGATC[A/G]ATTATCTTATCATAAATTCGTTTAGTATCTCATTATTTTCCTGGATTGTTTTGCATTTTC
12_31502	[T/C]	ATGGTAGATTACTATGATGGGAATTCACATTCCACAAGAGTAATTCCTGATCGCGACTCT[A/G]AACTTCCAAAAGTCGCCGGAAGAGAATGGCATGATTTACATTTAAGACTTCAGAGCACAG
12_31218	[T/C]	TCAGTCTCTGGCTTAAACCAGCGGTTGGGTACGTTGTCCTTCACACCAACAACTTCTGGC[A/G]CTCCGCCCAGGGATGGTATGGCAAAGCCTGATGTCCGGGTTTTCGGACTGTGGGAGACAA
12_31300	[A/G]	CATATTGCTCCCGAAATACCCGATGCCGAACGATGGGGAGGAGTAGGCAGCAACAAGCTC[A/G]GCAGCTTCGAGTACAGTCGATTCTCCTCTCTTTGTAACGTCAGACTGGACGAGCAACAGC
12_30869	[A/G]	AGCATGAAAGTCTCAAATCAGGCTGAACGTATGAATCTGCAACCACCTGAGAATCGATCA[A/G]AAAACACAAGCGCACATTTTAATCTTATTCATCGCTCACTCACTCGAAGAGTTGCGTATT
12_10904	[A/G]	ACATCACCAAACGCTCTTACATTTCTAAGGGGGTATTTAACCGCGGCAGGGTTCAAAGAT[A/G]GGAGTATACCATACGCCTGAAAGTTTGGGACGGTATCTACAGATTCAGTACTGTGAAGAC
12_20403	[T/A]	TTGGTAGCTCTCGCCTGTTACCTGTGTGGCCTTGCGGTGCTACTTAACAAGAGTCCATCT[A/T]CTCCGTTGGTTTGATCCTGCTGTGCAACCCTGTTCTTTGTCCATCTCCATGCACGGGGGA
12_30182	[A/G]	GACGATTTGTAGCATCCGCATTAATAAAATGGCTGCATGTATCGACCAGATGTATAGGCC[A/G]GGTTTATCTTTTTTTTTAACTTGGTATCTTATGTACGTGACTAAACTCCTAGAGAATTTG
12_20696	[T/C]	CTCCCCTACAAAATTAGAGATTTGGGGGCCCTGTCAATTGGAGAACGAAATACATATTGC[A/G]CAATCTATTCATGGATCTCTGTATGCCGATGGATGGTTTGAAGGGATTTCATGGAACCAA
12_11526	[A/G]	GTGATCATCTCTAGCTCGTGTCGATCGCTGCAGGCCGGGCTTACTATATATACTGATGAA[A/G]GGCAATTCTTCTTATACTACCGTGTAAATCAATCAATATGAACCGATGAATG
12_11455	[T/C]	GCTCACAAGGGCTTTAGCTTTAGCTAGCTGAGTGAGCGAGCATTAGTGCCTCACGCATGY[A/G]GCGGGCTCTGTTTTGGAGACGGCAGATCCTTCCAGCAGCATTGTAAAACTTTATTTACGA
12_30108	[T/G]	ATGATATTTTTCCAGCAGGCAAAACTTATACATCAAMATCCTCAAGGTCCATCTAGAAAT[A/C]GCTGTTGCTAAGCATAGAAAAACAAACCCAAACAAATAAACAGTAATGGCAACAAGACTG
12_30148	[A/G]	CAGAAATAAGCTTATATGTCCAACATTCATCCAACGGAACACACAAATGAAAAAGAAGAC[A/G]RCGAAATGGGCAGGAAAACACGATGCTGCATACYGCGTGTAGTGTTAATAKCATCCTTCT
12_10859	[T/C]	GCGYGCGTCGGCGACCATGGCGCCGACCAGCGGAGGCAGGGTGCTGTACCAGCCGTTCTC[A/G]TGGCGGTAGAGCTGGTTCGCCCTCGAGAGTCCTCGGRAGCAYGGCCAGGARGACGCCAGT
12_31163	[A/G]	GGTTCCTCTGAAGACATGCTCCGACTGTGTACGTTTGAGGCTAGCTGGTGATGTCTGATG[A/G]GTCGACAGTTATATGCTGCTGGTTACTTTTGTTGGTTTGTAACGTCCTCCCCCTCATGGG
12_10864	[A/G]	AGAAAGCCTCGCGATTATTTCCAGCTGCCTTCAAAGTTGGCAACTCCAGGCAATATAAGC[A/G]TATGTTGTCCACGCTAGAAATTCGACCTCGTACCACCGAACAAGAATCRGACCATGTTAA
12_10970	[A/G]	TYTACCATTTCAACTGTTGTTTACACAATGTCCACATGAAGGAACAAACCGAGGAATTGC[A/G]AACGAGGCACATAYAACTAGCACTTGCAACATGGTAATGCAGTGAATTTATTCCGTATGC
12_31249	[A/G]	TATTGATAGCTTCTGGCTGAACTTTCGAGCCTTGTGCTTTCAAAGCTGGTATGAAGTGCC[A/G]CGATATTACATCTAGAATTTTCATGAACTGTGATCCATATTTCTTGTGAAGCGCAAAACC
12_10371	[A/G]	GTATCCTTATGAAGAAATATTAAGGACATTCCACAACCAAACTGACAATGTCATGTGCTC[A/G]TATTTACCAGTATTCAATTCATTCAACTTCACTAAAGGAGGACTGATACAACTCAACCAT
12_20350	[A/G]	ACGGGCGCCCCCTTCATCAACGTGTAGAATAAACTAGCTTTCTTGCCGACACGATAACAC[A/G]ACTTGTACTTATCTAGTAGGACATCTGGACATGTAAATGATGATAACTGATCATCCTCTT
12_30377	[A/G]	ACCATCTCCGCCCAACCTTCGAATAATAAAACGCGATTTGATGCAGACTTCCCAACCAAC[A/G]GCTATGTTATTTACATTAGGCAGCAGCAGCAGCTTCTTCAGACAGGCTTTACTTTCTTCT
12_11443	[T/C]	GTTTCTTCCTGACATCTCTTATTCACTGTACTCAGAAGAATAGGATGTTGCATCATCATC[A/G]TCGGCGTTCCCCGCTCCGCCCTGACTACCACCACCATCATCATCGTCGCCGTCATCATCA
12_11535	[G/C]	GTATCATAGAAGGGGACGCCATCATATCATCGATGCACGGGGAGCAACCACCGTTGGCTT[C/G]GTCCATTGCCAAAAAGTGCTCAACAATCCTGTGCATGCACTCGACGTTGTACAGTGTTTC
12_31324	[T/C]	GGTTTAATTTGTTTGTTTTGTGTAATGTAGGTGCCATCGACTCAGTTGTACATAGGCAGG[A/G]ATGTTGATGGCTGCTGCTGCTTCTGTTTGTAAATTAAAGTGGTTTCAGGTTGTTTTTCAC
12_20156	[T/C]	CTCGTTGCCGGTGCCGGTCACCACCGTCTCGGTCGAGTACCCGTACACGTCGGCGCCGCC[A/G]TCAGCGGCGGGCTGGAAGTCCTCGCCCTCCTTCTTGTGGTGGAACAGGTGGTGGTGGTGC
12_20861	[A/G]	TGCATGGCGTTGATTTGGGAGGGCAAAGTGCCATTGTCGATTCAATAAGGAGACATGCAG[A/G]TCAGGTGCAGGCAGGTTGGGTAGGGAGGGGTGTTCTTTCTTTTGGTTGCAAGGTTTTAAT
12_31209	[A/G]	AGGGAGGTGAAATAACCAAATGGGCCTTTCGTTGGGACAAGAAAGAATTGGATCCACGGG[A/G]GGCTTTGGGAGTTGTTTTGTTGCGGTTGTTAAATTTGATTTTATTCGTTTGGAATTGGAG
12_30991	[T/C]	CCTTAAAAAAAACAGTTCAGGAAACCGTTGTGTCTAGCTTCTGAAAGATAAACTGTTACC[A/G]AGTTAATCTGTATCTCTGTCCCACAAACACAAAGTTTCCCCTGATTCAATTCATGAGTGA
12_30316	[T/C]	AAGATTAGTCCAACTAGTACAGGTCAAACGAAAGAATCACCACACCCAAGGGGCCGGGCC[A/G]GTTCCTATCGACGACATCAGCAGCACAGTCAGCAGGGCGCAAAACAGTTACCACCTACTG
12_20518	[T/C]	CGGTGTACACGCCGTGGTACCCGCCGCCGCCGCCGTACCACCCGCACCCGTACTACCACA[A/G]CCACAGCGCCGAGGAGGACCCCAGCTCCTGCGTCATCTGCTGATCGGCGCGCGCCGCAGR
12_30285	[G/C]	ATGGCATAGAAGCTTGCGTTACGTAGCTGGGAAGGCCCGGAACTAGTAGTACAAGCTCTA[C/G]GCCGAGAGGAGCTGCGCACGGCGAGCCWTGTTGAGCGCCAGGAGCTTGTCCCTGGGTGGC
12_30859	[A/C]	TGTCAAGTGTGATAAAATACTCTTGGCTCACCATCTTCTCTCTTTTTGGGACAGAGGACT[A/C]GCTAATCATTTATGAACTACCACATGAACAGAMGAGCCTTTAAAATCCAATTATGAATGG
12_11175	[G/C]	GACGCCCTCGACGCCTGCTGCATGCACCACGACAACTGCGTCCTCGTCAAGAGTACGTGC[C/G]CCCAACAACCAATCCATCCATCCATCAACTAGTATTTACGTAGCCGATGTCTGAGTCTGA
12_30511	[T/C]	ATACACAATACAGATGTTATTCTTTTATATTGCTATTTGGTAACTGTTTGTACTTCCCAA[A/G]GCAATTGTCTGTTATGCCTCAGTGCTAATTAGCTGTAACATCAGTGTATAGTTTCAACAT
12_30919	[A/G]	TCAGATGCATGGTAAAATAAGTGTAGAACTGAAGATCAGTGCGCAATAACGAACACAAAC[A/G]ATAAGTACCAACAATGACCAGTATGTTAAGTAGAAAAAAAAACATCAGCAGCACCTAGCA
12_10347	[A/G]	CAGGGGATAATAATAGCTGATGGCCTAGCAAAGGTTAGTAGAACCATTGCGCGACCTATC[A/G]TTGTACAGTAGCTAAGAATGTAATGCTTTAGGCACATACTTCTACGAGGATGTCTGTGCT
12_30596	[T/A]	GACAGAGTCCGTCCGTCTGTCTGATCGATGATGACTAGCTATGTTTACCGTTTTATTATT[A/T]CCGTTCCTTTTATCAAGTTTGCAGTTCGAGTTATGTAACCCAAAAGATGTACGCTTGCTT
12_30561	[C/G]	CAGGAATGCCATGTAGGAGTCATCAATGCTTTGTGGCTTAGAAGCTGAGGGTGAAGGCTG[C/G]GCTGCAGATTTTATGGGGGTTACTGAAGGCGTCAGAGCAGAATATGATGGTGCTGATGAC
12_11325	[A/G]	CAACCTGCTCGTCACTTGCATCGTCATCTGTCATTAGATTCGTACACACAAAAAATGAAC[A/G]TGTTAAAACAAATCTTATCTGTGGTTAGGCAACAAAAAAGGACTGCAGCAGAAGTTACCA
12_30126	[T/C]	TGAATGCTTGTCGAAGCTTGCTCTCCAGAAGGGGAGCAAGGACAACATCACGGTTATTGT[A/G]GTAGACCTCAAGGCGCAGAGGAAGTTCAAGAGCAAAACTTAAATCATCTTGCTTGATGGA
12_31250	[A/G]	GCAGGGTACCTCCTGTTCGCGGTCGTCRTCAGCTCCGCCGTCCGGATCCTCCTCCTATTC[A/G]CCACCGTCTTGACGTACTCCGGCGAGCAGCGTACTACCTTCAGCGTGCTCCTCGGGAAAG
12_30238	[A/G]	AAATCACATATTTGCTTCTCATCTTATCGGTAGGGCTCCACTGGAAAACTTGGACAGCAT[A/G]CTGATTTTATAAAGCTGAACAAGTTGACTACTGCAAATGTCAAATATCTTCATAACAAAT
12_21408	[A/C]	GTTTYCAGTGTGTATGAGGCTTGTAGCTCCCCTTTTACCTGAACATTTGCTGGAAGATTG[A/C]AACAGTTTGACACCTGATTAAAAAAAAAAAAAAAAAAAAAATCAACTTCTTTTTCTCTTA
12_31509	[T/C]	AGGGAAGGTCGTCCAAGTGAAGGCAGCCAAAGCTCCAGCACCCTTTAGTACTCTCCCTCC[A/G]AAGCAAAACTCCCAACCAAACATCGAACCCGATGCATTCGCAAGGTAAGTTTGTGAAGAA
12_30948	[T/G]	GTAGCAATCCGCCCGTGCAGGTTCCAATGGCGAGCTCGACTTGTTCCGATGACAAGGTTG[A/C]TCCCCTGGTTCAGAAACACGCACCCGCCGGAAWCCCGGAGGCGCTTACGACGACGAAGAA
12_10670	[G/C]	CCCAGAATTGACGTCAGACTGTAGATGGCATCGCTTCTTCTTGGACATGGACAAAGAATC[C/G]CATCCAAAGGCCTTCTGTGCGCTATCTCTATCGTCGTCTTCAAGAGATTCGGAAGGCCGT
12_10507	[T/G]	TCACATCGCCTCTCTCTTCCCAGGCCATCCACTTGTTAAAGAGAACAAGAAGTGGGTCAC[A/C]CACATCTTGGACTCTCCAAAGCCGCCACCACAGAGAATCACATTCACGTTCCCGGTGATC
12_30843	[T/A]	TTGTCATCTCATTGGCTGTGTGTTGTGCATTTTATTAGCCCATATATAACTCAGCTGTAT[A/T]TTCTTCTCTCCAGGTGAGGACTTTGACCACAGAATCATGGATTACTTCATCAAGTTGATC
12_31242	[A/C]	TGTTGCCTATGAAACATTTGGTTTAACCACAGGTTTCATGTCAAGGACACGGTGTATCCT[A/C]TCCTCTATGTAACATCCTATTAGTGTTCTAGTCTGGAATTTGTTAGCTTGAAGCATTCTT
12_30420	[A/G]	AAAAAAAAAAATAAACTCTGGTTCGTCTGCTTAAACTGTTGCTTGCGGGCTGTATCCACT[A/G]CCTGAATGTTTGTTTACTTCCCAAAAAAAAAAAAAAAAACCCCTCTTTCCAAATTACTTG
12_30774	[G/C]	ATCGATGCTAGGAAGGATATCCACAACTTCTTTTCCCGAAGAAAGTTCCACAATGAGGTC[C/G]CCGTCGGTCGCCGATTTGTGAACGCTGACAATGGGTGCACCGTTTAGGGTCTCCGGAATC
12_21396	[T/C]	GAAAGCATTGATCCAGAGTAGATCTGGTGACTAAAGGACTTTCGACGATTTGTAGGAGTC[A/G]TCCATAGCCTCAATGCACATAATAATGCAAACGAGGGATGCCCGTTTGGGTGAATATATA
12_31394	[C/G]	GAAGTCGCCACAGTCGGAGCTGGACGATAAAGTATGAGATGGAAGCCTCGAAGTTCTTAT[C/G]GTCAGCTATTTATATGGACTCCGTCTTAYATATCAAAAGTAAAATGATYGTGAGGATTTT
12_30854	[A/G]	GCGAGGCCGGAGCACGGCGAGCAGACCGGCGTCCAGACGCCGCTATGGAGCTGCTTGTTC[A/G]ACTAATTTAGCACTACTGTCAACATGTAGATAGTTGCGTTCTTCCAGATTTGGGAGGAAA
12_30205	[A/T]	GTGGAGCTGCCCGACGACGACGACGAGGACTACCTCATCGTTCCCGATCTTGGATGAGAT[A/T]TCTGAACTGAATGTATAGTTCGTAGTGTGRTGTATTCCCTCCGTTCCAAAGTACTTGTCG
12_31018	[T/C]	GTCGTTGCCCAGGAGCATGGCTATGGCGTTGTTGAAGACGGACGAGTCGGCCGTGTTCCC[A/G]GAGAAGAACGCGTCTGGCCTCAAGTTTTCAGGATGAGACGAAGTGTCCCCTGCCCCGGGC
12_31012	[T/C]	CCAATCGAGCAATGTATAGGCTGC[A/G]TCCGACGGGGACAACCGAGGGCCTCGCCCCCATCCGTGCTCCTTCAGGAGTGGAATCAGA
12_10583	[T/C]	GGGCATCGAGTGCTGCAGTAGTAGGACAAACTTGAACATTTTGTCATCTTTGGGAATGAA[A/G]CCGAGTTTGTCAACTAGCATGACGATGCCAACCCCGGCAATTGGAACCAAGATCAGACGT
12_10278	[A/G]	CCGATGACCGTGCGGATAGCGTCGGGCGACACCATGGCGGCTTCCGGCGAGAGGTTAACC[A/G]CACCAAGGAACTGATCTAGAAGAGCGTCTCGGATGTGGATTTCTGGAAGGGAGGAGGAGG
12_30504	[T/C]	CTCTATGTGCGACCTCACCATATATCTTTAGAAAGCACCATCACTATCATGCAGGAAGAC[A/G]AGAACACCCCCGGAATCAGCCAGCCATGGAGCAACAGATTCAATATCTCTCGTGGCGCCT
12_21186	[T/G]	AAGGGTCTATTTGTGACTGTGGTCGATTTCTCTGAACAAAATGGAAGAGAAGTTACTTCK[A/C]TAGTTCAAAAGGAAAACAAAAAGTTTCATGGASATCTTGGAGTACCGTCTGCCATATTCG
12_31074	[T/G]	AATAGAAACCTCCAGCACATCAGAAGTTAGGGGAACAAGGTACGCTGCCATGGGNNNNNN[A/C]TCCAATTCTTCTATGAACCTTTTTKTGAAAATAAATTCTTTTTGTACTATGCAGTGTATA
12_30360	[A/T]	TTCTCTTCGGTTAAGGTCTTCGGAGGTTGGGCCTGCTACATGCAAATCAATGGCCTGCAA[A/T]CAAACGGGGCCGATTATGAATCAAGGACATGGGGAAACTAGTTATGCCCACAACTCTAGT
12_30010	[T/A]	GACATGGAGATGAATCAAGATGGTAACATCCAAGAAGTAACACCAAGACACACAAGTATA[A/T]TTTGCAATGATTTGCCGTTAAATGYTRTGGATAACCAGAACAACATTGGTATTATCGCTA
12_30011	[T/C]	TcCTAGCCGTTCCCTTAAGATCTTCACTCCAAAGTACCTGAGCATAAAGTATGATTAKAA[A/G]CCATCACGGCTTAAATTTAGAATTTATTTTGCCAAATAAGAAACTTTAAGAAACTTATGT
12_11144	[T/C]	GATGTTATGGGGTGAASGRGTATCCAGAGGCAGAGTTCTGTAACTCCTTA[A/G]CCCCTGCCAACCTCCACAGATCAGCTTCATTGAGGATTTTGATCGACCACCGTCTGATTA
12_30144	[T/C]	CTGCATTACAAACACGATCACATGTTAGTTCCTGGATCTAACCTCAAATGAAGAACTGAC[A/G]GAGGACACGATCTTTCCGGTTCAAAGACAAGATGAATTTTCCAGGGATTAGCGCGTGCTT
12_30985	[A/G]	CACTTCTCCCGAACCTCATGCTCACAGCCTCCCTTCCACCACTTCGTGGGCCAGGTAACT[A/G]GAAAATCCTTCATCGTGAAACACCGCTCCATCACGTAATCCTTGCAAGAACCTAGGTTTG
12_30283	[T/C]	ACAYACATAAACRTGGAATCAACAACACAAAACMTTMYAAGAGTAAACCTTTTGGTCAAT[A/G]TAGTCTACCCAGAACCGAGCAACGGCACGTTCGTAGGgttcAGT
12_10678	[T/G]	AACAAATATTACTCCTTTTCTCCCGGATGAATAATCTTGAATCATCTCGAGGAGAACTTG[A/C]CTCACTCACACACGTAATGCACACRAAAAAAAAAGGCACGCATTCTTACTCCGTCATCAT
12_10960	[C/G]	GACATATGACCGCCAACAGCAGGCTGTGCACGGTGCACTGTGGTTCGTGTCGGACGTCGT[C/G]GTAGCTACTTACTAGCTACTCCAGTAGAGTATAGTTTCCCGTGTTGTGCTTGTGCGGTGC
12_30736	[T/C]	CATATAGATATATACACAGGGACGCGATCAATTAACAGGAACAGAGCAGTATACACACAC[A/G]GGGTCACGATGAATTAACAGTAGCAGAGCAGATGCAGATGCAGATTTGAAGGGAATTGCG
12_10746	[T/C]	GTTCCTAACCCTTGACATCTCTTCCATTACAGCATCCTTCAGGTCCTCTATATCAGCATC[A/G]GGTCGTACAGCATATAGAGCAGTCCCAGCAATTGCATGTTCGAGACCCTGAGCTGATATT
12_30983	[A/G]	GGATGCGACGTCAACGACGCTGCTGCCGGAGCCCAACCGGAGCCGACCAGCCAAACCACC[A/G]CTTAAYACCATACGCTAGCGTAGTTGCGCCACCATCCATGCAGTCTCACTCCAAACACCA
12_30979	[C/G]	ATGTGACAAATAAAAGTGGTCTTGGAATAATGTATGGATAAAATTTCTAAATGTGCGCCA[C/G]CGAGGTGTCTATAGCAAACATTTCAATATGCCTATGTTGATCATGGTAGCAATATTAACA
12_30994	[A/G]	TACCCARTAGTGTTAGTTCTACAGATAACAGCAACTTCTGCAGGTGACCCAATGAAACGG[A/G]GACACTAAATCAAAATATGCAATTGACTAAAGGTATGATGGAAATACAGTCAACAGTGCC
12_30350	[A/G]	TCTGACAGATGCCGGAGTCTGAATTTCTGATTCGAGGCATCCATGAAGTGCAGCAACAGT[A/G]TATGCAAAGTGCCTAAGCACAGATCCAAGTTTCACATACTTTTGCCATGGGTAACTGTAA
12_30820	[A/G]	ACAAAACTTTTTTATGAAACTYAGAACTCACCTTGAAAACCCACCAGAGCCAGCTCCAAC[A/G]CTTCTTGCTTCAATGCTAGAGTTAATCTGAACCTTTGGRTTGTCTTGYAAAATGGATATG
12_31238	[T/C]	AGCCAAGATGTTCACAATTTCTCGTGCAAGGCATTGTCTTTCCACATTCATTCTATCTGG[A/G]CTTTCCCTTGGAAGTGTTGCGTCCAGTGAATCGAAAAGGGCGGAGTAGTAGTCATAGACC
12_30635	[T/C]	ACATGATGGAACTGTCACGATGGCAACTTGATCCAACTATCCGTCCTATGCACTGAGATG[A/G]CGGTTTGAGTCGCTATGCTGTAAGAGCTTGTAACATTGTACTATTTGTAAACTTCAGAGC
12_30952	[T/A]	AAAACTACACAGCGATGCTTCACYGACCAATCATTTCAAYRAGCACACTAAACATTGCAT[A/T]ATGCTCTAACATAACAAGACGAAGGTGAAGATTTACCAGCGTCGATTTGGTTCTTTTGGC
12_11106	[T/C]	AGTACAAAGCATTTAAAACATCAGCATAAGCTGTAGCAATGTAATTCAAATACTAGCAAC[A/G]AAGTCACTGCCTAACAACGAAGTTCCCAAAATATTTTTTACCGCCTCAAAGCTGCAGATC
12_10562	[A/G]	GAGGGCTTCAGTCGCCAAGAAGAAGTCGGCTTCGTCCTCCGAGGAATAAGTGGCATTGCC[A/G]TGTGTATTTACCTCCTGTTCGGCTCTTGTGCGCTACATCACGGCGCGGCGCTACCGTTTG
12_30430	[A/C]	CCTCCCTCACCGAAGCCAACGACCAAACGAACCCTAGACTCCGAGCGCACGAGGAGCGAG[A/C]GAGGGAGATCTCCGAGGTCGCGGCCATGGCGATGCGTGCGCTGTACAACGAGATCCGCGC
12_20721	[A/C]	GCATGCAGGATGACAACTGCAACAAAAAGAACCACCAGGCAACAAATTCAAGATCGGCTT[A/C]GACAAAATAATCGTAACATCCTGTTGCTGCCAAGCAACAAACCATGGCCAAGCCTCATTG
12_11278	[A/G]	GAGGAAAATGATGTTTTCTTGAACTTGCACAACCGTCTCGGTTTGTACTCATCCCTTTTG[A/G]ACCATCTCTTCACTGTACTCATCCCTTTTGGACCATCTCTTCACTGTACGTTCATTAGCT
12_30525	[T/C]	TGGAAGAAGATTTCAAACAGCTGTTTGATGATGGCACGTTTGATCCAGAGGAACTAGAGA[A/G]CTTCCGCAAGGATGTTCATGCATTCCAAGTAGAAAGGAGTACCGAAACCGGACAGTAGGT
12_30591	[C/G]	TTCCGCGGGGTGATACTGCTTCTCCGTGCAGTTCTGTATCATTAGGATGGTCGCTACGCA[C/G]GACGAAATCAACTCTGACGGGAACTGGGCTTCGGAGTCGCTGCCGTTGGGCAATACTCTT
12_30450	[A/G]	TGMTCGAGTGGSATCCCTGGGGTGTTCCTGATGACTACGAATGCGAGGTGATTGAAGATA[A/G]CACACCTATTCCCAAGCATGTTCCGCAGCACCGGCCCGTTGCACTACCCGAGGAGTTCTT
12_30055	[T/C]	GTCCTCGTCCTTCACARCCTCCACCCACAGTTCAGGAAACGCCTCCTTCATGTTGTGAAG[A/G]CTCTCCAAGGCATGGTCAGCGCCTTTAATCCTTTCAGAGGTTCCAACCTGGTAGTATAAT
12_21496	[T/C]	TGGATTTCCTATTATCCCATTGAGTGTGTGTTCCAAGAAAGGTYCCTGCATTCAAAAGTA[A/G]TGTCATTTACAAGGATGTATGTAGCTGCAGCGAACCTGTAATTTACAAGAGAAAACAAAA
12_30361	[A/C]	GCGGCTTCTGAAGTTCTGAAGACTCCACGACGGAGCAGGGCTGGCTGGCCGGCGAGCACT[A/C]GTCCTCTTCACCCTCCGGAGACGGGGACCTTGATTACCTCCGACGACGGCGTCCTCCTCG
12_10228	[A/G]	TTTACAGTGAATGTAGCAACGGCACATTTTCTGAACAGAGAGTGCGACATGGAGCGGTAT[A/G]CCACACTGAAAAATCCATGTTCTGTTATTCCAGRGTACCCCATCTCTGGTCRGATGWACG
12_30910	[A/G]	GATATACTGATGACTSGAAGGTATTATTGTAGCTACCGCACCACGCCAGTTTGATCAATT[A/G]CCGCTTCAATAGGTGATATGTAATAAGAATCAAACAACCTTG
12_30311	[G/C]	CGTGGTGAAATCATCAAAATAAAAGAACTTCGTGACCCTCCTACAGAAACCATCGTTCGA[C/G]GCAATGACACGCTTCATTTGCTTGCAGTACCCAGCAAATATGACAACTACTTTGCCACTG
12_30950	[T/C]	CAAGGAAAAACAGCACAAGACATTATTAATTAACTCTAAAAGAAATGCACAAGTTGACAT[A/G]TATATTGCTGATGTGAGTAATGCCATTGCCAGGTGGTTTCGTCAGTGAGTCACCTGCTCG
12_10548	[A/G]	CTCGTCTAGAGGGGATGGCAATGGACGCATGGTGAACCTAAACAGGCCCGGTAGAAATTA[A/G]AAGTCTGATAGATCTGCGATAAATTCCGAGCAAGGTTGTCTTGAAGCATTGTTTCCGCAC
12_10088	[T/C]	GCAACGAATATTGACGAACCCACCCAACTATGAGTATGCTCTGGCAAATTGGKGATGTAC[A/G]CCAAACGCAGGGAAGTGGCCTTAGGCCTTGGCCTTCTTGGGCACTGCCAAACGCTCCCGG
12_11107	[T/C]	TCATATCTGATCTTGATCGGATCCTCTGAGCTGAACTTACATAACAGGTCTTCAGCAGTC[A/G]GCCTCTCCTGATTGTTAGGACATGACAACAGATGGTGGATCTGTTCAAGAGTCCATAGGA
12_30498	[A/G]	TTGCAGGACAAAGGCTTGATGCGGCAACATTGTCCAAGACAAAGTCCTGTGGCGCTACCA[A/G]CCGARGAAGATTTAATTGAATATGTCCTCGAGAGATTGAGCCTGCTTGGACAAGGAACGG
12_20281	[T/C]	TAATGTAGCTCGTACCTCCTCCGCAACAAAGAGGAAGTAATTCACAAGATCACCAGGAAC[A/G]CCAGGAAACCTAGCGCGTAGCTCTTCTCTCTGACTAGCAACTCCAACTGGGCAATTGTTT
12_30476	[G/C]	CTTTACATATGTGTGTTGCGTGTACGTATCTGTGCGTGTGGTAGTATCGTTTGTACTGCT[C/G]CTTGTCATCGAACTAGCTTACGGTATTGTATGAACCATGGAATGGATGGAGTTCTCCGCC
12_11096	[T/G]	AGCAACAATGTAACCTTTTTTGTCAGTTCAACACGCAAAATGTTAAAAGAAAGTGTTGGC[A/C]GGAAAATGGCATTTGCTGCTATTGCAACACAGCGGCCCTTCTGCTTATTAACTTCTTTGC
12_31525	[A/G]	AGCAAGTTGAGATAGAAAAGTTCATTGATGAGAATRCTGAAGAACACGAATCCGGCTCCG[A/G]TGATGATGATTCAACGCCAGAACAGGAAAGTGATGATGGCGATGCTGTGTCTGCTGAAAT
12_31529	[A/G]	AAGTTTTTGGTGGGGCAAGAGTGTCGAACAGATGACCGAAAAACTGGGGCATCTCACCTC[A/G]GCTGAGAAAACCTGAGTATGTATTTCTCATTTCTTGTAGCTGAAAAATGACCAGTACAGA
12_30795	[T/A]	TATATGTGCTGCTAGCTAGTACATGCATGCATGCACGCATGGATAGCCTAGTATGGGCTC[A/T]CCCCCACGTAGTTCCCCGGCGGGTTGTAGCTGCAGATGATGAACAGGCCGTCGCCGCCGT
12_31164	[T/G]	GCCAGCGTTAGCACCGTCGCGCAGCTCGCGGGTCACTGCTGTGCTAGGGAACCACATCAG[A/C]GGCCCGACATGGGTCATGCCGTCAACGTGCTCTCCACCCTTTCGGAGGTGTGGAAACCCG
12_10100	[T/C]	AGCCAAGATGCTCACAGCAATCTAAGACCTGGGTTTCTCCTTCTTCTCCTTGAAGAGGGC[A/G]AGCAGAGACACACCAGACACCTTGACGACCTTGAACCGGACACCAGGAATATCTCCCACA
12_30275	[G/C]	GTGTTTACCCGTGCTAAAGGAGTTTCTCGTGTACTTGTTAGTGTCATTGATATTGAACTT[C/G]TACCGGATGAAGTGTTCTGGACGTATGCGGGTATGCGATACACACTGCATCTTGAGATTG
12_31062	[T/G]	GAACCCGGCGAGTGAGTACGCGCCGGGGCTGGAGGATACCCTCATCTTAACCATGAAGGG[A/C]ATTGCTGCCGGTTTGCAGAACACCGGTTAGGgCAAG
12_30410	[A/C]	TATTCAGCAACTCGCAGAATTGGGACAGAAAGCGGGATTGGGTGGTGGCAGCAGCAACCT[A/C]CCACAACAGTAAAAATATGCTCTTACCAGATGTTTTGATGCTAAGGTGGGATTGAAGCTT
12_31159	[T/C]	TGAAATCAACTACGTGCCTCTTCTTTTGTAGTTCAATACTTGAACATTTACACTTGTAGT[A/G]CAACACTTGAACATTTACACTTGTAGTTCAACACTTGAACATTTTACACTTCAGGCATAA
12_31272	[A/G]	AACGGGAAAGGAAATTGCACGGCAATATTAAGTTTATGTTGAGAACAAGCTTGTTGGATT[A/G]GGGACACTGAAATCTCTTGAGATCTTCACAGATCTTGCTTTGGATCACAGATGGTGGATA
12_31503	[A/G]	TTCTAGCGCCTCGATCCCACAGTATCTCGCATATTCTGGCCCAACCATCAAAAGGACTTG[A/G]CAGATAGCGATGACGATGATGCCTTGACCACCAGCAATTCGGAACCCAGGAATCCCAAGG
12_30897	[T/C]	TCACGATCCCTTCTTTCCCTCAGATCCGAACCGAAAGCATGGACAAGCATCAGCTCTTTG[A/G]TTCATCCAACGTGGACACGACTTTCTTCGCGGCCAATGGTACACACGACGCCGCGCGCGC
12_10155	[T/C]	CGGCGCTCGGCGSTCGAGCGCCCCCTGCCTTCCCTCATTAGTCGTTATACGTAGCATAGC[A/G]GTTTTCCTTCCATGGCTGGCGGRACCAGGAGGGTCGAGCTGAKCGGGGGCTTCAAGCCCG
12_30691	[T/G]	GCTCCAGATGAGGGCAGCCATCGATGATGGCAACCAGCTCCTCTGTCGTGATATCGCTAC[A/C]GACGAGAGTAAGGTATCGCAGCTCGTGCATCATCTCAATTCCAAGTGCCCCATCGCTCTC
12_31064	[A/G]	CAGCGTCACGAGCTCGGCAGCCGGCTTGCTCGTGTCCATCACCTCCTTGGACAGATGGGG[A/G]CGCAATGCAACATGGTAGTCTGGGTCACGGATCCTCTTCAATGTGTATGCTTGGCAGACG
12_20525	[T/C]	ATAACTACATGTATAGTGTATTAATATTGGAATCCAACAAATCTTACAGGACGAGAACAA[A/G]AAATATGGACGAGGGCAATTCAGAACTCCAGTGTTTCACCTCCAAAAGGACGAATATGCC
12_31280	[T/C]	AGATTAGACTGGTATGCTACGATCCGACAACACACTTGATCACCTTCGGAATCCTCTATC[A/G]TGTCCCCGGAAAGAAAAGGAAACCTCCCCCTTCGAGATGTTCTTGTAATGTTGAGCACAC
12_30197	[G/C]	TTTAGGATGAACAATATCTGTGATCGGTGTTTTTTCAGGTATTGTTAGGGGCTGTGGCTT[C/G]CAGAAGATTGGCGCGTATGTCAATCTTAGCGCATACTACCTTGTCGGCATCCCGGCGGCT
12_30592	[T/G]	AGGTGTCAAACAATGGATGGGCTGAAGGTGAGTGCAGGGGGAAAGCTGGTTGGTTCCCTT[A/C]CGAGTTCATCGAAAAGCGGGACCGTGTACTGGCGAGCAAAGTCGCCCAGGTCTTCTAGAA
12_30878	[T/C]	CATAATCAGACCGCAGCTTCTCAGCAACCTCAAGGAAGTTCGTAAACTCAGGGCC[A/G]CTGAATTCCGTGAAAACACCAACCTATACAATTGCCACCATTACTTAGTCAGCAGACATA
12_11463	[A/C]	CGAGTTTCCAGATGCACTGTTTTGATCGCCGTTGTTGCAGAAGCTCGATTTCCTTTGCCC[A/C]GACGCAGCTCTATCACGATCATTCATCTTTTAGGTAGTGATCTGATGGTCATCGCCGTCG
12_30829	[A/T]	TTTTCAGGCGCATGGTAGCATGTACATCGGCCAAGTGCAGCCATGGCCAATTAGCCGCCA[A/T]GTGTTTGTGTTCAGTGGTCTGCTGAGTTTTGGCTACCTTAGTAACCGGATATGTTGCAGT
12_11297	[A/G]	GGGAGCGGCTTCACCATTCCGGC[A/G]ACACAAGCATTCTGAAACATCACCACSGTGGCCCGCCCTTTCTCGASGTCCGGCAGCACC
12_31161	[A/G]	AACGCTTGATGATGTTGTCCGTGTCATAGACAATGTAGCCACTGAAGATGAGCGCCGCCA[A/G]CGCGCCATAGATCATGTGAGAGAGCTTGCCCATCGGAAAGAGGATCTGAATGAATCCAAA
12_11304	[T/C]	TGGATCAGAATCCCTAGGGTGTTTGCCAAGGACTGGAGAACCACTATCTGAACATGTACT[A/G]GTGCTTGTTGGAGGTGCTGCTGACATGTTATAACTAGGTCCAAGCCATGGCGCGCTCCAT
12_30358	[A/G]	ATGTTCTTCTCGTGGAAGTAGGCTAGGTCGAGTGCCGTAGCGCCGACGACAGCGAAGTTT[A/G]CTCCATGGGTGAAGTTATTTTCTTCACCGAGAATCGGGGGGACCAAAGGGAGCCCGAACT
12_30041	[G/C]	TGGAYGCCTACGTGCCACTCTTTAGCCGCGACATGAACACCTTCAAGAACTGCTGCTACA[C/G]CCTCGACTAGGTCCCGTTTGCACGTACCTGCCATGTGCCAATGtgtgaacccTG
12_10810	[T/A]	AAGACCTTTGGGATGGCGTCATCGTGTACATGTACACTTTGAAATCTGTATATATTTTTC[A/T]CAGTACATGATCCCTCTGCCTAAGCACGTGTATACTTTTTTAACAAGCTGTAATTCTCTC
12_31393	[T/C]	GGTCACAGATACCACGCGGAGTGCGTAAAACAGTGGCTGACGGTAAAGAACCTATGCCCC[A/G]TCTGCAAGACGACAGCTTTGTCTGCGGGTAGAAGAAGTGGATAACAAACAGGATTAATCT
12_31053	[A/G]	AATTGTGTAGGCTTACCCAGCAGCCTCGTGGCCGAGAATGCAAGGAAAGAGGCCCTCAGG[A/G]TCCTGCATAGCAAATGAAATCCTTCCATGACATGACCACAAATTCTAATAAATCTCTmCA
12_10717	[A/G]	GTGTATAATACAAAAGAATTTTACATGATGGCCAGAAAATTGCACTACCAACCGAACCTG[A/G]TCGAAGAAACCCATCTGATGGATCTGCTCAACACCGGCGTAAAACCGGCCGGCCRGGCAG
12_10179	[T/C]	GCAAACTGCGAGAGGCGGTTGCGGCTTARAAGCTGAAAGACGCCTCGGATAAGTAGTACC[A/G]ATGTATCTCGTGTCATGAACCAATGATATATGATTGTATATTGGTGGTAAGAATCGACAT
12_10079	[T/C]	GTGCATAGGGCAGATTCCATAGAACATAAAAGCCTCGACATAAGTTTAACGGTAGCGGCG[A/G]AGAGAGACGGTCTGGTTGCGCTTCCAGGTGGCTCTCCTTGAGGGCCTGTTCTTGTGGTGG
12_30379	[T/C]	GCCATAACCCACAGGCATGAGCTTAGATGCACCCCAGGTGAGACCCTCCATTTGAACACC[A/G]CGGACAGCCTCCTCCAACTTCTTCATGTCAGTCTCATCGTCCCATGGCTTGATGTCCATG
12_31144	[T/C]	GCGCTTGGATCCACCCCCTCGGTGAAAAGAAGTGATTCGCCCGGAAGAGTTCCTCCCAGC[A/G]GTGACGGTCTTGCCGGTCARGGCCTTGGCCAGGGTCTTGAACTTCTGCATCTGGCTGCCG
12_30508	[T/C]	CAAGTCAAGAAACATAGCAGATGCTAGGATCTCAAGCACGTCATCTTCGTCGCTCACTCC[A/G]CTCCATCAAGAATGGATGCTCAAGGGCCTCTTGGGCCGTTAGGCGGCTTGCTGGATCATA
12_30136	[A/G]	AAAGCCGCTAGAATCACTTGACGTTTAGGAGGCAACTTACGGGATAACGACGGCGTCTAG[A/G]ATCTCTGGATGAGATAGAAGTAATCCTTCAAGCTCAGCAGGTGCAATCTACCAGTTATAA
12_30084	[A/C]	TTTGTGTGTRTTGTACCGGTTTGCATAACTGAATCGTCTCAAGCAATCACGTTGTTTGCT[A/C]GCAGATGTAAATTGTTGGGAGTGTTTGCTGAGGTTGACCGGATATTGAGGCCAGAAGGGA
12_30459	[C/G]	GAGGCGGAGTGCCACCGTGGGCAGCGGCAGTCCAGGAAGGTGTCCATCGCGAGCTAGCCG[C/G]CGCGGGAAGTTCTGTTTGGATCGACCAGATCTGAATGAATTCTGAAGAAAACTGCCGTTG
12_30677	[A/G]	CCTCTATATGCTATGGGCGGACGGTGTCGTGAGACTTGCATCCACACCAACTCAGTGAGG[A/G]CTGAGCATATTAAAACGTGTTGACGTCGGAAAACCCAGCCAATTTAGCTGCTGCTGTGTT
12_30977	[T/C]	CAATTGAGGCAAACGACGCCGGATTGCCGTTGCAAGGCTATCTGGACATCAATCCAAGGY[A/G]ATCTAAGTGGCTTCATGAGCTTTCAACAAGGTCTGGAAGCTAGAACCTTGCAGAYGGCCA
12_31402	[T/C]	GACACTGATGAAGAGATCAACCGTAACCAGTTTGCTAGTCCGAGAGATGCATGGTTTCTC[A/G]TCCCAGAGAGGTACCCAAGGGAGTGTTGATCGTATGTGATGTAGTTAACTTGCTAGTTGT
12_10122	[A/G]	AATAATGGGCCGGTTAATTTATTATAGTATGCTGCTTGCTGCTATAGTATGTGTGACGAT[A/G]TATCACCTCACCTGCCGCCATGCCATCAAGAATGAGCACTGCATAGCTCATACAAGGCTT
12_10811	[A/G]	TATCGCGCCGTARGCCTCGGTGCAGCCAGAATCCTCGCCGGTTTCCTTTGATAGCGCCAG[A/G]ACCYTGTRGTACCAGCTCATTGCTTCTCTGTACTGTCCCAACCKTTGCAGTGATGCGCCT
12_30680	[T/C]	TCGGAGGGGGCGGACATCCAAACGGTGTCGCGGTAGTGCCGCACCTCGAAGTCCGACTCC[A/G]CGTGCACCGTCGCGTACTGCGGCGACTCCGAGCCGCGGGCGGCCGGCGAGAGCAGAGCGA
12_11285	[C/G]	GCACGGCCGCACTTAGCCAACGCATGCGT[C/G]GCACACCTTGCTAGATCACTTAGCACATGAATCCAGTGGGCTTGCTCCTGCCGCAGTGGT
12_30562	[T/C]	GTCTTATTTATATTTATTTTGGTAGTGCTAACTGCGCTGCTCATGTTATCCAATCTTGCC[A/G]CTCAGCCGGCATGTTCCTGCTTCAGACATGCTTCGATCCTCCGCAGTTGCCGGGGATGCT
12_30257	[A/G]	TTGGATGTTCTGTACTGACAGCATGTGRTYGATCCAATGCCATGTACGTACCTCCTGCTA[A/G]GAAGTGTTGAGCAAAGACGTCTATCCTGGCAACAAGTTTCTGACAATTTGAATGTGCGGT
12_31380	[A/C]	CTGAACAGTGMCTCCACGCGGAATTCATCCGTTCCAGGCCAGCGTGCATCAAATCGATCT[A/C]TTAAACATGAACACAGCTATATACACAATRTGCAACAATAGTGTTACAACCCTGTACAGA
12_11245	[C/G]	CCCTGATCAAGAGCGCCAGGTACGTACGTASGTATACGTGGATTTCGCAAAGTTCATACT[C/G]CTATGTGAAATGGCATATCATTACTGATTATGCTATCGTGGGCATATTAACTACAGGCCC
12_20181	[A/G]	TCTGGATCTTTTTGTACCGCCGAGTACTACACCACGCWAAGAGCAGCCAAAGATGCCCCC[A/G]ATAGTTCTCAACGCTATCCAGATGTATAACTGTTAATATCTGTTATCCGGACAAGCTCTC
12_30799	[T/G]	AGAAGAACCTGCAGATCTCCTACTGCTAGGTGTAAGACTCCCAAAACTTGGCTTCTCTTT[A/C]TCCAATTCCTCAGGTTCAGGGTAACGAACCAAGCAAACTCTGCGTGAAATCTTCCCCACG
12_30909	[A/G]	CACGAACAGCTCGTTCGACTTGGTGAACCCGAACAGCGGACCTGCATGCATCATACACAT[A/G]GTCGCACAAATCATCAATCAGCCATGCATGTCACAGAGCCGCAAAGATGCCATGGAAGTC
12_30336	[T/C]	CCGTGTTGGAGAAGTGGTCGCGAATGCAGTTTATATTCCGGTGTGTGTATAAGAGTCTTT[A/G]TTCTCTGTTCCGTGTGTAATATGTGCACTACGTTGACTCAGTGTTCTGCGGTGGTGCGAT
12_30538	[A/G]	TTCGATCAAACCCCTCATGCCTGAGCATCCAAGCGTTCTGCGTACAATTCATCCCCATCA[A/G]ACAGTCCAAAGATCAATCACCCTCCAACCTCCAACTGGCCCCGGAAGACCTGGCACACCC
12_30062	[A/C]	CCGGCAGGATCAGCACCCCCTTCTTCGCCAGGATCTGCACCACGAAGAACATGTACATTT[A/C]TCTACTGTCAGTCAGTGTGTGAATTCTATCAAGGAATGCGAGCTTTGTTTGTGGMAAAAT
12_31100	[A/G]	GTCTCTTCCACAAAGGCACTAGAATCAGATGGCCTTAGTGTCTCTTCCACATCATCAGGC[A/G]CTAACTTGGGGAAAGAAATGTCTGAGTCCAAAGGGACAGCCTTTTCTTCATGCTGAGCAT
12_31010	[C/G]	ACACAAGCAGTACACACAAGAGACACCGAGACCTGCATCCAGAAACCAACCAAACTTGAT[C/G]CACGATCGAGTCAAACTCAAGTGAGGAACCTATCTRCATTAAATTTACAATTGCTTCCTT
12_30029	[C/G]	CTGCTATGATTTTTCTCACTTGAACATAGAGATGTCGAAGACACGGGCAGATTTATCCGT[C/G]GAGACCGAGACTATGGAGTTGCCGTCAGCAGAGACGGCCAGCGACTGCACGACGTCCCTG
12_10860	[T/C]	CAATTGCGGGYTAGCCAGCCAGGAGCTAACGCGCGCATGAATGATGCTACCACTACTACT[A/G]CTGCTACGGTTCCTTCGCCGGGCGTGTGCTTGCAGGTTAGCGAGGAGCTAACAAGGCGAG
12_30705	[C/G]	AGAAACCTACAGACTGGTAAGGACTTACCCCAGGCGTGCTTTTACCACTGCTGACGGCGA[C/G]CAATCATTTACTGATCTTGGGTTAACGAGCAAGCAGGAAGCCTTATTTATAGAGCAGATT
12_30634	[A/G]	TACCCCGGAAGGAACAGAGTTGAAATTCCAAAACCACAACCCTGAACCTAGAGTGGTGAC[A/G]GGAAACTCAGATAGGCGGATAAATGTAGTGAATCACCTAGCAAAGGAGTTTGAGGACAGG
12_31458	[A/G]	ACAATCACTTATGCAGTTTCAAAAGCAATCTCAAACCACAAAAACAAATCCTAGCCACTA[A/G]TCAAATATGTAGAACATAACAGCAGAAAGCTGTATTTTATCATCAAACATGTCTGTCTGT
12_31095	[A/G]	GCAGCAGGCCCTCGATGGTGGCACGTAGTGGGCGTTCTTCTTGATGCTCCCGATGCAGAT[A/G]CCCATGATGCTGTCCCTCTCGTGGTAGCAGTCCTTCTCCCCCGCGGCGAGATGCGCCGCG
12_30969	[T/C]	GAAGCAGGCAAGTTGCCTTAATGACTGGGTCTATTATATTGCACAGTTCTGTTATATTGC[A/G]TAGTGCCTACAATATTGATTGTCATGTCTGTCTTCAGCTTCAAGCGATAGCAGCTGATGA
12_30039	[A/G]	CAAGATCTGGAAAGAACACATTAAGCTTTCATCTATGCTCAACAAAGCACCCGCATTATC[A/G]AATTCTCCACAGTAGTTGGGAGCTGAAAAGATGGTAACTAATCTCCTTTCTGCAAAGAAC
12_10640	[T/G]	GTTGTAGCCACTGCTGTCATAGTCATCAGTGTTGGAGGTATTCTTACCACTGCTGTAGTC[A/C]TCGGTGCTTGATTTGTTGTAGGCCTGGGAGTCCTCRGTGCTTGATTTCATGTAGGCTTGG
12_20576	[T/C]	ATCTGTGGATGTTACGATTACACCGCGTCACGCGAGCTGAGATTTGGAGCTCATAAATTG[A/G]AACCGGACAGGCCAATTTGTGCAGATTGAGATTTACRGCCGTGATTCGAATTCGCGKCGG
12_31288	[A/G]	AAAAGGAGACAATATCAGGGAAGCGGCAAAGGAATGATGATGCTGAACAGCGCTGCAACG[A/G]TGAAGTATGCAGGTTAACCGATAAGGCCTCTCCTCCTGTAGAGGATGAGAAGCAAACTGT
12_30454	[T/C]	TCCATCACTGTCAGCCAGTGGCGACCTCTTCTCATAACCATTATCAGCATCACGCTGGCC[A/G]CCATCTCTACCAGGGGGGGAGTAGGATCTCCTTTTGTCCTCTTCATGTTCTTTCGGATGA
12_31366	[A/G]	AATTACAAAAAAGTATGTGATATGAATATGATACAGTTGATTCATCTAGCCGCATAATTT[A/G]TTCATCTTTTCTTTTCAAACGGAAGGCATGAGCTACTATCACTCGATTAGCGATGAAAAA
12_31256	[T/G]	CCACTTCAAGCCAAAGTCCAATGGACACCTGCGCGTGAGTACTGTCTAGTACATTTCTCC[A/C]TTGTAGTAGCTTTGTCTCAGGGCACACACTTAACAGTGAATGAAGTTTCTTCCTTTGTCT
12_31002	[T/A]	ATTTTCTATTCTAGACCACACAGGAAATCAATTGTAATTTTGTTTACTCCGCTGTCCACC[A/T]GCACCTGACCGCTCCACCCACCGCCTTTACTACCTGCACGCACACATGAGTCACCACGCA
12_30759	[A/C]	TTCCCGGTGTTGAACTGGAAGTGCACCAGGCCGCGCGGGATGACGAAGCTCTCCCCCTCC[A/C]GCACCACCTTGGAGTAGAAGGTCCCGGCGGTGCTGACGAAGCCGACGAGCATCTGGCCGG
12_10154	[T/A]	AGCTCCAGTCCTCAGGTCAACTAAAATACAAATAAATTTCGAAGACTAACAAGCTGTACA[A/T]AGAGAACTCAAGTCCTTCAATGGTATACTGAACTGAAAATAATTGAATACAACAAGGACC
12_31520	[A/C]	GCCTACTGGTCGCTCCAGCGTGGCCTGACCACCAACGAATCGACCGTGAGGCTCCGAGTC[A/C]TGCATAATGCAGTTTTTTTTAACCTTTTTCGAGACCTAAATAAAAGGACCACAATTTAAA
12_10938	[G/C]	AGGGAAGAGTATGCAAGAAACAATCCGAGGTTTGGAAAATCTGAAAATGCATTTGAAGAA[C/G]GTCCTAGGAACAACAGCGCAGGCAGGAGATTCGTAAAATCTGGGTCGACATTTAGGACTC
12_10636	[A/G]	CGTGTGCAGCGGCAGCGTGTCGGCATTGCCGATGAACTTGTCAACCTTTCCGTCGCTGTC[A/G]CATGTGATGTCGATGAGCGTGCCCATTTGAGTCGGCTTCTCGTTGAGCCGGCTCGCGGGC
12_30945	[A/G]	CTGGACGGGAGACACGTTGTCTTTGGCCAGGTTCTTGAAGGCATGGACATCGTAAGGATG[A/G]TAGAGTCATCKGAGACTGACAGAGGTGACCGCCCGAAGAAGAAGGTGGTCATTAGTGAGT
12_31134	[T/C]	AGACGTGAACCCAGTTTAGTTTGCTTTGTTAGGTGCGCTCACGGTATTCAGTTTTGTCAG[A/G]AGAGAGGACACGGCTCGGCATGTATTGAGATATATACACTGCACAGTAGAGCTTTGGCAT
12_30119	[T/A]	ACCACCGATGAGCGAATGTYTTCTCCACTATGTAAGGTATAATAACTGCTATCAAGGAAA[A/T]TAGGTACAACACCTTCCCCCCTTCGATTTCCTGCARACGGTGAGCCAATGGAATGGTGAA
12_30696	[A/G]	TTCGTCGATGCACTCTTTATGGAACTTGTGAAAGCATGGCAAAGTGCGGATGGTATCTCC[A/G]AAAGATGGATTTTCCAGGCAGACCGCACAAGGCTCTTCAGTGCTAGTTGACTGAAATACT
12_30133	[G/C]	GTTCAAATTTGTGCCTCCGGCCATGTAACTCATTTATGTAAAGGTTTGGGATGATCATTT[C/G]GCTGTTTGTACAGGAGCGAGTCTACAAAGGTGGGGTTAATCCATGTGGTGCTGTTCATAT
12_30169	[G/C]	TGAATGAGCTTCCAATGGCAACGTTCCAAATTGTTTTTGTACTGTGGAATCAATCAAGCA[C/G]CAATTTCAAAATACAGCGCACAATACACACTAAAGCTTACCGTCGATTTCATTGCGTAAG
12_30200	[A/G]	CYWCTGCATGCAAAGGGTAGGAAACTAGGAATGAACAAAAACCAAATTCCTACCCCCCTT[A/G]ACCTCATATAGGGAGAACTCACCAATAAGAAGCTTCCGGATTTCTGACTTCTCCCTGAAA
12_31177	[T/C]	TATCCCCTCTTCTTAAATAATGAGGATGCAGCCAGAGATCATAGCAGGAGGCCAGAGGTG[A/G]CCACAGGGGGTGTTCCAACCTGGGCATGGAGGGTGAGCCACCCTCCTCCAACACAACCCA
12_31072	[T/G]	TACTAGAAAGATGCTTGTCAAGGCTTCCTCCCTCCAAGTATTCGGAGCATAAATATCTTT[A/C]TTCTACTCGAGCAGAAACATGCTTTCCAYTGTGCTCAACAAGCACCTRTTTTGTRTGATG
12_31474	[C/G]	GATCGATGGATGGGCTTTCGGGGTAAGATCGACGATTACTCAATGAACAAGCCAAGAGCG[C/G]CGCCAGGTTATGTATGTACGGCGTATCAGATTGGTGATGTGCTTAGCCTTCTCCTCTTGG
12_20591	[A/C]	AGCCTGTATAGCAAGCCACATCTTTGATCCTAACCCCATGGTGATGCTGTAAGCTGTTAG[A/C]CATATCTCAAGTTGATGAGGCCTCCTTCAGCATTCCATCAGCTCCACTTACGCTGCCATT
12_30695	[T/C]	GATCTTGGGGCACCCGTCCCGGTCCTTCTCCTGCTGCGTGCACTCCTTGCAGTAGTAGGC[A/G]TCCGAGATGCCCACCCCTCCGCAGATGACRCACCTCCCCTGGAAAGAGCCGTAGTTGCAC
12_10847	[A/G]	TGATGAAGATGCAACCTCGATGGCGCTTCCGAGCGGCCATGCTGCTTCAACGAACGCGTC[A/G]CTGTAAGGAACCTTCTTTACCAATGTCATCTCCTGTTGGGGATCAACACCAAATCCATCC
12_10948	[T/C]	GTGGCGACGTTGGGTCGATCATACATATGGTCGCTAAATTAAAACAGGAAAAGGAATGCG[A/G]GCTAATTAAGACAAGCGATCCCATGGACCGAATTACAACACACGGCACGCATGACTGGGC
12_20489	[A/T]	AATCTCAGCACCCTTGAAGCCATAGTCCAAACTTGGGTTGCGCCCGCCAGAGAGGTTGGA[A/T]GGCAGACCGTTGTTGTAGAAGTCATTCACTAGCTCTGAGAACTGGGCAAACATGAGTTTA
12_31422	[G/C]	ACAGAGTTGAATACAGTGAGTACATTAGCTCTACATATACATAGTGCACTGAACCTGCTG[C/G]CGGCGGGAGCAGTTTGTTTCCTTTTTATGAGTTGTTTGAGAGGATATATTTCTTTGTCTT
12_20368	[C/G]	CTGCGCCGCGGGTTCGAAGCCGTGGAGGTACACCGGCGAGGAGGCCAACATGGACAGGGA[C/G]GACATCAAGATGCTGGTGAAGAAATGGTGGGCCATCTACGACGACGAGRGCCTCAACTAC
12_30370	[T/C]	TCGCAAAACCAACCAAAAGCCACAGGTAGCCRTTCGCACAAAGATGACCAGCAATGGATC[A/G]TGCCAACCAATCATGATGAGAGGGGTAAAAACAAGCACATATGATTGATTGATCTCATTC
12_30618	[A/C]	CAAACGCCCATAGAAATGGCCCTAAAGCAAAACACATACAAAAGAGGAGGAAGGATTCTC[A/C]ATCACATCAGGGCAGTGGACTAGCAATTATTGGCGTGACCAGCTCGTGCCCATGTACCCG
12_30231	[A/T]	ACTGCTCTACGATATAACTTTGTCTCTCTGCTAAGACAATGGCTTTGATTGGATTTAGTT[A/T]GTTAGTTAGTCGATTGTGTCGTGTGGTACCATGTTATCTTCCAAGTTAAATCCTCggaag
12_10156	[T/C]	TTCGGATGACGCCGGGCGGTTCGTGTGCAACTATGTGTACTACCACTCTCTCCGGTTCGC[A/G]GAGCAGCACGGCATCAAGTCTCTGTTTGTGCATGTGCCCCTCTTCTCGACAGTCGACGAG
12_31008	[A/C]	TATTTCCTCCAGATCCAGAAACATTGTGTCGCAAGAAATTAAAAGAGGGTGCCCTCTGAA[A/C]ATCTAACTACAGCGGACAACAGATTCTTAAAACAGCGACTAGAAGTCGACAGATTCAAAG
12_30378	[A/C]	TAACCAGAGTGGACCAGAAACGACGTGGGGGAGCAATGGCCGGCGCCATGTGGTGAGAAG[A/C]WATTSACGTCAGATTTGGAGCTTGCTCATGCCGAAGTCTCCGCTGGCGTGCACCTCCCKC
12_30456	[A/G]	TGGTGCTGTGCCGAAGGATGGTCCTTCTGCAGGAGTGACATTGGTAACATCACTGGTGTC[A/G]TTGTTCAGTAACCGAAAAGTGAGAGCAGACACTGCAATGACCGGAGAGATGACTCTTAGG
12_30515	[T/A]	AAGCAGGAGGCAGAACAAGGAAGGTGGCTTCTGCAAGGCCATCATGTTTGCAGTTGGCGT[A/T]GGCATCGTCGGCGCAGGGTTGCTCCTTGGATGGACCTTTGGGTGGCTGCTGCCCAGGTTG
12_31299	[T/C]	TATACACGATCCTGCTGGAAATAGTAGAAGTGCCGGCTTCACAAAAGAAGAAAGGAAATC[A/G]TTCGAGACTAATTTTCTGTCCAAAGGGTTCGTGGATACATTTCGGAAACAGCACCCCGAT
12_10766	[A/C]	TACTATGGGGTCGCAAAAACAGAATCGCAACAAGCTCAGGCCACGGAATGCAGATTCCTC[A/C]AACTAAACGGAGCATGAGAAARTTCTAACTGTATATTCACTGTAGCCATTCATCTAGCAT
12_30772	[A/G]	AGTCCTGTCCGTGATCCCCACATGGACATGACAAACGGCCCAGCAACGAATTACCGCGGC[A/G]GCCAAGGAGGTACTCATGGTGTTTTGAGGAATCCACGTGGTGTACTTGTGGGACCGCAAT
12_30455	[T/G]	TTCACTCATTTCACCGTTGTGTTTGTATTGTGTGTTTATGTGCACTAAAGTCTATTGTAA[A/C]ACTCAATAAAAGTACAAATTATGCACGATATTCCCCGCTAAAAAAAAAAAAAAAAAATTT
12_11399	[T/C]	CACTGCCGGTGACGTTTGCCTACCCGTGCTTCATGTGGATCTGTATCAAGAAGCCTGAGA[A/G]GTTCAGCTACAGCTGGTACGTGAACTGGGGCCTCGCCCTGCTCGGCACCGCCTTCAGCTT
12_30514	[A/C]	CAGCTTTTTGATCGGTCTGGGATGCTTTACGGTGAGCTTGCGAGATTTGTCTTGCGCCTG[A/C]TAGGAGTGCGAACAAAGTCAAAGAAAGGCCGTGTTCAGGGCACTGAGGCCCCTGCATTAG
12_30006	[A/G]	GCTCTGGAACCCCGACGAGATCGTCTTCCTCGTCGACGACGTGCCGGTGCGCCGATACCA[A/G]AAGAAGGTGGAGGCCACGTTCCCGGAGCGGGAGATGTGGGCSTACGGCTCCGTCTGGGAC
12_30297	[A/G]	TTCGATGGCGAGCGCAAGCGTGGGCGCAAAGCGGTCCACGTCGACGCGCACGTCCTGCTT[A/G]CCGAGGTAGTACTCGGCGACCTTGTCCCAGCCGCTCCGGTGCACCGACTCCGGRTCCTTG
12_11047	[T/C]	AGTTGACACAATTATTATTGATGGTATCAGCATCAACTACAAGATATGAACCTTCTCCGA[A/G]TGTAGACAGGTTTAATGTATTGCATTGTCACTGGTAATTAAGCTCATACAACGAAATGG
12_30957	[A/G]	CGTCGTCATCAACATCTCCGTCATCCGAGTARAGGAGTCAAGGCTGTCATGTCATCCACC[A/G]AGAGAARACATGGAGAcGAGGAGGACCGAGGCAAGTCATCAGCTAAGCTAGACAAATGTG
12_31221	[T/C]	ATCATCCAAGCTTTGCGAAGCACGTTTCTCGGAATGTGAAGATCAAATGGATCACCTTCA[A/G]GTCTTGAAACTTCCTTCCATGGCAAAGTTCAATGCAGGTTTTTTTTTACTGCAATCGGAC
12_30097	[C/G]	TGAGCTTGTCCGACCAGATGCTCACCCTCGGCTTCTCCGGAAGATGACCAATGCTGCAAA[C/G]CAAACACAGGGTCACGTTTGTGCTGTGCTGTGCATGTCGACTGTGGATGCGGCCAGGTGA
12_31462	[G/C]	AAAACAAGACAAAAGGGGGGGAATGCAAGCCCTTCATTTACATCAAACTAACCAAGAATT[C/G]ATCACCTGGGTCTCCTCCTTATACTAACTCCTACTTATTCACCACTATCATCAATTGAAA
12_11338	[T/C]	TACTATGATTACCTGCGGAGTTTGCATTTCCCAAAGAGTTTTCCTATCAAGGGTTTTTAC[A/G]ACGAAAGAATCGCTGTTGGCCTGAASAGAGCAGGGGAGAGGGAAATTATAGTTGCCAAAG
12_21497	[A/G]	TGTTACTAAAGGAGCCGCACACATATTTCATCATTCCTAATTTT[A/G]CTTATTTGAACCTCATTTCTTTCTTTGTGGAGTTCTGATACTCTGAACCGATGCTAATCC
12_30438	[A/G]	AGCTAAGGTACACCGCCCAACCGGGTATCTTCAGCCAAAGTTGAACCCACCCGACGGAAC[A/G]GAGTTCTGCTGACTTCCAAAGTTGAAGCCATTCTGGGCATTGTCACCTGAGGGCATGACC
12_30631	[T/C]	GCAGAACCAAATCTTATTTATGGACGAGGCAACTGCTTCAGTTGATTCTCAAACYGACGC[A/G]ACGATTCAGAAGATCACGCGAGAGCAGTTCTCATCCTGTACAATCATCAGCATTGCGCAC
12_11493	[G/C]	GCCCAACATGCCGCCGGCGCCGGCGCTGTAAACGAAGCAAGCACTTGAAATAAATTAATT[C/G]GCGTTGTATTGCACCAGAACCATCGAGCTCGAGCTGTAAAACGAAGCGAGCTTGAGCNTA
12_21049	[A/G]	ATGGAGCGCAAGCATCCTGGAAGACCTCAAGAAGATAGACGCTCCCAAGGCCTCAAATTC[A/G]GAGATTTCAGCAGATAAGGACAATGCTGGCGTGGAGTCAGCAGAAATCCTGATGGAACAA
12_21345	[T/C]	GTTTCTCAAAACAAAGGAAACAAACAAACAACTTCTGGCGACACTTCAATTTATACTAGC[A/G]CTAGCATGCATCCATGCATGTCGTCGTGTTAGATCCCTTCACAAAGGTGAGTTTCGCCAG
12_30999	[G/C]	CTCCACAGGATTGAACAAAATCAAAGGTGTTTGCAAGTCCACCATCTCCTCTCCTGTAAA[C/G]GACCACGACTTGCAGCCTTTTCTTTTCTTTCTATACATCTGATCTCCTCTCCTGTATTAT
12_20045	[G/C]	GGAGGTGTGGGCGGACAGCGTCAAGAAGAAGCGGAAGCGCAAGATGAACAAGCACAAGCT[C/G]CGCAAGCTCCGGAAGCGCCTCCGCCGCCAGACCTGAGCCRCCGCCGCGCCTGGATCCCGG
12_10099	[A/G]	GAGGAAGCGCTCGGTGGGGATGTAGTCGCGGCGCTGGAAGTAGGCGTTGCCCTTCTTGCC[A/G]ACGCTGATGACTTTGTACTCGACGCCCAGCTGCCTGAGGTCCTCCATGCGGSCCTCGSCC
12_31340	[A/G]	TCATATCTCCCAAGCATATTCTAGGAAACTGTCCATTGTGTTACAAGGAAACTACCTCTC[A/G]AAAGTGGGAATTGGGTATAATTACATACTGGTTAGTGAATACATGGCAAAATGGTATACA
12_31022	[A/C]	GTASGCGTAGGACCCGTTGTCGATCCTCTCCARGCATACCCCTTTCGGAGACGCCGAAGG[A/C]TGGGTAGCGTTGAACGACACCGTGCTCCCGCTGAGGCACACGGACCGGTCGCCACCGAAC
12_10937	[G/C]	GACCAGCCAGTCTGATTATTTGCGGAAGATTTCTCTGAAAATGCTATCTATGGAGACGAA[C/G]ACATAACAGGCTCCTGGAAATGCTCAGGTGATTCCAAATCAAAACAACCCCTGTCAAGAT
12_30214	[T/G]	AGGTTGCTTCGTTACCCACTGTGGATGGAACTCAACACTAGAGGCACTTGTTAATGGTGT[A/C]CCTTTTGTGGGTATTCCACATTGGGCAGACCAACCCACCATTGCAAAGTATGTGGAGAGT
12_30764	[T/C]	AAGGTCGTCGTCCCCTTGCCCCCCGCAAGCCGCCTCCAGGACGCCGTGCTCTACCTCGAC[A/G]TCGTCCACGCCAACGCCCCCGAGGGCGTSAAGCCCCTCGTCGGCTCCGCCCGCCTCCCGC
12_30982	[A/C]	AGGTCATGTAATCATCTATGAATAAAATTCCCCTTGTATATTGGCCCGTGTTGGAGATAC[A/C]TGTGTATGAGTTTGTTGATGGTGGGTYGTGTGCATATTTGTGCTCCTTTAACAATTATAA
12_20429	[G/C]	GAAGAAGAAGGAAGAAGGAAGGAAGATGGTTTCTGCTGTTCTTCGTACGATCCTGGTGAC[C/G]GGCGGCGCGGGGTACATCGGGAGCCACACGGTGCTGCAGCTGCTCCTCCAGGGCTTCCGC
12_10201	[T/G]	AGTAAAACTCTCGACAACTACGTGGCCATAGCTCTGTCAGTAGGGGGATTAACCAAGAAG[A/C]AAGCTAGAAGCAGGCCACCAAAATTTCATAGTATTGTACTCCGGTCTACTCTTTACTGGC
12_21128	[T/G]	AGTTGTGTCGACGCTGAATTCCCCCAAGAGGTCCAAGGCCGAGATGGAGGCTCTCAAGGG[A/C]GCCAAAGGCGTGACCAAATTCGTGGAGGTCCCGGGCGCGCTTCTGCCGCAGGAAGAATAC
12_30577	[A/G]	ACTTTATTAAAGGACAGTAATGTTTACAGGGATTCATACAGGATCATAACGATAACCGAC[A/G]TCTGAAACAAACTCTTGAAACTGATTGTATGCTCTATGGTTCTGGAAGAAGAAGCACTGC
12_30152	[A/G]	GGCATGAAACCGCATCCGGCTTCAGAGAATTGAGCAGAGTATCAACAAGAAACCGGGCCA[A/G]GAGTTGGGGGAAGAAGAGAAGATGGAGGAGAGGAGGAGGAGGAGGAGGCAAAGATTGAAG
12_11524	[T/G]	TTTTATTAGGTCCATCGATAATAAATGGACCGAGGAACTGAAAGCCCTTGTAGATGCAAG[A/C]GGTGCTCTCTCTGCCTTTTTGAGTGTATGGGGGCTCTTCTGGTTGTTGAAATCGAATTTG
12_11472	[T/G]	AAAATGCTCTCCGGGTACTTATTTCTATGCCCTCTCTTGTTTACAAACAATTTCCACTGT[A/C]ATGTTCACCCGGGACGATGCAGGGCCGGCGCAAAGCTACACGCAGCAAATGTTAGCAGTG
12_30068	[T/C]	AGATCTGAGACAAACTGGACTTAATATGAGAATGTGATTGCCGGCTAGATCAACTGATCA[A/G]AGCATCCTGAGTAGCATGGCGGCGGCGCCCACGGCGGCGGCGAGGGGAGCGGCGTTGCGG
12_30338	[G/C]	CCCTTCTTCTCTTGTGCATTCATGGATGATGAACTGCTTGATCATCCATAGTAGCGGTCA[C/G]CAGACTTTGAGTCGCTTGTTGCTGAGCGGTCGTCCTCTTGATTCTCCGGTTTCCCTCGCA
12_30989	[A/G]	cgagcaccatggcggcgaagaccaccgccaccgcccacgacggcgtctccggcagctccc[A/G]cgccggcaccccttttttgtccgacatcggtcgaccgccgcaacctccttccttgcccgg
12_30390	[A/G]	AGCTGGTTATCTCGAGTGTTTTATCTGTGGATGCCTTTTTCGAGACATGTTCTGTGGCAT[A/G]CTTTATCGTCCGGTTGCTAGTTCAGATTCTGAGTCCTGTTTTTCATATACTCTTATGAAT
12_10233	[C/G]	GCGTTTATTACTGCACATCTGAGCTCTCTCATCTGATGGAAACAACGGGTCTTACCATCT[C/G]CAATGTAGCTGTTCGACCTCACAAGGGAACACTTTAGCAGATAACTGAAAAACAAAAAAC
12_30980	[T/G]	ACTAATAATGACACCCTCATGGCAACATCATAGTAATCTAATTGGATGGCTCGTTTTATT[A/C]TCTTATTTTGTTAGGACGGCAAACCTGCACAGACACCGTCATCAAGAACATACACAATTA
12_30852	[T/C]	TCGSCGATTACGGCGAGGCTCACCTCGCCGACGTGCCACTCTGGAGCTACCAGAGCTAGC[A/G]AGCTAGTTCGCGCCACTTCCAGTTTTTACCTTCCCTTTCTGCCGTCGTCTTGGCTTCCGA
12_11192	[A/G]	CTTACTCACATCGACGCTCTCTCAAGGTGCCCTGGGATCAATCCTGGTAATAAAACCCAT[A/G]TAGTTTATCGTTACGCAATCATGCTGAACTGTGAAATGCCTGTCGACAAACCGGYGTGGG
12_30399	[A/G]	GATGAACCATGTGAAACTCTTGTCGTGTGGTACTCGAGTGAGCGTGTTTATATACATTAT[A/G]TCTGCCGATGCTTTAATATTATGTACTGTACAATATCTCTAAAGCTTATGAATAAACTGT
12_30546	[A/G]	TGGAGAAGATAAAAGACGCAATGACTCTGCTCAAGGCCCCTGCTGCGGTTCAATGAAAAC[A/G]GCGTGCTGAAGGCATTTTCACCAGCAATGCTGCACCGTCATATTAAAAGCATGTCCATCG
12_10718	[T/C]	GCAGCTTACTTAGCCTACGGGAGTGTCGCTCCTGTACAGTAATAACCCTAGTGGTGTGAT[A/G]TGTACATGCCAAGGCCTTTCTATAGCGTGCTCTTGGGGTGTGTGTAGTGCTTCTTTATGA
12_31217	[A/G]	ATCAGCTGTACAAGGATGCCAAGATGGGAACTGCACAATAGAAAACGATGCTTAAAATCA[A/G]CCAGTGTATACTATGATCAGCTTTCTGAATGTTTCCTCAAGAGTCAAAACTAGTATGATA
12_31149	[T/C]	ACCAGCTACTGGCTCGGCCTCAACGAGTTCGCCGACCTCACCCACGACGAGTTCAAGRCC[A/G]CCTACCTCGGCCTCAGCCCTCCTCCGGCTCGCCGGAGCAGCAGCCGGAGCTTCAGGTATG
12_31021	[T/G]	AGAGATCCCCGAATACACAGGGCGGTAGAGGAGTACGAGCATCGCTAGAA[A/C]GGTTTTTGCGCGTCGATCAATTCAGACCTAGCAAGTGAGGTTGTTCCCCGGGTCGACGCC
12_30178	[T/C]	AAACGCACGCATGTACACAAAAAAGGGAAGAAAAATTTAACCTCGTCCTAGTGTAATTTT[A/G]CAATCTTGTGAAGGAAACACAAGAGCGGCAAAGCAYTGGCCCAAACAGCACCGGAAAATA
12_20196	[T/G]	AATCAGACGGAGAGGGAGAGATAAAAGAGAGAGAAGCTGTCTTAATCCACCTAGTATTAT[A/C]ATGTTCCGCAATGACTGGTTGTTGACCTAAGCTTGGGTCTGAACTCTGGTGTGCTGCTGT
12_10173	[T/C]	TATCAACCAATGCTGTCTCCAGACCAAGTCGGACAGAAACCATATACCATAGCAGCAGCA[A/G]CAATGCCGCCGTTATGAGTAAAGCATTTGCCAAAAACTTGAGCATGCCGGASGAAACCAC
12_30087	[A/C]	TCTCCTCCAACATCTGGCTCAACCGTAAGCACAAACCGACCCAACCTCTCCCTCCATCTC[A/C]ATCATGGTGATGCTCTGCTCACACCGTTGTGTTTTCTTCTTYGTTCYTTGTTGCAGTGAA
12_10159	[A/C]	GCAAGTTTGGATGCTCTTGTCAAGGATTTCCACAGTGCCGCTGATGACAAGCGGAAGGAA[A/C]TCCTCTCTAAAATTGAAGAGGAGGCTGCAAAGCTCAGTGGTCCTGCTGTCAAGCACGGAA
